# Supplementary material for: Unraveling the HIV-malaria interactions: a bibliometric analysis of global research trends and emerging insights
Source: Front Microbiol. 2025 Aug 29;16:1622769. doi: 10.3389/fmicb.2025.1622769 (PMC12426043; doi:10.3389/fmicb.2025.1622769)
Supplement: Supplementary file 1 [file Data_Sheet_1.ZIP]

Archive with 11 entries (10 files):
- Supplementary Material S2 Raw data/
- Supplementary Material S2 Raw data/download_001-500.txt
- Supplementary Material S2 Raw data/download_1001-1500.txt
- Supplementary Material S2 Raw data/download_1501-2000.txt
- Supplementary Material S2 Raw data/download_2001-2500.txt
- Supplementary Material S2 Raw data/download_2501-3000.txt
- Supplementary Material S2 Raw data/download_3001-3500.txt
- Supplementary Material S2 Raw data/download_3501-4000.txt
- Supplementary Material S2 Raw data/download_4001-4500.txt
- Supplementary Material S2 Raw data/download_4501-4717.txt
- Supplementary Material S2 Raw data/download_501-1000.txt
