# Supplementary material for: Unraveling the HIV-malaria interactions: a bibliometric analysis of global research trends and emerging insights
Source: Front Microbiol. 2025 Aug 29;16:1622769. doi: 10.3389/fmicb.2025.1622769 (PMC12426043; doi:10.3389/fmicb.2025.1622769)
Supplement: Supplementary file 1 [file Data_Sheet_1.ZIP › Supplementary Material S2 Raw data/download_001-500.txt]

FN Clarivate Analytics Web of Science
VR 1.0
PT J
AU Iseki, Y
   Fujii, M
   Nishina, D
   Mizushima, S
   Mine, T
   Kumita, S
   Ishii, Y
   Bessho, R
AF Iseki, Yohei
   Fujii, Masahiro
   Nishina, Dai
   Mizushima, Shohei
   Mine, Takahiko
   Kumita, Shin-ichiro
   Ishii, Yosuke
   Bessho, Ryuzo
TI A Case of Human Immunodeficiency Virus-Positive Patient Diagnosed during
   the Treatment of Right Internal Iliac Pseudoaneurysm
SO ANNALS OF VASCULAR DISEASES
LA English
DT Article
DE human immunodeficiency virus; internal iliac artery aneurysms;
   vasculitis
ID VASCULITIS
AB Isolated internal iliac artery aneurysms are rare, and there are no reports of human immunodeficiency virus (HIV)-related vasculitis in Japan. We report our experience with a 51-year-old man diagnosed with acquired immunodeficiency syndrome, discovered during the postoperative course when the patient exhibited remittent fever and susceptibility to infection after emergency interventional radiology therapy for a right isolated internal iliac artery aneurysm. The patient had positive treponema pallidum particle agglutination test result before admission, and tests for sexually transmitted disease showed positive results for HIV H-1 antibodies. The repeated fevers were attributed to HIV infection-related susceptibility.
C1 [Iseki, Yohei; Fujii, Masahiro; Nishina, Dai; Bessho, Ryuzo] Chiba Hokusoh Hosp, Dept Cardiovasc Surg, Nippon Med Sch, 1715 Kamagari, Inzai, Chiba 2701694, Japan.
   [Mizushima, Shohei; Mine, Takahiko] Chiba Hokusoh Hosp, Dept Radiol, Nippon Med Sch, Inzai, Chiba, Japan.
   [Kumita, Shin-ichiro] Nippon Med Sch, Dept Radiol, Tokyo, Japan.
   [Ishii, Yosuke] Nippon Med Sch, Dept Cardiovasc Surg, Tokyo, Japan.
C3 Nippon Medical School; Nippon Medical School; Nippon Medical School;
   Nippon Medical School
RP Fujii, M (corresponding author), Chiba Hokusoh Hosp, Dept Cardiovasc Surg, Nippon Med Sch, 1715 Kamagari, Inzai, Chiba 2701694, Japan.
EM m-fujii@nms.ac.jp
CR Botes K, 2007, EUR J VASC ENDOVASC, V34, P390, DOI 10.1016/j.ejvs.2007.06.007
   Ferfar Y, 2018, J VASC SURG, V67, P1501, DOI 10.1016/j.jvs.2017.08.099
   Genga E, 2018, CURR RHEUMATOL REP, V20, DOI 10.1007/s11926-018-0711-y
   Hu H, 2006, J JPN COLL ANGIOL, V46, P843
   Manuel A, 2015, BRAZ J INFECT DIS, V19, P439, DOI 10.1016/j.bjid.2015.04.006
   Nair R, 2000, EUR J VASC ENDOVASC, V20, P235, DOI 10.1053/ejvs.2000.1169
   Panigrahi S, 2016, J INFECT DIS, V213, P1419, DOI 10.1093/infdis/jiv749
   Robbs JV, 2010, EUR J VASC ENDOVASC, V39, pS25, DOI 10.1016/j.ejvs.2009.12.028
NR 8
TC 1
Z9 1
U1 0
U2 0
PU ANNALS VASCULAR DISEASES EDITORIAL OFFICE
PI TOKYO
PA C/O INT ACAD PUBLISHING CO LTD, 4-4-19 TAKADANOBABA, SHINJUKU-KU, TOKYO,
   169-0075, JAPAN
SN 1881-641X
EI 1881-6428
J9 ANN VASC DIS
JI Ann. Vasc. Dis.
PY 2021
VL 14
IS 1
BP 56
EP 59
DI 10.3400/avd.cr.20-00139
PG 4
WC Peripheral Vascular Disease
WE Emerging Sources Citation Index (ESCI)
SC Cardiovascular System & Cardiology
GA RF3EA
UT WOS:000634723800010
PM 33786101
OA gold, Green Published
DA 2025-02-04
ER

PT J
AU Azevedo, R
   Mendes, AM
   Prudêncio, M
AF Azevedo, Raquel
   Mendes, Antonio M.
   Prudencio, Miguel
TI The Impact of Antiretroviral Therapy on Malaria Parasite Transmission
SO FRONTIERS IN MICROBIOLOGY
LA English
DT Article
DE Plasmodium; HIV; antiretroviral; coinfection; malaria
ID VIRUS PROTEASE INHIBITORS; PLASMODIUM-FALCIPARUM; IN-VITRO; HIV; DRUGS;
   COINFECTION; EXPRESSION; RITONAVIR; TARGET
AB Coendemicity between the human immunodeficiency virus (HIV) and Plasmodium parasites, the causative agents of acquired immunodeficiency syndrome (AIDS) and malaria, respectively, occurs in several regions around the world. Although the impact of the interaction between these two organisms is not well understood, it is thought that the outcome of either disease may be negatively influenced by coinfection. Therefore, it is important to understand how current first-line antiretroviral therapies (ART) might impact Plasmodium infection in these regions. Here, we describe the effect of 18 antiretroviral compounds and of first-line ART on the blood and sporogonic stages of Plasmodium berghei in vitro and in vivo. We show that the combination zidovudine + lamivudine + lopinavir/ritonavir (LPV/r), employed as first-line HIV treatment in the field, has a strong inhibitory activity on the sporogonic stages of P. berghei and that several non-nucleoside reverse transcriptase inhibitors (NNRTI) have a moderate effect on this stage of the parasite's life cycle. Our results expose the effect of current first-line ART on Plasmodium infection and identify potential alternative therapies for HIV/AIDS that might impact malaria transmission.
C1 [Azevedo, Raquel; Mendes, Antonio M.; Prudencio, Miguel] Univ Lisbon, Fac Med, Inst Med Mol, Lisbon, Portugal.
C3 Universidade de Lisboa
RP Prudêncio, M (corresponding author), Univ Lisbon, Fac Med, Inst Med Mol, Lisbon, Portugal.
EM mprudencio@medicina.ulisboa.pt
RI Mendes, Antonio/IVV-1737-2023; Prudêncio, Miguel/ABD-9282-2021;
   Prudencio, Miguel/D-2032-2012
OI M. Mendes, Antonio/0000-0001-6562-5325; Prudencio,
   Miguel/0000-0003-1746-6029; Azevedo, Raquel/0000-0003-2896-7224
FU Fundacao para a Ciencia e Tecnologia, Portugal (FCT)
   [PTDC-BBB-BMD-2695-2014, 02/SAICT/2017/29550]; FCT [Ministerio da
   Ciencia, Tecnologia e Ensino Superior (MCTES) through Fundos do
   Orcamento de Estado] [UID/BIM/50005/2019]; FCT's fellowship
   [BD/131334/2017, SFRH/BPD/80693/2011]; FCT Investigador FCT 2013
   fellowship; FCT Investigador CEEC 2018 fellowship; Fundação para a
   Ciência e a Tecnologia [PTDC/BBB-BMD/2695/2014] Funding Source: FCT
FX This work was carried out with the support of grants
   PTDC-BBB-BMD-2695-2014 and 02/SAICT/2017/29550 from Fundacao para a
   Ciencia e Tecnologia, Portugal (FCT) to AM and MP, respectively, and by
   FCT grant UID/BIM/50005/2019 [Ministerio da Ciencia, Tecnologia e Ensino
   Superior (MCTES) through Fundos do Orcamento de Estado]. RA was
   supported by FCT's fellowship BD/131334/2017. AM was supported by FCT's
   fellowship SFRH/BPD/80693/2011. MP was supported by FCT's Investigador
   FCT 2013 and CEEC 2018 fellowships.
CR Amirayan-Chevillard N, 2000, CLIN EXP IMMUNOL, V120, P107, DOI 10.1046/j.1365-2249.2000.01201.x
   Andrews KT, 2006, ANTIMICROB AGENTS CH, V50, P639, DOI 10.1128/AAC.50.2.639-648.2006
   [Anonymous], HIV AIDS BAS UND HIV
   Azevedo R, 2017, ANTIMICROB AGENTS CH, V61, DOI [10.1128/AAC.02699-16, 10.1128/aac.02699-16]
   Baton LA, 2005, TRENDS PARASITOL, V21, P573, DOI 10.1016/j.pt.2005.09.012
   Bonilla JA, 2007, MOL MICROBIOL, V65, P64, DOI 10.1111/j.1365-2958.2007.05768.x
   Butcher GA, 1997, INT J PARASITOL, V27, P975, DOI 10.1016/S0020-7519(97)00079-9
   Delves M, 2012, PLOS MED, V9, DOI 10.1371/journal.pmed.1001169
   Dong YM, 2009, PLOS PATHOG, V5, DOI 10.1371/journal.ppat.1000423
   Figueiredo LM, 2005, NUCLEIC ACIDS RES, V33, P1111, DOI 10.1093/nar/gki260
   Hall N, 2005, SCIENCE, V307, P82, DOI 10.1126/science.1103717
   Hobbs CV, 2013, J INFECT DIS, V208, P139, DOI 10.1093/infdis/jit132
   Hobbs CV, 2012, J INFECT DIS, V206, P1706, DOI 10.1093/infdis/jis602
   Hobbs CV, 2009, J INFECT DIS, V199, P134, DOI 10.1086/594369
   Hull MW, 2011, ANN MED, V43, P375, DOI 10.3109/07853890.2011.572905
   Kalappa DM, 2018, MALARIA J, V17, DOI 10.1186/s12936-018-2535-7
   Kedzierska Katherine, 2001, Antiviral Chemistry and Chemotherapy, V12, P133
   Kharsany Ayesha B M, 2016, Open AIDS J, V10, P34, DOI 10.2174/1874613601610010034
   Kwenti TE, 2018, RES REP TROP MED, V9, P123, DOI 10.2147/RRTM.S154501
   Lek-Uthai U, 2008, ANTIMICROB AGENTS CH, V52, P2435, DOI 10.1128/AAC.00169-08
   Li FW, 2016, MALARIA J, V15, DOI 10.1186/s12936-016-1161-5
   Li FW, 2010, J BIOL CHEM, V285, P8076, DOI 10.1074/jbc.M109.063388
   Li YJ, 2011, ANTIMICROB AGENTS CH, V55, P3039, DOI 10.1128/AAC.00085-11
   Liu J, 2005, J BIOL CHEM, V280, P1432, DOI 10.1074/jbc.M409740200
   Machado M, 2017, FRONT CELL INFECT MI, V7, DOI 10.3389/fcimb.2017.00329
   Mota MM, 2001, SCIENCE, V291, P141, DOI 10.1126/science.291.5501.141
   Nathoo S, 2003, LANCET, V362, P1039, DOI 10.1016/S0140-6736(03)14414-5
   Nsanzabana C, 2011, ANTIMICROB AGENTS CH, V55, P5073, DOI 10.1128/AAC.05130-11
   Nyabadza F, 2015, BIOMED RES INT, V2015, DOI 10.1155/2015/659651
   Onchieku NM, 2018, PLOS ONE, V13, DOI 10.1371/journal.pone.0201556
   Parikh S, 2005, ANTIMICROB AGENTS CH, V49, P2983, DOI 10.1128/AAC.49.7.2983-2985.2005
   Peatey CL, 2012, MALARIA J, V11, DOI 10.1186/1475-2875-11-34
   Peatey CL, 2010, ANTIMICROB AGENTS CH, V54, P1334, DOI 10.1128/AAC.01512-09
   Ponzi M, 2009, CELL MICROBIOL, V11, P1272, DOI 10.1111/j.1462-5822.2009.01331.x
   Prudêncio M, 2011, TRENDS PARASITOL, V27, P565, DOI 10.1016/j.pt.2011.09.004
   Savarino A, 2005, J INFECT DIS, V191, P1381, DOI 10.1086/428781
   Schindelin J, 2012, NAT METHODS, V9, P676, DOI [10.1038/NMETH.2019, 10.1038/nmeth.2019]
   Sinden RE, 2010, CURR OPIN MICROBIOL, V13, P491, DOI 10.1016/j.mib.2010.05.016
   Skinner-Adams TS, 2008, TRENDS PARASITOL, V24, P264, DOI 10.1016/j.pt.2008.03.008
   Skinner-Adams TS, 2007, ANTIMICROB AGENTS CH, V51, P759, DOI 10.1128/AAC.00840-06
   Skinner-Adams TS, 2004, J INFECT DIS, V190, P1998, DOI 10.1086/425584
   Staines HM., 2012, TREATMENT PREVENTION
   Vinetz JM, 2005, CURR TOP MICROBIOL, V295, P357
   WHO, 2019, PACIFIC ISLANDS SPOR
   WHO, 2019, PROGR REP HIV VIR HE
   WHO, 2016, CONSOLIDATED GUIDELI
   Xiao LH, 1998, J INFECT DIS, V177, P437, DOI 10.1086/514212
   Young JA, 2005, MOL BIOCHEM PARASIT, V143, P67, DOI 10.1016/j.molbiopara.2005.05.007
NR 48
TC 8
Z9 8
U1 0
U2 1
PU FRONTIERS MEDIA SA
PI LAUSANNE
PA AVENUE DU TRIBUNAL FEDERAL 34, LAUSANNE, CH-1015, SWITZERLAND
EI 1664-302X
J9 FRONT MICROBIOL
JI Front. Microbiol.
PD JAN 24
PY 2020
VL 10
AR 3048
DI 10.3389/fmicb.2019.03048
PG 9
WC Microbiology
WE Science Citation Index Expanded (SCI-EXPANDED)
SC Microbiology
GA KK4BF
UT WOS:000512688800001
PM 32038528
OA Green Published, gold
DA 2025-02-04
ER

PT J
AU Morgado, MG
   Barcellos, C
   Pina, MD
   Bastos, FI
AF Morgado, MG
   Barcellos, C
   Pina, MD
   Bastos, FI
TI Human immunodeficiency virus/acquired immunodeficiency syndrome and
   tropical diseases: A Brazilian perspective
SO MEMORIAS DO INSTITUTO OSWALDO CRUZ
LA English
DT Article; Proceedings Paper
CT International Symposium on Perspectives of Biomedical Research in the
   XXIst Century
CY MAY 21-26, 2000
CL RIO JANEIRO, BRAZIL
SP CNPq, Capes, Finep, Fdn Amparo Pesquisa Rio Janeiro, Fdn Oswaldo Cruz, Linha Amarela SA, Minist Cultura, Prefeitura Rio Janeiro
DE human immunodeficiency virus/acquired immunodeficiency
   syndrome-HIV/Aids; co-infections; Brazil
ID VIRUS TYPE-I; INJECTING DRUG-USERS; RIO-DE-JANEIRO; CHAGAS-DISEASE; HOST
   FACTORS; HTLV-I; HIV; TUBERCULOSIS; INFECTION; MALARIA
AB The paper summarizes recent findings on the epidemiology and pathogenesis of human immunodeficiency virus/acquired immunodeficiency syndrome (HIV/Aids), highlighting the role of co-infections with major tropical diseases. Such co-infections have been studied in the Brazilian context since the beginning of the Aids epidemic and are expected to be more frequent and relevant as the Aids epidemic in Brazil proceeds towards smaller municipalities and the countryside, where tropical diseases are endemic. Unlike opportunistic diseases that affect basically the immunocompromised host, most tropical diseases, as well as tuberculosis, are pathogenic on their own, and can affect subjects with mild or no immunossuppression. In the era of highly active anti-retroviral therapies (HAART), opportunistic diseases seem to be on decrease in Brazil, where such medicines are fully available. Benefiting from HAART in terms of restoration of the immune function, putative milder clinical courses are expected in the future for most co-infections, including tropical diseases. On the other hand, from an ecological perspective, the progressive geographic diffusion of Aids makes tropical diseases and tuberculosis a renewed challenge for Brazilian researchers and practitioners dealing with HIV/Aids in the coming years.
C1 Inst Oswaldo Cruz, Dept Imunol, Lab Aids & Imunol Mol, BR-21045900 Rio De Janeiro, RJ, Brazil.
   Fiocruz MS, UNAIDS Collaborat Ctr, Ctr Inform Cientif & Tecnol, Dept Inform Saude, BR-21045900 Rio De Janeiro, Brazil.
C3 Fundacao Oswaldo Cruz; Fundacao Oswaldo Cruz
RP Inst Oswaldo Cruz, Dept Imunol, Lab Aids & Imunol Mol, Av Brasil 4365, BR-21045900 Rio De Janeiro, RJ, Brazil.
EM morgado@gene.dbbm.fiocruz.br
RI Bastos, Francisco/AAV-4684-2020; Barcellos, Christovam/G-6856-2012;
   Pina, Maria de Fatima/N-7574-2014
OI Barcellos, Christovam/0000-0002-1161-2753; Pina, Maria de
   Fatima/0000-0002-1521-7865; Bastos, Francisco/0000-0001-5970-8896
CR Andrade TM, 1998, J ACQ IMMUN DEF SYND, V18, P186, DOI 10.1097/00042560-199806010-00011
   Bastos FI, 1999, ADDICTION, V94, P1165, DOI 10.1046/j.1360-0443.1999.94811656.x
   BASTOS FI, 1995, REV SAUDE PUBL, V29, P52, DOI 10.1590/S0034-89101995000100009
   BLOLAND PB, 1995, AIDS, V9, P721, DOI 10.1097/00002030-199507000-00009
   Bonecini-Almeida MG, 1998, MEM I OSWALDO CRUZ, V93, P399, DOI 10.1590/S0074-02761998000300023
   *BRAZ MIN HLTH, 1999, B EP AIDS
   *BRAZ MIN HLTH, 1998, 12 WORLD AIDS C GEN
   Brites, 1998, Braz J Infect Dis, V2, P70
   Carneiro-Proietti ABF, 1998, HAEMOPHILIA, V4, P47
   Chandramohan D, 1998, INT J EPIDEMIOL, V27, P296, DOI 10.1093/ije/27.2.296
   Cohen OJ, 1997, IMMUNOL REV, V159, P31, DOI 10.1111/j.1600-065X.1997.tb01005.x
   COURA J R, 1987, Memorias do Instituto Oswaldo Cruz, V82, P581, DOI 10.1590/S0074-02761987000400019
   DACRUZ AM, 1992, T ROY SOC TROP MED H, V86, P511, DOI 10.1016/0035-9203(92)90089-U
   De Oliveira MSP, 1999, INT J CANCER, V83, P291, DOI 10.1002/(SICI)1097-0215(19991029)83:3<291::AID-IJC1>3.0.CO;2-P
   Deayton JR, 2000, AIDS, V14, P1163, DOI 10.1097/00002030-200006160-00013
   deCarvalho HB, 1996, J ACQ IMMUN DEF SYND, V12, P84, DOI 10.1097/00042560-199605010-00012
   Fandinho FCO, 1999, MEM I OSWALDO CRUZ, V94, P543, DOI 10.1590/S0074-02761999000400021
   Fauci AS, 1996, NATURE, V384, P529, DOI 10.1038/384529a0
   Ferrazoli L, 2000, INT J TUBERC LUNG D, V4, P18
   Ferreira MS, 1997, CLIN INFECT DIS, V25, P1397, DOI 10.1086/516130
   FRIEDEN TR, 1993, NEW ENGL J MED, V328, P521, DOI 10.1056/NEJM199302253280801
   GARNETT GP, 1993, T ROY SOC TROP MED H, V87, P19, DOI 10.1016/0035-9203(93)90522-R
   GERREIRA MS, 1996, REV SOC BRAS MED TRO, V29, P531
   Gomes I, 1999, J NEUROL SCI, V165, P84, DOI 10.1016/S0022-510X(99)00083-0
   Guimaraes M D, 2000, Cad Saude Publica, V16, P21
   Harrison LH, 1997, J INFECT DIS, V175, P438, DOI 10.1093/infdis/175.2.438
   Hoffman IF, 1999, AIDS, V13, P487, DOI 10.1097/00002030-199903110-00007
   Korber B, 2000, SCIENCE, V288, P1789, DOI 10.1126/science.288.5472.1789
   LANE HC, 1999, MEDSCAPE HIV AIDS S, V5
   LOHOUE JSE, 1994, REV SOC BRASILEIR S4, V27, P25
   Lowndes CM, 2000, AIDS, V14, P1269, DOI 10.1097/00002030-200006160-00025
   MACHADO ES, 1992, MEM I OSWALDO CRUZ, V87, P487, DOI 10.1590/S0074-02761992000400005
   NIYONGABO T, 1994, ACTA TROP, V56, P299, DOI 10.1016/0001-706X(94)90101-5
   PAPE JW, 1993, LANCET, V342, P268, DOI 10.1016/0140-6736(93)91817-6
   Preiser W, 1996, INTERVIROLOGY, V39, P285, DOI 10.1159/000150531
   RABELLO A, 1999, REV SOC BRAS MED S2, V32, P96
   ROCHA A, 1994, AM J TROP MED HYG, V50, P261, DOI 10.4269/ajtmh.1994.50.261
   SCHECHTER M, 1994, JAMA-J AM MED ASSOC, V271, P353, DOI 10.1001/jama.271.5.353
   Silva N, 1999, J ACQ IMMUN DEF SYND, V20, P342, DOI 10.1097/00042560-199904010-00004
   Szwarcwald C L, 2000, Cad Saude Publica, V16, P7
   Szwarcwald CL, 1999, AM J PUBLIC HEALTH, V89, P845, DOI 10.2105/AJPH.89.6.845
   UNAIDS, 2000, Report on the Global HIV/AIDS Epidemic'
   WABWIREMANGEN F, 1989, AM J TROP MED HYG, V41, P504, DOI 10.4269/ajtmh.1989.41.504
   WHALEN C, 1995, AM J RESP CRIT CARE, V151, P129, DOI 10.1164/ajrccm.151.1.7812542
   Whalen C, 1997, AIDS, V11, P455, DOI 10.1097/00002030-199704000-00008
   Whalen CC, 2000, AIDS, V14, P1219, DOI 10.1097/00002030-200006160-00020
   *WHO, 1997, WKLY EPIDEMIOL REC, V72, P49
   Wolday D, 1999, PARASITOL TODAY, V15, P182, DOI 10.1016/S0169-4758(99)01431-3
   World Health Organization, 2000, GLOB TUB CONTR
NR 49
TC 15
Z9 20
U1 0
U2 5
PU FUNDACO OSWALDO CRUZ
PI RIO DE JANEIRO, RJ
PA AV BRASIL 4365, 21045-900 RIO DE JANEIRO, RJ, BRAZIL
SN 0074-0276
EI 1678-8060
J9 MEM I OSWALDO CRUZ
JI Mem. Inst. Oswaldo Cruz
PY 2000
VL 95
SU 1
BP 145
EP 151
DI 10.1590/S0074-02762000000700024
PG 7
WC Parasitology; Tropical Medicine
WE Science Citation Index Expanded (SCI-EXPANDED); Conference Proceedings Citation Index - Science (CPCI-S)
SC Parasitology; Tropical Medicine
GA 377RD
UT WOS:000165526400025
PM 11142704
OA Green Submitted, Green Published, gold
DA 2025-02-04
ER

PT J
AU Russell, S
AF Russell, S
TI The economic burden of illness for households in developing countries: A
   review of studies focusing on malaria, tuberculosis, and human
   immunodeficiency virus/acquired immunodeficiency syndrome
SO AMERICAN JOURNAL OF TROPICAL MEDICINE AND HYGIENE
LA English
DT Review
ID HEALTH-CARE; BURKINA-FASO; FAMILY LEVEL; SRI-LANKA; VECTOR CONTROL;
   CENTRAL-AFRICA; URBAN ZAMBIA; YAOUNDE-CITY; POOR PAY; IMPACT
AB Ill-health contributes to impoverishment, a process brought into sharper focus by the impact of the human immunodeficiency virus/acquired immunodeficiency syndrome (HIV/AIDS) epidemic. This paper reviews studies that have measured the economic costs and consequences of illness for households, focusing on malaria, tuberculosis (TB), and HIV/AIDS. It finds that in resource-poor settings illness imposed high and regressive cost burdens on patients and their families. Direct and indirect costs of illness for malaria were less than 10% of the household income, but still significant when combined with the costs of other illnesses. The costs of TB and HIV/AIDS were catastrophic for households (more than 10% of the income). Health service weaknesses in many countries, including low coverage, user charges, and poor quality of care, contributed to high costs. Poor households in developing countries with a member with TB or HIV/AIDS struggled to cope, highlighting the urgent need for a substantial increase in health sector investment to expand access to preventive and curative health services. Government and non-governmental interventions should also be broadened to encompass measures that reduce the substantial indirect costs associated with diseases such as malaria, TB, and HIV/AIDS.
C1 Univ E Anglia, Sch Dev Studies, Norwich NR4 7TJ, Norfolk, England.
C3 University of East Anglia
RP Russell, S (corresponding author), Univ E Anglia, Sch Dev Studies, Norwich NR4 7TJ, Norfolk, England.
EM s.russell@uea.ac.uk
CR Ainsworth M., 1998, CONFRONTING AIDS EVI
   [Anonymous], 2000, World development report: Attacking poverty
   [Anonymous], IMPR HLTH OUTC POOR
   [Anonymous], 99 CID HARV U
   [Anonymous], 1997, CONFR AIDS PUBL PRIO
   [Anonymous], COPING COST RECOVERY
   [Anonymous], HLTH POLICY
   [Anonymous], 2003, SYSTEMATIC ANAL TB P
   [Anonymous], EXPLORATORY STUDY RE
   AsensoOkyere WK, 1997, SOC SCI MED, V45, P659, DOI 10.1016/S0277-9536(96)00383-8
   Attanayake N, 2000, TROP MED INT HEALTH, V5, P595, DOI 10.1046/j.1365-3156.2000.00612.x
   Bachmann MO, 2003, BMC PUBLIC HEALTH, V3, DOI 10.1186/1471-2458-3-14
   Barnett T., 2001, Progress in Development Studies, V1, P151, DOI 10.1177/146499340100100204
   BECHU N, 1997, IMPACT AIDS EC FAM C
   BERMAN P, 1994, SOC SCI MED, V38, P205, DOI 10.1016/0277-9536(94)90390-5
   BLOOM G, 2000, 103 U SUSS I DEV STU
   Chima RI, 2003, HEALTH POLICY, V63, P17, DOI 10.1016/S0168-8510(02)00036-2
   Croft RA, 1998, INT J TUBERC LUNG D, V2, P252
   DESFONTAINE M, 1989, B SOC PATHOL EXOT, V82, P558
   DESFONTAINE M, 1990, ANN SOC BELG MED TR, V70, P137
   *DFID, 1999, BETT HLTH POOR PEOPL
   Ensor T, 1996, INT J HEALTH PLAN M, V11, P69
   ETTLING M, 1994, TROP MED PARASITOL, V45, P74
   ETTLING MB, 1991, TROP MED PARASITOL, V42, P214
   EVANS PJ, 1994, THESIS U EXETER EXET
   Fabricant SJ, 1999, INT J HEALTH PLAN M, V14, P179
   FABRICANT SJ, 1992, THESIS U LONDON LOND
   Gallup John L., 2000, 52 CID HARV U
   GUIGUEMDE TR, 1994, T ROY SOC TROP MED H, V88, P285, DOI 10.1016/0035-9203(94)90079-5
   Guiguemde TR, 1997, TROP MED INT HEALTH, V2, P646, DOI 10.1046/j.1365-3156.1997.d01-351.x
   Hansen K, 1998, AIDS CARE, V10, P751, DOI 10.1080/09540129848361
   JAYAWARDENE R, 1993, SOC SCI MED, V37, P1169, DOI 10.1016/0277-9536(93)90256-4
   JOHNSON S, 2002, S AFRICAN HLTH REV 2
   Kamolratanakul P, 1999, INT J TUBERC LUNG D, V3, P596
   Kanji N., 1993, REV AFR POLIT ECON, P11, DOI DOI 10.1080/03056249308703982
   Knodel J, 2001, SOC SCI MED, V52, P1313, DOI 10.1016/S0277-9536(00)00233-1
   Konradsen F, 1997, T ROY SOC TROP MED H, V91, P127, DOI 10.1016/S0035-9203(97)90194-2
   Konradsen F, 1997, AM J TROP MED HYG, V56, P656, DOI 10.4269/ajtmh.1997.56.656
   LEIGHTON C, 1993, EC IMPACTS MALARIA K, P6
   Lönnroth K, 2001, SOC SCI MED, V52, P935, DOI 10.1016/S0277-9536(00)00195-7
   LOUIS JP, 1992, B SOC PATHOL EXOT, V85, P26
   LUCAS H, 1999, 86 I DEV STUD
   LUNDBERG M, 2000, TRANSFERS HOUSEHOLD
   Makinen M, 2000, B WORLD HEALTH ORGAN, V78, P55
   MANN G, 2002, 33 WORLD C LUNG HLTH
   McIntyre D., 2003, REV STUDIES DEALING
   MENON RMJ, 1997, CONFRONTING AIDS EVI
   Mishra DK, 1993, PAYING INDIAS HLTH C
   MONGKOLSMAI D, 1993, SURVEY DATA RES PROJ
   Nair DM, 1997, HEALTH POLICY PLANN, V12, P77, DOI 10.1093/heapol/12.1.77
   Needham DM, 1998, INT J TUBERC LUNG D, V2, P811
   Needham DM, 2001, TROP MED INT HEALTH, V6, P256, DOI 10.1046/j.1365-3156.2001.00709.x
   Ngalula J, 2002, TROP MED INT HEALTH, V7, P873, DOI 10.1046/j.1365-3156.2002.00922.x
   Onwujekwe O, 2000, HEALTH POLICY, V54, P143, DOI 10.1016/S0168-8510(00)00105-6
   Pannarunothai S, 1997, SOC SCI MED, V44, P1781, DOI 10.1016/S0277-9536(96)00287-0
   PITAYANON S, 1997, EC HIV AIDS CASE S S
   Prescott N., 1999, COPING CATASTROPHIC
   PRYER J, 1989, IDS BULL-I DEV STUD, V20, P49, DOI 10.1111/j.1759-5436.1989.mp20002007.x
   Rajeswari R, 1999, INT J TUBERC LUNG D, V3, P869
   RANNANELIYA R, 2001, HLTH SYST RES CTR DE
   Ranson MK, 2002, B WORLD HEALTH ORGAN, V80, P613
   RUGALEMA G, 2000, REV AFRICAN POLITICA, V86, P537, DOI DOI 10.1080/03056240008704488
   Rugalema G., 1998, E SO AFR REG C RESP
   RUGALEMA GHR, 1999, THESIS I SOCIAL STUD
   Russell S, 1996, HEALTH POLICY PLANN, V11, P219, DOI 10.1093/heapol/11.3.219
   RUSSELL S, 2001, THESIS U LONDON LOND
   Sauerborn R, 1996, SOC SCI MED, V43, P291, DOI 10.1016/0277-9536(95)00375-4
   Sauerborn R, 1996, SOC SCI MED, V43, P281, DOI 10.1016/0277-9536(95)00374-6
   SAUERBORN R, 1995, TROP MED PARASITOL, V46, P54
   SHEPARD DS, 1991, TROP MED PARASITOL, V42, P199
   Tibaijuka AK, 1997, WORLD DEV, V25, P963, DOI 10.1016/S0305-750X(97)00008-9
   TUNGARAZA F, 1993, SOC POLICY ADMIN, V27, P141, DOI 10.1111/j.1467-9515.1993.tb00397.x
   Waddington C. J., 1989, International Journal of Health Planning and Management, V4, P17, DOI 10.1002/hpm.4740040104
   Wilkes A., 1997, 58 IDS
   WILLIAMS A, 1988, THESIS U QUEENSLAND
   WORRALL ES, 2003, M ENS MAL CONTR INT
   Wyss K, 2001, TROP MED INT HEALTH, V6, P60, DOI 10.1046/j.1365-3156.2001.00677.x
   ZANDU A, 1991, ANN SOC BELG MED TR, V71, P259
NR 78
TC 419
Z9 480
U1 0
U2 51
PU AMER SOC TROP MED & HYGIENE
PI MCLEAN
PA 8000 WESTPARK DR, STE 130, MCLEAN, VA 22101 USA
SN 0002-9637
J9 AM J TROP MED HYG
JI Am. J. Trop. Med. Hyg.
PD AUG
PY 2004
VL 71
IS 2
SU S
BP 147
EP 155
DI 10.4269/ajtmh.2004.71.147
PG 9
WC Public, Environmental & Occupational Health; Tropical Medicine
WE Science Citation Index Expanded (SCI-EXPANDED); Social Science Citation Index (SSCI)
SC Public, Environmental & Occupational Health; Tropical Medicine
GA 850LM
UT WOS:000223612900021
PM 15331831
DA 2025-02-04
ER

PT J
AU Inayaturohmat, F
   Anggriani, N
   Supriatna, AK
   Biswas, MHA
AF Inayaturohmat, Fatuh
   Anggriani, Nursanti
   Supriatna, Asep K.
   Biswas, Md Haider Ali
TI A Systematic Literature Review of Mathematical Models for Coinfections:
   Tuberculosis, Malaria, and HIV/AIDS
SO JOURNAL OF MULTIDISCIPLINARY HEALTHCARE
LA English
DT Review
DE tuberculosis; malaria; HIV; AIDS; coinfection; model; systematics
   literature review
ID TRANSMISSION DYNAMICS; HIV COINFECTION; SPREAD
AB Tuberculosis, malaria, and HIV are among the most lethal diseases, with AIDS (Acquired Immune Deficiency Syndrome) being a chronic and potentially life-threatening condition caused by the human immunodeficiency virus (HIV). Individually, each of these infections presents a significant health challenge. However, when tuberculosis, malaria, and HIV co-occur, the symptoms can worsen, leading to an increased mortality risk. Mathematical models have been created to study coinfections involving tuberculosis, malaria, and HIV. This systematic literature review explores the importance of coinfection models by examining articles from reputable databases such as Dimensions, ScienceDirect, Scopus, and PubMed. The primary emphasis is on investigating coinfection models related to tuberculosis, malaria, and HIV. The findings demonstrate that each article thoroughly covers various aspects, including model development, mathematical analysis, sensitivity analysis, optimal control strategies, and research discoveries. Based on our comprehensive evaluation, we offer valuable recommendations for future research efforts in this field.
C1 [Inayaturohmat, Fatuh] Univ Padjadjaran, Fac Math & Nat Sci, Dept Math, Doctoral Math Study Programme, Sumedang, Indonesia.
   [Anggriani, Nursanti; Supriatna, Asep K.] Univ Padjadjaran, Fac Math & Nat Sci, Dept Math, Sumedang, Indonesia.
   [Biswas, Md Haider Ali] Khulna Univ, Sci Engn & Technol Sch, Math Discipline, Khulna 9208, Bangladesh.
   [Anggriani, Nursanti] Univ Padjadjaran, Fac Math & Nat Sci, Dept Math, Jalan Raya Bandung Sumedang KM 21 Jatinangor, Kab 45363, Sumedang, Indonesia.
C3 Universitas Padjadjaran; Universitas Padjadjaran; Khulna University;
   Universitas Padjadjaran
RP Anggriani, N (corresponding author), Univ Padjadjaran, Fac Math & Nat Sci, Dept Math, Jalan Raya Bandung Sumedang KM 21 Jatinangor, Kab 45363, Sumedang, Indonesia.
EM nursanti.anggriani@unpad.ac.id
RI Biswas, Md. Haider Ali/G-5170-2010; Anggriani, Nursanti/AAD-7549-2021
OI Biswas, Md. Haider Ali/0000-0003-3541-5639
FU Universitas Padjadjaran Research Grant within the Padjadjaran
   Postgraduate Excellent Scholarship [1549/UN6.3.1/PT.00/2023];
   Directorate of Research and Community Service (DRPM) of Universitas
   Padjadjaran
FX This research was supported and funded by Universitas Padjadjaran
   Research Grant within the Padjadjaran Postgraduate Excellent Scholarship
   with contract number 1549/UN6.3.1/PT.00/2023. The author would also like
   to thank the Directorate of Research and Community Service (DRPM) of
   Universitas Padjadjaran for the Article Processing Charge (APC) support.
CR Adewale SO, 2015, J Advance in Mathematics, P1111
   Adeyemo S, 2023, EPIDEMIOLOGIA-BASEL, V4, P408, DOI 10.3390/epidemiologia4040036
   Afolabi MA, 2021, Int J Math Trend Tech, V67, P21, DOI [10.14445/22315373/IJMTT-V67I12P503, DOI 10.14445/22315373/IJMTT-V67I12P503]
   Agusto FB, 2014, BIOSYSTEMS, V119, P20, DOI 10.1016/j.biosystems.2014.03.006
   Alzahrani AK, 2022, FILOMAT, V36, P1789, DOI 10.2298/FIL2206789A
   Awoke TD, 2018, PROCESSES, V6, DOI 10.3390/pr6050048
   Barley K, 2012, J AIDS Clin Res, VS8, P3, DOI [10.4172/2155-6113, DOI 10.4172/2155-6113]
   Bhunu CP, 2009, B MATH BIOL, V71, P1745, DOI 10.1007/s11538-009-9423-9
   Biswas MHA, 2022, Commun Biomath Sci, V5, P20, DOI [10.5614/cbms.2022.5.1.2, DOI 10.5614/CBMS.2022.5.1.2]
   Bolarin G, 2017, J Appl Sci Environ. Manage, V26, P203
   Bunwong K., 2015, Kasetsart Journal, Natural Science, V49, P990
   Childs LM, 2015, EPIDEMICS-NETH, V10, P102, DOI 10.1016/j.epidem.2015.02.002
   Chu CS, 2021, PLOS MED, V18, DOI 10.1371/journal.pmed.1003561
   Fatmawati, 2018, J PHYS CONF SER, V974, DOI 10.1088/1742-6596/974/1/012057
   Floyd K, 2018, Global tuberculosis report, P1
   Gakkhar S, 2012, APPL MATH COMPUT, V218, P9261, DOI 10.1016/j.amc.2012.03.004
   Godfrey-Faussett P, 2002, B WORLD HEALTH ORGAN, V80, P939
   Inayaturohmat F, 2022, Front Appl Math Stat., V2022, P8
   Inayaturohmat F, 2022, COMMUN MATH BIOL NEU, DOI 10.28919/cmbn/7124
   Kaur N, 2014, J BIOL PHYS, V40, P139, DOI 10.1007/s10867-014-9342-3
   League G, 2021, PLOS NEGLECT TROP D, V15, DOI 10.1371/journal.pntd.0009815
   Mallela A, 2016, J COMPUT APPL MATH, V307, P143, DOI 10.1016/j.cam.2016.02.051
   MASSAD E, 1993, MATH COMPUT MODEL, V17, P7, DOI 10.1016/0895-7177(93)90013-O
   Mohammed-Awel J, 2017, J BIOL DYNAM, V11, P160, DOI 10.1080/17513758.2016.1192228
   Moher D, 2009, J CLIN EPIDEMIOL, V62, P1006, DOI 10.1016/j.jclinepi.2009.06.005
   Muthuri G.G., 2018, Journal of Advances in Mathematics and Computer Science, V27, P1
   Naresh R, 2009, MATH COMPUT MODEL, V50, P1154, DOI 10.1016/j.mcm.2009.05.033
   Navjot Kaur., 2015, J. Adv. Res. Dyn. Control Syst, V7, P66
   Nthiiri J.K., 2015, Applied Mathematical Sciences, V9, P5215, DOI DOI 10.12988/AMS.2015.54365
   Nyabadza F, 2015, BIOMED RES INT, V2015, DOI 10.1155/2015/659651
   Oladapo AO, 2023, JAMBURA J BIOMATHEMA, V4, P37, DOI DOI 10.34312/JJBM.V4I1.18972
   Olopade IA, 2016, J Adv Math, V11, P10
   Omale AJ, 2021, J Math Comput Sci., V11, P5580
   Pangestu DS, 2022, Commun Math Biol Neurosci, V2022, P1
   Phillips MA, 2017, NAT REV DIS PRIMERS, V3, DOI 10.1038/nrdp.2017.50
   Pitchaimani M, 2022, TAMKANG J MATH, V53, P199, DOI 10.5556/j.tkjm.53.2022.3295
   Pontali E, 2017, EUR RESPIR J, V49, DOI 10.1183/13993003.00146-2017
   Purwani S, 2022, Commun Math Biol Neurosci, V2022, P1
   Rabahi MF, 2017, J BRAS PNEUMOL, V43, P472, DOI [10.1590/S1806-37562016000000388, 10.1590/s1806-37562016000000388]
   Saha AK, 2019, GANIT J Bangladesh. Math Soc., V39, P45, DOI [10.3329/ganit.v39i0.44165, DOI 10.3329/GANIT.V39I0.44165]
   Seidu B, 2015, ACTA BIOTHEOR, V63, P151, DOI 10.1007/s10441-015-9255-y
   Singh A, 2013, Int J Eng Trans a Basics, V26, P729
   Tahir M, 2019, COGENT MATH STAT, V6, DOI 10.1080/25742558.2019.1637166
   Tanvi, 2020, CHAOS SOLITON FRACT, V140, DOI 10.1016/j.chaos.2020.110138
   Tanvi, 2020, INT J NONLIN MECH, V120, DOI 10.1016/j.ijnonlinmec.2019.103388
   Tanvi AR, 2020, Int J of Biomathematics, V14, P1
   Teklu Shewafera Wondimagegnhu, 2023, Informatics in Medicine Unlocked, DOI 10.1016/j.imu.2023.101328
   Torres M, 2023, B MATH BIOL, V85, DOI 10.1007/s11538-023-01156-1
   UNAIDS, 1997, Tuberculosis and AIDS: point of View
   UNAIDS, 2010, SA Pharm J, V77, P57
   White NJ, 2014, LANCET, V383, P723, DOI 10.1016/S0140-6736(13)60024-0
   WHO, 2021, World malaria report
   WHO, 2016, Global Health Sector Strategy on Viral Hepatitis 2016-2021
   World Health Organization, 2020, Tuberculosis reports, P188
   World Health Organization, 2023, Global tuberculosis report 2023
   World Health Organization, 2023, World malaria report 2023
   World Health Organization, 2002, World Health Organization Strategic Framework to Decrease the Burden of TB/HIV Stop TB Department and Department of HIV/AIDS
   Zaman K, 2010, J HEALTH POPUL NUTR, V28, P111
NR 58
TC 0
Z9 0
U1 6
U2 14
PU DOVE MEDICAL PRESS LTD
PI ALBANY
PA PO BOX 300-008, ALBANY, AUCKLAND 0752, NEW ZEALAND
SN 1178-2390
J9 J MULTIDISCIP HEALTH
JI J. Multidiscip. Healthc.
PY 2024
VL 17
BP 1091
EP 1109
DI 10.2147/JMDH.S446508
PG 19
WC Health Care Sciences & Services
WE Science Citation Index Expanded (SCI-EXPANDED)
SC Health Care Sciences & Services
GA LH7A3
UT WOS:001185951900001
PM 38510530
OA gold, Green Published
DA 2025-02-04
ER

PT J
AU Nso, N
   Nassar, M
   Perez, LMG
   Shaukat, T
   Trandafirescu, T
AF Nso, Nso
   Nassar, Mahmoud
   Perez, Laura M. Guzman
   Shaukat, Tanveer
   Trandafirescu, Theo
TI Localized Pulmonary Nocardia farcinica Infection As the Presenting
   Symptom of Acquired Immunodeficiency Syndrome
SO CUREUS JOURNAL OF MEDICAL SCIENCE
LA English
DT Article
DE acquired immune deficiency syndrome (aids); human immunodeficiency virus
   (hiv); localized; pulmonary; nocardia farcinica; infection
ID SPP.
AB Nocardiosis is an opportunistic infection that most commonly affects immunocompromised patients, with clinical presentations ranging from localized to disseminated disease. In the United States, the reported incidence is approximately 500 to 1,000 cases per year, with an observed male-to-female predominance of 3:1. We present the case of a 37-year-old male with a past medical history of malaria who presented with watery, non-bloody diarrhea for four days associated with a fever for two weeks. The human immunodeficiency virus (HIV) was positive in the emergency room before admission. Computerized tomography (CT) of the chest with contrast revealed an irregular pleural base mass in the right lower lobe with several small air foci. CT of the abdomen and pelvis revealed the right pleural base lung mass to be adherent to the diaphragm, as well as mild splenomegaly. The cluster of differentiation 4 (CD4) count was 9 cells/mm(3). An acid-fast bacilli (AFB) sputum culture was positive for Nocardia farcinica. Trimethoprim-sulfamethoxazole was started for a Nocardia farcinica pulmonary infection, in addition to antiretroviral therapy. The patient was strongly encouraged to follow-up at the outpatient department.
C1 [Nso, Nso; Nassar, Mahmoud; Perez, Laura M. Guzman; Shaukat, Tanveer; Trandafirescu, Theo] Icahn Sch Med Mt Sinai, Internal Med, Queens Hosp Ctr, New York, NY 10029 USA.
C3 Icahn School of Medicine at Mount Sinai
RP Perez, LMG (corresponding author), Icahn Sch Med Mt Sinai, Internal Med, Queens Hosp Ctr, New York, NY 10029 USA.
EM lauraguzmanperez7@gmail.com
RI Nassar, Mahmoud/ISU-9596-2023
OI Nassar, Mahmoud/0000-0002-5401-9562
CR BEAMAN BL, 1994, CLIN MICROBIOL REV, V7, P213, DOI 10.1128/CMR.7.2.213-264.1994
   Couble A, 2005, J CLIN MICROBIOL, V43, P1921, DOI 10.1128/JCM.43.4.1921-1924.2005
   Filice GA, 2005, J LAB CLIN MED, V145, P156, DOI 10.1016/j.lab.2005.01.002
   Kandi V, 2015, CUREUS J MED SCIENCE, V7, DOI 10.7759/cureus.304
   Lederman ER, 2004, MEDICINE, V83, P300, DOI 10.1097/01.md.0000141100.30871.39
   Liu Y, 2021, INT J STD AIDS, V32, P974, DOI 10.1177/09564624211000970
   Martínez R, 2008, CURR OPIN PULM MED, V14, P219, DOI 10.1097/MCP.0b013e3282f85dd3
   Martínez-Barricarte R, 2020, FRONT IMMUNOL, V11, DOI 10.3389/fimmu.2020.590239
   Muricy ECM, 2014, REV INST MED TROP SP, V56, P397, DOI 10.1590/S0036-46652014000500005
   Rawat D., 2021, STATPEARLS
   Tsujimoto N, 2012, J THORAC DIS, V4, P577, DOI 10.3978/j.issn.2072-1439.2012.11.07
   Wadhwa Teena, 2017, J Lab Physicians, V9, P288, DOI 10.4103/JLP.JLP_111_16
   Wilson JW, 2012, MAYO CLIN PROC, V87, P403, DOI 10.1016/j.mayocp.2011.11.016
   Yasar Zehra, 2014, Case Rep Pulmonol, V2014, P963482, DOI 10.1155/2014/963482
NR 14
TC 3
Z9 4
U1 0
U2 1
PU SPRINGERNATURE
PI LONDON
PA CAMPUS, 4 CRINAN ST, LONDON, N1 9XW, ENGLAND
EI 2168-8184
J9 CUREUS J MED SCIENCE
JI Cureus J Med Sci
PD AUG 31
PY 2021
VL 13
IS 8
AR e17611
DI 10.7759/cureus.17611
PG 5
WC Medicine, General & Internal
WE Emerging Sources Citation Index (ESCI)
SC General & Internal Medicine
GA UK2GE
UT WOS:000691792500024
PM 34646662
OA Green Published, gold
DA 2025-02-04
ER

PT J
AU Frischknecht, F
   Fackler, OT
AF Frischknecht, Friedrich
   Fackler, Oliver T.
TI Experimental systems for studying Plasmodium/HIV coinfection
SO FEBS LETTERS
LA English
DT Review
DE acquired immunodeficiency syndrome; animal models; coinfection; HIV-1;
   malaria; Plasmodium berghei; Plasmodium falciparum
ID HUMAN-IMMUNODEFICIENCY-VIRUS; LIVER-STAGE DEVELOPMENT; HUMANIZED MOUSE
   MODELS; HIV-1 INFECTION; FALCIPARUM MALARIA; IMMUNE-RESPONSES; INNATE
   IMMUNITY; ANIMAL-MODELS; CELL RESPONSES; INCREASED RISK
AB Coinfections with Human Immunodeficiency Virus (HIV) and Plasmodium, the causative agents of AIDS and malaria, respectively, are frequent and their comorbidity especially in sub-Saharan Africa is high. While clinical studies suggest an influence of the two pathogens on the outcome of the respective infections, experimental studies on the molecular and immunological impact of coinfections are rare. This reflects the limited availability of suitable model systems that reproduce key properties of both pathologies. Here, we discuss key aspects of coinfection with a focus on currently established experimental systems, their limitations for coinfection studies and potential strategies for their improvement.
C1 [Frischknecht, Friedrich] Univ Heidelberg Hosp, Ctr Infect Dis, Integrat Parasitol, INF 324, D-69120 Heidelberg, Germany.
   [Fackler, Oliver T.] Univ Heidelberg Hosp, Ctr Infect Dis, Integrat Virol, ImNeuenheimer Feld 324, D-69120 Heidelberg, Germany.
C3 Ruprecht Karls University Heidelberg; Ruprecht Karls University
   Heidelberg
RP Frischknecht, F (corresponding author), Univ Heidelberg Hosp, Ctr Infect Dis, Integrat Parasitol, INF 324, D-69120 Heidelberg, Germany.; Fackler, OT (corresponding author), Univ Heidelberg Hosp, Ctr Infect Dis, Integrat Virol, ImNeuenheimer Feld 324, D-69120 Heidelberg, Germany.
EM freddy.frischknecht@med.uni-heidelberg.de;
   oliver.fackler@med.uni-heidelberg.de
OI Frischknecht, Friedrich/0000-0002-8332-6668; Fackler, Oliver
   Till/0000-0003-2982-4209
FU DFG [SFB1129]
FX Our research in this area is supported by the DFG (SFB1129 projects 1
   and 8).
CR Abu-Raddad LJ, 2006, SCIENCE, V314, P1603, DOI 10.1126/science.1132338
   Altfeld M, 2015, NAT IMMUNOL, V16, P554, DOI 10.1038/ni.3157
   Amaladoss A, 2015, PLOS ONE, V10, DOI 10.1371/journal.pone.0129825
   Amino R, 2006, NAT MED, V12, P220, DOI 10.1038/nm1350
   [Anonymous], 2015, AIDS by the numbers 2015
   [Anonymous], MAL HIV AIDS INT IMP
   Baird JK, 2013, CLIN MICROBIOL REV, V26, P36, DOI 10.1128/CMR.00074-12
   Berges BK, 2011, RETROVIROLOGY, V8, DOI 10.1186/1742-4690-8-65
   Bieniasz PD, 2000, J VIROL, V74, P9868, DOI 10.1128/JVI.74.21.9868-9877.2000
   Bijker EM, 2015, VACCINE, V33, P7462, DOI 10.1016/j.vaccine.2015.09.095
   Brentlinger PE, 2006, LANCET INFECT DIS, V6, P100, DOI 10.1016/S1473-3099(06)70383-8
   Bruchfeld J, 2015, CSH PERSPECT MED, V5, DOI 10.1101/cshperspect.a017871
   Brugat T, 2014, CELL MICROBIOL, V16, P687, DOI 10.1111/cmi.12212
   Buffet PA, 2011, BLOOD, V117, P381, DOI 10.1182/blood-2010-04-202911
   Burton DR, 2015, NAT IMMUNOL, V16, P571, DOI 10.1038/ni.3158
   Cagigi A, 2010, LANCET INFECT DIS, V10, P499, DOI 10.1016/S1473-3099(10)70117-1
   Chakravarty S, 2007, NAT MED, V13, P1035, DOI 10.1038/nm1628
   Chalwe V, 2009, EMERG INFECT DIS, V15, P749, DOI 10.3201/eid1505.081009
   Chandramohan D, 1998, INT J EPIDEMIOL, V27, P296, DOI 10.1093/ije/27.2.296
   Chua CLL, 2013, TRENDS PARASITOL, V29, P26, DOI 10.1016/j.pt.2012.10.002
   Cockburn IA, 2013, P NATL ACAD SCI USA, V110, P9090, DOI 10.1073/pnas.1303858110
   Cohen C, 2005, CLIN INFECT DIS, V41, P1631, DOI 10.1086/498023
   COLEBUNDERS R, 1990, J INFECTION, V21, P167, DOI 10.1016/0163-4453(90)91701-E
   Craig AG, 2012, PLOS PATHOG, V8, DOI 10.1371/journal.ppat.1002401
   Crompton PD, 2014, ANNU REV IMMUNOL, V32, P157, DOI 10.1146/annurev-immunol-032713-120220
   Cyrklaff M, 2012, TRENDS PARASITOL, V28, P479, DOI 10.1016/j.pt.2012.08.003
   da Silva HB, 2015, PLOS PATHOG, V11, DOI 10.1371/journal.ppat.1004598
   del Portillo HA, 2012, CELL MICROBIOL, V14, P343, DOI 10.1111/j.1462-5822.2011.01741.x
   Deng K, 2015, NATURE, V517, P381, DOI 10.1038/nature14053
   Denton PW, 2011, AIDS REV, V13, P135
   Dittmer DP, 2015, CURR OPIN VIROL, V14, P145, DOI 10.1016/j.coviro.2015.09.006
   Doitsh G, 2014, NATURE, V505, P509, DOI 10.1038/nature12940
   Doitsh G, 2010, CELL, V143, P789, DOI 10.1016/j.cell.2010.11.001
   Fackler OT, 2014, NAT REV MICROBIOL, V12, P563, DOI 10.1038/nrmicro3309
   Finney C, 2015, JOVE-J VIS EXP, DOI 10.3791/52969
   Finney CAM, 2013, AIDS, V27, P325, DOI 10.1097/QAD.0b013e32835b3dfa
   French N, 2001, AIDS, V15, P899, DOI 10.1097/00002030-200105040-00010
   Goffinet C, 2007, RETROVIROLOGY, V4, DOI 10.1186/1742-4690-4-53
   Good MF, 2015, TRENDS PARASITOL, V31, P583, DOI 10.1016/j.pt.2015.06.008
   GREENBERG AE, 1991, NEW ENGL J MED, V325, P105, DOI 10.1056/NEJM199107113250206
   Gulland A, 2015, BMJ-BRIT MED J, V351, DOI 10.1136/bmj.h5706
   Halper-Stromberg A, 2014, CELL, V158, P989, DOI 10.1016/j.cell.2014.07.043
   Harris RS, 2012, J BIOL CHEM, V287, P40875, DOI 10.1074/jbc.R112.416925
   Hatziioannou T, 2012, NAT REV MICROBIOL, V10, P852, DOI 10.1038/nrmicro2911
   Hobbs CV, 2014, PLOS ONE, V9, DOI 10.1371/journal.pone.0115506
   Hobbs CV, 2014, PLOS ONE, V9, DOI 10.1371/journal.pone.0100138
   Hobbs CV, 2012, J INFECT DIS, V206, P1706, DOI 10.1093/infdis/jis602
   Hochman S., 2012, Journal of Neuroparasitology, V3, article 235547, DOI [10.4303/jnp/235547, DOI 10.4303/JNP/235547]
   Hochman SE, 2015, MBIO, V6, DOI 10.1128/mBio.01390-15
   Hoffman SL, 2015, AM J PREV MED, V49, pS319, DOI 10.1016/j.amepre.2015.09.011
   HOUSSET C, 1993, J HEPATOL, V19, P252, DOI 10.1016/S0168-8278(05)80579-3
   Hviid L, 2015, ADV PARASIT, V88, P51, DOI 10.1016/bs.apar.2015.02.004
   Ivashkiv LB, 2014, NAT REV IMMUNOL, V14, P36, DOI 10.1038/nri3581
   Janssen CS, 2004, NUCLEIC ACIDS RES, V32, P5712, DOI 10.1093/nar/gkh907
   Josling GA, 2015, NAT REV MICROBIOL, V13, P573, DOI 10.1038/nrmicro3519
   Kalyesubula I, 1997, PEDIATR INFECT DIS J, V16, P876, DOI 10.1097/00006454-199709000-00011
   Kamya MR, 2006, J INFECT DIS, V193, P9, DOI 10.1086/498577
   Koehler JW, 2009, PLOS ONE, V4, DOI 10.1371/journal.pone.0007139
   Kumar A, 2013, MEDIAT INFLAMM, V2013, DOI 10.1155/2013/484378
   Langhorne J, 2016, J EXP MED, V213, P143, DOI 10.1084/jem.20151677
   Lewis MD, 2015, J IMMUNOL, V194, P4860, DOI 10.4049/jimmunol.1400863
   Liehl P, 2014, NAT MED, V20, P47, DOI 10.1038/nm.3424
   Siqueira AM, 2012, PLOS NEGLECT TROP D, V6, DOI 10.1371/journal.pntd.0001934
   McGready R, 2012, LANCET INFECT DIS, V12, P902, DOI 10.1016/S1473-3099(12)70240-2
   McMichael AJ, 2010, NAT REV IMMUNOL, V10, P11, DOI 10.1038/nri2674
   Migueles SA, 2015, NAT IMMUNOL, V16, P563, DOI 10.1038/ni.3161
   Mikolajczak SA, 2015, CELL HOST MICROBE, V17, P526, DOI 10.1016/j.chom.2015.02.011
   Morrison C, 2015, NAT BIOTECHNOL, V33, P1015, DOI 10.1038/nbt1015-1015
   Nacer A, 2012, PLOS PATHOG, V8, DOI 10.1371/journal.ppat.1002982
   Nair N, 2009, J INFECT DIS, V200, P1031, DOI 10.1086/605648
   NUSSENZWEIG RS, 1967, NATURE, V216, P160, DOI 10.1038/216160a0
   ODUOLA AMJ, 1986, EXP PARASITOL, V62, P181, DOI 10.1016/0014-4894(86)90022-6
   Orlov M, 2012, PLOS ONE, V7, DOI 10.1371/journal.pone.0039000
   Otsuki H, 2009, P NATL ACAD SCI USA, V106, P7167, DOI 10.1073/pnas.0811313106
   Pan XY, 2013, CELL RES, V23, P876, DOI 10.1038/cr.2013.74
   Pasini EM, 2013, MOL CELL PROTEOMICS, V12, P426, DOI 10.1074/mcp.M112.021238
   Perkins DJ, 2011, INT J BIOL SCI, V7, P1427, DOI 10.7150/ijbs.7.1427
   Perrault SD, 2009, AM J TROP MED HYG, V80, P119, DOI 10.4269/ajtmh.2009.80.119
   Platt L, 2016, LANCET INFECT DIS, V16, P797, DOI 10.1016/S1473-3099(15)00485-5
   Poovassery JS, 2009, J IMMUNOL, V183, P5342, DOI 10.4049/jimmunol.0901669
   Prudêncio M, 2006, NAT REV MICROBIOL, V4, P849, DOI 10.1038/nrmicro1529
   Radtke AJ, 2015, PLOS PATHOG, V11, DOI 10.1371/journal.ppat.1004637
   Randall LM, 2010, EXP PARASITOL, V126, P326, DOI 10.1016/j.exppara.2010.04.016
   Rattanapunya S, 2015, ACTA TROP, V145, P55, DOI 10.1016/j.actatropica.2015.02.001
   Richie TL, 2015, VACCINE, V33, P7452, DOI 10.1016/j.vaccine.2015.09.096
   Rigaud M, 2008, J INFECT DIS, V198, P1123, DOI 10.1086/592050
   Ryan-Payseur B, 2011, J INFECT DIS, V204, P1450, DOI 10.1093/infdis/jir549
   Sarkar S, 2008, INDIAN J CRIT CARE M, V12, P204, DOI 10.4103/0972-5229.45084
   Sarr D, 2012, PARASITE IMMUNOL, V34, P224, DOI 10.1111/j.1365-3024.2012.01355.x
   Schmitz JE, 2013, CURR OPIN HIV AIDS, V8, P273, DOI 10.1097/COH.0b013e328361cf5b
   Schwach F, 2015, NUCLEIC ACIDS RES, V43, pD1176, DOI 10.1093/nar/gku1143
   Seder RA, 2013, SCIENCE, V341, P1359, DOI 10.1126/science.1241800
   Sidjanski S, 1997, AM J TROP MED HYG, V57, P426, DOI 10.4269/ajtmh.1997.57.426
   Silvin A, 2015, CURR OPIN IMMUNOL, V32, P54, DOI 10.1016/j.coi.2014.12.003
   Singh B, 2013, CLIN MICROBIOL REV, V26, P165, DOI 10.1128/CMR.00079-12
   Smith JD, 2013, CELL MICROBIOL, V15, P1976, DOI 10.1111/cmi.12183
   Stephens R, 2012, TRENDS PARASITOL, V28, P73, DOI 10.1016/j.pt.2011.10.006
   TAHA TET, 1994, T ROY SOC TROP MED H, V88, P164, DOI 10.1016/0035-9203(94)90277-1
   Tervo HM, 2010, J VIROL, V84, P12300, DOI 10.1128/JVI.01607-10
   Tibúrcio M, 2015, TRENDS PARASITOL, V31, P270, DOI 10.1016/j.pt.2015.02.006
   Todryk SM, 2008, FUTURE MICROBIOL, V3, P279, DOI 10.2217/17460913.3.3.279
   Trott KA, 2013, J VIROL, V87, P9523, DOI 10.1128/JVI.00861-13
   Trott KA, 2011, J VIROL, V85, P11655, DOI 10.1128/JVI.05644-11
   Udomsangpetch R, 2008, TRENDS PARASITOL, V24, P85, DOI 10.1016/j.pt.2007.09.010
   Vaccari M, 2014, AIDS RES HUM RETROV, V30, P355, DOI [10.1089/aid.2013.0218, 10.1089/AID.2013.0218]
   Van Geertruyden JP, 2008, MALARIA J, V7, DOI 10.1186/1475-2875-7-134
   Vaughan AM, 2015, NAT METHODS, V12, P631, DOI [10.1038/NMETH.3432, 10.1038/nmeth.3432]
   Vaughan AM, 2012, J CLIN INVEST, V122, P3618, DOI 10.1172/JCI62684
   Vercauteren K, 2015, CURR OPIN VIROL, V13, P67, DOI 10.1016/j.coviro.2015.04.009
   Vérollet C, 2015, BLOOD, V125, P1611, DOI 10.1182/blood-2014-08-596775
   White NJ, 2014, LANCET, V383, P723, DOI 10.1016/S0140-6736(13)60024-0
   Whitworth J, 2000, LANCET, V356, P1051, DOI 10.1016/S0140-6736(00)02727-6
   WHO, 2004, WHO MAL HIV AIDS INT
   WHO, 2015, WHO WORLD MAL REP
   Yin JM, 2012, J INFECT DIS, V206, P523, DOI 10.1093/infdis/jis404
   Zhan XY, 2014, RETROVIROLOGY, V11, DOI 10.1186/s12977-014-0112-x
NR 116
TC 7
Z9 8
U1 0
U2 8
PU WILEY
PI HOBOKEN
PA 111 RIVER ST, HOBOKEN 07030-5774, NJ USA
SN 0014-5793
EI 1873-3468
J9 FEBS LETT
JI FEBS Lett.
PD JUL
PY 2016
VL 590
IS 13
SU 3
SI SI
BP 2000
EP 2013
DI 10.1002/1873-3468.12151
PG 14
WC Biochemistry & Molecular Biology; Biophysics; Cell Biology
WE Science Citation Index Expanded (SCI-EXPANDED)
SC Biochemistry & Molecular Biology; Biophysics; Cell Biology
GA DS4OQ
UT WOS:000380760800011
PM 27009943
OA Bronze
DA 2025-02-04
ER

PT J
AU Chen, XP
   Xiao, BQ
   Xu, HF
   Shi, WJ
   Gao, K
   Rao, JL
AF Chen, XP
   Xiao, BQ
   Xu, HF
   Shi, WJ
   Gao, K
   Rao, JL
TI Procedure and clinical assessments of malariotherapy: recent experience
   in 20 HIV patients
SO CHINESE MEDICAL JOURNAL
LA English
DT Article
DE malariotherapy; human immunodeficiency virus; acquired immunodeficiency
   syndrome; side effect
ID PLASMODIUM-FALCIPARUM; MALARIA; CYTOKINES; CELLS; INFECTION; PROTECTS
AB Objective To demonstrate the side effects of malariotherapy and to explore safe procedures in conduct of malariotherapy for human immunodeficiency virus ( HIV) infected patients.
   Methods Twenty HIV/acquired immunodeficiency syndrome (AIDS) patients were selected for the study of malariotherapy and were intravenously infected with Plasmodia vivax to induce therapeutic malaria. Malaria was terminated with chloroquine after 10 - 20 malarial febrile episodes. Clinical assessments were made before (baseline), during (malarial phase) and after (post) termination of malaria. The density of Plasmodia in peripheral blood from the HIV/AIDS patients were compared to that from HIV-negative naturally infected malarial patients who donated the blood for the therapeutically induced malaria. CD4 cell baseline levels were correlated to the severity of malarial symptoms and parasitemia.
   Results There were no significant differences of Plasmodium density between the HIV/AIDS patients injected with P. vivax and the HIV-negative blood donors. However, it was found that the HIV-positive patients had milder malarial symptoms and parasitemia with progressively lower CD4 cell baseline levels. All patients developed every day or every other day fever episodes with headache and shaking chill. These symptoms were well tolerated with the aid of anti-pyretic medications. Spleen and liver enlargement were seen in 15 of 20 and 4 of 20 patients respectively. Transitory liver effects with increase of serum glutamic-pyruvic transaminase were seen in 2 of 20 during malarial phase. Most patients experienced mild to medium anemia and 6 of 20 patients developed thrombocytopenia during malarial phase. All these side effects disappeared after termination of malaria or within one month thereafter. No complications occurred in these patients.
   Conclusions Therapeutically induced acute vivax malaria was well tolerated in 20 HIV-positive subjects who represented a range of CD4 cell levels from 1868/mul to 15/mul. Malariotherapy did not induce complications. while increasing CD4 cell levels in most treated HIV/AIDS patients ( results published elsewhere).
C1 Guangzhou Ctr Dis Control & Prevent, Dept AIDS Control & Prevent, Guangzhou 510080, Peoples R China.
RP Chen, XP (corresponding author), Guangzhou Ctr Dis Control & Prevent, Dept AIDS Control & Prevent, Guangzhou 510080, Peoples R China.
RI Xu, HF/KOD-6035-2024
CR AKANEYA Y, 1995, EXP NEUROL, V136, P44, DOI 10.1006/exnr.1995.1082
   Barquet N, 1997, ANN INTERN MED, V127, P635, DOI 10.7326/0003-4819-127-8_Part_1-199710150-00010
   BARTFAI T, 1993, NEUROCHEM INT, V22, P435, DOI 10.1016/0197-0186(93)90038-7
   BROWN J, 1986, PARASITE IMMUNOL, V8, P551, DOI 10.1111/j.1365-3024.1986.tb00869.x
   Chandramohan D, 1998, INT J EPIDEMIOL, V27, P296, DOI 10.1093/ije/27.2.296
   Chen X, 1999, Chin Med Sci J, V14, P224
   CHERNIN E, 1984, J PARASITOL, V70, P611, DOI 10.2307/3281739
   DANDREA A, 1992, J EXP MED, V176, P1387, DOI 10.1084/jem.176.5.1387
   ECKWALANGA M, 1994, P NATL ACAD SCI USA, V91, P8097, DOI 10.1073/pnas.91.17.8097
   Heimlich HJ, 1997, MECH AGEING DEV, V93, P79, DOI 10.1016/S0047-6374(96)01813-1
   IMBERTI L, 1991, SCIENCE, V254, P860, DOI 10.1126/science.1948066
   JAKOBSEN PH, 1995, PARASITE IMMUNOL, V17, P223, DOI 10.1111/j.1365-3024.1995.tb01019.x
   Kannan Y, 1996, J IMMUNOL, V157, P313
   KOBAYASHI M, 1989, J EXP MED, V176, P1387
   Marussig M, 1996, RES VIROLOGY, V147, P139, DOI 10.1016/0923-2516(96)80228-7
   Migot F, 1996, PARASITE IMMUNOL, V18, P333, DOI 10.1046/j.1365-3024.1996.d01-116.x
   Mshana R N, 1991, J Clin Lab Immunol, V34, P131
   STEVENSON M, 1995, J IMMUNOL, V155, P2445
   TAYLORROBINSON AW, 1993, SCIENCE, V260, P1931, DOI 10.1126/science.8100366
   Willis NJ, 1997, SCOT MED J, V42, P118, DOI 10.1177/003693309704200407
NR 20
TC 4
Z9 4
U1 0
U2 2
PU CHINESE MEDICAL ASSOCIATION
PI BEIJING
PA 42 DONGSI XIDAJIE, BEIJING 100710, PEOPLES R CHINA
SN 0366-6999
J9 CHINESE MED J-PEKING
JI Chin. Med. J.
PD JUL
PY 2003
VL 116
IS 7
BP 1016
EP 1021
PG 6
WC Medicine, General & Internal
WE Science Citation Index Expanded (SCI-EXPANDED)
SC General & Internal Medicine
GA 709JJ
UT WOS:000184621800016
PM 12890375
DA 2025-02-04
ER

PT J
AU Afolabi, MO
   Adetifa, JU
   Imoukhuede, EB
   Viebig, NK
   Kampmann, B
   Bojang, K
AF Afolabi, Muhammed O.
   Adetifa, Jane U.
   Imoukhuede, Egeruan B.
   Viebig, Nicola K.
   Kampmann, Beate
   Bojang, Kalifa
TI Early Phase Clinical Trials with Human Immunodeficiency Virus-1 and
   Malaria Vectored Vaccines in The Gambia: Frontline Challenges in Study
   Design and Implementation
SO AMERICAN JOURNAL OF TROPICAL MEDICINE AND HYGIENE
LA English
DT Article
ID ENDEMIC COUNTRIES; SOUTH-AFRICA; T-CELLS; HIV; UGANDA; IMMUNIZATION;
   EXPERIENCE; INDUCTION; RESPONSES; LESSONS
AB Human immunodeficiency virus/acquired immune deficiency syndrome (HIV/AIDS) and malaria are among the most important infectious diseases in developing countries. Existing control strategies are unlikely to curtail these diseases in the absence of efficacious vaccines. Testing of HIV and malaria vaccines candidates start with early phase trials that are increasingly being conducted in developing countries where the burden of the diseases is high. Unique challenges, which affect planning and implementation of vaccine trials according to internationally accepted standards have thus been identified. In this review, we highlight specific challenges encountered during two early phase trials of novel HIV-1 and malaria vectored vaccine candidates conducted in The Gambia and how some of these issues were pragmatically addressed. We hope our experience will be useful for key study personnel involved in day-to-day running of similar clinical trials. It may also guide future design and implementation of vaccine trials in resource-constrained settings.
C1 [Afolabi, Muhammed O.; Adetifa, Jane U.; Kampmann, Beate; Bojang, Kalifa] MRC Unit, Fajara, Gambia.
   [Imoukhuede, Egeruan B.] Univ Oxford, Jenner Inst, Oxford OX1 2JD, England.
   [Viebig, Nicola K.] European Vaccine Initiat, Heidelberg, Germany.
C3 University of London; London School of Hygiene & Tropical Medicine;
   University of Oxford; Jenner Institute
RP Afolabi, MO (corresponding author), MRC Unit, Atlantic Rd,POB 273, Banjul, Gambia.
EM mafolabi@mrc.gm; jadetifa@mrc.gm; egeruan.imoukhuede@ndm.ox.ac.uk;
   nicola.viebig@euvaccine.eu; bkampmann@mrc.gm; kbojang@mrc.gm
RI ; Afolabi, Muhammed/HLX-6382-2023
OI Kampmann, Beate/0000-0002-6546-4709; Imoukhuede, Egeruan
   Babatunde/0000-0001-6679-0904; Bojang, Kalifa/0000-0001-7506-0938;
   Afolabi, Muhammed/0000-0002-9967-6419
FU EDCTP [IP.2008.31100.001, CT.2006.33111.002]; MRC [MC_UP_A900_1115,
   MC_UP_A900_1122, MC_UP_A900_1118] Funding Source: UKRI
FX We thank European and Developing Countries Clinical Trials Partnership
   for funding the two trials: (EDCTP grant nos. IP.2008.31100.001 and
   CT.2006.33111.002).
CR Abba K, 2011, COCHRANE DB SYST REV, DOI 10.1002/14651858.CD008122.pub2
   [Anonymous], 2010, WHO recommendations for active rabies immunization after exposure where rabies vaccines are in short supply
   Bejon P, 2007, J IMMUNOL, V179, P4193, DOI 10.4049/jimmunol.179.6.4193
   Bekker Linda-Gail, 2005, J Int Assoc Physicians AIDS Care (Chic), V4, P93, DOI 10.1177/1545109705284836
   Ceesay SJ, 2008, LANCET, V372, P1545, DOI 10.1016/S0140-6736(08)61654-2
   Ceesay SJ, 2010, PLOS ONE, V5, DOI 10.1371/journal.pone.0012242
   Chapman R, 2010, CURR HIV RES, V8, P282, DOI 10.2174/157016210791208686
   Chilengi R, 2009, HUM VACCINES, V5, P627, DOI 10.4161/hv.9141
   Dhingra B, 2011, ANN TROP PAEDIATR, V31, P339, DOI 10.1179/1465328111Y.0000000039
   Essack Z, 2010, DEV WORLD BIOETH, V10, P11, DOI 10.1111/j.1471-8847.2009.00254.x
   Fawzi WW, 1999, CONTROL CLIN TRIALS, V20, P75, DOI 10.1016/S0197-2456(98)00045-2
   Ghouth Abdulla Salim Bin, 2012, Trop Parasitol, V2, P35, DOI 10.4103/2229-5070.97237
   Girard MP, 2007, VACCINE, V25, P1567, DOI 10.1016/j.vaccine.2006.09.074
   Goonetilleke N, 2006, J VIROL, V80, P4717, DOI 10.1128/JVI.80.10.4717-4728.2006
   Grady C, 2007, ETHICAL ISSUES INT B, P225
   Hay SI, 2010, PLOS MED, V7, DOI 10.1371/journal.pmed.1000290
   Ibango HB, 2006, LANCET INFECT DIS, V6, P522, DOI 10.1016/S1473-3099(06)70552-7
   Idoko OT, 2013, AM J TROP MED HYG, V88, P414, DOI 10.4269/ajtmh.12-0576
   Jackson LA, 2011, PLOS ONE, V6, DOI 10.1371/journal.pone.0020102
   Jaffar S, 2008, TROP MED INT HEALTH, V13, P795, DOI 10.1111/j.1365-3156.2008.02068.x
   Kampmann B, 2006, LANCET, V368, P282, DOI 10.1016/S0140-6736(06)69064-8
   Kilama WL, 2007, AM J TROP MED HYG, V77, P282, DOI 10.4269/ajtmh.2007.77.282
   Kumar P, 2013, J IMMUNE BASED THER, V2, P9
   Kumwenda NI, 2012, PAEDIATR INT CHILD H, V32, P213, DOI 10.1179/2046905512Y.0000000034
   Kwong PD, 2011, CSH PERSPECT MED, V1, DOI 10.1101/cshperspect.a007278
   Lang TA, 2010, PLOS NEGLECT TROP D, V4, DOI 10.1371/journal.pntd.0000619
   Leach M, 2011, BERGHAHN SERIES, P77
   Matsuo Kazuhiro, 2011, Tuberc Res Treat, V2011, P574591, DOI 10.1155/2011/574591
   Moodley K, 2002, J MED PHILOS, V27, P197, DOI 10.1076/jmep.27.2.197.2986
   Moorthy Vasee, 2007, Vaccine, V25, P5115, DOI 10.1016/j.vaccine.2007.01.085
   Mugyenyi PN, 2002, VACCINE, V20, P1905, DOI 10.1016/S0264-410X(02)00064-6
   Mwangoka G, 2013, MALARIA J, V12, DOI 10.1186/1475-2875-12-86
   Nyika A, 2010, MALARIA J, V9, DOI 10.1186/1475-2875-9-86
   Ota MOC, 2013, VACCINE, V31, P2483, DOI 10.1016/j.vaccine.2012.06.018
   Otti PO, 2003, SOCIOCULTURAL STUDY
   Quintó L, 2006, TROP MED INT HEALTH, V11, P1741, DOI 10.1111/j.1365-3156.2006.01764.x
   Rose MA, 2013, BMC PEDIATR, V13, DOI 10.1186/1471-2431-13-98
   Saidu Y., 2013, Journal of Clinical Research and Bioethics, V4, P1000141
   Sepulveda RL, 1997, INT J TUBERC LUNG D, V1, P122
   Shields B, 2012, BMJ-BRIT MED J, V345, DOI 10.1136/bmj.e5931
   Sista Nirupama Deshmane, 2011, Clin Investig (Lond), V1, P1609
   Sullivan M, 2009, IMMUNOL CELL BIOL, V87, P366, DOI 10.1038/icb.2009.30
   van der Loeff MFS, 2003, AIDS, V17, P1841, DOI [10.1097/01.aids.0000076303.76477.49, 10.1097/00002030-200308150-00014]
   White GP, 2002, J IMMUNOL, V168, P2820, DOI 10.4049/jimmunol.168.6.2820
   World Health Organization., 2010, DEL HIV TEST RES MES
   World Health Organization-WHO, 2012, GLOB HLTH OBS HIV AI
NR 46
TC 5
Z9 5
U1 0
U2 4
PU AMER SOC TROP MED & HYGIENE
PI MCLEAN
PA 8000 WESTPARK DR, STE 130, MCLEAN, VA 22101 USA
SN 0002-9637
EI 1476-1645
J9 AM J TROP MED HYG
JI Am. J. Trop. Med. Hyg.
PD MAY
PY 2014
VL 90
IS 5
BP 908
EP 914
DI 10.4269/ajtmh.13-0615
PG 7
WC Public, Environmental & Occupational Health; Tropical Medicine
WE Science Citation Index Expanded (SCI-EXPANDED)
SC Public, Environmental & Occupational Health; Tropical Medicine
GA AG8ZN
UT WOS:000335707600025
PM 24615122
OA Green Published, Bronze
DA 2025-02-04
ER

PT J
AU Chavale, H
   Santos-Oliveira, JR
   Da-Cruz, AM
   Enosse, S
AF Chavale, Helena
   Santos-Oliveira, Joanna Reis
   Da-Cruz, Alda Maria
   Enosse, Sonia
TI Enhanced T cell activation in <i>Plasmodium falciparum</i>
   malaria-infected human immunodeficiency virus-1 patients from Mozambique
SO MEMORIAS DO INSTITUTO OSWALDO CRUZ
LA English
DT Article
DE malaria/HIV-AIDS; cellular activation; Plasmodium; co-infection; CD4(+)
   T cells; Mozambique
ID INCREASED SEVERE ANEMIA; HIV-INFECTION; PERIPHERAL-BLOOD;
   LYMPHOCYTE-ACTIVATION; ADULTS; CHILDREN; PREVALENCE; SUBSETS; COUNT;
   INDIVIDUALS
AB Human immunodeficiency virus (HIV)-1 infection has an important impact on malaria. Plasmodium falciparum and HIV-1 co-infected patients (Pf/HIV) present with a high degree of anaemia, enhanced parasitaemia and decreased CD4(+) T cell counts, which increase the risk of developing severe malaria. In addition, infection with either Pf or HIV-1 alone causes extensive immune activation. Our hypothesis was that lymphocyte activation is potentiated in Pf/HIV co-infected patients, consequently worsening their immunosuppressed state. To test this hypothesis, 22 Pf/HIV patients, 34 malaria patients, 29 HIV/AIDS patients and 10 healthy controls without malaria or HIV/acquired immune deficiency syndrome (AIDS) from Maputo/Mozambique were recruited for this study. As expected, anaemia was most prevalent in the Pf/HIV group. A significant variation in parasite density was observed in the Pf/HIV co-infected group (110-75,000 parasites/mu L), although the median values were similar to those of the malaria only patients. The CD4(+) T cell counts were significantly lower in the Pf/HIV group than in the HIV/AIDS only or malaria only patients. Lymphocyte activation was evaluated by the percentage of activation-associated molecules [CD38 expression on CD8(+) and human leukocyte antigen-DR expression on CD3(+) T cells]. The highest CD38 expression was detected in the Pf/HIV co-infected patients (median = 78.2%). The malaria only (median = 50%) and HIV/AIDS only (median = 52%) patients also exhibited elevated levels of these molecules, although the values were lower than those of the Pf/HIV co-infected cases. Our findings suggest that enhanced T-cell activation in co-infected patients can worsen the immune response to both diseases.
C1 [Chavale, Helena; Enosse, Sonia] Minist Saude, Inst Nacl Saude, Maputo, Mozambique.
   [Chavale, Helena; Enosse, Sonia] Hosp Cent Maputo, Lab Biol Mol, Maputo, Mozambique.
   [Santos-Oliveira, Joanna Reis; Da-Cruz, Alda Maria] Fiocruz MS, Lab Interdisciplinar Pesquisas Med, Inst Oswaldo Cruz, Minist Saude, Rio De Janeiro, RJ, Brazil.
C3 Fundacao Oswaldo Cruz
RP Da-Cruz, AM (corresponding author), Fiocruz MS, Lab Interdisciplinar Pesquisas Med, Inst Oswaldo Cruz, Minist Saude, Rio De Janeiro, RJ, Brazil.
EM alda@ioc.fiocruz.br
RI Da-Cruz, Alda/J-2152-2012
OI Enosse, Sonia Maria Mauricio/0000-0002-2586-2083
FU CAPES; CNPq; FAPERJ (JCNE)
FX IOC internal founds, CAPES HC is a student from the Post Graduate
   Program in Health Sciences/Tropical Medicine, FIOCRUZ/INS-MISAU (General
   Cooperation Agreement Brazil-Mozambique). JRSO is a PhD student from
   PGMT and was sponsored by CNPq and FAPERJ. AMC is a research fellow from
   CNPq and FAPERJ (JCNE).
CR Ayimba E, 2011, CLIN EXP IMMUNOL, V166, P218, DOI 10.1111/j.1365-2249.2011.04474.x
   Belperio PS, 2004, AM J MED, V116, P27, DOI 10.1016/j.amjmed.2003.12.010
   Benito JM, 2004, AIDS RES HUM RETROV, V20, P227, DOI 10.1089/088922204773004950
   Berg A, 2008, MALARIA J, V7, DOI 10.1186/1475-2875-7-252
   Brentlinger PE, 2007, ARCH INTERN MED, V167, P1827, DOI 10.1001/archinte.167.17.1827
   Chalwe V, 2009, EMERG INFECT DIS, V15, P749, DOI 10.3201/eid1505.081009
   CHOUGNET C, 1992, CLIN EXP IMMUNOL, V90, P405, DOI 10.1111/j.1365-2249.1992.tb05859.x
   Cohen C, 2005, CLIN INFECT DIS, V41, P1631, DOI 10.1086/498023
   Davenport GC, 2012, AM J HEMATOL, V87, P652, DOI 10.1002/ajh.23200
   Davenport GC, 2010, AM J HEMATOL, V85, P227, DOI 10.1002/ajh.21653
   Douek DC, 2009, ANNU REV MED, V60, P471, DOI 10.1146/annurev.med.60.041807.123549
   Eggena MP, 2006, AM J TROP MED HYG, V74, P41, DOI 10.4269/ajtmh.2006.74.41
   Ekvall Hakan, 2001, American Journal of Tropical Medicine and Hygiene, V64, P58
   Froebel K, 2004, PARASITE IMMUNOL, V26, P213, DOI 10.1111/j.0141-9838.2004.00701.x
   Grimwade K, 2004, AIDS, V18, P547, DOI 10.1097/00002030-200402200-00023
   Grossman Z, 2002, NAT MED, V8, P319, DOI 10.1038/nm0402-319
   Haldar Kasturi, 2009, Hematology Am Soc Hematol Educ Program, P87, DOI 10.1182/asheducation-2009.1.87
   Hunt PW, 2003, J INFECT DIS, V187, P1534, DOI 10.1086/374786
   Idemyor V, 2007, HIV CLIN TRIALS, V8, P246, DOI 10.1310/hct0804-246
   INE - Instituto Nacional de Estatistica, 2009, MORT MOC INQ NAC CAU
   INSIDA, 2009, INQ NAC PREV RISC CO
   Kassa D, 2006, CLIN VACCINE IMMUNOL, V13, P376, DOI 10.1128/CVI.13.3.376-379.2006
   Kemp K, 2002, CLIN EXP IMMUNOL, V127, P151, DOI 10.1046/j.1365-2249.2002.01714.x
   Kiyingi HS, 2010, PAN AFR MED J, V7
   Kublin JG, 2005, LANCET, V365, P233, DOI 10.1016/S0140-6736(05)17743-5
   McElroy PD, 2000, AM J TROP MED HYG, V62, P504, DOI 10.4269/ajtmh.2000.62.504
   Mermin J, 2006, JAIDS-J ACQ IMM DEF, V41, P129, DOI 10.1097/01.qai.0000179427.11789.a7
   Mills LA, 2010, AM J TROP MED HYG, V82, P145, DOI 10.4269/ajtmh.2010.09-0408
   Mouala C, 2009, AIDS, V23, P1997, DOI 10.1097/QAD.0b013e32832f4215
   Naniche D, 2011, AM J TROP MED HYG, V85, P776, DOI 10.4269/ajtmh.2011.10-0713
   Nkuo Akenji T K, 2002, Cent Afr J Med, V48, P1
   Otieno RO, 2006, AIDS, V20, P275, DOI 10.1097/01.aids.0000200533.56490.b7
   Quintero JP, 2011, MEM I OSWALDO CRUZ, V106, P91, DOI 10.1590/S0074-02762011000900012
   Patnaik P, 2005, J INFECT DIS, V192, P984, DOI 10.1086/432730
   Rodrigues Denise do Socorro S., 2003, Braz J Infect Dis, V7, P161, DOI 10.1590/S1413-86702003000200010
   Santos-Oliveira JR, 2010, BMC INFECT DIS, V10, DOI 10.1186/1471-2334-10-358
   Serna-Bolea C, 2010, AIDS, V24, P603, DOI 10.1097/QAD.0b013e328335cda3
   Van Geertruyden JP, 2006, J INFECT DIS, V194, P917, DOI 10.1086/507310
   Van Geertruyden JP, 2006, JAIDS-J ACQ IMM DEF, V43, P363
   Giacoia-Gripp CBW, 2011, PLOS ONE, V6, DOI 10.1371/journal.pone.0028735
   Whitworth J, 2000, LANCET, V356, P1051, DOI 10.1016/S0140-6736(00)02727-6
   Whitworth JAG, 2005, LANCET, V365, P196
   WHO, 2011, WORLD MALARIA REPORT 2011, P1
   Worku S, 1997, CLIN EXP IMMUNOL, V108, P34, DOI 10.1046/j.1365-2249.1997.d01-981.x
   World Health Organization, 2000, Trans R Soc Trop Med Hyg, V94
NR 45
TC 8
Z9 8
U1 0
U2 3
PU FUNDACO OSWALDO CRUZ
PI RIO DE JANEIRO, RJ
PA AV BRASIL 4365, 21045-900 RIO DE JANEIRO, RJ, BRAZIL
SN 0074-0276
EI 1678-8060
J9 MEM I OSWALDO CRUZ
JI Mem. Inst. Oswaldo Cruz
PD DEC
PY 2012
VL 107
IS 8
BP 985
EP 992
DI 10.1590/S0074-02762012000800004
PG 8
WC Parasitology; Tropical Medicine
WE Science Citation Index Expanded (SCI-EXPANDED)
SC Parasitology; Tropical Medicine
GA 267NR
UT WOS:000328105100004
PM 23295747
OA gold, Green Submitted, Green Published
DA 2025-02-04
ER

PT J
AU Frencher, JT
   Ryan-Pasyeur, BK
   Huang, D
   Wang, RC
   McMullen, PD
   Letvin, NL
   Collins, WE
   Freitag, NE
   Malkovsky, M
   Chen, CY
   Shen, L
   Chen, ZW
AF Frencher, James T.
   Ryan-Pasyeur, Bridgett K.
   Huang, Dan
   Wang, Ri Cheng
   McMullen, Phillip D.
   Letvin, Norman L.
   Collins, William E.
   Freitag, Nancy E.
   Malkovsky, Miroslav
   Chen, Crystal Y.
   Shen, Ling
   Chen, Zheng W.
TI SHIV Antigen Immunization Alters Patterns of Immune Responses to
   SHIV/Malaria Coinfection and Protects against Life-Threatening
   SHIV-Related Malaria
SO JOURNAL OF INFECTIOUS DISEASES
LA English
DT Article
DE co-infection; HIV; AIDS; immunology; malaria; T cell; vaccination
ID HUMAN-IMMUNODEFICIENCY-VIRUS; V-GAMMA-2V-DELTA-2 T-CELLS;
   MYCOBACTERIUM-BOVIS BCG; LISTERIA-MONOCYTOGENES; HIV-1 INFECTION;
   RHESUS-MONKEYS; PLASMODIUM-YOELII; VIRAL REPLICATION; PRFA-ASTERISK;
   VACCINE
AB Whether vaccination against a virus can protect against more virulent coinfection with the virus and additional pathogen(s) remains poorly characterized. Overlapping endemicity of human immunodeficiency virus (HIV) and malaria suggests that HIV/malaria coinfection frequently complicates acute and chronic HIV infection. Here we showed that vaccination of macaques with recombinant Listeria delta actA prfA* expressing simian/human immunodeficiency virus (SHIV) gag and env elicited Gag- and Env-specific T-cell responses, and protected against life-threatening SHIV-related malaria after SHIV/Plasmodium fragile coinfection. SHIV antigen immunization reduced peak viremia, resisted SHIV/malaria-induced lymphoid destruction, and blunted coinfection-accelerated decline of CD4(+) T-cell counts after SHIV/malaria coinfection. SHIV antigen immunization also weakened coinfection-driven overreactive proinflammatory interferon-gamma (IFN gamma) responses and led to developing T helper cell 17/22 (Th17/Th22) responses after SHIV/malaria coinfection. The findings suggest that vaccination against AIDS virus can alter patterns of immune responses to the SHIV/malaria coinfection and protect against life-threatening SHIV-related malaria.
C1 [Frencher, James T.; Ryan-Pasyeur, Bridgett K.; Huang, Dan; Wang, Ri Cheng; McMullen, Phillip D.; Freitag, Nancy E.; Chen, Crystal Y.; Chen, Zheng W.] Univ Illinois, Coll Med, Dept Microbiol & Immunol, Chicago, IL 60612 USA.
   [Frencher, James T.; Ryan-Pasyeur, Bridgett K.; Huang, Dan; Wang, Ri Cheng; Chen, Zheng W.] Univ Illinois, Coll Med, Ctr Primate Biomed Res, Chicago, IL USA.
   [Letvin, Norman L.; Shen, Ling] Harvard Univ, Sch Med, Beth Israel Deaconess Hosp, Boston, MA USA.
   [Collins, William E.] Ctr Dis Control & Prevent, Atlanta, GA USA.
   [Malkovsky, Miroslav] UW Sch Med & Publ Hlth, Madison, WI USA.
C3 University of Illinois System; University of Illinois Chicago;
   University of Illinois Chicago Hospital; University of Illinois System;
   University of Illinois Chicago; University of Illinois Chicago Hospital;
   Harvard University; Harvard University Medical Affiliates; Beth Israel
   Deaconess Medical Center; Harvard Medical School; Centers for Disease
   Control & Prevention - USA; University of Wisconsin System
RP Chen, ZW (corresponding author), 835 S Wolcott Ave,MC790, Chicago, IL 60612 USA.
EM zchen@uic.edu
OI Malkovsky, Miroslav/0000-0002-5056-5224
FU National Institutes of Health (NIH) [R01 HL64560, U01AI070426, R01
   RR13601]
FX This work was supported by the National Institutes of Health (NIH grants
   R01 HL64560, U01AI070426, R01 RR13601; all to Z. W. C.).
CR Abu-Raddad LJ, 2006, SCIENCE, V314, P1603, DOI 10.1126/science.1132338
   Ahlers JD, 2003, CURR MOL MED, V3, P285, DOI 10.2174/1566524033479843
   AK M, 1993, INFECT IMMUN, V61, P2493, DOI 10.1128/IAI.61.6.2493-2497.1993
   Ali Z, 2007, J IMMUNOL, V179, P8287, DOI 10.4049/jimmunol.179.12.8287
   Barouch DH, 2012, NATURE, V482, P89, DOI 10.1038/nature10766
   Beadling C, 2004, CURR OPIN INFECT DIS, V17, P185, DOI 10.1097/00001432-200406000-00003
   Bebell LM, 2010, AIDS, V24, P1945, DOI 10.1097/QAD.0b013e32833bb732
   Berkley JA, 2009, CLIN INFECT DIS, V49, P336, DOI 10.1086/600299
   Blankson JN, 2010, DISCOV MED, V9, P261
   Boyer JD, 2005, VIROLOGY, V333, P88, DOI 10.1016/j.virol.2004.12.026
   Bueno LL, 2012, ACTA TROP, V123, P53, DOI 10.1016/j.actatropica.2012.02.071
   Chen ZW, 2004, CURR HIV RES, V2, P351, DOI 10.2174/1570162043351147
   Chen ZW, 2001, J VIROL, V75, P4713, DOI 10.1128/JVI.75.10.4713-4720.2001
   COLEBUNDERS R, 1991, J INFECT DIS, V164, P450, DOI 10.1093/infdis/164.3.450
   COLEBUNDERS R, 1990, J INFECTION, V21, P167, DOI 10.1016/0163-4453(90)91701-E
   Cuadros DF, 2011, PLOS ONE, V6, DOI 10.1371/journal.pone.0023458
   Diedrich CR, 2011, INFECT IMMUN, V79, P1407, DOI 10.1128/IAI.01126-10
   Ezenwa VO, 2011, INTEGR COMP BIOL, V51, P540, DOI 10.1093/icb/icr058
   Ferrari G, 2000, AIDS RES HUM RETROV, V16, P1433, DOI 10.1089/08892220050140982
   Flateau C, 2011, LANCET INFECT DIS, V11, P541, DOI 10.1016/S1473-3099(11)70031-7
   FUJIOKA H, 1994, EXP PARASITOL, V78, P371, DOI 10.1006/expr.1994.1040
   GREENBERG AE, 1988, JAMA-J AM MED ASSOC, V259, P545, DOI 10.1001/jama.259.4.545
   Hansen SG, 2011, NATURE, V473, P523, DOI 10.1038/nature10003
   Huber VC, 2010, J VIROL, V84, P4105, DOI 10.1128/JVI.02621-09
   Jiang SS, 2007, VACCINE, V25, P7470, DOI 10.1016/j.vaccine.2007.08.013
   Joshi D, 2011, LANCET, V377, P1198, DOI 10.1016/S0140-6736(10)62001-6
   Kalyesubula I, 1997, PEDIATR INFECT DIS J, V16, P876, DOI 10.1097/00006454-199709000-00011
   Klugman KP, 2009, VACCINE, V27, pC9, DOI 10.1016/j.vaccine.2009.06.007
   Mitsdoerffer M, 2010, P NATL ACAD SCI USA, V107, P14292, DOI 10.1073/pnas.1009234107
   Moormann AM, 2011, CURR OPIN INFECT DIS, V24, P435, DOI 10.1097/QCO.0b013e328349ac4f
   Peut V, 2006, CURR HIV RES, V4, P191, DOI 10.2174/157016206776055110
   Qiu J, 2011, CLIN VACCINE IMMUNOL, V18, P640, DOI 10.1128/CVI.00254-10
   Rafi W, 2012, CURR OPIN HIV AIDS, V7, P239, DOI 10.1097/COH.0b013e3283524dc5
   Rerks-Ngarm S, 2009, NEW ENGL J MED, V361, P2209, DOI 10.1056/NEJMoa0908492
   Ryan-Payseur B, 2012, J IMMUNOL, V189, P1285, DOI 10.4049/jimmunol.1200641
   Ryan-Payseur B, 2011, J INFECT DIS, V204, P1450, DOI 10.1093/infdis/jir549
   Sciaranghella G, 2011, VACCINE, V29, P476, DOI 10.1016/j.vaccine.2010.10.072
   Shah SN, 2006, J INFECT DIS, V194, P1519, DOI 10.1086/508892
   Shen Y, 2004, J VIROL, V78, P14023, DOI 10.1128/JVI.78.24.14023-14032.2004
   Shen Y, 2001, J VIROL, V75, P8690, DOI 10.1128/JVI.75.18.8690-8696.2001
   Singh R, 2006, EXPERT REV VACCINES, V5, P541, DOI 10.1586/14760584.5.4.541
   Steketee RW, 1996, AM J TROP MED HYG, V55, P42, DOI 10.4269/ajtmh.1996.55.42
   Stevens R, 2004, J VIROL, V78, P8210, DOI 10.1128/JVI.78.15.8210-8218.2004
   Swanson SJ, 2006, CLIN MICROBIOL REV, V19, P708, DOI 10.1128/CMR.00011-06
   Trott KA, 2011, J VIROL, V85, P11655, DOI 10.1128/JVI.05644-11
   Van Geertruyden JP, 2009, JAIDS-J ACQ IMM DEF, V50, P200, DOI 10.1097/QAI.0b013e3181900159
   WHITE WI, 1991, INFECT IMMUN, V59, P3547, DOI 10.1128/IAI.59.10.3547-3554.1991
   Whitworth J, 2000, LANCET, V356, P1051, DOI 10.1016/S0140-6736(00)02727-6
   Yan L, 2008, INFECT IMMUN, V76, P3439, DOI 10.1128/IAI.00245-08
NR 49
TC 5
Z9 6
U1 1
U2 10
PU OXFORD UNIV PRESS INC
PI CARY
PA JOURNALS DEPT, 2001 EVANS RD, CARY, NC 27513 USA
SN 0022-1899
EI 1537-6613
J9 J INFECT DIS
JI J. Infect. Dis.
PD JUL 15
PY 2013
VL 208
IS 2
BP 260
EP 270
DI 10.1093/infdis/jit151
PG 11
WC Immunology; Infectious Diseases; Microbiology
WE Science Citation Index Expanded (SCI-EXPANDED)
SC Immunology; Infectious Diseases; Microbiology
GA 170NF
UT WOS:000320858500014
PM 23568175
OA Green Published, Bronze
DA 2025-02-04
ER

PT J
AU Chen, YH
   Yuan, JJ
   Han, XL
   Liu, XL
   Han, X
   Ye, HH
AF Chen, Yahong
   Yuan, Jinjin
   Han, Xianlin
   Liu, Xiaolong
   Han, Xiao
   Ye, Hanhui
TI Coexpression Analysis of Transcriptome on AIDS and Other Human Disease
   Pathways by Canonical Correlation Analysis
SO INTERNATIONAL JOURNAL OF GENOMICS
LA English
DT Article
ID HLA-G; HIV-1 REPLICATION; CANCER-CELLS; FAS-LIGAND; CLASS-II; T-CELLS;
   EXPRESSION; VIRUS; PROTEIN; RISK
AB Acquired immune deficiency syndrome is a severe disease in humans caused by human immunodeficiency virus. Several human genes were characterized as host genetic factors that impact the processes of AIDS disease. Recent studies on AIDS patients revealed a series disease is complicating with AIDS. To resolve gene interaction between AIDS and complicating diseases, a canonical correlation analysis was used to identify the global correlation between AIDS and other disease pathway genes expression. The results showed that HLA-B, HLA-A, MH9, ZNED1, IRF1, TLR8, TSG101, NCOR2, and GML are the key AIDS-restricted genes highly correlated with other disease pathway genes. Furthermore, pathway genes in several diseases such as asthma, autoimmune thyroid disease, and malaria were globally correlated with ARGs. It suggests that these diseases are a high risk in AIDS patients as complicating diseases.
C1 [Chen, Yahong; Yuan, Jinjin; Liu, Xiaolong; Ye, Hanhui] Fujian Med Univ, Mengchao Hepatobiliary Hosp, United Innovat Mengchao Hepatobiliary Technol Key, Fuzhou 350025, Peoples R China.
   [Chen, Yahong; Yuan, Jinjin; Liu, Xiaolong; Ye, Hanhui] Infect Dis Hosp Fuzhou, Fuzhou 350025, Peoples R China.
   [Han, Xianlin] Peking Union Med Coll Hosp, Dept Gen Surg, Beijing, Peoples R China.
   [Han, Xiao] Chinese Acad Agr Sci, Biotechnol Res Inst, Beijing 100081, Peoples R China.
C3 Fujian Medical University; Chinese Academy of Medical Sciences - Peking
   Union Medical College; Peking Union Medical College Hospital; Chinese
   Academy of Agricultural Sciences; Biotechnology Research Institute, CAAS
RP Ye, HH (corresponding author), Fujian Med Univ, Mengchao Hepatobiliary Hosp, United Innovat Mengchao Hepatobiliary Technol Key, Fuzhou 350025, Peoples R China.; Ye, HH (corresponding author), Infect Dis Hosp Fuzhou, Fuzhou 350025, Peoples R China.; Han, X (corresponding author), Chinese Acad Agr Sci, Biotechnol Res Inst, Beijing 100081, Peoples R China.
EM hanxiao@caas.cn; yehanhui@163.com
RI Liu, Xiaolong/C-6912-2015; han, xiao/CAI-6839-2022
OI Han, Xiao/0000-0002-4557-1304; liu, xiaolong/0000-0002-3096-4981
FU Natural Science Foundation of Fujian Province [2017J01157, 2017J01158];
   Scientific Foundation of Fuzhou City [2015-S-143-6]; Scientific
   Foundation of Fuzhou Health Department [2016-S-Wt7]; Key Clinical
   Specialty Discipline Construction Program of Fuzhou, Fujian, China
   [201510301, 003040001]
FX This original study was supported by the Natural Science Foundation of
   Fujian Province (Grant nos. 2017J01157 and 2017J01158); the Scientific
   Foundation of Fuzhou City (Grant no. 2015-S-143-6); the Scientific
   Foundation of Fuzhou Health Department (Grant no. 2016-S-Wt7); and the
   Key Clinical Specialty Discipline Construction Program of Fuzhou,
   Fujian, China (Grant nos. 201510301 and 003040001).
CR AHDAHL BM, 1995, AM J RESP CRIT CARE, V152, P2000, DOI 10.1164/ajrccm.152.6.8520768
   Ballana E, 2010, CLIN INFECT DIS, V50, P1022, DOI 10.1086/651114
   BRAKENHOFF RH, 1995, J CELL BIOL, V129, P1677, DOI 10.1083/jcb.129.6.1677
   Camilloni C, 2014, P NATL ACAD SCI USA, V111, P10203, DOI 10.1073/pnas.1404220111
   CARBONE LG, 1988, AM J KIDNEY DIS, V11, P387, DOI 10.1016/S0272-6386(88)80051-9
   Chamontin C, 2015, NUCLEIC ACIDS RES, V43, P336, DOI 10.1093/nar/gku1232
   Chen C, 2014, INT J GENOMICS, V2014, DOI 10.1155/2014/452891
   Chen HF, 2010, CURR MED CHEM, V17, P750, DOI 10.2174/092986710790514444
   Chen X, 1994, Zhonghua Er Bi Yan Hou Ke Za Zhi, V29, P6
   Cheng JM, 2015, J BIOL REG HOMEOS AG, V29, P85
   Correale M, 2015, EUR J CLIN INVEST, V45, P515, DOI 10.1111/eci.12427
   de Carvalho LG, 2013, ARQ BRAS ENDOCRINOL, V57, P450, DOI 10.1590/S0004-27302013000600007
   Devaux P, 2007, VIROLOGY, V360, P72, DOI 10.1016/j.virol.2006.09.049
   Dragovic Gordana, 2013, Asian Pacific Journal of Tropical Biomedicine, V3, P422, DOI 10.1016/S2221-1691(13)60091-X
   Drake TL, 2016, HEALTH ECON, V25, P124, DOI 10.1002/hec.3303
   Drummond MB, 2014, LANCET RESP MED, V2, P583, DOI 10.1016/S2213-2600(14)70017-7
   Du J, 2015, J IMMUNOL, V195, P1782, DOI 10.4049/jimmunol.1500588
   Estrada-Aguirre JA, 2014, CURR HIV RES, V12, P220, DOI 10.2174/1570162X12666140708102722
   Fuentealba RA, 2009, J BIOL CHEM, V284, P34045, DOI 10.1074/jbc.M109.021030
   Fujimoto I, 1998, CELL DEATH DIFFER, V5, P426, DOI 10.1038/sj.cdd.4400362
   Gazit E, 2007, HUM IMMUNOL, V68, P463, DOI 10.1016/j.humimm.2007.02.009
   GLADKOVA ND, 1986, KARDIOLOGIYA, V26, P24
   Grulich AE, 2007, LANCET, V370, P59, DOI 10.1016/S0140-6736(07)61050-2
   Gu XS, 2001, J BIOL CHEM, V276, P9421, DOI 10.1074/jbc.M010070200
   Guan DY, 2015, CELL BIOSCI, V5, DOI 10.1186/s13578-015-0051-9
   Gundavarapu S, 2013, PLOS ONE, V8, DOI 10.1371/journal.pone.0077160
   Hamzeh AR, 2016, HLA, V87, P25, DOI 10.1111/tan.12717
   Han T, 2015, J HEPATOL, V63, P651, DOI 10.1016/j.jhep.2015.03.036
   Han XB, 2012, J BIOL CHEM, V287, P13778, DOI 10.1074/jbc.M112.342683
   Hardy C C, 1990, Dent Manage, V30, P55
   Hays T, 2012, AIDS, V26, P797, DOI 10.1097/QAD.0b013e328351f6cf
   Hodowanec Aimee C, 2012, J Int Assoc Physicians AIDS Care (Chic), V11, P345, DOI 10.1177/1545109712455460
   Huck B, 2014, J BIOL CHEM, V289, P3138, DOI 10.1074/jbc.M113.502633
   Iskender B, 2016, MOL CELL BIOCHEM, V416, P71, DOI 10.1007/s11010-016-2697-y
   Jacobson EM, 2009, J BIOL CHEM, V284, P34231, DOI 10.1074/jbc.M109.041574
   Jeong S, 2014, PLOS ONE, V9, DOI 10.1371/journal.pone.0098284
   Kamerman PR, 2012, CURR PAIN HEADACHE R, V16, P226, DOI 10.1007/s11916-012-0257-z
   Kutluay SB, 2013, PLOS PATHOG, V9, DOI 10.1371/journal.ppat.1003214
   LEHKY TJ, 1995, J NEUROVIROL, V1, P145, DOI 10.3109/13550289509113961
   Loeuillet C, 2008, PLOS BIOL, V6, P319, DOI 10.1371/journal.pbio.0060032
   LOONEY JE, 1994, J IMMUNOTHER, V16, P36, DOI 10.1097/00002371-199407000-00004
   Lu JH, 2014, J VIROL, V88, P4736, DOI 10.1128/JVI.03757-13
   Lüder CGK, 2003, J NEUROIMMUNOL, V134, P12, DOI 10.1016/S0165-5728(02)00320-X
   Ma J, 2003, CELL MOL LIFE SCI, V60, P2334, DOI 10.1007/s00018-003-3020-0
   MALONEY EM, 1995, J INFECT DIS, V172, P867, DOI 10.1093/infdis/172.3.867
   Mégret F, 2007, HUM IMMUNOL, V68, P294, DOI 10.1016/j.humimm.2006.12.003
   Misra MK, 2014, HUM IMMUNOL, V75, P833, DOI 10.1016/j.humimm.2014.06.005
   Miyamura T, 2011, PLOS ONE, V6, DOI 10.1371/journal.pone.0028617
   Morgan AJ, 2008, IMMUNOBIOLOGY, V213, P599, DOI 10.1016/j.imbio.2008.01.005
   Morishima S, 2016, HAEMATOLOGICA, V101, P491, DOI 10.3324/haematol.2015.136903
   Okada S., 2016, BMJ Case Rep., V2016, DOI [10.1136/bcr-2015-213637, DOI 10.1136/BCR-2015-213637]
   Petz LD, 2015, STEM CELLS CLONING, V8, P109, DOI 10.2147/SCCAA.S56050
   Retz M, 2005, EUR UROL, V48, P1025, DOI 10.1016/j.eururo.2005.07.016
   Sbrana F, 2014, INT J STD AIDS, V25, P452, DOI 10.1177/0956462413512809
   Shaviya Nathan, 2016, Interdiscip Perspect Infect Dis, V2016, P9415364, DOI 10.1155/2016/9415364
   Shi X, 2014, INT REV IMMUNOL, V33, P511, DOI 10.3109/08830185.2014.893301
   Shoji-Kawata S, 2007, VIROLOGY, V368, P191, DOI 10.1016/j.virol.2007.06.028
   Sil S, 2016, BEHAV NEUROL, V2016, DOI 10.1155/2016/1501527
   Sivin I, 2010, EUR J CONTRACEP REPR, V15, P96, DOI 10.3109/13625180903519885
   Srivastava R, 2015, J IMMUNOL, V194, P2232, DOI 10.4049/jimmunol.1402606
   Su RC, 2015, MOL THER-NUCL ACIDS, V4, DOI 10.1038/mtna.2015.29
   Takahashi K, 2012, LEUKEMIA RES, V36, P1376, DOI 10.1016/j.leukres.2012.08.003
   Tallon BJM, 2014, PLOS ONE, V9, DOI 10.1371/journal.pone.0110480
   Traherne JA, 2016, GENES IMMUN, V17, P8, DOI 10.1038/gene.2015.44
   Uldrick TS, 2015, BLOOD, V125, P1226, DOI 10.1182/blood-2014-08-551598
   Willie B, 2014, GENES IMMUN, V15, P569, DOI 10.1038/gene.2014.54
   Wroblewski EE, 2015, PLOS BIOL, V13, DOI 10.1371/journal.pbio.1002144
   Yan Pei-jun, 2003, Zhonghua Shi Yan He Lin Chuang Bing Du Xue Za Zhi, V17, P42
   Yoo YG, 2004, J BIOL CHEM, V279, P36242, DOI 10.1074/jbc.M401290200
   Zellweger Jean-Pierre, 2006, Rev Med Suisse, V2, P2616
   Zhu F, 2014, ONCOL REP, V31, P2049, DOI 10.3892/or.2014.3060
NR 71
TC 2
Z9 2
U1 0
U2 3
PU HINDAWI LTD
PI LONDON
PA ADAM HOUSE, 3RD FLR, 1 FITZROY SQ, LONDON, W1T 5HF, ENGLAND
SN 2314-436X
EI 2314-4378
J9 INT J GENOMICS
JI Int. J. Genomics
PY 2017
VL 2017
AR 9163719
DI 10.1155/2017/9163719
PG 10
WC Biochemistry & Molecular Biology; Biotechnology & Applied Microbiology;
   Genetics & Heredity
WE Science Citation Index Expanded (SCI-EXPANDED)
SC Biochemistry & Molecular Biology; Biotechnology & Applied Microbiology;
   Genetics & Heredity
GA EY4KU
UT WOS:000403947700001
PM 28695125
OA Green Submitted, Green Published, gold
DA 2025-02-04
ER

PT J
AU Palmer, DL
   Mason, PR
   Pasi, C
   Tobiwa, O
AF Palmer, DL
   Mason, PR
   Pasi, C
   Tobiwa, O
TI Value of mandatory testing for human immunodeficiency virus in a
   sub-Saharan hospital population
SO CLINICAL INFECTIOUS DISEASES
LA English
DT Article
ID PLASMODIUM-FALCIPARUM MALARIA; CRYPTOCOCCAL MENINGITIS;
   DEVELOPING-COUNTRIES; INFECTED PATIENTS; BED OCCUPANCY; HIV-INFECTION;
   TUBERCULOSIS; AFRICA; AIDS; THERAPY
AB Human immunodeficiency virus (HIV) and acquired immunodeficiency syndrome (AIDS) are currently hyperendemic in sub-Saharan Africa. HIV and AIDS have a special impact on working-age populations, economic resources, certain illnesses, and health care facilities. Assessment of HIV serostatus of hospitalized patients is rarely performed, however, because of a reluctance to intrude on patient confidentiality, a perceived lack of benefit (no antiretroviral therapy is available), and societal denial,We evaluated the effect on hearth care of HIV testing of patients routinely admitted to medical wards in the 2 major city hospitals in Harare, Zimbabwe. Of 196 patients tested, 58% were HIV positive with strong associations with infectious diseases, and with youth and weight loss, but not with cardiac, pulmonary, endocrinologic, or renal diagnoses, and not with rural Versus urban location, occupation, sex, mortality, or cost of hospitalization. The clinical estimate of patients' HIV serostatus was largely inaccurate. Mandatory HIV testing of all hospitalized patients would improve diagnosis of infectious diseases, clarify patient prognosis, allow for individual counseling with regard to HIV prevention, and focus national hearth efforts by providing alarming, realistic statistics.
C1 Univ Zimbabwe, Dept Med, Harare, Zimbabwe.
   Univ Zimbabwe, Dept Med Lab Sci, Harare, Zimbabwe.
   Univ Zimbabwe, Biomed Res & Training Inst, Harare, Zimbabwe.
   Univ New Mexico, Dept Med, Albuquerque, NM 87131 USA.
C3 University of Zimbabwe; University of Zimbabwe; Biomedical Research
   Training Institute; University of Zimbabwe; University of New Mexico
RP Palmer, DL (corresponding author), 2820 Maximillian Rd NW, Albuquerque, NM 87104 USA.
CR Altman Lawrence K, 1998, N Y Times Web, P20
   ANDERSON RM, 1988, NATURE, V332, P228, DOI 10.1038/332228a0
   ANDERSON RM, 1991, NATURE, V352, P581, DOI 10.1038/352581a0
   ANDRULIS DP, 1987, JAMA-J AM MED ASSOC, V258, P1343
   [Anonymous], 1990, Wkly Epidemiol Rec, V65, P221
   Buve A, 1997, TROP MED INT HEALTH, V2, P136, DOI 10.1046/j.1365-3156.1997.d01-235.x
   CAVACINI LA, 1990, INFECT IMMUN, V58, P2946, DOI 10.1128/IAI.58.9.2946-2950.1990
   Colebunders R, 1999, CLIN INFECT DIS, V29, P706, DOI 10.1086/598674
   Fiscus SA, 1996, JAMA-J AM MED ASSOC, V275, P1483, DOI 10.1001/jama.275.19.1483
   Freedberg KA, 1999, ARCH INTERN MED, V159, P1994, DOI 10.1001/archinte.159.17.1994
   Fylkesnes K, 1997, AIDS, V11, P339, DOI 10.1097/00002030-199703110-00012
   Gilks CF, 1998, J ACQ IMMUN DEF SYND, V18, P234, DOI 10.1097/00042560-199807010-00006
   GREENBERG AE, 1991, NEW ENGL J MED, V325, P105, DOI 10.1056/NEJM199107113250206
   HAAS DW, 1994, AM J MED, V96, P439, DOI 10.1016/0002-9343(94)90171-6
   Harries AD, 1998, B WORLD HEALTH ORGAN, V76, P651
   HARRIES AD, 1990, LANCET, V335, P387, DOI 10.1016/0140-6736(90)90216-R
   HASSIG SE, 1990, AIDS, V4, P883, DOI 10.1097/00002030-199009000-00009
   Heyderman RS, 1998, CLIN INFECT DIS, V26, P284, DOI 10.1086/516298
   HILL AR, 1991, AM REV RESPIR DIS, V144, P1164, DOI 10.1164/ajrccm/144.5.1164
   Karp CL, 1999, CLIN INFECT DIS, V28, P947, DOI 10.1086/514745
   KATABIRA ET, 1991, AIDS S1, V5, P149
   LUGA M, 1997, TXB AIDS MED, P111
   MALIN A, 1994, BRIT MED J, V309, P1550, DOI 10.1136/bmj.309.6968.1550
   Mann JM, 1998, SCI AM, V279, P82, DOI 10.1038/scientificamerican0798-82
   Marseille E, 1999, LANCET, V354, P803, DOI 10.1016/S0140-6736(99)80009-9
   Mayanja-Kizza H, 1998, CLIN INFECT DIS, V26, P1362, DOI 10.1086/516372
   MCLEOD DT, 1989, T ROY SOC TROP MED H, V83, P694, DOI 10.1016/0035-9203(89)90400-8
   MULLER O, 1990, T ROY SOC TROP MED H, V84, P336, DOI 10.1016/0035-9203(90)90306-Y
   OVER M, 1993, DIS CONTROL PRIORITI
   PALMER DL, 1997, CENT AFR J MED, V43, P287
   RAY CS, 1997, TROP MED INT HEALTH, V2, P85
   SOTO MA, 1999, REDUCING ODDS PREVEN, P1
   Steketee RW, 1996, AM J TROP MED HYG, V55, P42, DOI 10.4269/ajtmh.1996.55.42
   TEMBO G, 1994, AIDS, V8, P1169, DOI 10.1097/00002030-199408000-00021
   Wiktor SZ, 1999, LANCET, V353, P1469, DOI 10.1016/S0140-6736(99)03465-0
   1995, LANCET, V345, P1315
NR 36
TC 14
Z9 16
U1 0
U2 2
PU UNIV CHICAGO PRESS
PI CHICAGO
PA 5720 SOUTH WOODLAWN AVE, CHICAGO, IL 60637-1603 USA
SN 1058-4838
J9 CLIN INFECT DIS
JI Clin. Infect. Dis.
PD NOV
PY 2000
VL 31
IS 5
BP 1258
EP 1265
DI 10.1086/317453
PG 8
WC Immunology; Infectious Diseases; Microbiology
WE Science Citation Index Expanded (SCI-EXPANDED)
SC Immunology; Infectious Diseases; Microbiology
GA 380LY
UT WOS:000165704400026
PM 11073761
OA Bronze
DA 2025-02-04
ER

PT J
AU Nguyen, TT
   Nguyen, HT
   Do, HP
   Ho, CS
   Ho, RC
AF Nguyen, Tham Thi
   Nguyen, Hien Thu
   Do, Huyen Phuc
   Ho, Cyrus S. H.
   Ho, Roger C. M.
TI Characterizing the Development of Research Landscapes in Substance Use
   and HIV/AIDS During 1990 to 2021
SO SUBSTANCE ABUSE-RESEARCH AND TREATMENT
LA English
DT Review
DE Scientometrics; content analysis; text mining; HIV; AIDS; substance use
ID LATENT DIRICHLET ALLOCATION; HIV DRUG-RESISTANCE; ANTIRETROVIRAL
   THERAPY; NEWSPAPER COVERAGE; GLOBAL BURDEN; ADHERENCE; PEOPLE;
   TUBERCULOSIS; DISORDERS; MALARIA
AB Mitigating the impacts of Human Immunodeficiency Virus/Acquired Immune Deficiency Syndrome (HIV/AIDS) and substance use requires comprehensive and systematic thinking in designing interventions and developing policies. This study describes the growth of research publications from 1991 to 2021 in the Web of Science database and points out current research landscapes in the fields of HIV/AIDS and substance use. Latent Dirichlet Allocation was used for classifying 21 359 papers into corresponding topics. The most common topics were HIV transmission, HIV infection, quality of life and mental health of substance users, and the biomedical effect of substance use. Emerging research landscapes include vulnerabilities of people who inject drugs to HIV transmission and related health problems. This study found a lack of research on health services, interdisciplinary and inter-sectoral in combination with clinical evaluation and treatment services. Future investment and implementation of HIV/AIDS and substance use programs should focus on research of health services and clinical evaluation, especially context-specific interventions.
C1 [Nguyen, Tham Thi; Nguyen, Hien Thu] Duy Tan Univ, Inst Global Hlth Innovat, Da Nang, Vietnam.
   [Nguyen, Tham Thi; Nguyen, Hien Thu] Duy Tan Univ, Fac Med, Da Nang, Vietnam.
   [Do, Huyen Phuc] Inst Hlth Econ & Technol, Hanoi, Vietnam.
   [Ho, Cyrus S. H.; Ho, Roger C. M.] Natl Univ Singapore, Yong Loo Lin Sch Med, Dept Psychol Med, Singapore, Singapore.
   [Ho, Roger C. M.] Natl Univ Singapore, Inst Hlth Innovat & Technol iHealthtech, Singapore, Singapore.
   [Nguyen, Tham Thi] Duy Tan Univ, Inst Global Hlth Innovat, 254 Nguyen Linh, Da Nang 550000, Vietnam.
C3 Duy Tan University; Duy Tan University; National University of
   Singapore; National University of Singapore; Duy Tan University
RP Nguyen, TT (corresponding author), Duy Tan Univ, Inst Global Hlth Innovat, 254 Nguyen Linh, Da Nang 550000, Vietnam.
EM nguyenthitham11@duytan.edu.vn
RI Nguyen, Huong/IXN-3671-2023; Phuc, Huyen/I-5061-2019; Huy, Nguyen
   Tien/B-2573-2010; Ho, Cyrus SH/AAN-9344-2020; Ho, Roger/ABD-9061-2021
OI Ho, Cyrus SH/0000-0002-7092-9566; Do, Phuc Huyen/0000-0003-0461-7529;
   Thi Nguyen, Tham/0000-0002-6474-1137
FU NUS Department of Psychological Medicine
   [R-177-000-100-001/R-177-000-003-001]; NUS iHeathtech Other Operating
   Expenses [R-722-000-004-731]
FX The author(s) disclosed receipt of the following financial support for
   the research, authorship, and/or publication of this article: This work
   was supported by NUS Department of Psychological
   Medicine(R-177-000-100-001/R-177-000-003-001); and NUS iHeathtech Other
   Operating Expenses (R-722-000-004-731).
CR Asmussen CB, 2019, J BIG DATA-GER, V6, DOI 10.1186/s40537-019-0255-7
   Autenrieth CS, 2018, PLOS ONE, V13, DOI 10.1371/journal.pone.0207005
   Azar MM, 2010, DRUG ALCOHOL DEPEN, V112, P178, DOI 10.1016/j.drugalcdep.2010.06.014
   Tran BX, 2019, INT J ENV RES PUB HE, V16, DOI 10.3390/ijerph16101772
   Tran BX, 2019, SUBST ABUSE TREAT PR, V14, DOI 10.1186/s13011-019-0204-7
   Tran BX, 2019, J CLIN MED, V8, DOI 10.3390/jcm8030360
   Tran BX, 2019, OBESITY FACTS, V12, P137, DOI 10.1159/000497121
   Tran BX, 2014, BMC PUBLIC HEALTH, V14, DOI 10.1186/1471-2458-14-27
   Bari O., 2018, DERMATOL ONLINE J, V24
   Moura LKB, 2017, IRAN J PUBLIC HEALTH, V46, P1583
   Bazzi AR, 2019, BMC PUBLIC HEALTH, V19, DOI 10.1186/s12889-018-6314-8
   Berry MS, 2018, PHARMACOL BIOCHEM BE, V164, P125, DOI 10.1016/j.pbb.2017.08.009
   Bigna JJ, 2018, LANCET GLOB HEALTH, V6, pE182, DOI 10.1016/S2214-109X(17)30451-5
   Blei DM, 2003, J MACH LEARN RES, V3, P993, DOI 10.1162/jmlr.2003.3.4-5.993
   Bonn-Miller MO, 2014, J BEHAV MED, V37, P1, DOI 10.1007/s10865-012-9458-5
   Brandt C, 2017, CLIN PSYCHOL REV, V51, P164, DOI 10.1016/j.cpr.2016.11.005
   Chen C, 2017, IEEE T IMAGE PROCESS, V26, P5590, DOI 10.1109/TIP.2017.2736419
   Chin LJ, 2011, J EMPIR RES HUM RES, V6, P83, DOI 10.1525/jer.2011.6.3.83
   Cioe PA, 2017, AIDS BEHAV, V21, P1956, DOI 10.1007/s10461-016-1496-5
   Clinton C, 2017, LANCET, V390, P324, DOI 10.1016/S0140-6736(16)32402-3
   De Boni RB, 2018, PLOS ONE, V13, DOI 10.1371/journal.pone.0194228
   DiMaggio P, 2013, POETICS, V41, P570, DOI 10.1016/j.poetic.2013.08.004
   Ekrikpo UE, 2018, PLOS ONE, V13, DOI 10.1371/journal.pone.0195443
   Emamzadeh-Fard Sahra, 2012, Infectious Disorders - Drug Targets, V12, P346
   Franzetti M, 2019, CURR HIV RES, V17, P1, DOI 10.2174/1570162X17666190327153038
   Gao JL, 2013, AIDS CARE, V25, P1174, DOI 10.1080/09540121.2012.752785
   Gross A, 2014, NEURAL NETWORKS, V58, P38, DOI 10.1016/j.neunet.2014.05.008
   Haakenstad A, 2019, LANCET HIV, V6, pE382, DOI 10.1016/S2352-3018(19)30038-4
   Huber Jeffrey T., 2000, Medical Reference Services Quarterly, V19, P29, DOI 10.1300/J115v19n04_03
   Kang HJ, 2019, PROCESSES, V7, DOI 10.3390/pr7060379
   Kelly SL, 2018, LANCET HIV, V5, pE190, DOI 10.1016/S2352-3018(18)30024-9
   Klein SK, 2005, NETH J MED, V63, P129
   Lakeh AB, 2017, SCI REP-UK, V7, DOI 10.1038/s41598-017-04527-6
   Lall P, 2015, J INT AIDS SOC, V18, P41, DOI 10.7448/IAS.18.2.19393
   Li YL, 2019, QUAL LIFE RES, V28, P1441, DOI 10.1007/s11136-019-02132-w
   Lu HM, 2016, J BIOMED INFORM, V60, P210, DOI 10.1016/j.jbi.2016.02.003
   Mathers BM, 2008, LANCET, V372, P1733, DOI 10.1016/S0140-6736(08)61311-2
   Meyer JP, 2011, J WOMENS HEALTH, V20, P991, DOI 10.1089/jwh.2010.2328
   Mookherji S, 2015, GLOBALIZATION HEALTH, V11, DOI 10.1186/s12992-015-0106-z
   Mugomeri E, 2017, HEALTH RES POLICY SY, V15, DOI 10.1186/s12961-017-0183-y
   Murray CJL, 2014, LANCET, V384, P1005, DOI 10.1016/S0140-6736(14)60844-8
   Park J, 2018, J ASSOC NURSE AIDS C, V29, P655, DOI 10.1016/j.jana.2018.04.004
   Pearshouse Richard, 2008, HIV AIDS Policy Law Rev, V13, P24
   Pham QD, 2014, AIDS, V28, P2751, DOI 10.1097/QAD.0000000000000494
   Rao SG, 2019, JAIDS-J ACQ IMM DEF, V81, P224, DOI 10.1097/QAI.0000000000001996
   Rios-González CM, 2017, TRAVEL MED INFECT DI, V18, P83, DOI 10.1016/j.tmaid.2017.06.004
   Ronit A, 2017, AIDS, V31, P1646, DOI 10.1097/QAD.0000000000001548
   Rosas SR, 2011, PLOS ONE, V6, DOI 10.1371/journal.pone.0017428
   Rose A, 2018, MEDITERR J HEMATOL I, V10, DOI 10.4084/MJHID.2018.036
   Ruger JP, 2012, ADDICT BEHAV, V37, P1, DOI 10.1016/j.addbeh.2011.07.042
   Schneider MT, 2016, AIDS, V30, P1475, DOI 10.1097/QAD.0000000000001081
   Schwarz C, 2018, STATA J, V18, P101, DOI 10.1177/1536867X1801800107
   Scott W, 2018, PAIN, V159, P2461, DOI 10.1097/j.pain.0000000000001369
   Sweileh WM, 2018, BMC HEALTH SERV RES, V18, DOI 10.1186/s12913-018-3568-x
   Uldall KK, 2004, AIDS CARE, V16, pS71, DOI 10.1080/09540120412331315277
   UNAIDS, 2017, RES FIN
   Uthman OA, 2008, BMC INFECT DIS, V8, DOI 10.1186/1471-2334-8-19
   Valle D, 2018, GLOBAL CHANGE BIOL, V24, P5560, DOI 10.1111/gcb.14412
   Watt N, 2017, HEALTH POLICY PLANN, V32, P13, DOI 10.1093/heapol/czw149
   Young F, 2009, GLOBALIZATION HEALTH, V5, DOI 10.1186/1744-8603-5-9
   Yu DB, 2011, AIDS REV, V13, P214
NR 61
TC 1
Z9 1
U1 0
U2 2
PU SAGE PUBLICATIONS LTD
PI LONDON
PA 1 OLIVERS YARD, 55 CITY ROAD, LONDON EC1Y 1SP, ENGLAND
SN 1178-2218
J9 SUBST ABUS-RES TREAT
JI Subst. Abus.-Res. Treat.
PD JUN
PY 2023
VL 17
AR 11782218231177515
DI 10.1177/11782218231177515
PG 11
WC Substance Abuse
WE Emerging Sources Citation Index (ESCI)
SC Substance Abuse
GA I8LE8
UT WOS:001005237800001
PM 37304210
OA gold, Green Published
DA 2025-02-04
ER

PT J
AU Machado, M
   Sanches-Vaz, M
   Cruz, JP
   Mendes, AM
   Prudêncio, M
AF Machado, Marta
   Sanches-Vaz, Margarida
   Cruz, Joao P.
   Mendes, Antonio M.
   Prudencio, Miguel
TI Inhibition of <i>Plasmodium</i> Hepatic Infection by Antiretroviral
   Compounds
SO FRONTIERS IN CELLULAR AND INFECTION MICROBIOLOGY
LA English
DT Article
DE Plasmodium; liver stage; malaria; HIV; AIDS; antiretrovirals;
   antiretroviral therapy
ID LIVER-STAGE; PROTEASE INHIBITORS; IN-VITRO; ANTIMALARIAL ACTIVITY;
   FALCIPARUM-MALARIA; HIV-INFECTION; ADULTS; DRUGS; LOPINAVIR/RITONAVIR;
   CONSEQUENCES
AB Recent WHO guidelines on control of human immunodeficiency virus (HIV) call for the widespread use of antiretroviral (AR) therapy (ART) for people living with HIV. Given the considerable overlap between infections by HIV and Plasmodium, the causative agent of malaria, it is important to understand the impact of AR compounds and ART regimens on infections by malaria parasites. We undertook a systematic approach to identify AR drugs and ART drug combinations with inhibitory activity against the obligatory hepatic stage of Plasmodium infection. Our in vitro screen of a wide array of AR drugs identified the non-nucleoside reverse transcriptase inhibitors efavirenz and etravirine (ETV), and the protease inhibitor nelfinavir, as compounds that significantly impair the development of the rodent malaria parasite P. berghei in an hepatoma cell line. Furthermore, we show that WHO-recommended ART drug combinations currently employed in the field strongly inhibit Plasmodium liver infection in mice, an effect that may be significantly enhanced by the inclusion of ETV in the treatment. Our observations are the first report of ETV as an anti-Plasmodial drug, paving the way for further evaluation and potential use of ETV-containing ARTs in regions of geographical overlap between HIV and Plasmodium infections.
C1 [Machado, Marta; Sanches-Vaz, Margarida; Mendes, Antonio M.; Prudencio, Miguel] Univ Lisbon, Inst Med Mol, Fac Med, Lisbon, Portugal.
   [Cruz, Joao P.] Univ Lisbon, Fac Farm, iMed UL Res Inst Med & Pharmaceut Sci, Lisbon, Portugal.
C3 Universidade de Lisboa; Universidade de Lisboa
RP Prudêncio, M (corresponding author), Univ Lisbon, Inst Med Mol, Fac Med, Lisbon, Portugal.
EM mprudencio@medicina.ulisboa.pt
RI Prudêncio, Miguel/ABD-9282-2021; Mendes, Antonio/IVV-1737-2023;
   Prudencio, Miguel/D-2032-2012
OI Prudencio, Miguel/0000-0003-1746-6029; Cruz, Joao
   Paulo/0000-0002-3454-7229; Sanches-Vaz, Margarida/0000-0002-0741-6127;
   M. Mendes, Antonio/0000-0001-6562-5325
FU Fundacao para a Ciencia e Tecnologia, Portugal [PD/BD/128002/2016,
   PB/BD/105838/2014, SFRH/BPD/80693/2011]; FCT; Fundacao para a Ciencia e
   Tecnologia (FCT, Portugal) [PTDC/SAU-MIC/117060/2010,
   PTDC/BBBBMD/2695/2014]; Fundação para a Ciência e a Tecnologia
   [SFRH/BPD/80693/2011, PD/BD/128002/2016] Funding Source: FCT
FX We thank Ana Filipa Teixeira and Ana Parreira for mosquito production,
   as well as the iMM bioimaging, flow cytometry and animal facilities for
   technical support. Catarina Guerra is gratefully acknowledged for useful
   discussions and valuable inputs. MM, MS, AM, and MP acknowledge the
   Fundacao para a Ciencia e Tecnologia, Portugal, for grants
   PD/BD/128002/2016, PB/BD/105838/2014, SFRH/BPD/80693/2011 and
   Investigador FCT (2013), respectively. This work was supported by
   Fundacao para a Ciencia e Tecnologia (FCT, Portugal) grant
   PTDC/SAU-MIC/117060/2010 and PTDC/BBBBMD/2695/2014.
CR Abiodun OO, 2015, J CHEMOTHERAPY, V27, P25, DOI 10.1179/1973947813Y.0000000158
   Abu-Raddad LJ, 2006, SCIENCE, V314, P1603, DOI 10.1126/science.1132338
   Achan J, 2012, NEW ENGL J MED, V367, P2110, DOI 10.1056/NEJMoa1200501
   Akinyede A, 2013, AM J TROP MED HYG, V88, P14, DOI 10.4269/ajtmh.2012.11-0209
   Alonso PL, 2011, PLOS MED, V8, DOI [10.1371/journal.pmed.1000406, 10.1371/journal.pmed.1000398]
   Andrews KT, 2006, ANTIMICROB AGENTS CH, V50, P639, DOI 10.1128/AAC.50.2.639-648.2006
   [Anonymous], PROGR REP REV H I V
   [Anonymous], 2013, ADD NAT ANT TREATM G
   Apostolova N, 2010, BRIT J PHARMACOL, V160, P2069, DOI 10.1111/j.1476-5381.2010.00866.x
   Baird JK, 2004, CLIN INFECT DIS, V39, P1336, DOI 10.1086/424663
   Cohen C, 2005, CLIN INFECT DIS, V41, P1631, DOI 10.1086/498023
   Derbyshire ER, 2012, P NATL ACAD SCI USA, V109, P8511, DOI 10.1073/pnas.1118370109
   Fehintola FA, 2011, CURR DRUG METAB, V12, P51
   Flateau C, 2011, LANCET INFECT DIS, V11, P541, DOI 10.1016/S1473-3099(11)70031-7
   Grimwade K, 2004, AIDS, V18, P547, DOI 10.1097/00002030-200402200-00023
   Hobbs CV, 2017, AIDS, V31, P583, DOI 10.1097/QAD.0000000000001266
   Hobbs CV, 2014, PLOS ONE, V9, DOI 10.1371/journal.pone.0100138
   Hobbs CV, 2013, AIDS, V27, P1674, DOI 10.1097/QAD.0b013e3283621dd4
   Hobbs CV, 2013, J INFECT DIS, V208, P139, DOI 10.1093/infdis/jit132
   Hobbs CV, 2012, J INFECT DIS, V206, P1706, DOI 10.1093/infdis/jis602
   Hobbs CV, 2009, J INFECT DIS, V199, P134, DOI 10.1086/594369
   Johnson LB, 2009, CLIN INFECT DIS, V48, P1123, DOI 10.1086/597469
   Kaiser M, 2015, PLOS ONE, V10, DOI 10.1371/journal.pone.0135556
   Kasirye RP, 2017, AIDS, V31, P577, DOI 10.1097/QAD.0000000000001344
   Klug DM, 2016, BIOORG MED CHEM LETT, V26, P2569, DOI 10.1016/j.bmcl.2016.03.103
   Kublin JG, 2005, LANCET, V365, P233, DOI 10.1016/S0140-6736(05)17743-5
   Kulkarni R, 2014, ANTIMICROB AGENTS CH, V58, P6145, DOI 10.1128/AAC.03591-14
   Lek-Uthai U, 2008, ANTIMICROB AGENTS CH, V52, P2435, DOI 10.1128/AAC.00169-08
   Njunda AL, 2016, BMC PUBLIC HEALTH, V16, DOI 10.1186/s12889-016-3647-z
   Mahmoudi N, 2008, ANTIMICROB AGENTS CH, V52, P1215, DOI 10.1128/AAC.01043-07
   Martins TM, 2006, ACTA TROP, V97, P212, DOI 10.1016/j.actatropica.2005.11.001
   Meireles P, 2017, CELL MICROBIOL, V19, DOI 10.1111/cmi.12646
   Mendes AM, 2017, ANTIMICROB AGENTS CH, V61, DOI 10.1128/AAC.02005-16
   Nsanzabana C, 2011, ANTIMICROB AGENTS CH, V55, P5073, DOI 10.1128/AAC.05130-11
   Otieno RO, 2006, AIDS, V20, P275, DOI 10.1097/01.aids.0000200533.56490.b7
   Patnaik P, 2005, J INFECT DIS, V192, P984, DOI 10.1086/432730
   Pau AK, 2014, INFECT DIS CLIN N AM, V28, P371, DOI 10.1016/j.idc.2014.06.001
   Ploemen IHJ, 2009, PLOS ONE, V4, DOI 10.1371/journal.pone.0007881
   Prudêncio M, 2008, CELL MICROBIOL, V10, P218, DOI 10.1111/j.1462-5822.2007.01032.x
   Prudêncio M, 2006, NAT REV MICROBIOL, V4, P849, DOI 10.1038/nrmicro1529
   Prudêncio M, 2011, TRENDS PARASITOL, V27, P565, DOI 10.1016/j.pt.2011.09.004
   Redmond AM, 2007, AIDS, V21, P763, DOI 10.1097/QAD.0b013e328031f41a
   Rodrigues T, 2012, J MED CHEM, V55, P995, DOI 10.1021/jm201095h
   Skinner-Adams TS, 2008, TRENDS PARASITOL, V24, P264, DOI 10.1016/j.pt.2008.03.008
   Skinner-Adams TS, 2004, J INFECT DIS, V190, P1998, DOI 10.1086/425584
   Tommasi C, 2011, MALARIA J, V10, DOI 10.1186/1475-2875-10-141
   Vale N, 2009, EUR J MED CHEM, V44, P937, DOI 10.1016/j.ejmech.2008.08.011
   Van geertruyden JP, 2014, CLIN MICROBIOL INFEC, V20, P278, DOI 10.1111/1469-0691.12597
   Van Luin M, 2010, AIDS, V24, P1223, DOI 10.1097/QAD.0b013e3283389129
   WHO, 2016, CONSOLIDATED GUIDELI
NR 50
TC 18
Z9 19
U1 0
U2 6
PU FRONTIERS MEDIA SA
PI LAUSANNE
PA AVENUE DU TRIBUNAL FEDERAL 34, LAUSANNE, CH-1015, SWITZERLAND
SN 2235-2988
J9 FRONT CELL INFECT MI
JI Front. Cell. Infect. Microbiol.
PD JUL 19
PY 2017
VL 7
AR 329
DI 10.3389/fcimb.2017.00329
PG 9
WC Immunology; Microbiology
WE Science Citation Index Expanded (SCI-EXPANDED)
SC Immunology; Microbiology
GA FB5UR
UT WOS:000406208200002
PM 28770176
OA gold, Green Published
DA 2025-02-04
ER

PT J
AU Rappuoli, R
   Aderem, A
AF Rappuoli, Rino
   Aderem, Alan
TI A 2020 vision for vaccines against HIV, tuberculosis and malaria
SO NATURE
LA English
DT Article
ID CELL-MEDIATED-IMMUNITY; YELLOW-FEVER VACCINE; DOUBLE-BLIND; SYSTEMS
   BIOLOGY; EFFICACY; DESIGN; ANTIBODIES; TRIAL; IMMUNOGENICITY;
   IMMUNIZATION
AB Acquired immune deficiency syndrome (AIDS), malaria and tuberculosis collectively cause more than five million deaths per year, but have nonetheless eluded conventional vaccine development; for this reason they represent one of the major global public health challenges as we enter the second decade of the twenty-first century. Recent trials have provided evidence that it is possible to develop vaccines that can prevent infection by human immunodeficiency virus (HIV) and malaria. Furthermore, advances in vaccinology, including novel adjuvants, prime-boost regimes and strategies for intracellular antigen presentation, have led to progress in developing a vaccine against tuberculosis. Here we discuss these advances and suggest that new tools such as systems biology and structure-based antigen design will lead to a deeper understanding of mechanisms of protection which, in turn, will lead to rational vaccine development. We also argue that new and innovative approaches to clinical trials will accelerate the availability of these vaccines.
C1 [Rappuoli, Rino] Novartis Vaccines & Diagnost, I-53100 Siena, Italy.
   [Aderem, Alan] Seattle Biomed Res Inst, Seattle, WA 98109 USA.
C3 Novartis; Novartis Italy; Center for Infectious Disease Research
RP Rappuoli, R (corresponding author), Novartis Vaccines & Diagnost, I-53100 Siena, Italy.
EM rino.rappuoli@novartis.com
OI Rappuoli, Rino/0000-0002-8827-254X
CR Aagaard C, 2011, NAT MED, V17, P189, DOI 10.1038/nm.2285
   Alonso PL, 2004, LANCET, V364, P1411, DOI 10.1016/S0140-6736(04)17223-1
   [Anonymous], 2010, MILL DEV GOALS REP
   [Anonymous], 2010, IRANIAN J EPIDEMIOL
   [Anonymous], GLOB TUB CONTR 2010
   Aponte JJ, 2007, LANCET, V370, P1543, DOI 10.1016/S0140-6736(07)61542-6
   Behr MA, 1999, SCIENCE, V284, P1520, DOI 10.1126/science.284.5419.1520
   Bejon P, 2008, NEW ENGL J MED, V359, P2521, DOI 10.1056/NEJMoa0807381
   Berry MPR, 2010, NATURE, V466, P973, DOI 10.1038/nature09247
   Bertholet S, 2010, SCI TRANSL MED, V2, DOI 10.1126/scitranslmed.3001094
   Buchbinder SP, 2008, LANCET, V372, P1881, DOI 10.1016/S0140-6736(08)61591-3
   Burton DR, 2004, SCIENCE, V303, P316, DOI 10.1126/science.1094620
   Calmette A., 1927, VACCINATION PREVENTI
   Campbell H, 2009, VACCINE, V27, pB20, DOI 10.1016/j.vaccine.2009.04.067
   Corey L, 2011, SCI TRANSL MED, V3, DOI 10.1126/scitranslmed.3001863
   Dormitzer PR, 2008, TRENDS BIOTECHNOL, V26, P659, DOI 10.1016/j.tibtech.2008.08.002
   Dutta S, 2007, P NATL ACAD SCI USA, V104, P12488, DOI 10.1073/pnas.0701464104
   Fitzgerald DW, 2011, J INFECT DIS, V203, P765, DOI 10.1093/infdis/jiq114
   Flynn MN, 2005, J INFECT DIS, V191, P654, DOI 10.1086/428404
   Freidlin B, 2005, CLIN CANCER RES, V11, P7872, DOI 10.1158/1078-0432.CCR-05-0605
   Galli G, 2009, P NATL ACAD SCI USA, V106, P3877, DOI 10.1073/pnas.0813390106
   Garcon N, 2007, EXPERT REV VACCINES, V6, P723, DOI 10.1586/14760584.6.5.723
   Gaucher D, 2008, J EXP MED, V205, P3119, DOI 10.1084/jem.20082292
   Good MF, 2010, IMMUNITY, V33, P555, DOI 10.1016/j.immuni.2010.10.005
   GORDON DM, 1995, J INFECT DIS, V171, P1576, DOI 10.1093/infdis/171.6.1576
   Hoffman SL, 2002, J INFECT DIS, V185, P1155, DOI 10.1086/339409
   Hoffman SL, 2010, HUM VACCINES, V6, P97, DOI 10.4161/hv.6.1.10396
   HORWITZ MA, 2010, NEW GENERATION VACCI
   Johnston MI, 2007, NEW ENGL J MED, V356, P2073, DOI 10.1056/NEJMra066267
   Kaufmann SHE, 2010, IMMUNITY, V33, P567, DOI 10.1016/j.immuni.2010.09.015
   Kaufmann SHE, 2010, LANCET, V375, P2110, DOI 10.1016/S0140-6736(10)60393-5
   Koup RA, 2011, NAT REV IMMUNOL, V11, P65, DOI 10.1038/nri2890
   Kusi KA, 2009, PLOS ONE, V4, DOI 10.1371/journal.pone.0008110
   Langhorne J, 2008, NAT IMMUNOL, V9, P725, DOI 10.1038/ni.f.205
   Maertzdorf J, 2011, GENES IMMUN, V12, P15, DOI 10.1038/gene.2010.51
   Mascola JR, 2010, ANNU REV IMMUNOL, V28, P413, DOI 10.1146/annurev-immunol-030409-101256
   Masignani V, 2003, VACCINE, V21, pS110, DOI 10.1016/S0264-410X(03)00209-3
   McElrath MJ, 2010, IMMUNITY, V33, P542, DOI 10.1016/j.immuni.2010.09.011
   NUSSENZWEIG RS, 1967, NATURE, V216, P160, DOI 10.1038/216160a0
   O'Hallahan J, 2009, NEW ZEAL MED J, V122, P48
   Olotu A, 2011, LANCET INFECT DIS, V11, P102, DOI 10.1016/S1473-3099(10)70262-0
   Palermo RE, 2011, J VIROL, V85, P1099, DOI 10.1128/JVI.01522-10
   Pitisuttithum P, 2006, J INFECT DIS, V194, P1661, DOI 10.1086/508748
   Pulendran B, 2010, IMMUNITY, V33, P516, DOI 10.1016/j.immuni.2010.10.006
   Querec TD, 2009, NAT IMMUNOL, V10, P116, DOI 10.1038/ni.1688
   Remarque EJ, 2008, INFECT IMMUN, V76, P2660, DOI 10.1128/IAI.00170-08
   Rerks-Ngarm S, 2009, NEW ENGL J MED, V361, P2209, DOI 10.1056/NEJMoa0908492
   Richie TL, 2002, NATURE, V415, P694, DOI 10.1038/415694a
   Sauerwein RW, 2011, NAT REV IMMUNOL, V11, P57, DOI 10.1038/nri2902
   SCARSELLI M, SCI TRANSL IN PRESS
   Skeiky YAW, 2006, NAT REV MICROBIOL, V4, P469, DOI 10.1038/nrmicro1419
   Stoute JA, 1997, NEW ENGL J MED, V336, P86, DOI 10.1056/NEJM199701093360202
   Struik SS, 2004, IMMUNOL REV, V201, P268, DOI 10.1111/j.0105-2896.2004.00181.x
   Wei CJ, 2010, SCIENCE, V329, P1060, DOI 10.1126/science.1192517
   WHO, 2010, WORLD MALARIA REPORT 2010, P1
   *WHO, 2010, MDG6 COMB HIV AIDS M
   Wu XL, 2010, SCIENCE, V329, P856, DOI 10.1126/science.1187659
   Zak DE, 2009, IMMUNOL REV, V227, P264, DOI 10.1111/j.1600-065X.2008.00721.x
NR 58
TC 212
Z9 228
U1 0
U2 57
PU NATURE PORTFOLIO
PI BERLIN
PA HEIDELBERGER PLATZ 3, BERLIN, 14197, GERMANY
SN 0028-0836
EI 1476-4687
J9 NATURE
JI Nature
PD MAY 26
PY 2011
VL 473
IS 7348
BP 463
EP 469
DI 10.1038/nature10124
PG 7
WC Multidisciplinary Sciences
WE Science Citation Index Expanded (SCI-EXPANDED)
SC Science & Technology - Other Topics
GA 768QM
UT WOS:000290951300031
PM 21614073
OA Bronze
DA 2025-02-04
ER

PT J
AU Hamou, AA
   Azroul, E
   L'Kima, S
AF Hamou, A. Alla
   Azroul, E.
   L'Kima, S.
TI The effect of migration on the transmission of HIV/AIDS using a
   fractional model: Local and global dynamics and numerical simulations
SO MATHEMATICAL METHODS IN THE APPLIED SCIENCES
LA English
DT Article
DE Caputo derivative; fractional Adams-Bashforth method; fractional
   differential equations; HIV/AIDS disease
ID EPIDEMIC MODEL; DIFFERENTIAL-EQUATIONS; STABILITY; EXISTENCE; HIV;
   CAMPAIGNS; MALARIA; SPREAD
AB Human immunodeficiency virus (HIV) is a serious disease that threatens and affects capital stock, population composition, and economic growth. This research paper aims to study the mathematical modeling and disease dynamics of HIV/acquired immunodeficiency syndrome (AIDS) with memory effect. We propose two fractional models in the Caputo sense for HIV/AIDS with and without migration. First, we prove the existence and positivity of both models and calculate the basic reproduction number R0$$ {\mathcal{R}}_0 $$ using the next generation method. Then, we study the local and global stability of the obtained equilibria. In addition, numerical simulations are provided for different values of the fractional order rho$$ \rho $$ using the Adams-Bashforth-Moulton fractional scheme, to verify the theoretical results. Moreover, a sensitivity analysis of the parameters for the model with migration is carried out.
C1 [Hamou, A. Alla] Mohammed V Univ, Fac Sci, Rabat, Morocco.
   [Azroul, E.; L'Kima, S.] Sidi Mohamed Ben Abdellah Univ, Fac Sci, Fac Sci Dhar Mahraz, Lab Math Anal & Applicat, Fes, Morocco.
   [L'Kima, S.] Sidi Mohamed Ben Abdellah Univ, Fac Sci Dhar Al Mahraz, Lab Math Anal & Applicat, BP 1796, Fes 30000, Morocco.
C3 Mohammed V University in Rabat; Sidi Mohamed Ben Abdellah University of
   Fez; Sidi Mohamed Ben Abdellah University of Fez
RP L'Kima, S (corresponding author), Sidi Mohamed Ben Abdellah Univ, Fac Sci Dhar Al Mahraz, Lab Math Anal & Applicat, BP 1796, Fes 30000, Morocco.
EM safae.lkima@usmba.ac.ma
CR Abdulwasaa MA, 2021, RESULTS PHYS, V20, DOI 10.1016/j.rinp.2020.103702
   Alderremy AA, 2023, MATH METHOD APPL SCI, V46, P7767, DOI 10.1002/mma.7188
   Alkhazzan A, 2018, MATH METHOD APPL SCI, V41, P9321, DOI 10.1002/mma.5263
   Alqhtani M, 2023, MATHEMATICS-BASEL, V11, DOI 10.3390/math11020472
   Alqhtani M, 2023, COMMUN NONLINEAR SCI, V119, DOI 10.1016/j.cnsns.2023.107118
   Ammi MRS, 2021, MATH COMPUT SCI, V15, P91, DOI 10.1007/s11786-020-00467-z
   Apenteng OO, 2022, INFECT DIS MODEL, V7, P252, DOI 10.1016/j.idm.2022.01.002
   Begum R, 2021, CHAOS SOLITON FRACT, V146, DOI 10.1016/j.chaos.2021.110898
   BUSENBERG S, 1991, SIAM J APPL MATH, V51, P1030, DOI 10.1137/0151052
   Cardoso LC, 2018, COMPUT APPL MATH, V37, P4570, DOI 10.1007/s40314-018-0588-4
   Chitnis N, 2008, B MATH BIOL, V70, P1272, DOI 10.1007/s11538-008-9299-0
   Das A, 2018, J APPL MATH COMPUT, V56, P477, DOI 10.1007/s12190-017-1083-6
   Deane KD, 2010, TROP MED INT HEALTH, V15, P1458, DOI 10.1111/j.1365-3156.2010.02647.x
   Diethelm K, 2004, NUMER ALGORITHMS, V36, P31, DOI 10.1023/B:NUMA.0000027736.85078.be
   Diethelm K, 2002, NONLINEAR DYNAM, V29, P3, DOI 10.1023/A:1016592219341
   Dos Santos JPC., 2017, PROC SER BRAZ SOC CO, V5, P1
   Esbjörnsson J, 2011, PLOS ONE, V6, DOI 10.1371/journal.pone.0017025
   Gómez-Aguilar JF, 2023, NEURAL PROCESS LETT, V55, P4365, DOI 10.1007/s11063-022-11045-8
   Gottlieb MS., 1981, MMWR MORBIDITY MORTA, V30, P250
   Hsieh YH, 2001, J MATH BIOL, V43, P69, DOI 10.1007/s002850100087
   Huo HF, 2016, APPL MATH MODEL, V40, P6550, DOI 10.1016/j.apm.2016.01.054
   Huo JJ, 2015, NONLINEAR ANAL-REAL, V26, P289, DOI 10.1016/j.nonrwa.2015.05.014
   Joshi H, 2008, MATH BIOSCI ENG, V5, P757, DOI 10.3934/mbe.2008.5.757
   Kgosimore M, 2006, MATH BIOSCI ENG, V3, P297
   Khan H, 2022, MATH COMPUT SIMULAT, V198, P455, DOI 10.1016/j.matcom.2022.03.009
   Khan H, 2020, J APPL ANAL COMPUT, V10, P584, DOI 10.11948/20180322
   Khan MA, 2019, AIMS MATH, V4, P134, DOI 10.3934/Math.2019.1.134
   Kheiri H, 2019, J APPL MATH COMPUT, V60, P387, DOI 10.1007/s12190-018-01219-w
   Laarabi H, 2015, ACTA BIOTHEOR, V63, P87, DOI 10.1007/s10441-015-9244-1
   Li CP, 2013, NONLINEAR DYNAM, V71, P621, DOI 10.1007/s11071-012-0601-1
   Li Y, 2010, COMPUT MATH APPL, V59, P1810, DOI 10.1016/j.camwa.2009.08.019
   Li Y, 2009, AUTOMATICA, V45, P1965, DOI 10.1016/j.automatica.2009.04.003
   Lin W, 2007, J MATH ANAL APPL, V332, P709, DOI 10.1016/j.jmaa.2006.10.040
   Matignon D., 1996, Symposium on Control, Optimization and Supervision. CESA '96 IMACS Multiconference. Computational Engineering in Systems Applications, P963
   MONTEIRO N. ZERAICK, 2021, Trends Comput. Appl. Math., V22, P157
   Mukandavire Z, 2009, APPL MATH MODEL, V33, P2084, DOI 10.1016/j.apm.2008.05.017
   Nabti A, 2021, MATH METHOD APPL SCI, V44, P8577, DOI 10.1002/mma.7285
   Naik PA, 2020, ALEX ENG J, V59, P2513, DOI 10.1016/j.aej.2020.04.016
   Naik PA, 2020, CHAOS SOLITON FRACT, V138, DOI 10.1016/j.chaos.2020.109826
   Najafi H, 2022, MATHEMATICS-BASEL, V10, DOI 10.3390/math10091366
   Nyabadza F, 2011, NONLINEAR ANAL-REAL, V12, P2091, DOI 10.1016/j.nonrwa.2010.12.024
   Pan WQ, 2021, ADV DIFFER EQU-NY, V2021, DOI 10.1186/s13662-021-03272-5
   Podlubny I., 1999, Fractional differential equations
   Qian DL, 2010, MATH COMPUT MODEL, V52, P862, DOI 10.1016/j.mcm.2010.05.016
   Saeedian M, 2017, PHYS REV E, V95, DOI 10.1103/PhysRevE.95.022409
   Sharomi O., 2008, Journal of Biological Dynamics, V2, P323, DOI 10.1080/17513750701775599
   Silva C. J., 2015, TB HIVAIDS COINFECTI
   Singh J, 2018, APPL MATH COMPUT, V316, P504, DOI 10.1016/j.amc.2017.08.048
   Sweilam NH, 2020, ALEX ENG J, V59, P3149, DOI 10.1016/j.aej.2020.07.021
   Tian YN, 2014, NONLINEAR ANAL-REAL, V16, P17, DOI 10.1016/j.nonrwa.2013.09.002
   Vaidya NK, 2011, BMC PUBLIC HEALTH, V11, DOI 10.1186/1471-2458-11-310
   van den Driessche P, 2002, MATH BIOSCI, V180, P29, DOI 10.1016/S0025-5564(02)00108-6
   Vargas-De-León C, 2015, COMMUN NONLINEAR SCI, V24, P75, DOI 10.1016/j.cnsns.2014.12.013
NR 53
TC 0
Z9 0
U1 2
U2 7
PU WILEY
PI HOBOKEN
PA 111 RIVER ST, HOBOKEN 07030-5774, NJ USA
SN 0170-4214
EI 1099-1476
J9 MATH METHOD APPL SCI
JI Math. Meth. Appl. Sci.
PD MAY 30
PY 2024
VL 47
IS 8
BP 6868
EP 6891
DI 10.1002/mma.9946
EA MAR 2024
PG 24
WC Mathematics, Applied
WE Science Citation Index Expanded (SCI-EXPANDED)
SC Mathematics
GA PO7S5
UT WOS:001172903900001
OA Green Submitted
DA 2025-02-04
ER

PT J
AU Nik Kamarudin, NAA
   Mohammed, NA
   Mustaffa, KMF
AF Nik Kamarudin, Nik Abdul Aziz
   Mohammed, Nurul Adila
   Mustaffa, Khairul Mohd Fadzli
TI Aptamer Technology: Adjunct Therapy for Malaria
SO BIOMEDICINES
LA English
DT Review
DE Plasmodium falciparum; malaria; cytoadherence; adjunct therapy; aptamer
ID FALCIPARUM-INFECTED ERYTHROCYTES; IN-VITRO SELECTION; BRAIN
   ENDOTHELIAL-CELLS; BINDING DNA APTAMERS; PROTEIN-C RECEPTOR;
   PLASMODIUM-FALCIPARUM; CEREBRAL MALARIA; VAR GENES; RNA APTAMERS;
   ADHESION MOLECULE-1
AB Malaria is a life-threatening parasitic infection occurring in the endemic areas, primarily in children under the age of five, pregnant women, and patients with human immunodeficiency virus and acquired immunodeficiency syndrome (HIV)/(AIDS) as well as non-immune individuals. The cytoadherence of infected erythrocytes (IEs) to the host endothelial surface receptor is a known factor that contributes to the increased prevalence of severe malaria cases due to the accumulation of IEs, mainly in the brain and other vital organs. Therefore, further study is needed to discover a new potential anti-adhesive drug to treat severe malaria thus reducing its mortality rate. In this review, we discuss how the aptamer technology could be applied in the development of a new adjunct therapy for current malaria treatment.
C1 [Nik Kamarudin, Nik Abdul Aziz; Mohammed, Nurul Adila; Mustaffa, Khairul Mohd Fadzli] Univ Sains Malaysia Hlth Campus, INFORMM, Kubang Kerian, Kelantan, Malaysia.
C3 Universiti Sains Malaysia
RP Mustaffa, KMF (corresponding author), Univ Sains Malaysia Hlth Campus, INFORMM, Kubang Kerian, Kelantan, Malaysia.
EM nkabdaziz@gmail.com; diela.1123@gmail.com; khairulmf@usm.my
RI Nik Kamarudin, Nik Abdul Aziz/AFT-5183-2022; Mustaffa, Khairul Mohd
   Fadzli/C-6162-2016
OI Mustaffa, Khairul Mohd Fadzli/0000-0002-9422-005X
FU Exploratory Research Grant Scheme (ERGS) from Ministry of Higher
   Education Malaysia [203/CIPPM/6730106]; USM Fellowship Scheme
FX This work is supported by an Exploratory Research Grant Scheme (ERGS)
   from Ministry of Higher Education Malaysia (203/CIPPM/6730106) and USM
   Fellowship Scheme.
CR Alemu A, 2013, PARASITE VECTOR, V6, DOI 10.1186/1756-3305-6-18
   [Anonymous], 2010, MALAR RES TREAT
   [Anonymous], 2015, World Malaria Report 2015, P280
   Antony Hiasindh Ashmi, 2016, Trop Parasitol, V6, P30, DOI 10.4103/2229-5070.175081
   Avril M, 2012, P NATL ACAD SCI USA, V109, pE1782, DOI 10.1073/pnas.1120534109
   Banerjee J, 2013, J MOL MED, V91, P1333, DOI 10.1007/s00109-013-1085-2
   Barfod A, 2009, PARASITOL RES, V105, P1557, DOI 10.1007/s00436-009-1583-x
   Bengtsson A, 2013, PLOS ONE, V8, DOI 10.1371/journal.pone.0069999
   Berger SS, 2013, PLOS ONE, V8, DOI 10.1371/journal.pone.0069117
   Blind M, 2015, MOL THER-NUCL ACIDS, V4, DOI 10.1038/mtna.2014.74
   Butcher SE, 2011, ACCOUNTS CHEM RES, V44, P1302, DOI 10.1021/ar200098t
   Cabrera A, 2014, TRENDS PARASITOL, V30, P436, DOI 10.1016/j.pt.2014.07.006
   Carrara VI, 2013, PLOS MED, V10, DOI 10.1371/journal.pmed.1001398
   Chan JA, 2012, J CLIN INVEST, V122, P3227, DOI 10.1172/JCI62182
   Chen QJ, 2007, MICROBES INFECT, V9, P777, DOI 10.1016/j.micinf.2007.02.009
   Cheung YW, 2013, P NATL ACAD SCI USA, V110, P15967, DOI 10.1073/pnas.1309538110
   Citartan M., 2012, Songklanakarin Journal of Science and Technology, V34, P125
   Claessens A, 2012, P NATL ACAD SCI USA, V109, pE1772, DOI 10.1073/pnas.1120461109
   Craig AG, 1997, INFECT IMMUN, V65, P4580, DOI 10.1128/IAI.65.11.4580-4585.1997
   Craig AG, 2012, MALAYS J MED SCI, V19, P5
   Davis SP, 2013, PLOS PATHOG, V9, DOI 10.1371/journal.ppat.1003590
   Dondorp AM, 2010, NAT REV MICROBIOL, V8, P272, DOI 10.1038/nrmicro2331
   Doolan DL, 2009, CLIN MICROBIOL REV, V22, P13, DOI 10.1128/CMR.00025-08
   Dorovini-Zis K, 2011, AM J PATHOL, V178, P2146, DOI 10.1016/j.ajpath.2011.01.016
   El Khoury JB, 2003, J EXP MED, V197, P1657, DOI 10.1084/jem.20021546
   ELLINGTON AD, 1990, NATURE, V346, P818, DOI 10.1038/346818a0
   Esmon CT, 2012, SEMIN IMMUNOPATHOL, V34, P127, DOI 10.1007/s00281-011-0284-6
   Esmon CT, 2003, CHEST, V124, p26S, DOI 10.1378/chest.124.3_suppl.26S
   Faille D, 2009, FASEB J, V23, P3449, DOI 10.1096/fj.09-135822
   Faiz MA, 2005, LANCET, V366, P717
   Farooq Umar, 2004, Journal of Vector Borne Diseases, V41, P45
   Fatih FA, 2013, MALARIA J, V12, DOI 10.1186/1475-2875-12-425
   Fatih FA, 2012, MALARIA J, V11, DOI 10.1186/1475-2875-11-33
   Febbraio M, 2001, J CLIN INVEST, V108, P785, DOI 10.1172/JCI200114006
   Germer Katherine, 2013, Int J Biochem Mol Biol, V4, P27
   Gopinath SCB, 2007, ANAL BIOANAL CHEM, V387, P171, DOI 10.1007/s00216-006-0826-2
   Grau GER, 2012, FUTURE MICROBIOL, V7, P291, DOI [10.2217/FMB.11.155, 10.2217/fmb.11.155]
   Gray C, 2003, MOL BIOCHEM PARASIT, V128, P187, DOI 10.1016/S0166-6851(03)00075-6
   Heddini A, 2001, AM J TROP MED HYG, V65, P47, DOI 10.4269/ajtmh.2001.65.47
   Hendrix DK, 2005, Q REV BIOPHYS, V38, P221, DOI 10.1017/S0033583506004215
   Hicke BJ, 2001, J BIOL CHEM, V276, P48644, DOI 10.1074/jbc.M104651200
   HO M, 1991, INFECT IMMUN, V59, P2135, DOI 10.1128/IAI.59.6.2135-2139.1991
   Ireson CR, 2006, MOL CANCER THER, V5, P2957, DOI 10.1158/1535-7163.MCT-06-0172
   Jensen ATR, 2004, J EXP MED, V199, P1179, DOI 10.1084/jem.20040274
   John CC, 2010, EXPERT REV ANTI-INFE, V8, P997, DOI [10.1586/eri.10.90, 10.1586/ERI.10.90]
   Kedzierski S., 2012, BIOPROCESSING J, V11, P46
   Keefe AD, 2010, NAT REV DRUG DISCOV, V9, P537, DOI 10.1038/nrd3141
   Kim YS, 2014, ADV BIOCHEM ENG BIOT, V140, P29, DOI 10.1007/10_2013_225
   KNOWLES DM, 1984, J IMMUNOL, V132, P2170
   Kong HY, 2013, BIOMOL THER, V21, P423, DOI 10.4062/biomolther.2013.085
   Kraemer SM, 2006, CURR OPIN MICROBIOL, V9, P374, DOI 10.1016/j.mib.2006.06.006
   Laishram DD, 2012, MALARIA J, V11, DOI 10.1186/1475-2875-11-29
   Laszik Z, 1997, CIRCULATION, V96, P3633
   Lavstsen T, 2012, P NATL ACAD SCI USA, V109, pE1791, DOI 10.1073/pnas.1120455109
   Lee KA, 2015, SCI REP-UK, V5, DOI 10.1038/srep10897
   Li YF, 1996, BIOCHEMISTRY-US, V35, P6911, DOI 10.1021/bi960038h
   Long YQ, 2016, SCI REP-UK, V6, DOI 10.1038/srep24986
   Marimuthu C, 2012, ANALYST, V137, P1307, DOI 10.1039/c2an15905h
   Martin DF, 2002, RETINA-J RET VIT DIS, V22, P143
   Mascini M, 2008, ANAL BIOANAL CHEM, V390, P987, DOI 10.1007/s00216-007-1769-y
   Meyer M, 2013, APPL MICROBIOL BIOT, V97, P7097, DOI 10.1007/s00253-013-5070-z
   Miller LH, 2013, NAT MED, V19, P156, DOI 10.1038/nm.3073
   Mosing Renee K., 2009, V535, P33, DOI 10.1007/978-1-59745-557-2_3
   Mosnier LO, 2007, BLOOD, V109, P3161, DOI 10.1182/blood-2006-09-003004
   Moxon CA, 2013, BLOOD, V122, P842, DOI 10.1182/blood-2013-03-490219
   Niles JC, 2009, P NATL ACAD SCI USA, V106, P13266, DOI 10.1073/pnas.0906370106
   Nomura Y, 2010, NUCLEIC ACIDS RES, V38, P7822, DOI 10.1093/nar/gkq615
   Ochola LB, 2011, PLOS ONE, V6, DOI 10.1371/journal.pone.0014741
   Okazawa A, 2000, BIOORG MED CHEM LETT, V10, P2653, DOI 10.1016/S0960-894X(00)00540-0
   PANTON LJ, 1987, INFECT IMMUN, V55, P2754, DOI 10.1128/IAI.55.11.2754-2758.1987
   Parekh P, 2013, BIOMATERIALS, V34, P8909, DOI 10.1016/j.biomaterials.2013.07.099
   Park JW, 2016, SCI REP-UK, V6, DOI 10.1038/srep27121
   Penman Bridget, 2008, J Biol, V7, P22, DOI 10.1186/jbiol83
   Raza A, 2013, MALARIA J, V12, DOI 10.1186/1475-2875-12-261
   Reinholt SJ, 2016, SCI REP-UK, V6, DOI 10.1038/srep29771
   Rhodes A, 2000, J BIOL CHEM, V275, P28555, DOI 10.1074/jbc.M002981200
   Rowe JA, 2009, EXPERT REV MOL MED, V11, DOI 10.1017/S1462399409001082
   Ruigrok VJB, 2011, BIOCHEM J, V436, P1, DOI 10.1042/BJ20101860
   Ruscito A, 2016, FRONT CHEM, V4, DOI 10.3389/fchem.2016.00014
   Sefah K, 2010, NAT PROTOC, V5, P1169, DOI 10.1038/nprot.2010.66
   Smith JE, 2007, ANAL CHEM, V79, P3075, DOI 10.1021/ac062151b
   Snow RW, 2005, NATURE, V434, P214, DOI 10.1038/nature03342
   Song KM, 2012, SENSORS-BASEL, V12, P612, DOI 10.3390/s120100612
   Starzengruber P, 2012, PLOS ONE, V7, DOI 10.1371/journal.pone.0052236
   Storm J, 2014, FRONT CELL INFECT MI, V4, DOI 10.3389/fcimb.2014.00100
   Sun HG, 2014, MOL THER-NUCL ACIDS, V3, DOI 10.1038/mtna.2014.32
   Sundaram P, 2013, EUR J PHARM SCI, V48, P259, DOI 10.1016/j.ejps.2012.10.014
   Szeto K, 2013, PLOS ONE, V8, DOI 10.1371/journal.pone.0082667
   Tangpukdee N, 2009, KOREAN J PARASITOL, V47, P93, DOI 10.3347/kjp.2009.47.2.93
   Taylor TE, 2004, NAT MED, V10, P143, DOI 10.1038/nm986
   Thiel K, 2004, NAT BIOTECHNOL, V22, P649, DOI 10.1038/nbt0604-649
   Toh SY, 2015, BIOSENS BIOELECTRON, V64, P392, DOI 10.1016/j.bios.2014.09.026
   Tokmakov AA, 2012, J BIOL CHEM, V287, P27106, DOI 10.1074/jbc.M112.366351
   Tun KM, 2015, LANCET INFECT DIS, V15, P415, DOI 10.1016/S1473-3099(15)70032-0
   Tun KM, 2016, MALARIA J, V15, DOI 10.1186/s12936-016-1240-7
   TURNER GDH, 1994, AM J PATHOL, V145, P1057
   Ulrich H, 2002, J BIOL CHEM, V277, P20756, DOI 10.1074/jbc.M111859200
   van der Poll T, 2013, BLOOD, V122, P624, DOI 10.1182/blood-2013-06-508531
   Weissbuch I, 2008, CHEM REV, V108, P4899, DOI 10.1021/cr078274t
   White NJ, 1998, BRIT MED BULL, V54, P703, DOI 10.1093/oxfordjournals.bmb.a011721
   Wilson C, 2006, CURR OPIN CHEM BIOL, V10, P607, DOI 10.1016/j.cbpa.2006.10.001
   Winzeler EA, 2008, NATURE, V455, P751, DOI 10.1038/nature07361
   WONG VLY, 1991, BRAIN RES, V556, P1, DOI 10.1016/0006-8993(91)90540-C
   Yipp BG, 2000, BLOOD, V96, P2292, DOI 10.1182/blood.V96.6.2292.h8002292_2292_2298
   Yipp BG, 2003, BLOOD, V101, P331, DOI 10.1182/blood-2002-06-1725
   Zhou G, 2016, ONCOTARGET, V7, P13446, DOI 10.18632/oncotarget.7178
   Zlokovic BV, 2011, TRENDS NEUROSCI, V34, P198, DOI 10.1016/j.tins.2011.01.005
NR 107
TC 5
Z9 5
U1 0
U2 12
PU MDPI
PI BASEL
PA ST ALBAN-ANLAGE 66, CH-4052 BASEL, SWITZERLAND
EI 2227-9059
J9 BIOMEDICINES
JI Biomedicines
PD MAR
PY 2017
VL 5
IS 1
AR 1
DI 10.3390/biomedicines5010001
PG 14
WC Biochemistry & Molecular Biology; Medicine, Research & Experimental;
   Pharmacology & Pharmacy
WE Science Citation Index Expanded (SCI-EXPANDED)
SC Biochemistry & Molecular Biology; Research & Experimental Medicine;
   Pharmacology & Pharmacy
GA ER3RF
UT WOS:000398714600001
PM 28536344
OA Green Published, Green Accepted, Green Submitted, gold
DA 2025-02-04
ER

PT J
AU Zhan, XY
   Wang, NN
   Liu, GJ
   Qin, LM
   Xu, WW
   Zhao, ST
   Qin, L
   Chen, XP
AF Zhan, Xiao-Yong
   Wang, Nina
   Liu, Guangjie
   Qin, Limei
   Xu, Wanwan
   Zhao, Siting
   Qin, Li
   Chen, Xiaoping
TI <i>Plasmodium</i> infection reduces the volume of the viral reservoir in
   SIV-infected rhesus macaques receiving antiretroviral therapy
SO RETROVIROLOGY
LA English
DT Article
DE HIV-1; SIV; AIDS; Plasmodium; Malaria; Rhesus macaque model;
   Co-infection; ART; Viral reservoir
ID POLYMERASE-CHAIN-REACTION; CD4(+) T-CELLS; NF-KAPPA-B;
   FALCIPARUM-MALARIA; MONONUCLEAR-CELLS; HIV-INFECTION; BLOOD-STAGE;
   VIRUS; ACTIVATION; LATENCY
AB Background: Previous studies indicated that Plasmodium infection activates the immune system, including memory CD4+ T cells, which constitute the reservoir of human immunodeficiency virus type-1 (HIV-1). Therefore, we postulated that co-infection with malaria might activate the reservoir of HIV-1. To test this hypothesis, we used a rhesus macaque model of co-infection with malaria and simian immunodeficiency virus (SIV), along with antiretroviral therapy (ART).
   Results: Our results showed that Plasmodium infection reduced both the replication-competent virus pool in resting CD4+ T cells and the integrated virus DNA (iDNA) load in peripheral blood mononuclear cells in the monkeys. This reduction might be attributable to malaria-mediated activation and apoptotic induction of memory CD4+ T cells. Further studies indicated that histone acetylation and NF-kappaB (NF-kappa B) activation in resting CD4+ T cells may also play an important role in this reduction.
   Conclusions: The findings of this work expand our knowledge of the interaction between these two diseases. As more HIV-1-infected individuals in malaria-endemic areas receive ART, we should explore whether any of the patients co-infected with Plasmodium experience virologic benefits.
C1 [Zhan, Xiao-Yong; Wang, Nina; Liu, Guangjie; Qin, Limei; Xu, Wanwan; Zhao, Siting; Qin, Li; Chen, Xiaoping] Chinese Acad Sci, Guangzhou Inst Biomed & Hlth, Ctr Infect & Immun, Lab Pathogen Biol,State Key Lab Resp Dis, Guangzhou 510530, Guangdong, Peoples R China.
C3 State Key Laboratory of Respiratory Disease; Chinese Academy of
   Sciences; Guangzhou Institute of Biomedicine & Health, CAS
RP Qin, L (corresponding author), Chinese Acad Sci, Guangzhou Inst Biomed & Hlth, Ctr Infect & Immun, Lab Pathogen Biol,State Key Lab Resp Dis, 190 Kaiyuan Ave,Guangzhou Sci Pk, Guangzhou 510530, Guangdong, Peoples R China.
EM qin_li@gibh.ac.cn; chen_xiaoping@gibh.ac.cn
RI Liu, Guangjie/ABA-2214-2020; zhan, xiao yong/C-9449-2016
OI Liu, Guangjie/0000-0002-6566-9210; zhan, xiao yong/0000-0002-5809-7904
FU Knowledge Innovation Program of the Chinese Academy of Sciences
   [KSCX2-EW-J27]; Science and Technology Planning Projects of Guangzhou
   [2011 J2200002, 201300000098]; National Major Scientific and Technologic
   Special Project of China [2013ZX10001004]
FX This work was supported by a grant from the Knowledge Innovation Program
   of the Chinese Academy of Sciences (Grant No. KSCX2-EW-J27), by the
   Science and Technology Planning Projects of Guangzhou (Grant No. 2011
   J2200002 and 201300000098), and by National Major Scientific and
   Technologic Special Project of China (Grant No. 2013ZX10001004). We
   thank Yi Zheng and Hongwen Pang at the Instrument Center of GIBH for
   assistance with instrument use. We are also grateful to Weimin Zhang,
   Jianfu Tao and Xiangjie Fen for help with rhesus macaque feeding and
   management. We give special thanks to Dr. Changzhong Chen at Brigham and
   Women's Hospital for help with the statistical analysis and to Dr.
   Zhiwei Chen at the AIDS Institute of the University of Hong Kong for
   kindly providing the J-Lat cell line. We also extend special thanks to
   the NIH for providing rhIL-2 and the J-Lat 10.6 cell line for this
   study.
CR Abu-Raddad LJ, 2006, SCIENCE, V314, P1603, DOI 10.1126/science.1132338
   Aguilera O, 2010, J APPL PHYSIOL, V109, P243, DOI 10.1152/japplphysiol.00068.2010
   Alimonti JB, 2003, J GEN VIROL, V84, P1649, DOI 10.1099/vir.0.19110-0
   Apetrei C, 2012, PLOS PATHOG, V8, DOI 10.1371/journal.ppat.1002892
   Archin NM, 2012, NATURE, V487, P482, DOI 10.1038/nature11286
   Archin NM, 2009, AIDS, V23, P1799, DOI 10.1097/QAD.0b013e32832ec1dc
   Archin NM, 2009, AIDS RES HUM RETROV, V25, P207, DOI 10.1089/aid.2008.0191
   BROWN AE, 1990, CLIN EXP IMMUNOL, V82, P97, DOI 10.1111/j.1365-2249.1990.tb05410.x
   Budd RC, 2001, CURR OPIN IMMUNOL, V13, P356, DOI 10.1016/S0952-7915(00)00227-2
   Chan JK, 2012, IMMUNOL REV, V246, P286, DOI 10.1111/j.1600-065X.2012.01094.x
   Chandele A, 2011, IMMUNOLOGY, V132, P273, DOI 10.1111/j.1365-2567.2010.03363.x
   Chen HY, 2007, P NATL ACAD SCI USA, V104, P19079, DOI 10.1073/pnas.0707449104
   Chen S, 2011, PLOS ONE, V6, DOI 10.1371/journal.pone.0023177
   Chomont N, 2009, NAT MED, V15, P893, DOI 10.1038/nm.1972
   Chun TW, 2010, AIDS, V24, P2803, DOI 10.1097/QAD.0b013e328340a239
   Chun TW, 1998, J EXP MED, V188, P83, DOI 10.1084/jem.188.1.83
   Chun TW, 1999, NAT MED, V5, P651, DOI 10.1038/9498
   Clerici M, 2000, AIDS, V14, P2083, DOI 10.1097/00002030-200009290-00003
   Coatney GR, 1971, PRIMATE MALARIAS
   Combadiere B, 2004, J EXP MED, V199, P1585, DOI 10.1084/jem.20032083
   Dinoso JB, 2009, J VIROL, V83, P9247, DOI 10.1128/JVI.00840-09
   Ehrhardt H, 2013, CELL DEATH DIS, V4, DOI 10.1038/cddis.2013.179
   Froebel K, 2004, PARASITE IMMUNOL, V26, P213, DOI 10.1111/j.0141-9838.2004.00701.x
   Haase AT, 2010, NATURE, V464, P217, DOI 10.1038/nature08757
   Hoffman IF, 1999, AIDS, V13, P487, DOI 10.1097/00002030-199903110-00007
   Hofmann-Lehmann R, 2000, AIDS RES HUM RETROV, V16, P1247, DOI 10.1089/08892220050117014
   Hoshino S, 2010, J LEUKOCYTE BIOL, V87, P1133, DOI 10.1189/jlb.0809547
   Jiang B, 2010, VACCINE, V28, P7915, DOI 10.1016/j.vaccine.2010.09.075
   Kamya MR, 2006, J INFECT DIS, V193, P9, DOI 10.1086/498577
   Kublin JG, 2005, LANCET, V365, P233, DOI 10.1016/S0140-6736(05)17743-5
   Lewis MG, 2011, AIDS, V25, P1347, DOI 10.1097/QAD.0b013e328347bd77
   Li QY, 2012, PARASITOL RES, V110, P961, DOI 10.1007/s00436-011-2581-3
   Ling BH, 2002, AIDS, V16, P1489, DOI 10.1097/00002030-200207260-00005
   Messele T, 1999, CLIN EXP IMMUNOL, V115, P443
   Miyakoda M, 2008, J IMMUNOL, V181, P1420, DOI 10.4049/jimmunol.181.2.1420
   MYERS LE, 1994, J CLIN MICROBIOL, V32, P732, DOI 10.1128/JCM.32.3.732-739.1994
   Orlov M, 2012, PLOS ONE, V7, DOI 10.1371/journal.pone.0039000
   Pitcher CJ, 2002, J IMMUNOL, V168, P29, DOI 10.4049/jimmunol.168.1.29
   Punsawad C, 2012, MALARIA J, V11, DOI 10.1186/1475-2875-11-191
   REDDEL RR, 1985, CANCER RES, V45, P1525
   Shan L, 2012, IMMUNITY, V36, P491, DOI 10.1016/j.immuni.2012.01.014
   Shen AD, 2003, J VIROL, V77, P4938, DOI 10.1128/JVI.77.8.4938-4949.2003
   Shen AD, 2007, J VIROL, V81, P1660, DOI 10.1128/JVI.01396-06
   Sinclair KD, 2007, P NATL ACAD SCI USA, V104, P19351, DOI 10.1073/pnas.0707258104
   Smith SM, 2005, RETROVIROLOGY, V2, DOI 10.1186/1742-4690-2-56
   Smith SM, 1999, AIDS RES HUM RETROV, V15, P1691, DOI 10.1089/088922299309739
   Stevenson MM, 2004, NAT REV IMMUNOL, V4, P169, DOI 10.1038/nri1311
   Suryanarayana K, 1998, AIDS RES HUM RETROV, V14, P183, DOI 10.1089/aid.1998.14.183
   ToureBalde A, 1996, INFECT IMMUN, V64, P744, DOI 10.1128/IAI.64.3.744-750.1996
   van der Sluis RM, 2013, PLOS PATHOG, V9, DOI 10.1371/journal.ppat.1003259
   Van Parijs L, 1998, SCIENCE, V280, P243
   VanLint C, 1996, EMBO J, V15, P1112, DOI 10.1002/j.1460-2075.1996.tb00449.x
   Wang FX, 2005, J CLIN INVEST, V115, P128, DOI 10.1172/JCI200522574
   WHO Joint United Nations Program on HIV/ AIDS (UNAIDS), UNAIDS REP GLOB AIDS
   Williams SA, 2004, J BIOL CHEM, V279, P42008, DOI 10.1074/jbc.M402124200
   Yamamoto N, 2006, VIRUS GENES, V32, P105, DOI 10.1007/s11262-005-5851-2
   Zhou Y, 2013, RETROVIROLOGY, V10, DOI 10.1186/1742-4690-10-89
NR 57
TC 10
Z9 10
U1 0
U2 7
PU BIOMED CENTRAL LTD
PI LONDON
PA 236 GRAYS INN RD, FLOOR 6, LONDON WC1X 8HL, ENGLAND
SN 1742-4690
J9 RETROVIROLOGY
JI Retrovirology
PD DEC 9
PY 2014
VL 11
AR 112
DI 10.1186/s12977-014-0112-x
PG 17
WC Virology
WE Science Citation Index Expanded (SCI-EXPANDED)
SC Virology
GA AX1AE
UT WOS:000346680100001
PM 25487036
OA Green Published, gold
DA 2025-02-04
ER

PT J
AU Franke, MF
   Spiegelman, D
   Ezeamama, A
   Aboud, S
   Msamanga, GI
   Mehta, S
   Fawzi, WW
AF Franke, Molly F.
   Spiegelman, Donna
   Ezeamama, Amara
   Aboud, Said
   Msamanga, Gernard I.
   Mehta, Saurabh
   Fawzi, Wafaie W.
TI Malaria Parasitemia and CD4 T Cell Count, Viral Load, and Adverse HIV
   Outcomes Among HIV-Infected Pregnant Women in Tanzania
SO AMERICAN JOURNAL OF TROPICAL MEDICINE AND HYGIENE
LA English
DT Article
ID PLASMODIUM-FALCIPARUM MALARIA; PROTECTIVE IMMUNITY; PROSPECTIVE COHORT;
   UGANDAN ADULTS; RURAL MALAWI; RNA; REPLICATION; PROGRESSION; IMPACT;
   IMMUNOSUPPRESSION
AB We examined the cross-sectional relationships between malaria parasitemia and CD4 T cell count and viral load among human immunodeficiency virus (HIV)-infected pregnant women. We then followed women to investigate whether or not baseline parasitemia predicted CD4 T cell counts or viral loads > 90 days post-baseline or predicted time to HIV disease stage 3 or 4 or acquired immune deficiency syndrome (AIDS)-related death (ARD). Parasitemia level was nonlinearly associated with viral load at baseline and among measurements taken > 90 days post-baseline; women with low baseline parasitemia, versus none, had higher viral loads at both time points. Any baseline parasitemia predicted an increased rate of ARD among women with baseline CD4 T cell counts >= 500 cells/mu L (ratio rate [RR] = 2.6; 95% confidence interval [Cl] = 1.1-6.0; P test for heterogeneity = 0.05). Further study is warranted to determine whether or not parasitemia is especially detrimental to individuals with lower levels of immunosuppression or chronic low parasitemia.
C1 [Franke, Molly F.; Spiegelman, Donna; Fawzi, Wafaie W.] Harvard Univ, Sch Publ Hlth, Dept Epidemiol, Boston, MA 02115 USA.
   [Spiegelman, Donna] Harvard Univ, Sch Publ Hlth, Dept Biostat, Boston, MA 02115 USA.
   [Ezeamama, Amara; Mehta, Saurabh; Fawzi, Wafaie W.] Harvard Univ, Sch Publ Hlth, Dept Nutr, Boston, MA 02115 USA.
   [Fawzi, Wafaie W.] Harvard Univ, Sch Publ Hlth, Dept Global Hlth & Populat, Boston, MA 02115 USA.
   [Aboud, Said] Muhimbili Univ Hlth & Allied Sci, Dept Microbiol & Immunol, Dar Es Salaam, Tanzania.
   [Msamanga, Gernard I.] Muhimbili Univ Hlth & Allied Sci, Dept Community Hlth, Dar Es Salaam, Tanzania.
C3 Harvard University; Harvard T.H. Chan School of Public Health; Harvard
   University; Harvard T.H. Chan School of Public Health; Harvard
   University; Harvard T.H. Chan School of Public Health; Harvard
   University; Harvard T.H. Chan School of Public Health; Muhimbili
   University of Health & Allied Sciences; Muhimbili University of Health &
   Allied Sciences
RP Franke, MF (corresponding author), 641 Huntington Ave,4th Floor, Boston, MA 02115 USA.
EM mfranke@hsph.harvard.edu; stdls@channing.harvard.edu;
   aezeamam@hsph.harvard.edu; aboudsaid@yahoo.com; gmsamanga@muhas.ac.tz;
   smehta@hsph.harvard.edu; mina@hsph.harvard.edu
RI Mehta, Saurabh/L-8490-2017; Franke, Molly/IZE-5781-2023; Spiegelman,
   Donna/AEN-8263-2022
OI Mehta, Saurabh/0000-0003-3788-0665; Franke, Molly/0000-0002-4890-5728;
   Ezeamama, Amara/0000-0003-2164-8802
FU Eunice Kennedy Skiver National Institute of Child Health and Human
   Development [5R01 HD032257-13]; National Institute of Allergy and
   Infectious Diseases Pre-Doctoral Training Program [T32 AI007535]
FX The randomized trial of multivitamin supplementation was funded by a
   grant from the Eunice Kennedy Skiver National Institute of Child Health
   and Human Development (5R01 HD032257-13). M.F.F. received support from
   the National Institute of Allergy and Infectious Diseases Pre-Doctoral
   Training Program in the Epidemiology of Infectious Diseases and
   Biodefense (T32 AI007535).
CR [Anonymous], 1990, Wkly Epidemiol Rec, V65, P221
   [Anonymous], TANZ REPR CHILD HLTH
   [Anonymous], 2008, ANT THER HIV INF AD
   Bodker R, 2006, AM J TROP MED HYG, V74, P716
   COCHRAN WG, 1950, BIOMETRIKA, V37, P256, DOI 10.1093/biomet/37.3-4.256
   COX DR, 1972, J R STAT SOC B, V187, P220
   Fawzi WW, 1999, CONTROL CLIN TRIALS, V20, P75, DOI 10.1016/S0197-2456(98)00045-2
   Fawzi WW, 2004, NEW ENGL J MED, V351, P23, DOI 10.1056/NEJMoa040541
   French N, 2001, AIDS, V15, P899, DOI 10.1097/00002030-200105040-00010
   Froebel K, 2004, PARASITE IMMUNOL, V26, P213, DOI 10.1111/j.0141-9838.2004.00701.x
   Govindarajulu US, 2007, STAT MED, V26, P3735, DOI 10.1002/sim.2848
   Hoffman IF, 1999, AIDS, V13, P487, DOI 10.1097/00002030-199903110-00007
   Holmes CB, 2003, CLIN INFECT DIS, V36, P652, DOI 10.1086/367655
   Kamya MR, 2006, J INFECT DIS, V193, P9, DOI 10.1086/498577
   Kapiga SH, 2002, J ACQ IMMUN DEF SYND, V30, P316, DOI [10.1097/00126334-200207010-00008, 10.1097/01.QAI.0000014767.47046.C8]
   Kublin JG, 2005, LANCET, V365, P233, DOI 10.1016/S0140-6736(05)17743-5
   Ladeia-Andrade S, 2009, AM J TROP MED HYG, V80, P452, DOI 10.4269/ajtmh.2009.80.452
   Ladner J, 2002, AM J TROP MED HYG, V66, P56, DOI 10.4269/ajtmh.2002.66.56
   Laufer MK, 2006, J INFECT DIS, V193, P872, DOI 10.1086/500245
   Mayor A, 2007, MALARIA J, V6, DOI 10.1186/1475-2875-6-3
   Mulligan JA, 2006, TROP MED INT HEALTH, V11, P452, DOI 10.1111/j.1365-3156.2006.01590.x
   OBrien WA, 1996, NEW ENGL J MED, V334, P426, DOI 10.1056/NEJM199602153340703
   Patnaik P, 2005, J INFECT DIS, V192, P984, DOI 10.1086/432730
   Pisell TL, 2002, AIDS, V16, P1503, DOI 10.1097/00002030-200207260-00007
   Quigley MA, 2005, TROP MED INT HEALTH, V10, P894, DOI 10.1111/j.1365-3156.2005.01461.x
   Sterling TR, 2001, NEW ENGL J MED, V344, P720, DOI 10.1056/NEJM200103083441003
   *TANZ MIN HLTH, 2009, NAT MED TERM STRAT P
   Toossi Z, 2001, CLIN EXP IMMUNOL, V123, P233, DOI 10.1046/j.1365-2249.2001.01401.x
   TRAPE JF, 1985, T ROY SOC TROP MED H, V79, P181, DOI 10.1016/0035-9203(85)90329-3
   TRAPE JF, 1994, AM J TROP MED HYG, V51, P123, DOI 10.4269/ajtmh.1994.51.123
   Van Geertruyden JP, 2006, JAIDS-J ACQ IMM DEF, V43, P363
   Whalen CC, 2000, AIDS, V14, P1219, DOI 10.1097/00002030-200006160-00020
   Whitworth J, 2000, LANCET, V356, P1051, DOI 10.1016/S0140-6736(00)02727-6
   *WHO, 2009, MAL HIV INT THEIR IM
   *WHO UNAIDS, 2008, UNIV ACC SCAL PRIOR
   Xiao LH, 1998, J INFECT DIS, V177, P437, DOI 10.1086/514212
NR 36
TC 11
Z9 12
U1 0
U2 2
PU AMER SOC TROP MED & HYGIENE
PI MCLEAN
PA 8000 WESTPARK DR, STE 130, MCLEAN, VA 22101 USA
SN 0002-9637
J9 AM J TROP MED HYG
JI Am. J. Trop. Med. Hyg.
PD APR
PY 2010
VL 82
IS 4
BP 556
EP 562
DI 10.4269/ajtmh.2010.09-0477
PG 7
WC Public, Environmental & Occupational Health; Tropical Medicine
WE Science Citation Index Expanded (SCI-EXPANDED)
SC Public, Environmental & Occupational Health; Tropical Medicine
GA 577JR
UT WOS:000276219700009
PM 20348498
OA Green Published
DA 2025-02-04
ER

PT J
AU Ryan-Payseur, B
   Ali, Z
   Huang, D
   Chen, CY
   Yan, L
   Wang, RC
   Collins, WE
   Wang, YQ
   Chen, ZW
AF Ryan-Payseur, Bridgett
   Ali, Zahida
   Huang, Dan
   Chen, Crystal Y.
   Yan, Lin
   Wang, Richard C.
   Collins, William E.
   Wang, Yunqi
   Chen, Zheng W.
TI Virus Infection Stages and Distinct Th1 or Th17/Th22 T-Cell Responses in
   Malaria/SHIV Coinfection Correlate with Different Outcomes of Disease
SO JOURNAL OF INFECTIOUS DISEASES
LA English
DT Article
ID PLASMODIUM-FALCIPARUM MALARIA; TUMOR-NECROSIS-FACTOR; MUCOSAL
   HOST-DEFENSE; HIV-INFECTION; RURAL MALAWI; SOUTH-AFRICA; ADULTS; BLOOD;
   AIDS; COHORT
AB Background. Malaria and AIDS represent 2 leading causes of death from infectious diseases worldwide, and their high geographic overlap means coinfection is prevalent. It remains unknown whether distinct immune responses during coinfection with malaria and human immunodeficiency virus (HIV) affect clinical outcomes.
   Methods. We tested this hypothesis by employing macaque models of coinfection with malaria and simian-human immunodeficiency virus (SHIV).
   Results. Plasmodium fragile malaria coinfection of acutely SHIV-infected macaques induced hyperimmune activation and remarkable expansion of CD4+ and CD8+ T effector cells de novo producing interferon gamma or tumor necrosis factor alpha. Malaria-driven cellular hyperactivation/expansion and high-level Th1-cytokines enhanced SHIV disease characterized by increasing CD4+ T-cell depletion, profound lymphoid depletion or destruction, and even necrosis in lymph nodes and spleens. Importantly, malaria/SHIV-mediated depletion, destruction, and necrosis in lymphoid tissues led to bursting parasite replication and fatal virus-associated malaria. Surprisingly, chronically SHIV-infected macaques without AIDS employed different defense mechanisms during malaria coinfection, and mounted unique similar to 200-fold expansion of interleukin 17+/interleukin 22+ T effectors with profound Th1 suppression. Such remarkable expansion of Th17/Th22 cells and inhibition of Th1 response coincided with development of immunity against fatal virus-associated malaria without accelerating SHIV disease.
   Conclusions. These novel findings suggest that virus infection status and selected Th1 or Th17/Th22 responses after malaria/AIDS-virus coinfection correlate with distinct outcomes of virus infection and malaria.
C1 [Ryan-Payseur, Bridgett; Ali, Zahida; Huang, Dan; Chen, Crystal Y.; Yan, Lin; Wang, Richard C.; Wang, Yunqi; Chen, Zheng W.] Univ Illinois, Coll Med, Dept Microbiol & Immunol, Ctr Primate Biomed Res, Chicago, IL 60612 USA.
   [Collins, William E.] Ctr Dis Control & Prevent, Dept Parasit Dis, Natl Ctr Vector Borne & Infect Dis, Atlanta, GA USA.
   [Collins, William E.] Ctr Dis Control & Prevent, Sci Resources Branch, Natl Ctr Vector Borne & Infect Dis, Atlanta, GA USA.
C3 University of Illinois System; University of Illinois Chicago;
   University of Illinois Chicago Hospital; Centers for Disease Control &
   Prevention - USA; Centers for Disease Control & Prevention - USA
RP Chen, ZW (corresponding author), Univ Illinois, Coll Med, Dept Microbiol & Immunol, Ctr Primate Biomed Res, 835 S Wolcott Ave,MC790, Chicago, IL 60612 USA.
EM zchen@uic.edu
RI WANG, YUNQI/F-4668-2014
FU National Institutes of Health [R01 HL64560, R01 RR13601]
FX This work was supported by the National Institutes of Health (R01
   HL64560 and R01 RR13601, both to Z. W. C).
CR Abu-Raddad LJ, 2006, SCIENCE, V314, P1603, DOI 10.1126/science.1132338
   Ali Z, 2009, J IMMUNOL, V183, P5407, DOI 10.4049/jimmunol.0901760
   Amara RR, 2001, SCIENCE, V292, P69, DOI 10.1126/science.1058915
   Aujla SJ, 2008, NAT MED, V14, P275, DOI 10.1038/nm1710
   Butcher GA, 2005, PARASITOLOGY, V130, P141, DOI 10.1017/S003118200400650X
   Cline AN, 2005, J MED PRIMATOL, V34, P303
   Cohen C, 2005, CLIN INFECT DIS, V41, P1631, DOI 10.1086/498023
   Collins WE, 2006, J PARASITOL, V92, P1019, DOI 10.1645/GE-848R.1
   Conti HR, 2009, J EXP MED, V206, P299, DOI 10.1084/jem.20081463
   Douek DC, 2009, ANNU REV MED, V60, P471, DOI 10.1146/annurev.med.60.041807.123549
   French N, 2001, AIDS, V15, P899, DOI 10.1097/00002030-200105040-00010
   FUJIOKA H, 1994, EXP PARASITOL, V78, P371, DOI 10.1006/expr.1994.1040
   Good MF, 2005, ANNU REV IMMUNOL, V23, P69, DOI 10.1146/annurev.immunol.23.021704.115638
   Grimwade K, 2004, AIDS, V18, P547, DOI 10.1097/00002030-200402200-00023
   Hamada S, 2008, J IMMUNOL, V181, P3456, DOI 10.4049/jimmunol.181.5.3456
   Hisaeda H, 2008, J IMMUNOL, V180, P2496, DOI 10.4049/jimmunol.180.4.2496
   Hoffman IF, 1999, AIDS, V13, P487, DOI 10.1097/00002030-199903110-00007
   Huang D, 2009, P NATL ACAD SCI USA, V106, P7553, DOI 10.1073/pnas.0811250106
   KARUNAWEERA ND, 1992, P NATL ACAD SCI USA, V89, P3200, DOI 10.1073/pnas.89.8.3200
   Kelly MN, 2005, INFECT IMMUN, V73, P617, DOI 10.1128/IAI.73.1.617-621.2005
   Koehler JW, 2009, PLOS ONE, V4, DOI 10.1371/journal.pone.0007139
   Kublin JG, 2005, LANCET, V365, P233, DOI 10.1016/S0140-6736(05)17743-5
   Laufer MK, 2006, J INFECT DIS, V193, P872, DOI 10.1086/500245
   MARGOLICK JB, 1987, J IMMUNOL, V138, P1719
   MILLER LH, 1994, SCIENCE, V264, P1878, DOI 10.1126/science.8009217
   MOLL K, 2004, METHODS MALARIA RES, P141
   Nti BK, 2005, AIDS, V19, P1771, DOI 10.1097/01.aids.0000189862.44311.36
   O'Connor W, 2010, NAT IMMUNOL, V11, P471, DOI 10.1038/ni.1882
   Patnaik P, 2005, J INFECT DIS, V192, P984, DOI 10.1086/432730
   Raffatellu M, 2008, NAT MED, V14, P421, DOI 10.1038/nm1743
   Rénia L, 2006, PARASITE IMMUNOL, V28, P589, DOI 10.1111/j.1365-3024.2006.00903.x
   Shen Y, 2002, SCIENCE, V295, P2255, DOI 10.1126/science.1068819
   Shimada T, 2003, VIROLOGY, V306, P334, DOI 10.1016/S0042-6822(02)00082-X
   Slutsker L, 2007, CURR OPIN INFECT DIS, V20, P3, DOI 10.1097/QCO.0b013e328012c5cd
   Stephens R, 2005, BLOOD, V106, P1676, DOI 10.1182/blood-2004-10-4047
   Trifari S, 2009, NAT IMMUNOL, V10, P864, DOI 10.1038/ni.1770
   Troye-Blomberg M, 2008, MICROBES INFECT, V10, P948, DOI 10.1016/j.micinf.2008.07.014
   van Grevenynghe J, 2008, SEMIN IMMUNOL, V20, P196, DOI 10.1016/j.smim.2008.07.008
   Whitworth J, 2000, LANCET, V356, P1051, DOI 10.1016/S0140-6736(00)02727-6
   Xiao LH, 1998, J INFECT DIS, V177, P437, DOI 10.1086/514212
   Yao SY, 2010, PLOS PATHOG, V6, DOI 10.1371/journal.ppat.1000789
   Zheng Y, 2008, NAT MED, V14, P282, DOI 10.1038/nm1720
NR 42
TC 28
Z9 29
U1 0
U2 3
PU OXFORD UNIV PRESS INC
PI CARY
PA JOURNALS DEPT, 2001 EVANS RD, CARY, NC 27513 USA
SN 0022-1899
J9 J INFECT DIS
JI J. Infect. Dis.
PD NOV 1
PY 2011
VL 204
IS 9
BP 1450
EP 1462
DI 10.1093/infdis/jir549
PG 13
WC Immunology; Infectious Diseases; Microbiology
WE Science Citation Index Expanded (SCI-EXPANDED)
SC Immunology; Infectious Diseases; Microbiology
GA 828NS
UT WOS:000295509300019
PM 21921207
OA Bronze, Green Published
DA 2025-02-04
ER

PT J
AU Davi, SD
   Alabi, A
   Endamne, LR
   Hildebrandt, TR
   Lumeka, A
   Okwu, DG
   Zoleko-Manego, R
   Mombo-Ngoma, G
   Agnandji, ST
   Ramharter, M
AF Davi, Saskia Dede
   Alabi, Ayodele
   Endamne, Lillian Rene
   Hildebrandt, Teite Rebecca
   Lumeka, Anita
   Okwu, Dearie Glory
   Zoleko-Manego, Rella
   Mombo-Ngoma, Ghyslain
   Agnandji, Selidji Todagbe
   Ramharter, Michael
TI Undiagnosed AIDS in a 13-year-old boy in rural Gabon
SO IDCASES
LA English
DT Article
DE HIV; Mother-to-child-transmission; Paediatric HIV/AIDS; Pregnancy; Gabon
AB Introduction: To date, 38.4 million people live with the Human Immunodeficiency virus (HIV) amongst whom 1.7 million are children below fourteen years of age. The highest burden of HIV is in sub-Saharan Africa. Children living with HIV acquired the infection mostly by mother-to-child transmission (MTCT), however the diagnosis is often delayed. In malaria-endemic countries, fever is one of the most frequent symptoms for seeking medical care and it is often primarily suspected as the onset of malaria or respiratory bacterial infections. Here, we report a case of late-onset undiagnosed AIDS in a 13-year-old boy living in rural Gabon in the Gabonese tropical rainforest in the province of Ngounie<acute accent>. Case: A 13-year-old orphan child presented at our routine consultation for fever screening at the Institut de Sante<acute accent> de Sindara (ISSA) in 2021 due to remittent fever episodes, paleness, chronic fatigue and cough. His medical history documented repeated consultations and hospitalisations over the past years, establishing various diagnoses and treatments without significantly improving his condition. Serologic testing established the diagnosis of HIV-1 infection, classifying it as CDC stage 3 AIDS. Given the family history, late-onset symptomatic HIV infection 13 years after mother-to-child transmission was the most likely transmission mode. Discussion: HIV infection may occur in older children and young adolescents and should be considered as an important differential diagnosis of reappearing fevers in regions of malaria transmission. Early diagnosis of HIV, particularly in children and adolescents, improves health outcomes. highlighting the need for HIV testing in children and adolescents.
C1 [Davi, Saskia Dede; Endamne, Lillian Rene; Hildebrandt, Teite Rebecca; Ramharter, Michael] Univ Med Ctr Hamburg Eppendorf, Ctr Trop Med, Bernhard Nocht Inst Trop Med, Hamburg, Germany.
   [Davi, Saskia Dede; Endamne, Lillian Rene; Hildebrandt, Teite Rebecca; Ramharter, Michael] Univ Med Ctr Hamburg Eppendorf, Dept Med 1, Hamburg, Germany.
   [Davi, Saskia Dede; Hildebrandt, Teite Rebecca; Mombo-Ngoma, Ghyslain; Ramharter, Michael] German Ctr Infect Res, Partner Site Hamburg Lubeck Borstel Riems, Hamburg, Germany.
   [Alabi, Ayodele] Leiden Univ, Med Ctr, Ctr Infect Dis LU CID, Leiden, Netherlands.
   [Alabi, Ayodele; Agnandji, Selidji Todagbe] Univ Klinikum Tubingen, Inst Trop Med Travel Med & Human Parasitol, Competence Ctr Trop Med Baden Wurttemberg, Tubingen, Germany.
   [Alabi, Ayodele; Agnandji, Selidji Todagbe] German Ctr Infect Dis Res DZIF, Tubingen, Germany.
   [Mombo-Ngoma, Ghyslain] Bernhard Nocht Inst Trop Med, Dept Implementat Res, Hamburg, Germany.
C3 Leibniz Association; Bernhard Nocht Institut fur Tropenmedizin;
   University of Hamburg; University Medical Center Hamburg-Eppendorf;
   University of Hamburg; University Medical Center Hamburg-Eppendorf;
   German Center for Infection Research; Leiden University; Leiden
   University Medical Center (LUMC); Leiden University - Excl LUMC;
   Eberhard Karls University of Tubingen; Eberhard Karls University
   Hospital; German Center for Infection Research; Leibniz Association;
   Bernhard Nocht Institut fur Tropenmedizin
RP Davi, SD (corresponding author), Bernhard Nocht Str 74, D-20359 Hamburg, Germany.
EM Saskia.Davi@bnitm.de
RI Alabi, Ayodele/IXD-5949-2023; Mombo-Ngoma, Ghyslain/I-4305-2019
CR Berg A, 2008, MALARIA J, V7, DOI 10.1186/1475-2875-7-252
   Cardenas MC, 2023, VIRUSES-BASEL, V15, DOI 10.3390/v15040849
   Manego RZ, 2019, MALARIA J, V18, DOI 10.1186/s12936-019-3002-9
   Mintsa-Ndong A, 2018, INT J STD AIDS, V29, P221, DOI 10.1177/0956462417722132
   Ramharter M, 2007, WIEN KLIN WOCHENSCHR, V119, P8, DOI 10.1007/s00508-007-0857-5
   Ramharter M, 2021, WIEN KLIN WOCHENSCHR, V133, P500, DOI 10.1007/s00508-020-01794-8
   Sanders EJ, 2011, AIDS, V25, P1219, DOI 10.1097/QAD.0b013e3283474ed5
   UNAIDS, 2021, Global HIV & AIDS statistics-Fact sheet Internet, P6
   Wei HH, 2016, TZU CHI MED J, V28, P173, DOI 10.1016/j.tcmj.2015.12.002
NR 9
TC 0
Z9 0
U1 0
U2 0
PU ELSEVIER SCI LTD
PI London
PA 125 London Wall, London, ENGLAND
SN 2214-2509
J9 IDCASES
JI IDCases
PY 2024
VL 38
AR e02103
DI 10.1016/j.idcr.2024.e02103
EA OCT 2024
PG 4
WC Infectious Diseases
WE Emerging Sources Citation Index (ESCI)
SC Infectious Diseases
GA L2A5L
UT WOS:001348799000001
PM 39524373
OA gold
DA 2025-02-04
ER

PT J
AU Karimi, P
   Birmann, BM
   Anderson, LA
   McShane, CM
   Gadalla, SM
   Sampson, JN
   Mbulaiteye, SM
AF Karimi, Parisa
   Birmann, Brenda M.
   Anderson, Lesley A.
   McShane, Charlene M.
   Gadalla, Shahinaz M.
   Sampson, Joshua N.
   Mbulaiteye, Sam M.
TI Risk factors for Burkitt lymphoma: a nested case-control study in the UK
   Clinical Practice Research Datalink
SO BRITISH JOURNAL OF HAEMATOLOGY
LA English
DT Article
DE Epstein-Barr virus; Falciparum malaria; Burkitt lymphoma; prednisone;
   smoking
ID EPSTEIN-BARR-VIRUS; UNITED-STATES; NORTHERN UGANDA; MALARIA; INFECTION;
   PATTERNS; CANCER; AGE; US; SURVEILLANCE
AB Burkitt lymphoma (BL) occurs as three subtypes: endemic BL, immunosuppression-related BL and sporadic BL. Descriptive studies of BL age-specific incidence patterns have suggested multimodal peaks near 10, 40 and 70years of age, but the risk factors for BL at different ages are unknown. We investigated risk factors for BL in the United Kingdom among 156 BL cases and 608 matched BL-free controls identified in the Clinical Practice Research Datalink (CPRD) between 1992 and 2016. Associations with pre-diagnostic body mass index, cigarette smoking, alcohol consumption, hepatitis, Epstein-Barr virus (EBV), human immunodeficiency virus infection and acquired immune deficiency syndrome (HIV/AIDS), malaria, allergic and autoimmune conditions, and prednisone use were evaluated. Overall, we identified inverse associations between smoking and BL risk, and positive associations between prior EBV infection, HIV/AIDS and prescription or use of prednisone with BL risk. In age-group stratified analyses, BL was associated with malaria exposure (vs. no exposure, odds ratio [OR] 800, 95% confidence interval [CI] 146-437) among those aged 20-59years old and with hepatitis infection (vs. no infection, OR 341, 95% CI 101-115) among those aged 60+ years old. The effects of EBV, malaria, HIV/AIDS, prednisone and hepatitis on BL remained significant in mutually-adjusted age-group-specific analyses. No risk factors were associated with childhood BL. We report novel associations for BL in non-endemic settings.
C1 [Karimi, Parisa; Mbulaiteye, Sam M.] NCI, Infect & Immunoepidemiol Branch, Div Canc Epidemiol & Genet, NIH, 9609 Med Ctr Dr, Bethesda, MD 20892 USA.
   [Birmann, Brenda M.] Brigham & Womens Hosp, Dept Med, Channing Div Network Med, 75 Francis St, Boston, MA 02115 USA.
   [Birmann, Brenda M.] Harvard Med Sch, 75 Francis St, Boston, MA 02115 USA.
   [Anderson, Lesley A.; McShane, Charlene M.] Queens Univ Belfast, Sch Med Dent & Biomed Sci, Ctr Publ Hlth, Belfast, Antrim, North Ireland.
   [Gadalla, Shahinaz M.] NCI, Clin Genet Branch, Div Canc Epidemiol & Genet, NIH, Bethesda, MD 20892 USA.
   [Sampson, Joshua N.] NCI, Biostat Branch, Div Canc Epidemiol & Genet, NIH, Bethesda, MD 20892 USA.
C3 National Institutes of Health (NIH) - USA; NIH National Cancer Institute
   (NCI); NIH National Cancer Institute- Division of Cancer Epidemiology &
   Genetics; Harvard University; Harvard University Medical Affiliates;
   Brigham & Women's Hospital; Harvard University; Harvard Medical School;
   Queens University Belfast; National Institutes of Health (NIH) - USA;
   NIH National Cancer Institute (NCI); NIH National Cancer Institute-
   Division of Cancer Epidemiology & Genetics; National Institutes of
   Health (NIH) - USA; NIH National Cancer Institute (NCI); NIH National
   Cancer Institute- Division of Cancer Epidemiology & Genetics
RP Mbulaiteye, SM (corresponding author), NCI, Infect & Immunoepidemiol Branch, Div Canc Epidemiol & Genet, NIH, 9609 Med Ctr Dr, Bethesda, MD 20892 USA.
EM mbulaits@mail.nih.gov
RI Mbulaiteye, Sam/O-3056-2019; McShane, Charlene/F-2962-2013; Gadalla,
   Shahinaz/C-4005-2015
OI McShane, Charlene/0000-0001-8609-0788; Birmann,
   Brenda/0000-0002-7550-5498; Anderson, Lesley/0000-0002-1000-3649;
   Mbulaiteye, Sam/0000-0002-8273-9831; Gadalla,
   Shahinaz/0000-0002-3255-8143
FU Intramural Research Program of the Division of Cancer Epidemiology and
   Genetics, National Cancer Institute (NCI), National Institutes of
   Health, Department of Health and Human Services [HHSN261201500328P];
   National Cancer Institute [ZIACP010176] Funding Source: NIH RePORTER
FX We thank Ms. Emily Carver, Ruth Parsons, and David Ruggieri at
   Information Management Services Inc. (Calverton, MD, USA) for
   coordinating data and preparing data analysis files. This work supported
   by contracts from the Intramural Research Program of the Division of
   Cancer Epidemiology and Genetics, National Cancer Institute (NCI)
   (contract number: HHSN261201500328P) National Institutes of Health,
   Department of Health and Human Services. The study is based in part on
   data from the Clinical Practice Research Datalink GOLD database obtained
   from the UK Medicines and Healthcare Products Regulatory Agency. The
   content of this publication, the interpretation, and the conclusions
   contained in this study are those of the author/s alone and do not
   reflect the views of the UK Medicines and Healthcare Products Regulatory
   Agency or the Department of Health and Human Services, nor does mention
   of trade names, commercial products, or organizations imply endorsement
   by the US Government. The funders did not influence on the study design,
   the analysis, the interpretation of data, the writing of the report or
   the decision to submit the article for publication.
CR Aka P, 2013, BLOOD, V122, P629, DOI 10.1182/blood-2012-12-475665
   Anderson LA, 2008, CANCER EPIDEM BIOMAR, V17, P3435, DOI 10.1158/1055-9965.EPI-08-0671
   Booth HP, 2013, PHARMACOEPIDEM DR S, V22, P1357, DOI 10.1002/pds.3537
   Carpenter LM, 2008, INT J CANCER, V122, P1319, DOI 10.1002/ijc.23254
   CHANG Y, 1994, SCIENCE, V266, P1865, DOI 10.1126/science.7997879
   Coutinho AE, 2011, MOL CELL ENDOCRINOL, V335, P2, DOI 10.1016/j.mce.2010.04.005
   DETHE G, 1978, NATURE, V274, P756, DOI 10.1038/274756a0
   Dregan A, 2012, CANCER EPIDEMIOL, V36, P425, DOI 10.1016/j.canep.2012.05.013
   Gares V, 2017, EPIDEMIOL INFECT, V145, P3405, DOI 10.1017/S0950268817002515
   Goedert JJ, 2002, J NATL CANCER I, V94, P1712, DOI 10.1093/jnci/94.22.1712
   Guech-Ongey M, 2010, BLOOD, V116, P5600, DOI 10.1182/blood-2010-03-275917
   Havelange V, 2016, BRIT J HAEMATOL, V173, P137, DOI 10.1111/bjh.13925
   Hernán MA, 2011, INT J EPIDEMIOL, V40, P780, DOI 10.1093/ije/dyr041
   Herrett E, 2015, INT J EPIDEMIOL, V44, P827, DOI 10.1093/ije/dyv098
   Hjalgrim H, 2003, NEW ENGL J MED, V349, P1324, DOI 10.1056/NEJMoa023141
   KLEIN G, 1968, J EXP MED, V128, P1021, DOI 10.1084/jem.128.5.1021
   Kuo CF, 2016, RHEUMATOLOGY, V55, P721, DOI 10.1093/rheumatology/kev418
   Legason ID, 2017, EBIOMEDICINE, V25, P58, DOI 10.1016/j.ebiom.2017.09.037
   Leoncini L., 2008, Burkitt Lymphoma
   LEVINE PH, 1982, CANCER-AM CANCER SOC, V49, P1016, DOI 10.1002/1097-0142(19820301)49:5<1016::AID-CNCR2820490527>3.0.CO;2-H
   Li FY, 2014, BLOOD, V123, P2148, DOI 10.1182/blood-2013-11-538686
   Mace KE, 2017, MMWR SURVEILL SUMM, V66, P1, DOI 10.15585/mmwr.ss6612a1
   MACMAHON B, 1957, CANCER-AM CANCER SOC, V10, P1045, DOI 10.1002/1097-0142(195709/10)10:5<1045::AID-CNCR2820100527>3.0.CO;2-0
   Mbulaiteye SM, 2018, BRIT J HAEMATOL, V180, P153, DOI 10.1111/bjh.14288
   Mbulaiteye Sam M., 2014, Journal of the National Cancer Institute Monographs, P106, DOI 10.1093/jncimonographs/lgu003
   Mbulaiteye SM, 2014, APMIS, V122, P5, DOI 10.1111/apm.12078
   Mbulaiteye SM, 2013, AM J HEMATOL, V88, P245, DOI 10.1002/ajh.23385
   Mbulaiteye SM, 2012, AM J HEMATOL, V87, P573, DOI 10.1002/ajh.23187
   Mbulaiteye SM, 2010, INT J CANCER, V126, P1732, DOI 10.1002/ijc.24934
   Mbulaiteye SM, 2003, JAIDS-J ACQ IMM DEF, V32, P527, DOI 10.1097/00126334-200304150-00010
   Nawar E, 2005, INT J CANCER, V115, P296, DOI 10.1002/ijc.20887
   Ogwang MD, 2008, INT J CANCER, V123, P2658, DOI 10.1002/ijc.23800
   Parkin DM, 2008, LANCET ONCOL, V9, P683, DOI 10.1016/S1470-2045(08)70175-X
   Rochford R, 2005, NAT REV MICROBIOL, V3, P182, DOI 10.1038/nrmicro1089
   Schlagenhauf P, 2015, LANCET INFECT DIS, V15, P55, DOI 10.1016/S1473-3099(14)71000-X
   Tatem AJ, 2017, LANCET INFECT DIS, V17, P98, DOI 10.1016/S1473-3099(16)30326-7
   Wang YJ, 2018, INT J CANCER, V142, P1174, DOI 10.1002/ijc.31143
   Warne B, 2014, J TRAVEL MED, V21, P248, DOI 10.1111/jtm.12120
NR 38
TC 10
Z9 12
U1 0
U2 5
PU WILEY
PI HOBOKEN
PA 111 RIVER ST, HOBOKEN 07030-5774, NJ USA
SN 0007-1048
EI 1365-2141
J9 BRIT J HAEMATOL
JI Br. J. Haematol.
PD MAY
PY 2018
VL 181
IS 4
BP 505
EP 514
DI 10.1111/bjh.15229
PG 10
WC Hematology
WE Science Citation Index Expanded (SCI-EXPANDED)
SC Hematology
GA GH6PP
UT WOS:000433566800010
PM 29676453
OA Green Accepted, Bronze
DA 2025-02-04
ER

PT J
AU Beura, LK
   Jameson, SC
   Masopust, D
AF Beura, Lalit K.
   Jameson, Stephen C.
   Masopust, David
TI Is a Human CD8 T-Cell Vaccine Possible, and if So, What Would It Take?
   CD8 T-Cell Vaccines: To B or Not to B?
SO COLD SPRING HARBOR PERSPECTIVES IN BIOLOGY
LA English
DT Article
ID IMMUNE-RESPONSES; INFECTION; INFLUENZA; HISTORY; MALARIA; TRIGGER;
   VIRUS; MICE
AB Although CD8 T-cell vaccines do not have the record of success of humoral-mediated vaccines, they do not receive the same degree of effort. Many diseases, including malaria, tuberculosis, and acquired immune deficiency syndrome (AIDS) have not yielded to vaccines, and intrinsic barriers may impede approaches limited solely to generating antibodies. Moreover, population growth and modernization are driving an increased pace of new emerging global health threats (human immunodeficiency virus [HIV] is a recent example), which will create unpredictable challenges for vaccinologists. Vaccine-elicited CD8 T cells may contribute to protective modalities, although their development will require a more thorough understanding of CD8 T-cell biology, practices for manufacturing and delivering CD8 T-cell-eliciting vectors that have acceptable safety profiles, and, ultimately, the political will and faith of those that make vaccine research funding decisions.
C1 [Beura, Lalit K.; Masopust, David] Univ Minnesota, Dept Microbiol & Immunol, Minneapolis, MN 55455 USA.
   [Beura, Lalit K.; Jameson, Stephen C.; Masopust, David] Univ Minnesota, Ctr Immunol, Minneapolis, MN 55455 USA.
   [Jameson, Stephen C.] Univ Minnesota, Dept Lab Med & Pathol, Minneapolis, MN 55455 USA.
C3 University of Minnesota System; University of Minnesota Twin Cities;
   University of Minnesota System; University of Minnesota Twin Cities;
   University of Minnesota System; University of Minnesota Twin Cities
RP Masopust, D (corresponding author), Univ Minnesota, Dept Microbiol & Immunol, Minneapolis, MN 55455 USA.; Masopust, D (corresponding author), Univ Minnesota, Ctr Immunol, Minneapolis, MN 55455 USA.
EM masopust@umn.edu
RI Beura, Lalit/W-6281-2019; masopust, david/B-5027-2008; Jameson,
   Stephen/D-9892-2013
OI Jameson, Stephen/0000-0001-9137-1146
CR Amanna IJ, 2012, NAT MED, V18, P974, DOI 10.1038/nm.2763
   Ariotti S, 2014, SCIENCE, V346, P101, DOI 10.1126/science.1254803
   Bhan Anant, 2011, J Glob Health, V1, P148
   Carbone FR, 2015, J IMMUNOL, V195, P17, DOI 10.4049/jimmunol.1500515
   Doores KJ, 2015, FEBS J, V282, P4679, DOI 10.1111/febs.13530
   Garland SM, 2016, CLIN INFECT DIS, V63, P519, DOI 10.1093/cid/ciw354
   Grant EJ, 2016, CURR OPIN VIROL, V16, P132, DOI 10.1016/j.coviro.2016.01.016
   Gray GE, 2016, CURR OPIN VIROL, V17, P104, DOI 10.1016/j.coviro.2016.02.010
   Hansen SG, 2016, SCIENCE, V351, P714, DOI 10.1126/science.aac9475
   Hansen SG, 2011, NATURE, V473, P523, DOI 10.1038/nature10003
   Harty JT, 2000, ANNU REV IMMUNOL, V18, P275, DOI 10.1146/annurev.immunol.18.1.275
   Hirano M, 2011, ADV IMMUNOL, V109, P125, DOI 10.1016/B978-0-12-387664-5.00004-2
   Hoffman SL, 2015, VACCINE, V33, pD13, DOI 10.1016/j.vaccine.2015.07.091
   Ishizuka AS, 2016, NAT MED, V22, P614, DOI 10.1038/nm.4110
   Koff WC, 2013, SCIENCE, V340, DOI 10.1126/science.1232910
   Lu S, 2009, CURR OPIN IMMUNOL, V21, P346, DOI 10.1016/j.coi.2009.05.016
   Masopust D, 2007, EUR J IMMUNOL, V37, pS103, DOI 10.1002/eji.200737584
   Morens DM, 2013, PLOS PATHOG, V9, DOI 10.1371/journal.ppat.1003467
   Moutaftsi M, 2010, FUTURE MICROBIOL, V5, P221, DOI 10.2217/FMB.09.110
   Pamer EG, 2004, NAT REV IMMUNOL, V4, P812, DOI 10.1038/nri1461
   Plotkin S, 2014, P NATL ACAD SCI USA, V111, P12283, DOI 10.1073/pnas.1400472111
   Schenkel JM, 2014, SCIENCE, V346, P98, DOI 10.1126/science.1254536
   Seder RA, 2013, SCIENCE, V341, P1359, DOI 10.1126/science.1241800
   Silverstein AM, 2001, NAT IMMUNOL, V2, P893, DOI 10.1038/ni1001-893
   SPRIGGS MK, 1992, P NATL ACAD SCI USA, V89, P6070, DOI 10.1073/pnas.89.13.6070
   Taubenberger JK, 2010, PUBLIC HEALTH REP, V125, P16, DOI 10.1177/00333549101250S305
   Xu R, 2004, J IMMUNOL, V172, P6265, DOI 10.4049/jimmunol.172.10.6265
NR 27
TC 13
Z9 13
U1 0
U2 4
PU COLD SPRING HARBOR LAB PRESS, PUBLICATIONS DEPT
PI COLD SPRING HARBOR
PA 1 BUNGTOWN RD, COLD SPRING HARBOR, NY 11724 USA
SN 1943-0264
J9 CSH PERSPECT BIOL
JI Cold Spring Harbor Perspect. Biol.
PD SEP
PY 2018
VL 10
IS 9
AR a028910
DI 10.1101/cshperspect.a028910
PG 6
WC Cell Biology
WE Science Citation Index Expanded (SCI-EXPANDED)
SC Cell Biology
GA GS4EG
UT WOS:000443588100004
PM 29254982
OA Green Published, Bronze
DA 2025-02-04
ER

PT J
AU Murphy, SC
   Shott, JP
   Parikh, S
   Etter, P
   Prescott, WR
   Stewart, VA
AF Murphy, Sean C.
   Shott, Joseph P.
   Parikh, Sunil
   Etter, Paige
   Prescott, William R.
   Stewart, V. Ann
TI Review Article: Malaria Diagnostics in Clinical Trials
SO AMERICAN JOURNAL OF TROPICAL MEDICINE AND HYGIENE
LA English
DT Review
ID REAL-TIME PCR; POLYMERASE-CHAIN-REACTION; PLASMODIUM-FALCIPARUM MALARIA;
   HISTIDINE-RICH PROTEIN-2; MEDIATED ISOTHERMAL AMPLIFICATION; REVERSE
   TRANSCRIPTION PCR; OPERATIONAL ACCURACY; PLACENTAL HISTOLOGY; ANTIGEN
   REACTIVITY; RAPID DETECTION
AB Malaria diagnostics are widely used in epidemiologic studies to investigate natural history of disease and in drug and vaccine clinical trials to exclude participants or evaluate efficacy. The Malaria Laboratory Network (MLN), managed by the Office of HIV/AIDS Network Coordination, is an international working group with mutual interests in malaria disease and diagnosis and in human immunodeficiency virus/acquired immunodeficiency syndrome clinical trials. The MLN considered and studied the wide array of available malaria diagnostic tests for their suitability for screening trial participants and/or obtaining study endpoints for malaria clinical trials, including studies of HIV/malaria co-infection and other malaria natural history studies. The MLN provides recommendations on microscopy, rapid diagnostic tests, serologic tests, and molecular assays to guide selection of the most appropriate test(s) for specific research objectives. In addition, this report provides recommendations regarding quality management to ensure reproducibility across sites in clinical trials. Performance evaluation, quality control, and external quality assessment are critical processes that must be implemented in all clinical trials using malaria tests.
C1 [Murphy, Sean C.] Univ Washington, Dept Lab Med, Med Ctr, Seattle, WA 98195 USA.
   [Shott, Joseph P.] NIAID, Div Intramural Res, NIH, Bethesda, MD 20892 USA.
   Yale Univ, Sch Publ Hlth, New Haven, CT USA.
   [Etter, Paige] Fred Hutchinson Canc Res Ctr, Off HIV AIDS Network Coordinat, Seattle, WA 98104 USA.
   [Prescott, William R.] Hydas World Hlth, Hershey, PA USA.
   [Stewart, V. Ann] Uniformed Serv Univ Hlth Sci, Bethesda, MD 20814 USA.
C3 University of Washington; University of Washington Seattle; National
   Institutes of Health (NIH) - USA; Division of Intramural Research (DIR);
   NIH National Institute of Allergy & Infectious Diseases (NIAID); Yale
   University; Fred Hutchinson Cancer Center; Uniformed Services University
   of the Health Sciences - USA
RP Murphy, SC (corresponding author), Univ Washington, Dept Lab Med, Med Ctr, Seattle, WA 98195 USA.
EM murphysc@uw.edu; shottj@mail.nih.gov; sunil.parikh@yale.edu;
   petter@fhcrc.org; william.prescott@hydasworldhealth.org;
   astewart@usuhs.edu
RI Murphy, Sean C./AAC-7531-2019
OI Murphy, Sean C./0000-0002-2048-0131
FU Office of HIV/AIDS Network Coordination Malaria Laboratory Network
   [U01A1068614]; Division of Intramural Research, NIAID, NIH; 
   [1K08AI097238];  [R01HD068174];  [NO1-AI-85355]
FX The Office of HIV/AIDS Network Coordination Malaria Laboratory Network
   is supported by grant U01A1068614. The authors are also supported by
   grants 1K08AI097238 (Sean C. Murphy), R01HD068174 (Sunil Parikh), and
   NO1-AI-85355 (William R. Prescott). Joseph P. Shott is supported by the
   Division of Intramural Research, NIAID, NIH.
CR Abu al-Soud W, 2001, J CLIN MICROBIOL, V39, P485, DOI 10.1128/JCM.39.2.485-493.2001
   Achan J, 2012, NEW ENGL J MED, V367, P2110, DOI 10.1056/NEJMoa1200501
   Adegnika AA, 2008, J INFECT DIS, V198, P928, DOI 10.1086/591057
   Aidoo M, 2012, MALARIA J, V11, DOI 10.1186/1475-2875-11-239
   Andrews L, 2005, AM J TROP MED HYG, V73, P191, DOI 10.4269/ajtmh.2005.73.191
   [Anonymous], 1988, B WORLD HEALTH ORGAN, V66, P575
   [Anonymous], 2018, Licence: CC BY-NC-SA 3.0 IGO
   [Anonymous], 2004, STRATEGIC FRAMEWORK
   Bachmann LH, 2002, J CLIN MICROBIOL, V40, P3596, DOI 10.1128/JCM.40.10.3596-3601.2002
   Badaut C, 2010, PLOS ONE, V5, DOI 10.1371/journal.pone.0011276
   Bejon P, 2005, J INFECT DIS, V191, P619, DOI 10.1086/427243
   Bejon P, 2006, MALARIA J, V5, DOI 10.1186/1475-2875-5-104
   Bharti AR, 2009, AM J TROP MED HYG, V81, P754, DOI 10.4269/ajtmh.2009.09-0274
   Boehme C, 2005, T ROY SOC TROP MED H, V99, P893, DOI 10.1016/j.trstmh.2005.04.014
   Brahmbhatt H, 2008, JAIDS-J ACQ IMM DEF, V47, P472, DOI 10.1097/QAI.0b013e318162afe0
   Bruce MC, 2008, PLOS ONE, V3, DOI 10.1371/journal.pone.0002775
   BRUCECHWATT LJ, 1984, LANCET, V1, P795, DOI 10.1016/S0140-6736(84)91308-4
   Buppan P, 2010, MALARIA J, V9, DOI 10.1186/1475-2875-9-72
   Cattamanchi A, 2003, AM J TROP MED HYG, V68, P133, DOI 10.4269/ajtmh.2003.68.133
   Chinkhumba J, 2010, MALARIA J, V9, DOI 10.1186/1475-2875-9-209
   Ciceron L, 1999, J CLIN MICROBIOL, V37, P35, DOI 10.1128/JCM.37.1.35-38.1999
   Coleman RE, 2006, MALARIA J, V5, DOI 10.1186/1475-2875-5-121
   Cooper CJ, 2010, JAMA-J AM MED ASSOC, V304, P275, DOI 10.1001/jama.2010.926
   Daniels R, 2012, ANTIMICROB AGENTS CH, V56, P2976, DOI 10.1128/AAC.05737-11
   DAS A, 1995, MOL CELL PROBE, V9, P161, DOI 10.1006/mcpr.1995.0025
   Dhorda M, 2012, AM J TROP MED HYG, V86, P93, DOI 10.4269/ajtmh.2012.10-0631
   Dodoo D, 2008, MALARIA J, V7, DOI 10.1186/1475-2875-7-142
   Doolan DL, 2009, CLIN MICROBIOL REV, V22, P13, DOI 10.1128/CMR.00025-08
   DOWLING MAC, 1966, B WORLD HEALTH ORGAN, V34, P249
   Drame PM, 2010, PLOS ONE, V5, DOI 10.1371/journal.pone.0015596
   Epstein JE, 2007, J INFECT DIS, V196, P145, DOI 10.1086/518510
   Flateau C, 2011, LANCET INFECT DIS, V11, P541, DOI 10.1016/S1473-3099(11)70031-7
   Fried M, 1996, SCIENCE, V272, P1502, DOI 10.1126/science.272.5267.1502
   Fu E, 2010, SENSOR ACTUAT B-CHEM, V149, P325, DOI 10.1016/j.snb.2010.06.024
   Fung AO, 2012, MALARIA J, V11, DOI 10.1186/1475-2875-11-175
   Gamboa D, 2010, PLOS ONE, V5, DOI 10.1371/journal.pone.0008091
   Garcia LS, 2010, CLIN LAB MED, V30, P93, DOI 10.1016/j.cll.2009.10.001
   Gillet P, 2011, MALARIA J, V10, DOI 10.1186/1475-2875-10-166
   Guindo MA, 2012, AM J TROP MED HYG, V86, P573, DOI 10.4269/ajtmh.2012.11-0691
   GUNDERSON JH, 1987, SCIENCE, V238, P933, DOI 10.1126/science.3672135
   Han ET, 2007, J CLIN MICROBIOL, V45, P2521, DOI 10.1128/JCM.02117-06
   Hartgers FC, 2006, PARASITE IMMUNOL, V28, P497, DOI 10.1111/j.1365-3024.2006.00901.x
   Hermsen CC, 2004, AM J TROP MED HYG, V71, P196, DOI 10.4269/ajtmh.2004.71.2.0700196
   Hermsen CC, 2001, MOL BIOCHEM PARASIT, V118, P247, DOI 10.1016/S0166-6851(01)00379-6
   Hochman Sarah, 2009, Interdiscip Perspect Infect Dis, V2009, P617954, DOI 10.1155/2009/617954
   Homers RL, 2008, JAIDS-J ACQ IMM DEF, V48, P116, DOI 10.1097/QAI.0b013e31816bcdcf
   Hopkins H, 2008, J INFECT DIS, V197, P510, DOI 10.1086/526502
   Hopkins H, 2013, J INFECT DIS, V208, P645, DOI 10.1093/infdis/jit184
   Hviid L, 2010, HUM VACCINES, V6, P84, DOI 10.4161/hv.6.1.9602
   Iqbal J, 2004, J CLIN MICROBIOL, V42, P4237, DOI 10.1128/JCM.42.9.4237-4241.2004
   Iqbal J, 2003, ADV EXP MED BIOL, V531, P135
   Iqbal J, 2000, J CLIN MICROBIOL, V38, P1184, DOI 10.1128/JCM.38.3.1184-1186.2000
   Johnson Robert E, 2002, MMWR Recomm Rep, V51, P1
   Jordan R., 2010, Rural 21, V44, P41
   Kagulire SC, 2007, CLIN VACCINE IMMUNOL, V14, P738, DOI 10.1128/CVI.00442-06
   Kattenberg JH, 2012, TROP MED INT HEALTH, V17, P550, DOI 10.1111/j.1365-3156.2012.02975.x
   Kattenberg JH, 2011, MALARIA J, V10, DOI 10.1186/1475-2875-10-321
   Kho WG, 2003, PARASITOL INT, V52, P229, DOI 10.1016/S1383-5769(03)00028-X
   Kiggundu M, 2011, AM J TROP MED HYG, V84, P820, DOI 10.4269/ajtmh.2011.10-0597
   Kochar DK, 2010, PLATELETS, V21, P623, DOI 10.3109/09537104.2010.505308
   Koita OA, 2012, AM J TROP MED HYG, V86, P194, DOI 10.4269/ajtmh.2012.10-0665
   Kuamsab N, 2012, MALARIA J, V11, DOI 10.1186/1475-2875-11-190
   Kyabayinze DJ, 2011, MALARIA J, V10, DOI 10.1186/1475-2875-10-306
   Kyabayinze DJ, 2008, MALARIA J, V7, DOI 10.1186/1475-2875-7-221
   Lamikanra AA, 2012, MALARIA J, V11, DOI 10.1186/1475-2875-11-201
   Laurens Matthew B, 2012, Vaccine, V30, P5302, DOI 10.1016/j.vaccine.2012.04.088
   Lima NF, 2012, EXP PARASITOL, V132, P348, DOI 10.1016/j.exppara.2012.08.010
   Lucchi NW, 2013, PUBLIC HEALTH GENOM, V16, P37, DOI 10.1159/000345607
   Makler MT, 1998, ANN TROP MED PARASIT, V92, P419, DOI 10.1080/00034989859401
   Mangold KA, 2005, J CLIN MICROBIOL, V43, P2435, DOI 10.1128/JCM.43.5.2435-2440.2005
   Marquart L, 2012, MALARIA J, V11, DOI 10.1186/1475-2875-11-74
   Mayor A, 2012, CLIN INFECT DIS, V54, P1561, DOI 10.1093/cid/cis236
   McMorrow ML, 2011, CLIN MICROBIOL INFEC, V17, P1624, DOI 10.1111/j.1469-0691.2011.03639.x
   McMorrow ML, 2010, AM J TROP MED HYG, V82, P151, DOI 10.4269/ajtmh.2010.09-0440
   Mens PF, 2006, MALARIA J, V5, DOI 10.1186/1475-2875-5-80
   Mharakurwa S, 2006, MALARIA J, V5, DOI 10.1186/1475-2875-5-103
   Mills LA, 2010, AM J TROP MED HYG, V82, P145, DOI 10.4269/ajtmh.2010.09-0408
   MILNE LM, 1994, J CLIN PATHOL, V47, P740, DOI 10.1136/jcp.47.8.740
   Mixson-Hayden Tonya, 2010, BMC Res Notes, V3, P88, DOI 10.1186/1756-0500-3-88
   Mockenhaupt FP, 2000, TROP MED INT HEALTH, V5, P167, DOI 10.1046/j.1365-3156.2000.00532.x
   Murphy SC, 2012, J CLIN MICROBIOL, V50, P4128, DOI 10.1128/JCM.02549-12
   Murphy SC, 2012, AM J TROP MED HYG, V86, P383, DOI 10.4269/ajtmh.2012.10-0658
   Murray CJL, 2012, LANCET, V379, P413, DOI 10.1016/S0140-6736(12)60034-8
   Mutetwa R, 2009, INT J TUBERC LUNG D, V13, P1253
   Newman PM, 2009, MALARIA J, V8, DOI 10.1186/1475-2875-8-254
   Nsobya SL, 2004, J INFECT DIS, V189, P2220, DOI 10.1086/421281
   O'Meara WP, 2006, MALARIA J, V5, DOI 10.1186/1475-2875-5-118
   Oguike MC, 2011, INT J PARASITOL, V41, P677, DOI 10.1016/j.ijpara.2011.01.004
   Ohrt C, 2002, J INFECT DIS, V186, P540, DOI 10.1086/341938
   Ohrt C, 2007, MALARIA J, V6, DOI 10.1186/1475-2875-6-79
   Olliaro P, 2011, TROP MED INT HEALTH, V16, P551, DOI 10.1111/j.1365-3156.2011.02738.x
   Osborn JL, 2010, LAB CHIP, V10, P2659, DOI 10.1039/c004821f
   Pascoe SJS, 2009, AIDS PATIENT CARE ST, V23, P571, DOI 10.1089/apc.2008.0225
   PAYNE D, 1988, B WORLD HEALTH ORGAN, V66, P621
   Perandin F, 2004, J CLIN MICROBIOL, V42, P1214, DOI 10.1128/JCM.42.3.1214-1219.2004
   Poinsignon A, 2008, PLOS ONE, V3, DOI 10.1371/journal.pone.0002472
   Prescott WR, 2012, MALARIA J, V11, DOI 10.1186/1475-2875-11-155
   Pullan R, 2008, PARASITOLOGY, V135, P783, DOI 10.1017/S0031182008000346
   Purwar Y, 2011, MALARIA J, V10, DOI 10.1186/1475-2875-10-364
   Putaporntip C, 2011, CLIN MICROBIOL INFEC, V17, P1484, DOI 10.1111/j.1469-0691.2011.03507.x
   Robinson T, 2011, PLOS ONE, V6, DOI 10.1371/journal.pone.0023204
   Roper C, 2004, SCIENCE, V305, P1124, DOI 10.1126/science.1098876
   Rougemont M, 2004, J CLIN MICROBIOL, V42, P5636, DOI 10.1128/JCM.42.12.5636-5643.2004
   Safeukui I, 2008, MALARIA J, V7, DOI 10.1186/1475-2875-7-70
   Sauerwein RW, 2011, NAT REV IMMUNOL, V11, P57, DOI 10.1038/nri2902
   Schneider P, 2005, J CLIN MICROBIOL, V43, P402, DOI 10.1128/JCM.43.1.402-405.2005
   Schoone GJ, 2000, J CLIN MICROBIOL, V38, P4072, DOI 10.1128/JCM.38.11.4072-4075.2000
   Sia SK, 2008, LAB CHIP, V8, P1982, DOI 10.1039/b817915h
   Singh B, 2004, LANCET, V363, P1017, DOI 10.1016/S0140-6736(04)15836-4
   Singh B, 1999, AM J TROP MED HYG, V60, P687, DOI 10.4269/ajtmh.1999.60.687
   Snounou Georges, 2002, Methods Mol Med, V72, P103, DOI 10.1385/1-59259-271-6:103
   Snounou Georges, 2002, Methods Mol Med, V72, P189, DOI 10.1385/1-59259-271-6:189
   Ssekabira U, 2008, AM J TROP MED HYG, V79, P826, DOI 10.4269/ajtmh.2008.79.826
   Surabattula R, 2013, EXP PARASITOL, V134, P333, DOI 10.1016/j.exppara.2013.03.031
   Sutherland CJ, 2010, J INFECT DIS, V201, P1544, DOI 10.1086/652240
   Swan H, 2005, AM J TROP MED HYG, V73, P850, DOI 10.4269/ajtmh.2005.73.850
   Tagbor Harry, 2008, Ther Clin Risk Manag, V4, P631
   Tangin A, 2008, BIOL PHARM BULL, V31, P703, DOI 10.1248/bpb.31.703
   Taye B, 2006, ETHIOPIAN MED J, V144, P363
   Tek FB, 2009, MALARIA J, V8, DOI 10.1186/1475-2875-8-153
   Tjitra E, 2001, J CLIN MICROBIOL, V39, P1025, DOI 10.1128/JCM.39.3.1025-1031.2001
   TRAPE JF, 1985, T ROY SOC TROP MED H, V79, P435, DOI 10.1016/0035-9203(85)90054-9
   Van Braeckel E, 2011, J CLIN VIROL, V50, P334, DOI 10.1016/j.jcv.2011.01.003
   Vo TKD, 2007, T ROY SOC TROP MED H, V101, P422, DOI 10.1016/j.trstmh.2006.09.004
   Wargo AR, 2006, EXP PARASITOL, V112, P13, DOI 10.1016/j.exppara.2005.08.013
   Weiss GE, 2010, PLOS PATHOG, V6, DOI 10.1371/journal.ppat.1000912
   Wellems TE, 2001, J INFECT DIS, V184, P770, DOI 10.1086/322858
   WESTGARD JO, 1981, CLIN CHEM, V27, P493
   White NJ, 2009, MALARIA J, V8, DOI 10.1186/1475-2875-8-253
   WHO, 2011, WORLD MALARIA REPORT 2011, P1
   WHO, 2009, MAL MICR QUAL ASS MA
   Wongsrichanalai C, 2007, AM J TROP MED HYG, V77, P119, DOI 10.4269/ajtmh.2007.77.119
   World Health Organization, 2010, GUID TREATM MAL, DOI DOI 10.1080/03630269.2023.2168201
   World Health Organization; Foundation for Innovative New Diagnostics; TDR, 2012, RDT EV PROGR
NR 134
TC 46
Z9 53
U1 0
U2 26
PU AMER SOC TROP MED & HYGIENE
PI MCLEAN
PA 8000 WESTPARK DR, STE 130, MCLEAN, VA 22101 USA
SN 0002-9637
EI 1476-1645
J9 AM J TROP MED HYG
JI Am. J. Trop. Med. Hyg.
PD NOV
PY 2013
VL 89
IS 5
BP 824
EP 839
DI 10.4269/ajtmh.12-0675
PG 16
WC Public, Environmental & Occupational Health; Tropical Medicine
WE Science Citation Index Expanded (SCI-EXPANDED)
SC Public, Environmental & Occupational Health; Tropical Medicine
GA 251BZ
UT WOS:000326904100003
PM 24062484
OA Green Published, Bronze
DA 2025-02-04
ER

PT J
AU Prieto, K
   Romero-Leiton, JP
AF Prieto, Kernel
   Romero-Leiton, Jhoana P.
TI Current forecast of HIV/AIDS using Bayesian inference
SO NATURAL RESOURCE MODELING
LA English
DT Article
DE Basic reproductive number; Bayesian sensitivity analysis; Data-driven;
   Hypothesis testing; Inverse problem; Sensitivity indices
ID MATHEMATICAL-MODELS; SENSITIVITY-ANALYSIS; HIV-1 DYNAMICS; EPIDEMIC
   MODEL; IDENTIFIABILITY; TRANSMISSION; PARAMETERS; MALARIA; DISEASE;
   SYSTEMS
AB In this study, we address the problem of fitting a mathematical model to the human immunodeficiency virus (HIV)/acquired immunodeficiency syndrome (AIDS) data. We present a quantitative analysis of the formulated mathematical model by using Bayesian inference. The mathematical model consists of a suitable simple system of ordinary differential equations. We perform a local and global sensitivity analysis of parameters to determine which parameters of the model are the most relevant for the transmission and prevalence of the disease. We formulate the inverse problem associated to the parameter estimation of the model, and solve it using Bayesian statistics. Then, we estimate the basic reproductive number of the disease based on the estimation of the parameters of the model and its comparison with one is tested through hypothesis tests. The data set consist of HIV and AIDS data from Luxembourg, Czech Republic, Japan, Croatia, United Kingdom, and Mexico.
C1 [Prieto, Kernel] Univ Nacl Autonoma Mexico, Inst Matemat, Cuernavaca, Morelos, Mexico.
   [Romero-Leiton, Jhoana P.] Univ Cesmag, Fac Ingn, Pasto, Colombia.
C3 Universidad Nacional Autonoma de Mexico
RP Romero-Leiton, JP (corresponding author), Univ Cesmag, Fac Ingn, Pasto, Colombia.
EM jpatirom3@gmail.com
CR Acuna-Zegarra MA, 2020, SARS COV 2 EPIDEMIC, V2020
   Alavez-Ramirez J., 2007, REV ELECT CONTENIDO, V21, P1
   Christen JA, 2010, BAYESIAN ANAL, V5, P263, DOI 10.1214/10-BA60
   Arguedas YN, 2019, MATH BIOSCI ENG, V16, P7477, DOI 10.3934/mbe.2019375
   Baggaley RF, 2005, EMERG THEMES EPIDEMI, V2, DOI 10.1186/1742-7622-2-9
   Barnett T., 2002, AIDS 21 CENTURY DIS
   Baryarama F., 2007, INT J MATH MATH SCI, V2007
   Bettencourt LMA, 2008, PLOS ONE, V3, DOI 10.1371/journal.pone.0002185
   Biswas D, 2017, Int J Math Trends Technol, V43, P222
   Bliznashki, 2020, BAYESIAN LOGISTIC GR, V14, P12
   Boersch-Supan PH, 2017, METHODS ECOL EVOL, V8, P511, DOI 10.1111/2041-210X.12679
   Brauer F, 2008, LECT NOTES MATH, V1945, P19
   Brookmeyer R., 1994, AIDS epidemiology: A quantitative approach
   Brown GD, 2018, SPAT SPATIO-TEMPORAL, V24, P27, DOI 10.1016/j.sste.2017.11.001
   Cai LM, 2008, J APPL MATHE COMPUT, V27, P365, DOI 10.1007/s12190-008-0070-3
   Cai LM, 2009, J COMPUT APPL MATH, V229, P313, DOI 10.1016/j.cam.2008.10.067
   Calvetti D, 2018, WIRES COMPUT STAT, V10, DOI 10.1002/wics.1427
   Capistran M.A., 2020, ARXIV200601873
   Capistran MA, 2021, PLOS ONE, V16, DOI 10.1371/journal.pone.0245669
   Capistrán MA, 2009, B MATH BIOL, V71, P1890, DOI 10.1007/s11538-009-9429-3
   Carlin BP, 2009, CH CRC TEXT STAT SCI, V78, P1
   Carpenter Bob, 2017, J Stat Softw, V76, DOI 10.18637/jss.v076.i01
   Cassels S, 2008, JAIDS-J ACQ IMM DEF, V47, pS34, DOI 10.1097/QAI.0b013e3181605da3
   Chatzilena A, 2019, EPIDEMICS-NETH, V29, DOI 10.1016/j.epidem.2019.100367
   Chitnis N, 2008, B MATH BIOL, V70, P1272, DOI 10.1007/s11538-008-9299-0
   Chowell G., 2009, Mathematical and Statistical Estimation Approaches in Epidemiology
   Chowell Gerardo, 2017, Infect Dis Model, V2, P379, DOI 10.1016/j.idm.2017.08.001
   de Arazoza H, 2002, IMA J MATH APPL MED, V19, P221
   Eaton JW, 2012, PLOS MED, V9, DOI 10.1371/journal.pmed.1001245
   Eduafo S., 2015, INT MATH FORUM, V10, P95
   Ejigu A., 2010, THESIS STELLENBOSCH
   Gelman Andrew, 2014, Texts in Statistical Science Series, V3rd
   Gill J., 2014, Bayesian methods: a social and behavioral sciences approach
   Girolami M, 2008, THEOR COMPUT SCI, V408, P4, DOI 10.1016/j.tcs.2008.07.005
   Granich RM, 2009, LANCET, V373, P48, DOI 10.1016/S0140-6736(08)61697-9
   Grinsztajn L., 2020, BAYESIAN WORKFLOW DI
   Hollingsworth TD, 2008, J INFECT DIS, V198, P687, DOI 10.1086/590501
   House T, 2016, J R SOC INTERFACE, V13, DOI 10.1098/rsif.2016.0279
   Huang YX, 2011, STAT MED, V30, P2930, DOI 10.1002/sim.4321
   Huang YX, 2010, BIOMETRICAL J, V52, P470, DOI 10.1002/bimj.200900173
   Huang YX, 2006, J APPL STAT, V33, P155, DOI 10.1080/02664760500250552
   Inaba, 2003, KYOTO U RES INFORM R, V1337, P103
   Johnson LF, 2011, SEX TRANSM INFECT, V87, P629, DOI 10.1136/sti.2010.045500
   Keeling MJ, 2008, Modeling infectious diseases in humans and animals
   KOOPMAN JS, 1994, AM J PUBLIC HEALTH, V84, P836, DOI 10.2105/AJPH.84.5.836
   LUBOOBI LS, 1994, MATH COMPUT MODEL, V19, P91, DOI 10.1016/0895-7177(94)90043-4
   Magal P, 2018, J MATH BIOL, V77, P1629, DOI 10.1007/s00285-017-1203-9
   Mahato B., 2014, J EGYPTIAN MATH SOC, V22, P544
   Miao HY, 2008, B MATH BIOL, V70, P1749, DOI 10.1007/s11538-008-9323-4
   Miao HY, 2011, SIAM REV, V53, P3, DOI 10.1137/090757009
   Okongo M., 2013, APPL MATH SCI, V7, P54
   Perelson AS, 1999, SIAM REV, V41, P3, DOI 10.1137/S0036144598335107
   Ponciano JM, 2011, PLOS COMPUT BIOL, V7, DOI 10.1371/journal.pcbi.1001079
   Prieto K., 2019, Journal of Physics: Conference Series, V1408, DOI 10.1088/1742-6596/1408/1/012020
   Prieto K, 2017, INVERSE PROBL, V33, DOI 10.1088/0266-5611/33/1/014001
   Roda WC, 2020, INFECT DIS MODEL, V5, P271, DOI 10.1016/j.idm.2020.03.001
   Rong LB, 2007, SIAM J APPL MATH, V67, P731, DOI 10.1137/060663945
   Roosa K, 2019, THEOR BIOL MED MODEL, V16, DOI 10.1186/s12976-018-0097-6
   Saxena V., 2015, COMMUN MATH BIOL NEU, V29, P731
   Shikano S, 2019, SWISS POLIT SCI REV, DOI 10.1111/spsr.12375
   Smirnova A., 2016, INVERSE PROBLEMS EBO, P103
   Smith Ralph C, 2013, UNCERTAINTY QUANTIFI
   Stojanovic O, 2019, PLOS ONE, V14, DOI 10.1371/journal.pone.0225838
   Sweilam NH, 2020, ALEX ENG J, V59, P3149, DOI 10.1016/j.aej.2020.07.021
   [Лузянина Т. Tatyana Luzyanina], 2018, [Математическая биология и биоинформатика, Matematicheskaya biologiya i bioinformatika], V13, P376
   van de Vijver DAMC, 2013, AIDS, V27, P2943, DOI 10.1097/01.aids.0000433237.63560.20
   [王俊岭 Wang Junling], 2015, [环境工程, Environment Engineering], V33, P1
   waziri AbdallaS., 2012, Journal of Applied Mathematics, V2, P77, DOI [10.5923/j.am.20120203.06, DOI 10.5923/J.AM.20120203.06]
   Wodarz D, 2002, BIOESSAYS, V24, P1178, DOI 10.1002/bies.10196
   Wu HL, 2008, B MATH BIOL, V70, P785, DOI 10.1007/s11538-007-9279-9
   Yan P, 2016, ACSR ADV COMPUT, V41, P407
   Zi Z, 2011, IET SYST BIOL, V5, P336, DOI 10.1049/iet-syb.2011.0015
NR 72
TC 1
Z9 1
U1 1
U2 5
PU WILEY
PI HOBOKEN
PA 111 RIVER ST, HOBOKEN 07030-5774, NJ USA
SN 0890-8575
EI 1939-7445
J9 NAT RESOUR MODEL
JI Nat. Resour. Model.
PD NOV
PY 2021
VL 34
IS 4
SI SI
AR e12332
DI 10.1111/nrm.12332
EA SEP 2021
PG 30
WC Environmental Sciences; Mathematics, Interdisciplinary Applications
WE Science Citation Index Expanded (SCI-EXPANDED)
SC Environmental Sciences & Ecology; Mathematics
GA XA3SP
UT WOS:000700846300001
OA gold
DA 2025-02-04
ER

PT J
AU Ifland, L
   Bloch, EM
   Pitman, JP
AF Ifland, Luke
   Bloch, Evan M.
   Pitman, John P.
TI Funding blood safety in the 21st century
SO TRANSFUSION
LA English
DT Article
ID TRANSFUSION; HEALTH; COUNTRIES
AB BACKGROUNDSince 2000, there has been an historic increase in international development assistance, including blood safety projects. The result has been increased blood donations and infectious disease screening in many beneficiary countries. A comprehensive examination of international development assistance for blood safety has yet to be completed.
   STUDY DESIGN AND METHODSThis report examines publicly available information, including donor agency websites and databases and data from the 2008 and 2012 World Health Organization Global Database on Blood Safety.
   RESULTSBetween 2000 and 2015, from $602.4 million to $2.1 billion in international development assistance was allocated to blood safety programs worldwide, mostly as part of the global response to the human immunodeficiency virus/acquired immunodeficiency syndrome epidemic. The US President's Emergency Plan for AIDS Relief and the Global Fund to Fight AIDS, Tuberculosis, and Malaria were responsible for the majority of blood safety funding, which peaked in 2010 and declined through 2015.
   CONCLUSIONBetween 2000 and 2015, countries with high burdens of human immunodeficiency virus/acquired immunodeficiency syndrome received funding and technical assistance to improve national laboratories, increase blood component production, and strengthen clinical practice. Global trends in international development assistance at large, including aid for blood safety, suggest that funding will not rebound.
C1 [Ifland, Luke] One Heart World Wide, 1818 Pacheco St, San Francisco, CA 94116 USA.
   [Bloch, Evan M.] Johns Hopkins Univ, Sch Med, Div Transfus Med, Baltimore, MD USA.
   [Bloch, Evan M.] Johns Hopkins Univ, Sch Med, Dept Pathol, Baltimore, MD 21205 USA.
   [Pitman, John P.] Univ Groningen, Inst Sci Hlth Aging & Hlth Care SHARE, Groningen, Netherlands.
C3 Johns Hopkins University; Johns Hopkins University; University of
   Groningen
RP Ifland, L (corresponding author), One Heart World Wide, 1818 Pacheco St, San Francisco, CA 94116 USA.
EM luke@oneheartworld-wide.org
RI Bloch, Evan/G-7676-2018
CR Ala F, 2012, PLOS MED, V9, DOI 10.1371/journal.pmed.1001309
   [Anonymous], 2001, The clinical use of blood
   [Anonymous], RES REP 2015
   [Anonymous], 2014, About Daily Nation
   [Anonymous], 2016, FIN GLOB HLTH 2015 D
   Apata Ibironke W, 2014, MMWR Morb Mortal Wkly Rep, V63, P613
   Bendavid E, 2016, CURR HIV-AIDS REP, V13, P256, DOI 10.1007/s11904-016-0326-8
   Bill and Melinda Gates Foundation, HIV STRAT OV
   Bill and Melinda Gates Foundation, WE WORK GRANT NEW YO
   Bill and Melinda Gates Foundation, WE WORK GRANT PAN AM
   Chevalier MS, 2016, MMWR-MORBID MORTAL W, V65, P115, DOI 10.15585/mmwr.mm6505a4
   Dieleman JL, 2016, LANCET, V6736, P1
   Dieleman JL, 2015, JAMA-J AM MED ASSOC, V313, P2359, DOI 10.1001/jama.2015.5825
   Dieleman JL, 2014, HEALTH ECON, V23, P129, DOI 10.1002/hec.3016
   European Commission, 2016, FIN TRANSP SYST
   Global Fund to Fight AIDS, 2016, DAT SETS GRANT AGR D
   Global Fund to Fight AIDS Tuberculosis and Malaria., ANN REP ARCH
   Institute for Health Metrics and Evaluation (IHME), 2016, DEV ASS HLTH DAT 199
   International Consortium for Blood Safety (ICBS), ICBS REP YEARS FUND
   Japan International Cooperation Agency, 2015, EXP EV JAP TECHN COO
   Japan International Cooperation Agency, 2015, BLOOD SCREEN VIR HEP
   Japan International Cooperation Agency (JICA), 2014, INT EXP EV TECHN COO
   Japan International Cooperation Agency (JICA), 2009, IMPL EXP EV GRANT AI
   Kahenda M., 2015, STANDARD DIGITA 0119
   Oduor M, 2009, East Afr Med J, V86, pS98
   PEPFAR, 2015, UN GEN ASS SUST DEV
   Pitman JP, 2015, TRANSFUS MED REV, V29, P45, DOI 10.1016/j.tmrv.2014.11.003
   Roberts DJ, 2016, HEMATOL ONCOL CLIN N, V30, P477, DOI 10.1016/j.hoc.2015.11.011
   Roll Back Malaria Partnership, 2015, MAL EV ADV MAL 2015
   Say L, 2014, LANCET GLOB HEALTH, V2, pE323, DOI 10.1016/S2214-109X(14)70227-X
   Serite SO., 2013, SUNDAY STANDARD 0918
   The United States President's Emergency Plan for AIDS Relief (PEPFAR), 2006, REP BLOOD SAF HIV AI
   US Global AIDS Coordinator, 2016, PEPFAR DASHB
   Walensky RP, 2010, CLIN INFECT DIS, V50, P272, DOI 10.1086/649214
   WATSONWILLIAMS EJ, 1990, TRANSFUS SCI, V11, P179, DOI 10.1016/0955-3886(90)90089-2
NR 35
TC 15
Z9 15
U1 1
U2 4
PU WILEY
PI HOBOKEN
PA 111 RIVER ST, HOBOKEN 07030-5774, NJ USA
SN 0041-1132
EI 1537-2995
J9 TRANSFUSION
JI Transfusion
PD JAN
PY 2018
VL 58
IS 1
BP 105
EP 112
DI 10.1111/trf.14374
PG 8
WC Hematology
WE Science Citation Index Expanded (SCI-EXPANDED)
SC Hematology
GA FS1AW
UT WOS:000419507100016
PM 29030857
DA 2025-02-04
ER

PT J
AU Zautner, AE
   Herchernröder, O
   El Moussi, A
   Schwarz, NG
   Wiemer, DF
   Gross, U
   Frickmann, H
AF Zautner, Andreas Erich
   Herchernroeder, Ottmar
   El Moussi, Awatef
   Schwarz, Norbert Georg
   Wiemer, Dorothea Franziska
   Gross, Uwe
   Frickmann, Hagen
TI Pharmaceutical interactions between antiretroviral and antimalarial
   drugs used in chemoprophylaxis
SO ACTA TROPICA
LA English
DT Review
DE HIV; Malaria; Drug interactions; Resistance; Therapy; Prophylaxis;
   Tropics
ID RITONAVIR-BOOSTED LOPINAVIR; HIV-INFECTED INDIVIDUALS; PHARMACOKINETIC
   INTERACTIONS; ARTEMETHER-LUMEFANTRINE; HEALTHY-VOLUNTEERS; VIRAL LOAD;
   RESISTANCE MUTATIONS; 1ST-LINE REGIMENS; TREATMENT FAILURE; POL
   DIVERSITY
AB Human immunodeficiency virus (HIV) is the causative agent of the Acquired Immunodeficiency Syndrome (AIDS). The pandemic is believed to have originated within the Northern Congo basin covering large parts of the Democratic Republic of Congo, the Republic of Congo, the Central African Republic, Cameroon and Gabon. Although over decades, HIV-1 has spread throughout the World leaving no country unaffected, sub-Saharan Africa remains the region with more than 80% of all infected individuals. The HIV-2 epidemic has largely remained restricted to West Africa along the Upper Guinean forests. Co-incident with these regions of highest HIV distribution is a part of the malaria belt and therefore, co-infections are common. In this review we carve out the consequences of HIV transmission prevention and synchronous malaria prophylaxis during occupational or leisure travelling activities within this World region. In particular, we elaborate on considering pre-existing drug resistances of both, the malaria parasites and the immunodeficiency viruses, when determining a combination for prophylactic and, if necessary, post-expositional measures with a focus on the compatibility of both medications.
C1 [Zautner, Andreas Erich; Gross, Uwe] Univ Med Gottingen, Inst Med Microbiol, Kreuzbergring 57, D-37075 Gottingen, Germany.
   [Herchernroeder, Ottmar] Univ Med Rostock, Inst Expt Gene Therapy & Canc Res, Schillingallee 69, D-18057 Rostock, Germany.
   [El Moussi, Awatef] Charles Nicolle Univ Hosp, Microbiol Lab, Unit Virol, Blvd 9 Avril 1938, Tunis 1006, Tunisia.
   [Schwarz, Norbert Georg] Bernhard Nocht Inst Trop Med Hamburg, Infect Dis Epidemiol, Bernhard Nocht Str 74, D-20359 Hamburg, Germany.
   [Wiemer, Dorothea Franziska] Bundeswehr Hosp Hamburg, Dept Infect Dis & Trop Med, Bernhard Nocht Str 74, D-20359 Hamburg, Germany.
   [Frickmann, Hagen] Bundeswehr Hosp Hamburg, Dept Microbiol & Hosp Hyg, Trop Microbiol & Entomol Unit, Bernhard Nocht Str 74, D-20359 Hamburg, Germany.
   [Frickmann, Hagen] Univ Med Rostock, Inst Med Microbiol Virol & Hyg, Schillingallee 70, D-18057 Rostock, Germany.
C3 University of Gottingen; University of Rostock; Universite de
   Tunis-El-Manar; Hopital Charles Nicolle; Leibniz Association; Bernhard
   Nocht Institut fur Tropenmedizin; University of Rostock
RP Frickmann, H (corresponding author), Bundeswehr Hosp Hamburg, Dept Microbiol & Hosp Hyg, Trop Microbiol & Entomol Unit, Bernhard Nocht Str 74, D-20359 Hamburg, Germany.
EM Frickmann@bnitm.de
RI Schwarz, Norbert/C-8797-2012; Zautner, Andreas Erich/ABA-9655-2020
OI Zautner, Andreas Erich/0000-0003-0984-013X
CR Abgrall S, 2013, HIV CLIN TRIALS, V14, P313, DOI 10.1310/hct1406-313
   Achan J, 2012, NEW ENGL J MED, V367, P2110, DOI 10.1056/NEJMoa1200501
   ACMP, 2016, GUID MAL PREV TRAV U
   [Anonymous], DTSCH ARZTEBL
   Arguin P. M., 2015, YELLOW BOOK
   Behrens RH, 2010, MALARIA J, V9, DOI 10.1186/1475-2875-9-266
   Beloukas A, 2016, INFECT GENET EVOL, V46, P180, DOI 10.1016/j.meegid.2016.06.033
   Boerma RS, 2016, J INT AIDS SOC, V19, DOI 10.7448/IAS.19.1.21140
   BOOTH W, 1987, SCIENCE, V237, P355, DOI 10.1126/science.2885919
   Buonaguro L, 2007, J VIROL, V81, P10209, DOI 10.1128/JVI.00872-07
   Byakika-Kibwika P, 2012, J ANTIMICROB CHEMOTH, V67, P2213, DOI 10.1093/jac/dks207
   Byaldka-Kibwika P., 2012, J ANTIMICROB CHEMOTH, V67, P1217
   Calderón MM, 2016, CLIN INFECT DIS, V62, P1036, DOI 10.1093/cid/ciw028
   Calleri G, 2014, INFECTION, V42, P239, DOI 10.1007/s15010-013-0563-3
   Cardo DM, 1997, NEW ENGL J MED, V337, P1485, DOI 10.1056/NEJM199711203372101
   CMVI, 2015, REC SAN VOYAG 2015 A, P381
   CMVI, 2012, REC SAN VOYAG
   de l'Escalopier N, 2016, INT ORTHOP, V40, P861, DOI 10.1007/s00264-016-3114-6
   Deutsche Gesellschaft fur Tropenmedizin und Internationale Gesundheit (DTG), 2017, EMPF MAL
   Djoko CF, 2011, AIDS RES HUM RETROV, V27, P323, DOI 10.1089/aid.2010.0201
   Eberle J, 2000, AIDS, V14, P206, DOI 10.1097/00002030-200001280-00019
   Edwards DS, 2016, J ROY ARMY MED CORPS, V162, P330, DOI 10.1136/jramc-2015-000546
   El Moussi A, 2017, AIDS RES HUM RETROV, V33, P77, DOI [10.1089/aid.2016.0164, 10.1089/AID.2016.0164]
   Fehintola FA, 2011, CURR DRUG METAB, V12, P51
   Fokam J, 2015, PLOS ONE, V10, DOI [10.1371/journal.pone.0129210, 10.137]
   Frickmann H., 2012, WEHRMED MSCHR, V56, P15
   Frickmann H, 2013, J ROY ARMY MED CORPS, V159, P278, DOI 10.1136/jramc-2013-000048
   German P, 2009, JAIDS-J ACQ IMM DEF, V51, P424, DOI 10.1097/QAI.0b013e3181acb4ff
   GOTTLIEB MS, 1981, NEW ENGL J MED, V305, P1425, DOI 10.1056/NEJM198112103052401
   Gregson J, 2016, LANCET INFECT DIS, V16, P565, DOI 10.1016/S1473-3099(15)00536-8
   HAWKES S, 1995, GENITOURIN MED, V71, P351
   Hladik F, 2008, NAT REV IMMUNOL, V8, P447, DOI 10.1038/nri2302
   Hoglund RM, 2015, BRIT J CLIN PHARMACO, V79, P636, DOI 10.1111/bcp.12529
   Huang LS, 2012, JAIDS-J ACQ IMM DEF, V61, P310, DOI 10.1097/QAI.0b013e31826ebb5c
   Jonas A, 2014, PLOS ONE, V9, DOI 10.1371/journal.pone.0100539
   Junqueira DM, 2016, VIROLOGY, V495, P173, DOI 10.1016/j.virol.2016.05.003
   Kakuda TN, 2013, HIV MED, V14, P421, DOI 10.1111/hiv.12019
   Kantor R, 2006, CURR OPIN INFECT DIS, V19, P594, DOI 10.1097/QCO.0b013e3280109122
   Kasang C, 2011, PLOS ONE, V6, DOI 10.1371/journal.pone.0023091
   Kayentao K, 2014, AM J TROP MED HYG, V90, P530, DOI 10.4269/ajtmh.13-0655
   Keele BF, 2006, SCIENCE, V313, P523, DOI 10.1126/science.1126531
   Khaliq Y, 2001, BRIT J CLIN PHARMACO, V51, P591, DOI 10.1046/j.1365-2125.2001.01393.x
   Kissinger P, 2013, SEX TRANSM INFECT, V89, P426, DOI 10.1136/sextrans-2012-051005
   Kityo C, 2017, J ANTIMICROB CHEMOTH, V72, P2587, DOI 10.1093/jac/dkx188
   Kityo C, 2016, AIDS RES HUM RETROV, V32, P628, DOI [10.1089/aid.2015.0215, 10.1089/AID.2015.0215]
   Kourí V, 2012, J CLIN VIROL, V55, P348, DOI 10.1016/j.jcv.2012.08.019
   Kredo T, 2016, BMC INFECT DIS, V16, DOI 10.1186/s12879-016-1345-1
   Kredo T, 2011, ANTIMICROB AGENTS CH, V55, P5616, DOI 10.1128/AAC.05265-11
   Kyeyune F, 2013, AIDS, V27, P1899, DOI 10.1097/QAD.0b013e3283610ec7
   Lee BL, 1996, CLIN PHARMACOL THER, V59, P14, DOI 10.1016/S0009-9236(96)90019-3
   LYONS SF, 1986, LANCET, V2, P45, DOI 10.1016/S0140-6736(86)92589-4
   Maganda BA, 2014, MALARIA J, V13, DOI 10.1186/1475-2875-13-205
   Mayer KH, 2012, JAIDS-J ACQ IMM DEF, V59, P354, DOI 10.1097/QAI.0b013e31824a03b8
   McCormack S, 2016, LANCET, V387, P53, DOI 10.1016/S0140-6736(15)00056-2
   Mendelsohn JB, 2017, CONFL HEALTH, V11, DOI 10.1186/s13031-017-0111-3
   Molina JM, 2015, NEW ENGL J MED, V373, P2237, DOI 10.1056/NEJMoa1506273
   Nyunt MM, 2012, CLIN PHARMACOL THER, V91, P889, DOI 10.1038/clpt.2011.326
   OKSENHENDLER E, 1986, NEW ENGL J MED, V315, P582
   Parikh S, 2016, CLIN INFECT DIS, V63, P414, DOI 10.1093/cid/ciw291
   Phillips A, 2015, NATURE, V528, pS68, DOI 10.1038/nature16046
   Quammen David, 2012, Spillover: animal infections and the next human pandemic
   Rattanapunya S, 2015, AM J TROP MED HYG, V93, P1383, DOI 10.4269/ajtmh.15-0453
   Rattanapunya S, 2015, MALARIA J, V14, DOI 10.1186/s12936-015-0916-8
   Rehm J, 2012, ADDICTION, V107, P51, DOI 10.1111/j.1360-0443.2011.03621.x
   RINALDI R, 1991, INFECTION, V19, P57, DOI 10.1007/BF01643765
   Rusert P, 2004, VIROLOGY, V326, P113, DOI 10.1016/j.virol.2004.05.022
   Salou M, 2016, J INT AIDS SOC, V19, DOI 10.7448/IAS.19.1.20683
   Santos AFA, 2012, ANTIMICROB AGENTS CH, V56, P2719, DOI 10.1128/AAC.06079-11
   Schippers EF, 2000, AIDS, V14, P2794, DOI 10.1097/00002030-200012010-00023
   Schulze M. H., 2014, TAGL PRAXIS, V55, P513
   Seden K, 2017, PLOS ONE, V12, DOI 10.1371/journal.pone.0173509
   Seifert SM, 2016, AIDS RES HUM RETROV, V32, P981, DOI 10.1089/aid.2016.0008
   Sharma M, 2013, J ANTIMICROB CHEMOTH, V68, P250, DOI 10.1093/jac/dks404
   Skinner-Adams TS, 2008, TRENDS PARASITOL, V24, P264, DOI 10.1016/j.pt.2008.03.008
   Soyinka JO, 2010, BRIT J CLIN PHARMACO, V69, P262, DOI 10.1111/j.1365-2125.2009.03566.x
   Soyinka JO, 2009, J PHARM PHARMACOL, V61, P439, DOI [10.1211/jpp/61.04.0004, 10.1211/jpp.61.04.0004]
   Soyinka JO, 2010, EUR J PHARM SCI, V39, P213, DOI 10.1016/j.ejps.2009.11.012
   SRIVASTAVA KK, 1991, J VIROL, V65, P3900, DOI 10.1128/JVI.65.7.3900-3902.1991
   Tang N, 2017, J CLIN VIROL, V92, P56, DOI 10.1016/j.jcv.2017.05.002
   Tebit DM, 2011, LANCET INFECT DIS, V11, P45, DOI 10.1016/S1473-3099(10)70186-9
   Tebit DM, 2010, J VIROL, V84, P9817, DOI 10.1128/JVI.00991-10
   Tommasi C, 2011, MALARIA J, V10, DOI 10.1186/1475-2875-10-141
   Van Heuverswyn F, 2006, NATURE, V444, P164, DOI 10.1038/444164a
   Van Luin M, 2010, AIDS, V24, P1223, DOI 10.1097/QAD.0b013e3283389129
   Villabona-Arenas CJ, 2016, AIDS, V30, P2577, DOI 10.1097/QAD.0000000000001233
   Vinnemeier CD, 2017, MALARIA J, V16, DOI 10.1186/s12936-017-1678-2
   Visseaux B, 2016, INFECT GENET EVOL, V46, P233, DOI 10.1016/j.meegid.2016.08.010
   Wawer MJ, 2005, J INFECT DIS, V191, P1403, DOI 10.1086/429411
   Weller S.C., 2002, Condom effectiveness in reducing heterosexual HIV transmission, DOI DOI 10.1002/14651858.CD003255
   Wilson DP, 2008, LANCET, V372, P314, DOI 10.1016/S0140-6736(08)61115-0
   World Health Organization, 2017, MAL INT TRAV HLTH
   World Health Organization, 2010, GUID TREATM MAL, DOI DOI 10.1080/03630269.2023.2168201
   World Health Organization, 2017, MOD LIST ESS MED
   Worobey M, 2008, NATURE, V455, P661, DOI 10.1038/nature07390
NR 94
TC 1
Z9 1
U1 0
U2 12
PU ELSEVIER
PI AMSTERDAM
PA RADARWEG 29, 1043 NX AMSTERDAM, NETHERLANDS
SN 0001-706X
EI 1873-6254
J9 ACTA TROP
JI Acta Trop.
PD MAR
PY 2018
VL 179
BP 25
EP 35
DI 10.1016/j.actatropica.2017.12.021
PG 11
WC Parasitology; Tropical Medicine
WE Science Citation Index Expanded (SCI-EXPANDED)
SC Parasitology; Tropical Medicine
GA FW1OY
UT WOS:000425070500004
PM 29273442
DA 2025-02-04
ER

PT J
AU von Reyn, CF
   Kimambo, S
   Mtei, L
   Arbeit, RD
   Maro, I
   Bakari, M
   Matee, M
   Lahey, T
   Adams, LV
   Black, W
   Mackenzie, T
   Lyimo, J
   Tvaroha, S
   Waddell, R
   Kreiswirth, B
   Horsburgh, CR
   Pallangyo, K
AF von Reyn, C. F.
   Kimambo, S.
   Mtei, L.
   Arbeit, R. D.
   Maro, I.
   Bakari, M.
   Matee, M.
   Lahey, T.
   Adams, L. V.
   Black, W.
   Mackenzie, T.
   Lyimo, J.
   Tvaroha, S.
   Waddell, R.
   Kreiswirth, B.
   Horsburgh, C. R.
   Pallangyo, K.
TI Disseminated tuberculosis in human immunodeficiency virus infection:
   ineffective immunity, polyclonal disease and high mortality
SO INTERNATIONAL JOURNAL OF TUBERCULOSIS AND LUNG DISEASE
LA English
DT Article
DE disseminated tuberculosis; HIV infection; Tanzania; malaria
ID HIV-ASSOCIATED TUBERCULOSIS; SUB-SAHARAN AFRICA;
   MYCOBACTERIUM-TUBERCULOSIS; EXOGENOUS REINFECTION; MULTIDRUG-RESISTANT;
   SOUTH-AFRICA; ADULTS; PREVENTION; POPULATION; RECURRENCE
AB BACKGROUND: Disseminated tuberculosis (TB) is a major cause of death in patients with the acquired immune-deficiency syndrome (AIDS), but its pathogenesis and clinical features have not been defined prospectively.
   METHODS: Human immunodeficiency virus (HIV) infected adults with a CD4 count >= 200 cells/mu l and bacille Calmette-Guerin scar underwent immunologic evaluation and subsequent follow-up.
   RESULTS: Among 20 subjects who developed disseminated TB, baseline tuberculin skin tests were >= 15 mm in 14 (70%) and lymphocyte proliferative responses to Mycobacterium tuberculosis were positive in 14 (70%). At the time of diagnosis, fever >= 2 weeks plus >= 5 kg weight loss was reported in 16 (80%) patients, abnormal chest X-rays in 7/17 (41%), and positive sputum cultures in 10 (50%); median CD4 count was 30 cells/mu l (range 1-122). By insertion sequence (IS) 6110 analysis, 14 (70%) blood isolates were clustered and 3/8 (37%) concurrent sputum isolates represented a different strain (polyclonal disease). Empiric TB treatment was given to eight (40%) patients; 11 (55%) died within a month.
   CONCLUSIONS: Disseminated TB in HIV occurs with cellular immune responses indicating prior mycobacterial infection, and IS6110 analysis suggests an often lethal combination of reactivation and newly acquired infection. Control will require effective prevention of both remotely and recently acquired infection, and wider use of empiric therapy in patients with advanced AIDS and prolonged fever.
C1 [von Reyn, C. F.] Dartmouth Hitchcock Med Ctr, Sect Infect Dis & Int Hlth, Lebanon, NH 03756 USA.
   [Kimambo, S.; Mtei, L.; Maro, I.; Bakari, M.; Matee, M.; Lyimo, J.; Pallangyo, K.] Muhimbili Univ Hlth & Allied Sci, Dar Es Salaam, Tanzania.
   [Arbeit, R. D.] Tufts Univ, Sch Med, Boston, MA 02111 USA.
   [Kreiswirth, B.] Publ Hlth Res Inst, Newark, NJ USA.
   [Horsburgh, C. R.] Boston Univ, Sch Publ Hlth, Boston, MA USA.
C3 Dartmouth College; Muhimbili University of Health & Allied Sciences;
   Tufts University; Boston University
RP von Reyn, CF (corresponding author), Dartmouth Hitchcock Med Ctr, Sect Infect Dis & Int Hlth, Lebanon, NH 03756 USA.
EM fvr@dartmouth.edu
OI Horsburgh, C./0000-0001-6838-7895
FU National Institutes of Health, Division of Acquired Immunodeficiency
   Syndrome [AI 45407]; Fogarty International Center [D43-TW006807]
FX The authors thank the following for assistance with the study: H Soini,
   J Vuola, W Wieland-Alter, B Mchaki, O Rautio, other laboratory and
   clinical staff and the many Tanzanian subjects who volunteered for the
   study. Funding was provided by the National Institutes of Health,
   Division of Acquired Immunodeficiency Syndrome, AI 45407, and Fogarty
   International Center, D43-TW006807. Clinical Trials.gov number
   NCT00052195.
CR Andrews JR, 2008, J INFECT DIS, V198, P1582, DOI 10.1086/592991
   Ansari NA, 2002, INT J TUBERC LUNG D, V6, P55
   Archibald LK, 1998, CLIN INFECT DIS, V26, P290, DOI 10.1086/516297
   Bifani PJ, 1999, JAMA-J AM MED ASSOC, V282, P2321, DOI 10.1001/jama.282.24.2321
   Crump JA, 2003, J CLIN MICROBIOL, V41, P1987, DOI 10.1128/JCM.41.5.1987-1990.2003
   Dal-Bianco MP, 2007, AM J TROP MED HYG, V77, P939, DOI 10.4269/ajtmh.2007.77.939
   DEVIEDMA DG, 2003, J INFECT DIS, V187, P695, DOI DOI 10.1086/368368
   Doherty TM, 2002, J CLIN MICROBIOL, V40, P704, DOI 10.1128/JCM.40.2.704-706.2002
   GODFREYFAUSSETT P, 1994, TUBERCLE LUNG DIS, V75, P199, DOI 10.1016/0962-8479(94)90008-6
   Harries AD, 2009, INT J TUBERC LUNG D, V13, P6
   Imperato P J, 1986, J Community Health, V11, P92, DOI 10.1007/BF01321510
   Lahey T, 2010, J INFECT DIS, V202, P1265, DOI 10.1086/656332
   Lawn SD, 2006, AIDS, V20, P1605, DOI 10.1097/01.aids.0000238406.93249.cd
   Lawn SD, 2009, AIDS, V23, P1717, DOI 10.1097/QAD.0b013e32832d3b6d
   LUCAS SB, 1993, AIDS, V7, P1569, DOI 10.1097/00002030-199312000-00005
   Munseri PJ, 2008, INT J TUBERC LUNG D, V12, P1037
   Nigou J, 2003, BIOCHIMIE, V85, P153, DOI 10.1016/S0300-9084(03)00048-8
   SMALL PM, 1993, NEW ENGL J MED, V328, P1137, DOI 10.1056/NEJM199304223281601
   Sonnenberg P, 2001, LANCET, V358, P1687, DOI 10.1016/S0140-6736(01)06712-5
   Talbot EA, 2004, CLIN INFECT DIS, V39, pE1, DOI 10.1086/421388
   Tissari P, 2010, LANCET, V375, P224, DOI 10.1016/S0140-6736(09)61569-5
   Van Rie A, 1999, NEW ENGL J MED, V341, P1174, DOI 10.1056/NEJM199910143411602
   von Reyn CF, 2002, CLIN INFECT DIS, V35, P465, DOI 10.1086/341901
   von Reyn CF, 1999, AIDS, V13, P2193, DOI 10.1097/00002030-199911120-00001
   von Reyn CF, 2010, AIDS, V24, P675, DOI 10.1097/QAD.0b013e3283350f1b
   VONREYN CF, 1995, J CLIN MICROBIOL, V33, P1008, DOI 10.1128/JCM.33.4.1008-1010.1995
   Vuola JM, 2003, AIDS, V17, P2351, DOI 10.1097/00002030-200311070-00010
   Waddell RD, 2001, AIDS, V15, P55, DOI 10.1097/00002030-200101050-00009
NR 28
TC 31
Z9 38
U1 0
U2 3
PU INT UNION AGAINST TUBERCULOSIS LUNG DISEASE (I U A T L D)
PI PARIS
PA 68 BOULEVARD SAINT-MICHEL,, 75006 PARIS, FRANCE
SN 1027-3719
J9 INT J TUBERC LUNG D
JI Int. J. Tuberc. Lung Dis.
PD AUG
PY 2011
VL 15
IS 8
BP 1087
EP 1092
DI 10.5588/ijtld.10.0517
PG 6
WC Infectious Diseases; Respiratory System
WE Science Citation Index Expanded (SCI-EXPANDED)
SC Infectious Diseases; Respiratory System
GA 804TX
UT WOS:000293678000014
PM 21740673
OA Green Accepted
DA 2025-02-04
ER

PT J
AU Msamanga, GI
   Taha, TE
   Young, AM
   Brown, ER
   Hoffman, IF
   Read, JS
   Mudenda, V
   Goldenberg, RL
   Sharma, U
   Sinkala, M
   Fawzi, WW
AF Msamanga, Gernard I.
   Taha, Taha E.
   Young, Alicia M.
   Brown, Elizabeth R.
   Hoffman, Irving F.
   Read, Jennifer S.
   Mudenda, Victor
   Goldenberg, Robert L.
   Sharma, Usha
   Sinkala, Moses
   Fawzi, Wafaie W.
TI Placental Malaria and Mother-to-Child Transmission of Human
   Immunodeficiency Virus-1
SO AMERICAN JOURNAL OF TROPICAL MEDICINE AND HYGIENE
LA English
DT Article
ID PLASMODIUM-FALCIPARUM MALARIA; PERINATAL TRANSMISSION; HIV TRANSMISSION;
   PREGNANT-WOMEN; DUAL INFECTION; MATERNAL HIV; TYPE-1; PREVENTION;
   BURDEN; INTRAPARTUM
AB There are few studies of the association between placental malaria (PM) and mother-to-child transmission (MTCT) of human immunodeficiency virus-1 (HIV-1), and the results of published studies are inconsistent. To determine the association between PM and MTCT of HIV-1, we performed a secondary analysis of data from a clinical trial of antibiotics to reduce chorioamnionitis. Data regarding 1,662 HIV-1-infected women with live born singleton and first-born twin infants with information regarding PM and infant HIV-1 infection status at birth were analyzed. At the time of the study, women did not have access to antiretroviral drugs for treatment of acquired immunodeficiency syndrome but had received nevirapine prophylaxis to reduce the risk of MTCT of HIV-1. Placental malaria was not associated with the infant HIV-1. infection status at birth (P = 0.67). Adjustment for maternal plasma viral load and CD4+ cell count did not change these results (odds ratio = 1.06, 95% confidence interval = 0.51-2.20, P = 0.87). Placental malaria was more likely to be related to HIV-1 infection at birth among women with low viral load at baseline (P for interaction = 0.08). In conclusion, PM was not associated with infant HIV-1 infection status at birth. The interaction of maternal plasma viral load, PM, and MTCT of HIV-1 warrants further studies.
C1 [Msamanga, Gernard I.] Muhimbili Univ Hlth & Allied Sci, Dept Community Hlth, Dar Es Salaam, Tanzania.
   [Taha, Taha E.] Johns Hopkins Univ, Bloomberg Sch Hyg & Publ Hlth, Baltimore, MD 21205 USA.
   [Young, Alicia M.] Fred Hutchinson Canc Res Ctr, Stat Ctr HIV AIDS Res & Prevent, Seattle, WA 98109 USA.
   [Brown, Elizabeth R.] Univ Washington, Dept Biostat, Seattle, WA 98195 USA.
   [Hoffman, Irving F.] Univ N Carolina, Div Infect Dis, Chapel Hill, NC 27599 USA.
   [Read, Jennifer S.] Eunice Kennedy Shriver Natl Inst Child Hlth & Hum, Pediat Adolescent & Maternal AIDS Branch, NIH, Bethesda, MD 20892 USA.
   [Mudenda, Victor] Univ Teaching Hosp, Dept Pathol, Lusaka, Zambia.
   [Goldenberg, Robert L.] Drexel Univ, Coll Med, Dept Obstet & Gynecol, Philadelphia, PA 19102 USA.
   [Sharma, Usha] NIAID, Prevent Sci Program, Div Aids, Bethesda, MD 20892 USA.
   [Sinkala, Moses] Directorate Hlth, Lusaka Urban Dist Hlth Management Team, Fairview Lusaka, Zambia.
   [Fawzi, Wafaie W.] Harvard Univ, Sch Publ Hlth, Dept Nutr, Boston, MA 02115 USA.
   Harvard Univ, Sch Publ Hlth, Dept Epidemiol, Boston, MA 02115 USA.
C3 Muhimbili University of Health & Allied Sciences; Johns Hopkins
   University; Johns Hopkins Bloomberg School of Public Health; Fred
   Hutchinson Cancer Center; University of Washington; University of
   Washington Seattle; University of North Carolina; University of North
   Carolina Chapel Hill; National Institutes of Health (NIH) - USA; NIH
   Eunice Kennedy Shriver National Institute of Child Health & Human
   Development (NICHD); University of Zambia; Drexel University; National
   Institutes of Health (NIH) - USA; NIH National Institute of Allergy &
   Infectious Diseases (NIAID); Harvard University; Harvard T.H. Chan
   School of Public Health; Harvard University; Harvard T.H. Chan School of
   Public Health
RP Msamanga, GI (corresponding author), Muhimbili Univ Hlth & Allied Sci, Dept Community Hlth, UN Rd,POB 65001, Dar Es Salaam, Tanzania.
EM gmsamanga@muhas.ac.tz; ttaha@jhsph.edu; alicia@scharp.org;
   ebrown@scharp.org; hoffmani@med.unc.edu; jennifer_read@nih.gov;
   mudenda2003@yahoo.co.uk; rgoldenb@drexelmed.edu; usharma@niaid.nih.gov;
   moses@cidrcz.org; mina@hsph.harvard.edu
RI Brown, Elizabeth/A-8984-2008
OI Taha, Taha/0000-0001-9814-4894
FU HIV Network for Prevention Trials (HIVNET); National Institute of
   Allergy and Infectious Diseases (NIAID); National Institutes of Health;
   Department of Health and Human Services [N01-AI-35173]; Family Health
   International [N01-AI-45200]; Fred Hutchinson Cancer Research Center;
   Johns Hopkins University [N01-AI-35173-117/412]; MAID; Eunice Kennedy
   Shriver National Institute of Child Health and Human Development;
   National Institute on Drug Abuse; National Institute of Mental Health;
   U.S. Department of Health and Human Services; Harvard University
   [U01-AI-48006, U01-AI-48005]; University of Alabama at Birmingham
   [U01-AI-47972]
FX support:This study was supported by the HIV Network for Prevention
   Trials (HIVNET) and sponsored by the National Institute of Allergy and
   Infectious Diseases (NIAID), National Institutes of Health, and the
   Department of Health and Human Services through contract #N01-AI-35173
   with Family Health International; contract #N01-AI-45200 with Fred
   Hutchinson Cancer Research Center; and subcontract #N01-AI-35173-117/412
   with Johns Hopkins University. This work was also sponsored by the MAID,
   the Eunice Kennedy Shriver National Institute of Child Health and Human
   Development, the National Institute on Drug Abuse, the National
   Institute of Mental Health, and the Office of AIDS Research at the
   National Institutes of Health, the U.S. Department of Health and Human
   Services, Harvard University (U01-AI-48006), Johns Hopkins University
   (U01-AI-48005), and the University of Alabama at Birmingham
   (U01-AI-47972). Nevirapine (Viramune; Boehringer Ingelheim GmbH,
   Ingelheim, Germany) was provided by Boehringer Ingelheim
   Pharmaceuticals, Incorporated.
CR Abu-Raddad LJ, 2006, SCIENCE, V314, P1603, DOI 10.1126/science.1132338
   Ayisi JG, 2004, EMERG INFECT DIS, V10, P643, DOI 10.3201/eid1004.030303
   Ayisi JG, 2003, AIDS, V17, P585, DOI 10.1097/00002030-200303070-00014
   BLOLAND PB, 1995, AIDS, V9, P721, DOI 10.1097/00002030-199507000-00009
   Brahmbhatt H, 2003, AIDS, V17, P2539, DOI 10.1097/00002030-200311210-00020
   BRAHMBHATT H, 2008, AIDS, V47, P472
   De Cock KM, 2000, JAMA-J AM MED ASSOC, V283, P1175, DOI 10.1001/jama.283.9.1175
   *DEP HHS, 2008, GUID US ANT AG HIV 1
   Fawzi W, 2001, AIDS, V15, P1157, DOI 10.1097/00002030-200106150-00011
   French N, 2000, T ROY SOC TROP MED H, V94, P233, DOI 10.1016/S0035-9203(00)90301-8
   Gallagher M, 2005, AIDS, V19, P1849, DOI 10.1097/01.aids.0000189846.90946.5d
   GARD CC, 2007, U WASHINGTON BIOSTAT
   Guay LA, 1999, LANCET, V354, P795, DOI 10.1016/S0140-6736(99)80008-7
   Guyatt HL, 2001, AM J TROP MED HYG, V64, P36, DOI 10.4269/ajtmh.2001.64.36
   Inion I, 2003, J INFECT DIS, V188, P1675, DOI 10.1086/379737
   John GC, 2001, J INFECT DIS, V183, P206, DOI 10.1086/317918
   [Joint United Nations Programme on HIV/AIDS (UNAIDS) World Health Organization (WHO)], AIDS EP UPD 2007
   Kourtis AP, 2006, LANCET INFECT DIS, V6, P726, DOI 10.1016/S1473-3099(06)70629-6
   Kublin JG, 2005, LANCET, V365, P233, DOI 10.1016/S0140-6736(05)17743-5
   Ladner J, 2002, AM J TROP MED HYG, V66, P56, DOI 10.4269/ajtmh.2002.66.56
   Mofenson LM, 1999, NEW ENGL J MED, V341, P385, DOI 10.1056/NEJM199908053410601
   Mwanyumba F, 2002, J ACQ IMMUN DEF SYND, V29, P262, DOI 10.1097/00126334-200203010-00006
   Mwapasa V, 2004, AIDS, V18, P1051, DOI 10.1097/00002030-200404300-00014
   NEWELL ML, 1992, LANCET, V339, P1007
   Parise ME, 1998, AM J TROP MED HYG, V59, P813, DOI 10.4269/ajtmh.1998.59.813
   Rubin DB, 1996, J AM STAT ASSOC, V91, P473, DOI 10.1080/01621459.1996.10476908
   Steketee RW, 1996, AM J TROP MED HYG, V55, P42, DOI 10.4269/ajtmh.1996.55.42
   Steketee RW, 2001, AM J TROP MED HYG, V64, P28, DOI 10.4269/ajtmh.2001.64.28
   Taha TE, 2006, AIDS, V20, P1313, DOI 10.1097/01.aids.0000232240.05545.08
   Taha TE, 2005, PEDIATRICS, V115, pE167, DOI 10.1542/peds.2004-1590
   Ter Kuile FO, 2004, AM J TROP MED HYG, V71, P41, DOI 10.4269/ajtmh.2004.71.41
   Ticconi C, 2003, JAIDS-J ACQ IMM DEF, V34, P289, DOI 10.1097/00126334-200311010-00005
   Tkachuk AN, 2001, J INFECT DIS, V183, P967, DOI 10.1086/319248
   van Eijk AM, 2003, AIDS, V17, P595, DOI 10.1097/00002030-200303070-00015
   Verhoeff FH, 1999, TROP MED INT HEALTH, V4, P5, DOI 10.1046/j.1365-3156.1999.00349.x
   Villamor E, 2005, AM J TROP MED HYG, V73, P694, DOI 10.4269/ajtmh.2005.73.694
   Xiao LH, 1998, J INFECT DIS, V177, P437, DOI 10.1086/514212
NR 37
TC 17
Z9 17
U1 0
U2 0
PU AMER SOC TROP MED & HYGIENE
PI MCLEAN
PA 8000 WESTPARK DR, STE 130, MCLEAN, VA 22101 USA
SN 0002-9637
EI 1476-1645
J9 AM J TROP MED HYG
JI Am. J. Trop. Med. Hyg.
PD APR
PY 2009
VL 80
IS 4
BP 508
EP 515
DI 10.4269/ajtmh.2009.80.508
PG 8
WC Public, Environmental & Occupational Health; Tropical Medicine
WE Science Citation Index Expanded (SCI-EXPANDED)
SC Public, Environmental & Occupational Health; Tropical Medicine
GA 432CK
UT WOS:000265110900004
PM 19346367
OA Green Accepted, Bronze, Green Published
DA 2025-02-04
ER

PT J
AU Farber, R
   Harris, J
AF Farber, Rebecca
   Harris, Joseph
TI American Medical Sociology and Health Problems in the Global South
SO SOCIOLOGICAL PERSPECTIVES
LA English
DT Article
DE global health; medical sociology; HIV; AIDS; infectious disease; Global
   South; content analysis; development; global and transnational sociology
ID TRANSITION; HIV/AIDS; TRENDS; AIDS
AB COVID-19 has focused global attention on disease spread across borders. But how has research on infectious and noncommunicable disease figured into the sociological imagination historically, and to what degree has American medical sociology examined health problems beyond U.S. borders? Our 35-year content analysis of 2,588 presentations in the American Sociological Association's (ASA) Section on Medical Sociology and 922 articles within the section's official journal finds less than 15 percent of total research examined contexts outside the United States. Research on three infectious diseases in the top eight causes of death in low-income countries (diarrheal disease, malaria, and tuberculosis [TB]) and emerging diseases-Ebola, Middle East Respiratory Syndrome (MERS), and Severe Acute Respiratory Syndrome (SARS)-was nearly absent, as was research on major noncommunicable diseases. Human Immunodeficiency Virus/Acquired Immunodeficiency Syndrome (HIV/AIDS) received much more focus, although world regions hit hardest received scant attention. Interviews suggest a number of factors shape geographic foci of research, but this epistemic parochialism may ultimately impoverish sociological understanding of illness and disease.
C1 [Farber, Rebecca] William & Mary, Sociol, Williamsburg, VA USA.
   [Harris, Joseph] Boston Univ, Sociol, Boston, MA 02215 USA.
C3 Boston University
RP Harris, J (corresponding author), Boston Univ, 100 Cummington Mall,Room 260, Boston, MA 02215 USA.
EM josephh@bu.edu
OI Farber, Reya/0000-0002-3707-7816
FU Boston University Department of Sociology
FX The author(s) disclosed receipt of the following financial support for
   the research, authorship, and/or publication of this article: The
   authors received a Morris Collaborative Research Grant from the Boston
   University Department of Sociology to support this work.
CR Abend G, 2006, SOCIOL THEOR, V24, P1, DOI 10.1111/j.0735-2751.2006.00262.x
   Akbaritabar A, 2021, SCI TECHNOL HUM VAL, V46, P555, DOI 10.1177/0162243920941588
   [Anonymous], 2020, TOP 10 CAUS DEATH
   [Anonymous], 2021, FACT SHEET LAT STAT
   [Anonymous], 2013, Pandemics and emerging infectious diseases: the sociological agenda
   Bell SE, 2019, SOC SCI MED, V226, P29, DOI 10.1016/j.socscimed.2019.02.031
   Bell SE, 2012, SOC SCI MED, V75, P775, DOI 10.1016/j.socscimed.2012.04.002
   Benton Adia., 2015, HIV Exceptionalism: Development through Disease in Sierra Leone
   Bird ChloeE., 2010, Handbook of Medical Sociology
   Birn A.-E., 2017, TXB GLOBAL HLTH
   Brandt AM, 2013, NEW ENGL J MED, V368, P2149, DOI 10.1056/NEJMp1305297
   Bronwen, 2001, FOOTNOTES NEWSLETTER
   Brown TM, 2006, AM J PUBLIC HEALTH, V96, P62, DOI 10.2105/AJPH.2004.050831
   Brown-Saracino J, 2015, AM J SOCIOL, V121, P1, DOI 10.1086/682066
   Bukhman G, 2020, LANCET, V396, P991, DOI 10.1016/S0140-6736(20)31907-3
   Burawoy M, 2005, AM SOCIOL REV, V70, P4, DOI 10.1177/000312240507000102
   Büyüm AM, 2020, BMJ GLOB HEALTH, V5, DOI 10.1136/bmjgh-2020-003394
   Carr D, 2016, ANN AM ACAD POLIT SS, V663, P331, DOI 10.1177/0002716215596982
   Casper, 2016, ENGAG SCI TECHNOL SO, V2
   Clair JM, 2007, SOC SCI MED, V64, P248, DOI 10.1016/j.socscimed.2006.09.030
   Collier StephenJ., 2010, Handbook of Medical Sociology, V6th, P363
   Collins R, 1998, CONTEMP SOCIOL, V27, P2, DOI 10.2307/2654697
   Collyer F., 2012, Mapping the Sociology of Health and Medicine: America, Britain and Australia Compared, Mapping the Sociology of Health and Medicine: America, Britain and Australia Compared
   Conley Dalton., 2015, YOU MAY ASK YOURSELF
   Connell R, 2021, HEALTH SOCIOL REV, V30, P87, DOI 10.1080/14461242.2020.1868899
   Conrad P., 1997, AM SOCIOL, V28, P90, DOI DOI 10.1007/S12108-997-1021-4
   Conrad P, 2014, SOC SCI MED, V122, P31, DOI 10.1016/j.socscimed.2014.10.019
   Crane Diana., 1992, SOCIOLOGY ITS PUBLIC, P197
   de Maio F., 2014, Global health inequities
   Decoteau ClaireLaurier., 2013, ANCESTORS ANTIRETROV
   Fassin, 2006, MED ANTHR INTERSECTI, P95
   Fried LP, 2010, LANCET, V375, P535, DOI 10.1016/S0140-6736(10)60203-6
   Gieryn T. F., 1999, CULTURAL BOUNDARIES
   Greene J, 2013, CALIF SER PUB ANTHR, V26, P33
   Harris J, 2019, SOCIOL DEV, V5, P9, DOI 10.1525/sod.2019.5.1.9
   Heimer CA, 2007, ANNU REV SOCIOL, V33, P551, DOI 10.1146/annurev.soc.31.041304.122203
   Heimer CA, 2012, ECON SOC, V41, P17, DOI 10.1080/03085147.2011.637332
   HENSLIN JM, 1976, SOC PROBL, V24, P54, DOI 10.1525/sp.1976.24.1.03a00050
   Jacobs JA, 2020, AM SOCIOL, V51, P215, DOI 10.1007/s12108-020-09440-6
   KAPLAN HB, 1987, J HEALTH SOC BEHAV, V28, P140, DOI 10.2307/2137128
   Karides M, 2001, SOC PROBL, V48, P111, DOI 10.1525/sp.2001.48.1.111
   Koplan JP, 2009, LANCET, V373, P1993, DOI 10.1016/S0140-6736(09)60332-9
   Kuhn Thomas, 1962, STRUCTURE SCI REVOLU
   LINK BG, 1995, J HEALTH SOC BEHAV, V35, P80, DOI 10.2307/2626958
   Link BG, 2021, J HEALTH SOC BEHAV, V62, P334, DOI 10.1177/00221465211028152
   Lopez-Morales Ernesto., 2015, CITY, V19, P564, DOI DOI 10.1080/13604813.2015.1051746
   Macfarlane SB, 2008, J PUBLIC HEALTH POL, V29, P383, DOI 10.1057/jphp.2008.25
   McDonnell TerenceE., 2016, BEST LAID PLANS CULT
   MECHANIC D, 1966, J HEALTH SOC BEHAV, V7, P237, DOI 10.2307/2948770
   Mojola SanyuA., 2014, LOVE MONEY HIV BECOM
   Neely AH, 2017, HEALTH PLACE, V45, P55, DOI 10.1016/j.healthplace.2017.03.001
   Noy S, 2019, SOCIOL DEV, V5, P1, DOI 10.1525/sod.2019.5.1.1
   Omran AR, 2001, B WORLD HEALTH ORGAN, V79, P161
   Pierson Paul., 1993, WORLD POLIT, V45, P595, DOI DOI 10.2307/2950710
   Ravishankar N, 2009, LANCET, V373, P2113, DOI 10.1016/S0140-6736(09)60881-3
   Rushing W.A., 1995, The AIDS epidemic: Social dimensions of an infectious disease
   Seale C, 2008, SOCIOL HEALTH ILL, V30, P677, DOI 10.1111/j.1467-9566.2008.01090.x
   SHAPIN S, 1995, ANNU REV SOCIOL, V21, P289, DOI 10.1146/annurev.so.21.080195.001445
   Sperling D., 2019, Suicide Tourism: Understanding the Legal, Philosophical, and Socio-Political Dimensions
   Stuckler D, 2008, MILBANK Q, V86, P273, DOI 10.1111/j.1468-0009.2008.00522.x
   Teele DL, 2017, PS-POLIT SCI POLIT, V50, P433, DOI 10.1017/S1049096516002985
   Van Noorden R., 2014, Nature, DOI [10.1038/nature.2014.14763, DOI 10.1038/NATURE.2014.14763]
   Walkover L, 2019, ENGAG SCI TECHNOL SO, V5, P21, DOI 10.17351/ests2019.236
   Watkins-Hayes C, 2014, ANNU REV SOCIOL, V40, P431, DOI 10.1146/annurev-soc-071312-145621
   Weitz R., 1991, LIFE AIDS
   Weitz R., 2013, The Sociology of Health, Illness and Healthcare: A Critical Approach, V6th
   White AIR, 2018, SOC SCI HIST, V42, P135, DOI 10.1017/ssh.2017.41
NR 67
TC 9
Z9 11
U1 1
U2 10
PU SAGE PUBLICATIONS INC
PI THOUSAND OAKS
PA 2455 TELLER RD, THOUSAND OAKS, CA 91320 USA
SN 0731-1214
EI 1533-8673
J9 SOCIOL PERSPECT
JI Sociol. Perspect.
PD OCT
PY 2022
VL 65
IS 5
BP 848
EP 868
AR 07311214211067763
DI 10.1177/07311214211067763
EA JAN 2022
PG 21
WC Sociology
WE Social Science Citation Index (SSCI)
SC Sociology
GA 4G2RP
UT WOS:000748575100001
DA 2025-02-04
ER

PT J
AU Kaplan, JE
   Hu, DJ
   Holmes, KK
   Jaffe, HW
   Masur, H
   DeCock, KM
AF Kaplan, JE
   Hu, DJ
   Holmes, KK
   Jaffe, HW
   Masur, H
   DeCock, KM
TI Preventing opportunistic infections in human immunodeficiency
   virus-infected persons: Implications for the developing world
SO AMERICAN JOURNAL OF TROPICAL MEDICINE AND HYGIENE
LA English
DT Review
ID PNEUMOCYSTIS-CARINII PNEUMONIA; PENICILLIUM-MARNEFFEI INFECTION;
   PLASMODIUM-FALCIPARUM MALARIA; IMMUNE-DEFICIENCY-SYNDROME;
   HIV-INFECTION; RANDOMIZED TRIAL; AIDS PATIENTS; AEROSOLIZED PENTAMIDINE;
   DEVELOPING-COUNTRIES; KAPOSIS-SARCOMA
AB More than 18 million persons in the world are estimated to have been infected with human immunodeficiency virus (HIV), the cause of the acquired immunodeficiency syndrome (AIDS). As immunodeficiency progresses, these persons become susceptible to a wide variety of opportunistic infections (OIs) The spectrum of OIs varies among regions of the world. Tuberculosis is the most common serious OI in sub-Saharan Africa and is also more common in Latin America and in Asia than in the United States. Bacterial and parasitic infections are prevalent in Africa; protozoal infections such as toxoplasmosis, cryptosporidiosis, and isosporiasis are also common in Latin America. Fungal infections, including cryptococcosis and Penicillium marneffei infection, appear to be prevalent in Southeast Asia. Despite limited health resources in these regions, some measures that are recommended to prevent OIs in the United States may be useful for prolonging and improving the quality of life of HIV-infected persons. These include trimethoprim-sulfamethoxazole to prevent Pneumocystis carinii pneumonia, toxoplasmosis, and bacterial infections; isoniazid to prevent tuberculosis; and 23-valent pneumococcal vaccine to prevent disease due to Streptococcus pneumoniae. Research is needed to determine the spectrum of OIs and the efficacy of various prevention measures in resource-poor nations, and health officials need to determine a minimum standard of care for HIV-infected persons. An increasing problem in the developing world, HIV/AIDS should receive attention comparable to other tropical diseases.
C1 CTR DIS CONTROL & PREVENT, DIV AIDS STD & TB LAB RES, NATL CTR INFECT DIS, ATLANTA, GA 30333 USA.
   UNIV WASHINGTON, CTR AIDS & STD, SEATTLE, WA 98122 USA.
   NIH, DEPT CRIT CARE MED, BETHESDA, MD 20892 USA.
   LONDON SCH HYG & TROP MED, LONDON WC1, ENGLAND.
C3 Centers for Disease Control & Prevention - USA; National Center for
   Infectious Diseases (NCID); University of Washington; University of
   Washington Seattle; National Institutes of Health (NIH) - USA;
   University of London; London School of Hygiene & Tropical Medicine
RP CTR DIS CONTROL & PREVENT, DIV HIV AIDS PREVENT, NATL CTR HIV STD & TB PREVENT, MAILSTOP G-29, ATLANTA, GA 30333 USA.
RI , Holmes/K-6215-2019; Hu, Dongjie/GZH-3175-2022
CR ABOUYA YL, 1992, AM REV RESPIR DIS, V145, P617, DOI 10.1164/ajrccm/145.3.617
   ACKAH AN, 1995, LANCET, V345, P607, DOI 10.1016/S0140-6736(95)90519-7
   [Anonymous], 1993, Wkly Epidemiol Rec, V68, P361
   [Anonymous], 1992, MMWR Recomm Rep, V41, P1
   BARRETO JA, 1993, J INFECT DIS, V168, P777, DOI 10.1093/infdis/168.3.777
   BOZZETTE SA, 1995, NEW ENGL J MED, V332, P693, DOI 10.1056/NEJM199503163321101
   BRAUN MM, 1990, ARCH INTERN MED, V150, P1913, DOI 10.1001/archinte.150.9.1913
   CAHN P, 1993, AIDS, V7, P711
   CHANG Y, 1994, SCIENCE, V266, P1865, DOI 10.1126/science.7997879
   Chiewchanvit Siri, 1994, Journal of the Medical Association of Thailand, V77, P322
   COLEBUNDERS R, 1987, AM J GASTROENTEROL, V82, P859
   CONLON CP, 1990, AM J TROP MED HYG, V42, P83, DOI 10.4269/ajtmh.1990.42.83
   COOPER DA, 1993, AIDS, V7, P197, DOI 10.1097/00002030-199302000-00007
   DACRUZ AM, 1992, T ROY SOC TROP MED H, V86, P511, DOI 10.1016/0035-9203(92)90089-U
   de Campos E P, 1992, Rev Soc Bras Med Trop, V25, P241, DOI 10.1590/S0037-86821992000400005
   DECOCK KM, 1995, LANCET, V345, P833, DOI 10.1016/S0140-6736(95)92967-3
   DEHOVITZ JA, 1986, NEW ENGL J MED, V315, P87, DOI 10.1056/NEJM198607103150203
   DELCASTILLO M, 1990, AM J MED, V88, P693, DOI 10.1016/0002-9343(90)90544-N
   DENG ZL, 1988, REV INFECT DIS, V10, P640
   DROBNIEWSKI F, 1995, J INFECT DIS, V171, P515, DOI 10.1093/infdis/171.2.515
   ENG P, 1991, Annals Academy of Medicine Singapore, V20, P396
   FISCHL MA, 1988, JAMA-J AM MED ASSOC, V259, P1185, DOI 10.1001/jama.259.8.1185
   Garcia Garcia M L, 1995, Bull Pan Am Health Organ, V29, P37
   GARCIA JR, 1991, REV CLIN ESP, V189, P218
   GILKS CF, 1990, LANCET, V336, P545, DOI 10.1016/0140-6736(90)92096-Z
   GILKS CF, 1992, Q J MED, V82, P25
   Gilks CF, 1996, LANCET, V347, P718, DOI 10.1016/S0140-6736(96)90076-8
   GILKS CF, 1995, J ACQ IMMUN DEF SYND, V8, P195
   GOLDANI LZ, 1995, CLIN INFECT DIS, V21, P1275, DOI 10.1093/clinids/21.5.1275
   GREENBERG AE, 1995, AIDS, V9, P1251, DOI 10.1097/00002030-199511000-00006
   GREENBERG AE, 1991, NEW ENGL J MED, V325, P105, DOI 10.1056/NEJM199107113250206
   Guizelini E, 1992, Rev Hosp Clin Fac Med Sao Paulo, V47, P150
   HARDY WD, 1992, NEW ENGL J MED, V327, P1842, DOI 10.1056/NEJM199212243272604
   HERNANDEZ D, 1993, T ROY SOC TROP MED H, V87, P627, DOI 10.1016/0035-9203(93)90264-Q
   HU DJ, 1995, J ACQ IMMUN DEF SYND, V10, P374
   IMWIDTHAYA P, 1994, J MED VET MYCOL, V32, P395
   IMWIDTHAYA P, 1994, MYCOPATHOLOGIA, V127, P135, DOI 10.1007/BF01102912
   IMWIDTHAYA P, 1994, T ROY SOC TROP MED H, V88, P208, DOI 10.1016/0035-9203(94)90300-X
   JAIN MK, 1994, J ACQ IMMUN DEF SYND, V7, P1185
   JESSURUN J, 1990, J ACQ IMMUN DEF SYND, V3, P579
   Joshi S R, 1994, J Assoc Physicians India, V42, P264
   KAMANFU G, 1993, AM REV RESPIR DIS, V147, P658, DOI 10.1164/ajrccm/147.3.658
   KAPLAN JE, 1995, CLIN INFECT DIS, V21, pS12, DOI 10.1093/clinids/21.Supplement_1.S12
   KAPLAN JE, 1995, CLIN INFECT DIS, V21, pS1, DOI 10.1093/clinids/21.Supplement_1.S1
   KAUR A, 1992, J ACQ IMMUN DEF SYND, V5, P883
   KREISS JK, 1990, J INFECT DIS, V162, P955, DOI 10.1093/infdis/162.4.955
   KRONAUER CM, 1993, SCHWEIZ MED WSCHR, V123, P385
   LANDAY A, 1993, AIDS, V7, P1565, DOI 10.1097/00002030-199312000-00004
   Li P. C. K., 1989, Journal of the Hong Kong Medical Association, V41, P152
   LI PCK, 1992, AIDS, V6, P240, DOI 10.1097/00002030-199202000-00021
   LIFSON AR, 1995, ANN INTERN MED, V122, P262, DOI 10.7326/0003-4819-122-4-199502150-00004
   LUCAS SB, 1994, BRIT MED J, V308, P1531, DOI 10.1136/bmj.308.6943.1531
   Lucas SB, 1996, BRIT MED J, V312, P335, DOI 10.1136/bmj.312.7027.335
   LUCAS SB, 1990, T ROY SOC TROP MED H, V84, P34, DOI 10.1016/0035-9203(90)90453-L
   LUCAS SB, 1993, AIDS, V7, P1569, DOI 10.1097/00002030-199312000-00005
   LUFT BJ, 1992, CLIN INFECT DIS, V15, P211, DOI 10.1093/clinids/15.2.211
   MALIN AS, 1995, LANCET, V346, P1258, DOI 10.1016/S0140-6736(95)91862-0
   MALLOLAS J, 1993, AIDS, V7, P59, DOI 10.1097/00002030-199301000-00009
   MARTIN DJ, 1995, J ACQ IMMUN DEF SYND, V8, P386
   Meda HA, 1995, T ROY SOC TROP MED H, V89, P639, DOI 10.1016/0035-9203(95)90425-5
   MOHAR A, 1992, AIDS, V6, P467, DOI 10.1097/00002030-199205000-00005
   MONFORTE AD, 1992, AIDS, V6, P1159, DOI 10.1097/00002030-199210000-00015
   MONTALBAN C, 1990, J INFECTION, V21, P261, DOI 10.1016/0163-4453(90)93933-J
   MONTANER JSG, 1992, AIDS, V6, P719, DOI 10.1097/00002030-199207000-00016
   MOORE PS, 1995, NEW ENGL J MED, V332, P1181, DOI 10.1056/NEJM199505043321801
   MOURA H, 1989, MEM I OSWALDO CRUZ, V84, P527, DOI 10.1590/S0074-02761989000400010
   MUKADI Y, 1993, LANCET, V342, P143, DOI 10.1016/0140-6736(93)91346-N
   MULDER DW, 1994, AIDS, V8, P87, DOI 10.1097/00002030-199401000-00013
   MURILLO J, 1994, INFECT DIS CLIN N AM, V8, P1
   NELSON AM, 1993, AIDS, V7, P1241, DOI 10.1097/00002030-199309000-00014
   NGUYENDINH P, 1987, B WORLD HEALTH ORGAN, V65, P607
   OBRIEN RJ, 1995, AIDS, V9, P665, DOI 10.1097/00002030-199507000-00001
   ODDO D, 1992, HUM PATHOL, V23, P41, DOI 10.1016/0046-8177(92)90009-R
   OKELLO DO, 1990, J INFECT DIS, V162, P208, DOI 10.1093/infdis/162.1.208
   PALLANGYO K, 1992, AIDS, V6, P971, DOI 10.1097/00002030-199209000-00010
   PANDA S, 1994, J INFECTION, V28, P167, DOI 10.1016/S0163-4453(94)95620-0
   PAPE JW, 1993, LANCET, V342, P268, DOI 10.1016/0140-6736(93)91817-6
   PEPIN J, 1992, AM J TROP MED HYG, V47, P133, DOI 10.4269/ajtmh.1992.47.133
   PETO TEA, 1988, J INFECTION, V16, P285, DOI 10.1016/S0163-4453(88)97700-6
   POWDERLY WG, 1995, NEW ENGL J MED, V332, P700, DOI 10.1056/NEJM199503163321102
   RICHARDS FO, 1995, CLIN INFECT DIS, V21, pS49, DOI 10.1093/clinids/21.Supplement_1.S49
   ROCHA A, 1994, AM J TROP MED HYG, V50, P261, DOI 10.4269/ajtmh.1994.50.261
   Rodrigues JLN, 1991, REV ASSOC MED BRAS, V37, P79
   SANCHEZMEJORADA G, 1994, REV INVEST CLIN, V46, P187
   SATHAPATAYAVONGS B, 1989, J INFECTION, V19, P84, DOI 10.1016/S0163-4453(89)95136-0
   SCHAINBERG L, 1989, AM J MED, V87, P486, DOI 10.1016/S0002-9343(89)80846-0
   SCHECHTER M, 1994, J ACQ IMMUN DEF SYND, V7, P163
   SCHLESINGER I, 1994, SOUTHERN MED J, V87, P352, DOI 10.1097/00007611-199403000-00011
   SCHNEIDER MME, 1992, NEW ENGL J MED, V327, P1836, DOI 10.1056/NEJM199212243272603
   SEWANKAMBO N, 1987, AIDS, V1, P9
   Singh Y N, 1993, J Assoc Physicians India, V41, P41
   SINGH YN, 1994, J ACQ IMMUN DEF SYND, V7, P872
   SLUTSKER L, 1993, CLIN INFECT DIS, V16, P513, DOI 10.1093/clind/16.4.513
   STEKETEE RW, 1996, IN PRESS AM J TROP S, V55
   SUPPARATPINYO K, 1992, CLIN INFECT DIS, V14, P871, DOI 10.1093/clinids/14.4.871
   SUPPARATPINYO K, 1994, LANCET, V344, P110, DOI 10.1016/S0140-6736(94)91287-4
   Swasdisevi Anuswasdi, 1994, Journal of the Medical Association of Thailand, V77, P440
   Thongcharoen P., 1992, Thai AIDS Journal, V4, P117
   Tripathy S. P., 1991, Indian Journal of Tuberculosis, V38, P49
   VANDENBRUAENE M, 1993, AIDS, V7, P1613, DOI 10.1097/00002030-199312000-00011
   VIVIANI MA, 1993, EUR J EPIDEMIOL, V9, P79, DOI 10.1007/BF00463094
   VOLKOW P, 1993, REV INVEST CLIN, V45, P133
   VUGIA DJ, 1993, J INFECT DIS, V168, P564, DOI 10.1093/infdis/168.3.564
   WALLIS RS, 1993, J INFECT DIS, V167, P43, DOI 10.1093/infdis/167.1.43
   WELCH K, 1984, JAMA-J AM MED ASSOC, V252, P1152, DOI 10.1001/jama.252.9.1152
   WHALEN C, 1995, AM J RESP CRIT CARE, V151, P129, DOI 10.1164/ajrccm.151.1.7812542
   WUHIB T, 1994, J INFECT DIS, V170, P494, DOI 10.1093/infdis/170.2.494
   YOULE MS, 1994, AIDS, V8, P641, DOI 10.1097/00002030-199405000-00010
   Zacarias F, 1994, Bull Pan Am Health Organ, V28, P312
   ZIEGLER JL, 1993, LANCET, V342, P1348, DOI 10.1016/0140-6736(93)92252-O
   1991, GUIDELINES CLIN MANA
   1995, CLIN INFECT DIS   S1, V21, pS32
   1995, WKLY EPDIEMIOL REC, V70, P195
NR 113
TC 85
Z9 90
U1 0
U2 4
PU AMER SOC TROP MED & HYGIENE
PI MCLEAN
PA 8000 WESTPARK DR, STE 130, MCLEAN, VA 22101 USA
SN 0002-9637
EI 1476-1645
J9 AM J TROP MED HYG
JI Am. J. Trop. Med. Hyg.
PD JUL
PY 1996
VL 55
IS 1
BP 1
EP 11
PG 11
WC Public, Environmental & Occupational Health; Tropical Medicine
WE Science Citation Index Expanded (SCI-EXPANDED)
SC Public, Environmental & Occupational Health; Tropical Medicine
GA VA963
UT WOS:A1996VA96300001
PM 8702012
DA 2025-02-04
ER

PT J
AU Matarazzo, L
   Bettencourt, PJG
AF Matarazzo, Laura
   Bettencourt, Paulo J. G.
TI mRNA vaccines: a new opportunity for malaria, tuberculosis and HIV
SO FRONTIERS IN IMMUNOLOGY
LA English
DT Review
DE RNA vaccines; malaria; tuberculosis; HIV; infectious diseases
ID PROTECTIVE IMMUNE-RESPONSES; CYTOTOXIC T-LYMPHOCYTES; INFLUENZA-A VIRUS;
   IN-VIVO; CELL RESPONSES; POLY(A) TAIL; RECOGNITION; RECEPTOR; SELF;
   IMMUNIZATION
AB The success of the first licensed mRNA-based vaccines against COVID-19 has created a widespread interest on mRNA technology for vaccinology. As expected, the number of mRNA vaccines in preclinical and clinical development increased exponentially since 2020, including numerous improvements in mRNA formulation design, delivery methods and manufacturing processes. However, the technology faces challenges such as the cost of raw materials, the lack of standardization, and delivery optimization. MRNA technology may provide a solution to some of the emerging infectious diseases as well as the deadliest hard-to-treat infectious diseases malaria, tuberculosis, and human immunodeficiency virus/acquired immunodeficiency syndrome (HIV/AIDS), for which an effective vaccine, easily deployable to endemic areas is urgently needed. In this review, we discuss the functional structure, design, manufacturing processes and delivery methods of mRNA vaccines. We provide an up-to-date overview of the preclinical and clinical development of mRNA vaccines against infectious diseases, and discuss the immunogenicity, efficacy and correlates of protection of mRNA vaccines, with particular focus on research and development of mRNA vaccines against malaria, tuberculosis and HIV.
C1 [Matarazzo, Laura; Bettencourt, Paulo J. G.] Univ Catolica Portuguesa, Ctr Interdisciplinary Res Hlth, Lisbon, Portugal.
   [Matarazzo, Laura; Bettencourt, Paulo J. G.] Univ Catolica Portuguesa, Fac Med, Rio De Mouro, Portugal.
C3 Universidade Catolica Portuguesa; Universidade Catolica Portuguesa
RP Bettencourt, PJG (corresponding author), Univ Catolica Portuguesa, Ctr Interdisciplinary Res Hlth, Lisbon, Portugal.; Bettencourt, PJG (corresponding author), Univ Catolica Portuguesa, Fac Med, Rio De Mouro, Portugal.
EM pbettencourt@ucp.pt
RI Bettencourt, Paulo/V-5793-2017
OI Bettencourt, Paulo/0000-0002-4884-5470
FU Faculty of Medicine, Universidade Catolica Portuguesa; Fundacao para a
   Ciencia e a Tecnologia (FCT) [UIDP/04279/2020, UIDB/04279/2020]
FX This work was supported by internal funding of the Faculty of Medicine,
   Universidade Catolica Portuguesa, and external funding from Fundacao
   para a Ciencia e a Tecnologia (FCT), under the projects UIDP/04279/2020
   and UIDB/04279/2020.
CR Abbas YM, 2017, P NATL ACAD SCI USA, V114, pE2106, DOI 10.1073/pnas.1612444114
   Aberle JH, 2005, J VIROL, V79, P15107, DOI 10.1128/JVI.79.24.15107-15113.2005
   Ajbani SP, 2017, IMMUNOL LETT, V190, P221, DOI 10.1016/j.imlet.2017.08.019
   Al Tbeishat H, 2022, SCI REP-UK, V12, DOI 10.1038/s41598-022-08506-4
   Alameh MG, 2021, IMMUNITY, V54, P2877, DOI 10.1016/j.immuni.2021.11.001
   Anderson BR, 2010, NUCLEIC ACIDS RES, V38, P5884, DOI 10.1093/nar/gkq347
   [Anonymous], 2022, Global tuberculosis report 2022
   Anraku I, 2002, J VIROL, V76, P3791, DOI 10.1128/JVI.76.8.3791-3799.2002
   Arevalo CP, 2022, SCIENCE, V378, P899, DOI 10.1126/science.abm0271
   Arunachalam PS, 2021, NATURE, V596, P410, DOI 10.1038/s41586-021-03791-x
   Baiersdörfer M, 2019, MOL THER-NUCL ACIDS, V15, P26, DOI 10.1016/j.omtn.2019.02.018
   Barbier AJ, 2022, NAT BIOTECHNOL, V40, P840, DOI 10.1038/s41587-022-01294-2
   Batool A, 2019, J CELL BIOCHEM, V120, P14201, DOI 10.1002/jcb.28851
   Behar SM, 2013, ADV EXP MED BIOL, V783, P141, DOI 10.1007/978-1-4614-6111-1_8
   Berglund P, 1997, AIDS RES HUM RETROV, V13, P1487, DOI 10.1089/aid.1997.13.1487
   Bertoletti A, 2022, IMMUNITY, V55, P1764, DOI 10.1016/j.immuni.2022.08.008
   Bettencourt PJG, 2021, INT J TUBERC LUNG D, V25, P611, DOI 10.5588/ijtld.21.0372
   Bettencourt P, 2020, NPJ VACCINES, V5, DOI 10.1038/s41541-019-0148-y
   Bettencourt PJG, 2021, VACCINE, V39, P7221, DOI 10.1016/j.vaccine.2021.11.038
   Bian Y, 2017, PLOS PATHOG, V13, DOI 10.1371/journal.ppat.1006384
   Blakney AK, 2021, VACCINES-BASEL, V9, DOI 10.3390/vaccines9020097
   Breman JG, 2021, J INFECT DIS, V224, pS379, DOI 10.1093/infdis/jiaa588
   Cannarrozzi G, 2010, CELL, V141, P355, DOI 10.1016/j.cell.2010.02.036
   Chahal JS, 2016, P NATL ACAD SCI USA, V113, pE4133, DOI 10.1073/pnas.1600299113
   Chaudhary N, 2021, NAT REV DRUG DISCOV, V20, P817, DOI 10.1038/s41573-021-00283-5
   Cheng Q, 2020, NAT NANOTECHNOL, V15, P313, DOI 10.1038/s41565-020-0669-6
   Cheng XW, 2016, ADV DRUG DELIVER REV, V99, P129, DOI 10.1016/j.addr.2016.01.022
   Chivukula S, 2021, NPJ VACCINES, V6, DOI 10.1038/s41541-021-00420-6
   Connors Jennifer, 2022, Res Sq, DOI 10.21203/rs.3.rs-2199652/v1
   CONRY RM, 1995, CANCER RES, V55, P1397
   Cui SH, 2018, TOXICOL RES-UK, V7, P473, DOI 10.1039/c8tx00005k
   Daffis S, 2010, NATURE, V468, P452, DOI 10.1038/nature09489
   Datoo MS, 2022, LANCET INFECT DIS, V22, P1728, DOI 10.1016/S1473-3099(22)00442-X
   Datoo MS, 2021, LANCET, V397, P1809, DOI 10.1016/S0140-6736(21)00943-0
   Daubenberger CA, 2022, LANCET INFECT DIS, V22, P1655, DOI 10.1016/S1473-3099(22)00523-0
   Derrick SC, 2011, VACCINE, V29, P2902, DOI 10.1016/j.vaccine.2011.02.010
   Devarkar SC, 2016, P NATL ACAD SCI USA, V113, P596, DOI 10.1073/pnas.1515152113
   Dolgin E, 2023, NATURE, V613, P419, DOI 10.1038/d41586-023-00042-z
   Epstein JE, 2011, SCIENCE, V334, P475, DOI 10.1126/science.1211548
   Espeseth AS, 2020, NPJ VACCINES, V5, DOI 10.1038/s41541-020-0163-z
   Fan XY, 2021, EMERG MICROBES INFEC, V10, P1217, DOI 10.1080/22221751.2021.1935328
   Finney J, 2018, RETROVIROLOGY, V15, DOI 10.1186/s12977-018-0435-0
   Fleeton MN, 2001, J INFECT DIS, V183, P1395, DOI 10.1086/319857
   Forrest BD, 2008, CLIN VACCINE IMMUNOL, V15, P1042, DOI 10.1128/CVI.00397-07
   Freyn AW, 2020, MOL THER, V28, P1569, DOI 10.1016/j.ymthe.2020.04.018
   Gebre MS, 2022, NATURE, V601, P410, DOI 10.1038/s41586-021-04231-6
   Geers D, 2021, SCI IMMUNOL, V6, DOI 10.1126/sciimmunol.abj1750
   Ghattas M, 2021, VACCINES-BASEL, V9, DOI 10.3390/vaccines9121490
   Gilbert PB, 2022, SCIENCE, V375, P43, DOI 10.1126/science.abm3425
   Green AM, 2013, J IMMUNOL, V190, P270, DOI 10.4049/jimmunol.1200061
   Greer CE, 2007, VACCINE, V25, P481, DOI 10.1016/j.vaccine.2006.07.048
   Greulich W, 2019, CELL, V179, P1264, DOI 10.1016/j.cell.2019.11.001
   Gupta S, 2005, J VIROL, V79, P7135, DOI 10.1128/JVI.79.11.7135-7145.2005
   Hartikka J, 2009, VACCINE, V27, P6399, DOI 10.1016/j.vaccine.2009.06.014
   Hartmann G, 2017, ADV IMMUNOL, V133, P121, DOI 10.1016/bs.ai.2016.11.001
   Hayashi CTH, 2022, NPJ VACCINES, V7, DOI 10.1038/s41541-022-00577-8
   Haynes BF, 2017, SCIENCE, V355, P1129, DOI 10.1126/science.aan0662
   Heil F, 2004, SCIENCE, V303, P1526, DOI 10.1126/science.1093620
   Hoerr I, 2000, EUR J IMMUNOL, V30, P1
   Hyde JL, 2015, VIROLOGY, V479, P66, DOI 10.1016/j.virol.2015.01.019
   Ishida T, 2008, INT J PHARM, V354, P56, DOI 10.1016/j.ijpharm.2007.11.005
   John S, 2018, VACCINE, V36, P1689, DOI 10.1016/j.vaccine.2018.01.029
   Karikó K, 2005, IMMUNITY, V23, P165, DOI 10.1016/j.immuni.2005.06.008
   Karikó K, 2011, NUCLEIC ACIDS RES, V39, DOI 10.1093/nar/gkr695
   Karpenko LI, 2014, EXPERT REV VACCINES, V13, P155, DOI 10.1586/14760584.2014.861748
   Kim W, 2022, NATURE, V604, P141, DOI 10.1038/s41586-022-04527-1
   Kremsner PG, 2022, LANCET INFECT DIS, V22, P329, DOI [10.1016/S1473-3099(21)00677-0, 10.1016/S1473-3099(21)00677]
   Larsen SE, 2023, VACCINES-BASEL, V11, DOI 10.3390/vaccines11010130
   Leung DW, 2016, CURR OPIN STRUC BIOL, V36, P133, DOI 10.1016/j.sbi.2016.02.001
   Li CF, 2022, NAT IMMUNOL, V23, P543, DOI 10.1038/s41590-022-01163-9
   Li JL, 2022, VIROL J, V19, DOI 10.1186/s12985-022-01919-7
   Liang F, 2017, MOL THER, V25, P2635, DOI 10.1016/j.ymthe.2017.08.006
   Lima SA, 2017, NAT STRUCT MOL BIOL, V24, P1057, DOI 10.1038/nsmb.3499
   Linares-Fernández S, 2020, TRENDS MOL MED, V26, P311, DOI 10.1016/j.molmed.2019.10.002
   Liu S, 2021, NAT MATER, V20, P701, DOI 10.1038/s41563-020-00886-0
   Lonez C, 2014, NANOMED-NANOTECHNOL, V10, P775, DOI 10.1016/j.nano.2013.12.003
   Lorenzi JCC, 2010, BMC BIOTECHNOL, V10, DOI 10.1186/1472-6750-10-77
   Luan N, 2022, PHARMACEUTICS, V14, DOI 10.3390/pharmaceutics14050973
   Lundstrom K, 2020, INT J MOL SCI, V21, DOI 10.3390/ijms21145130
   Mallory KL, 2021, NPJ VACCINES, V6, DOI 10.1038/s41541-021-00345-0
   MALONE RW, 1989, P NATL ACAD SCI USA, V86, P6077, DOI 10.1073/pnas.86.16.6077
   MARTINON F, 1993, EUR J IMMUNOL, V23, P1719, DOI 10.1002/eji.1830230749
   Mascola JR, 2013, IMMUNOL REV, V254, P225, DOI 10.1111/imr.12075
   Mateus J, 2021, SCIENCE, V374, P420, DOI 10.1126/science.abj9853
   Mauro VP, 2018, BIODRUGS, V32, P69, DOI 10.1007/s40259-018-0261-x
   McElhaney JE, 2006, J IMMUNOL, V176, P6333, DOI 10.4049/jimmunol.176.10.6333
   McMahan K, 2021, NATURE, V590, DOI 10.1038/s41586-020-03041-6
   McMahon M, 2022, P NATL ACAD SCI USA, V119, DOI 10.1073/pnas.2206333119
   Miao L, 2019, NAT BIOTECHNOL, V37, P1174, DOI 10.1038/s41587-019-0247-3
   Morgan J, 2021, IMMUNOL REV, V301, P10, DOI 10.1111/imr.12963
   Mou ZR, 2015, SCI TRANSL MED, V7, DOI 10.1126/scitranslmed.aac5477
   Moyo N, 2019, MOL THER-METH CLIN D, V12, P32, DOI 10.1016/j.omtm.2018.10.010
   Mu ZK, 2021, VACCINES-BASEL, V9, DOI 10.3390/vaccines9020134
   Mudd PA, 2022, CELL, V185, P603, DOI 10.1016/j.cell.2021.12.026
   MUNROE D, 1990, MOL CELL BIOL, V10, P3441, DOI 10.1128/MCB.10.7.3441
   Ndeupen S, 2022, PLOS PATHOG, V18, DOI 10.1371/journal.ppat.1010255
   Nicholson AL, 2019, TRENDS CELL BIOL, V29, P191, DOI 10.1016/j.tcb.2018.11.002
   Nkumama IN, 2021, NAT MICROBIOL, V6, P1345, DOI 10.1038/s41564-021-00982-0
   NUSSENZWEIG RS, 1967, NATURE, V216, P160, DOI 10.1038/216160a0
   Oberhardt V, 2021, NATURE, V597, P268, DOI 10.1038/s41586-021-03841-4
   Oneko M, 2021, NAT MED, V27, P1636, DOI 10.1038/s41591-021-01470-y
   Ostendorf T, 2020, IMMUNITY, V52, P591, DOI 10.1016/j.immuni.2020.03.009
   Ouranidis A, 2022, BIOMEDICINES, V10, DOI 10.3390/biomedicines10010050
   Pai M, 2016, NAT REV DIS PRIMERS, V2, DOI 10.1038/nrdp.2016.76
   Painter MM, 2021, IMMUNITY, V54, P2133, DOI 10.1016/j.immuni.2021.08.001
   Pardi N, 2022, NAT COMMUN, V13, DOI 10.1038/s41467-022-32149-8
   Pardi N, 2019, MOL THER-NUCL ACIDS, V15, P36, DOI 10.1016/j.omtn.2019.03.003
   Pardi N, 2018, J EXP MED, V215, P1571, DOI 10.1084/jem.20171450
   Pardi N, 2017, NATURE, V543, P248, DOI 10.1038/nature21428
   Patel S, 2020, NAT COMMUN, V11, DOI 10.1038/s41467-020-14527-2
   Petsch B, 2012, NAT BIOTECHNOL, V30, P1210, DOI 10.1038/nbt.2436
   Plotkin SA, 2005, NAT MED, V11, pS5, DOI 10.1038/nm1209
   Plotkin SA, 2010, CLIN VACCINE IMMUNOL, V17, P1055, DOI 10.1128/CVI.00131-10
   Polack FP, 2020, NEW ENGL J MED, V383, P2603, DOI 10.1056/NEJMoa2034577
   Pollard AJ, 2021, NAT REV IMMUNOL, V21, P83, DOI 10.1038/s41577-020-00479-7
   Polo JM, 1999, P NATL ACAD SCI USA, V96, P4598, DOI 10.1073/pnas.96.8.4598
   Pushko P, 2000, VACCINE, V19, P142, DOI 10.1016/S0264-410X(00)00113-4
   Pyankov OV, 2015, J INFECT DIS, V212, pS368, DOI 10.1093/infdis/jiv019
   Qiu P, 1996, GENE THER, V3, P262
   Rais M, 2023, TUBERCULOSIS, V138, DOI 10.1016/j.tube.2022.102302
   Raj DK, 2020, NATURE, V582, P104, DOI 10.1038/s41586-020-2220-1
   Ramanathan A, 2016, NUCLEIC ACIDS RES, V44, P7511, DOI 10.1093/nar/gkw551
   Robinson HL, 2018, CLIN PHARMACOL THER, V104, P1062, DOI 10.1002/cpt.1208
   Rosa SS, 2021, VACCINE, V39, P2190, DOI 10.1016/j.vaccine.2021.03.038
   Sahay G, 2022, ACCOUNTS CHEM RES, V55, P2, DOI 10.1021/acs.accounts.1c00544
   Sahin U, 2014, NAT REV DRUG DISCOV, V13, P759, DOI 10.1038/nrd4278
   Saunders KO, 2021, NPJ VACCINES, V6, DOI 10.1038/s41541-021-00307-6
   Schnee M, 2016, PLOS NEGLECT TROP D, V10, DOI 10.1371/journal.pntd.0004746
   Schuberth-Wagner C, 2015, IMMUNITY, V43, P41, DOI 10.1016/j.immuni.2015.06.015
   Schultz-Cherry S, 2000, VIROLOGY, V278, P55, DOI 10.1006/viro.2000.0635
   Seder RA, 2008, NAT REV IMMUNOL, V8, P247, DOI 10.1038/nri2274
   Seder RA, 2013, SCIENCE, V341, P1359, DOI 10.1126/science.1241800
   Shahrear S, 2023, MOL DIVERS, V27, P1613, DOI 10.1007/s11030-022-10515-4
   Shang SB, 2016, PLOS PATHOG, V12, DOI 10.1371/journal.ppat.1005688
   Sharif N, 2021, FRONT IMMUNOL, V12, DOI 10.3389/fimmu.2021.714170
   Sharma R, 2021, SCI REP-UK, V11, DOI 10.1038/s41598-021-93266-w
   Sissoko MS, 2017, LANCET INFECT DIS, V17, P498, DOI [10.1016/S1473-3099(17)30104-4, 10.1016/s1473-3099(17)30104-4]
   Sliepen K, 2016, EXPERT REV VACCINES, V15, P349, DOI 10.1586/14760584.2016.1129905
   Sridhar S, 2013, NAT MED, V19, P1305, DOI 10.1038/nm.3350
   Srivastava S, 2013, J IMMUNOL, V191, P1016, DOI 10.4049/jimmunol.1301236
   Stanisic DI, 2021, EXPERT REV VACCINES, V20, P143, DOI 10.1080/14760584.2021.1882309
   Stylianou E, 2018, INFECT IMMUN, V86, DOI 10.1128/IAI.00014-18
   Suryawanshi P, 2021, FRONT IMMUNOL, V12, DOI 10.3389/fimmu.2021.663919
   Swaminathan G, 2016, SCI REP-UK, V6, DOI 10.1038/srep34215
   Swaminathan G, 2016, VACCINE, V34, P110, DOI 10.1016/j.vaccine.2015.10.132
   Tahtinen S, 2022, NAT IMMUNOL, V23, P532, DOI 10.1038/s41590-022-01160-y
   Taina-Gonzalez L, 2022, PHARMACEUTICS, V14, DOI 10.3390/pharmaceutics14020460
   Tanaka T, 2008, EUR J IMMUNOL, V38, P1351, DOI 10.1002/eji.200737998
   Tanji H, 2015, NAT STRUCT MOL BIOL, V22, P109, DOI 10.1038/nsmb.2943
   Tarke A, 2021, CELL REP MED, V2, DOI 10.1016/j.xcrm.2021.100355
   Turner JS, 2021, NATURE, V596, P109, DOI 10.1038/s41586-021-03738-2
   Valentin A, 2022, FRONT IMMUNOL, V13, DOI 10.3389/fimmu.2022.945706
   Verbeke R, 2022, IMMUNITY, V55, P1993, DOI 10.1016/j.immuni.2022.10.014
   Vogel AB, 2018, MOL THER, V26, P446, DOI 10.1016/j.ymthe.2017.11.017
   Waghela IN, 2022, FRONT IMMUNOL, V13, DOI 10.3389/fimmu.2022.1026052
   Weill L, 2012, NAT STRUCT MOL BIOL, V19, P577, DOI 10.1038/nsmb.2311
   Whitlow E, 2020, VACCINES-BASEL, V8, DOI 10.3390/vaccines8040586
   WOLFF JA, 1990, SCIENCE, V247, P1465, DOI 10.1126/science.1690918
   Wuebben C, 2022, CURR OPIN IMMUNOL, V79, DOI 10.1016/j.coi.2022.102249
   Xia XH, 2021, VACCINES-BASEL, V9, DOI 10.3390/vaccines9070734
   Xue T, 2004, INFECT IMMUN, V72, P6324, DOI 10.1128/IAI.72.11.6324-6329.2004
   Yang L, 2022, FRONT IMMUNOL, V13, DOI 10.3389/fimmu.2022.896958
   Yang ST, 2016, CHEM PHYS LIPIDS, V199, P136, DOI 10.1016/j.chemphyslip.2016.05.003
   Younger DS, 2016, NEUROL CLIN, V34, P1035, DOI 10.1016/j.ncl.2016.05.004
   Zavala F, 2022, J CLIN INVEST, V132, DOI 10.1172/JCI156588
   Zhang P, 2021, NAT MED, V27, P2234, DOI 10.1038/s41591-021-01574-5
   Zhang SL, 2015, ACS NANO, V9, P8655, DOI 10.1021/acsnano.5b03184
   Zhang ZL, 2022, CELL, V185, P2434, DOI 10.1016/j.cell.2022.05.022
   Zhang ZK, 2016, IMMUNITY, V45, P737, DOI 10.1016/j.immuni.2016.09.011
   Zhuang XY, 2020, VACCINES-BASEL, V8, DOI 10.3390/vaccines8010123
   Zohra FT, 2005, ANAL BIOCHEM, V345, P164, DOI 10.1016/j.ab.2005.06.031
NR 171
TC 22
Z9 24
U1 8
U2 40
PU FRONTIERS MEDIA SA
PI LAUSANNE
PA AVENUE DU TRIBUNAL FEDERAL 34, LAUSANNE, CH-1015, SWITZERLAND
SN 1664-3224
J9 FRONT IMMUNOL
JI Front. Immunol.
PD APR 24
PY 2023
VL 14
AR 1172691
DI 10.3389/fimmu.2023.1172691
PG 16
WC Immunology
WE Science Citation Index Expanded (SCI-EXPANDED)
SC Immunology
GA F5JA9
UT WOS:000982696400001
PM 37168860
OA Green Published, gold
DA 2025-02-04
ER

PT J
AU Marussig, M
   Renia, L
   Mazier, D
AF Marussig, M
   Renia, L
   Mazier, D
TI Interactions between AIDS viruses and malaria parasites: A role for
   macrophages?
SO RESEARCH IN VIROLOGY
LA English
DT Article; Proceedings Paper
CT 5th Rhine-Main Symposium on Macrophages and HIV
CY MAY, 1995
CL FRANKFURT, GERMANY
SP Natl Agcy AIDS Res, INSERM, BMBFT, DLR
ID RETROVIRUS-INDUCED IMMUNODEFICIENCY; PLASMODIUM-FALCIPARUM MALARIA;
   TUMOR-NECROSIS-FACTOR; CD4+ T-CELLS; CEREBRAL MALARIA; ACTIVATED
   MACROPHAGES; CYTOKINE PRODUCTION; MONONUCLEAR-CELLS; HIV-1 INFECTION;
   LEUKEMIA-VIRUS
C1 HOP LA PITIE SALPETRIERE,DEPT PARASITOL,U313 INSERM,F-75013 PARIS,FRANCE.
C3 Assistance Publique Hopitaux Paris (APHP); Hopital Universitaire
   Pitie-Salpetriere - APHP; Institut National de la Sante et de la
   Recherche Medicale (Inserm); Sorbonne Universite
RI Renia, Laurent/E-2117-2011
OI Renia, Laurent/0000-0003-0349-1557
CR AHVAZI BC, 1995, J LEUKOCYTE BIOL, V58, P23, DOI 10.1002/jlb.58.1.23
   ALLEN S, 1991, J INFECT DIS, V164, P67, DOI 10.1093/infdis/164.1.67
   AMADORI A, 1989, J IMMUNOL, V143, P2146
   AZIZ DC, 1989, NATURE, V338, P505, DOI 10.1038/338505a0
   BOMFORD R, 1973, NATURE, V242, P471, DOI 10.1038/242471a0
   BOUHAROUNTAYOUN H, 1995, J EXP MED, V182, P409, DOI 10.1084/jem.182.2.409
   CERNY A, 1990, J EXP MED, V171, P315, DOI 10.1084/jem.171.1.315
   CHATTOPADHYAY SK, 1989, P NATL ACAD SCI USA, V86, P3862, DOI 10.1073/pnas.86.10.3862
   CHEUNG SC, 1991, J IMMUNOL, V146, P121
   CLARK I, 1987, J IMMUNOL, V139, P3393
   CLERICI M, 1993, SCIENCE, V262, P1721, DOI 10.1126/science.7903123
   COLEBUNDERS R, 1990, J INFECTION, V21, P167, DOI 10.1016/0163-4453(90)91701-E
   CORREA M, 1980, J IMMUNOL, V125, P749
   CURFS JHAJ, 1993, PARASITOLOGY, V107, P125, DOI 10.1017/S0031182000067226
   DANDREA A, 1992, J EXP MED, V176, P1387, DOI 10.1084/jem.176.5.1387
   ECKWALANGA M, 1994, P NATL ACAD SCI USA, V91, P8097, DOI 10.1073/pnas.91.17.8097
   FIORENTINO DF, 1991, J IMMUNOL, V147, P3815
   FIORENTINO DF, 1991, J IMMUNOL, V146, P3444
   GAZZINELLI RT, 1994, J EXP MED, V180, P2199, DOI 10.1084/jem.180.6.2199
   GAZZINELLI RT, 1992, J IMMUNOL, V148, P182
   GENDELMAN HE, 1989, AIDS, V3, P475, DOI 10.1097/00002030-198908000-00001
   GOODGAME RW, 1990, NEW ENGL J MED, V323, P383, DOI 10.1056/NEJM199008093230605
   GRAU GE, 1989, IMMUNOL REV, V112, P49, DOI 10.1111/j.1600-065X.1989.tb00552.x
   GREENBERG AE, 1991, NEW ENGL J MED, V325, P105, DOI 10.1056/NEJM199107113250206
   GREENWOOD BM, 1972, LANCET, V1, P169
   HOLMES KL, 1990, EUR J IMMUNOL, V20, P2783, DOI 10.1002/eji.1830201237
   JOLICOEUR P, 1991, FASEB J, V5, P2398, DOI 10.1096/fasebj.5.10.2065888
   KLINKEN SP, 1988, J IMMUNOL, V140, P1123
   KOBAYASHI M, 1989, J EXP MED, V176, P1387
   KUMARATILAKE LM, 1994, RES IMMUNOL, V145, P423, DOI 10.1016/S0923-2494(94)80172-X
   KUMARATILAKE LM, 1992, J IMMUNOL, V149, P194
   LANE HC, 1985, NEW ENGL J MED, V313, P79, DOI 10.1056/NEJM198507113130204
   LEAVER RJ, 1990, T ROY SOC TROP MED H, V84, P201, DOI 10.1016/0035-9203(90)90253-B
   LECHUCK R, 1984, CELL IMMUNOL, V84, P253
   LOCKWOOD DNJ, 1989, PARASITOL TODAY, V5, P310, DOI 10.1016/0169-4758(89)90121-X
   LUNEL F, 1989, ACTA TROP, V47, P61
   MAHAJAN RC, 1986, AUST J EXP BIOL MED, V64, P63, DOI 10.1038/icb.1986.7
   MORSE HC, 1992, AIDS, V6, P607, DOI 10.1097/00002030-199207000-00001
   MORSE HC, 1989, J IMMUNOL, V143, P844
   MOSIER DE, 1985, J EXP MED, V161, P766, DOI 10.1084/jem.161.4.766
   MULLER O, 1990, T ROY SOC TROP MED H, V84, P336, DOI 10.1016/0035-9203(90)90306-Y
   MULLER O, 1991, NEW ENGL J MED, V324, P847, DOI 10.1056/NEJM199103213241212
   NGUYENDINH P, 1987, B WORLD HEALTH ORGAN, V65, P607
   OCKENHOUSE CF, 1984, J IMMUNOL, V133, P1601
   Poli G, 1993, Semin Immunol, V5, P165, DOI 10.1006/smim.1993.1020
   RILEY EM, 1989, PARASITE IMMUNOL, V11, P509, DOI 10.1111/j.1365-3024.1989.tb00685.x
   SALAMAN MH, 1969, J GEN MICROBIOL, V59, P583
   STEVENSON M, 1995, J IMMUNOL, V266, P2445
   STEVENSON MM, 1992, INFECT IMMUN, V60, P1193, DOI 10.1128/IAI.60.3.1193-1201.1992
   UEHARA S, 1994, INT IMMUNOL, V6, P1937, DOI 10.1093/intimm/6.12.1937
   WANGOO A, 1990, APMIS, V98, P407, DOI 10.1111/j.1699-0463.1990.tb01051.x
   WARREN HS, 1976, EUR J IMMUNOL, V6, P816, DOI 10.1002/eji.1830061112
   WEDDERBURN N, 1970, LANCET, V2, P114
   WYLER DJ, 1979, INFECT IMMUN, V24, P151, DOI 10.1128/IAI.24.1.151-159.1979
   YETTER RA, 1988, J EXP MED, V168, P623, DOI 10.1084/jem.168.2.623
NR 55
TC 3
Z9 3
U1 0
U2 0
PU EDITIONS SCIENTIFIQUES ELSEVIER
PI PARIS CEDEX 15
PA 141 RUE JAVEL, 75747 PARIS CEDEX 15, FRANCE
SN 0923-2516
J9 RES VIROLOGY
JI Res. Virol.
PD MAR-JUN
PY 1996
VL 147
IS 2-3
BP 139
EP 145
DI 10.1016/0923-2516(96)80228-7
PG 7
WC Virology
WE Conference Proceedings Citation Index - Science (CPCI-S); Science Citation Index Expanded (SCI-EXPANDED)
SC Virology
GA UC606
UT WOS:A1996UC60600010
PM 8901433
DA 2025-02-04
ER

PT J
AU Heidenberger, K
AF Heidenberger, K
TI Strategic investment in preventive health care: Quantitative modelling
   for programme selection and resource allocation
SO OR SPEKTRUM
LA English
DT Review
DE health investment; prevention; economics of; health technology;
   cost-effectiveness analysis; programme selection; resource allocation
ID COST-EFFECTIVENESS ANALYSIS; HUMAN-IMMUNODEFICIENCY-VIRUS;
   CORONARY-HEART-DISEASE; OPTIMAL SCREENING POLICIES; SIMULATION APPROACH;
   MEDICAL PRACTICES; DECISION SUPPORT; CANCER; ECONOMICS; HIV
AB This paper reviews contemporary quantitative approaches to programme selection and resource allocation in preventive health care. For this purpose it is first shown that preventive health programmes are strategic investments. Then we give reasons why cost-effectiveness analysis is our preferred general frame of reference. Within this framework several representative quantitative policy models are discussed next. In the field of chronic illnesses we focus on the prevention of cancer and cardiovascular diseases, the main causes of death and disability in the industrialized countries. Examples from the field of contagious diseases relate to tuberculosis and malaria control, and to the spread of the Acquired Immune Deficiency Syndrome (AIDS). Finally, we present the case of innovation in preventive health technology from a strategic investment angle.
C1 UNIV VIENNA,INST BETRIEBSWIRTSCHAFTSLEHRE,LEHRSTUHL INNOVAT & TECHNOL MANAGEMENT,A-1210 VIENNA,AUSTRIA.
C3 University of Vienna
CR Ahmed R., 1978, Management Science, V24, P1749, DOI DOI 10.1287/MNSC.24.16.1749
   [Anonymous], 1988, METHODS EC EVALUATIO
   ARROW KJ, 1963, AM ECON REV, V53, P941
   Bailey N.T.J., 1975, The mathematical theory of infectious diseases and its applications, V2nd, P413
   BAKER SG, 1989, MED DECIS MAKING, V9, P14, DOI 10.1177/0272989X8900900104
   Barlow R, 1967, AM ECON REV, V57, P130
   BIERMAN H, 1993, CAPITAL BUDGETING DE
   Blum H.L., 1981, Planning for health: Generics for the eighties, V2nd
   BOYD A, 1989, J OPER RES SOC, V40, P529
   BRANDEAU ML, 1991, INTERFACES, V21, P5, DOI 10.1287/inte.21.3.5
   BRANDEAU ML, 1993, MANAGE SCI, V39, P72, DOI 10.1287/mnsc.39.1.72
   BROOKS RG, 1986, IHE1986 SWED I HLTH, P4
   BROOKS RG, 1988, IHE1988 SWED I HLTH, P4
   BROSS IDJ, 1968, J CHRON DIS, V21, P493, DOI 10.1016/0021-9681(68)90023-4
   Chorba R W, 1971, Health Serv Res, V6, P144
   Cox D., 1984, Analysis of Survival Data
   CREESE A, 1983, EC HLTH DEV COUNTRIE
   CRETIN S, 1977, HEALTH SERV RES, V12, P174
   Crystal RoyalA., 1966, Inquiry, V3, P3
   CULYER AJ, 1983, HLTH INDICATORS
   DETSKY AS, 1985, J CHRON DIS, V38, P753, DOI 10.1016/0021-9681(85)90118-3
   Dorfman Robert., 1965, Measuring Benefits of Government Investments: Papers Presented at a Conference of Experts Held November 7-9, 1963
   Drummond M.F., 1989, Oxford Review of Economic Policy, V5, P59
   Drummond M.F., 1980, Principles in economics appraisal in health care
   DRUMMOND MF, 1993, MED DECIS MAKING, V13, P184, DOI 10.1177/0272989X9301300303
   DUNLOP DW, 1975, SOC SCI MED, V9, P133, DOI 10.1016/0037-7856(75)90050-5
   EDDY DM, 1986, NCI MONOGRAPHS, V2, P75
   EDDY DM, 1982, CANCER EPIDEMIOLOGY
   EDDY DM, 1980, SCREENING CANCER
   FARRINGTON CP, 1989, J OPER RES SOC, V40, P355
   FELDSTEIN MS, 1973, B WORLD HEALTH ORGAN, V48, P1
   FINEBERG HV, 1979, NEW ENGL J MED, V301, P1086, DOI 10.1056/NEJM197911153012004
   FINEBERG HV, 1983, J NEURORADIOLOGY, V10, P199
   Fuchs V., 1986, HLTH EC
   FUCHS VR, 1979, PUBLIC INTEREST, P3
   FUCHS VR, 1980, NEW ENGL J MED, V303, P937, DOI 10.1056/NEJM198010163031611
   GAIL MH, 1989, STAT MED, V8, P59, DOI 10.1002/sim.4780080108
   GANIATS TG, 1994, MED DECIS MAKING, V14, P298
   GELIJNS AC, 1991, MED INNOVATION CROSS, V2
   GOLDMAN TA, 1967, COST EFFECTIVENESS A
   HABBEMA JDF, 1987, EUR J OPER RES, V29, P159, DOI 10.1016/0377-2217(87)90105-6
   HALL NG, 1992, OPER RES, V40, P1040, DOI 10.1287/opre.40.6.1040
   HARTUNIAN NS, 1980, AM J PUBLIC HEALTH, V70, P1249, DOI 10.2105/AJPH.70.12.1249
   HEIDENBERGER K, 1990, OR SPEKTRUM, V12, P163
   HEIDENBERGER K, 1993, EUR J OPER RES, V70, P167, DOI 10.1016/0377-2217(93)90036-M
   Heidenberger K, 1991, Offentl Gesundheitswes, V53, P241
   HEIDENBERGER K, 1982, METHOD INFORM MED, V21, P197
   HEIDENBERGER K, 1992, SOCIO-ECON PLAN SCI, V26, P129, DOI 10.1016/0038-0121(92)90019-2
   HEIDENBERGER K, 1994, 13TH EUR 36TH NAT C
   HEIDENBERGER K, 1988, OR SPEKTRUM, V4, P221
   HEIDENBERGER K, 1988, MANAGEMENT PROBLEMS
   HEIDENBERGER K, 1983, STRATEGISCHE ANAL SE
   HEIDENBERGER K, 1990, QUANTITATIVE MODELLE
   HEIDENBERGER K, 1982, OR SPEKTRUM, V4, P91
   HETHCOTE HW, 1984, GONORRHEA TRANSITION
   HOMER JB, 1991, INTERFACES, V21, P26, DOI 10.1287/inte.21.3.26
   HOUSHYAR A, 1990, SOCIO ECON PLAN SCI, V24, P187, DOI 10.1016/0038-0121(90)90002-O
   IGLEHART JK, 1982, NEW ENGL J MED, V306, P120, DOI 10.1056/NEJM198201143060235
   Kamlet M.S., 1992, The comparative benefits modeling project: A framework for costutility analysis of government health care programs
   KANNEL WB, 1976, AM J CARDIOL, V38, P46, DOI 10.1016/0002-9149(76)90061-8
   KAPLAN EH, 1989, OPER RES, V37, P198, DOI 10.1287/opre.37.2.198
   Kaplan EH, 1994, MODELING AIDS EPIDEM
   KEELER EB, 1983, MANAGE SCI, V29, P300, DOI 10.1287/mnsc.29.3.300
   Kermack WO, 1933, P R SOC LOND A-CONTA, V141, P94, DOI 10.1098/rspa.1933.0106
   Kermack WO, 1932, P R SOC LOND A-CONTA, V138, P55, DOI 10.1098/rspa.1932.0171
   Kermack WO, 1927, P R SOC LOND A-CONTA, V115, P700, DOI 10.1098/rspa.1927.0118
   KESSLER L, 1989, MED DECIS MAKING, V9, P1, DOI 10.1177/0272989X8900900102
   KLARMAN HE, 1974, INT J HEALTH SERV, V4, P325, DOI 10.2190/YVTU-WKB5-QM0L-1BYU
   KLARMAN HE, 1982, MILBANK FUND Q, V60, P585, DOI 10.2307/3349692
   KLARMAN HE, 1965, MEASURING BENEFITS G
   KNOX EG, 1973, PROBLEMS PROGR MED C, V9, P19
   KRISTEIN MM, 1980, SOC SCI MED-MED ECON, V14, P275, DOI 10.1016/0160-7995(80)90015-5
   KRISTEIN MM, 1977, SCIENCE, V195, P457, DOI 10.1126/science.402026
   KRISTEIN MM, 1977, PREV MED, V6, P252, DOI 10.1016/0091-7435(77)90052-4
   Kristen M M, 1983, Adv Health Econ Health Serv Res, V4, P199
   LAIRSON DR, 1988, HEALTH POLICY, V9, P309, DOI 10.1016/0168-8510(88)90019-X
   LEE HL, 1988, OPER RES, V36, P917, DOI 10.1287/opre.36.6.917
   LIPSCOMB J, 1989, MED CARE S, V27, P233
   MANTON KG, 1985, PROCEDURES EVALUATIN
   MARGOLIS J, 1977, PUBLIC EXPENDITURE P
   MCKINLAY JB, 1977, MILBANK FUND Q, V55, P405, DOI 10.2307/3349539
   McNeil B J, 1981, Med Decis Making, V1, P345, DOI 10.1177/0272989X8100100405
   MILSUM JH, 1989, COMPUT BIOL MED, V19, P231, DOI 10.1016/0010-4825(89)90011-5
   MILSUM JH, 1991, METHOD INFORM MED, V30, P36
   MOSES S, 1991, AIDS, V5, P407, DOI 10.1097/00002030-199104000-00008
   MOSKOWITZ H, 1993, MANAGE SCI, V39, P307, DOI 10.1287/mnsc.39.3.307
   MOSTELLER F, 1985, SOCIAL EXPT
   MUSHKIN SJ, 1962, J POLIT ECON, V70, P129, DOI 10.1086/258730
   MUSHKIN SJ, 1958, PUBLIC HEALTH REP, V73, P785, DOI 10.2307/4590242
   NEUHAUSER D, 1980, PHYSICIAN COST CONTR
   NICHOLS AL, 1978, MANAGE SCI, V24, P1526, DOI 10.1287/mnsc.24.14.1526
   OBRIEN B, 1994, MED DECIS MAKING, V14, P289, DOI 10.1177/0272989X9401400311
   OZEKICI S, 1991, OPER RES, V39, P261, DOI 10.1287/opre.39.2.261
   PACKER AH, 1968, OPER RES, V16, P227, DOI 10.1287/opre.16.2.227
   PARKER BR, 1983, COMPUT OPER RES, V10, P375, DOI 10.1016/0305-0548(83)90012-6
   PARKER BR, 1990, EUR J OPER RES, V49, P279, DOI 10.1016/0377-2217(90)90346-D
   PARKER BR, 1978, J HEALTH POLIT POLIC, V3, P388, DOI 10.1215/03616878-3-3-388
   PETERSEN C C, 1982, Journal of Medical Systems, V6, P149, DOI 10.1007/BF00997049
   PETERSEN CC, 1981, PREV MED, V10, P277, DOI 10.1016/0091-7435(81)90017-7
   PETERSEN CC, 1981, NAV RES LOG, V28, P157, DOI 10.1002/nav.3800280113
   PREST AR, 1965, ECON J, V75, P683, DOI 10.2307/2229670
   PROROK PV, 1984, STATISTICAL METHODS
   RAVINDRAN A, 1980, SIMULATION       JUL, P13
   REDELMEIER DA, 1993, MED DECIS MAKING, V13, P212, DOI 10.1177/0272989X9301300306
   REDELMEIER DA, 1994, MED DECIS MAKING, V14, P301, DOI 10.1177/0272989X9401400313
   REILLY CH, 1988, IIE TRANS, V20, P97, DOI 10.1080/07408178808966156
   REISMAN A, 1994, OPER RES, V42, P577, DOI 10.1287/opre.42.4.577
   REVELLE C, 1969, MANAGE SCI B-APPL, V16, pB190
   REVELLE CS, 1967, AM REV RESPIR DIS, V96, P893
   Rice D P, 1985, Health Care Financ Rev, V7, P61
   ROGERS PJ, 1981, PREV MED, V10, P324, DOI 10.1016/0091-7435(81)90022-0
   ROWLEY JT, 1994, AIDS, V8, P539, DOI 10.1097/00002030-199404000-00019
   Russell L.B., 1986, IS PREVENTION BETTER
   RUSSELL LB, 1984, HEALTH POLICY, V4, P85, DOI 10.1016/0168-8510(84)90001-0
   RUSSELL LB, 1987, HEALTH POLICY, V7, P57, DOI 10.1016/0168-8510(87)90046-7
   Rutten F., 1994, MAKING DECISIONS HLT
   SCHIEBER GJ, 1993, HEALTH AFFAIR, V12, P120, DOI 10.1377/hlthaff.12.2.120
   SCHWARTZ JS, 1990, JAMA-J AM MED ASSOC, V264, P1704, DOI 10.1001/jama.264.13.1704
   SHEPARD DS, 1984, MANAGE SCI, V30, P423, DOI 10.1287/mnsc.30.4.423
   SHEPARD DS, 1979, PUBLIC HEALTH REP, V94, P535
   SHEPHARD RJ, 1987, HEALTH POLICY, V7, P49, DOI 10.1016/0168-8510(87)90045-5
   SHWARTZ M, 1978, OPER RES, V26, P937, DOI 10.1287/opre.26.6.937
   SHWARTZ M, 1992, MED DECIS MAKING, V12, P222, DOI 10.1177/0272989X9201200308
   SHWARTZ M, 1984, STATISTICAL METHODS
   SMITH WF, 1968, PUBLIC HEALTH REP, V83, P899, DOI 10.2307/4593444
   SONDIK EJ, 1979, NATIONAL C HIGH BLOO
   THOMPSON MS, 1983, MED DECIS MAKING, V3, P285, DOI 10.1177/0272989X8300300304
   THOMPSON MS, 1980, EVALUATION REV, V4, P549, DOI 10.1177/0193841X8000400407
   TORMANS G, 1993, SOC SCI MED, V37, P173, DOI 10.1016/0277-9536(93)90453-B
   TORRANCE GW, 1986, J HLTH EC, V4, P1
   TSEVAT J, 1992, AM J MED, V93, pS43, DOI 10.1016/0002-9343(92)90627-N
   TSODIKOV AD, 1991, MATH BIOSCI, V107, P21, DOI 10.1016/0025-5564(91)90070-Y
   URBAN N, 1989, MED DECIS MAKING, V9, P59, DOI 10.1177/0272989X8900900111
   VANOORTMARSSEN GJ, 1981, EUR J OPER RES, V6, P399, DOI 10.1016/0377-2217(81)90308-8
   VOELKER JA, 1980, NAV RES LOG, V27, P43, DOI 10.1002/nav.3800270105
   Wagner G, 1981, Methods Inf Med, V20, P223
   WALKER A, 1992, MED DECIS MAKING, V12, P2, DOI 10.1177/0272989X9201200102
   WARNER KE, 1979, SOC SCI MED-MED ECON, V13, P227, DOI 10.1016/0160-7995(79)90004-2
   Warner KE., 1982, COST BENEFIT COST EF
   Weinstein M C, 1981, Med Decis Making, V1, P309, DOI 10.1177/0272989X8100100403
   WEINSTEIN MC, 1977, NEW ENGL J MED, V296, P716, DOI 10.1056/NEJM197703312961304
   WEINSTEIN MC, 1987, AM J PUBLIC HEALTH, V77, P1417, DOI 10.2105/AJPH.77.11.1417
   WEISBROD BA, 1971, J POLIT ECON, V79, P527, DOI 10.1086/259766
   WEISBROD BA, 1983, 210 U WISC MAD DEP E
   WOODBURY MA, 1981, INT J EPIDEMIOL, V10, P187
   YU SZ, 1982, J EPID COMM HLTH, V3, P1
   1986, B WORLD HEALTH ORGAN, V64, P683
   1982, INVESTMENT APPRAISAL
   1980, 1 US C OFF TECHN ASS
NR 149
TC 8
Z9 9
U1 0
U2 16
PU SPRINGER VERLAG
PI NEW YORK
PA 175 FIFTH AVE, NEW YORK, NY 10010
SN 0171-6468
J9 OR SPEKTRUM
JI OR Spektrum
PD JAN
PY 1996
VL 18
IS 1
BP 1
EP 14
PG 14
WC Operations Research & Management Science
WE Science Citation Index Expanded (SCI-EXPANDED); Social Science Citation Index (SSCI)
SC Operations Research & Management Science
GA TR655
UT WOS:A1996TR65500001
DA 2025-02-04
ER

PT J
AU Chinsembu, KC
   Hijarunguru, A
   Mbangu, A
AF Chinsembu, K. C.
   Hijarunguru, A.
   Mbangu, A.
TI Ethnomedicinal plants used by traditional healers in the management of
   HIV/AIDS opportunistic diseases in Rundu, Kavango East Region, Namibia
SO SOUTH AFRICAN JOURNAL OF BOTANY
LA English
DT Article
DE Ethnobotany; HIV/AIDS; Opportunistic diseases; Rundu; Namibia
ID AFRICAN MEDICINAL-PLANTS; ETHNOBOTANICAL SURVEY; INDIGENOUS KNOWLEDGE;
   ANTIBACTERIAL; MALARIA; TUBERCULOSIS; COMMUNITIES; DISTRICT; HIV;
   GENOTOXICITY
AB Since human immunodeficiency virus (HIV) infected persons seek treatment from traditional healers, there is an urgent need to document plants used by traditional healers to manage acquired immunodeficiency syndrome (AIDS) opportunistic diseases. This study documented plants used to manage AIDS-related opportunistic diseases in Rundu, Kavango East Region, Namibia. Primary, secondary and tertiary samplings of traditional healers were conducted. During the interviews, the following ethnobotanical data were recorded: plant species, parts used, modes of preparation, administration, and diseases treated. Data were analysed by calculating percentage frequencies, familiarity index (F1), and factor of informant consensus (F-IC). Seventy plant species from 54 genera and 28 families, mostly the Fabaceae, Anacardiaceae, and Combretaceae were used as ethnomedicines. Leaves, followed by roots and bark, were mostly harvested for the treatment of skin diseases, diarrhoea, STIs, TB, coughs, oral infections, malaria, meningitis, headache, hair loss, weight loss, cancer, liver, jaundice, and vomiting. Fourteen plants were used to treat four or more disease conditions: Peltopho rum africanum, Cucumis africanus, Kigelia africana, Aloe esculenta, Ficus burkei, Securidaca longepedunculata, Diospyros lycioides, Diospyros mespiliformis, Terminalia sericea, Acanthosicyos naudinianus, Combretum hereroense, Dichrostachys cinerea, Ximenia caffra, and Xylopia tomentosa. These multi-use plant species may have broad antimicrobial activities but also risk overexploitation. Further work is needed to screen plant extracts for in vitro anti-HIV activity and cytotoxicity. (C) 2015 SAAB. Published by Elsevier B.V. All rights reserved.
C1 [Chinsembu, K. C.; Hijarunguru, A.; Mbangu, A.] Univ Namibia, Fac Sci, Dept Biol Sci, Windhoek, Namibia.
C3 University of Namibia
RP Chinsembu, KC (corresponding author), Univ Namibia, Fac Sci, Dept Biol Sci, Private Bag 13301, Windhoek, Namibia.
EM kchinsembu@unam.na
FU University of Namibia Research and Publications Committee; African
   Union/NEPAD Southern African Network for Biosciences (SANBio) through
   Council for Scientific and Industrial Research (CSIR), Pretoria, South
   Africa
FX We thank institutions that funded the study through research grants to
   the first author: 2009, University of Namibia Research and Publications
   Committee, and the African Union/NEPAD Southern African Network for
   Biosciences (SANBio) through the Council for Scientific and Industrial
   Research (CSIR), Pretoria, South Africa. All traditional healers are
   thanked for availing their knowledge on medicinal plants.
CR Afolayan AJ, 2014, J ETHNOPHARMACOL, V153, P220, DOI 10.1016/j.jep.2014.02.023
   Agyare C, 2013, ADV PHARMACOL SCI, V2013, DOI 10.1155/2013/692613
   Alegana VA, 2013, SPAT SPATIO-TEMPORAL, V7, P25, DOI 10.1016/j.sste.2013.09.001
   Anne J.M., 2002, ACTA ENDOSC, V32, P2
   [Anonymous], 2008, NAM DEM HLTH SURV 20
   Barnes J., 2009, Okavango river basin transboundary assessment Okavango river basin transboundary diagnostic analysis: Socio-economic assessment
   Botha CJ, 2008, J ETHNOPHARMACOL, V119, P549, DOI 10.1016/j.jep.2008.07.022
   Brentlinger PE, 2006, LANCET INFECT DIS, V6, P100, DOI 10.1016/S1473-3099(06)70383-8
   Bunalema L, 2014, J ETHNOPHARMACOL, V151, P999, DOI 10.1016/j.jep.2013.12.020
   Canales M, 2005, J ETHNOPHARMACOL, V97, P429, DOI 10.1016/j.jep.2004.11.013
   Central Bureau of Statistics, 2008, REV POV IN NAM
   Cheikhyoussef A, 2011, J ETHNOBIOL ETHNOMED, V7, DOI 10.1186/1746-4269-7-10
   Chinsembu KC, 2010, J ETHNOBIOL ETHNOMED, V6, DOI 10.1186/1746-4269-6-25
   Chinsembu KC, 2009, J ETHNOBIOL ETHNOMED, V5, DOI 10.1186/1746-4269-5-30
   Chintu C, 1995, J TROP PEDIATRICS, V41, P348, DOI 10.1093/tropej/41.6.348
   de Wet H, 2010, J ETHNOPHARMACOL, V130, P284, DOI 10.1016/j.jep.2010.05.004
   Eckl A., 2007, J NAMIBIAN STUDIES, V1, P7
   Eloff JN, 2008, J ETHNOPHARMACOL, V119, P686, DOI 10.1016/j.jep.2008.07.051
   Gilani AH, 2008, J ETHNOPHARMACOL, V119, P1, DOI 10.1016/j.jep.2008.05.040
   Government of the Republic of Namibia, 2013, MAL ANN REP 2012 13
   Government of the Republic of Namibia, 2012, REP 2012 NAT HIV SEN
   Grace OM, 2008, J ETHNOPHARMACOL, V119, P604, DOI 10.1016/j.jep.2008.07.002
   Green E, 2010, J ETHNOPHARMACOL, V130, P151, DOI 10.1016/j.jep.2010.04.033
   Gronhaug TE, 2008, J ETHNOBIOL ETHNOMED, V4, DOI 10.1186/1746-4269-4-26
   Health Communication Partnership, 2004, COMM MOB ACT REP
   Hedimbi M., 2012, Int. J. Med. Plants Res, V1, P004
   Homsy J, 2004, J ALTERN COMPLEM MED, V10, P905
   Uc-Cachón AH, 2014, PULM PHARMACOL THER, V27, P114, DOI 10.1016/j.pupt.2013.08.001
   Katerere DR, 2012, FITOTERAPIA, V83, P932, DOI 10.1016/j.fitote.2012.04.011
   Kidane B, 2014, J ETHNOBIOL ETHNOMED, V10, DOI 10.1186/1746-4269-10-46
   Kisangau DP, 2007, J ETHNOBIOL ETHNOMED, V3, DOI 10.1186/1746-4269-3-29
   Koné WM, 2008, S AFR J BOT, V74, P76, DOI 10.1016/j.sajb.2007.08.015
   Levine Sebastian., 2007, Trends in Human Development and Human Poverty in Namibia
   Luka J, 2014, J ETHNOPHARMACOL, V153, P268, DOI 10.1016/j.jep.2014.02.033
   Mabona U, 2013, S AFR J BOT, V87, P175, DOI 10.1016/j.sajb.2013.04.002
   Madikizela B, 2014, J ETHNOPHARMACOL, V153, P386, DOI 10.1016/j.jep.2014.02.034
   Madikizela B, 2012, J ETHNOPHARMACOL, V141, P61, DOI 10.1016/j.jep.2012.01.053
   Makhafola TJ, 2014, S AFR J BOT, V91, P9, DOI 10.1016/j.sajb.2013.11.010
   Maregesi SM, 2008, J ETHNOPHARMACOL, V119, P58, DOI 10.1016/j.jep.2008.05.033
   Masoko P., 2008, Afr J Tradit Compliment Altern Med, V4, P231
   Mathieu G., 2008, AFRICAN J TRADITIONA, V4, P469
   Mbambo S., 2002, HEAL GOD INDIGENOUS
   Mugisha MK, 2014, J ETHNOPHARMACOL, V155, P194, DOI 10.1016/j.jep.2014.05.012
   Namibia Statistics Agency, 2011, Namibia 2011 population and housing census
   Namukobe J, 2011, J ETHNOPHARMACOL, V136, P236, DOI 10.1016/j.jep.2011.04.044
   Okoth DA, 2013, PHYTOCHEM LETT, V6, P476, DOI 10.1016/j.phytol.2013.06.003
   Picerno P, 2005, J NAT PROD, V68, P1610, DOI 10.1021/np058046z
   Pinto CMA, 2014, APPL MATH COMPUT, V242, P36, DOI 10.1016/j.amc.2014.05.061
   Rakotomalala G, 2013, J ETHNOPHARMACOL, V148, P106, DOI 10.1016/j.jep.2013.03.075
   Ribeiro A, 2010, J ETHNOBIOL ETHNOMED, V6, DOI 10.1186/1746-4269-6-33
   Runyoro DKB, 2006, J ETHNOPHARMACOL, V106, P158, DOI 10.1016/j.jep.2005.12.010
   Gazzaneo LRS, 2005, J ETHNOBIOL ETHNOMED, V1, DOI 10.1186/1746-4269-1-9
   Semenya SS, 2012, J ETHNOPHARMACOL, V144, P395, DOI 10.1016/j.jep.2012.09.027
   Shirungu M.M.J., 2010, THESIS U W CAPE S AF
   Svetaz L, 2010, J ETHNOPHARMACOL, V127, P137, DOI 10.1016/j.jep.2009.09.034
   Tabuti JRS, 2010, J ETHNOPHARMACOL, V127, P130, DOI 10.1016/j.jep.2009.09.035
   Tabuti JRS, 2004, INT J FOOD SCI NUTR, V55, P485, DOI 10.1080/09637480400015745
   Theo A, 2009, TOHOKU J EXP MED, V217, P93, DOI 10.1620/tjem.217.93
   Traore MS, 2013, J ETHNOPHARMACOL, V150, P1145, DOI 10.1016/j.jep.2013.10.048
   United Nations Development Programme, 2000, NAM HUM DEV REP 2000
   Vamvaka E, 2014, BIOTECHNOL ADV, V32, P575, DOI 10.1016/j.biotechadv.2014.02.004
   Vetter S, 2001, Zambezian Baikiaea Woodlands
   Yetein MH, 2013, J ETHNOPHARMACOL, V146, P154, DOI 10.1016/j.jep.2012.12.022
NR 63
TC 28
Z9 28
U1 0
U2 25
PU ELSEVIER
PI AMSTERDAM
PA RADARWEG 29, 1043 NX AMSTERDAM, NETHERLANDS
SN 0254-6299
EI 1727-9321
J9 S AFR J BOT
JI S. Afr. J. Bot.
PD SEP
PY 2015
VL 100
BP 33
EP 42
DI 10.1016/j.sajb.2015.05.009
PG 10
WC Plant Sciences
WE Science Citation Index Expanded (SCI-EXPANDED)
SC Plant Sciences
GA CR3SZ
UT WOS:000361254700006
OA hybrid
DA 2025-02-04
ER

PT J
AU Shah, SN
   Smith, EE
   Obonyo, CO
   Kain, KC
   Bloland, PB
   Slutsker, L
   Hamel, MJ
AF Shah, Snehal N.
   Smith, Ernest E.
   Obonyo, Charles O.
   Kain, Kevin C.
   Bloland, Peter B.
   Slutsker, Laurence
   Hamel, Mary J.
TI HIV immunosuppression and antimalarial efficacy:
   Sulfadoxine-pyrimethamine for the treatment of uncomplicated malaria in
   HIV-infected adults in Siaya, Kenya
SO JOURNAL OF INFECTIOUS DISEASES
LA English
DT Article; Proceedings Paper
CT 53rd Annual Meeting of the
   American-Society-of-Tropical-Medicine-and-Hygiene
CY NOV 07-11, 2004
CL Miami Beach, FL
SP Amer Soc Trop Med & Hyg
ID HUMAN-IMMUNODEFICIENCY-VIRUS; PLASMODIUM-FALCIPARUM MALARIA;
   HIGH-PREVALENCE; WESTERN KENYA; KINSHASA; UGANDA; PARASITEMIA;
   IMMUNOLOGY; RESISTANCE; CHILDREN
AB Background. The altered immune response of persons with human immunodeficiency virus (HIV) infection could result in increased rates of antimalarial treatment failure. We investigated the influence of HIV infection on the response to sulfadoxine-pyrimethamine treatment.
   Methods. Febrile adults with Plasmodium falciparum parasitemia were treated with sulfadoxine-pyrimethamine and were monitored for 28 days. HIV status and CD4 cell count were determined at study enrollment.
   Results. Of the adults enrolled in the study, 508 attended all follow-up visits, including 130 HIV-uninfected adults, 256 HIV-infected adults with a high CD4 cell count (>= 200 cells/mu L), and 122 HIV-infected adults with a low CD4 cell count (< 200 cells/mL). The hazard of treatment failure at day 28 of follow-up was significantly higher for HIV-infected adults with a low CD4 cell count (20.5%) than for HIV-uninfected adults (7.7%). Anemia (hemoglobin level, < 110 g/L) modified the effect of HIV status on treatment failure. When we controlled for fever and parasite density, the hazard of treatment failure for HIV-infected adults with a low CD4 cell count and anemia was 3.4 times higher than that for HIV-uninfected adults (adjusted hazard ratio, 3.38; 95% confidence interval, 1.56-7.34).
   Conclusions. HIV-infected persons with a low CD4 cell count and anemia have an increased risk of antimalarial treatment failure. The response to malaria treatment in HIV- infected persons must be carefully monitored. Proven measures for the control and prevention of malaria must be incorporated into the basic package of services provided by HIV/acquired immunodeficiency syndrome care and treatment programs in malarious areas.
C1 Ctr Dis Control & Prevent, Malaria Branch, Div Parasit Dis, Natl Ctr Infect Dis, Atlanta, GA USA.
   WHO, Expanded Programme Immunizat, Manila, Philippines.
   Univ Toronto, McLaughlin Rotman Ctr, McLaughlin Ctr Mol Med, Hlth Network, Toronto, ON, Canada.
   Kenya Govt Med Res Ctr, Kisumu, Kenya.
   Ctr Vector Biol & Control Res, CDC, KEMRI, Kisumu, Kenya.
C3 Centers for Disease Control & Prevention - USA; National Center for
   Infectious Diseases (NCID); WHO Western Pacific Regional Office; World
   Health Organization; University of Toronto; University Health Network
   Toronto; Kenya Medical Research Institute
RP Shah, SN (corresponding author), Johns Hopkins Sch Publ Hlth, Dept Mol Microbiol & Immunol, 615 N Wolfe St,Ste E5008, Baltimore, MD 21205 USA.
EM snshah@jhsph.edu
RI smith, Eric/KGL-0324-2024; Obonyo, Charles/AAX-5992-2020
OI Obonyo, Charles/0000-0003-0741-8533; Shah, Snehal
   N./0000-0002-8745-398X; Kain, Kevin/0000-0001-6068-1272
CR BEHR C, 1991, RES IMMUNOL, V142, P643, DOI 10.1016/0923-2494(91)90142-6
   BEIER JC, 1990, J MED ENTOMOL, V27, P570, DOI 10.1093/jmedent/27.4.570
   Birku Y, 2002, ETHIOPIAN MED J, V40, P17
   BJORKMAN A, 1988, PROG ALLERGY, V41, P331
   Buckland MS, 2004, INT J STD AIDS, V15, P574, DOI 10.1258/0956462041724217
   *CBS MOH ORC, 2004, KEN DEM HLTH SURV 20, P217
   Chintu C, 1995, J TROP PEDIATRICS, V41, P348, DOI 10.1093/tropej/41.6.348
   Claster S, 2002, J INFECT DIS, V185, pS105, DOI 10.1086/340202
   COLEBUNDERS R, 1990, J INFECTION, V21, P167, DOI 10.1016/0163-4453(90)91701-E
   De Milito A, 2004, CURR HIV RES, V2, P11, DOI 10.2174/1570162043485068
   DRAPER CC, 1985, B WORLD HEALTH ORGAN, V63, P109
   Ekvall H, 2003, CURR OPIN HEMATOL, V10, P108, DOI 10.1097/00062752-200303000-00002
   French N, 2001, AIDS, V15, P899, DOI 10.1097/00002030-200105040-00010
   Good MF, 1999, CURR OPIN IMMUNOL, V11, P412, DOI 10.1016/S0952-7915(99)80069-7
   Granade TC, 2005, CLIN DIAGN LAB IMMUN, V12, P855, DOI 10.1128/CDLI.12.7.855-860.2005
   GREENBERG AE, 1991, NEW ENGL J MED, V325, P105, DOI 10.1056/NEJM199107113250206
   Kalyesubula I, 1997, PEDIATR INFECT DIS J, V16, P876, DOI 10.1097/00006454-199709000-00011
   Kamya MR, 2006, J INFECT DIS, V193, P9, DOI 10.1086/498577
   Kamya MR, 2001, AIDS, V15, P1187, DOI 10.1097/00002030-200106150-00019
   Koblavi-Dème S, 2001, J CLIN MICROBIOL, V39, P1808, DOI 10.1128/JCM.39.5.1808-1812.2001
   Ladner J, 2002, AM J TROP MED HYG, V66, P56, DOI 10.4269/ajtmh.2002.66.56
   LANGHORNE J, 1989, PARASITOL TODAY, V5, P362, DOI 10.1016/0169-4758(89)90113-0
   LWIN M, 1987, T ROY SOC TROP MED H, V81, P899, DOI 10.1016/0035-9203(87)90343-9
   MULLER O, 1990, T ROY SOC TROP MED H, V84, P336, DOI 10.1016/0035-9203(90)90306-Y
   *NASCOP MOH, 2005, AIDS KEN
   NGUYENDINH P, 1987, B WORLD HEALTH ORGAN, V65, P607
   Nwanyanwu OC, 1997, T ROY SOC TROP MED H, V91, P567, DOI 10.1016/S0035-9203(97)90028-6
   Obonyo CO, 2003, T ROY SOC TROP MED H, V97, P585, DOI 10.1016/S0035-9203(03)80038-X
   Ohrt C, 1999, CLIN INFECT DIS, V28, P847, DOI 10.1086/515204
   Parise ME, 1998, AM J TROP MED HYG, V59, P813, DOI 10.4269/ajtmh.1998.59.813
   Plebanski M, 2000, CURR OPIN IMMUNOL, V12, P437, DOI 10.1016/S0952-7915(00)00117-5
   Price RN, 1997, T ROY SOC TROP MED H, V91, P574, DOI 10.1016/S0035-9203(97)90032-8
   SHEARER GM, 1991, AIDS, V5, P245, DOI 10.1097/00002030-199103000-00001
   SIMOOYA OO, 1988, BRIT MED J, V297, P30, DOI 10.1136/bmj.297.6640.30
   Stevenson MM, 2004, NAT REV IMMUNOL, V4, P169, DOI 10.1038/nri1311
   Sullivan P, 2002, J INFECT DIS, V185, pS138, DOI 10.1086/340203
   TAHA TET, 1994, T ROY SOC TROP MED H, V88, P164, DOI 10.1016/0035-9203(94)90277-1
   TARGETT GAT, 1992, PARASITOLOGY, V105, pS61, DOI 10.1017/S0031182000075363
   terKuile FO, 1995, T ROY SOC TROP MED H, V89, P660, DOI 10.1016/0035-9203(95)90435-2
   Terlouw DJ, 2003, ANTIMICROB AGENTS CH, V47, P2929, DOI 10.1128/AAC.47.9.2929-2932.2003
   TIN F, 1984, Southeast Asian Journal of Tropical Medicine and Public Health, V15, P238
   van Eijk AM, 2003, AIDS, V17, P595, DOI 10.1097/00002030-200303070-00015
   Verhoeff FH, 1999, TROP MED INT HEALTH, V4, P5, DOI 10.1046/j.1365-3156.1999.00349.x
   Vreugdenhil CJ, 2004, AM J TROP MED HYG, V71, P537, DOI 10.4269/ajtmh.2004.71.537
   WARSAME M, 1990, J TROP MED HYG, V93, P284
   White NJ, 1998, ANN TROP MED PARASIT, V92, P449, DOI 10.1080/00034989859429
   Whitworth J, 2000, LANCET, V356, P1051, DOI 10.1016/S0140-6736(00)02727-6
   WHO, 2003, WHO TECH REP SER, V916, P1
   *WHO DEP ESS TECHN, 2004, 12 WHO
   Wright RJ, 2004, AM J PREV MED, V27, P42, DOI 10.1016/j.amepre.2004.03.004
NR 50
TC 34
Z9 39
U1 0
U2 0
PU OXFORD UNIV PRESS INC
PI CARY
PA JOURNALS DEPT, 2001 EVANS RD, CARY, NC 27513 USA
SN 0022-1899
EI 1537-6613
J9 J INFECT DIS
JI J. Infect. Dis.
PD DEC 1
PY 2006
VL 194
IS 11
BP 1519
EP 1528
DI 10.1086/508892
PG 10
WC Immunology; Infectious Diseases; Microbiology
WE Science Citation Index Expanded (SCI-EXPANDED); Conference Proceedings Citation Index - Science (CPCI-S)
SC Immunology; Infectious Diseases; Microbiology
GA 102OD
UT WOS:000241820800008
PM 17083036
OA Bronze
DA 2025-02-04
ER

PT J
AU Hotez, PJ
   Molyneux, DH
   Fenwick, A
   Ottesen, E
   Sachs, SE
   Sachs, JD
AF Hotez, Peter J.
   Molyneux, David H.
   Fenwick, Alan
   Ottesen, Eric
   Sachs, Sonia Ehrlich
   Sachs, Jeffrey D.
TI Incorporating a rapid-impact package for neglected tropical diseases
   with programs for HIV/AIDS, tuberculosis, and malaria - A comprehensive
   pro-poor health policy and strategy for the developing world
SO PLOS MEDICINE
LA English
DT Review
ID HUMAN-IMMUNODEFICIENCY-VIRUS; INTESTINAL HELMINTH INFECTIONS;
   PLASMODIUM-FALCIPARUM MALARIA; TRICHURIS-TRICHIURA;
   ASCARIS-LUMBRICOIDES; SCHISTOSOMA-MANSONI; COGNITIVE FUNCTION;
   IRON-DEFICIENCY; HOOKWORM INFECTION; MYCOBACTERIAL ANTIGENS
C1 George Washington Univ, Dept Microbiol Immunol & Trop Med, Washington, DC 20052 USA.
   Albert B Sabin Vaccine Inst, Human Hookworm Vaccine Initiat, Washington, DC USA.
   Univ Liverpool, Liverpool Sch Trop Med, Lymphat Filariasis Support Ctr, Liverpool L3 5QA, Merseyside, England.
   Univ London Imperial Coll Sci Technol & Med, Dept Infect Dis & Epidemiol, London SW7 2AZ, England.
   Schistosomiasis Control Initiat, London, England.
   Emory Univ, Rollins Sch Publ Hlth, Atlanta, GA 30322 USA.
   Task Force Child Survival & Dev, Lymphat Filariasis Support Ctr, Atlanta, GA USA.
   Columbia Univ, Earth Inst, Millennium Village Project, Publ Hlth Program, New York, NY 10027 USA.
C3 George Washington University; Liverpool School of Tropical Medicine;
   University of Liverpool; Imperial College London; Imperial College
   London; Emory University; Rollins School Public Health; Columbia
   University
RP Hotez, PJ (corresponding author), George Washington Univ, Dept Microbiol Immunol & Trop Med, Washington, DC 20052 USA.
EM mtmpjh@gwumc.edu
RI Hotez, Peter/L-9546-2015
OI Hotez, Peter/0000-0001-8770-1042
CR Ajanga A, 2006, T ROY SOC TROP MED H, V100, P59, DOI 10.1016/j.trstmh.2005.06.024
   Albonico M, 2004, INT J PARASITOL, V34, P1205, DOI 10.1016/j.ijpara.2004.08.001
   Ali A, 2002, ETHIOPIAN MED J, V40, P37
   ANDERSON RM, 1982, NATURE, V297, P557, DOI 10.1038/297557a0
   [Anonymous], 2004, LANCET, V364, P1993
   [Anonymous], SCH DEW GLANC
   [Anonymous], ROLL BACK MAL WORLD
   [Anonymous], 2005, OUR COMMON INTEREST
   Barreto ML, 2000, J INFECT DIS, V182, P1800, DOI 10.1086/317627
   Beasley M, 2002, TROP MED INT HEALTH, V7, P625, DOI 10.1046/j.1365-3156.2002.00900.x
   Beasley NMR, 1999, TROP MED INT HEALTH, V4, P744, DOI 10.1046/j.1365-3156.1999.00486.x
   Bentwich Zvi, 2003, J HIV Ther, V8, P72
   Bhargava Alok, 2003, Food and Nutrition Bulletin, V24, P332
   Borkow G, 2004, CLIN MICROBIOL REV, V17, P1012, DOI 10.1128/CMR.17.4.1012-1030.2004
   Borkow G, 2001, SCAND J INFECT DIS, V33, P568, DOI 10.1080/00365540110026656
   Brabin BJ, 2001, J NUTR, V131, p636S, DOI 10.1093/jn/131.2.636S
   Briand V, 2005, AM J TROP MED HYG, V72, P702, DOI 10.4269/ajtmh.2005.72.702
   Brooker S, 2005, EXPERT REV VACCINES, V4, P35, DOI 10.1586/14760584.4.1.35
   Brooker S, 1999, T ROY SOC TROP MED H, V93, P240, DOI 10.1016/S0035-9203(99)90007-X
   Brooker S, 2002, ACTA TROP, V82, P207, DOI 10.1016/S0001-706X(02)00012-8
   Brown M, 2005, J INFECT DIS, V191, P1648, DOI 10.1086/429668
   Brown M, 2004, J INFECT DIS, V190, P1869, DOI 10.1086/425042
   BUNDY DAP, 1988, PHILOS T ROY SOC B, V321, P405, DOI 10.1098/rstb.1988.0100
   Capron A, 2005, TRENDS PARASITOL, V21, P143, DOI 10.1016/j.pt.2005.01.003
   Chan MS, 1997, PARASITOL TODAY, V13, P438, DOI 10.1016/S0169-4758(97)01144-7
   Chaorattanakawee S, 2003, ANN TROP MED PARASIT, V97, P199, DOI 10.1179/000349803125002968
   Christian P, 2004, LANCET, V364, P981, DOI 10.1016/S0140-6736(04)17023-2
   Cohen C, 2005, CLIN INFECT DIS, V41, P1631, DOI 10.1086/498023
   Coler RN, 2005, TRENDS PARASITOL, V21, P244, DOI 10.1016/j.pt.2005.03.006
   Cooper PJ, 1999, INFECT IMMUN, V67, P5951, DOI 10.1128/IAI.67.11.5951-5957.1999
   Cooper PJ, 2001, INFECT IMMUN, V69, P1574, DOI 10.1128/IAI.69.3.1574-1580.2001
   Crawley J, 2004, AM J TROP MED HYG, V71, P25, DOI 10.4269/ajtmh.2004.71.25
   de Silva NR, 2003, TRENDS PARASITOL, V19, P547, DOI 10.1016/j.pt.2003.10.002
   Diallo TO, 2004, PARASITE IMMUNOL, V26, P365, DOI 10.1111/j.0141-9838.2004.00719.x
   Druilhe P, 2005, TRENDS PARASITOL, V21, P359, DOI 10.1016/j.pt.2005.06.011
   Ehrenberg JP, 2005, BMC PUBLIC HEALTH, V5, DOI 10.1186/1471-2458-5-119
   Elias D, 2005, VACCINE, V23, P1326, DOI 10.1016/j.vaccine.2004.09.038
   Elias D, 2001, CLIN EXP IMMUNOL, V123, P219, DOI 10.1046/j.1365-2249.2001.01446.x
   Elliot M, 2003, GEOCHEM GEOPHY GEOSY, V4, DOI 10.1029/2002GC000425
   Elliott AM, 2005, BMC INFECT DIS, V5, DOI 10.1186/1471-2334-5-115
   Elliott AM, 2003, T ROY SOC TROP MED H, V97, P477, DOI 10.1016/S0035-9203(03)90096-4
   Engels D, 2002, ACTA TROP, V82, P139, DOI 10.1016/S0001-706X(02)00045-1
   *EUR PARL, 2005, REP MAJ NEGL DIS DEV
   Ezeamama AE, 2005, J INFECT DIS, V192, P2160, DOI 10.1086/498219
   Fenwick A, 2005, LANCET, V365, P1029, DOI 10.1016/s0140-6736(05)71134-x
   FENWICK A, 2006, IN PRESS T R SOC TRO
   Fincham JE, 2003, ACTA TROP, V86, P315, DOI 10.1016/S0001-706X(03)00063-9
   Fincham JE, 2002, TRENDS PARASITOL, V18, P385, DOI 10.1016/S1471-4922(02)02300-0
   FLEMING AF, 1994, BRIT J BIOMED SCI, V51, P345
   Fleming AF, 2004, MANSONS TROPICAL DIS, P169
   Friedman JF, 2005, TRENDS PARASITOL, V21, P386, DOI 10.1016/j.pt.2005.06.006
   Gallagher M, 2005, AIDS, V19, P1849, DOI 10.1097/01.aids.0000189846.90946.5d
   Ghosh K, 2006, J INFECT DIS, V193, P155, DOI 10.1086/498528
   Grantham-McGregor S, 2001, J NUTR, V131, p649S, DOI 10.1093/jn/131.2.649S
   Guo JG, 2005, ACTA TROP, V96, P177, DOI 10.1016/j.actatropica.2005.07.012
   Guyatt HL, 2000, LANCET, V356, P2101, DOI 10.1016/S0140-6736(05)74313-0
   Harms G, 2002, TROP MED INT HEALTH, V7, P479, DOI 10.1046/j.1365-3156.2002.00893.x
   Heukelbach J, 2004, B WORLD HEALTH ORGAN, V82, P563
   HOTEZ P, 2006, IN PRESS LANCET
   Hotez PJ, 2005, PLOS MED, V2, P187, DOI 10.1371/journal.pmed.0020067
   Hotez PJ, 2004, NEW ENGL J MED, V351, P799, DOI 10.1056/NEJMra032492
   HOTEZ PJ, 2006, IN PRESS ADV EXP MED
   Jukes MCH, 2002, TROP MED INT HEALTH, V7, P104, DOI 10.1046/j.1365-3156.2002.00843.x
   Kallestrup P, 2005, J INFECT DIS, V192, P1956, DOI 10.1086/497696
   Keiser J, 2005, EMERG INFECT DIS, V11, P1507, DOI 10.3201/eid1110.050614
   King CH, 2005, LANCET, V365, P1561, DOI 10.1016/S0140-6736(05)66457-4
   Lawrence G, 2005, B WORLD HEALTH ORGAN, V83, P34
   Le Hesran JY, 2004, T ROY SOC TROP MED H, V98, P397, DOI 10.1016/j.trstmh.2003.10.009
   Lindsay SW, 2000, T ROY SOC TROP MED H, V94, P37, DOI 10.1016/S0035-9203(00)90431-0
   Lozoff B, 2000, PEDIATRICS, V105, DOI 10.1542/peds.105.4.e51
   LU ZR, 2005, LANCET INFECT DIS, V5, P31
   Lwambo NJS, 1999, T ROY SOC TROP MED H, V93, P497, DOI 10.1016/S0035-9203(99)90349-8
   Lyke KE, 2005, AM J TROP MED HYG, V73, P1124, DOI 10.4269/ajtmh.2005.73.1124
   Mackintosh CL, 2004, TRENDS PARASITOL, V20, P597, DOI 10.1016/j.pt.2004.09.006
   Maher D, 2005, TROP MED INT HEALTH, V10, P734, DOI 10.1111/j.1365-3156.2005.01456.x
   Manga L, 2002, ANN TROP MED PARASIT, V96, pS129, DOI 10.1179/000349802125002473
   McDevitt Michael A, 2004, Curr Hematol Rep, V3, P97
   McKenzie FE, 2005, INT J EPIDEMIOL, V34, P221, DOI 10.1093/ije/dyh399
   Molyneux DH, 2005, PLOS MED, V2, P1064, DOI 10.1371/journal.pmed.0020336
   Molyneux DH, 2005, EYE, V19, P1050, DOI 10.1038/sj.eye.6701961
   Molyneux DH, 2004, LANCET, V364, P380, DOI 10.1016/S0140-6736(04)16728-7
   Molyneux DH, 2004, BMJ-BRIT MED J, V328, P1129, DOI 10.1136/bmj.328.7448.1129
   Moore RD, 2000, SEMIN HEMATOL, V37, P18, DOI 10.1016/S0037-1963(00)90064-7
   Moore RD, 1999, CLIN INFECT DIS, V29, P44, DOI 10.1086/520178
   MURRAY CJL, 1994, GLOBAL COOPERATIVE A
   Nacher M, 2004, CLIN REV ALLERG IMMU, V26, P85, DOI 10.1007/s12016-004-0003-3
   Nacher M, 2001, J PARASITOL, V87, P912, DOI 10.1645/0022-3395(2001)087[0912:CASMPF]2.0.CO;2
   Nacher M, 2002, J PARASITOL, V88, P55, DOI 10.1645/0022-3395(2002)088[0055:IHIAAW]2.0.CO;2
   NACHER M, 2001, AM J TROP MED HYG, V97, P199
   *NEW PARTN AFR DEV, 2003, HLTH STRAT
   Nokes C, 1999, AM J TROP MED HYG, V60, P556, DOI 10.4269/ajtmh.1999.60.556
   NOKES C, 1992, PARASITOLOGY, V104, P539, DOI 10.1017/S0031182000063800
   NOKES C, 1992, P ROY SOC B-BIOL SCI, V247, P77, DOI 10.1098/rspb.1992.0011
   Pawlowski ZS, 2006, PARASITOL INT, V55, pS105, DOI 10.1016/j.parint.2005.11.017
   RAMDATH DD, 1995, PARASITOLOGY, V110, P347, DOI 10.1017/S0031182000080938
   Raso G, 2005, TROP MED INT HEALTH, V10, P42, DOI 10.1111/j.1365-3156.2004.01352.x
   Raso G, 2004, INT J EPIDEMIOL, V33, P1092, DOI 10.1093/ije/dyh241
   Richter J, 2003, ACTA TROP, V86, P161, DOI 10.1016/S0001-706X(03)00032-9
   ROBERTSON LJ, 1992, T ROY SOC TROP MED H, V86, P654, DOI 10.1016/0035-9203(92)90176-D
   Sakti H, 1999, TROP MED INT HEALTH, V4, P322, DOI 10.1046/j.1365-3156.1999.00410.x
   Savioli L, 2005, LANCET, V365, P1520, DOI 10.1016/S0140-6736(05)66433-1
   Schellenberg D, 2003, B WORLD HEALTH ORGAN, V81, P581
   Secor WE, 2003, INFECT IMMUN, V71, P6668, DOI 10.1128/IAI.71.11.6668-6671.2003
   Shapiro AE, 2005, T ROY SOC TROP MED H, V99, P18, DOI 10.1016/j.trstmh.2004.02.006
   Shulman CE, 1996, T ROY SOC TROP MED H, V90, P535, DOI 10.1016/S0035-9203(96)90312-0
   Sokhna C, 2004, MALARIA J, V3, DOI 10.1186/1475-2875-3-43
   Spiegel A, 2003, T ROY SOC TROP MED H, V97, P198, DOI 10.1016/S0035-9203(03)90117-9
   STEPHENSON LS, 1989, AM J TROP MED HYG, V41, P78, DOI 10.4269/ajtmh.1989.41.78
   STEPHENSON LS, 1990, T ROY SOC TROP MED H, V84, P277, DOI 10.1016/0035-9203(90)90286-N
   STEPHENSON LS, 1993, J NUTR, V123, P656, DOI 10.1093/jn/123.4.656
   STEPHENSON LS, 1993, J NUTR, V123, P1036
   Stoltzfus RJ, 2004, J NUTR, V134, P348, DOI 10.1093/jn/134.2.348
   Stoltzfus RJ, 1997, AM J CLIN NUTR, V65, P153, DOI 10.1093/ajcn/65.1.153
   Ter Kuile FO, 2004, AM J TROP MED HYG, V71, P41, DOI 10.4269/ajtmh.2004.71.41
   THIGPEN MC, 2004, AM J TROP MED HYG S, V71, P80
   Umbreit J, 2005, AM J HEMATOL, V78, P225, DOI 10.1002/ajh.20249
   Utzinger J, 2003, LANCET, V362, P1932, DOI 10.1016/S0140-6736(03)14968-9
   van der Werf MJ, 2003, ACTA TROP, V86, P125, DOI 10.1016/S0001-706X(03)00029-9
   van Eijk AM, 2002, AM J TROP MED HYG, V67, P44, DOI 10.4269/ajtmh.2002.67.44
   WHO, 2002, WHO/EDM/TRM/2002.1
   Wolday D, 2002, JAIDS-J ACQ IMM DEF, V31, P56, DOI 10.1097/00126334-200209010-00008
   WOODRUFF AW, 1973, T ROY SOC TROP MED H, V67, P329, DOI 10.1016/0035-9203(73)90109-0
   World Health Organization, 2005, WHO/CDS/CPE/PVC/2005.14
   World Health Organization, 2004, The World Health report 2004: changing history
   2005, BEST PRACTICE PRINCI
NR 125
TC 571
Z9 623
U1 0
U2 57
PU PUBLIC LIBRARY SCIENCE
PI SAN FRANCISCO
PA 1160 BATTERY STREET, STE 100, SAN FRANCISCO, CA 94111 USA
SN 1549-1277
EI 1549-1676
J9 PLOS MED
JI PLos Med.
PD MAY
PY 2006
VL 3
IS 5
BP 576
EP 584
AR e102
DI 10.1371/journal.pmed.0030102
PG 9
WC Medicine, General & Internal
WE Science Citation Index Expanded (SCI-EXPANDED)
SC General & Internal Medicine
GA 057VS
UT WOS:000238623900003
PM 16435908
OA Green Submitted, Green Published, Green Accepted, gold
DA 2025-02-04
ER

PT J
AU Makundi, EA
   Mboera, LEG
   Malebo, HM
   Kitua, AY
AF Makundi, Emmanuel A.
   Mboera, Leonard E. G.
   Malebo, Hamisi M.
   Kitua, Andrew Y.
TI Priority setting on malaria interventions in Tanzania: Strategies and
   challenges to mitigate against the intolerable burden
SO AMERICAN JOURNAL OF TROPICAL MEDICINE AND HYGIENE
LA English
DT Article
ID AFRICA
AB In Tanzania, malaria remains one of the major causes of illness and death. The disease causes major obstacles to social and economic development. The extent of the problem is greatest among children less than five years of age and pregnant women. Malaria has been estimated to cost Tanzania more than US$ 240 million every year in lost gross domestic product, although it can be controlled for a fraction of that sum. Tanzania has actively participated in malaria research and in developing most control tools. However, the use of such tools and scaling up of effective interventions has been a major challenge. Major system constraints include inadequate human, financial, material resources, as well as an inefficient health care system. With an increasing burden with human immunodeficiency virus/acquired immunodeficiency syndrome (HIV/AIDS), there has been a shift in the use of resources whereby more prioritization is given to interventions for HIV/AIDS than for malaria. The country is faced with several challenges including diagnosis, treatment, and control measures. Districts are faced with the inability to generate reliable information needed to make decisions to inform policy and lack skills for priority setting and planning. Budget allocation is not done according to evidence-based priorities, thus leading, to stagnation over time. In this report, we present some success stories and discuss the challenges facing scaling up of interventions and propose priority areas to solving the problems.
C1 [Makundi, Emmanuel A.; Mboera, Leonard E. G.; Malebo, Hamisi M.; Kitua, Andrew Y.] Natl Inst Med Res, Dar Es Salaam, Tanzania.
C3 National Institute of Medical Research
RP Makundi, EA (corresponding author), Natl Inst Med Res, POB 9653, Dar Es Salaam, Tanzania.
EM emakundi@nimr.or.tz
RI Malebo, Hamisi/AAX-1833-2021
OI Malebo, Hamisi Masanja/0000-0001-6081-9120
CR [Anonymous], 2004, Rapport annuel de gestion 2003-2004, P1
   [Anonymous], 2003, THIS WE BELIEVE, P1
   [Anonymous], TANZ DEM HLTH SURV 2
   Bloland PB, 2000, B WORLD HEALTH ORGAN, V78, P1378
   Breman JG, 2004, AM J TROP MED HYG, V71, P1
   CASTRO CD, 2004, AM J TROP MED HYG, V71, P103
   Ijumba JN, 2004, AM J TROP MED HYG, V71, P253, DOI 10.4269/ajtmh.2004.71.253
   JEWETT M, 2000, MALARIA EXPENDITURE, P1
   Jones COH, 2004, AM J TROP MED HYG, V71, P156, DOI 10.4269/ajtmh.2004.71.156
   LESUEUR D, 1998, ATLAS MALARIA AFRICA, P23
   Lindsay SW, 2002, TRENDS PARASITOL, V18, P510, DOI 10.1016/S1471-4922(02)02382-6
   Makundi E A, 2005, Tanzan Health Res Bull, V7, P133
   MAKUNDI EA, 2005, ASSESSSING TRENDS HL
   MBOERA LE, 2005, TANZANIA HLTH RES B, V7, P73
   *MIN FIN TANZ, 2001, TANZ NAT HLTH ACC 20
   *MIN HLTH GOVT TRA, 2003, NAT MAL CONTR PROGR
   *MIN HLTH SOC WELF, 2006, ZANZ MAL CONTR PROG
   *MIN HLTH TANZ, 1999, MIN STAFF LEV REQ
   *MIN HLTH TANZ, 2003, GUID DISB BASK FUNDS
   *MKAP FELL FDN, 2006, PLAN WORK 2006
   OYSTEIN OE, 2005, HUM RESOUR HLTH, V3, P1478
   POMEROY AWJ, 1920, J R ARMY MED CORPS, V35, P46
   SAVIGNY D, 2004, FIXING HLTH SYSTEMS
   SCHILLING C, 1910, PREVENTION MALARIA, P457
   *TANZ NAT BUR STAT, 2000, HOUS BUDG SURV
   *WHO, 2002, WORLD HLTH REP 2003
   WOLFF MM, 1994, P 11 ANN JOINT SCI C, P136
NR 27
TC 20
Z9 22
U1 0
U2 1
PU AMER SOC TROP MED & HYGIENE
PI MCLEAN
PA 8000 WESTPARK DR, STE 130, MCLEAN, VA 22101 USA
SN 0002-9637
EI 1476-1645
J9 AM J TROP MED HYG
JI Am. J. Trop. Med. Hyg.
PD DEC
PY 2007
VL 77
IS 6
SU S
BP 106
EP 111
DI 10.4269/ajtmh.2007.77.106
PG 6
WC Public, Environmental & Occupational Health; Tropical Medicine
WE Science Citation Index Expanded (SCI-EXPANDED)
SC Public, Environmental & Occupational Health; Tropical Medicine
GA 249FJ
UT WOS:000252212600018
PM 18165481
OA Bronze
DA 2025-02-04
ER

PT J
AU Oliveira, FR
   Pessoa, MC
   Albuquerque, RFV
   Schalcher, TR
   Monteiro, MC
AF Oliveira, Fabio R.
   Pessoa, Mariely C.
   Albuquerque, Rosyana F. V.
   Schalcher, Taysa R.
   Monteiro, Marta C.
TI Clinical Applications and Methemoglobinemia Induced by Dapsone
SO JOURNAL OF THE BRAZILIAN CHEMICAL SOCIETY
LA English
DT Review
DE dapsone; methemoglobinemia; 4,4 '-diamino-diphenylsulfone; dapsone
   hydroxylamine
ID PNEUMOCYSTIS-CARINII-PNEUMONIA; ACQUIRED-IMMUNODEFICIENCY-SYNDROME;
   HYDROXYLAMINE METABOLITES; TRIMETHOPRIM-SULFAMETHOXAZOLE; CONGENITAL
   METHEMOGLOBINEMIA; DERMATITIS-HERPETIFORMIS; AEROSOLIZED PENTAMIDINE;
   PRIMARY PROPHYLAXIS; DRUG-RESISTANCE; ANION TRANSPORT
AB Dapsone is a synthetic sulfone that is used as an antibiotic in humans and animals to prevent and treat diseases including leprosy, tuberculosis, malaria, and Pneumocystis carinii pneumonia and Toxoplasma gondii encephalitis in acquired immune deficiency syndrome ( AIDS) patients as well as in anti-inflammatory conditions, such as dermatitis herpetiformis. However, this drug is also associated with several adverse effects, including dose-related hemolysis, methemoglobinemia, psychosis, peripheral neuropathy, agranulocytosis, aplastic anemia, hypersensitivity syndrome, sulfone syndrome, and others. Of these effects, methemoglobinemia is the most common side effect of dapsone, which leads to functional anemia and cellular hypoxia with symptoms of cyanosis, headache, fatigue, tachycardia, weakness, and dizziness. Thus, this review summarizes relevant information on the structure, mechanism of action, clinical indication, and adverse reactions of dapsone.
C1 [Oliveira, Fabio R.; Pessoa, Mariely C.; Albuquerque, Rosyana F. V.; Schalcher, Taysa R.; Monteiro, Marta C.] Fed Univ Para UFPA, Fac Pharm, Grad Program Phamaceut Sci, BR-66075110 Belem, PA, Brazil.
C3 Universidade Federal do Para
RP Monteiro, MC (corresponding author), Fed Univ Para UFPA, Fac Pharm, Grad Program Phamaceut Sci, Ave Augusto Correa 01, BR-66075110 Belem, PA, Brazil.
EM martachagas2@yahoo.com.br
RI Monteiro, Marta/F-6575-2010
OI Monteiro, Marta/0000-0002-3328-5650
FU Conselho Nacional de Desenvolvimento Cientifico e Tecnologico (CNPq);
   FAPESPA; Federal University of Para; CNPq
FX We are grateful to the Conselho Nacional de Desenvolvimento Cientifico e
   Tecnologico (CNPq), FAPESPA, Federal University of Para for granting
   financial support for this work. M. C. Monteiro was recipient of
   fellowships from CNPq.
CR Abate G, 1998, INT J TUBERC LUNG D, V2, P580
   AHMAD RA, 1981, BRIT J CLIN PHARMACO, V11, P101, DOI 10.1111/j.1365-2125.1981.tb01114.x
   AHMAD RA, 1980, BRIT J CLIN PHARMACO, V10, P519, DOI 10.1111/j.1365-2125.1980.tb01798.x
   Alpsoy E, 2005, CLIN EXP RHEUMATOL, V23, P532
   ANDERSON R, 1981, ANTIMICROB AGENTS CH, V19, P495, DOI 10.1128/AAC.19.4.495
   Ash-Bernal R, 2004, MEDICINE, V83, P265, DOI 10.1097/01.md.0000141096.00377.3f
   Ashurst JV, 2010, J AM OSTEOPATH ASSOC, V110, P16
   Baca AM, 2000, J MOL BIOL, V302, P1193, DOI 10.1006/jmbi.2000.4094
   BAGGIO B, 1993, BIOCHIM BIOPHYS ACTA, V1148, P157, DOI 10.1016/0005-2736(93)90173-W
   BAGGIO B, 1993, MINER ELECTROL METAB, V19, P17
   Barr Justin, 2011, Pharm Hist, V53, P123
   Bayard M, 2004, J AM BOARD FAM PRACT, V17, P227, DOI 10.3122/jabfm.17.3.227
   Bell PH, 1942, J AM CHEM SOC, V64, P2905, DOI 10.1021/ja01264a055
   Bermingham A, 2002, BIOESSAYS, V24, P637, DOI 10.1002/bies.10114
   Bernabe D.G., 2005, Revista de Odontologia da UNESP, V34, P49
   Beumont MG, 1996, AM J MED, V100, P611, DOI 10.1016/S0002-9343(96)00008-3
   Birchem SK, 2005, J AM OSTEOPATH ASSOC, V105, P381
   BOCK L, 1974, J MED CHEM, V17, P23, DOI 10.1021/jm00247a006
   Boehm I, 1999, ALLERGY, V54, P765, DOI 10.1034/j.1398-9995.1999.00187.x
   BORDIN L, 1995, BIOCHEM BIOPH RES CO, V213, P249, DOI 10.1006/bbrc.1995.2123
   Bordin L, 2010, FERTIL STERIL, V94, P1616, DOI 10.1016/j.fertnstert.2009.10.038
   Bordin L, 2009, ACTA BIOCH BIOPH SIN, V41, P846, DOI 10.1093/abbs/gmp071
   Borges RS, 2013, J COMPUT THEOR NANOS, V10, P2029, DOI 10.1166/jctn.2013.3165
   BOZEMAN PM, 1992, BIOCHEM PHARMACOL, V44, P553, DOI 10.1016/0006-2952(92)90449-S
   Bradshaw TP, 1997, FREE RADICAL BIO MED, V22, P1183, DOI 10.1016/S0891-5849(96)00542-4
   BROWN GM, 1962, J BIOL CHEM, V237, P536
   BRUCECHWATT LJ, 1982, BRIT MED J, V285, P674, DOI 10.1136/bmj.285.6343.674
   Bucaretchi F, 2000, J Pediatr (Rio J), V76, P290
   Buttle G. A. H., 1937, Lancet, P1331
   Carrazza MZN, 2000, REV SAUDE PUBL, V34, P396, DOI 10.1590/S0034-89102000000400013
   Chang DJ, 1996, SEMIN ARTHRITIS RHEU, V25, P390, DOI 10.1016/S0049-0172(96)80004-7
   Cheng S, 2008, CLIN EXP DERMATOL, V33, P229, DOI 10.1111/j.1365-2230.2008.02706.x
   CHIODINI PL, 1987, J ANTIMICROB CHEMOTH, V20, P297, DOI 10.1093/jac/20.3.297
   Chow RKP, 1996, J AM ACAD DERMATOL, V34, P1047, DOI 10.1016/S0190-9622(96)90285-6
   Ciccoli I, 1999, TOXICOL LETT, V110, P57, DOI 10.1016/S0378-4274(99)00138-1
   COLEMAN MD, 1992, DRUG DEVELOP RES, V25, P1, DOI 10.1002/ddr.430250102
   COLEMAN MD, 1992, BRIT J CLIN PHARMACO, V34, P244, DOI 10.1111/j.1365-2125.1992.tb04131.x
   Coleman MD, 1995, GEN PHARMACOL-VASC S, V26, P1461, DOI 10.1016/0306-3623(95)00029-1
   Coleman MD, 2004, ENVIRON TOXICOL PHAR, V17, P55, DOI 10.1016/j.etap.2004.01.005
   COLEMAN MD, 1993, BIOCHEM PHARMACOL, V45, P1027, DOI 10.1016/0006-2952(93)90246-S
   Coleman MD, 1996, DRUG SAFETY, V14, P394, DOI 10.2165/00002018-199614060-00005
   Coleman MD, 2001, TOXICOLOGY, V162, P53, DOI 10.1016/S0300-483X(01)00360-2
   CREAM JJ, 1970, BRIT J DERMATOL, V82, P333, DOI 10.1111/j.1365-2133.1970.tb06829.x
   CUCINELL SA, 1972, AM J TROP MED HYG, V21, P322, DOI 10.4269/ajtmh.1972.21.322
   CURRY S, 1982, ANN EMERG MED, V11, P214, DOI 10.1016/S0196-0644(82)80502-7
   Dalpino D., 1998, HANSEN INT, V23, P146
   Debol SM, 1997, J LEUKOCYTE BIOL, V62, P827, DOI 10.1002/jlb.62.6.827
   Dhople AM, 2001, J ANTIMICROB CHEMOTH, V47, P93, DOI 10.1093/jac/47.1.93
   do Nascimento Tatiana Souza, 2008, Rev Bras Anestesiol, V58, P651
   DUHRA P, 1991, BRIT J DERMATOL, V125, P172, DOI 10.1111/j.1365-2133.1991.tb06066.x
   EDSTEIN MD, 1986, BRIT J CLIN PHARMACO, V22, P733, DOI 10.1111/j.1365-2125.1986.tb02967.x
   El-Sadr WM, 1998, NEW ENGL J MED, V339, P1889, DOI 10.1056/NEJM199812243392604
   ELLARD GA, 1966, BRIT J PHARM CHEMOTH, V26, P212, DOI 10.1111/j.1476-5381.1966.tb01823.x
   Evelo C T, 1998, Blood Cells Mol Dis, V24, P280, DOI 10.1006/bcmd.1998.0194
   Faget GH, 1943, PUBLIC HEALTH REP, V58, P1729, DOI 10.2307/4584691
   Falkenhahn M, 2001, BRIT J ANAESTH, V86, P278, DOI 10.1093/bja/86.2.278
   Farhi D., 2005, EMC DERMATOLOGIA, V39, P1
   FLETCHER KA, 1988, BIOCHEM PHARMACOL, V37, P2683, DOI 10.1016/0006-2952(88)90263-8
   Ford PG, 2000, CURR PROBL DERM-US, V12, P242, DOI 10.1016/S1040-0486(00)80009-5
   Fromm E, 1908, BER DTSCH CHEM GES, V41, P2264, DOI 10.1002/cber.190804102131
   Gatti G, 1997, J ANTIMICROB CHEMOTH, V40, P113, DOI 10.1093/jac/40.1.113
   GELBER RH, 1976, INT J LEPROSY, V44, P369
   Gibson Q, 2002, BLOOD, V100, P3445, DOI 10.1182/blood-2002-08-2601
   Gill HJ, 1995, BRIT J CLIN PHARMACO, V40, P531, DOI 10.1111/j.1365-2125.1995.tb05797.x
   GIRARD PM, 1993, NEW ENGL J MED, V328, P1514, DOI 10.1056/NEJM199305273282102
   GLADER BE, 1973, J LAB CLIN MED, V81, P267
   Gonazales M. A., 2000, B WORLD HEALTH ORGAN, V78, P97
   GONZALEZ AH, 1989, J ANTIMICROB CHEMOTH, V24, P19, DOI 10.1093/jac/24.1.19
   Gordon RA, 2012, DERMATOL THER, V25, P38, DOI 10.1111/j.1529-8019.2012.01496.x
   Goulart Isabela Maria Bernardes, 2002, Rev. Soc. Bras. Med. Trop., V35, P363, DOI 10.1590/S0037-86822002000400014
   Grebogi IH, 2012, J INCL PHENOM MACRO, V73, P467, DOI 10.1007/s10847-011-0034-3
   Greer FR, 2005, PEDIATRICS, V116, P784, DOI 10.1542/peds.2005-1497
   GRINDULIS KA, 1984, J RHEUMATOL, V11, P776
   GROSSMAN SJ, 1988, J PHARMACOL EXP THER, V244, P118
   Halim N K D, 2002, East Afr Med J, V79, P100
   HALL AH, 1986, MED TOXICOL ADV DRUG, V1, P253, DOI 10.1007/BF03259842
   HALMEKOSKI J, 1978, MED BIOL, V56, P216
   Hanna Patrick E., 1994, V27, P401
   Hansen Duane G., 1994, Journal of Emergency Medicine, V12, P347
   Hawser S, 2006, BIOCHEM PHARMACOL, V71, P941, DOI 10.1016/j.bcp.2005.10.052
   HJELM M, 1965, BIOCHEM PHARMACOL, V14, P1119, DOI 10.1016/0006-2952(65)90041-9
   HO RI, 1975, ANTIMICROB AGENTS CH, V7, P758, DOI 10.1128/AAC.7.6.758
   Inal ME, 2004, CELL BIOCHEM FUNCT, V22, P129, DOI 10.1002/cbf.1007
   ISRAILI ZH, 1973, J PHARMACOL EXP THER, V187, P138
   Jaffe E R, 1981, Prog Clin Biol Res, V51, P133
   JOLLOW DJ, 1995, DRUG METAB REV, V27, P107, DOI 10.3109/03602539509029818
   JOPLING WH, 1983, LEPROSY REV, V54, P261
   Kanias T, 2010, FEBS J, V277, P343, DOI 10.1111/j.1742-4658.2009.07472.x
   Khan NA, 1999, AM J MED SCI, V318, P415, DOI 10.1097/00000441-199912000-00009
   Kinoshita A, 2007, FEBS J, V274, P1449, DOI 10.1111/j.1742-4658.2007.05685.x
   Kobe Yoshiro, 2011, J Med Case Rep, V5, P107, DOI 10.1186/1752-1947-5-107
   Krudsood S, 2005, T ROY SOC TROP MED H, V99, P142, DOI 10.1016/j.trstmh.2004.07.001
   LAMMINTAUSTA K, 1979, INT J CLIN PHARM BI, V17, P159
   LANG PG, 1979, J AM ACAD DERMATOL, V1, P479, DOI 10.1016/S0190-9622(79)80088-2
   LEE BL, 1989, ANN INTERN MED, V110, P606, DOI 10.7326/0003-4819-110-8-606
   Leslie T, 2007, JAMA-J AM MED ASSOC, V297, P2201, DOI 10.1001/jama.297.20.2201
   Lima Emerson S., 2007, Rev. Inst. Med. trop. S. Paulo, V49, P211, DOI 10.1590/S0036-46652007000400003
   LOW PS, 1993, J BIOL CHEM, V268, P14627
   Maglaveras N, 1998, INT J MED INFORM, V52, P191, DOI 10.1016/S1386-5056(98)00138-5
   Mahmud R, 1997, TOXICOLOGY, V117, P1, DOI 10.1016/S0300-483X(96)03548-2
   MEDINA I, 1990, NEW ENGL J MED, V323, P776, DOI 10.1056/NEJM199009203231202
   Mehta A, 2000, BEST PRACT RES CL HA, V13, P21, DOI 10.1053/beha.1999.0055
   Mendes A. P. S., 2011, J J COMPUT THEOR NAN, V8, P1
   MIER PD, 1975, BRIT J DERMATOL, V93, P471, DOI 10.1111/j.1365-2133.1975.tb06523.x
   MITRA AK, 1995, CLIN PHARMACOL THER, V58, P556, DOI 10.1016/0009-9236(95)90176-0
   Musch MW, 1999, J BIOL CHEM, V274, P7923, DOI 10.1074/jbc.274.12.7923
   Nzila AM, 2000, J INFECT DIS, V181, P2023, DOI 10.1086/315520
   Orion E, 2005, CLIN DERMATOL, V23, P182, DOI 10.1016/j.clindermatol.2004.06.013
   Paniker U, 2001, DERMATOL CLIN, V19, P79, DOI 10.1016/S0733-8635(05)70231-X
   Pantaleo A, 2009, BIOCHEM J, V418, P359, DOI 10.1042/BJ20081557
   Percy MJ, 2008, BRIT J HAEMATOL, V141, P298, DOI 10.1111/j.1365-2141.2008.07017.x
   PETERS JH, 1975, AM J TROP MED HYG, V24, P641, DOI 10.4269/ajtmh.1975.24.641
   PIETERS FAJM, 1986, BRIT J CLIN PHARMACO, V22, P491, DOI 10.1111/j.1365-2125.1986.tb02924.x
   PODZAMCZER D, 1995, ANN INTERN MED, V122, P755, DOI 10.7326/0003-4819-122-10-199505150-00004
   Poulsen A., 1984, LANCET, V10, P10
   Prussick R, 1996, J AM ACAD DERMATOL, V35, P346, DOI 10.1016/S0190-9622(96)90667-2
   Queiroz R H, 1997, Pharm Acta Helv, V72, P209, DOI 10.1016/S0031-6865(97)00016-2
   RASBRIDGE MR, 1973, BRIT J HAEMATOL, V24, P169, DOI 10.1111/j.1365-2141.1973.tb05737.x
   RASTOGI N, 1993, EUR J CLIN MICROBIOL, V12, P954, DOI 10.1007/BF01992173
   Reed J, 2000, CLIN DERMATOL, V18, P301, DOI 10.1016/S0738-081X(99)00121-2
   Rehman HU, 2001, WESTERN J MED, V175, P193, DOI 10.1136/ewjm.175.3.193
   Reilly TP, 1998, BIOCHEM PHARMACOL, V55, P803, DOI 10.1016/S0006-2952(97)00547-9
   RICHEY DP, 1969, J BIOL CHEM, V244, P1582
   Rimiolli L. F., 2001, REV BRAS HEMATOL HEM, V26, P93
   ROGERS EF, 1964, P SOC EXP BIOL MED, V117, P488, DOI 10.3181/00379727-117-29616
   ROGERS RS, 1988, SEMIN DERMATOL, V7, P201
   Ronald F. R., 1985, CECIL TXB MED
   Salvemini F, 1999, J BIOL CHEM, V274, P2750, DOI 10.1074/jbc.274.5.2750
   Sanchez-Saldana L., 2008, DERMATOLOGIA PERUANA, V18, P229
   Schalcher TR, 2014, PLOS ONE, V9, DOI 10.1371/journal.pone.0085712
   Sener O, 2006, J INVEST ALLERG CLIN, V16, P268
   SENGUPTA U, 1979, INT J LEPROSY, V47, P167
   Sharquie KE, 2002, J DERMATOL, V29, P267, DOI 10.1111/j.1346-8138.2002.tb00263.x
   Shen GH, 2010, INT J ANTIMICROB AG, V35, P400, DOI 10.1016/j.ijantimicag.2009.12.008
   SHEPARD CC, 1976, INT J LEPROSY, V44, P135
   SHIOTA T, 1964, J BIOL CHEM, V239, P2259
   SILLS MR, 1994, ARCH PEDIAT ADOL MED, V148, P306, DOI 10.1001/archpedi.1994.02170030076017
   Singh S., 2014, CLIN PHARM, V30, P86
   Subramaniam A, 2010, ANAESTH INTENS CARE, V38, P1070, DOI 10.1177/0310057X1003800618
   Supuran CT, 2004, MINI-REV MED CHEM, V4, P625, DOI 10.2174/1389557043403792
   TINGLE MD, 1990, BRIT J CLIN PHARMACO, V30, P829, DOI 10.1111/j.1365-2125.1990.tb05448.x
   Tingle MD, 1997, J PHARMACOL EXP THER, V283, P817
   TORRES RA, 1993, AM J MED, V95, P573, DOI 10.1016/0002-9343(93)90352-P
   TRILLO RA, 1992, ANESTHESIOLOGY, V77, P594, DOI 10.1097/00000542-199209000-00029
   Turner Michael D, 2007, Anesth Prog, V54, P115, DOI 10.2344/0003-3006(2007)54[115:TRPATO]2.0.CO;2
   Udeh C, 2001, J CLIN ANESTH, V13, P128, DOI 10.1016/S0952-8180(01)00222-7
   Ursini MV, 1997, BIOCHEM J, V323, P801, DOI 10.1042/bj3230801
   VAGE C, 1994, TOXICOL APPL PHARM, V129, P309, DOI 10.1006/taap.1994.1255
   VAGE C, 1994, DRUG METAB DISPOS, V22, P572
   Veggi LM, 2008, LIFE SCI, V83, P155, DOI 10.1016/j.lfs.2008.05.016
   VU TN, 1993, J INVEST DERMATOL, V100, P349, DOI 10.1111/1523-1747.ep12471811
   Ward KE, 1998, ANN PHARMACOTHER, V32, P549, DOI 10.1345/aph.17003
   WATKINS PB, 1994, PHARMACOGENETICS, V4, P171, DOI 10.1097/00008571-199408000-00001
   WEBSTER SH, 1949, BLOOD, V4, P479, DOI 10.1182/blood.V4.5.479.479
   Wertheim MS, 2006, BRIT J OPHTHALMOL, V90, P516, DOI 10.1136/bjo.2005.085837
   WHO, 1982, WHO TECHN REP SER
   Wilson J R, 1977, Ohio State Med J, V73, P557
   Windholz M., 1976, MERCK INDEX, V9a
   WINTERBOURN CC, 1990, SEMIN HEMATOL, V27, P41
   Wojnarowska F, 2002, BRIT J DERMATOL, V147, P214, DOI 10.1046/j.1365-2133.2002.04835.x
   Wolf R, 2000, CLIN DERMATOL, V18, P37, DOI 10.1016/S0738-081X(99)00093-0
   Wollina U, 2007, ORPHANET J RARE DIS, V2, DOI 10.1186/1750-1172-2-19
   WOLVERTON SE, 1992, J AM ACAD DERMATOL, V26, P661, DOI 10.1016/0190-9622(92)70092-T
   Woods DD, 1940, BRIT J EXP PATHOL, V21, P74
   Wozel G, 1997, INFLAMM RES, V46, P420, DOI 10.1007/s000110050215
   WRIGHT JD, 1995, BRIT J CLIN PHARMACO, V39, P441, DOI 10.1111/j.1365-2125.1995.tb04474.x
   Wright RO, 1999, ANN EMERG MED, V34, P646, DOI 10.1016/S0196-0644(99)70167-8
   Yan JP, 2013, ACTA TROP, V127, P236, DOI 10.1016/j.actatropica.2013.05.006
   Yang JJ, 2005, ACTA ANAESTH SCAND, V49, P586, DOI 10.1111/j.1399-6576.2005.00640.x
   Zhu YI, 2001, J AM ACAD DERMATOL, V45, P420, DOI 10.1067/mjd.2001.114733
   Zimmerman H., 1999, Hepatotoxicity: the adverse effects of drugs and other chemicals on the liver
   Zosel Amy, 2007, Am J Ther, V14, P585, DOI 10.1097/MJT.0b013e3180a6af55
   ZUIDEMA J, 1986, CLIN PHARMACOKINET, V11, P299, DOI 10.2165/00003088-198611040-00003
NR 173
TC 13
Z9 13
U1 1
U2 13
PU SOC BRASILEIRA QUIMICA
PI SAO PAULO
PA CAIXA POSTAL 26037, 05599-970 SAO PAULO, BRAZIL
SN 0103-5053
EI 1678-4790
J9 J BRAZIL CHEM SOC
JI J. Braz. Chem. Soc.
PD OCT
PY 2014
VL 25
IS 10
BP 1770
EP 1779
DI 10.5935/0103-5053.20140168
PG 10
WC Chemistry, Multidisciplinary
WE Science Citation Index Expanded (SCI-EXPANDED)
SC Chemistry
GA AS8HR
UT WOS:000344490900003
OA Green Published, Green Submitted, gold
DA 2025-02-04
ER

PT J
AU Hanke, T
   Schneider, J
   Gilbert, SC
   Hill, AVS
   McMichael, A
AF Hanke, T
   Schneider, J
   Gilbert, SC
   Hill, AVS
   McMichael, A
TI DNA multi-CTL epitope vaccines for HIV and <i>Plasmodium
   falciparum</i>:: immunogenicity in mice
SO VACCINE
LA English
DT Article
DE polyepitope; DNA; vaccine
ID CYTOTOXIC LYMPHOCYTE-T; CIRCUMSPOROZOITE PROTEIN; IMMUNE-RESPONSE;
   MEDIATED IMMUNIZATION; GENETIC IMMUNIZATION; SMAA COMPLEXES;
   VIRAL-ANTIGEN; VIRUS; INDUCTION; CELLS
AB The potential of building multi-cytotoxic T lymphocyte (CTL) epitope antigens in combination with the nucleic acid immunization technology is explored for development of acquired immunodeficiency syndrome (AIDS) and malaria vaccines. A novel minimal vector pTH for direct gene transfer was constructed for efficient expression of vaccine antigens and used as a vehicle for human immunodeficiency virus (HIV)- and Plasmodium falciparum-derived polyepitope genes. Two murine epitopes were included into these constructs to allow for testing of vaccine immunogenicity in small animals. The results showed that a single DNA injection generated CTL responses in all 15 vaccinated mice. The elicited CTL precursor frequencies were estimated in a interferon-gamma (IFN-gamma)-based ELISPOT assay and found to be an average of 300 (range 4-1346) peptide-responding cells per 10(6) splenocytes. (C) 1998 Elsevier Science Ltd. All rights reserved.
C1 Univ Oxford, John Radcliffe Hosp, Inst Mol Med, Nuffield Dept Clin Med,Mol Immunol Grp, Oxford OX3 9DU, England.
   Univ Oxford, Wellcome Trust Ctr Human Genet, Oxford, England.
C3 University of Oxford; University of Oxford; Wellcome Centre for Human
   Genetics
RP Hanke, T (corresponding author), Univ Oxford, John Radcliffe Hosp, Inst Mol Med, Nuffield Dept Clin Med,Mol Immunol Grp, Oxford OX3 9DU, England.
RI Gilbert, Sarah/H-2857-2019; HILL, Adrian/C-1306-2008
OI Gilbert, Sarah/0000-0002-6823-9750
CR CARMICHAEL A, 1993, J EXP MED, V177, P249, DOI 10.1084/jem.177.2.249
   CHIMINI G, 1989, J EXP MED, V169, P297, DOI 10.1084/jem.169.1.297
   DAVIS HL, 1995, HUM GENE THER, V6, P1447, DOI 10.1089/hum.1995.6.11-1447
   DAVIS HL, 1993, HUM GENE THER, V4, P733, DOI 10.1089/hum.1993.4.6-733
   DELVAL M, 1991, CELL, V66, P1145, DOI 10.1016/0092-8674(91)90037-Y
   DOOLAN DL, 1993, INT IMMUNOL, V5, P37, DOI 10.1093/intimm/5.1.37
   FYNAN EF, 1993, P NATL ACAD SCI USA, V90, P11478, DOI 10.1073/pnas.90.24.11478
   GRAHAM FL, 1973, VIROLOGY, V52, P456, DOI 10.1016/0042-6822(73)90341-3
   HAHN YS, 1991, J EXP MED, V174, P733, DOI 10.1084/jem.174.3.733
   HAHN YS, 1992, J EXP MED, V176, P1335, DOI 10.1084/jem.176.5.1335
   HANKE T, 1994, AIDS RES HUM RETROV, V10, P665, DOI 10.1089/aid.1994.10.665
   HANKE T, 1995, J VIROL METHODS, V53, P149, DOI 10.1016/0166-0934(95)00003-D
   HANKE T, 1992, J GEN VIROL, V73, P653, DOI 10.1099/0022-1317-73-3-653
   HILL AVS, 1992, NATURE, V360, P434, DOI 10.1038/360434a0
   KALAMS SA, 1994, J EXP MED, V179, P1261, DOI 10.1084/jem.179.4.1261
   KOZAK M, 1987, NUCLEIC ACIDS RES, V15, P8125, DOI 10.1093/nar/15.20.8125
   KRISHNAN S, 1995, NAT MED, V1, P521, DOI 10.1038/nm0695-521
   KUNKEL TA, 1987, METHOD ENZYMOL, V154, P367
   LALVANI A, 1994, RES IMMUNOL, V145, P461, DOI 10.1016/S0923-2494(94)80177-0
   MANICKAN E, 1995, J IMMUNOL, V155, P259
   MCMICHAEL A, 1992, CANCER SURV, V13, P5
   MIYAHIRA Y, 1995, J IMMUNOL METHODS, V181, P45, DOI 10.1016/0022-1759(94)00327-S
   OLDSTONE MBA, 1993, J VIROL, V67, P4372, DOI 10.1128/JVI.67.7.4372-4378.1993
   PLATA F, 1987, NATURE, V328, P348, DOI 10.1038/328348a0
   RANDALL RE, 1993, VACCINE, V11, P1247, DOI 10.1016/0264-410X(93)90050-8
   RAZ E, 1994, P NATL ACAD SCI USA, V91, P9519, DOI 10.1073/pnas.91.20.9519
   RODRIGUES MM, 1991, INT IMMUNOL, V3, P579, DOI 10.1093/intimm/3.6.579
   ROMERO P, 1989, NATURE, V341, P323, DOI 10.1038/341323a0
   ROWLANDJONES SL, 1993, LANCET, V341, P860, DOI 10.1016/0140-6736(93)93063-7
   ROWLANDJONES SL, 1995, CURR OPIN IMMUNOL, V7, P448, DOI 10.1016/0952-7915(95)80087-5
   SEED B, 1987, P NATL ACAD SCI USA, V84, P3365, DOI 10.1073/pnas.84.10.3365
   Sidney J, 1996, IMMUNOL TODAY, V17, P261, DOI 10.1016/0167-5699(96)80542-1
   TAKAHASHI H, 1993, INT IMMUNOL, V5, P849, DOI 10.1093/intimm/5.8.849
   TANG DC, 1992, NATURE, V356, P152, DOI 10.1038/356152a0
   THOMSON SA, 1995, P NATL ACAD SCI USA, V92, P5845, DOI 10.1073/pnas.92.13.5845
   ULMER JB, 1993, SCIENCE, V259, P1745, DOI 10.1126/science.8456302
   WALKER BD, 1987, NATURE, V328, P345, DOI 10.1038/328345a0
   WATANABE A, 1993, J IMMUNOL, V151, P2871
   Whalen RG, 1995, ANN NY ACAD SCI, V772, P64, DOI 10.1111/j.1749-6632.1995.tb44732.x
   WHITTON JL, 1993, J VIROL, V67, P348, DOI 10.1128/JVI.67.1.348-352.1993
   XIANG ZQ, 1995, IMMUNITY, V2, P129, DOI 10.1016/S1074-7613(95)80001-8
NR 41
TC 134
Z9 153
U1 0
U2 5
PU ELSEVIER SCI LTD
PI OXFORD
PA THE BOULEVARD, LANGFORD LANE, KIDLINGTON, OXFORD OX5 1GB, OXON, ENGLAND
SN 0264-410X
J9 VACCINE
JI Vaccine
PD FEB
PY 1998
VL 16
IS 4
BP 426
EP 435
DI 10.1016/S0264-410X(97)00296-X
PG 10
WC Immunology; Medicine, Research & Experimental
WE Science Citation Index Expanded (SCI-EXPANDED)
SC Immunology; Research & Experimental Medicine
GA YN306
UT WOS:000071153700016
PM 9607066
DA 2025-02-04
ER

PT J
AU Beyene, HB
   Tadesse, M
   Disassa, H
   Beyene, MB
AF Beyene, Habtamu Bedimo
   Tadesse, Mulualem
   Disassa, Haimanot
   Beyene, Melkamu B.
TI Concurrent <i>Plasmodium</i> infection, anemia and their correlates
   among newly diagnosed people living with HIV/AIDS in Northern Ethiopia
SO ACTA TROPICA
LA English
DT Article
DE Concurrent malaria; Anemia; Correlates; HIV/AIDS patients; Northern
   Ethiopia
ID IMMUNODEFICIENCY-VIRUS-INFECTION; MALARIA COINFECTION; HEMOGLOBIN
   LEVELS; HIV-INFECTION; FALCIPARUM-MALARIA; PREGNANT-WOMEN; RURAL MALAWI;
   SOUTH-AFRICA; PREVALENCE; ADULTS
AB The magnitude of concurrent malaria infection and the impact it has on hematological abnormalities, such as anemia in people living with HIV/AIDS, is not well studied in Ethiopian set up. In this cross sectional study, therefore, we assessed the prevalence of concurrent malaria infection and anemia among highly active anti-retroviral therapy (HAART) naive people living with HIV/AIDS between October, 2012 to May, 2013 in Northern Ethiopia. After obtaining consent, socio demographic, clinical, immunological and behavioural data was obtained. The overall prevalence of concomitant malaria infection was 17.4%. Rural residents and low to middle income class clients were more frequently co-infected with malaria (p < 0.0001). Utilization of insecticide treated nets (p = 0.0002) and co-trimoxazole intake (p = 0.006) were protective factors against Plasmodium infection. The overall prevalence of anemia was also high (43%), being significantly higher (91.3%) in malaria positive people living with HIV/AIDS compared to malaria free HIV patients (32.8%) (p < 0.0001). Female gender (p = 0.011), history of opportunistic infections (P = 0.0027) and late HIV stages (III and IV) (p = 0.0001) were also significantly associated with anemia in HIV patients. In conclusion, concurrent malaria represents a common condition and there was a significant difference in the odds of anemia between malaria positive and negative people living with HIV/AIDS in Northern Ethiopia indicating a need for routine screening of people living with HIV/AIDS living in malaria endemic-areas and close monitoring of co-infected patients. Indeed utilization of ITNs, malaria prophylaxis and early HIV diagnosis are highly encouraged in people living with HIV/AIDS. (C) 2017 Elsevier B.V. All rights reserved.
C1 [Beyene, Habtamu Bedimo] Univ Addis Ababa, Coll Hlth Sci, Dept Microbiol Immunol & Parasitol, POB 9086, Addis Ababa, Ethiopia.
   [Tadesse, Mulualem] Jimma Univ, Dept Med Lab Sci & Pathol, Jimma, Ethiopia.
   [Tadesse, Mulualem] Inst Trop Med, Antwerp, Belgium.
   [Disassa, Haimanot] Assosa Univ, Assosa, Ethiopia.
   [Beyene, Melkamu B.] Bahir Dar Univ, Dept Publ Hlth, Coll Hlth Sci, POB 75, Bahir, Ethiopia.
C3 Addis Ababa University; Jimma University; Institute of Tropical Medicine
   (ITM); Bahir Dar University
RP Beyene, HB (corresponding author), Univ Addis Ababa, Coll Hlth Sci, Dept Microbiol Immunol & Parasitol, POB 9086, Addis Ababa, Ethiopia.
EM habtish1976@gmail.com
RI beyene, habtamu/AAN-2485-2021
OI /0000-0001-7075-6629; Beyene, Melkamu Bedimo/0000-0003-4349-9887
CR Akinbo Frederick O., 2009, New Zealand Journal of Medical Laboratory Science, V63, P78
   Alemayehu G, 2015, MALARIA J, V14, DOI 10.1186/s12936-015-1029-0
   Algoe SB, 2008, EMOTION, V8, P425, DOI 10.1037/1528-3542.8.3.425
   Assefa M., 2015, BMC HEMATOL, V16, P1
   Ayele DG, 2012, MALARIA J, V11, DOI 10.1186/1475-2875-11-195
   Cohen C, 2005, CLIN INFECT DIS, V41, P1631, DOI 10.1086/498023
   Davenport GC, 2010, AM J HEMATOL, V85, P227, DOI 10.1002/ajh.21653
   Denue B.A., 2013, E MEDITERR HEALTH J, V19, P1
   Enawgaw Bamlaku, 2015, BMC Hematol, V15, P12, DOI 10.1186/s12878-015-0032-6
   Erhabor O, 2006, Niger J Med, V15, P52
   Ferede G., 2013, BMC HEMATOL, V13, P1
   Gedefaw L, 2013, PLOS ONE, V8, DOI 10.1371/journal.pone.0072202
   Goselle ON, 2009, J VECTOR DIS, V46, P205
   Grimwade K, 2004, AIDS, V18, P547, DOI 10.1097/00002030-200402200-00023
   Hambleton J, 1996, Oncology (Williston Park), V10, P671
   Iliyasu Z, 2013, ACTA TROP, V128, P630, DOI 10.1016/j.actatropica.2013.09.011
   Kamya MR, 2006, J INFECT DIS, V193, P9, DOI 10.1086/498577
   Kublin JG, 2005, LANCET, V365, P233, DOI 10.1016/S0140-6736(05)17743-5
   Kyeyune R, 2014, BMC INFECT DIS, V14, DOI 10.1186/1471-2334-14-496
   Lau B, 2005, JAIDS-J ACQ IMM DEF, V39, P620
   Manyanga VP, 2014, BMC PHARMACOL TOXICO, V15, DOI 10.1186/2050-6511-15-24
   Mata-Marin Jose A, 2010, BMC Res Notes, V3, P230, DOI 10.1186/1756-0500-3-230
   Mihiretie H, 2015, ANEMIA, V2015, DOI 10.1155/2015/479329
   Mocroft A, 1999, AIDS, V13, P943, DOI 10.1097/00002030-199905280-00010
   Moore RD, 1999, CLIN INFECT DIS, V29, P44, DOI 10.1086/520178
   Morgan D, 2002, AIDS, V16, P597, DOI 10.1097/00002030-200203080-00011
   Nkhoma ET, 2012, AM J TROP MED HYG, V87, P29, DOI 10.4269/ajtmh.2012.11-0380
   Nkuo-Akenji T, 2008, AJAR-AFR J AIDS RES, V7, P229, DOI 10.2989/AJAR.2008.7.2.8.525
   Omoregie R, 2009, NIGERIA TANZAN J HLT, V11, P1, DOI DOI 10.4314/THRB.V11I1.43242
   Orish VN, 2013, INT J GYNECOL OBSTET, V120, P236, DOI 10.1016/j.ijgo.2012.09.021
   Patnaik P, 2005, J INFECT DIS, V192, P984, DOI 10.1086/432730
   Samet JH, 2001, AIDS, V15, P77, DOI 10.1097/00002030-200101050-00012
   Sanyaolu AO, 2013, AFR HEALTH SCI, V13, P295, DOI 10.4314/ahs.v13i2.14
   Saracino A, 2012, MALARIA J, V11, DOI 10.1186/1475-2875-11-241
   Semba RD, 2001, J INVEST MED, V49, P225, DOI 10.2310/6650.2001.33967
   Shankarkumar U, 2011, J VECTOR DIS, V48, P155
   Tagoe DNA, 2012, J INFECT DEV COUNTR, V6, P660, DOI 10.3855/jidc.2124
   Tay SCK, 2015, ANN CLIN MICROB ANTI, V14, DOI 10.1186/s12941-015-0064-6
   Tchinda GG, 2012, PLOS ONE, V7, DOI 10.1371/journal.pone.0040553
   USAID, 2013, PRESIDENTS MALARIA I, P1
   Van Geertruyden JP, 2006, J INFECT DIS, V194, P917, DOI 10.1086/507310
   WHO, 2011, WORLD MALARIA REPORT 2011, P1
   WHO, 2015, WORLD MAL REP 2015
   WHO, 2015, UPDATE ETHIOPIA HIV
   WHO, 2011, Haemoglobin Concentrations for the Diagnosis of Anaemia and Assessment of Severity, P3
   Wondimeneh Y, 2013, EUR J EXP BIOL, V3, P497
   Yinzhong S., 2013, PLOS ONE, V8, P1
NR 47
TC 15
Z9 15
U1 0
U2 7
PU ELSEVIER SCIENCE BV
PI AMSTERDAM
PA PO BOX 211, 1000 AE AMSTERDAM, NETHERLANDS
SN 0001-706X
EI 1873-6254
J9 ACTA TROP
JI Acta Trop.
PD MAY
PY 2017
VL 169
BP 8
EP 13
DI 10.1016/j.actatropica.2017.01.007
PG 6
WC Parasitology; Tropical Medicine
WE Science Citation Index Expanded (SCI-EXPANDED)
SC Parasitology; Tropical Medicine
GA EO8QE
UT WOS:000396954000002
PM 28119046
DA 2025-02-04
ER

PT J
AU Kamau, E
   Chaudhury, S
   Bolton, JS
   Slike, BM
   Jian, N
   Eller, MA
   Eller, LA
   Ake, J
   Robb, ML
   Krebs, SJ
   Bergmann-Leitner, ES
AF Kamau, Edwin
   Chaudhury, Sidhartha
   Bolton, Jessica S.
   Slike, Bonnie M.
   Jian, Ningbo
   Eller, Michael A.
   Eller, Leigh Anne
   Ake, Julie
   Robb, Merlin L.
   Krebs, Shelly J.
   Bergmann-Leitner, Elke S.
TI Susceptibility to Human Immunodeficiency Virus Type 1 Acquisition Linked
   to Malaria Exposure: A Case-Control Study
SO CLINICAL INFECTIOUS DISEASES
LA English
DT Article
DE malaria; HIV-1 acquisition; HIV-1 susceptibility; East Africa; Thailand
ID IMMUNE ACTIVATION; HIV; INFLAMMATION; EXPRESSION; INFECTION; RISK
AB Human immunodeficiency virus (HIV) and malaria infection rates overlap across sub-Saharan Africa, but factors influencing their co-occurrence are unclear. In a case-control study, we investigated whether malaria exposure increases risk of type 1 (HIV-1) acquisition. Prior to seroconverting, HIV-positive cases had significantly higher malaria-associated antibodies compared to HIV-negative controls, linking malaria exposure to HIV-1 acquisition.
C1 [Kamau, Edwin; Slike, Bonnie M.; Jian, Ningbo; Eller, Michael A.; Eller, Leigh Anne; Ake, Julie; Robb, Merlin L.; Krebs, Shelly J.] Walter Reed Army Inst Res, United States Mil HIV Res Program, Silver Spring, MD USA.
   [Kamau, Edwin; Slike, Bonnie M.; Jian, Ningbo; Eller, Michael A.; Eller, Leigh Anne; Robb, Merlin L.; Krebs, Shelly J.] Univ Calif Los Angeles, David Geffen Sch Med, Dept Pathol & Lab Med, Los Angeles, CA USA.
   [Chaudhury, Sidhartha] Walter Reed Army Inst Res, Ctr Enabling Capabil, Silver Spring, MD USA.
   [Bolton, Jessica S.; Jian, Ningbo] Henry M Jackson Fdn Adv Mil Med, Bethesda, MD USA.
   [Bolton, Jessica S.; Bergmann-Leitner, Elke S.] Walter Reed Army Inst Res, Biol Res & Dev, Silver Spring, MD USA.
C3 Walter Reed Army Institute of Research (WRAIR); United States Department
   of Defense; United States Army; University of California System;
   University of California Los Angeles; University of California Los
   Angeles Medical Center; David Geffen School of Medicine at UCLA; United
   States Department of Defense; United States Army; Walter Reed Army
   Institute of Research (WRAIR); Henry M. Jackson Foundation for the
   Advancement of Military Medicine, Inc; United States Department of
   Defense; United States Army; Walter Reed Army Institute of Research
   (WRAIR)
RP Kamau, E (corresponding author), UCLA, Clin Labs, Dept Microbiol, 11633 San Vicente Blvd,Rear Bldg, Los Angeles, CA 90049 USA.
EM edwin.kamau.mil@mail.mil
RI Bergmann-Leitner, Elke/IAN-5481-2023; Eller, Michael/I-2156-2019; Krebs,
   Shelly/D-8015-2016
OI Krebs, Shelly/0000-0003-1136-1760; Kamau, Edwin/0000-0002-5761-7883
FU Henry M. Jackson Foundation for the Advancement of Military Medicine,
   Inc [W81XWH-18-2-0040]; United States Department of Defense
FX This work was supported by a cooperative agreement (number
   W81XWH-18-2-0040) between the Henry M. Jackson Foundation for the
   Advancement of Military Medicine, Inc, and the United States Department
   of Defense.
CR Chaudhury S, 2022, J CLIN MED, V11, DOI 10.3390/jcm11071839
   Chege D, 2014, JAIDS-J ACQ IMM DEF, V65, P517, DOI 10.1097/QAI.0000000000000056
   Cohen CR, 2010, AIDS, V24, P2069, DOI 10.1097/QAD.0b013e32833c323b
   Cuadros DF, 2011, INT J EPIDEMIOL, V40, P931, DOI 10.1093/ije/dyq256
   Guha R, 2021, PLOS PATHOG, V17, DOI 10.1371/journal.ppat.1009430
   Kahle EM, 2015, J INFECT DIS, V211, P1451, DOI 10.1093/infdis/jiu621
   Kalinkovich A, 2001, CLIN IMMUNOL, V100, P107, DOI 10.1006/clim.2001.5040
   Masson L, 2015, CLIN INFECT DIS, V61, P260, DOI 10.1093/cid/civ298
   McKinnon LR, 2012, CURR OPIN HIV AIDS, V7, P195, DOI 10.1097/COH.0b013e3283504941
   Mooney JP, 2022, FRONT IMMUNOL, V13, DOI 10.3389/fimmu.2022.780525
   Osier FHA, 2008, INFECT IMMUN, V76, P2240, DOI 10.1128/IAI.01585-07
   Robb ML, 2016, NEW ENGL J MED, V374, P2120, DOI 10.1056/NEJMoa1508952
   Yegorov S, 2019, TROP DIS TRAVEL MED, V5, DOI 10.1186/s40794-019-0097-5
NR 13
TC 1
Z9 1
U1 0
U2 2
PU OXFORD UNIV PRESS INC
PI CARY
PA JOURNALS DEPT, 2001 EVANS RD, CARY, NC 27513 USA
SN 1058-4838
EI 1537-6591
J9 CLIN INFECT DIS
JI Clin. Infect. Dis.
PD NOV 14
PY 2022
VL 75
IS 10
BP 1834
EP 1837
DI 10.1093/cid/ciac384
EA AUG 2022
PG 4
WC Immunology; Infectious Diseases; Microbiology
WE Science Citation Index Expanded (SCI-EXPANDED)
SC Immunology; Infectious Diseases; Microbiology
GA 6H4RA
UT WOS:000837684400001
PM 35594548
DA 2025-02-04
ER

PT J
AU Chinsembu, KC
   Syakalima, M
   Semenya, SS
AF Chinsembu, K. C.
   Syakalima, M.
   Semenya, S. S.
TI Ethnomedicinal plants used by traditional healers in the management of
   HIV/AIDS opportunistic diseases in Lusaka, Zambia
SO SOUTH AFRICAN JOURNAL OF BOTANY
LA English
DT Article
DE Ethnobotany; HIV/AIDS; Opportunistic infections; Lusaka; Zambia
ID SEXUALLY-TRANSMITTED INFECTIONS; SOUTH-AFRICAN PLANTS;
   IMMUNODEFICIENCY-VIRUS TYPE-1; TO-CHILD TRANSMISSION; SUB-SAHARAN
   AFRICA; MEDICINAL-PLANTS; ANTIBACTERIAL ACTIVITY; ANTIRETROVIRAL
   THERAPY; REVERSE-TRANSCRIPTASE; NORTHERN MAPUTALAND
AB Despite the use of ethnobotanical remedies to manage human immunodeficiency virus/acquired immune deficiency syndrome (HIV/AIDS), there is paucity of empirical data on the specific plant species used by traditional healers to manage HIV/AIDS opportunistic infections in Zambia. Therefore, this study documented putative plant species used to manage HIV and AIDS-related opportunistic diseases in Lusaka, Zambia. Exploratory, semi-structured interviews and detailed descriptive studies of 40 traditional healers were conducted. The following ethnobotanical data were recorded: plant species, parts used, modes of preparation, administration, and diseases treated. Data were analyzed by calculating percentage frequencies, familiarity index (F-i), and informant consensus factor (F-IC). A total of 84 plant species from 38 families, mostly the Fabaceae, were used as ethnomedicines. Roots, leaves and stem bark were mostly harvested for the treatment of STIs including HIV, skin infections, diarrhea, malaria, tuberculosis, persistent cough, erectile dysfunction, oral infections, cancer and weight loss. Thirteen plants were used to manage three different diseases: Abrus precatorius, Albizia anthelmintica, Carica papaya, Cassia abbreviata, Combretum elaeagnoides, Flueggea virosa, Mimosa pigra, Mundulea sericea, Musa acuminata, Piliostigma thonningii, Ricinus communis, Securidaca longepedunculata, and Syzygium guineense. Garcinia livingstonei, Kigelia africana, Peltophorum africanum and Ziziphus mucronata were individually used to manage four different disease conditions. Only Plumbago zeylanica was used to manage five different disease conditions. These multi-use plants may have broad antimicrobial activities but risk over-exploitation. The results of this study urge a fundamental rethink of how patients and public health authorities view traditional plant medicines for HIV/AIDS management in Lusaka, Zambia. (C) 2018 SAAB. Published by Elsevier B.V. All rights reserved.
C1 [Chinsembu, K. C.] Univ Namibia, Fac Sci, Dept Biol Sci, P Bag 13301, Windhoek, Namibia.
   [Syakalima, M.] North West Univ, Sch Agr Sci, Fac Nat & Agr Sci, Dept Anim Hlth, Mafikeng, South Africa.
   [Syakalima, M.] Univ Zambia, Sch Vet Med, Dept Dis Control, Great East Rd Campus,POB 32379, Lusaka, Zambia.
   [Semenya, S. S.] Univ Limpopo, Technol Transfer Off, Private Bag X 1106, ZA-0727 Sovenga, South Africa.
C3 University of Namibia; North West University - South Africa; University
   of Zambia; University of Limpopo
RP Chinsembu, KC (corresponding author), Univ Namibia, Fac Sci, Dept Biol Sci, P Bag 13301, Windhoek, Namibia.
EM kchinsembu@unam.na
FU University of Namibia; NEPAD/SANBio
FX We thank Dr. G. Biemba, then focal point on traditional medicines, at
   the Ministry of Health headquarters, Lusaka, Zambia. Dr. Ludwig Sondashi
   is also thanked for allowing us access to his clinic at Designer House,
   Lusaka. All traditional healers are thanked for availing the
   ethnobotanical data. NEPAD/SANBio and University of Namibia are thanked
   for funding the study visit to Zambia. Guest editor and anonymous
   reviewers are thanked for the excellent comments which improved the
   original manuscript.
CR Abdillahi HS, 2012, J ETHNOPHARMACOL, V143, P475, DOI 10.1016/j.jep.2012.06.047
   Abu-Raddad LJ, 2008, PLOS ONE, V3, DOI 10.1371/journal.pone.0002230
   Adebiyi RA, 2006, J ETHNOPHARMACOL, V107, P234, DOI 10.1016/j.jep.2006.03.017
   Adeoye AO, 2018, J ETHNOPHARMACOL, V210, P31, DOI 10.1016/j.jep.2017.08.025
   Afolayan AJ, 2014, J ETHNOPHARMACOL, V153, P220, DOI 10.1016/j.jep.2014.02.023
   Akinpelu DA, 2000, FITOTERAPIA, V71, P442, DOI 10.1016/S0367-326X(00)00136-2
   Alcaide ML, 2017, BMC INFECT DIS, V17, DOI 10.1186/s12879-017-2436-3
   Andrade T. G. C. S. de, 2017, Journal of Medicinal Plants Research, V11, P538, DOI 10.5897/jmpr2017.6382
   [Anonymous], SCI WORLD J
   [Anonymous], 2017, AJPAC, DOI [10.5897/AJPAC2017.0717, DOI 10.5897/AJPAC2017.0717]
   [Anonymous], 2007, EMPIRICAL EC ASSESSM
   [Anonymous], COUNTR FACTSH ZAMB 2
   [Anonymous], 2013, AFR J PHARM PHARMACO, DOI [10.5897/AJPP12.608, DOI 10.5897/AJPP12.608]
   [Anonymous], AFRICAN J BIOTECHNOL
   [Anonymous], INTERFACE BIOMEDICAL
   [Anonymous], AFRICAN J BIOTECHNOL
   [Anonymous], AFRICAN J BIOTECHNOL
   [Anonymous], SO AFRICAN AGR CLIMA
   [Anonymous], INT J SPELEOL
   [Anonymous], GREEN MED PHARM NAT
   [Anonymous], 2017, WORLD J TRADITIONAL
   [Anonymous], THESIS
   [Anonymous], INT J AFRICA NURSING
   [Anonymous], 1999, ETH J PHARMA
   [Anonymous], AFRICAN J BIOTECHNOL
   [Anonymous], 1 UN FAO MIN FOR AFF
   [Anonymous], 2010, J PHARMACOGNOSY PHYT
   [Anonymous], AIDS CARE
   [Anonymous], 2013, 1303 DANISH CLIMATE
   [Anonymous], MONTHL WEATH FOR CLI
   Auvinen J, 2014, MIDWIFERY, V30, P17, DOI 10.1016/j.midw.2013.01.010
   Awodele O, 2013, J HERB MED, V3, P52, DOI 10.1016/j.hermed.2013.01.002
   Ayele Y, 2010, PHYTOTHER RES, V24, P1457, DOI 10.1002/ptr.3141
   Bah S, 2007, J ETHNOPHARMACOL, V110, P451, DOI 10.1016/j.jep.2006.10.019
   Banda Y, 2007, J ALTERN COMPLEM MED, V13, P123, DOI 10.1089/acm.2006.6225
   Bessong PO, 2005, J ETHNOPHARMACOL, V99, P83, DOI 10.1016/j.jep.2005.01.056
   Botura MB, 2011, VET PARASITOL, V177, P104, DOI 10.1016/j.vetpar.2010.11.039
   Brentlinger PE, 2006, LANCET INFECT DIS, V6, P100, DOI 10.1016/S1473-3099(06)70383-8
   Burnett A, 1999, AIDS CARE, V11, P481, DOI 10.1080/09540129947875
   Buwa LV, 2006, J ETHNOPHARMACOL, V103, P139, DOI 10.1016/j.jep.2005.09.020
   Bwalya P, 2018, TUBERCULOSIS, V109, P117, DOI 10.1016/j.tube.2017.12.007
   Canales M, 2005, J ETHNOPHARMACOL, V97, P429, DOI 10.1016/j.jep.2004.11.013
   Central Statistical Office/Zambia Ministry of Health/Zambia University of Zambia Teaching Hospital Virology Laboratory University of Zambia Department of Population Studies Tropical Diseases Research Centre/Zambia and ICF International, 2015, Zambia Demographic and Health Survey 2013-14
   Chanda-Kapata Pascalina, 2015, Asian Pacific Journal of Tropical Biomedicine, V5, P689, DOI 10.1016/j.apjtb.2015.05.010
   Chimponda T, 2010, TROP BIOMED, V27, P595
   Chinsembu KC, 2016, REV BRAS FARMACOGN, V26, P268
   Chinsembu KC, 2015, S AFR J BOT, V100, P33, DOI 10.1016/j.sajb.2015.05.009
   Chinsembu KC, 2016, EVID-BASED COMPL ALT, V2016, DOI 10.1155/2016/4238625
   Chinsembu KC, 2016, ACTA TROP, V153, P46, DOI 10.1016/j.actatropica.2015.10.004
   Chinsembu KC, 2015, ACTA TROP, V152, P32, DOI 10.1016/j.actatropica.2015.08.009
   Chinsembu KC, 2010, J ETHNOBIOL ETHNOMED, V6, DOI 10.1186/1746-4269-6-25
   Chinsembu KC, 2009, J ETHNOBIOL ETHNOMED, V5, DOI 10.1186/1746-4269-5-30
   Chintu C, 1995, J TROP PEDIATRICS, V41, P348, DOI 10.1093/tropej/41.6.348
   Chipungu J, 2017, PLOS ONE, V12, DOI 10.1371/journal.pone.0187998
   Chisembele M, 2018, INT J STD AIDS, V29, P164, DOI 10.1177/0956462417721438
   Chisembu KC., 2009, MED J ZAMBIA, V36, P178
   Coates Palgrave K., 1983, Trees of southern Africa, V3rd
   Cohen MS, 1998, LANCET, V351, P5, DOI 10.1016/S0140-6736(98)90002-2
   Cremers AL, 2014, INT J INFECT DIS, V21, P303, DOI 10.1016/j.ijid.2014.03.1048
   Da-Costa-Rocha I, 2014, FOOD CHEM, V165, P424, DOI 10.1016/j.foodchem.2014.05.002
   Das D. C., 2013, International Journal of Phytomedicine, V5, P14
   de Wet H, 2014, S AFR J BOT, V94, P129, DOI 10.1016/j.sajb.2014.06.009
   De Wet H, 2012, S AFR J BOT, V78, P12, DOI 10.1016/j.sajb.2011.04.002
   Djoukeng JD, 2005, J ETHNOPHARMACOL, V101, P283, DOI 10.1016/j.jep.2005.05.008
   Djouossi MG, 2015, BMC COMPLEM ALTERN M, V15, DOI 10.1186/s12906-015-0660-1
   Eldeen IMS, 2006, J ETHNOPHARMACOL, V103, P135, DOI 10.1016/j.jep.2005.09.005
   Eloff JN, 2008, J ETHNOPHARMACOL, V119, P686, DOI 10.1016/j.jep.2008.07.051
   Ende AR, 2006, AIDS PATIENT CARE ST, V20, P75, DOI 10.1089/apc.2006.20.75
   Ezeonwumelu J. O. C., 2012, International Journal of Pharmacy and Biomedical Sciences, V3, P128
   Fleming DT, 1999, SEX TRANSM INFECT, V75, P3, DOI 10.1136/sti.75.1.3
   Fowler D.G., 2007, Zambian plants: their vernacular names and uses
   Fwemba I, 2017, PUBLIC HEALTH, V147, P8, DOI 10.1016/j.puhe.2017.01.022
   Galvin SR, 2004, NAT REV MICROBIOL, V2, P33, DOI 10.1038/nrmicro794
   Geyid A, 2005, J ETHNOPHARMACOL, V97, P421, DOI 10.1016/j.jep.2004.08.021
   Giordani RB, 2011, PHYTOCHEMISTRY, V72, P645, DOI 10.1016/j.phytochem.2011.01.023
   Grace OM, 2002, S AFR J BOT, V68, P220, DOI 10.1016/S0254-6299(15)30424-5
   Green A, 2017, LANCET, V390, P925, DOI 10.1016/S0140-6736(17)32295-X
   Green E, 2010, J ETHNOPHARMACOL, V130, P151, DOI 10.1016/j.jep.2010.04.033
   Hamers RL, 2011, LANCET INFECT DIS, V11, P750, DOI 10.1016/S1473-3099(11)70149-9
   Hampanda KM, 2016, SOC SCI MED, V153, P123, DOI 10.1016/j.socscimed.2016.02.011
   Hedimbi M., 2012, Int. J. Med. Plants Res, V1, P004
   HOLDRIDGE LR, 1947, SCIENCE, V105, P367, DOI 10.1126/science.105.2727.367
   Holmes CB, 2018, PLOS MED, V15, DOI 10.1371/journal.pmed.1002489
   Hurinanthan V., 2009, THESIS
   Ibekwe NN, 2014, J ETHNOPHARMACOL, V155, P524, DOI 10.1016/j.jep.2014.05.059
   Ibewuike JC, 1997, PHYTOTHER RES, V11, P281, DOI 10.1002/(SICI)1099-1573(199706)11:4<281::AID-PTR281>3.0.CO;2-9
   Kaikabo AA, 2011, J ETHNOPHARMACOL, V138, P253, DOI 10.1016/j.jep.2011.08.023
   Kamatenesi-Mugisha M, 2008, AFR J ECOL, V46, P90, DOI 10.1111/j.1365-2028.2008.00935.x
   Kashikar N. D., 2006, Indian Journal of Pharmaceutical Sciences, V68, P245
   Killinger B, 2014, J NEUROCHEM, V128, P764, DOI 10.1111/jnc.12496
   Kiplagat DM, 2016, J SAUDI CHEM SOC, V20, pS140, DOI 10.1016/j.jscs.2012.10.002
   Kisangau DP, 2007, J ETHNOBIOL ETHNOMED, V3, DOI 10.1186/1746-4269-3-29
   Koné WM, 2008, S AFR J BOT, V74, P76, DOI 10.1016/j.sajb.2007.08.015
   Lamba H, 2004, INT J STD AIDS, V15, P234, DOI 10.1258/095646204773557749
   Lamorde M, 2010, J ETHNOPHARMACOL, V130, P43, DOI 10.1016/j.jep.2010.04.004
   Leteane MM, 2012, J ETHNOPHARMACOL, V141, P48, DOI 10.1016/j.jep.2012.01.044
   Luo X, 2011, J ETHNOPHARMACOL, V137, P114, DOI 10.1016/j.jep.2011.04.062
   Madara AA, 2010, AFR J BIOTECHNOL, V9, P3475
   Madikizela B, 2012, J ETHNOPHARMACOL, V141, P61, DOI 10.1016/j.jep.2012.01.053
   Madzinga M, 2018, MEDICINAL PLANTS FOR HOLISTIC HEALTH AND WELL-BEING, P255, DOI 10.1016/B978-0-12-812475-8.00008-1
   Magwede K, 2019, S AFR J BOT, V122, P57, DOI 10.1016/j.sajb.2017.12.013
   Magwenzi R., 2014, J MICROB BIOCH TECHN, V3
   Maroyi Alfred, 2017, Afr J Tradit Complement Altern Med, V14, P217, DOI 10.21010/ajtcam.v14i2.23
   Maroyi A, 2016, J ETHNOPHARMACOL, V184, P81, DOI 10.1016/j.jep.2016.02.052
   Maroyi A, 2011, J ETHNOPHARMACOL, V136, P347, DOI 10.1016/j.jep.2011.05.003
   Mathabe MC, 2006, J ETHNOPHARMACOL, V105, P286, DOI 10.1016/j.jep.2006.01.029
   Mazimba O., 2014, BULL FAC PHARM CAIRO, V52, P145, DOI [10.1016/j.bfopcu.2014.01.001, DOI 10.1016/J.BFOPCU.2014.01.001]
   Mbikusita-Lewanika M, 2009, PSYCHOL HEALTH MED, V14, P227, DOI 10.1080/13548500802270364
   Mburu G, 2014, CHILD YOUTH SERV REV, V45, P9, DOI 10.1016/j.childyouth.2014.03.033
   Mbwambo ZH, 2006, J NAT PROD, V69, P369, DOI 10.1021/np050406v
   McCarthy EA, 2017, PLOS ONE, V12, DOI 10.1371/journal.pone.0175534
   Mcgaw LJ, 2008, J ETHNOPHARMACOL, V119, P482, DOI 10.1016/j.jep.2008.08.022
   Meira M, 2012, REV BRAS FARMACOGN, V22, P682, DOI 10.1590/S0102-695X2012005000025
   Meyer JJM, 2008, J ETHNOPHARMACOL, V119, P599, DOI 10.1016/j.jep.2008.06.018
   Mokgolodi Neo C, 2011, For Stud China, V13, P163, DOI 10.1007/s11632-011-0309-1
   Moore AM, 2014, SOC SCI MED, V119, P88, DOI 10.1016/j.socscimed.2014.08.015
   Moshi MJ, 2005, J ETHNOPHARMACOL, V97, P43, DOI 10.1016/j.jep.2004.09.056
   Muchemwa L, 2017, INT J STD AIDS, V28, P584, DOI 10.1177/0956462416640963
   Mugisha MK, 2014, J ETHNOPHARMACOL, V155, P194, DOI 10.1016/j.jep.2014.05.012
   Mulaudzi RB, 2011, J ETHNOPHARMACOL, V135, P330, DOI 10.1016/j.jep.2011.03.022
   Mulenga A, 2017, SOC SCI MED, V189, P1, DOI 10.1016/j.socscimed.2017.07.017
   Muriithi E, 2016, PHYTOCHEM LETT, V18, P29, DOI 10.1016/j.phytol.2016.08.019
   Muthaura CN, 2015, J ETHNOPHARMACOL, V175, P315, DOI 10.1016/j.jep.2015.09.017
   Muthaura CN, 2015, J ETHNOPHARMACOL, V170, P148, DOI 10.1016/j.jep.2015.05.024
   Myers GA, 2006, SINGAPORE J TROP GEO, V27, P289, DOI 10.1111/j.1467-9493.2006.00263.x
   Naidoo D, 2013, J ETHNOPHARMACOL, V149, P656, DOI 10.1016/j.jep.2013.07.018
   Ndubani P, 1999, J ETHNOPHARMACOL, V67, P15, DOI 10.1016/S0378-8741(99)00075-6
   Neigel D. V., 2017, U. S. Patent, Patent No. [9,744,120, 9744120]
   Noudogbessi JP, 2008, REC NAT PROD, V2, P33
   Nwafor F.I., 2018, Ethnobiological study of traditional medicine practices for the treatment of chronic leg ulcer in South eastern Nigeria
   Ochwang'i DO, 2014, J ETHNOPHARMACOL, V151, P1040, DOI 10.1016/j.jep.2013.11.051
   Okatch H, 2012, ANAL CHIM ACTA, V730, P42, DOI 10.1016/j.aca.2011.11.067
   Olajuyigbe O. O., 2012, African Journal of Biotechnology, V11, P16783
   Petrovic K, 2009, MIDWIFERY, V25, pE1, DOI 10.1016/j.midw.2007.08.005
   Prinsloo G, 2018, J ETHNOPHARMACOL, V210, P133, DOI 10.1016/j.jep.2017.08.005
   Rajakrishnan R, 2017, SAUDI J BIOL SCI, V24, P760, DOI 10.1016/j.sjbs.2017.01.001
   Rakotomalala G, 2013, J ETHNOPHARMACOL, V148, P106, DOI 10.1016/j.jep.2013.03.075
   Ribeiro A, 2010, J ETHNOBIOL ETHNOMED, V6, DOI 10.1186/1746-4269-6-33
   Rukunga Geoffrey M, 2002, Afr J Health Sci, V9, P81
   Sahoo D, 2016, 2016 IEEE INTERNATIONAL CONFERENCE ON COMPUTING, COMMUNICATION AND AUTOMATION (ICCCA), P1, DOI 10.1109/CCAA.2016.7813697
   Gazzaneo LRS, 2005, J ETHNOBIOL ETHNOMED, V1, DOI 10.1186/1746-4269-1-9
   Samba B M., 2015, Journal of Plant Sciences, V3, P6, DOI DOI 10.11648/J.JPS.S.2015030102.12
   Sansores-Peraza P, 2000, FITOTERAPIA, V71, P690, DOI 10.1016/S0367-326X(00)00200-8
   Sarkar R, 2014, J ETHNOPHARMACOL, V154, P170, DOI 10.1016/j.jep.2014.03.067
   Semenya SS, 2013, AFR J TRADIT COMPLEM, V10, P331, DOI 10.4314/ajtcam.v10i2.19
   Semenya SS, 2012, J ETHNOPHARMACOL, V144, P395, DOI 10.1016/j.jep.2012.09.027
   Shukla KK, 2009, FERTIL STERIL, V92, P1934, DOI 10.1016/j.fertnstert.2008.09.045
   Sibandze GF, 2010, J ETHNOPHARMACOL, V132, P506, DOI 10.1016/j.jep.2010.08.050
   Smid MC, 2015, AM J OBSTET GYNECOL, V213, P904, DOI 10.1016/j.ajog.2015.09.052
   Smith P., 2004, Field guide to the trees and shrubs of the miombo woodlands
   Suleman S, 2018, J ETHNOPHARMACOL, V213, P262, DOI 10.1016/j.jep.2017.10.034
   Suresh S, 2011, J SEX MED, V8, P1943, DOI 10.1111/j.1743-6109.2011.02221.x
   Suresh S, 2012, J SEX MED, V9, P3066, DOI 10.1111/j.1743-6109.2010.01831.x
   Suresh S, 2009, J ETHNOPHARMACOL, V122, P497, DOI 10.1016/j.jep.2009.01.032
   Tabuti JRS, 2004, INT J FOOD SCI NUTR, V55, P485, DOI 10.1080/09637480400015745
   Tamilselvan N, 2014, J ACUTE DIS, V3, P85, DOI 10.1016/S2221-6189(14)60022-6
   Theo A, 2009, TOHOKU J EXP MED, V217, P93, DOI 10.1620/tjem.217.93
   Thomas R, 2017, LANCET GLOB HEALTH, V5, pE1133, DOI 10.1016/S2214-109X(17)30367-4
   Tsakala T.-Munikengi, 1996, Annales Pharmaceutiques Francaises, V54, P276
   Tshikalange TE, 2008, J ETHNOPHARMACOL, V119, P478, DOI 10.1016/j.jep.2008.08.027
   Tshikalange TE, 2005, J ETHNOPHARMACOL, V96, P515, DOI 10.1016/j.jep.2004.09.057
   Vamvaka E, 2014, BIOTECHNOL ADV, V32, P575, DOI 10.1016/j.biotechadv.2014.02.004
   van Vuuren SF, 2010, J ETHNOPHARMACOL, V130, P552, DOI 10.1016/j.jep.2010.05.045
   van Vuuren SF, 2015, BMC COMPLEM ALTERN M, V15, DOI 10.1186/s12906-015-0570-2
   Wang HX, 2001, PLANTA MED, V67, P669, DOI 10.1055/s-2001-17359
   Wilson N, 2016, ECON HUM BIOL, V21, P221, DOI 10.1016/j.ehb.2016.02.003
   Woradulayapinij W, 2005, J ETHNOPHARMACOL, V101, P84, DOI 10.1016/j.jep.2005.03.030
   Zhang H, 2015, TETRAHEDRON, V71, P3671, DOI 10.1016/j.tet.2014.10.064
NR 168
TC 28
Z9 30
U1 0
U2 11
PU ELSEVIER
PI AMSTERDAM
PA RADARWEG 29, 1043 NX AMSTERDAM, NETHERLANDS
SN 0254-6299
EI 1727-9321
J9 S AFR J BOT
JI S. Afr. J. Bot.
PD MAY
PY 2019
VL 122
BP 369
EP 384
DI 10.1016/j.sajb.2018.09.007
PG 16
WC Plant Sciences
WE Science Citation Index Expanded (SCI-EXPANDED); Social Science Citation Index (SSCI)
SC Plant Sciences
GA HZ7FX
UT WOS:000469020300021
OA hybrid
DA 2025-02-04
ER

PT J
AU Gasasira, AF
   Dorsey, G
   Kamya, MR
   Havlir, D
   Kiggundu, M
   Rosenthal, PJ
   Charlebois, ED
AF Gasasira, Anne F.
   Dorsey, Grant
   Kamya, Moses R.
   Havlir, Diane
   Kiggundu, Moses
   Rosenthal, Philip J.
   Charlebois, Edwin D.
TI False-positive results of enzyme immunoassays for human immunodeficiency
   virus in patients with uncomplicated malaria
SO JOURNAL OF CLINICAL MICROBIOLOGY
LA English
DT Article
ID FALCIPARUM-MALARIA; CROSS-REACTIVITY; TYPE-1 HIV-1; ANTIBODY; ASSAYS;
   PLASMODIUM; DIAGNOSIS; INFECTION; TESTS; TRIAL
AB Malaria may impact upon human immunodeficiency virus (HIV) test results. We evaluated two HIV enzyme immunoassays (EIAs) by testing 1,965 Ugandans with malaria. We found poor positive predictive values (53% and 76%), particularly with younger age. Combining EIAs eliminated false positives but missed 21% of true positives. Performance of HIV EIAs in malaria may be unsatisfactory.
C1 Makerere Univ, Sch Med, Dept Med, Kampala, Uganda.
   Univ Calif San Francisco, San Francisco Gen Hosp, Dept Med, San Francisco, CA USA.
C3 Makerere University; University of California System; University of
   California San Francisco; San Francisco General Hospital Medical Center
RP Charlebois, ED (corresponding author), Univ Calif San Francisco, Dept Med, AIDS Res Inst, 50 Beale St,13th Floor, San Francisco, CA 94105 USA.
EM Edwin.Charlebois@ucsf.edu
FU NIAID NIH HHS [U01 AI062677, AI62677] Funding Source: Medline
CR Bakyaita N, 2005, AM J TROP MED HYG, V72, P573
   CHARMOT G, 1962, Med Trop (Mars), V22, P667
   CHATTOPADHYA D, 1991, Journal of Communicable Diseases, V23, P195
   CHIKWEM JO, 1990, E AFR MED J, V67, P209
   Fischer A, 2004, J CLIN MICROBIOL, V42, P16, DOI 10.1128/JCM.42.1.16-20.2004
   Foglia G, 2004, J CLIN MICROBIOL, V42, P3850, DOI 10.1128/JCM.42.8.3850-3852.2004
   Fonseca MO, 2000, T ROY SOC TROP MED H, V94, P171, DOI 10.1016/S0035-9203(00)90263-3
   Ghosh K, 2001, BRIT J BIOMED SCI, V58, P20
   GREENBERG AE, 1986, LANCET, V2, P247
   Kassler WJ, 1998, INT J STD AIDS, V9, P134, DOI 10.1258/0956462981921882
   McKenna SL, 1997, AIDS, V11, pS103
   MORI H, 1987, TROP MED PARASITOL, V38, P157
   OYEYINKA G O, 1988, African Journal of Medicine and Medical Sciences, V17, P201
   REESINK HW, 1986, LANCET, V2, P483
   Rouet F, 2004, J CLIN MICROBIOL, V42, P4147, DOI 10.1128/JCM.42.9.4147-4153.2004
   SIMOOYA OO, 1988, BRIT MED J, V297, P30, DOI 10.1136/bmj.297.6640.30
   SORIANO V, 1994, NEW ENGL J MED, V331, P881, DOI 10.1056/NEJM199409293311317
   SPIELBERG F, 1989, LANCET, V1, P580
   Urassa W, 2002, J VIROL METHODS, V100, P115, DOI 10.1016/S0166-0934(01)00408-6
   VANDEPERRE P, 1988, J CLIN MICROBIOL, V26, P552, DOI 10.1128/JCM.26.3.552-556.1988
   VANKERCKHOVEN I, 1991, B WORLD HEALTH ORGAN, V69, P753
   WILLOUGHBY PB, 1989, DIAGN MICR INFEC DIS, V12, P319, DOI 10.1016/0732-8893(89)90097-7
   Wright RJ, 2004, AM J PREV MED, V27, P42, DOI 10.1016/j.amepre.2004.03.004
   Yeka A, 2005, PLOS MED, V2, P654, DOI 10.1371/journal.pmed.0020190
   Zarvan B. S., 1993, Morbidity and Mortality Weekly Report, V42, P173
NR 25
TC 42
Z9 44
U1 0
U2 5
PU AMER SOC MICROBIOLOGY
PI WASHINGTON
PA 1752 N ST NW, WASHINGTON, DC 20036-2904 USA
SN 0095-1137
EI 1098-660X
J9 J CLIN MICROBIOL
JI J. Clin. Microbiol.
PD AUG
PY 2006
VL 44
IS 8
BP 3021
EP 3024
DI 10.1128/JCM.02207-05
PG 4
WC Microbiology
WE Science Citation Index Expanded (SCI-EXPANDED)
SC Microbiology
GA 076UG
UT WOS:000239982800056
PM 16891532
OA Green Published
DA 2025-02-04
ER

PT J
AU Butt, Z
   Grady, S
   Wilkins, M
   Hamilton, E
   Todem, D
   Gardiner, J
   Saeed, M
AF Butt, Zahid
   Grady, Sue
   Wilkins, Melinda
   Hamilton, Elizabeth
   Todem, David
   Gardiner, Joseph
   Saeed, Mahdi
TI Spatial epidemiology of HIV-hepatitis co-infection in the State of
   Michigan: a cohort study
SO INFECTIOUS DISEASES
LA English
DT Article
DE HIV/AIDS; hepatitis; HIV and hepatitis co-infection; cluster analysis
ID INFECTED INDIVIDUALS; VIRUS COINFECTION; MALARIA; PREVALENCE; IMPACT
AB Background: Acquired immunodeficiency syndrome (AIDS) is a continuing global public health threat affecting millions of individuals. In 2009, 33.3 million people worldwide were living with human immunodeficiency virus (HIV) infection. HIV-infected individuals are at an increased risk of acquiring hepatitis B and hepatitis C viral (HBV, HCV) infections because of shared transmission routes. The purpose of this study was to identify geographical clusters of HIV-(HBV/HCV) co-infection in the State of Michigan. Methods: Retrospective cohort data on HIV-infected individuals were matched to all hepatitis B and C cases in Michigan during the period of January 1, 2006 through December 31, 2009. A prevalence map of HIV infection was created and spatial clusters of HIV-hepatitis B or C co-infection were detected using GeoDa's bivariate local Moran's I and SaTScan's discrete Poisson model. Results: A bivariate cluster of high prevalence HIV and hepatitis B or C was identified in the Detroit Metropolitan Area and surrounding counties. A Poisson cluster of HIV-hepatitis B or C co-infection was identified, relative risk (RR). 1.38 (p = 0.029) in the western and northwestern counties of Lower Michigan, controlling for sex, race, and AIDS status. Conclusion: This study identified elevated HIV-hepatitis B or C co-infection unexplained by sex, race or AIDS status in counties outside of the Detroit Metropolitan Area where HIV prevalence was highest in Michigan. The findings from this study may be used to target future public health policy and healthcare interventions for HIV-hepatitis co-infection in these areas.
C1 [Butt, Zahid; Todem, David; Gardiner, Joseph; Saeed, Mahdi] Michigan State Univ, Dept Epidemiol & Biostat, E Lansing, MI 48824 USA.
   [Grady, Sue] Michigan State Univ, Dept Geog, E Lansing, MI 48824 USA.
   [Wilkins, Melinda] Michigan State Univ, Program Publ Hlth, E Lansing, MI 48824 USA.
   [Hamilton, Elizabeth] Michigan State Univ, Body Art Viral Hepatitis & HIV Anal Unit, HIV STD VH TB Epidemiol Sect, Michigan Dept Community Hlth Lansing, E Lansing, MI 48824 USA.
   [Saeed, Mahdi] Michigan State Univ, Food Safety & Toxicol Ctr 165, Dept Large Anim Clin Sci, E Lansing, MI 48824 USA.
   [Saeed, Mahdi] Michigan State Univ, Food Safety & Toxicol Ctr 165, Dept Epidemiol, E Lansing, MI 48824 USA.
C3 Michigan State University; Michigan State University; Michigan State
   University; Michigan State University; Michigan State University;
   Michigan State University
RP Butt, Z (corresponding author), Michigan State Univ, Dept Epidemiol & Biostat, B601 West Fee Hall, E Lansing, MI 48824 USA.
EM zabutt3@yahoo.com
RI GARDINER, JOSEPH/AAN-9697-2021; Wilkins, Melinda/AAZ-1114-2021; Butt,
   Zahid/W-4292-2017
OI Gardiner, Joseph/0000-0003-2605-6478
FU Dissertation Completion Fellowship - Graduate School and Department of
   Epidemiology at Michigan State University
FX The authors report no conflicts of interest. This work was supported by
   the Dissertation Completion Fellowship awarded by the Graduate School
   and the Department of Epidemiology at Michigan State University.
CR Ageep TB, 2009, MALARIA J, V8, DOI 10.1186/1475-2875-8-123
   [Anonymous], 1992, MMWR Recomm Rep, V41, P1
   [Anonymous], 2011, Q HIV AIDS REPORT
   [Anonymous], 2008, Control of Communicable Diseases Manual
   Anselin L, 2015, GEODA 1 6 7
   Barth RE, 2010, INT J INFECT DIS, V14, pE1024, DOI 10.1016/j.ijid.2010.06.013
   Bernstein KT, 2004, AM J EPIDEMIOL, V160, P51, DOI 10.1093/aje/kwh178
   Chun HM, 2010, CLIN INFECT DIS, V50, P426, DOI 10.1086/649885
   Haque U, 2010, MALARIA J, V9, DOI 10.1186/1475-2875-9-156
   Haque U, 2009, MALARIA J, V8, DOI 10.1186/1475-2875-8-185
   Jennings JM, 2005, AM J EPIDEMIOL, V161, P73, DOI 10.1093/aje/kwi012
   Kellerman SE, 2003, J INFECT DIS, V188, P571, DOI 10.1086/377135
   Klassen Ann Carroll, 2005, Int J Health Geogr, V4, P1, DOI 10.1186/1476-072X-4-1
   Kulldorff M, 1997, COMMUN STAT-THEOR M, V26, P1481, DOI 10.1080/03610929708831995
   KULLDORFF M, 1995, STAT MED, V14, P799, DOI 10.1002/sim.4780140809
   Kulldorff M., 2010, SATSCAN USER GUIDE V, P1
   Kulldorff M and Information Management Services Inc, 2009, SATSCAN V9 0 SOFTW S
   Michigan Department of Community Health, HLTH CAR PROF GUID M
   Michigan Department of Health and Human Services, 2010 HLTH FAC ATL
   Mirghani SE, 2010, MALARIA J, V9, DOI 10.1186/1475-2875-9-172
   Omland LH, 2008, HIV MED, V9, P300, DOI 10.1111/j.1468-1293.2008.00564.x
   Osei FB, 2008, INT J HEALTH GEOGR, V7, DOI 10.1186/1476-072X-7-62
   Portelinha AM, 2009, MEM I OSWALDO CRUZ, V104, P960, DOI 10.1590/S0074-02762009000700003
   Song Changhong, 2003, Int J Health Geogr, V2, P9
   Tanser F, 2009, INT J EPIDEMIOL, V38, P1008, DOI 10.1093/ije/dyp148
   Trooskin SB, 2005, PUBLIC HEALTH, V119, P1042, DOI 10.1016/j.puhe.2005.03.016
   United States of America, 2009, HIV AIDS EST 2009
   Victoria MB, 2010, BRAZ J INFECT DIS, V14, P135, DOI 10.1590/S1413-86702010000200004
   Wand H, 2010, J INT AIDS SOC, V13, DOI 10.1186/1758-2652-13-41
   Weis N, 2006, CLIN INFECT DIS, V42, P1481, DOI 10.1086/503569
   Westercamp N, 2010, INT J HEALTH GEOGR, V9, DOI 10.1186/1476-072X-9-24
NR 31
TC 5
Z9 5
U1 1
U2 22
PU TAYLOR & FRANCIS LTD
PI ABINGDON
PA 2-4 PARK SQUARE, MILTON PARK, ABINGDON OR14 4RN, OXON, ENGLAND
SN 2374-4235
EI 2374-4243
J9 INFECT DIS-NOR
JI Infect. Dis.
PY 2015
VL 47
IS 12
BP 852
EP 861
DI 10.3109/23744235.2015.1066931
PG 10
WC Infectious Diseases
WE Science Citation Index Expanded (SCI-EXPANDED)
SC Infectious Diseases
GA CR4VH
UT WOS:000361337300004
PM 26179757
DA 2025-02-04
ER

PT J
AU Stempel, JM
   Carpio, ALM
   Puga, D
   Perloff, S
AF Stempel, Jessica M.
   Carpio, Andres L. Mora
   Puga, Daniel
   Perloff, Sarah
TI False positive fourth generation HIV test in a patient with severe
   malaria
SO INTERNATIONAL JOURNAL OF INFECTIOUS DISEASES
LA English
DT Article
DE Severe malaria; Human immunodeficiency virus; False positive; Fourth
   generation immunoassay
ID HUMAN-IMMUNODEFICIENCY-VIRUS
AB Severe malaria is an uncommon diagnosis in the United States. However, awareness of signs, symptoms, and treatment options is imperative in order to promptly initiate optimal therapy. False positive human immunodeficiency virus (HIV) results are rare in the setting of acute malaria infection and with the introduction of newer fourth-generation immunoassays. The Centers for Disease Control algorithms assist in confirming true HIV infection (Branson et al. 2014). (C) 2019 The Author(s). Published by Elsevier Ltd on behalf of International Society for Infectious Diseases.
C1 [Stempel, Jessica M.; Carpio, Andres L. Mora; Puga, Daniel; Perloff, Sarah] Albert Einstein Med Ctr, Dept Internal Med, 5401 Old York Rd,Klein Bldg,Suite 363, Philadelphia, PA 19141 USA.
   [Perloff, Sarah] Albert Einstein Med Ctr, Dept Infect Dis, Philadelphia, PA 19141 USA.
C3 Yeshiva University; Yeshiva University
RP Stempel, JM (corresponding author), Albert Einstein Med Ctr, Dept Internal Med, 5401 Old York Rd,Klein Bldg,Suite 363, Philadelphia, PA 19141 USA.
EM stempelj@einstein.edu
OI Stempel, Jessica/0000-0001-9162-0579
CR Alexander TS, 2016, CLIN VACCINE IMMUNOL, V23, P249, DOI 10.1128/CVI.00053-16
   [Anonymous], 2018, HIV SURVEILLANCE S, V23
   Branson B M., 2014, Laboratory Testing for the Diagnosis of HIV Infection: Updated Recommendations
   Chavez P, 2011, J CLIN VIROL, V52, pS51, DOI 10.1016/j.jcv.2011.09.010
   Erickson CP, 2006, NEW ENGL J MED, V354, P1422, DOI 10.1056/NEJMc053417
   Everett DB, 2010, J CLIN MICROBIOL, V48, P1570, DOI 10.1128/JCM.02264-09
   Fonseca MO, 2000, T ROY SOC TROP MED H, V94, P171, DOI 10.1016/S0035-9203(00)90263-3
   Gasasira AF, 2006, J CLIN MICROBIOL, V44, P3021, DOI 10.1128/JCM.02207-05
   Gilchrist Julie, 2011, Morbidity and Mortality Weekly Report, V60, P977
   Klarkowski D, 2014, EXPERT REV ANTI-INFE, V12, P49, DOI 10.1586/14787210.2014.866516
   Liu P, 2016, AIDS RES THER, V13, DOI 10.1186/s12981-015-0086-3
   Reeves JD, 2002, J GEN VIROL, V83, P1253, DOI 10.1099/0022-1317-83-6-1253
NR 12
TC 8
Z9 8
U1 0
U2 4
PU ELSEVIER SCI LTD
PI OXFORD
PA THE BOULEVARD, LANGFORD LANE, KIDLINGTON, OXFORD OX5 1GB, OXON, ENGLAND
SN 1201-9712
EI 1878-3511
J9 INT J INFECT DIS
JI Int. J. Infect. Dis.
PD JUN
PY 2019
VL 83
BP 86
EP 87
DI 10.1016/j.ijid.2019.04.007
PG 2
WC Infectious Diseases
WE Science Citation Index Expanded (SCI-EXPANDED)
SC Infectious Diseases
GA IA1LJ
UT WOS:000469322300016
PM 30986542
OA gold
DA 2025-02-04
ER

PT J
AU Garg, A
   Agrawal, R
   Chopra, H
   Singh, T
   Chaudhary, R
   Tankara, A
AF Garg, Akash
   Agrawal, Rutvi
   Chopra, Himansu
   Singh, Talever
   Chaudhary, Ramkumar
   Tankara, Abhishek
TI A Glance on Nanovaccine: A Potential Approach for Disease Prevention
SO CURRENT PHARMACEUTICAL BIOTECHNOLOGY
LA English
DT Review
DE Vaccine; nanovaccine; immune response; infectious diseases; humoral;
   cell-mediated
ID ASSEMBLING PROTEIN NANOPARTICLES; T-CELL; IMMUNE-RESPONSES;
   DELIVERY-SYSTEM; DENDRITIC CELLS; DRUG-DELIVERY; VACCINE CANDIDATES;
   ANTIBODY-RESPONSE; ANTIGEN RELEASE; NASAL DELIVERY
AB There are several vaccines available for preventing various bacterial and viral infections, but still, there are many challenges that require the development of noninvasive, more efficient, and active vaccines. The advancement in biotechnological tools has provided safer antigens, such as nucleic acids, proteins etc., but due to their lower immunogenic property, adjuvants of stronger immune response are required. Nanovaccines are effective vaccines when compared with conventional vaccines as they can induce both Humoral and cell-mediated immune responses and also provide longer immunogenic memory. The nanocarriers used in vaccines act as adjuvant. They provide site-specific delivery of antigens and can be used in conjugation with immunostimulatory molecules for enhancing adjuvant therapy. The nanovaccines avoid degrading cell pathways and provide effective absorption into blood vessels. The higher potential of nanovaccines to treat various diseases, such as acquired immuno deficiency syndrome, cancer, tuberculosis, malaria and many others, along with their immunological mechanisms and different types, have been discussed in the review.
C1 [Garg, Akash; Agrawal, Rutvi; Chopra, Himansu; Singh, Talever; Chaudhary, Ramkumar; Tankara, Abhishek] Rajiv Acad Pharm, Dept Pharmaceut, NH-2 Mathura-Delhi Rd,PO Chhatikara, Mathura 281001, Uttar Pradesh, India.
RP Agrawal, R (corresponding author), Rajiv Acad Pharm, Dept Pharmaceut, NH-2 Mathura-Delhi Rd,PO Chhatikara, Mathura 281001, Uttar Pradesh, India.
EM agrawalrutvi96@gmail.com
RI Chopra, Himansu/GSV-2165-2022; Singh, Talever/IXN-3478-2023; Garg,
   Akash/IVV-5677-2023; Agrawal, Rutvi/IVV-5921-2023
OI Garg, Akash/0000-0002-6127-7412
CR Aikins ME, 2017, NANOMEDICINE-UK, V12, P673, DOI 10.2217/nnm-2016-0381
   Akagi Takami, 2006, Nihon Rinsho, V64, P279
   Al-Hatamleh MAI, 2021, EUR J PHARMACOL, V896, DOI 10.1016/j.ejphar.2021.173930
   [Anonymous], 2007, In application of nano-vaccines in veterinary medicine
   [Anonymous], 2020, J. Phys. Mater, V3, P034009
   Ansari MA, 2011, PLOS ONE, V6, DOI 10.1371/journal.pone.0022889
   Asadi K, 2021, INT J BIOL MACROMOL, V182, P648, DOI 10.1016/j.ijbiomac.2021.04.005
   Bao G, 2013, ANNU REV BIOMED ENG, V15, P253, DOI 10.1146/annurev-bioeng-071812-152409
   Barouch DH, 2008, NATURE, V455, P613, DOI 10.1038/nature07352
   Berkowska MA, 2011, BLOOD, V118, P2150, DOI 10.1182/blood-2011-04-345579
   Bernocchi B, 2017, INT J PHARMACEUT, V530, P128, DOI 10.1016/j.ijpharm.2017.07.012
   Bernocchi B., 2016, Porous maltodextrin nanoparticles for the intranasal delivery of vaccines Nanoparticules de maltodextrine pour ladministration intranasale des vaccins
   Bhardwaj P, 2020, ACTA BIOMATER, V108, P1, DOI 10.1016/j.actbio.2020.03.020
   Bielinska AU, 2008, CLIN VACCINE IMMUNOL, V15, P348, DOI 10.1128/CVI.00440-07
   Blok BA, 2015, J LEUKOCYTE BIOL, V98, P347, DOI 10.1189/jlb.5RI0315-096R
   Borges O, 2008, EUR J PHARM BIOPHARM, V69, P405, DOI 10.1016/j.ejpb.2008.01.019
   Brennan MJ, 2005, TUBERCULOSIS, V85, P7, DOI 10.1016/j.tube.2004.09.001
   Brock KV, 2003, BIOLOGICALS, V31, P133, DOI 10.1016/S1045-1056(03)00029-0
   Bruschke CJM, 1997, VACCINE, V15, P1940, DOI 10.1016/S0264-410X(97)00125-4
   Bulbake U, 2017, PHARMACEUTICS, V9, DOI 10.3390/pharmaceutics9020012
   Chasteen ND, 1999, J STRUCT BIOL, V126, P182, DOI 10.1006/jsbi.1999.4118
   Chesson CB, 2018, SCI REP-UK, V8, DOI 10.1038/s41598-018-31089-y
   Chiu D, 2012, BIOCONJUGATE CHEM, V23, P610, DOI 10.1021/bc200654v
   Climent N, 2018, NANOMED-NANOTECHNOL, V14, P339, DOI 10.1016/j.nano.2017.11.009
   D'Amico C, 2021, DRUG DELIV TRANSL RE, V11, P353, DOI 10.1007/s13346-021-00924-7
   Danhier F, 2010, J CONTROL RELEASE, V148, P135, DOI 10.1016/j.jconrel.2010.08.027
   de Titta A, 2013, P NATL ACAD SCI USA, V110, P19902, DOI 10.1073/pnas.1313152110
   Demento SL, 2012, BIOMATERIALS, V33, P4957, DOI 10.1016/j.biomaterials.2012.03.041
   Demento SL, 2011, TRENDS BIOTECHNOL, V29, P294, DOI 10.1016/j.tibtech.2011.02.004
   Dewangan H.K., 2022, Curr. Drug Targets
   Dhakal S, 2017, VACCINE, V35, P1124, DOI 10.1016/j.vaccine.2017.01.019
   Dhanasooraj D, 2013, INT J NANOMED, V8, P835, DOI 10.2147/IJN.S40238
   Diwan M, 2002, J CONTROL RELEASE, V85, P247, DOI 10.1016/S0168-3659(02)00275-4
   Duinkerken S, 2019, THERANOSTICS, V9, P5797, DOI 10.7150/thno.35059
   Facciolà A, 2019, EUR REV MED PHARMACO, V23, P7163, DOI 10.26355/eurrev_201908_18763
   Fan YC, 2015, VACCINES-BASEL, V3, P662, DOI 10.3390/vaccines3030662
   Feinberg MB, 2002, NAT MED, V8, P207, DOI 10.1038/nm0302-207
   Frey A, 1997, BIOCONJUGATE CHEM, V8, P424, DOI 10.1021/bc970036p
   Frey A, 1999, VACCINE, V17, P3007, DOI 10.1016/S0264-410X(99)00163-2
   Garg H, 2020, SCI REP-UK, V10, DOI 10.1038/s41598-020-61103-1
   Gholami A, 2020, DRUG METAB REV, V52, P205, DOI 10.1080/03602532.2020.1726943
   Gomes AC, 2017, VACCINES-BASEL, V5, DOI 10.3390/vaccines5010006
   Griffin JFT, 2002, ADV DRUG DELIVER REV, V54, P851, DOI 10.1016/S0169-409X(02)00072-8
   Gross BP, 2014, AAPS J, V16, P1194, DOI 10.1208/s12248-014-9662-z
   Hafner A, 2014, INT J NANOMED, V9, P1005, DOI 10.2147/IJN.S55359
   Hayat SMG, 2019, J CELL PHYSIOL, V234, P12530, DOI 10.1002/jcp.28120
   He H, 2019, PHARMACEUTICS, V11, DOI 10.3390/pharmaceutics11030110
   Huang HC, 2010, P NATL ACAD SCI USA, V107, P4658, DOI 10.1073/pnas.1001074107
   Hussein WM, 2016, BIOORGAN MED CHEM, V24, P4372, DOI 10.1016/j.bmc.2016.07.036
   Jain KK, 2006, TRENDS BIOTECHNOL, V24, P143, DOI 10.1016/j.tibtech.2006.02.004
   Jiang MX, 2022, J ADV RES, V35, P49, DOI 10.1016/j.jare.2021.08.011
   Kalluru R, 2013, J CELL SCI, V126, P3043, DOI 10.1242/jcs.121814
   Kanchan V, 2009, BIOMATERIALS, V30, P4763, DOI 10.1016/j.biomaterials.2009.05.075
   Kanekiyo M, 2013, NATURE, V499, P102, DOI 10.1038/nature12202
   Kaufmann SHE, 2014, CURR OPIN IMMUNOL, V28, P18, DOI 10.1016/j.coi.2014.01.009
   Khatri K, 2008, VACCINE, V26, P2225, DOI 10.1016/j.vaccine.2008.02.058
   Köping-Höggård M, 2005, EXPERT REV VACCINES, V4, P185, DOI 10.1586/14760584.4.2.185
   Kumar R, 2015, VACCINE, V33, P5064, DOI 10.1016/j.vaccine.2015.08.025
   LEVINE TP, 1991, CRIT REV BIOCHEM MOL, V26, P439, DOI 10.3109/10409239109086790
   Li P, 2013, J CONTROL RELEASE, V168, P271, DOI 10.1016/j.jconrel.2013.03.025
   Li S, 1998, GENE THER, V5, P930, DOI 10.1038/sj.gt.3300683
   Li S, 1997, GENE THER, V4, P891, DOI 10.1038/sj.gt.3300482
   Lindblad EB, 2004, VACCINE, V22, P3658, DOI 10.1016/j.vaccine.2004.03.032
   López-Sagaseta J, 2016, COMPUT STRUCT BIOTEC, V14, P58, DOI 10.1016/j.csbj.2015.11.001
   Luo M, 2017, J CONTROL RELEASE, V263, P200, DOI 10.1016/j.jconrel.2017.03.033
   Mahmoudi M, 2011, ADV DRUG DELIVER REV, V63, P24, DOI 10.1016/j.addr.2010.05.006
   Mahony D, 2014, NANOSCALE, V6, P6617, DOI 10.1039/c4nr01202j
   Mahony D, 2015, PLOS ONE, V10, DOI 10.1371/journal.pone.0141870
   Maina TW, 2020, FRONT BIOENG BIOTECH, V8, DOI 10.3389/fbioe.2020.608050
   Malik T, 2018, ARTIF CELL NANOMED B, V46, pS79, DOI 10.1080/21691401.2017.1414054
   McHugh KJ, 2015, J CONTROL RELEASE, V219, P596, DOI 10.1016/j.jconrel.2015.07.029
   Mody KT, 2015, PLOS ONE, V10, DOI 10.1371/journal.pone.0143507
   Mohammed M.R., 2011, Nanomaterials
   Moon JJ, 2012, PLOS ONE, V7, DOI 10.1371/journal.pone.0031472
   Mou XB, 2015, J NANOSCI NANOTECHNO, V15, P54, DOI 10.1166/jnn.2015.9585
   Mousavi SM, 2020, DRUG METAB REV, V52, P299, DOI 10.1080/03602532.2020.1734021
   Nabel GJ, 2001, NATURE, V410, P1002, DOI 10.1038/35073500
   Neuhaus V, 2014, VACCINE, V32, P3216, DOI 10.1016/j.vaccine.2014.04.011
   Olczak P, 2020, VACCINES-BASEL, V8, DOI 10.3390/vaccines8040568
   Park Yeong-Min, 2013, Immune Netw, V13, P177, DOI 10.4110/in.2013.13.5.177
   Paulis LE, 2013, CURR OPIN IMMUNOL, V25, P389, DOI 10.1016/j.coi.2013.03.001
   Pecora A, 2012, VET RES COMMUN, V36, P157, DOI 10.1007/s11259-012-9526-x
   Pereira VB., 2014, World J Vaccines, V4, P50, DOI DOI 10.4236/WJV.2014.42008
   Pippa N, 2021, VACCINES-BASEL, V9, DOI 10.3390/vaccines9060558
   Powell TJ, 2011, VACCINE, V29, P558, DOI 10.1016/j.vaccine.2010.10.001
   Pulendran B, 2011, NAT IMMUNOL, V12, P509, DOI 10.1038/ni.2039
   Qi M, 2018, SMALL, V14, DOI 10.1002/smll.201703207
   Raviglione M, 2016, INFECT DIS REP, V8, P33, DOI 10.4081/idr.2016.6570
   Reddy ST, 2007, NAT BIOTECHNOL, V25, P1159, DOI [10.1038/nbt1332, 10.1038/nbtl332]
   Restifo NP, 2012, NAT REV IMMUNOL, V12, P269, DOI 10.1038/nri3191
   Rice-Ficht AC, 2010, CURR OPIN MICROBIOL, V13, P106, DOI 10.1016/j.mib.2009.12.001
   Riedel Stefan, 2005, Proc (Bayl Univ Med Cent), V18, P21
   Roldao A, 2010, EXPERT REV VACCINES, V9, P1149, DOI 10.1586/ERV.10.115
   Ross KA, 2015, INT J NANOMED, V10, P229, DOI 10.2147/IJN.S72264
   Rostami H, 2017, IMMUNOL LETT, V187, P19, DOI 10.1016/j.imlet.2017.05.002
   Cordeiro AS, 2015, BIOTECHNOL ADV, V33, P1279, DOI 10.1016/j.biotechadv.2015.05.010
   Seidman JC, 2012, INFLUENZA OTHER RESP, V6, P52, DOI 10.1111/j.1750-2659.2011.00268.x
   Sekhon B. S., 2011, INT J PHARM FRONT RE, V1, P101, DOI DOI 10.2147/BS.S16120
   Shahbazi MA, 2015, NEW HORIZ TRANSL MED, V2, P44, DOI 10.1016/j.nhtm.2014.11.058
   Sharma S, 2009, J PHARM SCI-US, V98, P812, DOI 10.1002/jps.21493
   Shi GN, 2017, BIOMATERIALS, V113, P191, DOI 10.1016/j.biomaterials.2016.10.047
   Siegrist CA, 2007, J COMP PATHOL, V137, pS4, DOI 10.1016/j.jcpa.2007.04.004
   Singh A, 2010, Int. J. Green Nanotechnol. Biomed, V2, pB25, DOI 10.1080/1943085x.2010.488198
   Singh R, 2009, EXP MOL PATHOL, V86, P215, DOI 10.1016/j.yexmp.2008.12.004
   Singh Sekhon B., 2012, RES J NANOSCI NANOTE, V2, P1, DOI [10.3923/rjnn.2012.1.16, DOI 10.3923/RJNN.2012.1.16]
   Skwarczynski M, 2014, NANOMEDICINE-UK, V9, P2657, DOI [10.2217/NNM.14.187, 10.2217/nnm.14.187]
   Skwarczynski M, 2011, CURR DRUG DELIV, V8, P282, DOI 10.2174/156720111795256192
   Smith DM, 2013, NAT REV IMMUNOL, V13, P592, DOI 10.1038/nri3488
   Snider M, 2014, VACCINE, V32, P6758, DOI 10.1016/j.vaccine.2014.10.010
   Stammers T.S., 2013, The promise and challenge of nanovaccines and the question of global equity, P16, DOI [10.4024/N02ST13A.ntp.09.01, DOI 10.4024/N02ST13A.NTP.09.01]
   Sulczewski FB, 2018, ARCH VIROL, V163, P2313, DOI 10.1007/s00705-018-3856-0
   Tang YS, 2021, NANO TODAY, V40, DOI 10.1016/j.nantod.2021.101244
   Tao WQ, 2014, NANOMEDICINE-UK, V9, P237, DOI 10.2217/nnm.13.58
   Thomas C, 2009, VACCINE, V27, P2387, DOI 10.1016/j.vaccine.2009.02.010
   Thomas C, 2011, MOL PHARMACEUT, V8, P405, DOI 10.1021/mp100255c
   Thukral A, 2020, NPJ VACCINES, V5, DOI 10.1038/s41541-020-0164-y
   Toy R, 2016, BIOENG TRANSL MED, V1, P47, DOI 10.1002/btm2.10005
   Tran E, 2014, SCIENCE, V344, P641, DOI 10.1126/science.1251102
   Urakami A, 2017, CLIN VACCINE IMMUNOL, V24, DOI 10.1128/CVI.00090-17
   Vasievich EA, 2011, CANCER IMMUNOL IMMUN, V60, P629, DOI 10.1007/s00262-011-0970-1
   Vasil'ev Iu M, 2008, Vopr Virusol, V53, P4
   Vijayan V, 2019, PHARMACEUTICS, V11, DOI 10.3390/pharmaceutics11100534
   Wahome N, 2012, CHEM BIOL DRUG DES, V80, P349, DOI 10.1111/j.1747-0285.2012.01423.x
   Walsh KP, 2013, TRENDS IMMUNOL, V34, P521, DOI 10.1016/j.it.2013.07.006
   Wang DD, 2022, COORDIN CHEM REV, V472, DOI 10.1016/j.ccr.2022.214788
   Wang M, 2010, PHARMACOL RES, V62, P90, DOI 10.1016/j.phrs.2010.03.005
   Wang N, 2019, J CONTROL RELEASE, V303, P130, DOI 10.1016/j.jconrel.2019.04.025
   Wilson-Welder JH, 2009, J PHARM SCI-US, V98, P1278, DOI 10.1002/jps.21523
   Xu F, 2023, BIOMED PHARMACOTHER, V158, DOI 10.1016/j.biopha.2022.114117
   Yadav HKS, 2018, J DRUG DELIV SCI TEC, V44, P380, DOI 10.1016/j.jddst.2018.01.015
   Yi YF, 2023, J CONTROL RELEASE, V355, P760, DOI 10.1016/j.jconrel.2023.02.015
   Zaheer T, 2021, PROCESS BIOCHEM, V100, P237, DOI 10.1016/j.procbio.2020.09.028
   Zaman M, 2013, METHODS, V60, P226, DOI 10.1016/j.ymeth.2013.04.014
   Zeng Q, 2017, BIOMATERIALS, V122, P105, DOI 10.1016/j.biomaterials.2017.01.010
   Zhao LH, 2020, INT J NANOMED, V15, P2071, DOI [10.2147/JN.S232677, 10.2147/IJN.S232677]
NR 135
TC 0
Z9 0
U1 5
U2 7
PU BENTHAM SCIENCE PUBL LTD
PI SHARJAH
PA EXECUTIVE STE Y-2, PO BOX 7917, SAIF ZONE, 1200 BR SHARJAH, U ARAB
   EMIRATES
SN 1389-2010
EI 1873-4316
J9 CURR PHARM BIOTECHNO
JI Curr. Pharm. Biotechnol.
PY 2024
VL 25
IS 11
BP 1406
EP 1418
DI 10.2174/0113892010254221231006100659
PG 13
WC Biochemistry & Molecular Biology; Pharmacology & Pharmacy
WE Science Citation Index Expanded (SCI-EXPANDED)
SC Biochemistry & Molecular Biology; Pharmacology & Pharmacy
GA XJ3M5
UT WOS:001261277400001
PM 37861010
DA 2025-02-04
ER

PT J
AU Brentlinger, PE
   Behrens, CB
   Kublin, JG
AF Brentlinger, Paula E.
   Behrens, Christopher B.
   Kublin, James G.
TI Challenges in the prevention, diagnosis, and treatment of malaria in
   human immunodeficiency virus-infected adults in sub-Saharan Africa
SO ARCHIVES OF INTERNAL MEDICINE
LA English
DT Review
ID PLASMODIUM-FALCIPARUM MALARIA; BLOOD-STREAM INFECTIONS; COTRIMOXAZOLE
   PROPHYLAXIS; HIV-INFECTION; TRIMETHOPRIM-SULFAMETHOXAZOLE;
   SULFADOXINE-PYRIMETHAMINE; ANTIRETROVIRAL THERAPY; ANTIMALARIAL
   TREATMENT; HIV-1-INFECTED ADULTS; IMMUNE ACTIVATION
AB Background: Many countries in sub-Saharan Africa currently report high prevalences of both human immunodeficiency virus (HIV) and Plasmodium falciparum malaria. The likelihood of HIV-malaria coinfection may affect clinical management of patients. The extent to which standard clinical guidelines address HIV-malaria coinfection is unclear.
   Methods: We reviewed standard World Health Organization and other guidelines for diagnosis and treatment of malaria and/or HIV-related illness. We also searched PubMed ( 1990 to present) for literature on HIV-malaria interactions and treatment of coinfection. We restricted our review to the situation of the nonpregnant HIV-infected adult.
   Results: We found only 6 articles describing the clinical presentation of HIV-malaria coinfection in adults. We also identified 10 clinical or laboratory syndromes that are shared by malaria and AIDS-related conditions and that might provoke diagnostic confusion. We identified 12 antimalarial medications whose coadministration with antiretrovirals is known or suspected to result in drug-drug interactions or overlapping toxicities.
   Conclusions: Substantial overlap in the clinical and laboratory characteristics of malaria and HIV-related syndromes generates potential difficulties in AIDS staging and in diagnosis and management of patients at risk for coinfection. Significant drug-drug interactions and overlapping drug toxicity profiles further complicate concurrent management of malaria and HIV. Standard clinical guidelines do not reflect the full complexity of the interactions and overlaps between the 2 infections. Clinicians who manage HIV-infected patients in malaria-affected regions should systematically consider malaria when evaluating patients with a broad spectrum of symptoms. Further research is urgently needed to define best practices for prevention, diagnosis, and management of HIV-malaria coinfection in this region.
C1 Univ Washington, Sch Publ Hlth & Community Med, Seattle, WA 98195 USA.
   Univ Washington, Sch Publ Hlth & Community Med, Seattle, WA 98195 USA.
   Int Training & Educat Ctr, HIV I TECH, Dept Global Hlth, Seattle, WA USA.
   Univ Washington, Div Allergy & Infect Dis, Sch Med, Dept Med, Seattle, WA USA.
   Fred Hutchinson Canc Res Ctr, Seattle, WA 98104 USA.
C3 University of Washington; University of Washington Seattle; University
   of Washington; University of Washington Seattle; University of
   Washington; University of Washington Seattle; Fred Hutchinson Cancer
   Center
RP Brentlinger, PE (corresponding author), Univ Washington, Sch Publ Hlth & Community Med, Box 357660, Seattle, WA 98195 USA.
EM brentp2@u.washington.edu
FU PHS HHS [6U91HA06801-01-01] Funding Source: Medline
CR Abu-Raddad LJ, 2006, SCIENCE, V314, P1603, DOI 10.1126/science.1132338
   Andrews KT, 2006, ANTIMICROB AGENTS CH, V50, P639, DOI 10.1128/AAC.50.2.639-648.2006
   Anglaret X, 1999, LANCET, V353, P1463, DOI 10.1016/S0140-6736(98)07399-1
   Anglaret X, 2002, AIDS, V16, P909, DOI 10.1097/00002030-200204120-00011
   [Anonymous], 2003, ASSESSMENT MONITORIN
   [Anonymous], REP GLOB AIDS EP
   [Anonymous], 2006, WHO CAS DEF HIV SURV
   Archibald LK, 2000, J INFECT DIS, V181, P1414, DOI 10.1086/315367
   Baillargeon J, 1999, AIDS PATIENT CARE ST, V13, P17, DOI 10.1089/apc.1999.13.17
   Beales PF, 2000, T ROY SOC TROP MED H, V94, pS1
   Belperio PS, 2004, AM J MED, V116, P27, DOI 10.1016/j.amjmed.2003.12.010
   Bindschedler M, 2002, AM J TROP MED HYG, V66, P293, DOI 10.4269/ajtmh.2002.66.293
   Brabin BJ, 2001, J NUTR, V131, p604S, DOI 10.1093/jn/131.2.604S
   Brentlinger PE, 2006, LANCET INFECT DIS, V6, P100, DOI 10.1016/S1473-3099(06)70383-8
   Calza L, 2005, CLIN NUTR, V24, P5, DOI 10.1016/j.clnu.2004.03.009
   Casals-Pascual C, 2006, BLOOD, V108, P2569, DOI 10.1182/blood-2006-05-018697
   Chandramohan D, 1998, INT J EPIDEMIOL, V27, P296, DOI 10.1093/ije/27.2.296
   Chirenda J., 2000, Central African Journal of Medicine, V46, P5
   CHUNG RT, 2003, AIDS THERAPY, P902
   Clark IA, 2006, MALARIA J, V5, DOI 10.1186/1475-2875-5-85
   Clerici M, 2000, AIDS, V14, P2083, DOI 10.1097/00002030-200009290-00003
   Cohen C, 2005, CLIN INFECT DIS, V41, P1631, DOI 10.1086/498023
   Cohen MS, 2005, J INFECT DIS, V191, P1391, DOI 10.1086/429414
   COLEBUNDERS R, 1990, J INFECTION, V21, P167, DOI 10.1016/0163-4453(90)91701-E
   DALEY CL, 1994, THORAX, V49, P370, DOI 10.1136/thx.49.4.370
   De Baets AJ, 2007, PEDIATR INFECT DIS J, V26, P163, DOI 10.1097/01.inf.0000253040.82669.22
   Faiz MA, 2005, LANCET, V366, P717
   French N, 2001, AIDS, V15, P899, DOI 10.1097/00002030-200105040-00010
   French N, 2000, T ROY SOC TROP MED H, V94, P233, DOI 10.1016/S0035-9203(00)90301-8
   Froebel K, 2004, PARASITE IMMUNOL, V26, P213, DOI 10.1111/j.0141-9838.2004.00701.x
   Geddes R, 2006, SAMJ S AFR MED J, V96, P722
   German P, 2007, CLIN INFECT DIS, V44, P889, DOI 10.1086/511882
   GIMMING JE, 2006, AM J TROP MED HYG, V74, P738
   Girosi Federico, 2006, Nature, V444 Suppl 1, P3, DOI 10.1038/nature05441
   GLAO PT, 2001, CLIN PHARMACOKINET, V40, P343
   Goldie SJ, 2006, NEW ENGL J MED, V355, P1141, DOI 10.1056/NEJMsa060247
   Grimwade K, 2004, AIDS, V18, P547, DOI 10.1097/00002030-200402200-00023
   Haas JD, 2001, J NUTR, V131, p676S, DOI 10.1093/jn/131.2.676S
   Hoffman IF, 1999, AIDS, V13, P487, DOI 10.1097/00002030-199903110-00007
   Holmes CB, 2003, CLIN INFECT DIS, V36, P652, DOI 10.1086/367655
   Hughes MA, 2005, INT J RADIAT ONCOL, V62, P1423, DOI 10.1016/j.ijrobp.2004.12.085
   HUGHES WT, 1995, J INFECT DIS, V171, P1295, DOI 10.1093/infdis/171.5.1295
   *INT CTR AIDS CAR, 2004, COL CLIN MAN
   Iyer JK, 2001, LANCET, V358, P1066, DOI 10.1016/S0140-6736(01)06201-8
   Källander K, 2004, ACTA TROP, V90, P211, DOI 10.1016/j.actatropica.2003.11.013
   KARP C, PROPHYLAXIS TREATMEN
   Kassa D, 2006, CLIN VACCINE IMMUNOL, V13, P376, DOI 10.1128/CVI.13.3.376-379.2006
   Katz KC, 2002, NEW ENGL J MED, V346, P764, DOI 10.1056/NEJMcps3461002
   Khoo S, 2005, AIDS, V19, P995, DOI 10.1097/01.aids.0000174445.40379.e0
   Korenromp EL, 2005, EMERG INFECT DIS, V11, P1410, DOI 10.3201/eid1109.050337
   Kublin JG, 2005, LANCET, V365, P233, DOI 10.1016/S0140-6736(05)17743-5
   Laufer MK, 2006, J INFECT DIS, V193, P872, DOI 10.1086/500245
   Lawn SD, 2005, LANCET INFECT DIS, V5, P361, DOI 10.1016/S1473-3099(05)70140-7
   LEAVER RJ, 1990, T ROY SOC TROP MED H, V84, P201, DOI 10.1016/0035-9203(90)90253-B
   Lefèvre G, 2002, BRIT J CLIN PHARMACO, V54, P485, DOI 10.1046/j.1365-2125.2002.01696.x
   Lewis DK, 2005, T ROY SOC TROP MED H, V99, P561, DOI 10.1016/j.trstmh.2005.01.002
   Maguire GP, 2005, J INFECT DIS, V192, P1966, DOI 10.1086/497697
   *MED SAND FRONT OP, 2006, CLIN HIV AIDS CAR GU
   Menendez C, 2000, PARASITOL TODAY, V16, P469, DOI 10.1016/S0169-4758(00)01774-9
   Mermin J, 2006, LANCET, V367, P1256, DOI 10.1016/S0140-6736(06)68541-3
   Mermin J, 2004, LANCET, V364, P1428, DOI 10.1016/S0140-6736(04)17225-5
   MERMIN J, 2006, J ACQ IMMUN DEF SYND, V4, P129
   Mishra LC, 2007, AM J TROP MED HYG, V76, P497, DOI 10.4269/ajtmh.2007.76.497
   Moh R, 2005, ANTIVIR THER, V10, P615
   MONKEMULLER KE, 2003, AIDS THERAPY, P885
   MOORE RD, 1991, ARCH INTERN MED, V151, P981, DOI 10.1001/archinte.151.5.981
   Moore RD, 1996, AM J MED, V101, P34, DOI 10.1016/S0002-9343(96)00077-0
   MULLER O, 1990, T ROY SOC TROP MED H, V84, P336, DOI 10.1016/0035-9203(90)90306-Y
   Myint HY, 2004, T ROY SOC TROP MED H, V98, P73, DOI 10.1016/S0035-9203(03)00014-2
   Nathoo S, 2003, LANCET, V362, P1039, DOI 10.1016/S0140-6736(03)14414-5
   Nwanyanwu OC, 1997, T ROY SOC TROP MED H, V91, P567, DOI 10.1016/S0035-9203(97)90028-6
   Olliaro P., 2003, Cochrane Database Syst Rev, pCD000016, DOI [10.1002/14651858.CD000016, DOI 10.1002/14651858.CD000016]
   Olsen A, 1998, T ROY SOC TROP MED H, V92, P643, DOI 10.1016/S0035-9203(98)90795-7
   Palacios R, 2007, JAIDS-J ACQ IMM DEF, V44, P356, DOI 10.1097/QAI.0b013e31802ea4c6
   Parikh S, 2007, CLIN PHARMACOL THER, V82, P197, DOI 10.1038/sj.clpt.6100122
   Parikh S, 2005, ANTIMICROB AGENTS CH, V49, P2983, DOI 10.1128/AAC.49.7.2983-2985.2005
   Peters RPH, 2004, TROP MED INT HEALTH, V9, P928, DOI 10.1111/j.1365-3156.2004.01288.x
   Pichyangkul S, 2004, J IMMUNOL, V172, P4926, DOI 10.4049/jimmunol.172.8.4926
   Pisell TL, 2002, AIDS, V16, P1503, DOI 10.1097/00002030-200207260-00007
   PRICE RW, 2003, AIDS THERAPY, P737
   Pukrittayakamee S, 2003, ANTIMICROB AGENTS CH, V47, P1509, DOI 10.1128/AAC.47.5.1509-1513.2003
   Qazi SA, 2006, T ROY SOC TROP MED H, V100, P10, DOI 10.1016/j.trstmh.2005.05.013
   Rénia L, 2006, PARASITE IMMUNOL, V28, P589, DOI 10.1111/j.1365-3024.2006.00903.x
   Rosenthal PJ, 1998, EMERG INFECT DIS, V4, P49, DOI 10.3201/eid0401.980107
   Ryan C, 1998, WMJ, V97, P23
   SALAKO LA, 1989, BRIT J CLIN PHARMACO, V28, P197, DOI 10.1111/j.1365-2125.1989.tb05417.x
   SANDE M, 2006, STANDFORD GUIDE HIV
   Sara E, 1999, ANTICANCER RES, V19, P471
   Shah SN, 2006, J INFECT DIS, V194, P1519, DOI 10.1086/508892
   SHARMA OP, 1993, TUBERCLE LUNG DIS, V74, P359, DOI 10.1016/0962-8479(93)90078-C
   Shretta R, 2000, TROP MED INT HEALTH, V5, P755, DOI 10.1046/j.1365-3156.2000.00643.x
   SIMOOYA OO, 1991, ANN TROP MED PARASIT, V85, P269, DOI 10.1080/00034983.1991.11812556
   SINGHAL M, 1989, TUBERCLE, V70, P171, DOI 10.1016/0041-3879(89)90047-0
   Skinner-Adams TS, 2007, ANTIMICROB AGENTS CH, V51, P759, DOI 10.1128/AAC.00840-06
   Skinner-Adams TS, 2004, J INFECT DIS, V190, P1998, DOI 10.1086/425584
   Stephens R, 2006, PARASITE IMMUNOL, V28, P25, DOI 10.1111/j.1365-3024.2006.00767.x
   Stringer JSA, 2006, JAMA-J AM MED ASSOC, V296, P782, DOI 10.1001/jama.296.7.782
   Tagbor H, 2006, LANCET, V368, P1349, DOI 10.1016/S0140-6736(06)69559-7
   Talisuna AO, 2006, MALARIA J, V5, DOI 10.1186/1475-2875-5-50
   Taylor WRJ, 2004, DRUG SAFETY, V27, P25, DOI 10.2165/00002018-200427010-00003
   Toure S, 2006, T ROY SOC TROP MED H, V100, P785, DOI 10.1016/j.trstmh.2005.11.008
   Treluyer JM, 1996, PEDIATR RES, V40, P558, DOI 10.1203/00006450-199610000-00008
   Van Geertruyden JP, 2006, J INFECT DIS, V194, P917, DOI 10.1086/507310
   Van Geertruyden JP, 2006, JAIDS-J ACQ IMM DEF, V43, P363
   Walker M, 2006, CLIN INFECT DIS, V42, P115, DOI 10.1086/498510
   Ward SA, 2007, LANCET INFECT DIS, V7, P136, DOI 10.1016/S1473-3099(07)70025-7
   Watkins WM, 2005, AM J TROP MED HYG, V72, P163, DOI 10.4269/ajtmh.2005.72.163
   Wawer MJ, 2005, J INFECT DIS, V191, P1403, DOI 10.1086/429411
   White NJ., 2003, MANSONS TROPICAL DIS, V21st, P1205
   Whitworth J, 2000, LANCET, V356, P1051, DOI 10.1016/S0140-6736(00)02727-6
   *WHO, 2005, INT MAN AD AD ILL AC
   *WHO, 2006, WORLD MAL REP 2005
   *WHO, 2006, GUID CONTR PROPH HIV
   *WHO, 2006, HIV AIDS PROGR ANT T
   *WHO, 2004, TECHN CONS MAL HIV I
   *WHO, 2004, INT MAN AD AS ILL CH
   *WHO, 2006, GUID TREAT MAL
   Xiao LH, 1998, J INFECT DIS, V177, P437, DOI 10.1086/514212
   Zurovac D, 2006, TROP MED INT HEALTH, V11, P1185, DOI 10.1111/j.1365-3156.2006.01674.x
NR 119
TC 27
Z9 34
U1 0
U2 5
PU AMER MEDICAL ASSOC
PI CHICAGO
PA 330 N WABASH AVE, STE 39300, CHICAGO, IL 60611-5885 USA
SN 0003-9926
EI 1538-3679
J9 ARCH INTERN MED
JI Arch. Intern. Med.
PD SEP 24
PY 2007
VL 167
IS 17
BP 1827
EP 1836
DI 10.1001/archinte.167.17.1827
PG 10
WC Medicine, General & Internal
WE Science Citation Index Expanded (SCI-EXPANDED)
SC General & Internal Medicine
GA 213UR
UT WOS:000249693100003
PM 17893303
DA 2025-02-04
ER

PT J
AU Chandramohan, D
   Greenwood, BM
AF Chandramohan, D
   Greenwood, BM
TI Is there an interaction between human immunodeficiency virus and
   <i>Plasmodium falciparum</i>?
SO INTERNATIONAL JOURNAL OF EPIDEMIOLOGY
LA English
DT Article
DE HIV; malaria; interaction
ID T-CELL RESPONSES; IMMUNE-RESPONSES; GAMBIAN CHILDREN; HIV-INFECTION;
   MALARIA INFECTION; CEREBRAL MALARIA; TYPE-1; TRANSMISSION; ANTIGENS;
   KINSHASA
AB Background There is a potential for interaction between malaria and human immunodeficiency virus (HIV) infection. HIV infection might reduce immunity to malaria resulting in more frequent and severe infections; conversely malaria might enhance the progression of HIV infection to AIDS. in this paper we have reviewed some of the studies that have addressed this topic.
   Methods Studies identified by a MEDLINE search were systematically reviewed and the measures of association between the two infections were either abstracted or recalculated from the reported data. Inferences drawn from these studies and the biological plausibility of an interaction are discussed.
   Results The prevalence ratio (PR) of peripheral parasitaemia among HIV seropositive (HIVSP) individuals compared to HIV seronegative (HIVSN) individuals ranged from 0.72 to 0.94 in children and from 3.3 to 0.69 in adults. However, only one study showed a statistically significant difference between HIVSP and HIVSN groups (PR 3.3, 95% CI : 2.7-4.2). The rate ratio of non-severe malaria among HIVSP children compared to HIVSN children was 1.4 (95% CI : 0.99-2.0). Data from a trial of chemoprophylaxis during pregnancy suggested that placental malaria may predispose to perinatal transmission of HIV. Studies that have investigated the immune response to P. falciparum among HIVSP subjects have given variable results.
   Conclusion There is no convincing evidence for an interaction between malaria and HIV with the possible exception of an interaction between placental malaria and HIV infection. Several studies, however, had potentials for bias and/or an inadequate sample size. There is a need for carefully designed studies to resolve whether mortality from severe malaria, in particular cerebral malaria, is increased in HIVSP subjects, whether malaria infection of the placenta increases the risk of vertical transmission of HIV, and whether malaria infection increases the progression of HIV infection to AIDS.
C1 Univ London London Sch Hyg & Trop Med, Dept Infect & Trop Dis, London WC1E 7HT, England.
C3 University of London; London School of Hygiene & Tropical Medicine
RP Univ London London Sch Hyg & Trop Med, Dept Infect & Trop Dis, Keppel St, London WC1E 7HT, England.
CR ALLEN S, 1991, J INFECT DIS, V164, P67, DOI 10.1093/infdis/164.1.67
   AlYaman F, 1996, AM J TROP MED HYG, V54, P443, DOI 10.4269/ajtmh.1996.54.443
   Ariyoshi K, 1996, J INFECT DIS, V173, P245, DOI 10.1093/infdis/173.1.245
   ATZORI C, 1993, ANN TROP MED PARASIT, V87, P585, DOI 10.1080/00034983.1993.11812814
   BALLET JJ, 1987, J INFECT DIS, V155, P1037, DOI 10.1093/infdis/155.5.1037
   Biggar RJ, 1996, LANCET, V347, P1647, DOI 10.1016/S0140-6736(96)91486-5
   BLOLAND PB, 1995, AIDS, V9, P721, DOI 10.1097/00002030-199507000-00009
   Brichacek B, 1996, J INFECT DIS, V174, P1191, DOI 10.1093/infdis/174.6.1191
   BROWN J, 1986, PARASITE IMMUNOL, V8, P551, DOI 10.1111/j.1365-3024.1986.tb00869.x
   COHEN S, 1961, NATURE, V192, P733, DOI 10.1038/192733a0
   COLEBUNDERS R, 1990, J INFECTION, V21, P167, DOI 10.1016/0163-4453(90)91701-E
   DENIS M, 1994, CLIN EXP IMMUNOL, V97, P76
   Egan AF, 1996, J INFECT DIS, V173, P765, DOI 10.1093/infdis/173.3.765
   Gilles H. M., 1988, Malaria: principles and practice of malariology. Volume 1., P769
   Goletti D, 1996, J IMMUNOL, V157, P1271
   GREENBERG AE, 1991, NEW ENGL J MED, V325, P105, DOI 10.1056/NEJM199107113250206
   GREENWOOD BM, 1975, NATURE, V257, P592, DOI 10.1038/257592a0
   HENG MCY, 1994, LANCET, V343, P255, DOI 10.1016/S0140-6736(94)91110-X
   HOGH B, 1994, INFECT IMMUN, V62, P4362, DOI 10.1128/IAI.62.10.4362-4366.1994
   HVIID L, 1991, EUR J IMMUNOL, V21, P1249, DOI 10.1002/eji.1830210523
   ISRAELBIET D, 1993, AM REV RESPIR DIS, V148, P1308, DOI 10.1164/ajrccm/148.5.1308
   Landesman SH, 1996, NEW ENGL J MED, V334, P1617, DOI 10.1056/NEJM199606203342501
   Langhorne J, 1996, PARASITOL TODAY, V12, P200, DOI 10.1016/0169-4758(96)10009-0
   LEAVER RJ, 1990, T ROY SOC TROP MED H, V84, P201, DOI 10.1016/0035-9203(90)90253-B
   MCGREGOR IA, 1970, CLIN EXP IMMUNOL, V7, P51
   Migot F, 1996, PARASITE IMMUNOL, V18, P333, DOI 10.1046/j.1365-3024.1996.d01-116.x
   MULLER O, 1990, T ROY SOC TROP MED H, V84, P336, DOI 10.1016/0035-9203(90)90306-Y
   MULLER O, 1990, J TROP PEDIATRICS, V36, P283, DOI 10.1093/tropej/36.6.283
   NARDIN EH, 1993, ANNU REV IMMUNOL, V11, P687, DOI 10.1146/annurev.iy.11.040193.003351
   NEWELL ML, 1992, LANCET, V339, P1007
   NGUYENDINH P, 1987, B WORLD HEALTH ORGAN, V65, P607
   NIYONGABO T, 1994, ACTA TROP, V56, P299, DOI 10.1016/0001-706X(94)90101-5
   PAPE JW, 1993, LANCET, V342, P268, DOI 10.1016/0140-6736(93)91817-6
   RILEY EM, 1988, CLIN EXP IMMUNOL, V73, P17
   SIMOOYA OO, 1988, BRIT MED J, V297, P30, DOI 10.1136/bmj.297.6640.30
   Stanley SK, 1996, NEW ENGL J MED, V334, P1222, DOI 10.1056/NEJM199605093341903
   Steketee RW, 1996, AM J TROP MED HYG, V55, P42, DOI 10.4269/ajtmh.1996.55.42
   TAYLORROBINSON AW, 1993, SCIENCE, V260, P1931, DOI 10.1126/science.8100366
   TOLLE R, 1993, INFECT IMMUN, V61, P40, DOI 10.1128/IAI.61.1.40-47.1993
   Tovo PA, 1996, J ACQ IMMUN DEF SYND, V11, P88, DOI 10.1097/00042560-199601010-00012
   TROYEBLOMBERG M, 1994, IMMUNOL LETT, V41, P103, DOI 10.1016/0165-2478(94)90116-3
   WABWIREMANGEN F, 1989, AM J TROP MED HYG, V41, P504, DOI 10.4269/ajtmh.1989.41.504
   WHITTLE HC, 1984, NATURE, V312, P449, DOI 10.1038/312449a0
   WHITTLE HC, 1990, CLIN EXP IMMUNOL, V80, P213, DOI 10.1111/j.1365-2249.1990.tb05236.x
   YAMADA M, 1989, AM J TROP MED HYG, V41, P161, DOI 10.4269/ajtmh.1989.41.161
   ZAGURY D, 1986, SCIENCE, V231, P850, DOI 10.1126/science.2418502
NR 46
TC 84
Z9 93
U1 0
U2 2
PU OXFORD UNIV PRESS
PI OXFORD
PA GREAT CLARENDON ST, OXFORD OX2 6DP, ENGLAND
SN 0300-5771
EI 1464-3685
J9 INT J EPIDEMIOL
JI Int. J. Epidemiol.
PD APR
PY 1998
VL 27
IS 2
BP 296
EP 301
DI 10.1093/ije/27.2.296
PG 6
WC Public, Environmental & Occupational Health
WE Science Citation Index Expanded (SCI-EXPANDED)
SC Public, Environmental & Occupational Health
GA ZN237
UT WOS:000073623600021
PM 9602413
DA 2025-02-04
ER

PT J
AU Bellamy, R
AF Bellamy, R
TI Host factors in genetic susceptibility to infectious diseases
SO REVIEWS IN MEDICAL MICROBIOLOGY
LA English
DT Article
DE host genes; tuberculosis; HIV; malaria; candidate genes; linkage
ID INTERFERON-GAMMA-RECEPTOR; GENOME-WIDE SEARCH; CALMETTE-GUERIN
   INFECTION; HIV-1 INFECTION; MYCOBACTERIAL INFECTION; NATURAL-SELECTION;
   SEVERE MALARIA; MICROSATELLITE LOCI; RESISTANCE; TUBERCULOSIS
AB Substantial evidence exists that host genetic factors are important determinants of susceptibility to infectious diseases. The methods used to demonstrate the importance of host genes include geographical studies of the frequency of gene variants, comparisons between different racial groups, studies of the familial clustering of disease and studies of twins. Finding the genes responsible for infectious disease susceptibility requires several different approaches including linkage-based genome screens, and studies of association-based candidate genes and of individuals with specific monogenic immune deficiencies. Early progress that has been made in the study of malaria susceptibility is now being matched by advances in our understanding of susceptibility to human immunodeficiency virus (HIV) and mycobacterial infections. Gene variants implicated in resistance to severe malaria include sickle cell haemoglobin, alpha- and beta-thalassaemia, glucose-6-phosphate dehydrogenase deficiency and human leukocyte antigen type. Variants of the genes of the chemokines and their receptors partly explain resistance to HIV infection and progression to acquired immune deficiency syndrome. The interferon-gamma receptor, interleukin-12 receptor and natural resistance-associated macrophage protein genes are implicated in susceptibility to mycobacterial pathogens. It is hoped that by improving our understanding of the critical determinants of genetic susceptibility to infection, new insights into potential treatments will be obtained. (C) 1999 Lippincott Williams & Wilkins.
C1 Univ Wales Hosp, Dept Infect Dis, Cardiff CF4 4XW, S Glam, Wales.
C3 Cardiff University
RP Univ Wales Hosp, Dept Infect Dis, Cardiff CF4 4XW, S Glam, Wales.
EM bellamyrj@cardiff.ac.uk
CR ALLISON AC, 1964, COLD SPRING HARB SYM, V29, P137, DOI 10.1101/SQB.1964.029.01.018
   Altare F, 1998, SCIENCE, V280, P1432, DOI 10.1126/science.280.5368.1432
   Bellamy R, 1998, NEW ENGL J MED, V338, P640, DOI 10.1056/NEJM199803053381002
   BUDD W, 1867, LANCET, V2, P451
   Casanova JL, 1996, PEDIATRICS, V98, P774
   Cole ST, 1998, NATURE, V393, P537, DOI 10.1038/31159
   CUMMINS SL, 1908, BR J TUBERC, V2, P35
   Daniels SE, 1996, NATURE, V383, P247, DOI 10.1038/383247a0
   DAVIES JL, 1994, NATURE, V371, P130, DOI 10.1038/371130a0
   de Jong R, 1998, SCIENCE, V280, P1435
   Dean M, 1996, SCIENCE, V273, P1856, DOI 10.1126/science.273.5283.1856
   Dib C, 1996, NATURE, V380, P152, DOI 10.1038/380152a0
   Diehl K, 1936, ERBEINFLUSS BEI TUBE
   Dorman SE, 1998, J CLIN INVEST, V101, P2364, DOI 10.1172/JCI2901
   Ebers GC, 1996, NAT GENET, V13, P472, DOI 10.1038/ng0896-472
   EWENS WJ, 1995, AM J HUM GENET, V57, P455
   FLINT J, 1986, NATURE, V321, P744, DOI 10.1038/321744a0
   FLINT J, 1993, BAILLIERE CLIN HAEM, V6, P215, DOI 10.1016/S0950-3536(05)80071-X
   GYAPAY G, 1994, NAT GENET, V7, P246, DOI 10.1038/ng0694supp-246
   Haldane J. B. S., 1949, Ricerca Scientifica Suppl, P68
   HILL AVS, 1992, T ROY SOC TROP MED H, V86, P225, DOI 10.1016/0035-9203(92)90282-H
   HILL AVS, 1991, NATURE, V352, P595, DOI 10.1038/352595a0
   HILL AVS, 1992, NATURE, V360, P434, DOI 10.1038/360434a0
   Jouanguy E, 1996, NEW ENGL J MED, V335, P1956, DOI 10.1056/NEJM199612263352604
   Kallmann F. J., 1943, American Review of Tuberculosis and Pulmonary Diseases, V47, P549
   KHOURY MJ, 1994, AM J HUM GENET, V55, P414
   KNAPP M, 1993, AM J HUM GENET, V52, P1085
   Kostrikis LG, 1998, NAT MED, V4, P350, DOI 10.1038/nm0398-350
   LANDER E, 1995, NAT GENET, V11, P241, DOI 10.1038/ng1195-241
   LEVIN M, 1995, LANCET, V345, P79, DOI 10.1016/S0140-6736(95)90059-4
   Liu R, 1996, CELL, V86, P367, DOI 10.1016/S0092-8674(00)80110-5
   Marquet S, 1996, NAT GENET, V14, P181, DOI 10.1038/ng1096-181
   MILLAR JG, 1908, BRIT MED J, V1, P380
   MOTULSKY ARNO G., 1960, HUMAN BIOL, V32, P28
   Newport MJ, 1996, NEW ENGL J MED, V335, P1941, DOI 10.1056/NEJM199612263352602
   O'BRIEN S J, 1991, Current Biology, V1, P209, DOI 10.1016/0960-9822(91)90058-5
   PENROSE LS, 1953, ANN EUGENIC, V18, P120
   REED PW, 1994, NAT GENET, V7, P390, DOI 10.1038/ng0794-390
   Risch N, 1996, SCIENCE, V273, P1516, DOI 10.1126/science.273.5281.1516
   Roy S, 1997, J INFECT DIS, V176, P530, DOI 10.1086/517282
   RUWENDE C, 1995, NATURE, V376, P246, DOI 10.1038/376246a0
   Samson M, 1996, NATURE, V382, P722, DOI 10.1038/382722a0
   Satsangi J, 1996, NAT GENET, V14, P199, DOI 10.1038/ng1096-199
   SCHAID DJ, 1994, AM J HUM GENET, V55, P402
   SCHWENGEL DA, 1994, GENOMICS, V22, P46, DOI 10.1006/geno.1994.1344
   Smith MW, 1997, SCIENCE, V277, P959, DOI 10.1126/science.277.5328.959
   SORENSEN TIA, 1988, NEW ENGL J MED, V318, P727, DOI 10.1056/NEJM198803243181202
   SPIELMAN RS, 1993, AM J HUM GENET, V52, P506
   STEAD WW, 1992, ANN INTERN MED, V116, P937, DOI 10.7326/0003-4819-116-11-937
   STEAD WW, 1990, NEW ENGL J MED, V322, P422, DOI 10.1056/NEJM199002153220702
   THURSZ MR, 1995, NEW ENGL J MED, V332, P1065, DOI 10.1056/NEJM199504203321604
   VIDAL SM, 1993, CELL, V73, P469, DOI 10.1016/0092-8674(93)90135-D
   Waksman SelmanA., 1964, CONQUEST TUBERCULOSI
   Weatherall DJ, 1996, PARASITOLOGY, V112, pS23, DOI 10.1017/S0031182000076630
   WILLCOX M, 1983, ANN TROP MED PARASIT, V77, P239, DOI 10.1080/00034983.1983.11811704
   Williams TN, 1996, NATURE, V383, P522, DOI 10.1038/383522a0
   Winkler C, 1998, SCIENCE, V279, P389, DOI 10.1126/science.279.5349.389
   ZIEGLE JS, 1992, GENOMICS, V14, P1026, DOI 10.1016/S0888-7543(05)80126-0
NR 58
TC 0
Z9 0
U1 0
U2 1
PU LIPPINCOTT WILLIAMS & WILKINS
PI PHILADELPHIA
PA TWO COMMERCE SQ, 2001 MARKET ST, PHILADELPHIA, PA 19103 USA
SN 0954-139X
EI 1473-5601
J9 REV MED MICROBIOL
JI Rev. Med. Microbiol.
PD JUL
PY 1999
VL 10
IS 3
BP 175
EP 183
PG 9
WC Microbiology
WE Science Citation Index Expanded (SCI-EXPANDED)
SC Microbiology
GA 221DJ
UT WOS:000081708500005
DA 2025-02-04
ER

PT J
[truncated: 3,290,956 more chars]
