# Supplementary material for: Unraveling the HIV-malaria interactions: a bibliometric analysis of global research trends and emerging insights
Source: Front Microbiol. 2025 Aug 29;16:1622769. doi: 10.3389/fmicb.2025.1622769 (PMC12426043; doi:10.3389/fmicb.2025.1622769)
Supplement: Supplementary file 1 [file Data_Sheet_1.ZIP › Supplementary Material S2 Raw data/download_1001-1500.txt]

FN Clarivate Analytics Web of Science
VR 1.0
PT J
AU Bassi, PU
   Osakwe, AI
   Ogar, CK
   Elagbaje, C
   Nwankwo, BB
   Balogun, ST
   Ntadom, GN
   Isah, AO
AF Bassi, Peter U.
   Osakwe, Adeline I.
   Ogar, Comfort K.
   Elagbaje, Cassandra
   Nwankwo, Biyaya B.
   Balogun, Sulayman T.
   Ntadom, Godwin N.
   Isah, Ambrose O.
TI Impact of comorbidity on adverse drug reaction profile in a cohort of
   patients treated with Artemisinin combination therapies for
   uncomplicated malaria in Nigeria
SO PHARMACOLOGY RESEARCH & PERSPECTIVES
LA English
DT Article
DE Comorbidity; ACTs; ADRs; Uncomplicated; Malaria; Nigeria
ID PLASMODIUM-FALCIPARUM MALARIA; AMODIAQUINE; RISK; EVENTS
AB Artemisinin-based combination antimalarial therapy (ACTs), is still highly effective in uncomplicated falciparum malaria, however, there remain some concerns in relation to its safety and tolerability. Comorbid disease conditions may influence susceptibility to adverse drug reactions (ADRs) as the presence of multiple disease conditions may predisposes patients to ADRs due to the use of many medicines. There is therefore need to assess the impact of comorbidities on the ADR profile of malaria patients treated with ACTs. The study was carried out in health care facilities spread across Nigeria. From the database of over 10,000 patients recruited into an initial cohort, data for 1000 patients with comorbidities was extracted and matched with a control group of 1000 randomly selected patients with no comorbidity. There were 1105 adverse drug reactions in all, of which 66.2% were recorded in patients with comorbidity, and 34% are patients without comorbidity. The mean age of patients with comorbidities was 38.3 +/- 17.5 years and 23.8 +/- 17.2 for those without comorbidity. Out of the 979 patients with comorbidity, 36% were hypertensive, 2.2% hypertensive-diabetes, 16.4% peptic ulcer disease, 10.4% HIV/AIDS, 4.4% diabetes and 4.3% were asthmatic. Patients with comorbidity were three times more likely to have adverse drug reaction than those without comorbidity (Odds ration = 2.96; 95% CI = 2.23-3.93). HIV/AIDS and osteoarthritis were significantly associated with development of adverse drug reactions. Probability was < 0.0001. Age, weight, and height of patients were also found to be risk factor for development of adverse drug reactions.
C1 [Bassi, Peter U.] Univ Abuja FCT, Coll Hlth Sci, Dept Pharmacol & Therapeut, Abuja, Nigeria.
   [Osakwe, Adeline I.; Ogar, Comfort K.; Elagbaje, Cassandra] NAFDAC Nigeria, Natl Pharmacovigilance Ctr, Abuja, Nigeria.
   [Nwankwo, Biyaya B.] Univ Abuja FCT, Coll Hlth Sci, Dept Community Med, Abuja, Nigeria.
   [Balogun, Sulayman T.] Univ Maiduguri, Coll Med Sci, Dept Clin Pharmacol & Therapeut, Maiduguri, Borno State, Nigeria.
   [Ntadom, Godwin N.] FMoH, Natl Malaria control Programme, Abuja, Nigeria.
   [Isah, Ambrose O.] Univ Benin, Teaching Hosp, Benin, Nigeria.
C3 University of Benin
RP Bassi, PU (corresponding author), Univ Abuja, Coll Hlth Sci, Dept Pharmacol & Therapeut, PMB 117,Airport Rd, Abuja, Nigeria.
EM pubassi@yahoo.com
RI Balogun, ST/AAB-3983-2019
OI Ogar, Comfort/0000-0003-0448-7111
CR [Anonymous], 2015, MILLENNIUM DEV GOALS
   Bassi PU, 2013, DRUG SAFETY, V36, P747, DOI 10.1007/s40264-013-0044-8
   Bukirwa H, 2006, PLOS CLIN TRIALS, V1, DOI 10.1371/journal.pctr.0010007
   Bushardt RL, 2008, CLIN INTERV AGING, V3, P383, DOI 10.2147/CIA.S2468
   CARBONIN P, 1991, J AM GERIATR SOC, V39, P1093, DOI 10.1111/j.1532-5415.1991.tb02875.x
   Chalwe V, 2009, EMERG INFECT DIS, V15, P749, DOI 10.3201/eid1505.081009
   Chatio S, 2016, MALARIA J, V15, DOI 10.1186/s12936-016-1172-2
   CHURCHILL FC, 1985, LIFE SCI, V36, P53, DOI 10.1016/0024-3205(85)90285-1
   de Boer RA, 2003, CARDIOVASC RES, V57, P434, DOI 10.1016/S0008-6363(02)00704-6
   Dodoo ANO, 2014, DRUG SAFETY, V37, P433, DOI 10.1007/s40264-014-0164-9
   Fanello CI, 2006, TROP MED INT HEALTH, V11, P589, DOI 10.1111/j.1365-3156.2006.01610.x
   Fialová D, 2005, JAMA-J AM MED ASSOC, V293, P1348, DOI 10.1001/jama.293.11.1348
   Field TS, 2001, ARCH INTERN MED, V161, P1629, DOI 10.1001/archinte.161.13.1629
   French N, 2001, AIDS, V15, P899, DOI 10.1097/00002030-200105040-00010
   German P, 2007, CLIN INFECT DIS, V44, P889, DOI 10.1086/511882
   Greenwood BM, 2005, LANCET, V365, P1487, DOI 10.1016/S0140-6736(05)66420-3
   Hanses F, 2009, INT J INFECT DIS, V13, pE467, DOI 10.1016/j.ijid.2008.12.016
   Haque R, 2007, AM J TROP MED HYG, V76, P39, DOI 10.4269/ajtmh.2007.76.39
   ICH, 1996, INT C HARM TECHN REQ
   Kalilani-Phiri LV, 2011, MALARIA J, V10, DOI 10.1186/1475-2875-10-279
   Kamya Moses R, 2007, PLoS Clin Trials, V2, pe20, DOI 10.1371/journal.pctr.0020020
   Karema C, 2006, T ROY SOC TROP MED H, V100, P1105, DOI 10.1016/j.trstmh.2006.01.001
   KLARIN I, 2005, JAMA-J AM MED ASSOC, V293, P2131
   Kurnik D, 2004, MEDICINE, V83, P107, DOI 10.1097/01.md.0000123095.65294.34
   McGready R, 2001, CLIN INFECT DIS, V33, P2009, DOI 10.1086/324349
   Mittmann N, 2012, AM J CLIN DERMATOL, V13, P49, DOI 10.2165/11593240-000000000-00000
   Muaed JA, 2012, SAUDI PHARM J, V22, P83
   Ned RM, 2005, TRENDS PARASITOL, V21, P284, DOI 10.1016/j.pt.2005.04.010
   Onder G, 2003, ARCH INTERN MED, V163, P301, DOI 10.1001/archinte.163.3.301
   Onder G, 2002, PHARMACOEPIDEM DR S, V11, P385, DOI 10.1002/pds.721
   Rambhade Sujit, 2012, Toxicol Int, V19, P68, DOI 10.4103/0971-6580.94506
   de Lima MDS, 2012, CAD SAUDE PUBLICA, V28, P698, DOI 10.1590/S0102-311X2012000400009
   Uriel A, 2011, INT J STD AIDS, V22, P768, DOI 10.1258/ijsa.2009.009489
   Whitworth J, 2000, LANCET, V356, P1051, DOI 10.1016/S0140-6736(00)02727-6
   WHO, 2015, 2015 Guidelines for the treatment of stroke, V3rd
   Zhang M, 2009, BMJ-BRIT MED J, V338, DOI 10.1136/bmj.a2752
NR 39
TC 17
Z9 18
U1 0
U2 3
PU JOHN WILEY & SONS LTD
PI CHICHESTER
PA THE ATRIUM, SOUTHERN GATE, CHICHESTER PO19 8SQ, W SUSSEX, ENGLAND
SN 2052-1707
J9 PHARMACOL RES PERSPE
JI Pharmacol. Res. Perspect.
PD APR
PY 2017
VL 5
IS 2
AR e00302
DI 10.1002/prp2.302
PG 9
WC Pharmacology & Pharmacy
WE Science Citation Index Expanded (SCI-EXPANDED)
SC Pharmacology & Pharmacy
GA FD3PM
UT WOS:000407444900011
PM 28357128
OA gold, Green Published
DA 2025-02-04
ER

PT J
AU Verguet, S
   Kahn, JG
   Marseille, E
   Jiwani, A
   Kern, E
   Walson, JL
AF Verguet, Stephane
   Kahn, James G.
   Marseille, Elliot
   Jiwani, Aliya
   Kern, Eli
   Walson, Judd L.
TI Are long-lasting insecticide-treated bednets and water filters
   cost-effective tools for delaying HIV disease progression in Kenya?
SO GLOBAL HEALTH ACTION
LA English
DT Article
DE cost savings; insecticide-treated bednets; water filtration; HIV disease
   progression; antiretroviral therapy; malaria; diarrhea; Kenya;
   sub-Saharan Africa
ID TARGETED HEALTH INTERVENTIONS; ANTIRETROVIRAL THERAPY; LOW-INCOME; VIRAL
   LOAD; FOLLOW-UP; TRANSMISSION; INTEGRATION; MALARIA; PREVENTION;
   INFECTION
AB Background: Co-infection with malaria and other infectious diseases has been shown to increase viral load and accelerate HIV disease progression. A recent study in Kenya demonstrated that providing long-lasting insecticide-treated bednets (LLIN) and water filters (WF) to HIV-positive adults with CD4 > 350 cells/mm(3) significantly reduced HIV progression.
   Design: We conducted a cost analysis to estimate the potential net financial savings gained by delaying HIV progression and increasing the time to antiretroviral therapy (ART) eligibility through delivering LLIN and WF to 10% of HIV-positive adults with CD4 > 350 cells/mm(3) in Kenya.
   Results: Given a 3-year duration of intervention benefit, intervention unit cost of US$32 and patient-year ART cost of US$757 (2011 US$), over the lifetime of ART patients, in Kenya, we estimated the intervention could yield a return on investment (ROI) of 11 (95% uncertainty range [UR]: 5-23), based on a cost of about US$ 2 million and savings in ART costs of about US$ 26 million (95% UR: 8-50) (discounted at 3%). Our findings were subjected to a number of sensitivity analyses. Of note, deferral of time to ART eligibility could potentially result in 3,000 new HIV infections not averted by ART and thus decrease ART cost savings to US$ 14 million, decreasing the ROI to 6.
   Conclusions: Provision of LLIN and WF could be a cost-saving and practical method to defer time to ART eligibility in the context of highly resource-constrained environments experiencing donor fatigue for HIV/AIDS programs.
C1 [Verguet, Stephane] Harvard Univ, TH Chan Sch Publ Hlth, Dept Global Hlth & Populat, Boston, MA 02115 USA.
   [Kahn, James G.] Univ Calif San Francisco, Philip R Lee Inst Hlth Policy Studies, San Francisco, CA 94143 USA.
   [Kahn, James G.] Univ Calif San Francisco, Global Hlth Sci, San Francisco, CA 94143 USA.
   [Kahn, James G.] Univ Calif San Francisco, Dept Epidemiol & Biostat, San Francisco, CA 94143 USA.
   [Marseille, Elliot] Hlth Strategies Int, Oakland, CA USA.
   [Jiwani, Aliya] Hlth Strategies Int, Arlington, VA USA.
   [Kern, Eli] Publ Hlth Seattle King Cty, Assessment Policy Dev & Evaluat, Seattle, WA USA.
   [Walson, Judd L.] Univ Washington, Dept Global Hlth, Seattle, WA 98195 USA.
   [Walson, Judd L.] Univ Washington, Dept Med, Seattle, WA USA.
   [Walson, Judd L.] Univ Washington, Dept Pediat, Seattle, WA 98195 USA.
   [Walson, Judd L.] Univ Washington, Dept Epidemiol, Seattle, WA 98195 USA.
   [Walson, Judd L.] Kenya Govt Med Res Ctr, Clin Res Ctr, Nairobi, Kenya.
C3 Harvard University; Harvard T.H. Chan School of Public Health;
   University of California System; University of California San Francisco;
   University of California System; University of California San Francisco;
   University of California System; University of California San Francisco;
   University of Washington; University of Washington Seattle; University
   of Washington; University of Washington Seattle; University of
   Washington; University of Washington Seattle; University of Washington;
   University of Washington Seattle; Kenya Medical Research Institute
RP Verguet, S (corresponding author), 665 Huntington Ave, Boston, MA 02115 USA.
EM verguet@hsph.harvard.edu
RI Walson, Judd/R-7269-2019
FU Vestergaard-Frandsen (VF); NIDA [DA15612]
FX JLW and SV received financial support from Vestergaard-Frandsen (VF),
   the manufacturer of the bednets and water filters used in the Kenya
   study, for travel to the 2012 International AIDS Conference, and JLW is
   receiving compensation for advising VF on the development of scientific
   advisory board. JGK was funded by NIDA DA15612 and JGK, EM and AJ were
   contracted by VF for another analysis. VF had no role in the study
   design, data collection, data interpretation, or writing of the
   manuscript.
CR Akinbami A, 2012, AIDS RES TREAT, V2012, DOI 10.1155/2012/352753
   [Anonymous], COSTS CHOIC FIN LONG
   [Anonymous], HLTH AFF
   [Anonymous], 2012, FIN GLOB HLTH 2012 E
   [Anonymous], ACT SOC S AFR 2012 C
   [Anonymous], CROI 2011
   [Anonymous], 2013, UNAIDS REP GLOB AIDS
   Attia S, 2009, AIDS, V23, P1397, DOI 10.1097/QAD.0b013e32832b7dca
   Atun R, 2010, HEALTH POLICY PLANN, V25, P104, DOI 10.1093/heapol/czp055
   Atun R, 2010, HEALTH POLICY PLANN, V25, P1, DOI 10.1093/heapol/czp053
   Bongaarts J, 2010, SCIENCE, V328, P1359, DOI 10.1126/science.1191804
   Briggs A, 2005, VALUE HEALTH, V8, P1, DOI 10.1111/j.1524-4733.2005.08101.x
   Brink AK, 2002, J INFECTION, V45, P99, DOI 10.1053/jinf.2002.1002
   Clasen T, 2006, COCHRANE DB SYST REV, DOI 10.1002/14651858.CD004794.pub2
   Clasen T, 2009, AM J TROP MED HYG, V80, P819, DOI 10.4269/ajtmh.2009.80.819
   Cohen IG, 2011, NEW ENGL J MED, V364, DOI 10.1056/NEJMp1105088
   COLEBUNDERS R, 1987, AM J GASTROENTEROL, V82, P859
   Donnell D, 2010, LANCET, V375, P2092, DOI 10.1016/S0140-6736(10)60705-2
   Drummond MF, 2005, METHODS EC EVALUATIO
   Galárraga O, 2011, PHARMACOECONOMICS, V29, P579, DOI 10.2165/11586120-000000000-00000
   Gold MR, 1996, COST EFFECTIVENESS H, P176
   Grabowsky M, 2005, B WORLD HEALTH ORGAN, V83, P195
   Grabowsky M, 2007, TROP MED INT HEALTH, V12, P815, DOI 10.1111/j.1365-3156.2007.01862.x
   Granich RM, 2009, LANCET, V373, P48, DOI 10.1016/S0140-6736(08)61697-9
   Grépin KA, 2012, SEX TRANSM INFECT, V88, P75, DOI 10.1136/sextrans-2011-050148
   Grépin KA, 2011, JAIDS-J ACQ IMM DEF, V57, pS77, DOI 10.1097/QAI.0b013e31821f6afa
   Grépin KA, 2008, PLOS NEGLECT TROP D, V2, DOI 10.1371/journal.pntd.0000174
   Hecht R, 2010, LANCET, V376, P1254, DOI 10.1016/S0140-6736(10)61255-X
   Hecht R, 2009, HEALTH AFFAIR, V28, P1591, DOI 10.1377/hlthaff.28.6.1591
   Kahn JG, 2012, PLOS ONE, V7, DOI 10.1371/journal.pone.0031316
   Kahn JG, 2011, BMC HEALTH SERV RES, V11, DOI 10.1186/1472-6963-11-346
   Kern E, 2013, TROP MED INT HEALTH, V18, P916, DOI 10.1111/tmi.12127
   Kitahata Mari M, 2010, Top HIV Med, V18, P121
   Larson BA, 2010, TROP MED INT HEALTH, V15, P43, DOI 10.1111/j.1365-3156.2010.02511.x
   Lessells RJ, 2011, JAIDS-J ACQ IMM DEF, V56, pE79, DOI 10.1097/QAI.0b013e3182075ae2
   Lim SS, 2011, PLOS MED, V8, DOI 10.1371/journal.pmed.1001091
   Lugada E, 2010, PLOS ONE, V5, DOI 10.1371/journal.pone.0012435
   Marseille E, 2012, PLOS ONE, V7, DOI 10.1371/journal.pone.0051993
   Marseille E, 2009, APPL HEALTH ECON HEA, V7, P229, DOI 10.2165/11318740-000000000-00000
   Menzies NA, 2011, AIDS, V25, P1753, DOI 10.1097/QAD.0b013e3283463eec
   Mermin J, 2006, JAIDS-J ACQ IMM DEF, V41, P129, DOI 10.1097/01.qai.0000179427.11789.a7
   Mills EJ, 2011, ANN INTERN MED, V155, P209, DOI 10.7326/0003-4819-155-4-201108160-00358
   Modjarrad K, 2010, LANCET INFECT DIS, V10, P455, DOI 10.1016/S1473-3099(10)70093-1
   Reynolds SJ, 2011, AIDS, V25, P473, DOI 10.1097/QAD.0b013e3283437c2b
   Verguet S, 2013, J INFECT DIS, V207, P72, DOI 10.1093/infdis/jis635
   WALSH JA, 1979, NEW ENGL J MED, V301, P967, DOI 10.1056/NEJM197911013011804
   Walson JL, 2013, AIDS, V27, P1493, DOI 10.1097/QAD.0b013e32835ecba9
   Whitworth J, 2000, LANCET, V356, P1051, DOI 10.1016/S0140-6736(00)02727-6
   WHO, 2011, WORLD MALARIA REPORT 2011, P1
   WHO, 2013, CONS ARV GUID 2013
   Williams BG, 2006, J INFECT DIS, V194, P1450, DOI 10.1086/508206
   Yu DB, 2008, GLOBALIZATION HEALTH, V4, DOI 10.1186/1744-8603-4-8
NR 52
TC 4
Z9 4
U1 0
U2 4
PU TAYLOR & FRANCIS LTD
PI ABINGDON
PA 2-4 PARK SQUARE, MILTON PARK, ABINGDON OR14 4RN, OXON, ENGLAND
EI 1654-9880
J9 GLOBAL HEALTH ACTION
JI Glob. Health Action
PY 2015
VL 8
AR 27695
DI 10.3402/gha.v8.27695
PG 8
WC Public, Environmental & Occupational Health
WE Science Citation Index Expanded (SCI-EXPANDED); Social Science Citation Index (SSCI)
SC Public, Environmental & Occupational Health
GA DO4OM
UT WOS:000377762600001
OA Green Published, gold
DA 2025-02-04
ER

PT J
AU Obeagu, EI
   Obeagu, GU
AF Obeagu, Emmanuel Ifeanyi
   Obeagu, Getrude Uzoma
TI Protecting maternal health: Strategies against HIV and malaria in
   pregnancy
SO MEDICINE
LA English
DT Article
DE antiretroviral therapy; HIV; malaria; maternal health; pregnancy;
   preventive measures
ID MIDDLE-INCOME COUNTRIES; TO-CHILD TRANSMISSION; SUB-SAHARAN; CARE
   SERVICES; PREVENTION; WOMEN; COINFECTION; CHALLENGES; PREVALENCE;
   INFECTION
AB Maternal health remains a global priority, with particular emphasis on combating infectious diseases such as HIV and malaria during pregnancy. Despite significant progress in prevention and treatment efforts, both HIV and malaria continue to pose significant risks to maternal and fetal well-being, particularly in resource-limited settings. The prevention of mother-to-child transmission (PMTCT) programs for HIV and intermittent preventive treatment (IPTp) for malaria represent cornerstone strategies in mitigating the impact of these infections on pregnancy outcomes. PMTCT programs focus on early HIV diagnosis, antiretroviral therapy initiation, and promoting safe infant feeding practices to reduce the risk of mother-to-child transmission. Similarly, IPTp involves the administration of antimalarial medication to pregnant women in malaria-endemic regions to prevent maternal and fetal complications associated with malaria infection. Integration of HIV and malaria prevention and treatment services within existing maternal and child health programs is crucial for maximizing impact and minimizing healthcare system strain. Strengthening health systems, improving access to antenatal care services, and enhancing community engagement are essential components of comprehensive maternal health strategies. Furthermore, promoting awareness, education, and empowerment of pregnant women and communities are vital in fostering health-seeking behaviors and adherence to preventive measures against HIV and malaria. In conclusion, protecting maternal health from the dual threat of HIV and malaria requires a multifaceted approach that encompasses prevention, screening, treatment, and community engagement.
C1 [Obeagu, Emmanuel Ifeanyi] Kampala Int Univ, Dept Med Lab Sci, Ishaka 20000, Uganda.
   [Obeagu, Getrude Uzoma] Kampala Int Univ, Sch Nursing Sci, Ishaka, Uganda.
RP Obeagu, EI (corresponding author), Kampala Int Univ, Dept Med Lab Sci, Ishaka 20000, Uganda.
EM emmanuelobeagu@yahoo.com; uzomagertrude@gmail.com
RI OBEAGU, EMMANUEL IFEANYI/F-2647-2018
OI OBEAGU, EMMANUEL IFEANYI/0000-0002-4538-0161
CR Achan J, 2011, MALARIA J, V10, DOI 10.1186/1475-2875-10-144
   Adebamowo CA, 2014, JAIDS-J ACQ IMM DEF, V67, pS17, DOI 10.1097/QAI.0000000000000255
   Al-Agroudi Mahfouz Ahmad, 2017, JOURNAL OF THE EGYPTIAN SOCIETY OF PARASITOLOGY, V47, P273
   Bhutta ZA, 2005, PEDIATRICS, V115, P519, DOI 10.1542/peds.2004-1441
   Briand V, 2009, ANN TROP PAEDIATR, V29, P71, DOI 10.1179/146532809X440699
   Chambers LA, 2015, BMC PUBLIC HEALTH, V15, DOI 10.1186/s12889-015-2197-0
   Chang CC, 2013, IMMUNOL REV, V254, P114, DOI 10.1111/imr.12063
   Cohen MS, 2016, NEW ENGL J MED, V375, P830, DOI 10.1056/NEJMoa1600693
   Damayanti NA, 2023, INT J WOMENS HEALTH, V15, P665, DOI 10.2147/IJWH.S379749
   de Jongh TE, 2016, J GLOB HEALTH, V6, DOI 10.7189/jogh.06.010403
   Dibua UM., 2013, Int J Med Med Sci, V5, P438
   Doe MTT, 2022, WORLD J PEDIATR, V18, P453, DOI 10.1007/s12519-022-00549-x
   Druce N, 2007, REPROD HEALTH MATTER, V15, P190, DOI 10.1016/S0968-8080(07)30337-6
   Ensor T, 2004, HEALTH POLICY PLANN, V19, P69, DOI 10.1093/heapol/czh009
   Erhabor O., 2013, Curr Perspect HIV Infect, P325
   Ezeoru VC, 2021, J PHARM RES INT, V33, P10, DOI 10.9734/JPRI/2021/v33i431166
   Faure E, 2014, FRONT PHYSIOL, V5, DOI 10.3389/fphys.2014.00441
   Gallagher M, 2005, AIDS, V19, P1849, DOI 10.1097/01.aids.0000189846.90946.5d
   Gamble C, 2007, PLOS MED, V4, P506, DOI 10.1371/journal.pmed.0040107
   Goldenberg RL, 2005, CLIN PERINATOL, V32, P523, DOI 10.1016/j.clp.2005.04.006
   González R, 2012, EXPERT REV ANTI-INFE, V10, P153, DOI [10.1586/ERI.11.167, 10.1586/eri.11.167]
   Hill J, 2013, PLOS MED, V10, DOI 10.1371/journal.pmed.1001488
   Hochman S., 2012, J Neuroparasitology, V3, P235547
   Kawonga M, 2012, HEALTH RES POLICY SY, V10, DOI 10.1186/1478-4505-10-2
   Kululanga LI, 2011, REPROD HEALTH, V8, DOI 10.1186/1742-4755-8-36
   Kurth Ann E, 2011, Curr HIV/AIDS Rep, V8, P62, DOI 10.1007/s11904-010-0063-3
   Kwenti TE, 2018, RES REP TROP MED, V9, P123, DOI 10.2147/RRTM.S154501
   Lee E, 2024, ALLERGOL INT, V73, P3, DOI 10.1016/j.alit.2023.09.005
   Newell ML, 2006, T ROY SOC TROP MED H, V100, P1, DOI 10.1016/j.trstmh.2005.05.012
   Newell ML, 2001, B WORLD HEALTH ORGAN, V79, P1138
   Nlend AEN, 2022, INT J WOMENS HEALTH, V14, P697, DOI 10.2147/IJWH.S330715
   Obeagu EI., 2022, Madonna Univ J Med Health Sci, V2, P1
   Odjidja EN, 2019, BMC HEALTH SERV RES, V19, DOI 10.1186/s12913-019-3990-8
   Opeyemi AA, 2023, MEDICINE, V102, DOI 10.1097/MD.0000000000036166
   Osakunor DNM, 2018, PLOS NEGLECT TROP D, V12, DOI 10.1371/journal.pntd.0006711
   Oyibo WA., 2009, Int J Health Sci, V2, P1
   Requejo JH, 2015, ARCH DIS CHILD, V100, pS76, DOI 10.1136/archdischild-2013-305737
   Ruxin J, 2005, LANCET, V365, P618, DOI 10.1016/S0140-6736(05)70806-0
   Saracino A, 2012, MALARIA J, V11, DOI 10.1186/1475-2875-11-241
   Schantz-Dunn Julianna, 2009, Rev Obstet Gynecol, V2, P186
   Schapkaitz E, 2023, SEMIN THROMB HEMOST, V49, P355, DOI 10.1055/s-0042-1754391
   Sharma L, 2017, FRONT MED-LAUSANNE, V4, DOI 10.3389/fmed.2017.00117
   Singer M, 2013, INFECT DIS POVERTY, V2, DOI 10.1186/2049-9957-2-26
   Stevens W, 2014, BMC MED, V12, DOI 10.1186/s12916-014-0173-7
   Tasnim H, 2023, BEHAV SCI-BASEL, V13, DOI 10.3390/bs13010002
   Ter Kuile FO, 2004, AM J TROP MED HYG, V71, P41, DOI 10.4269/ajtmh.2004.71.41
   Townsend CL, 2014, AIDS, V28, P1049, DOI 10.1097/QAD.0000000000000212
   Uneke Chigozie J, 2007, Yale J Biol Med, V80, P39
   van Doren TP, 2023, EVOL ANTHROPOL, V32, P100, DOI 10.1002/evan.21970
   Van geertruyden JP, 2014, CLIN MICROBIOL INFEC, V20, P278, DOI 10.1111/1469-0691.12597
   Vishnu P, 2015, BRIT J HAEMATOL, V171, P695, DOI 10.1111/bjh.13783
   Zautner AE, 2018, ACTA TROP, V179, P25, DOI 10.1016/j.actatropica.2017.12.021
NR 52
TC 0
Z9 0
U1 0
U2 0
PU LIPPINCOTT WILLIAMS & WILKINS
PI PHILADELPHIA
PA TWO COMMERCE SQ, 2001 MARKET ST, PHILADELPHIA, PA 19103 USA
SN 0025-7974
EI 1536-5964
J9 MEDICINE
JI Medicine (Baltimore)
PD SEP 6
PY 2024
VL 103
IS 36
AR e39565
DI 10.1097/MD.0000000000039565
PG 7
WC Medicine, General & Internal
WE Science Citation Index Expanded (SCI-EXPANDED)
SC General & Internal Medicine
GA F2I0Q
UT WOS:001308095200050
PM 39252234
OA Green Published, gold
DA 2025-02-04
ER

PT J
AU Onono, MA
   Carraher, N
   Cohen, RC
   Bukusi, EA
   Turan, JM
AF Onono, M. A.
   Carraher, N.
   Cohen, R. C.
   Bukusi, E. A.
   Turan, J. M.
TI Use of personal digital assistants for data collection in a multi-site
   AIDS stigma study in rural south Nyanza, Kenya
SO AFRICAN HEALTH SCIENCES
LA English
DT Article
DE Personal Digital Assistants; Developing countries; multisite studies;
   feasibility; cost effectiveness
ID AFRICAN CHILDREN; SEVERE MALARIA; COMPUTERS; ASTHMA
AB Objectives: To describe the development, cost effectiveness and implementation of a PDA based electronic system to collect, verify and manage data from a multi-site study on HIV/AIDS stigma and pregnancy in a rural, resource-poor area.
   Methods: We worked within a large prevention of mother-to-child-transmission (PMTCT) program in nine rural health facilities to implement a PDA-based data collection system and to study the feasibility of its use in a multisite HIV research study in rural Kenya. The PDAs were programmed for collecting screening and eligibility data, and responses to structured interviews on HIV/AIDS stigma and violence in three local languages.
   Results: Between November 2007 and December 2008, nine PDAs were used by Clinic and Community Health Assistants to enrol 1,270 participants on to the PMTCT program. Successes included: capacity-building of interviewers, low cost of implementation, quick turnaround time of data entry with good data quality, and convenience.
   Conclusion: Our study demonstrated the feasibility of utilizing PDAs for data collection in a multi-site observational study on HIV/AIDS stigma conducted in remote rural health facilities in Kenya. However, appropriate and frequent data backup protocols need to be established and paper forms are still needed as backup tools in resource-poor settings.
C1 [Onono, M. A.; Bukusi, E. A.] Kenya Med Res Inst KEMRI, Family Aids Care & Educ Serv FACES, Kisumu, Kenya.
   [Carraher, N.] San Francisco Dept Publ Hlth, San Francisco, CA USA.
   [Cohen, R. C.; Turan, J. M.] Univ Calif San Francisco, Dept Obstet Gynaecol & Reprod Sci, San Francisco, CA 94143 USA.
   [Bukusi, E. A.] Univ Nairobi, Dept Obstet & Gynaecol, Nairobi, Kenya.
C3 Kenya Medical Research Institute; San Francisco Department of Public
   Health; University of California System; University of California San
   Francisco; University of Nairobi
RP Onono, MA (corresponding author), Lumumba Hlth Ctr, POB 614-40100, Kisumu, Kenya.
EM monono@kemri-ucsf.org
OI Turan, Janet/0000-0002-7802-6206
FU U.S. National Institute of Mental Health
FX This work was supported by grant from the U.S. National Institute of
   Mental Health.
CR Avilés W, 2007, PLOS MED, V4, P1578, DOI 10.1371/journal.pmed.0040291
   Buck DS, 2005, CIN-COMPUT INFORM NU, V23, P250, DOI 10.1097/00024665-200509000-00008
   Caro JJ, 2001, QUAL LIFE RES, V10, P683, DOI 10.1023/A:1013811109820
   Carrigan R, DEV PANAFRICAN RESOU
   Carroll AE, 2002, AMIA 2002 SYMPOSIUM, PROCEEDINGS, P111
   Carroll AE, 2001, J AM MED INFORM ASSN, P100
   Diero Lameck, 2006, BMC Med Inform Decis Mak, V6, P21, DOI 10.1186/1472-6947-6-21
   Dwolatzky Barry, 2006, Int J Health Geogr, V5, P34, DOI 10.1186/1476-072X-5-34
   Escandon I N, 2008, Glob Public Health, V3, P93, DOI 10.1080/17441690701437021
   Fegan W, 2008, PLOS MED, V5, P347, DOI 10.1371/journal.pmed.0050006
   Fletcher LA, 2003, EVALUATION REV, V27, P165, DOI 10.1177/0193841X02250527
   FORSTER D, 1991, B WORLD HEALTH ORGAN, V69, P107
   GOOD MJD, 1992, SOC SCI MED, V35, P1359
   Grimes DA, 2005, LANCET, V366, P172, DOI 10.1016/S0140-6736(05)66875-4
   HYLAND ME, 1993, BRIT MED J, V306, P487, DOI 10.1136/bmj.306.6876.487
   International Conference on Harmonisation of Technical Requirements for Registration of Pharmaceuticals for Human Use, 1996, ICH HARM TRIP GUID G
   Jamison RN, 2001, PAIN, V91, P277, DOI 10.1016/S0304-3959(00)00450-4
   Jones RC, INT C AIDS 11 16 JUL
   Kauchali S, 2004, J TROP PEDIATRICS, V50, P82, DOI 10.1093/tropej/50.2.82
   Kvien TK, 2005, ANN RHEUM DIS, V64, P1480, DOI 10.1136/ard.2004.030437
   Lal SO, 2000, J BURN CARE REHABIL, V21, P559, DOI 10.1097/00004630-200021060-00015
   Missinou MA, 2005, AM J TROP MED HYG, V72, P301, DOI 10.4269/ajtmh.2005.72.301
   Olola CHO, 2006, METHOD INFORM MED, V45, P483
   Saleh KJ, 2002, J ORTHOPAED RES, V20, P1146, DOI 10.1016/S0736-0266(02)00059-1
   Shirima K, 2007, EMERG THEMES EPIDEMI, V4, DOI 10.1186/1742-7622-4-5
   Society for Clinical Data Management, 2009, SOC CLIN DAT MAN GOO
   Taylor T, 2006, T ROY SOC TROP MED H, V100, P615, DOI 10.1016/j.trstmh.2005.09.021
   Thomas SM, 2001, J AM MED INFORM ASSN, P701
   TYSON G, 2006, REALIZING PROMISE EL
   Van den Broeck J, 2007, CLIN TRIALS, V4, P572, DOI 10.1177/1740774507084106
   VanGerven JMA, 1996, BRIT J CLIN PHARMACO, V42, P475, DOI 10.1111/j.1365-2125.1996.tb00011.x
   Yon BA, 2006, J AM DIET ASSOC, V106, P1256, DOI 10.1016/j.jada.2006.05.004
NR 32
TC 18
Z9 20
U1 0
U2 8
PU MAKERERE UNIV, FAC MED
PI KAMPALA
PA PO BOX 7072, KAMPALA, 00000, UGANDA
SN 1680-6905
EI 1729-0503
J9 AFR HEALTH SCI
JI Afr. Health Sci.
PY 2011
VL 11
IS 3
BP 464
EP 473
PG 10
WC Medicine, General & Internal
WE Science Citation Index Expanded (SCI-EXPANDED)
SC General & Internal Medicine
GA 970ZN
UT WOS:000306171400027
PM 22275941
DA 2025-02-04
ER

PT J
AU Dieleman, JL
   Graves, C
   Johnson, E
   Templin, T
   Birger, M
   Hamavid, H
   Freeman, M
   Leach-Kemon, K
   Singh, L
   Haakenstad, A
   Murray, CJL
AF Dieleman, Joseph L.
   Graves, Casey
   Johnson, Elizabeth
   Templin, Tara
   Birger, Maxwell
   Hamavid, Hannah
   Freeman, Michael
   Leach-Kemon, Katherine
   Singh, Lavanya
   Haakenstad, Annie
   Murray, Christopher J. L.
TI Sources and Focus of Health Development Assistance, 1990-2014
SO JAMA-JOURNAL OF THE AMERICAN MEDICAL ASSOCIATION
LA English
DT Article
ID SYSTEMATIC ANALYSIS; CHRONIC DISEASES; HUMAN-RESOURCES; GLOBAL BURDEN;
   MORTALITY; NEWBORN; CRISIS; HIV
AB IMPORTANCE The governments of high-income countries and private organizations provide billions of dollars to developing countries for health. This type of development assistance can have a critical role in ensuring that life-saving health interventions reach populations in need.
   OBJECTIVES To identify the amount of development assistance that countries and organizations provided for health and to determine the health areas that received these funds.
   EVIDENCE REVIEW Budget, revenue, and expenditure data on the primary agencies and organizations (n = 38) that provided resources to developing countries (n = 146-183, depending on the year) for health from 1990 through 2014 were collected. For each channel (the international agency or organization that directed the resources toward the implementing institution or government), the source and recipient of the development assistance were determined and redundant accounting of the same dollar, which occurs when channels transfer funds among each other, was removed. This research derived the flow of resources from source to intermediary channel to recipient. Development assistance for health (DAH) was divided into 11 mutually exclusive health focus areas, such that every dollar of development assistance was assigned only 1 health focus area.
   FINDINGS Since 1990, $458.0 billion of development assistance has been provided to maintain or improve health in developing countries. The largest source of funding was the US government, which provided $143.1 billion between 1990 and 2014, including $12.4 billion in 2014. Of resources that originated with the US government, 70.6% were provided through US government agencies, and 41.0% were allocated for human immunodeficiency virus (HIV)/AIDS. The second largest source of development assistance for health was private philanthropic donors, including the Bill and Melinda Gates Foundation and other private foundations, which provided $69.9 billion between 1990 and 2014, including $6.2 billion in 2014. These resources were provided primarily through private foundations and nongovernmental organizations and were allocated for a diverse set of health focus areas. Since 1990, 28.0% of all DAH was allocated for maternal health and newborn and child health; 23.2% for HIV/AIDS, 4.3% for malaria, 2.8% for tuberculosis, and 1.5% for noncommunicable diseases. Between 2000 and 2010, DAH increased 11.3% annually. However, since 2010, total DAH has not increased as substantially.
   CONCLUSIONS AND RELEVANCE Funding for health in developing countries has increased substantially since 1990, with a focus on HIV/AIDS, maternal health, and newborn and child health. Funding from the US government has played a substantial role in this expansion. Funding for noncommunicable diseases has been limited. Understanding how funding patterns have changed across time and the priorities of sources of international funding across distinct channels, recipients, and health focus areas may help identify where funding gaps persist and where cost-effective interventions could save lives.
C1 [Dieleman, Joseph L.; Graves, Casey; Johnson, Elizabeth; Templin, Tara; Birger, Maxwell; Hamavid, Hannah; Leach-Kemon, Katherine; Singh, Lavanya; Haakenstad, Annie; Murray, Christopher J. L.] Inst Hlth Metr & Evaluat, Seattle, WA 98121 USA.
   [Freeman, Michael] Univ Washington, Informat Sch, Seattle, WA 98195 USA.
C3 Institute for Health Metrics & Evaluation; University of Washington;
   University of Washington Seattle
RP Dieleman, JL (corresponding author), Inst Hlth Metr & Evaluat, 2301 Fifth Ave,Ste 600, Seattle, WA 98121 USA.
EM dieleman@uw.edu
RI Goleij, Pouya/AAH-1048-2020
FU Bill and Melinda Gates Foundation
FX This study was supported by a grant from the Bill and Melinda Gates
   Foundation.
CR Anand S, 2004, LANCET, V364, P1603, DOI 10.1016/S0140-6736(04)17313-3
   [Anonymous], PVO REG
   [Anonymous], FIN GLOB HLTH 2013 T
   [Anonymous], GLOB HLTH EXP DAT IN
   [Anonymous], PRIORITIES DEV COUNT
   [Anonymous], FIN TRACK SERV EM EB
   [Anonymous], DEV AGGR OFF PRIV FL
   [Anonymous], REC TRENDS OFF DEV A
   [Anonymous], LANCET
   [Anonymous], GLOB STRAT WOM CHILD
   [Anonymous], Report
   [Anonymous], GAV MISS
   [Anonymous], GLOB FUND FIGHT AIDS
   [Anonymous], ANN REP 2014
   [Anonymous], World Economic Outlook Database.
   [Anonymous], Projects Operations
   [Anonymous], DEV IND AID PROJ CRS
   [Anonymous], LOND SUMM FAM PLANN
   [Anonymous], EM GLOB HLTH CRIS
   Beaglehole R, 2007, LANCET, V370, P2152, DOI 10.1016/S0140-6736(07)61700-0
   Bendavid E, 2012, JAMA-J AM MED ASSOC, V307, P2060, DOI 10.1001/jama.2012.2001
   Bhutta Z, 2014, LANCET, V384, P308
   Bhutta ZA, 2014, LANCET, V384, P347, DOI 10.1016/S0140-6736(14)60792-3
   Chen L, 2004, LANCET, V364, P1984, DOI 10.1016/S0140-6736(04)17482-5
   Dieleman JL, 2014, HEALTH AFFAIR, V33, P878, DOI 10.1377/hlthaff.2013.1432
   Geneau R, 2010, LANCET, V376, P1689, DOI 10.1016/S0140-6736(10)61414-6
   Gostin LO, 2014, LANCET, V384, P1323, DOI 10.1016/S0140-6736(14)61791-8
   Grépin KA, 2012, HEALTH POLICY PLANN, V27, P527, DOI 10.1093/heapol/czr076
   Hsu J, 2012, LANCET, V380, P1157, DOI 10.1016/S0140-6736(12)61415-9
   Jamison DT, 2006, DISEASE CONTROL PRIORITIES IN DEVELOPING COUNTRIES, 2ND EDITION, P3, DOI 10.1596/978-0-8213-6179-5/Chpt-1
   Jamison DT., 2006, PRIORITIES HLTH DIS
   Leach-Kemon K, 2012, HEALTH AFFAIR, V31, P228, DOI 10.1377/hlthaff.2011.1154
   Maher D, 2010, B WORLD HEALTH ORGAN, V88, P943, DOI 10.2471/BLT.10.077891
   Marmot MG, 2012, JAMA-J AM MED ASSOC, V307, P2033, DOI 10.1001/jama.2012.3534
   Moses H, 2015, JAMA-J AM MED ASSOC, V313, P174, DOI 10.1001/jama.2014.15939
   Murray CJL, 2015, JAMA-J AM MED ASSOC, V313, P359, DOI 10.1001/jama.2014.16376
   Murray CJL, 2014, LANCET, V384, P1005, DOI 10.1016/S0140-6736(14)60844-8
   Naghavi M, 2015, LANCET, V385, P117, DOI 10.1016/S0140-6736(14)61682-2
   Nugent R. A., HAVE ALL DONORS GONE
   Ravishankar N, 2009, LANCET, V373, P2113, DOI 10.1016/S0140-6736(09)60881-3
   Shiffman J, 2008, HEALTH POLICY PLANN, V23, P95, DOI 10.1093/heapol/czm045
   Tarp F., 2000, Foreign Aid and Development: Lessons Learnt and Directions for the Future. Publisher
   Travis P, 2004, LANCET, V364, P900, DOI 10.1016/S0140-6736(04)16987-0
   Vos T, 2015, LANCET, V386, P743, DOI 10.1016/S0140-6736(15)60692-4
   Wang HD, 2014, LANCET, V384, P957, DOI 10.1016/S0140-6736(14)60497-9
NR 45
TC 61
Z9 70
U1 0
U2 82
PU AMER MEDICAL ASSOC
PI CHICAGO
PA 330 N WABASH AVE, STE 39300, CHICAGO, IL 60611-5885 USA
SN 0098-7484
EI 1538-3598
J9 JAMA-J AM MED ASSOC
JI JAMA-J. Am. Med. Assoc.
PD JUN 16
PY 2015
VL 313
IS 23
BP 2359
EP 2368
DI 10.1001/jama.2015.5825
PG 10
WC Medicine, General & Internal
WE Science Citation Index Expanded (SCI-EXPANDED)
SC General & Internal Medicine
GA CK5XE
UT WOS:000356300200021
PM 26080340
DA 2025-02-04
ER

PT J
AU Hotez, PJ
AF Hotez, Peter J.
TI NTDs V.2.0: "Blue Marble Health"-Neglected Tropical Disease Control and
   Elimination in a Shifting Health Policy Landscape
SO PLOS NEGLECTED TROPICAL DISEASES
LA English
DT Article
ID SURVEILLANCE; TUBERCULOSIS; HIV/AIDS; PROGRAMS; HOOKWORM; SUCCESS;
   MALARIA; BURDEN; ANEMIA; IMPACT
AB The concept of the neglected tropical diseases (NTDs) was established in the aftermath of the Millennium Development Goals. Here, we summarize the emergence of several new post-2010 global health documents and policies, and how they may alter the way we frame the world's major NTDs since they were first highlighted. These documents include a new Global Burden of Disease 2010 Study that identifies visceral leishmaniasis and food-borne trematode infections as priority diseases beyond the seven NTDs originally targeted by preventive chemotherapy, a London Declaration for access to essential medicines, and a 2013 World Health Assembly resolution on NTDs. Additional information highlights an emerging dengue fever pandemic. New United Nations resolutions on women and the non-communicable diseases (NCDs) have not yet embraced NTDs, which may actually be the most common afflictions of girls and women and represent a stealth cause of NCDs. NTDs also have important direct and collateral effects on HIV/AIDS and malaria, and there is now a robust evidence base and rationale for incorporating NTDs into the Global Fund to Fight AIDS, Tuberculosis, and Malaria. "Blue marble health" is an added concept that recognizes a paradoxical NTD disease burden among the poor living in G20 (Group of Twenty) and other wealthy countries, requiring these nations to take greater ownership for both disease control and research and development. As we advance past the year 2015, it will be essential to incorporate global NTD elimination into newly proposed Sustainable Development Goals.
C1 [Hotez, Peter J.] Baylor Coll Med, Dept Pediat, Natl Sch Trop Med, Houston, TX 77030 USA.
   [Hotez, Peter J.] Baylor Coll Med, Dept Mol Virol & Microbiol, Natl Sch Trop Med, Houston, TX 77030 USA.
   [Hotez, Peter J.] Sabin Vaccine Inst, Houston, TX USA.
   [Hotez, Peter J.] Texas Childrens Hosp, Ctr Vaccine Dev, Houston, TX 77030 USA.
   [Hotez, Peter J.] Rice Univ, James A Baker Inst 3, Houston, TX USA.
C3 Baylor College of Medicine; Baylor College of Medicine; Baylor College
   of Medicine; Baylor College Medical Hospital; Rice University
RP Hotez, PJ (corresponding author), Baylor Coll Med, Natl Sch Trop Med, Houston, TX 77030 USA.
EM hotez@bcm.edu
RI Hotez, Peter/L-9546-2015
CR [Anonymous], STRENGTHENING MECH P
   Bhatt S, 2013, NATURE, V496, P504, DOI 10.1038/nature12060
   Brooker S, 2008, PLOS NEGLECT TROP D, V2, DOI 10.1371/journal.pntd.0000291
   Brooker S, 2007, AM J TROP MED HYG, V77, P88, DOI 10.4269/ajtmh.2007.77.88
   Brooker S, 2006, MALARIA J, V5, DOI 10.1186/1475-2875-5-99
   Cures Policy, 2012, NEGLECTED DIS RES DE
   Fenwick A, 2005, LANCET, V365, P1029, DOI 10.1016/s0140-6736(05)71134-x
   Ferdousi Farhana, 2012, Trop Med Health, V40, P133, DOI 10.2149/tmh.2012-25
   Hotez P, 2014, OBSTET GYNECOL, V123
   Hotez P, 2011, VACCINE, V29, pD104, DOI 10.1016/j.vaccine.2011.06.024
   Hotez PJ, 2007, NEW ENGL J MED, V357, P1018, DOI 10.1056/NEJMra064142
   Hotez PJ, 2006, PLOS MED, V3, P576, DOI 10.1371/journal.pmed.0030102
   Hotez PJ, 2012, PLOS NEGLECT TROP D, V6, DOI 10.1371/journal.pntd.0001599
   Hotez PJ, 2012, BRIT MED J, V345, DOI 10.1136/bmj.e6112
   Hotez PJ, 2011, NEW ENGL J MED, V364, P2086, DOI 10.1056/NEJMp1014637
   Hotez PJ, 2010, PLOS NEGLECT TROP D, V4, DOI 10.1371/journal.pntd.0000718
   Hotez PJ, 2010, PLOS NEGLECT TROP D, V4, DOI 10.1371/journal.pntd.0000680
   Hotez PJ, 2010, SCIENCE, V327, P1301, DOI 10.1126/science.1189028
   Hotez PJ, 2009, PLOS NEGLECT TROP D, V3, DOI 10.1371/journal.pntd.0000559
   Hotez PJ, 2008, PLOS NEGLECT TROP D, V2, DOI 10.1371/journal.pntd.0000312
   Hotez PJ, 2009, LANCET, V373, P1570, DOI 10.1016/S0140-6736(09)60233-6
   Hotez PJ, 2013, FORGOTTEN PEOPLE FOR
   Hotez PJ, 2013, FOREIGN POLICY  0325
   Kjetland EF, 2012, TRENDS PARASITOL, V28, P58, DOI 10.1016/j.pt.2011.10.008
   Lammie PJ, 2006, TRENDS PARASITOL, V22, P313, DOI 10.1016/j.pt.2006.05.009
   Lozano R, 2012, LANCET, V380, P2095, DOI 10.1016/S0140-6736(12)61728-0
   Machado CR, 2013, PLOS NEGLECT TROP D, V7, DOI 10.1371/journal.pntd.0002217
   Mbabazi PS, 2011, PLOS NEGLECT TROP D, V5, DOI 10.1371/journal.pntd.0001396
   Meslin FX, 2013, ANTIVIR RES, V98, P291, DOI 10.1016/j.antiviral.2013.03.011
   Molyneux DH, 2005, PLOS MED, V2, P1064, DOI 10.1371/journal.pmed.0020336
   Murray CJL, 2012, LANCET, V380, P2197, DOI 10.1016/S0140-6736(12)61689-4
   Noblick J, 2011, PLOS NEGLECT TROP D, V5, DOI 10.1371/journal.pntd.0001022
   Petsko GA, 2011, GENOME BIOL, V12, DOI 10.1186/gb-2011-12-4-112
   Roberts Tom, 2011, J Glob Health, V1, P189
   Ruiz-Tiben Ernesto, 2012, Morbidity and Mortality Weekly Report, V61, P854
   Sesti-Costa R, 2012, EXPERT REV ANTI-INFE, V10, P1279, DOI [10.1586/ERI.12.122, 10.1586/eri.12.122]
   Simarro PP, 2012, PLOS NEGLECT TROP D, V6, DOI 10.1371/journal.pntd.0001859
   Sodahlon YK, 2013, PLOS NEGLECT TROP D, V7, DOI 10.1371/journal.pntd.0002080
   Vos T, 2012, LANCET, V380, P2163, DOI 10.1016/S0140-6736(12)61729-2
   WHO, 2010, SCREENING DONATED BLOOD FOR TRANSFUSION: TRANSMISSIBLE INFECTIONS, P1
   World Health Organization, 2012, World Health Organ Tech Rep Ser, P1
   ,, 2012, WHO Technical Report Series
NR 42
TC 57
Z9 58
U1 0
U2 20
PU PUBLIC LIBRARY SCIENCE
PI SAN FRANCISCO
PA 1160 BATTERY STREET, STE 100, SAN FRANCISCO, CA 94111 USA
SN 1935-2735
J9 PLOS NEGLECT TROP D
JI Plos Neglect. Trop. Dis.
PD NOV
PY 2013
VL 7
IS 11
AR e2570
DI 10.1371/journal.pntd.0002570
PG 7
WC Infectious Diseases; Parasitology; Tropical Medicine
WE Science Citation Index Expanded (SCI-EXPANDED)
SC Infectious Diseases; Parasitology; Tropical Medicine
GA 299EM
UT WOS:000330378400040
OA Green Published, gold, Green Submitted
DA 2025-02-04
ER

PT J
AU Fagan, JJ
AF Fagan, Johannes J.
TI Workforce Considerations, Training, and Diseases in Africa
SO OTOLARYNGOLOGIC CLINICS OF NORTH AMERICA
LA English
DT Article
DE Sub-Saharan Africa; Otolaryngology; Training; Fellowships; Workforce
ID DEVELOPING-COUNTRIES
AB Surgeons in sub-Saharan Africa face challenges different from those in developed countries: extreme shortages of otolaryngologists, speech pathologists, and audiologists; lack of training opportunities; and a paucity of otolaryngology services aggravated by population growth and aging. In addition to common Western diseases, patients have otolaryngology complications related to the human immunodeficiency virus, tuberculosis, malaria, and trauma. Less than 5% of the population has access to timely, safe, affordable surgery; 29 of 52 African countries have no radiotherapy services. Discussion focuses on education and training, which can be achieved in several ways, some complimentary.
C1 [Fagan, Johannes J.] Univ Cape Town, Fac Hlth Sci, Div Otorhinolaryngol, H53 OMB Groote Schuur Hosp, ZA-7925 Cape Town, South Africa.
C3 University of Cape Town
RP Fagan, JJ (corresponding author), Univ Cape Town, Fac Hlth Sci, Div Otorhinolaryngol, H53 OMB Groote Schuur Hosp, ZA-7925 Cape Town, South Africa.
EM johannes.fagan@uct.ac.za
RI Fagan, Johannes/LFT-4402-2024
OI Fagan, Johannes/0000-0001-7924-7265
CR Abdel-Wahab M, 2013, LANCET ONCOL, V14, pE168, DOI 10.1016/S1470-2045(12)70532-6
   Alkire BC, 2015, LANCET GLOB HEALTH, V3, pE316, DOI 10.1016/S2214-109X(15)70115-4
   [Anonymous], 2015, REP WORLD POP AG 201
   [Anonymous], 2015, WORLD POP PROSP POP
   [Anonymous], 2015, COMMUNICATION
   Fagan JJ, 2016, SPRINGERPLUS, V5, DOI 10.1186/s40064-016-3290-2
   Fagan JJ, 2009, GLOB HLTH ACTION, V19, P2, DOI DOI 10.3402/GHA.V2I0.1932-10.3402/GHA.V2I0.1932
   Fagan JJ, 2017, HEAD NECK-J SCI SPEC, V39, P605, DOI 10.1002/hed.24591
   Farmer P, 2010, LANCET, V376, P1186, DOI 10.1016/S0140-6736(10)61152-X
   Harris T, 2012, SAMJ S AFR MED J, V102, P363, DOI 10.7196/SAMJ.4964
   Iacovou E, 2012, INFECT DIS REP, V4, P22, DOI 10.4081/idr.2012.e9
   Kharsany Ayesha B M, 2016, Open AIDS J, V10, P34, DOI 10.2174/1874613601610010034
   Mulwafu W, 2017, GLOBAL HEALTH ACTION, V10, DOI 10.1080/16549716.2017.1289736
   Murray C.L., The global burden of disease. A comprehensive assessment of mortality and disability from diseases, injuries
   Odero W, 1997, TROP MED INT HEALTH, V2, P445, DOI 10.1046/j.1365-3156.1997.d01-296.x
   Sylla BS, 2012, INT J CANCER, V130, P245, DOI 10.1002/ijc.26333
   Tucci DL, 2010, OTOL NEUROTOL, V31, P31, DOI 10.1097/MAO.0b013e3181c0eaec
NR 17
TC 15
Z9 16
U1 0
U2 0
PU W B SAUNDERS CO-ELSEVIER INC
PI PHILADELPHIA
PA 1600 JOHN F KENNEDY BOULEVARD, STE 1800, PHILADELPHIA, PA 19103-2899 USA
SN 0030-6665
EI 1557-8259
J9 OTOLARYNG CLIN N AM
JI Otolaryngol. Clin. N. Am.
PD JUN
PY 2018
VL 51
IS 3
BP 643
EP +
DI 10.1016/j.otc.2018.01.009
PG 8
WC Otorhinolaryngology
WE Science Citation Index Expanded (SCI-EXPANDED)
SC Otorhinolaryngology
GA GJ5OV
UT WOS:000435431700014
PM 29496257
DA 2025-02-04
ER

PT J
AU Chaponda, EB
   Chico, RM
   Bruce, J
   Michelo, C
   Vwalika, B
   Mharakurwa, S
   Chaponda, M
   Chipeta, J
   Chandramohan, D
AF Chaponda, Enesia Banda
   Chico, R. Matthew
   Bruce, Jane
   Michelo, Charles
   Vwalika, Bellington
   Mharakurwa, Sungano
   Chaponda, Mike
   Chipeta, James
   Chandramohan, Daniel
TI Malarial Infection and Curable Sexually Transmitted and Reproductive
   Tract Infections among Pregnant Women in a Rural District of Zambia
SO AMERICAN JOURNAL OF TROPICAL MEDICINE AND HYGIENE
LA English
DT Article
ID LOW-BIRTH-WEIGHT; INTERMITTENT PREVENTIVE TREATMENT; SUB-SAHARAN AFRICA;
   POLYMERASE-CHAIN-REACTION; IMMUNODEFICIENCY-VIRUS-INFECTION;
   CHLAMYDIA-TRACHOMATIS INFECTION; RISK-FACTORS;
   SULFADOXINE-PYRIMETHAMINE; PLASMODIUM-FALCIPARUM; TRICHOMONAS-VAGINALIS
AB Malarial infection and curable sexually transmitted and reproductive tract infections (STIs/RTIs) are important causes of adverse birth outcomes. Reducing the burden of these infections in pregnancy requires interventions that can be easily integrated into the antenatal care (ANC) package. However, efforts to integrate the control of malarial infection and curable STIs/RTIs in pregnancy have been hampered by a lack of evidence related to their coinfection. Thus, we investigated the prevalence of coinfection among pregnant women of rural Zambia. A prospective cohort study was conducted in Nchelenge District, Zambia, involving 1,086 first ANC attendees. We screened participants for peripheral malarial infection and curable STIs/RTIs (syphilis, Chlamydia, gonorrhea, trichomoniasis, and bacterial vaginosis), and collected relevant sociodemographic data at booking. Factors associated with malarial and STI/RTI coinfection were explored using univariate and multivariate regression models. Among participants with complete results (N = 1,071), 38.7% (95% confidence interval [CI] = 35.7-41.6) were coinfected with malaria parasites and at least one STI/RTI; 18.9% (95% CI = 16.5-21.2) were infected with malaria parasites only; 26.0% (95% CI = 23.5-28.8) were infected with at least one STI/RTI but no malaria parasites, and 16.4% (95% CI = 14.1-18.6) had no infection. Human immunodeficiency virus (HIV)-infected women had a higher risk of being coinfected than HIV-uninfected women (odds ratio [OR] = 3.59 [95% CI = 1.73-7.48], P < 0.001). The prevalence of malarial and STI/RTI coinfection was high in this population. An integrated approach to control malarial infection and STIs/RTIs is needed to reduce this dual burden in pregnancy.
C1 [Chaponda, Enesia Banda] Univ Zambia, Dept Biol Sci, Room 405,POB 32379, Lusaka 10101, Zambia.
   [Chaponda, Enesia Banda; Chico, R. Matthew; Bruce, Jane; Chandramohan, Daniel] London Sch Hyg & Trop Med, Fac Infect & Trop Dis, Dept Dis Control, London, England.
   [Michelo, Charles] Univ Zambia, Sch Med, Dept Publ Hlth, Lusaka, Zambia.
   [Vwalika, Bellington] Univ Zambia, Sch Med, Dept Obstet & Gynaecol, Lusaka, Zambia.
   [Mharakurwa, Sungano] Africa Univ, Fac Hlth Sci, Mutare, Zimbabwe.
   [Mharakurwa, Sungano] Johns Hopkins Bloomberg Sch Publ Hlth, Dept Med Microbiol & Immunol, Baltimore, MD USA.
   [Chaponda, Mike] Trop Dis Res Ctr, Dept Clin Sci, Ndola, Zambia.
   [Chipeta, James] Univ Zambia, Sch Med, Dept Paediat & Child Hlth, Lusaka, Zambia.
   [Chaponda, Enesia Banda] Univ Zambia, Sch Nat Sci, Dept Biol Sci, Lusaka, Zambia.
   [Chico, R. Matthew] London Sch Hyg & Trop Med, Fac Publ Hlth & Policy, Dept Dis Control, London, England.
   [Bruce, Jane] London Sch Hyg & Trop Med, Dept Dis Control & Vector Biol, London, England.
   [Mharakurwa, Sungano] Johns Hopkins Univ, Bloomberg Sch Publ Hlth, Dept Med Microbiol & Immunol, Baltimore, MD USA.
   [Chandramohan, Daniel] London Sch Hyg & Trop Med, Dept Dis Control, London, England.
C3 University of Zambia; University of London; London School of Hygiene &
   Tropical Medicine; University of Zambia; University of Zambia; Johns
   Hopkins University; Johns Hopkins Bloomberg School of Public Health;
   University of Zambia; University of Zambia; University of London; London
   School of Hygiene & Tropical Medicine; University of London; London
   School of Hygiene & Tropical Medicine; Johns Hopkins University; Johns
   Hopkins Bloomberg School of Public Health; University of London; London
   School of Hygiene & Tropical Medicine
RP Chaponda, EB (corresponding author), Univ Zambia, Dept Biol Sci, Room 405,POB 32379, Lusaka 10101, Zambia.
EM enesia.chaponda@gmail.com
RI Chaponda, Enesia/ABD-1999-2021; Chico, R./ABC-7601-2020; Mharakurwa,
   Sungano/LTD-3754-2024
OI Chico, R. Matthew/0000-0003-1795-7100; Mharakurwa,
   Sungano/0000-0002-7483-5399
FU International Centers of Excellence for Malaria Research (ICEMR) in
   southern Africa; U.S. National Institutes of Health from NIH/NIAID grant
   [U19A1089680]; John Hopkins University Bloomberg School of Public
   Health; University of Zambia School Of Medicine (UNZA-SoM); Research
   Support Center at the UNZA-SoM through southern African Consortium for
   Research Excellence (SACORE); African Institutions Initiative grant of
   the Wellcome Trust [2711000]; charity registered in England [210183];
   Commonwealth Scholarship Commission in the United Kingdom; Academy of
   Finland (AKA) [210183] Funding Source: Academy of Finland (AKA)
FX This study was financially supported by the International Centers of
   Excellence for Malaria Research (ICEMR) in southern Africa, and the U.S.
   National Institutes of Health from NIH/NIAID grant U19A1089680 (Malaria
   Transmission and the Impact of Control Efforts in southern Africa) with
   John Hopkins University Bloomberg School of Public Health and the
   University of Zambia School Of Medicine (UNZA-SoM), and the Research
   Support Center at the UNZA-SoM through the southern African Consortium
   for Research Excellence (SACORE), which is part of the African
   Institutions Initiative grant of the Wellcome Trust (Company No.
   2711000), a charity (No. 210183) registered in England, as well as the
   Commonwealth Scholarship Commission in the United Kingdom.
CR [Anonymous], 2014, Zambia Demographic and Health Survey 2013-14
   [Anonymous], 2012, Updated WHO Policy Recommendation
   [Anonymous], 2013, Stata Statistical Software: Release 13
   [Anonymous], 2004, STRATEGIC FRAMEWORK
   Bias MM, 2007, SEX TRANSM INFECT, V83, DOI 10.1136/sti.2006.022665
   BRABIN BJ, 1983, B WORLD HEALTH ORGAN, V61, P1005
   Braveman PA, 2005, JAMA-J AM MED ASSOC, V294, P2879, DOI 10.1001/jama.294.22.2879
   Central Statistical Office (CSO), 2011, 2010 CENS POP HOUS, P12
   Chaponda EB, 2015, MALARIA J, V14, DOI 10.1186/s12936-015-0866-1
   Chaudhry U, 2002, SEX TRANSM INFECT, V78, P72, DOI 10.1136/sti.78.1.72
   Chico RM, 2015, LANCET, V386, P2454, DOI 10.1016/S0140-6736(15)00325-6
   Chico RM, 2013, EXPERT REV ANTI-INFE, V11, P1303, DOI 10.1586/14787210.2013.851601
   Chico RM, 2012, JAMA-J AM MED ASSOC, V307, P2079, DOI 10.1001/jama.2012.3428
   Chico RM, 2008, MALARIA J, V7, DOI 10.1186/1475-2875-7-255
   Cotch MF, 1997, SEX TRANSM DIS, V24, P353, DOI 10.1097/00007435-199707000-00008
   Desai M, 2016, CLIN INFECT DIS, V62, P323, DOI 10.1093/cid/civ881
   Desai M, 2015, LANCET, V386, P2507, DOI 10.1016/S0140-6736(15)00310-4
   ELLIOTT B, 1990, J INFECT DIS, V161, P531, DOI 10.1093/infdis/161.3.531
   Gutman J, 2015, MALARIA J, V14, DOI 10.1186/s12936-015-0710-7
   Hillier SL, 1995, NEW ENGL J MED, V333, P1737, DOI 10.1056/NEJM199512283332604
   Hokororo A, 2015, SEX TRANSM INFECT, V91, P473, DOI 10.1136/sextrans-2014-051952
   Johnson HL, 2011, SEX TRANSM DIS, V38, P167, DOI 10.1097/OLQ.0b013e3181f2e85f
   Kakuru A, 2016, NEW ENGL J MED, V374, P928, DOI 10.1056/NEJMoa1509150
   KAPIGA SH, 1994, J ACQ IMMUN DEF SYND, V7, P301
   Kayentao K, 2005, J INFECT DIS, V191, P109, DOI 10.1086/426400
   Kayentao K, 2013, JAMA-J AM MED ASSOC, V309, P594, DOI 10.1001/jama.2012.216231
   KENGNE P, 1994, CELL MOL BIOL, V40, P819
   Kuznik A, 2015, SEX TRANSM DIS, V42, P369, DOI 10.1097/OLQ.0000000000000291
   Lauritsen JM, 2003, EPIDATA VERSION 3 1
   Lawn JE, 2016, LANCET, V387, P587, DOI 10.1016/S0140-6736(15)00837-5
   Lindblade KA, 2015, MALARIA J, V14, DOI 10.1186/s12936-015-0554-1
   Liu B, 2013, SEX TRANSM INFECT, V89, P672, DOI 10.1136/sextrans-2013-051118
   Mabey DC, 2012, PLOS MED, V9, DOI 10.1371/journal.pmed.1001233
   MCDERMOTT J, 1993, B WORLD HEALTH ORGAN, V71, P773
   MCGREGOR IA, 1983, T ROY SOC TROP MED H, V77, P232, DOI 10.1016/0035-9203(83)90081-0
   MCGREGOR IA, 1984, AM J TROP MED HYG, V33, P517, DOI 10.4269/ajtmh.1984.33.517
   MERCEREAUPUIJALON O, 1991, ACTA TROP, V49, P293, DOI 10.1016/0001-706X(91)90080-4
   Ministry of Health, 2008, HLTH MAN INF SYST HM
   MINKOFF H, 1984, AM J OBSTET GYNECOL, V150, P965, DOI 10.1016/0002-9378(84)90392-2
   MUNOZ A, 1989, AM J EPIDEMIOL, V129, P1247
   Mwewa D., 2010, Medical Journal of Zambia, V37, P234
   NUGENT RP, 1991, J CLIN MICROBIOL, V29, P297, DOI 10.1128/JCM.29.2.297-301.1991
   Parise ME, 1998, AM J TROP MED HYG, V59, P813, DOI 10.4269/ajtmh.1998.59.813
   Pettifor A, 2000, SEX TRANSM DIS, V27, P371, DOI 10.1097/00007435-200008000-00002
   RIDUAN JM, 1993, AM J OBSTET GYNECOL, V169, P175, DOI 10.1016/0002-9378(93)90157-E
   Roper C, 1996, AM J TROP MED HYG, V54, P325, DOI 10.4269/ajtmh.1996.54.325
   Rours GIJG, 2011, EUR J EPIDEMIOL, V26, P493, DOI 10.1007/s10654-011-9586-1
   Rowland M, 1996, T ROY SOC TROP MED H, V90, P357, DOI 10.1016/S0035-9203(96)90505-2
   Schachter J, 1997, IMMUNOL INVEST, V26, P157, DOI 10.3109/08820139709048923
   Steketee RW, 1996, AM J TROP MED HYG, V55, P42, DOI 10.4269/ajtmh.1996.55.42
   Sutton MY, 1999, AM J OBSTET GYNECOL, V181, P656, DOI 10.1016/S0002-9378(99)70509-0
   ter Kuile FO, 2007, JAMA-J AM MED ASSOC, V297, P2603, DOI 10.1001/jama.297.23.2603
   Ter Kuile FO, 2004, AM J TROP MED HYG, V71, P41, DOI 10.4269/ajtmh.2004.71.41
   van Eijk AM, 2013, LANCET INFECT DIS, V13, P1029, DOI 10.1016/S1473-3099(13)70199-3
   Walsh MS, 2015, T ROY SOC TROP MED H, V109, P245, DOI 10.1093/trstmh/trv014
   Wangnapi RA, 2015, SEX TRANSM INFECT, V91, P194, DOI 10.1136/sextrans-2014-051670
   WASSERHEIT JN, 1992, SEX TRANSM DIS, V19, P61, DOI 10.1097/00007435-199219020-00001
   Watson-Jones D, 2002, J INFECT DIS, V186, P948, DOI 10.1086/342951
   Watson-Jones D, 2002, J INFECT DIS, V186, P940, DOI 10.1086/342952
   Watson-Jones D, 2007, B WORLD HEALTH ORGAN, V85, P9, DOI 10.2471/BLT.06.033258
   World Health Organization, 2016, MAT NEWB CHILD AD HL
   World Health Organization, 1991, WHO TECH REP SER, V810, P1
NR 62
TC 17
Z9 19
U1 0
U2 5
PU AMER SOC TROP MED & HYGIENE
PI MCLEAN
PA 8000 WESTPARK DR, STE 130, MCLEAN, VA 22101 USA
EI 1476-1645
J9 AM J TROP MED HYG
JI Am. J. Trop. Med. Hyg.
PD NOV
PY 2016
VL 95
IS 5
BP 1069
EP 1076
DI 10.4269/ajtmh.16-0370
PG 8
WC Public, Environmental & Occupational Health; Tropical Medicine
WE Science Citation Index Expanded (SCI-EXPANDED)
SC Public, Environmental & Occupational Health; Tropical Medicine
GA ET3VC
UT WOS:000400206600022
PM 27672205
OA Green Accepted, Green Published, Bronze
DA 2025-02-04
ER

PT J
AU Steketee, RW
   Wirima, JJ
   Slutsker, L
   Breman, JG
   Heymann, DL
AF Steketee, RW
   Wirima, JJ
   Slutsker, L
   Breman, JG
   Heymann, DL
TI Comparability of treatment groups and risk factors for parasitemia at
   the first antenatal clinic visit in a study of malaria treatment and
   prevention in pregnancy in rural Malawi
SO AMERICAN JOURNAL OF TROPICAL MEDICINE AND HYGIENE
LA English
DT Article
ID BIRTH-WEIGHT; CHEMOSUPPRESSION; EPIDEMIOLOGY; AFRICA
AB The problems of Plasmodium falciparum infection in pregnant women have been described in numerous sub-Saharan African countries, but the frequency of parasitemia at the first antenatal visit and risk factors for infection have not been fully investigated. During a prospective antimalarial treatment and prophylaxis trial in pregnant women in Malawi (three groups receiving a chloroquine regimen and one group receiving a mefloquine regimen), we examined women at their first antenatal clinic visit to evaluate these issues and to verify that subjects in the study treatment/prevention arms were similar. Among 4,127 women with enrollment blood smear results, 1,836 (44.5%) were parasitemic. The highest infection rates and densities were observed in primigravidas (66% infected, geometric mean parasite density [GMPD] = 1,588 parasites/mm(3) of whole blood), followed by second pregnancies (46% infected, GMPD = 615 parasites/mm(3)) and subsequent pregnancies (29% infected, GMPD = 238 parasites/mm(3)), (P < 10(-6) for both infection prevalence and density, by chi-square test for trend). Significant risk factors for parasitemia at first antenatal clinic visit in a multivariate model included low gravidity, high transmission season, no use of prophylaxis before first antenatal clinic visit, young age (< 20 years), human immunodeficiency virus (HIV) infection, low hematocrit, short stature, and second trimester (compared with third trimester). Women in the different treatment an-ns of the study were generally similar in many characteristics; statistically significant differences, where present, were small. Targeting malaria control efforts to women in their first or second pregnancy and during the high transmission season will be an important strategy to reach most parasitemic women and minimize resource expenditure. Women infected with HIV had a 55% increased risk of parasitemia at their first antenatal clinic visit and may represent an additional important risk group whose numbers may hr increasing and who may benefit from identification and management for malaria.
C1 CTR DIS CONTROL & PREVENT,NATL CTR INFECT DIS,DIV PARASIT DIS,ATLANTA,GA 30333.
   CTR DIS CONTROL & PREVENT,INT HLTH PROGRAM OFF,ATLANTA,GA 30333.
   MINIST HLTH,BLANTYRE,MALAWI.
   UNIV MALAWI,SCH MED,BLANTYRE,MALAWI.
C3 Centers for Disease Control & Prevention - USA; National Center for
   Infectious Diseases (NCID); Centers for Disease Control & Prevention -
   USA; University of Malawi
CR ARCHIBALD H. MUNRO, 1956, BULL WORLD HEALTH ORGAN, V15, P842
   BRABIN BJ, 1985, REV INFECT DIS, V7, P579
   BRABIN BJ, 1983, B WORLD HEALTH ORGAN, V61, P1005
   BRABIN BJ, 1991, APPL FIELD RES MALAR, V1
   BRAY RS, 1979, T ROY SOC TROP MED H, V73, P427, DOI 10.1016/0035-9203(79)90170-6
   COT M, 1992, AM J TROP MED HYG, V46, P21, DOI 10.4269/ajtmh.1992.46.21
   DUBOWITZ LM, 1970, J PEDIATR-US, V77, P1, DOI 10.1016/S0022-3476(70)80038-5
   ELSHIBLY ETM, 1985, ANN TROP PAEDIATR, V5, P67, DOI 10.1080/02724936.1985.11748364
   ETTLING M, 1994, TROP MED PARASITOL, V45, P57
   FLEMING AF, 1989, T ROY SOC TROP MED H, V83, P441, DOI 10.1016/0035-9203(89)90241-1
   GILBERT GL, 1991, INFECT DIS PREGNANCY, P1
   GILLES HM, 1969, ANN TROP MED PARASIT, V63, P245, DOI 10.1080/00034983.1969.11686625
   JELLIFFE EF, 1968, B WORLD HEALTH ORGAN, V38, P69
   KOLLEE LAA, 1985, J PERINAT MED, V13, P135
   KRAMER MS, 1987, B WORLD HEALTH ORGAN, V65, P663
   MCGREGOR IA, 1984, AM J TROP MED HYG, V33, P517, DOI 10.4269/ajtmh.1984.33.517
   MIETTINE.OS, 1974, AM J EPIDEMIOL, V99, P325, DOI 10.1093/oxfordjournals.aje.a121617
   MUTABINGWA TK, 1993, TROP GEOGR MED, V45, P49
   MUTABINGWA TK, 1993, TROP GEOGR MED, V45, P6
   NOSTEN F, 1994, J INFECT DIS, V169, P595, DOI 10.1093/infdis/169.3.595
   SPENCER H C, 1987, Annals of Tropical Medicine and Parasitology, V81, P83
   Steketee RW, 1996, AM J TROP MED HYG, V55, P24, DOI 10.4269/ajtmh.1996.55.24
   Steketee RW, 1996, AM J TROP MED HYG, V55, P50, DOI 10.4269/ajtmh.1996.55.50
   Steketee RW, 1996, AM J TROP MED HYG, V55, P33, DOI 10.4269/ajtmh.1996.55.33
   Steketee RW, 1996, AM J TROP MED HYG, V55, P42, DOI 10.4269/ajtmh.1996.55.42
   Steketee RW, 1996, AM J TROP MED HYG, V55, P8, DOI 10.4269/ajtmh.1996.55.8
   WALTON GA, 1949, ANN TROP MED PARASIT, V43, P117, DOI 10.1080/00034983.1949.11685399
   *WHO, 1986, WHO TECH REP SER, V735
NR 28
TC 64
Z9 74
U1 0
U2 4
PU AMER SOC TROP MED & HYGIENE
PI MCLEAN
PA 8000 WESTPARK DRIVE SUITE 130, MCLEAN, VA 22101
SN 0002-9637
J9 AM J TROP MED HYG
JI Am. J. Trop. Med. Hyg.
PY 1996
VL 55
IS 1
SU S
BP 17
EP 23
DI 10.4269/ajtmh.1996.55.17
PG 7
WC Public, Environmental & Occupational Health; Tropical Medicine
WE Science Citation Index Expanded (SCI-EXPANDED)
SC Public, Environmental & Occupational Health; Tropical Medicine
GA VB273
UT WOS:A1996VB27300004
PM 8702032
DA 2025-02-04
ER

PT J
AU Bharti, AR
   Saravanan, S
   Madhavan, V
   Smith, DM
   Sharma, J
   Balakrishnan, P
   Letendre, SL
   Kumarasamy, N
AF Bharti, Ajay R.
   Saravanan, Shanmugam
   Madhavan, Vidya
   Smith, Davey M.
   Sharma, Jabin
   Balakrishnan, Pachamuthu
   Letendre, Scott L.
   Kumarasamy, Nagalingeswaran
TI Correlates of HIV and malaria co-infection in Southern India
SO MALARIA JOURNAL
LA English
DT Article
DE Plasmodium vivax; Plasmodium falciparum; Malaria; HIV; Co-infection;
   Malaria antibody; Retrospective test
ID POLYMERASE-CHAIN-REACTION; REAL-TIME PCR; CD4 CELL COUNT;
   PLASMODIUM-FALCIPARUM; RURAL MALAWI; NESTED PCR; ADULTS; INFECTION;
   VIVAX; DIAGNOSIS
AB Background: Malaria and HIV co-infection adversely impact the outcome of both diseases and previous studies have mostly focused on falciparum malaria. Plasmodium vivax contributes to almost half of the malaria cases in India, but the disease burden of HIV and P. vivax co-infection is unclear.
   Methods: HIV-infected subjects (n=460) were randomly selected from the 4,611 individuals seen at a Voluntary Counseling and Testing Center in Chennai, India between Jan 2 to Dec 31 2008. Malaria testing was performed on stored plasma samples by nested PCR using both genus-specific and species-specific primers and immunochromatography-based rapid diagnostic test for detecting antibodies against Plasmodium falciparum and P. vivax.
   Results: Recent malaria co-infection, defined by the presence of antibodies, was detected in 9.8% (45/460) participants. Plasmodium vivax accounted for majority of the infections (60%) followed by P. falciparum (27%) and mixed infections (13%). Individuals with HIV and malaria co-infection were more likely to be men (p=0.01). Between those with and without malaria, there was no difference in age (p=0.14), CD4+ T-cell counts (p=0.19) or proportion CD4+ T-cell below 200/mL (p=0.51).
   Conclusions: Retrospective testing of stored plasma samples for malaria antibodies can facilitate identification of populations with high rates of co-infection, and in this southern India HIV-infected cohort there was a considerable burden of malaria co-infection, predominantly due to P. vivax. However, the rate of P. falciparum infection was more than 6-fold higher among HIV-infected individuals than what would be expected in the general population in the region. Interestingly, individuals co-infected with malaria and HIV were not more likely to be immunosuppressed than individuals with HIV infection alone.
C1 [Bharti, Ajay R.; Smith, Davey M.; Letendre, Scott L.] Univ Calif San Diego, San Diego, CA 92103 USA.
   [Saravanan, Shanmugam; Madhavan, Vidya; Sharma, Jabin; Balakrishnan, Pachamuthu; Kumarasamy, Nagalingeswaran] YRGCARE Med Ctr, Chennai, Tamil Nadu, India.
   [Smith, Davey M.] Vet Affairs Med Ctr, San Diego, CA 92161 USA.
C3 University of California System; University of California San Diego; US
   Department of Veterans Affairs; Veterans Health Administration (VHA)
RP Bharti, AR (corresponding author), Univ Calif San Diego, San Diego, CA 92103 USA.
EM abharti@ucsd.edu
RI Balakrishnan, Pachamuthu/ABV-6282-2022; Kumarasasmy,
   Nagalingeswaran/AAB-7348-2021; Letendre, Scott/GLU-6874-2022; Saravanan,
   Shanmugam/GOG-9024-2022
OI Smith, Davey/0000-0003-3603-1733; bharti, ajay/0000-0002-4807-3351;
   Balakrishnan, Pachamuthu/0000-0002-1710-9155; Saravanan,
   Shanmugam/0000-0002-5991-8022
FU University of California, San Diego; Center for AIDS Research (CFAR);
   NIH [P30 AI036214]; NIH Institutes and Center: NIAID; NIH Institutes and
   Center: NCI; NIH Institutes and Center: NIMH; NIH Institutes and Center:
   NIDA; NIH Institutes and Center: NICHD; NIH Institutes and Center:
   NHLBI; NIH Institutes and Center: NIA; National Institute of Mental
   Health [1K23MH085512-01A2]
FX The authors disclose no conflict of interest related to the manuscript.
   This research was supported by a grant from the University of
   California, San Diego, Center for AIDS Research (CFAR), an NIH-funded
   programme (P30 AI036214), which is supported by the following NIH
   Institutes and Centers: NIAID, NCI, NIMH, NIDA, NICHD, NHLBI, NIA (PI:
   DMS; Co-PI: NK); ARB is supported by a K23 award from the National
   Institute of Mental Health (1K23MH085512-01A2).
CR Abu-Raddad LJ, 2006, SCIENCE, V314, P1603, DOI 10.1126/science.1132338
   Bharti AR, 2007, AM J TROP MED HYG, V77, P444, DOI 10.4269/ajtmh.2007.77.444
   Bharti AR, 2009, AM J TROP MED HYG, V81, P754, DOI 10.4269/ajtmh.2009.09-0274
   Cohen C, 2005, CLIN INFECT DIS, V41, P1631, DOI 10.1086/498023
   French N, 2001, AIDS, V15, P899, DOI 10.1097/00002030-200105040-00010
   Gama BE, 2007, EXP PARASITOL, V116, P427, DOI 10.1016/j.exppara.2007.02.011
   Genc A, 2010, KOREAN J PARASITOL, V48, P99, DOI 10.3347/kjp.2010.48.2.99
   Grimwade K, 2004, AIDS, V18, P547, DOI 10.1097/00002030-200402200-00023
   Jeremiah Z. A., 2007, Research Journal of Parasitology, V2, P39
   Kamya MR, 2006, J INFECT DIS, V193, P9, DOI 10.1086/498577
   Kinyanjui SM, 2007, MALARIA J, V6, DOI 10.1186/1475-2875-6-82
   Kublin JG, 2005, LANCET, V365, P233, DOI 10.1016/S0140-6736(05)17743-5
   Kumar A, 2007, AM J TROP MED HYG, V77, P69, DOI 10.4269/ajtmh.2007.77.69
   Lamikanra AA, 2012, MALARIA J, V11, DOI 10.1186/1475-2875-11-201
   Lee WJ, 2011, MALARIA J, V10, DOI 10.1186/1475-2875-10-19
   Lima GFMC, 2011, MEM I OSWALDO CRUZ, V106, P691, DOI 10.1590/S0074-02762011000600008
   Mermin J, 2006, JAIDS-J ACQ IMM DEF, V41, P129, DOI 10.1097/01.qai.0000179427.11789.a7
   Muthu M, 2005, 3 INT AIDS SOC C HIV
   Patnaik P, 2005, J INFECT DIS, V192, P984, DOI 10.1086/432730
   Shankarkumar U, 2011, J VECTOR DIS, V48, P155
   Shi SR, 2004, HISTOCHEM CELL BIOL, V122, P211, DOI 10.1007/s00418-004-0693-x
   SNOUNOU G, 1993, MOL BIOCHEM PARASIT, V61, P315, DOI 10.1016/0166-6851(93)90077-B
   SNOUNOU G, 1993, MOL BIOCHEM PARASIT, V58, P283, DOI 10.1016/0166-6851(93)90050-8
   Valecha N, 2006, T ROY SOC TROP MED H, V100, P831, DOI 10.1016/j.trstmh.2005.11.012
   Van Geertruyden JP, 2006, J INFECT DIS, V194, P917, DOI 10.1086/507310
   Wang DQ, 2009, MALARIA J, V8, DOI 10.1186/1475-2875-8-199
   Whitworth J, 2000, LANCET, V356, P1051, DOI 10.1016/S0140-6736(00)02727-6
   Woodberry T, 2008, J INFECT DIS, V198, P134, DOI 10.1086/588711
NR 28
TC 9
Z9 12
U1 0
U2 1
PU BIOMED CENTRAL LTD
PI LONDON
PA 236 GRAYS INN RD, FLOOR 6, LONDON WC1X 8HL, ENGLAND
SN 1475-2875
J9 MALARIA J
JI Malar. J.
PD SEP 3
PY 2012
VL 11
AR 306
DI 10.1186/1475-2875-11-306
PG 4
WC Infectious Diseases; Parasitology; Tropical Medicine
WE Science Citation Index Expanded (SCI-EXPANDED)
SC Infectious Diseases; Parasitology; Tropical Medicine
GA 043WA
UT WOS:000311580100001
PM 22943054
OA gold, Green Published
DA 2025-02-04
ER

PT J
AU Chimelli, L
AF Chimelli, L.
TI Co-infection of HIV and tropical infectious agents that affect the
   nervous system
SO REVUE NEUROLOGIQUE
LA English
DT Article
DE Tropical infections; HIV; AIDS; Central nervous system
ID IMMUNE RECONSTITUTION DISEASE; STRONGYLOIDES-STERCORALIS; HIGH
   PREVALENCE; VIRUS TYPE-1; MALARIA; AIDS; SCHISTOSOMIASIS; FUNGAL;
   ACTIVATION; PATIENT
AB Tropical infections refer to a group of diseases usually located in regions with a warm climate, particularly affecting developing countries, partly because of the conditions that allow them to thrive. However, due to the increased international travel, infectious agents that were previously limited to tropical regions pose an increasing threat to populations at risk for opportunistic infection (OI), especially those infected with the HIV. Tropical infections can facilitate HIV transmission and accelerate the progression of asymptomatic HIV infection to AIDS. Some have the potential to alter the epidemiology, natural history, and/or response to treatment of the other. The introduction of highly active antiretroviral therapy has provided a huge benefit for the vast majority of patients infected with the HIV, by allowing the immune system to recover, improving the clinical and radiological results and reducing the number of OI. On the other hand, some patients have developed various disorders of immune reconstitution, resulting in either hyper-immune inflammatory response to an exogenous antigen or autoimmunity. A significant proportion of these cases have been reported in immigrants from tropical countries to high-income countries, therefore awareness of these phenomena is needed since clinical presentations are often atypical and pose diagnostic challenges. This article reviews some of the key diagnostic aspects of tropical infections associated with HIV infection. (C) 2012 Elsevier Masson SAS. All rights reserved.
C1 Natl Canc Inst, Div Pathol, BR-20220400 Rio De Janeiro, RJ, Brazil.
RP Chimelli, L (corresponding author), Natl Canc Inst, Div Pathol, Rua Cordeiro Graca 156, BR-20220400 Rio De Janeiro, RJ, Brazil.
EM lchimelli@inca.gov.br
CR AdleBiassette H, 1996, ACTA NEUROPATHOL, V92, P415, DOI 10.1007/s004010050538
   [Anonymous], 2005, Principles and Practice of Infectious Diseases
   Anthony IC, 2008, INT REV PSYCHIATR, V20, P15, DOI 10.1080/09540260701862037
   Benard G, 2000, CLIN INFECT DIS, V31, P1032, DOI 10.1086/318146
   Brenchley JM, 2006, NAT MED, V12, P1365, DOI 10.1038/nm1511
   Brown M, 2006, INT J STD AIDS, V17, P560, DOI 10.1258/095646206778145712
   Cabral R F, 2010, AJNR Am J Neuroradiol, V31, pE65, DOI 10.3174/ajnr.A2158
   Casseb J, 2008, J MED VIROL, V80, P392, DOI 10.1002/jmv.21111
   Cetron Martin S, 2002, MMWR Recomm Rep, V51, P1
   Chacko G, 2010, SEMIN DIAGN PATHOL, V27, P167, DOI 10.1053/j.semdp.2010.05.003
   Chimelli B, 2011, PATHOL RES INT, P15, DOI 10.14061/2011/290853
   CHIMELLI L, 1992, NEUROPATH APPL NEURO, V18, P478, DOI 10.1111/j.1365-2990.1992.tb00815.x
   Chimelli L, 1997, BRAIN PATHOL, V7, P613, DOI 10.1111/j.1750-3639.1997.tb01078.x
   Cohen C, 2005, CLIN INFECT DIS, V41, P1631, DOI 10.1086/498023
   Davis JA, 2009, TRANSPL INFECT DIS, V11, P432, DOI 10.1111/j.1399-3062.2009.00424.x
   DeJonckheere JF, 1997, CLIN INFECT DIS, V25, P943, DOI 10.1086/597677
   Delobel P, 2004, EUR J NEUROL, V11, P55, DOI 10.1046/j.1351-5101.2003.00696.x
   Dolin R., 2005, MANDELL DOUGLAS BENN, V6e, P3237
   Ellison D, 2004, NEUROPATHOLOGY REFER, P755
   Gallagher M, 2005, AIDS, V19, P1849, DOI 10.1097/01.aids.0000189846.90946.5d
   Glass WG, 2006, J EXP MED, V203, P35, DOI 10.1084/jem.20051970
   GOLDANI LZ, 1995, CLIN INFECT DIS, V21, P1275, DOI 10.1093/clinids/21.5.1275
   Gonzalez D, 2009, J INFECT DEV COUNTR, V3, P318
   Gray F, 2005, J NEUROVIROL, V11, P16, DOI 10.1080/13550280500511741
   Gray F, 2003, J NEUROPATH EXP NEUR, V62, P429, DOI 10.1093/jnen/62.5.429
   Haddow LJ, 2009, AIDS, V23, P1609, DOI 10.1097/QAD.0b013e32832c41f4
   Harries AD, 2001, LANCET, V357, P1519, DOI 10.1016/S0140-6736(00)04639-0
   Hazenberg MD, 2003, AIDS, V17, P1881, DOI 10.1097/00002030-200309050-00006
   Hewitt K, 2006, AIDS, V20, P1993, DOI 10.1097/01.aids.0000247572.95880.92
   Pittella JEH, 2009, T ROY SOC TROP MED H, V103, P973, DOI 10.1016/j.trstmh.2009.04.012
   Hotez PJ, 2008, PLOS NEGLECT TROP D, V2, DOI 10.1371/journal.pntd.0000300
   Kallestrup P, 2006, CLIN INFECT DIS, V42, P1781, DOI 10.1086/504380
   Karanja DMS, 1997, AM J TROP MED HYG, V56, P515, DOI 10.4269/ajtmh.1997.56.515
   Karp CL, 2007, CLIN INFECT DIS, V45, P1214, DOI 10.1086/522180
   Karp CL, 2007, CLIN INFECT DIS, V45, P1208, DOI 10.1086/522181
   Karp CL, 1999, CLIN INFECT DIS, V28, P947, DOI 10.1086/514745
   Karp CL, 2006, TROPICAL INFECT DIS, V2, P1642
   Keiser PB, 2004, CLIN MICROBIOL REV, V17, P208, DOI 10.1128/CMR.17.1.208-217.2004
   Kjetland EF, 2006, AIDS, V20, P593, DOI 10.1097/01.aids.0000210614.45212.0a
   Laufer Miriam K, 2007, Curr Infect Dis Rep, V9, P47, DOI 10.1007/s11908-007-0022-3
   Lawn SD, 2007, CURR OPIN INFECT DIS, V20, P482, DOI 10.1097/QCO.0b013e3282a6463d
   Lederman MM, 2000, AIDS, V14, P951, DOI 10.1097/00002030-200005260-00006
   Lucas S, 2008, GREENFIELDS NEUROPAT, V1, P1447
   Marcos LA, 2008, T ROY SOC TROP MED H, V102, P314, DOI 10.1016/j.trstmh.2008.01.020
   Martinez AJ, 1997, BRAIN PATHOL, V7, P583, DOI 10.1111/j.1750-3639.1997.tb01076.x
   Meshnick SR, 2006, J INFECT DIS, V194, P273, DOI 10.1086/505087
   Miller RF, 2004, ACTA NEUROPATHOL, V108, P17, DOI 10.1007/s00401-004-0852-0
   Moss WJ, 2002, CLIN INFECT DIS, V35, P189, DOI 10.1086/341248
   Oshitani H, 1996, LANCET, V348, P415, DOI 10.1016/S0140-6736(05)65044-1
   Pittella JEH, 1997, BRAIN PATHOL, V7, P681, DOI 10.1111/j.1750-3639.1997.tb01083.x
   Pittella JEH, 1997, BRAIN PATHOL, V7, P649, DOI 10.1111/j.1750-3639.1997.tb01080.x
   Rauchway AC, 2010, NEUROL CLIN, V28, P293, DOI 10.1016/j.ncl.2009.09.013
   Sartori AMC, 2007, ANN TROP MED PARASIT, V101, P31, DOI 10.1179/136485907X154629
   Scaravilli F, 2007, BRAIN PATHOL, V17, P197, DOI 10.1111/j.1750-3639.2007.00047.x
   Secor WE, 2006, PARASITE IMMUNOL, V28, P597, DOI 10.1111/j.1365-3024.2006.00887.x
   Shankar SK, 2007, NEUROL INDIA, V55, P198, DOI 10.4103/0028-3886.35680
   Silva MT, 2009, AIDS REV, V11, P71
   Sinha S, 2009, J CLIN NEUROSCI, V16, P867, DOI 10.1016/j.jocn.2008.10.030
   Siong Wong Chia, 2008, Southeast Asian Journal of Tropical Medicine and Public Health, V39, P260
   SISON JP, 1995, CLIN INFECT DIS, V20, P1207, DOI 10.1093/clinids/20.5.1207
   Slutsker L, 2007, CURR OPIN INFECT DIS, V20, P3, DOI 10.1097/QCO.0b013e328012c5cd
   Steketee RW, 1996, AM J TROP MED HYG, V55, P42, DOI 10.4269/ajtmh.1996.55.42
   Toro C, 2007, CLIN INFECT DIS, V45, pE118, DOI 10.1086/522172
   Tremont-Lukats IW, 2009, ANN INTERN MED, V150, P656, DOI 10.7326/0003-4819-150-9-200905050-00025
   Ustianowski AP, 2006, LANCET INFECT DIS, V6, P350, DOI 10.1016/S1473-3099(06)70493-5
   Vaidian Anil K, 2004, Kinetoplastid Biol Dis, V3, P2, DOI 10.1186/1475-9292-3-2
   Viriyavejakul P, 2009, SE ASIAN J TROP MED, V40, P223
   Walker M, 2006, CLIN INFECT DIS, V42, P115, DOI 10.1086/498510
   Watt G, 2003, CLIN INFECT DIS, V36, P1067, DOI 10.1086/374600
NR 69
TC 3
Z9 3
U1 0
U2 5
PU MASSON EDITEUR
PI MOULINEAUX CEDEX 9
PA 21 STREET CAMILLE DESMOULINS, ISSY, 92789 MOULINEAUX CEDEX 9, FRANCE
SN 0035-3787
EI 2213-0004
J9 REV NEUROL-FRANCE
JI Rev. Neurol.
PD MAR
PY 2012
VL 168
IS 3
BP 270
EP 282
DI 10.1016/j.neurol.2012.02.001
PG 13
WC Clinical Neurology
WE Science Citation Index Expanded (SCI-EXPANDED)
SC Neurosciences & Neurology
GA 932BJ
UT WOS:000303264600010
PM 22405463
DA 2025-02-04
ER

PT J
AU Ako-Nai, KA
   Ebhodaghe, BI
   Osho, P
   Adejuyigbe, E
   Adeyemi, FM
   Kassim, OO
AF Ako-Nai, Kwashie Ajibade
   Ebhodaghe, Blessing Itohan
   Osho, Patrick
   Adejuyigbe, Ebun
   Adeyemi, Folasade Mubiat
   Kassim, Olakunle O.
TI Preponderance of bacterial isolates in urine of HIV-positive
   malaria-infected pregnant women with urinary tract infection
SO JOURNAL OF INFECTION IN DEVELOPING COUNTRIES
LA English
DT Article
DE HIV and malaria co-infection; bacteria; antibiotic resistance; UTI
ID EPIDEMIOLOGY; TRANSMISSION; MORTALITY; COUNT
AB Introduction: This study examined HIV and malaria co-infection as a risk factor for urinary tract infections (UTIs) in pregnancy. The study group included 74 pregnant women, 20 to 42 years of age, who attended the antenatal clinic at the Specialist Hospital at Akure, Ondo State, Nigeria.
   Methodology: Forty-four of the pregnant women were either HIV seropositive with malaria infection (HIV+Mal+) or HIV seropositive without malaria (HIV+Mal-). The remaining thirty pregnant women served as controls and included women HIV seronegative but with malaria (HIV-Mal+) and women HIV seronegative without malaria. UTI was indicated by a bacterial colony count of greater than 10(5)/mL of urine, using cysteine lactose electrolyte deficient medium (CLED) as the primary isolation medium. Bacterial isolates were characterized using convectional bacteriological methods, and antibiotics sensitivity tests were carried out using the disk diffusion method.
   Results: A total of 246 bacterial isolates were recovered from the cultures, with a mean of 3.53 isolates per subject. Women who were HIV+Mal+ had the most diverse group of bacterial isolates and the highest frequency of UTIs. The bacterial isolates from the HIV+Mal+ women also showed the highest degree of antibiotic resistance.
   Conclusions: While pregnancy and HIV infection may each represent a risk factor for UTI, HIV and malaria co-infection may increase its frequency in pregnancy. The higher frequency of multiple antibiotic resistance observed among the isolates, particularly isolates from HIV+Mal+ subjects, poses a serious public health concern as these strains may aggravate the prognosis of both UTI and HIV infection.
C1 [Ako-Nai, Kwashie Ajibade; Ebhodaghe, Blessing Itohan] Obafemi Awolowo Univ, Dept Microbiol, Fac Sci, Ife, Osun State, Nigeria.
   [Osho, Patrick] State Specialist Hosp Akure, Dept Haematol, HIV Programme, Akure, Ondo State, Nigeria.
   [Adejuyigbe, Ebun] Obafemi Awolowo Univ, Dept Paediat & Child Hlth, Coll Hlth Sci, Ife, Osun State, Nigeria.
   [Adeyemi, Folasade Mubiat] Osun State Univ, Fac Basic & Appl Sci, Dept Biol Sci, Coll Sci Engn & Technol, Osogbo, Nigeria.
   [Kassim, Olakunle O.] Howard Univ, Coll Med, Dept Microbiol, Washington, DC USA.
C3 Obafemi Awolowo University; Obafemi Awolowo University; Howard
   University
RP Ako-Nai, KA (corresponding author), Obafemi Awolowo Univ, Dept Microbiol, Fac Sci, Ife, Osun State, Nigeria.
EM kwashajibad@yahoo.com
RI Adeyemi, Folasade/HKV-1824-2023
OI Adeyemi, Folasade Muibat/0000-0002-4811-6278; Omo-Omorodion,
   Blessing/0000-0002-7100-475X; Adejuyigbe, Ebunoluwa/0000-0002-8671-4965
CR Abimiku A, 2009, INT J GYNECOL OBSTET, V106, P227, DOI 10.1016/j.ijgo.2009.03.057
   Ako-Nai AK, 2013, ANN TROP MED PUBLIC, V6, P519, DOI 10.4103/1755-6783.133703
   Alebouyeh M, 2011, IRAN J MICROBIOL, V3, P156
   Alemu A, 2013, PARASITE VECTOR, V6, DOI 10.1186/1756-3305-6-18
   Alemu Agersew, 2012, BMC Res Notes, V5, P197, DOI 10.1186/1756-0500-5-197
   [Anonymous], 2006, ANT DRUGS TREAT PREG
   [Anonymous], 2008, WORLD MAL REP 2008
   [Anonymous], MAL HIV AIDS INT IMP
   [Anonymous], AIDS EP UPD
   Appay V, 2008, J PATHOL, V214, P231, DOI 10.1002/path.2276
   Awolude OA, 2010, VIRULENCE, V1, P130, DOI 10.4161/viru.1.3.11384
   Ayouba A, 2003, AM J TROP MED HYG, V69, P447, DOI 10.4269/ajtmh.2003.69.447
   Ayouba A, 2008, AIDS, V22, P785, DOI 10.1097/QAD.0b013e3282f560ee
   Boaitey Yaw Agyekum, 2012, BMC Res Notes, V5, P454, DOI 10.1186/1756-0500-5-454
   Bolton M, 2012, PLOS ONE, V7, DOI 10.1371/journal.pone.0033897
   Brown ER, 2009, J INFECT DIS, V199, P1292, DOI 10.1086/597617
   Chilongozi D, 2008, PEDIATR INFECT DIS J, V27, P808, DOI 10.1097/INF.0b013e31817109a4
   Foxman B, 2002, AM J MED, V113, p5S
   Gendelman H.E., 2005, The neurology of AIDS
   Gul N., 2004, PAK J BIOL SCI, V7, P2051
   Hamdan HZ, 2011, ANN CLIN MICROB ANTI, V10, DOI 10.1186/1476-0711-10-2
   Hochman Sarah, 2009, Interdiscip Perspect Infect Dis, V2009, P617954, DOI 10.1155/2009/617954
   Johnson JR, 2005, J CLIN MICROBIOL, V43, P6064, DOI 10.1128/JCM.43.12.6064-6072.2005
   Laupland KB, 2007, INFECTION, V35, P150, DOI 10.1007/s15010-007-6180-2
   Ma XJ, 2000, J LEUKOCYTE BIOL, V68, P383
   Mount AM, 2004, LANCET, V363, P1860, DOI 10.1016/S0140-6736(04)16354-X
   RILEY EM, 1989, AM J TROP MED HYG, V40, P141, DOI 10.4269/ajtmh.1989.40.141
   Sato K, 1998, J INFECTION, V36, P247, DOI 10.1016/S0163-4453(98)80032-7
   WHO, 2013, WORLD MALARIA REPORT 2013, P1
   WHO, 2011, WORLD MALARIA REPORT 2011, P1
NR 30
TC 6
Z9 6
U1 0
U2 3
PU J INFECTION DEVELOPING COUNTRIES
PI TRAMANIGLIO
PA JIDC CENT OFF PORTO CONTE RICERCHE RES CTR, S P 55, PORTO CONTE CAPO
   CACCIA KM 8.400 LOC, TRAMANIGLIO, 07041, ITALY
SN 1972-2680
J9 J INFECT DEV COUNTR
JI J. Infect. Dev. Ctries.
PD DEC
PY 2014
VL 8
IS 12
BP 1591
EP 1600
DI 10.3855/jidc.4854
PG 10
WC Infectious Diseases
WE Science Citation Index Expanded (SCI-EXPANDED)
SC Infectious Diseases
GA CE8PT
UT WOS:000352106600011
PM 25500657
OA gold, Green Submitted
DA 2025-02-04
ER

PT J
AU Mwapasa, V
   Rogerson, SJ
   Molyneux, ME
   Abrams, ET
   Kamwendo, DD
   Lema, VM
   Tadesse, E
   Chaluluka, E
   Wilson, PE
   Meshnick, SR
AF Mwapasa, V
   Rogerson, SJ
   Molyneux, ME
   Abrams, ET
   Kamwendo, DD
   Lema, VM
   Tadesse, E
   Chaluluka, E
   Wilson, PE
   Meshnick, SR
TI The effect of <i>Plasmodium falciparum</i> malaria on peripheral and
   placental HIV-1 RNA concentrations in pregnant Malawian women
SO AIDS
LA English
DT Article
DE HIV-1; malaria; pregnancy; vertical transmission; Malawi; Africa
ID IMMUNODEFICIENCY-VIRUS TYPE-1; NECROSIS-FACTOR-ALPHA; LOW-BIRTH-WEIGHT;
   TO-CHILD TRANSMISSION; VIRAL LOAD; INFANT-MORTALITY; REPLICATION;
   MOTHER; RISK; PREVALENCE
AB Objective: To investigate the effect of placental Plasmodium falciparum malaria infection on peripheral and/or placental HIV-1 viral load.
   Design: A cross-sectional study of HIV-infected pregnant women, with and without placental malaria, delivering at Queen Elizabeth Central Hospital in Malawi.
   Methods: Peripheral blood samples were collected from consenting women and tested for HIV. HIV-infected women received nevirapine at the onset of labor. At delivery, placental blood and tissue specimens were collected. HIV-1 RNA concentrations were measured in peripheral and placental plasma samples, and malaria infection was determined by placental histopathology.
   Results: Of the 480 HIV-infected women enrolled, 304 had placental histopathology performed, of whom 74 (24.3%) had placental malaria. Compared with women without placental malaria, those with placental malaria had a 2.5-fold higher geometric mean peripheral HIV-1 RNA concentration (62 359 versus 24 814 copies/ml; P = 0.0007) and a 2.4-fold higher geometric mean placental HIV-1 RNA concentration (11 733 versus 4919 copies/ml; P = 0.008). In multivariate analyses, after adjusting for CD4 cell count and other covariates, placental malaria was associated with a 1.7-fold increase in geometric mean peripheral HIV-1 RNA concentration (47 747 versus 27 317 copies/ml; P = 0.02) and a 2.0-fold increase in geometric mean placental HIV-1 RNA concentration (9670 versus 4874 copies/ml; P = 0.03).
   Conclusion: Placental malaria infection is associated with an increase in peripheral and placental HIV-1 viral load, which might increase the risk of mother-to-child transmission of HIV. (C) 2004 Lippincott Williams Wilkins.
C1 Univ N Carolina, Sch Publ Hlth, Dept Epidemiol, Chapel Hill, NC 27599 USA.
   Coll Med, Dept Community Hlth, Blantyre, Malawi.
   Coll Med, Dept Obstet & Gynecol, Blantyre, Malawi.
   Coll Med, Malawi Liverpool Wellcome Trust Clin Res Programm, Blantyre, Malawi.
   Univ Michigan, Dept Epidemiol, Ann Arbor, MI 48109 USA.
   Univ Michigan, Dept Anthropol, Ann Arbor, MI 48109 USA.
   Univ Melbourne, Dept Med, Parkville, Vic 3052, Australia.
   Univ N Carolina, Dept Microbiol, Chapel Hill, NC 27599 USA.
C3 University of North Carolina; University of North Carolina Chapel Hill;
   University of Malawi; University of Malawi; University of Malawi;
   Malawi-Liverpool Wellcome Trust Clinical Research Programme; University
   of Michigan System; University of Michigan; University of Michigan
   System; University of Michigan; University of Melbourne; University of
   North Carolina; University of North Carolina Chapel Hill
RP Univ N Carolina, Sch Publ Hlth, Dept Epidemiol, CB 7435, Chapel Hill, NC 27599 USA.
OI Mwapasa, Victor/0000-0002-2748-8902; ABRAMS RICH,
   ELIZABETH/0000-0002-4248-3915; Rogerson, Stephen/0000-0003-4287-1982
FU FIC NIH HHS [5 D43 TW00908] Funding Source: Medline; NIAID NIH HHS [AI
   49084] Funding Source: Medline
CR Bailey A, 1999, AIDS, V13, P1377, DOI 10.1097/00002030-199907300-00016
   BLOLAND PB, 1995, AIDS, V9, P721, DOI 10.1097/00002030-199507000-00009
   BRABIN B, 1991, INT J EPIDEMIOL, V20, P276, DOI 10.1093/ije/20.1.276
   BULMER JN, 1993, HISTOPATHOLOGY, V22, P219, DOI 10.1111/j.1365-2559.1993.tb00111.x
   Bush CE, 1996, J ACQ IMMUN DEF SYND, V13, P23, DOI 10.1097/00042560-199609000-00004
   Clark IA, 1997, INT J PARASITOL, V27, P1237, DOI 10.1016/S0020-7519(97)00121-5
   CURRIER J, 1995, INT IMMUNOL, V7, P821, DOI 10.1093/intimm/7.5.821
   DESOWITZ RS, 1992, ANN TROP MED PARASIT, V86, P95, DOI 10.1080/00034983.1992.11812638
   Fievet N, 2001, J INFECT DIS, V183, P1530, DOI 10.1086/320201
   Francesconi P, 2001, AIDS, V15, P2445, DOI 10.1097/00002030-200112070-00013
   Fried M, 1998, J IMMUNOL, V160, P2523
   Fylkesnes K, 2001, AIDS, V15, P907, DOI 10.1097/00002030-200105040-00011
   Garcia PM, 1999, NEW ENGL J MED, V341, P394, DOI 10.1056/NEJM199908053410602
   Goletti D, 1996, J IMMUNOL, V157, P1271
   Gregson S, 2002, AIDS, V16, P643, DOI 10.1097/00002030-200203080-00017
   Guay LA, 1999, LANCET, V354, P795, DOI 10.1016/S0140-6736(99)80008-7
   Hoffman IF, 1999, AIDS, V13, P487, DOI 10.1097/00002030-199903110-00007
   Kapiga SH, 2002, J ACQ IMMUN DEF SYND, V30, P316, DOI [10.1097/00126334-200207010-00008, 10.1097/01.QAI.0000014767.47046.C8]
   Katzenstein DA, 1999, J INFECT DIS, V179, P1382, DOI 10.1086/314767
   Marchisio P, 1998, PEDIATR INFECT DIS J, V17, P755, DOI 10.1097/00006454-199808000-00020
   Michael NL, 1999, J CLIN MICROBIOL, V37, P2557, DOI 10.1128/JCM.37.8.2557-2563.1999
   Mock PA, 1999, AIDS, V13, P407, DOI 10.1097/00002030-199902250-00014
   Moormann AM, 1999, J INFECT DIS, V180, P1987, DOI 10.1086/315135
   MSELLATI P, 1995, J ACQ IMMUN DEF SYND, V8, P506
   O'Donovan D, 2000, AIDS, V14, P441, DOI 10.1097/00002030-200003100-00019
   Ordi J, 1998, AM J SURG PATHOL, V22, P1006, DOI 10.1097/00000478-199808000-00011
   OSBORN L, 1989, P NATL ACAD SCI USA, V86, P2336, DOI 10.1073/pnas.86.7.2336
   Ostrowski MA, 1998, J VIROL, V72, P7772, DOI 10.1128/JVI.72.10.7772-7784.1998
   Parise ME, 1998, AM J TROP MED HYG, V59, P813, DOI 10.4269/ajtmh.1998.59.813
   PICHYANGKUL S, 1994, AM J TROP MED HYG, V51, P430, DOI 10.4269/ajtmh.1994.51.430
   Poli G, 1993, Semin Immunol, V5, P165, DOI 10.1006/smim.1993.1020
   Quinn TC, 1996, LANCET, V348, P99, DOI 10.1016/S0140-6736(96)01029-X
   Rogerson SJ, 2000, AM J TROP MED HYG, V62, P335, DOI 10.4269/ajtmh.2000.62.335
   Rogerson SJ, 2003, INFECT IMMUN, V71, P267, DOI 10.1128/IAI.71.1.267-270.2003
   Rogerson SJ, 2003, AM J TROP MED HYG, V68, P115, DOI 10.4269/ajtmh.2003.68.1.0680115
   Shulman CE, 2001, TROP MED INT HEALTH, V6, P770, DOI 10.1046/j.1365-3156.2001.00786.x
   STAPRANS SI, 1995, J EXP MED, V182, P1727, DOI 10.1084/jem.182.6.1727
   Steketee RW, 2001, AM J TROP MED HYG, V64, P28, DOI 10.4269/ajtmh.2001.64.28
   Taha TE, 1998, AIDS, V12, P197, DOI 10.1097/00002030-199802000-00010
   Tkachuk AN, 2001, J INFECT DIS, V183, P967, DOI 10.1086/319248
   *US BUR CENS, US CENS BUR 2003
   Verhoeff FH, 1998, ANN TROP MED PARASIT, V92, P141, DOI 10.1080/00034989859979
   WALTER PR, 1982, AM J PATHOL, V109, P330
   Xiao LH, 1998, J INFECT DIS, V177, P437, DOI 10.1086/514212
NR 44
TC 109
Z9 119
U1 0
U2 7
PU LIPPINCOTT WILLIAMS & WILKINS
PI PHILADELPHIA
PA TWO COMMERCE SQ, 2001 MARKET ST, PHILADELPHIA, PA 19103 USA
SN 0269-9370
EI 1473-5571
J9 AIDS
JI Aids
PD APR 30
PY 2004
VL 18
IS 7
BP 1051
EP 1059
DI 10.1097/00002030-200404300-00014
PG 9
WC Immunology; Infectious Diseases; Virology
WE Science Citation Index Expanded (SCI-EXPANDED)
SC Immunology; Infectious Diseases; Virology
GA 821OG
UT WOS:000221470100015
PM 15096809
OA Bronze
DA 2025-02-04
ER

PT J
AU Ahmed, BS
   Phelps, BR
   Reuben, EB
   Ferris, RE
AF Ahmed, Bilaal S.
   Phelps, B. Ryan
   Reuben, Elan B.
   Ferris, Robert E.
TI Does a significant reduction in malaria risk make
   lopinavir/ritonavir-based ART cost-effective for children with HIV in
   co-endemic, low-resource settings?
SO TRANSACTIONS OF THE ROYAL SOCIETY OF TROPICAL MEDICINE AND HYGIENE
LA English
DT Article
DE Children; Cost-effectiveness; HIV; Malaria; NNRTI; Protease inhibitor
ID ANTIRETROVIRAL THERAPY; PROTEASE INHIBITORS; DRUG-INTERACTIONS;
   IN-VITRO; ADULTS; TRANSMISSION; NEVIRAPINE; INFECTION; FALCIPARUM;
   UPDATE
AB HIV infection and malaria co-infection is not uncommon among children in co-endemic regions, and evidence suggests that HIV is a risk factor for severe malaria among children. HIV protease inhibitors (PIs) are highly effective in pediatric HIV treatment regimens, however, their effectiveness against malaria has been mixed, with some PIs demonstrating in vitro activity against Plasmodium falciparum. Recent findings suggest lopinavir/ritonavir (LPV/r)-based treatment regimens reduce the incidence of malaria infection by over 40 in pediatric HIV patients compared to non-nucleoside reverse transcriptase inhibitor (NNRTI)-based regimens.
   We assessed whether a significant reduction in malaria risk makes LPV/r-based ART regimens cost-effective compared to NNRTI-based regimens in co-endemic, low-resource settings. We modeled the difference in unit cost per disability adjusted life year (DALY) gained among two theoretical groups of HIV children under 5 years old receiving ART in a resource-limited setting co-endemic for malaria. The first group received standard NNRTI-based antiretrovirals, the second group received a standard regimen containing LPV/r. We used recent cohort data for the incidence reduction for malaria. Drug costs were taken from the 2011 Clinton Health Access Initiative Antiretroviral (ARV) ceiling price list. DALYs for HIV and malaria were derived from WHO estimates.
   Our model suggests a unit cost of US$147 per DALY gained for the LPV/r-based group compared to US$37 per DALY gained for the NNRTI-based group.
   In HIV and malaria co-endemic settings, considerations of PI cost effectiveness incorporating known reductions in malaria mortality suggest a nominal increase in DALYs gained for PIs over NNRTI-based regimens for HIV positive children under five on ART. Our analysis was based on several assumptions due to lack of sound data on malaria and HIV DALY attribution among pediatric populations. Further study in this area is required.
C1 [Ahmed, Bilaal S.; Phelps, B. Ryan; Reuben, Elan B.; Ferris, Robert E.] US Agcy Int Dev, Off HIV AIDS, Washington, DC 20523 USA.
C3 United States Agency for International Development (USAID)
RP Ahmed, BS (corresponding author), 58B Univ Manor East, Hershey, PA 17033 USA.
EM bahmed@hmc.psu.edu
RI Ahmed, BILAAL/J-6174-2019
CR Achan J, 2012, 19 CROI 5 MARCH
   Achan J, 2012, NEW ENGL J MED, V367, P2110, DOI 10.1056/NEJMoa1200501
   Alemu A, 2013, PARASITE VECTOR, V6, DOI 10.1186/1756-3305-6-18
   Andrews KT, 2006, ANTIMICROB AGENTS CH, V50, P639, DOI 10.1128/AAC.50.2.639-648.2006
   [Anonymous], 2020, HEP DIS BURD
   [Anonymous], 2010, Technical Report
   [Anonymous], 2011, Progress report 2011: Global HIV/AIDS response
   [Anonymous], 2004, Malaria and HIV interactions and their implications for public health policy
   [Anonymous], 2012, UG AIDS IND SURV 201
   Byakika-Kibwika P, 2010, THER CLIN RISK MANAG, V6, P11
   Chalwe V, 2009, EMERG INFECT DIS, V15, P749, DOI 10.3201/eid1505.081009
   Clinton Health Access Initiative, 2012, ANT ARV CEIL PRIC LI
   Clinton Health Access Initiative, 2011, ANT ARV CEIL PRIC LI
   Cohen C, 2005, CLIN INFECT DIS, V41, P1631, DOI 10.1086/498023
   Collins I, 2013, JAIDS-J ACQ IMM DEF, V64, P95, DOI 10.1097/QAI.0b013e318298a309
   de Requena DG, 2002, AIDS, V16, P290, DOI 10.1097/00002030-200201250-00020
   Ezeamama AE, 2012, J INFECT DIS, V205, P1486, DOI 10.1093/infdis/jis234
   *FDA, 2005, FDA PUBL HLTH ADV NE
   Fehintola FA, 2011, CURR DRUG METAB, V12, P51
   Flateau C, 2011, LANCET INFECT DIS, V11, P541, DOI 10.1016/S1473-3099(11)70031-7
   German P, 2009, JAIDS-J ACQ IMM DEF, V51, P424, DOI 10.1097/QAI.0b013e3181acb4ff
   Grimwade K, 2004, AIDS, V18, P547, DOI 10.1097/00002030-200402200-00023
   He ZX, 2010, INT J ANTIMICROB AG, V35, P191, DOI 10.1016/j.ijantimicag.2009.09.016
   Hendriksen ICE, 2012, CLIN INFECT DIS, V55, P1144, DOI 10.1093/cid/cis590
   Lawn SD, 2001, CLIN MICROBIOL REV, V14, P753, DOI 10.1128/CMR.14.4.753-777.2001
   Lowenthal ED, 2013, JAMA-J AM MED ASSOC, V309, P1803, DOI 10.1001/jama.2013.3710
   Malaria R.B., 2005, World Malaria Report 2005
   Mwebaza N, 2013, 20 CROI 3 MARCH ATL
   Nsanzabana C, 2011, ANTIMICROB AGENTS CH, V55, P5073, DOI 10.1128/AAC.05130-11
   Palumbo P, 2010, NEW ENGL J MED, V363, P1510, DOI 10.1056/NEJMoa1000931
   Parikh S, 2005, ANTIMICROB AGENTS CH, V49, P2983, DOI 10.1128/AAC.49.7.2983-2985.2005
   Pham PA, 2011, J ANTIMICROB CHEMOTH, V66, P235, DOI 10.1093/jac/dkq448
   Porter KA, 2012, ANTIMICROB AGENTS CH, V56, P995, DOI 10.1128/AAC.05322-11
   Rivero A, 2007, J ANTIMICROB CHEMOTH, V59, P342, DOI 10.1093/jac/dkl524
   Saracino A, 2012, MALARIA J, V11, DOI 10.1186/1475-2875-11-241
   Simpson KN, 2011, VALUE HEALTH, V14, P1048, DOI 10.1016/j.jval.2011.06.011
   Simpson KN, 2004, HIV CLIN TRIALS, V5, P294, DOI 10.1310/WT81-MEM4-5C4L-CHPK
   Stoneburner RL, 2004, SCIENCE, V304, P714, DOI 10.1126/science.1093166
   Tseng A, 2012, CURR INFECT DIS REP, V14, P67, DOI 10.1007/s11908-011-0229-1
   Violari A, 2012, NEW ENGL J MED, V366, P2380, DOI 10.1056/NEJMoa1113249
   Whitworth J, 2000, LANCET, V356, P1051, DOI 10.1016/S0140-6736(00)02727-6
   WHO, 2011, WORLD MALARIA REPORT 2011, P1
NR 42
TC 5
Z9 5
U1 0
U2 4
PU OXFORD UNIV PRESS
PI OXFORD
PA GREAT CLARENDON ST, OXFORD OX2 6DP, ENGLAND
SN 0035-9203
EI 1878-3503
J9 T ROY SOC TROP MED H
JI Trans. Roy. Soc. Trop. Med. Hyg.
PD JAN
PY 2014
VL 108
IS 1
BP 49
EP 54
DI 10.1093/trstmh/trt108
PG 6
WC Public, Environmental & Occupational Health; Tropical Medicine
WE Science Citation Index Expanded (SCI-EXPANDED)
SC Public, Environmental & Occupational Health; Tropical Medicine
GA 281WR
UT WOS:000329132200009
PM 24300443
DA 2025-02-04
ER

PT J
AU Mehta, U
   Durrheim, DN
   Blumberg, L
   Donohue, S
   Hansford, F
   Mabuza, A
   Kruger, P
   Gumede, JK
   Immelman, E
   Canal, AS
   Hugo, JJ
   Swart, G
   Barnes, KI
AF Mehta, U.
   Durrheim, D. N.
   Blumberg, L.
   Donohue, S.
   Hansford, F.
   Mabuza, A.
   Kruger, P.
   Gumede, J. K.
   Immelman, E.
   Canal, A. Sanchez
   Hugo, J. J.
   Swart, G.
   Barnes, K. I.
TI Malaria deaths as sentinel events to monitor healthcare delivery and
   antimalarial drug safety
SO TROPICAL MEDICINE & INTERNATIONAL HEALTH
LA English
DT Article
DE malaria; HIV; preventable factors; treatment delay; antimalarial
   therapy; South Africa
ID SEVERE FALCIPARUM-MALARIA; CONFIDENTIAL INQUIRIES; ARTESUNATE;
   HOSPITALS; MORTALITY; TRAVELERS; QUININE; TRIAL; AREA
AB Objectives To identify case management, health system and antimalarial drug factors contributing to malaria deaths.
   Methods We investigated malaria-related deaths in South Africa's three malaria endemic provinces from January 2002 to July 2004. Data from healthcare facility records and a semi-structured interview with patients' contacts were reviewed by an expert panel, which sought to reach consensus on factors contributing to the death. This included possible health system failures, adverse reactions to antimalarials, inappropriate medicine use and failing to respond to treatment.
   Results Approximately 177 of 197 cases met inclusion criteria for the study. Delay in seeking formal health care was significantly longer for patients who sought traditional health care [median 4; inter-quartile range (IQR) 3-7 days] than for patients who did not (median 3; IQR 1-5 days; P = 0.033). Patients with confirmed or suspected HIV/AIDS were significantly more likely to use traditional approaches (25%) than those with other comorbidities (0%; P = 0.002). Malaria was neither suspected nor tested for at a primary care facility in 23% of cases with adequate records. Initial hospital assessment was considered inadequate in 74% of cases admitted to hospital and in-patient monitoring and management was adequate in only 27%. There were 32 suspected adverse reactions to antimalarial therapy.
   Conclusion A confidential enquiry into malaria-related deaths is a useful tool for identifying preventable factors, health system failures and adverse events affecting malaria case management.
C1 Univ Cape Town, Div Clin Pharmacol, ZA-7925 Cape Town, South Africa.
   Hunter New England Populat Hlth, Newcastle, NSW, Australia.
   Natl Inst Communicable Dis, Epidemiol Unit, Germiston, South Africa.
   Univ Limpopo, Dept Publ Hlth Med, Polokwane, South Africa.
   Malaria Control Programme, Dept Hlth & Social Dev, Tzaneen, Limpopo Provin, South Africa.
   Malaria Control Programme, Dept Hlth & Social Serv, Nelspruit, Mpumalanga Prov, South Africa.
   Malaria Control Programme, Dept Hlth, Kwa Zulu, Natal Province, South Africa.
   Manguzi Hosp, Dept Hlth, Kwa Zulu, Natal Province, South Africa.
   Tshilidzini Hosp, Dept Hlth & Social Dev, Thohoyandou, Limpopo Provinc, South Africa.
   Commun Dis Control, Dept Hlth & Social Serv, Nelspruit, Mpumalanga Prov, South Africa.
C3 University of Cape Town; National Institute for Communicable Diseases
   (NICD); University of Limpopo
RP Mehta, U (corresponding author), Univ Cape Town, Div Clin Pharmacol, ZA-7925 Cape Town, South Africa.
EM umehta@uctgshl.uct.ac.za
RI Barnes, Karen I/N-1087-2018
OI Barnes, Karen I/0000-0002-5547-820X; Mehta, Ushma/0000-0002-0032-3171
CR Amexo M, 2004, LANCET, V364, P1896, DOI 10.1016/S0140-6736(04)17446-1
   [Anonymous], 2000, Management of severe malaria: a practical handbook
   Barnes KI, 2005, PLOS MED, V2, P1123, DOI 10.1371/journal.pmed.0020330
   Breman JG, 2004, AM J TROP MED HYG, V71, P1
   COOK R, 1989, INT J GYNECOL OBSTET, V30, P41, DOI 10.1016/0020-7292(89)90213-0
   Davies K, 2004, LANCET, V364, P663, DOI 10.1016/S0140-6736(04)16889-X
   Durrheim David N, 2002, Malar J, V1, P9, DOI 10.1186/1475-2875-1-9
   Dürrheim DN, 1999, B WORLD HEALTH ORGAN, V77, P263
   EDWARDS IR, 1994, DRUG SAFETY, V10, P93, DOI 10.2165/00002018-199410020-00001
   English M, 2004, LANCET, V363, P1948, DOI 10.1016/S0140-6736(04)16408-8
   Faiz MA, 2005, LANCET, V366, P717
   Garenne M, 2006, B WORLD HEALTH ORGAN, V84, P164, DOI 10.2471/BLT.05.029124
   Govere J, 2000, S AFR MED J, V90, P611
   Greenwood BM, 2005, LANCET, V365, P1487, DOI 10.1016/S0140-6736(05)66420-3
   Harries AD, 2003, TUBERCULOSIS, V83, P143, DOI 10.1016/S1472-9792(02)00061-6
   Iley K, 2006, B WORLD HEALTH ORGAN, V84, P165
   Kain KC, 2001, CAN MED ASSOC J, V164, P654
   Luxemburger C, 1997, T ROY SOC TROP MED H, V91, P256, DOI 10.1016/S0035-9203(97)90066-3
   Makani J, 2003, QJM-INT J MED, V96, P355, DOI 10.1093/qjmed/hcg059
   *MED RES COUNC MAL, 2005, MAL RISK SO AFR 2004
   *NAT DEP HLTH S AF, 2007, SUBD VECT BORN DIS
   Newman RD, 2004, ANN INTERN MED, V141, P547, DOI 10.7326/0003-4819-141-7-200410050-00012
   Newton PN, 2003, CLIN INFECT DIS, V37, P7, DOI 10.1086/375059
   Ninis N, 2005, BMJ-BRIT MED J, V330, P1475, DOI 10.1136/bmj.330.7506.1475
   Papworth S, 2005, SEMIN FETAL NEONAT M, V10, P39, DOI 10.1016/j.siny.2004.09.013
   PFAFF C, 2003, S AFRICAN FAMILY PRA, V45, P23
   Price R, 1998, T ROY SOC TROP MED H, V92, P207, DOI 10.1016/S0035-9203(98)90750-7
   Taylor WRJ, 2004, DRUG SAFETY, V27, P25, DOI 10.2165/00002018-200427010-00003
   TODD JE, 1994, ANN TROP PAEDIATR, V14, P31, DOI 10.1080/02724936.1994.11747689
   Trape JF, 1998, CR ACAD SCI III-VIE, V321, P689, DOI 10.1016/S0764-4469(98)80009-7
   Wahlström R, 2003, TROP MED INT HEALTH, V8, P901, DOI 10.1046/j.1365-3156.2003.01105.x
   WAREHAM NJ, 1993, THORAX, V48, P1117, DOI 10.1136/thx.48.11.1117
   *WHO, 2000, T R SOC TROP MED HYG, V94, P62
   2004, UNAIDS WHO EPIDEMIOL
   2002, GUIDELINS TREATMENT
   2004, MALARIA HIV AIDS INT
NR 36
TC 23
Z9 27
U1 0
U2 13
PU WILEY
PI HOBOKEN
PA 111 RIVER ST, HOBOKEN 07030-5774, NJ USA
SN 1360-2276
EI 1365-3156
J9 TROP MED INT HEALTH
JI Trop. Med. Int. Health
PD MAY
PY 2007
VL 12
IS 5
BP 617
EP 628
DI 10.1111/j.1365-3156.2007.01823.x
PG 12
WC Public, Environmental & Occupational Health; Tropical Medicine
WE Science Citation Index Expanded (SCI-EXPANDED)
SC Public, Environmental & Occupational Health; Tropical Medicine
GA 157UG
UT WOS:000245745900006
PM 17445129
DA 2025-02-04
ER

PT J
AU Kamya, MR
   Gasasira, AF
   Achan, J
   Mebrahtu, T
   Ruel, T
   Kekitiinwa, A
   Charlebois, ED
AF Kamya, Moses R.
   Gasasira, Anne F.
   Achan, Jane
   Mebrahtu, Tsedal
   Ruel, Theodore
   Kekitiinwa, Adeodata
   Charlebois, Edwin D.
TI Effects of trimethoprim-sulfamethoxazole and insecticide-treated bednets
   on malaria among HIV-infected Ugandan children
SO AIDS
LA English
DT Article
DE HIV; insecticide-treated bednets; prevention of malaria;
   trimethoprim-sulfamethoxazole; Uganda
ID PLASMODIUM-FALCIPARUM; SULFADOXINE-PYRIMETHAMINE; COTRIMOXAZOLE
   PROPHYLAXIS; HIV-1-INFECTED ADULTS; WESTERN KENYA; RURAL UGANDA;
   COTE-DIVOIRE; BED NETS; RESISTANCE; TRANSMISSION
AB Background: Trimethoprim-sulfamethoxazole (TMP/SMX) prophylaxis and insecticide-treated bednets reduce malaria risk among HIV-infected adults. The efficacy of TMP/SMX may be diminished where antifolate resistance to malaria is high. We evaluated the efficacy of these interventions for malaria prevention among Ugandan children.
   Methods: We concurrently followed 300 HIV-infected children aged 1-10 years and a community-based cohort of 561 healthy children aged 1-11 years over 11 months in Kampala, Uganda. The HIV-infected children received TMP/SMX prophylaxis and insecticide treated bednets. In the community cohort, insecticide-treated bednets were introduced during the observation period. Children from both cohorts were followed using a standardized protocol to measure the incidence of malaria.
   Results: Only nine episodes of malaria were diagnosed among HIV-infected children (incidence= 0.07/person-year) in comparison with 440 episodes among children from the community (incidence = 0.90/person-year; P < 0.0001). The use of insecticide-treated bednets was associated with a 43% reduction in malaria incidence (P < 0.001), and a combination of TMP/SMX and use of insecticide-treated bednets with a 97% reduction in malaria incidence (P < 0.001). The prevalence of five mutations associated with antifolate resistance was high among malaria cases detected in both the HIV (100%) and community cohorts (75%). Malaria accounted for only 4% of febrile episodes in the HIV cohort in comparison with 33% in the community-based cohort (P < 0.0001).
   Conclusion: In a malaria endemic area with a high level of molecular markers of antifolate resistance, the combined use of TMP/SMX prophylaxis and insecticide-treated bednets was associated with a dramatic reduction in malaria incidence among HIV-infected children. (C) 2007 Lippincott Williams & Wilkins.
C1 Makerere Univ, Sch Med, Dept Med, Kampala, Uganda.
   Univ Calif San Francisco, San Francisco Gen Hosp, Dept Med, San Francisco, CA 94143 USA.
   Mulago Hosp, Paediat Infect Dis Clin, Kampala, Uganda.
C3 Makerere University; San Francisco General Hospital Medical Center;
   University of California System; University of California San Francisco;
   Mulago National Referral Hospital
RP Kamya, MR (corresponding author), Makerere Univ, Sch Med, Dept Med, POB 7072, Kampala, Uganda.
EM mkamya@infocom.co.ug
FU NIAID NIH HHS [AI 052142] Funding Source: Medline
CR Anglaret X, 1999, LANCET, V353, P1463, DOI 10.1016/S0140-6736(98)07399-1
   Chintu C, 2004, LANCET, V364, P1865, DOI 10.1016/S0140-6736(04)17442-4
   Davis JC, 2006, MALARIA J, V5, DOI 10.1186/1475-2875-5-18
   DORSEY D, 2007, JAMA-J AM MED ASSOC, V297, P2210
   Dorsey G, 2004, AM J TROP MED HYG, V71, P758, DOI 10.4269/ajtmh.2004.71.758
   Francesconi P, 2001, AIDS, V15, P2445, DOI 10.1097/00002030-200112070-00013
   French N, 2001, AIDS, V15, P899, DOI 10.1097/00002030-200105040-00010
   Grimwade K, 2003, PEDIATR INFECT DIS J, V22, P1057, DOI 10.1097/01.inf.0000101188.95433.60
   Iyer JK, 2001, LANCET, V358, P1066, DOI 10.1016/S0140-6736(01)06201-8
   Kamya MR, 2002, TROP MED INT HEALTH, V7, P1031, DOI 10.1046/j.1365-3156.2002.00974.x
   Kyabayinze D, 2003, AM J TROP MED HYG, V69, P247, DOI 10.4269/ajtmh.2003.69.247
   McCollum AM, 2006, J INFECT DIS, V194, P189, DOI 10.1086/504687
   Mermin J, 2006, LANCET, V367, P1256, DOI 10.1016/S0140-6736(06)68541-3
   Mermin J, 2004, LANCET, V364, P1428, DOI 10.1016/S0140-6736(04)17225-5
   Sibley CH, 2001, TRENDS PARASITOL, V17, P582, DOI 10.1016/S1471-4922(01)02085-2
   ter Kuile FO, 2003, AM J TROP MED HYG, V68, P100, DOI 10.4269/ajtmh.2003.68.100
   ter Kuile FO, 2003, AM J TROP MED HYG, V68, P68, DOI 10.4269/ajtmh.2003.68.68
   *UNAIDS, 2006, UNAIDS 2006 REP GLOB
   *USAIDS, 2005, PRES MAL IN
   Whitworth J, 2000, LANCET, V356, P1051, DOI 10.1016/S0140-6736(00)02727-6
   *WHO, 2006, CHID COTR PROPH HIV
   Wiktor SZ, 1999, LANCET, V353, P1469, DOI 10.1016/S0140-6736(99)03465-0
   World Health Organization, 2003, ASS MON ANT DRUG EFF
NR 23
TC 65
Z9 73
U1 0
U2 4
PU LIPPINCOTT WILLIAMS & WILKINS
PI PHILADELPHIA
PA 530 WALNUT ST, PHILADELPHIA, PA 19106-3621 USA
SN 0269-9370
J9 AIDS
JI Aids
PD OCT 1
PY 2007
VL 21
IS 15
BP 2059
EP 2066
DI 10.1097/QAD.0b013e3282ef6da1
PG 8
WC Immunology; Infectious Diseases; Virology
WE Science Citation Index Expanded (SCI-EXPANDED)
SC Immunology; Infectious Diseases; Virology
GA 217OL
UT WOS:000249957100008
PM 17885296
OA Bronze
DA 2025-02-04
ER

PT J
AU Nuvunga, S
   Langa, DC
   Sacarlal, J
   Rossetto, E
   Baltazar, CS
AF Nuvunga, Samuel
   Langa, Denise Chitsondzo
   Sacarlal, Jahit
   Rossetto, Erika
   Baltazar, Cynthia Sema
TI HIV prevalence and associated factors among married women, Mozambique,
   2015: analysis of the 2015 National AIDS Indicator Survey (IMASIDA)
SO PAN AFRICAN MEDICAL JOURNAL
LA English
DT Article
DE HIV infections; prevalence; risk factors; women; Mozambique
ID CIRCUMCISION; INFECTION; ADULTS
AB Introduction: epidemiological estimates from the 2021 Joint United Nations Program on HIV/AIDS (UNAIDS) emphasize the existing gender disparities, where women face a higher risk of HIV/AIDS exposure. In Mozambique, as of 2021, the HIV prevalence rate among the adult population stood at 12.5%, with an even more concerning rate of 15.4% among women of reproductive age. Methods: a cross-sectional study was carried out with secondary data from the Survey on National Indicators of Vaccination, Malaria, and HIV/AIDS (IMASIDA 2015), where we included married women, both civil marriage and common law marriage of reproductive age 15-49 years. Statistical analyses, including chi-squared tests and logistic regression models, accounting for survey design, were employed to assess associations. Results: the study findings showed that HIV prevalence was higher among married women aged 35-49 years (aOR=2.5; 95% CI: 1.3-4.6; p=0.005), those without formal education (aOR=7.7; 95% CI: 1.1-52.9; p=0.038) and those with primary education (aOR=9.8; 95% CI: 1.6-60.1; p=0.014), those who experienced domestic violence (aOR=1.8; 95% CI: 1.0-3.2; p=0.04), had an uncircumcised partner (aOR=1.9; 95% CI: 1.2-3.1; p=0.008), and had three or more lifetime sex partners (aOR=3.6; 95% CI: 2.9-7.3; p<0.001). Women who were in one lifelong union had a lower risk of HIV positivity (aOR=0.5; 96%CI: 0.3-0.8, p=0.005). Conclusion: the findings of this study highlight sociodemographic, behavioral, and violent factors associated with HIV prevalence among women. These findings underscore the importance of targeted interventions and education programs aimed at reducing HIV transmission among females and promoting safer sexual practices.
C1 [Nuvunga, Samuel] Natl Inst Hlth, Mozamb Field Epidemiol Training Program, Maputo, Mozambique.
   [Langa, Denise Chitsondzo; Baltazar, Cynthia Sema] Natl Inst Hlth, Maputo, Mozambique.
   [Sacarlal, Jahit] Eduardo Mondlane Univ, Fac Med, Maputo, Mozambique.
   [Rossetto, Erika] Mozamb Ctr Dis Control Prevent, MassGenics, Maputo, Mozambique.
C3 Eduardo Mondlane University
RP Nuvunga, S (corresponding author), Natl Inst Hlth, Mozamb Field Epidemiol Training Program, Maputo, Mozambique.
EM samuel.nuvunga@ins.gov.mz
RI Sacarlal, Jahit/R-3172-2016
OI Sacarlal, Jahit/0000-0003-1059-217X
FU Field Epidemiology and Laboratory Training Program (FELTP) through the
   President's Emergency Plan for AIDS Relief (PEPFAR) [5U2GGH000080]
FX This study was possible due the financial support for Field Epidemiology
   and Laboratory Training Program (FELTP) coordinated by the National
   Institute of Health of Mozambique through the President's Emergency Plan
   for AIDS Relief (PEPFAR) Cooperative Agreement 5U2GGH000080.
CR African Union Women Gender and Youth Directorate UNAIDS UN Women, 2021, Gender Equality, Womens Empowerment (GEWE) and HIV in Africa: The impact of intersecting issues and key continental priorities
   Berkman ND, 2011, ANN INTERN MED, V155, P97, DOI 10.7326/0003-4819-155-2-201107190-00005
   Boileau C, 2009, SEX TRANSM INFECT, V85, pI27, DOI 10.1136/sti.2008.033969
   Chinomona A, 2015, PLOS ONE, V10, DOI 10.1371/journal.pone.0140896
   Clark S, 2006, INT FAM PLAN PERSPEC, V32, P79, DOI 10.1363/3207906
   Dias SS, 2018, AJAR-AFR J AIDS RES, V17, P62, DOI 10.2989/16085906.2017.1405824
   Ekholuenetale M, 2020, INFECT DIS THER, V9, P881, DOI 10.1007/s40121-020-00336-z
   Godlonton S, 2016, REV ECON STAT, V98, P333, DOI 10.1162/REST_a_00516
   Jansen T, 2018, BMC HEALTH SERV RES, V18, DOI 10.1186/s12913-018-3197-4
   Joint United Nations Programme on HIV/AIDS, 2023, UNAIDS DATA 2022
   Joint United Nations Programme on HIV/AIDS, 2022, Dangerous Inequalities: World AIDS Day Report
   Kickbusch I., 2013, HLTH LIT SOL FACTS
   Lawal TA, 2017, TRANSL ANDROL UROL, V6, P149, DOI 10.21037/tau.2016.12.02
   Ministerio da SaAde (MISAU) Instituto Nacional de Estatistica (INE), 2019, Survey of Indicators on Immunization, Malaria and HIV/AIDS-Supplemental Report Incorporating Antiretroviral Biomarker Results-Mozambique 2015
   Ministry of Health (MISAU), 2023, (Mozambique). HIV/AIDS killed 37,000 in Mozambique last year-Watch
   Mocumbi S, 2017, PLOS ONE, V12, DOI 10.1371/journal.pone.0173243
   Mtenga SM, 2015, GLOBAL HEALTH ACTION, V8, P1, DOI 10.3402/gha.v8.28941
   Mutatisse C, 2022, Assessment of Pollution in Mozambique
   Nabukenya AM, 2020, BMC INFECT DIS, V20, DOI 10.1186/s12879-020-4924-0
   Patra S, 2016, COGENT SOC SCI, V2, DOI 10.1080/23311886.2016.1166472
   Population-Based Impact Assessment (PHIA), 2021, Mozambique Summary Sheet (En, Pt) 2021
   Population-Based Impact Assessment (PHIA), Mozambique Final Report 2021 (En, Port).
   Ramjee G, 2013, AIDS RES THER, V10, DOI 10.1186/1742-6405-10-30
   Sharma SC, 2018, BJU INT, V121, P515, DOI 10.1111/bju.14102
   Singh RK, 2015, ETHIOP J HEALTH SCI, V25, P321, DOI 10.4314/ejhs.v25i4.5
   UNAIDS (Joint United Nations Programme on HIV and AIDS), 2023, Global HIV AIDS statistics Fact sheet
   United States Agency for International Development (USAID), The DHS Program > Data
   Vescio MF, 2020, ANN I SUPER SANITA, V56, P30, DOI 10.4415/ANN_20_01_06
   Yuan TW, 2019, LANCET GLOB HEALTH, V7, pE436, DOI 10.1016/S2214-109X(18)30567-9
NR 29
TC 0
Z9 0
U1 1
U2 1
PU AFRICAN FIELD EPIDEMIOLOGY NETWORK-AFENET
PI KAMPALA
PA PO BOX 12874, KAMPALA, 00000, UGANDA
EI 1937-8688
J9 PAN AFR MED J
JI Pan Afr. Med. J.
PD FEB 28
PY 2024
VL 47
AR 94
DI 10.11604/pamj.2024.47.94.42781
PG 11
WC Public, Environmental & Occupational Health
WE Emerging Sources Citation Index (ESCI)
SC Public, Environmental & Occupational Health
GA RA8O9
UT WOS:001225045700001
PM 38799187
OA Green Published, gold
DA 2025-02-04
ER

PT J
AU Mitsuya, H
AF Mitsuya, Hiroaki
TI Fight against COVID-19 but avoid disruption of services for other
   communicable diseases (CDs) and noncommunicable diseases (NCDs)
SO GLOBAL HEALTH & MEDICINE
LA English
DT Article
DE SARS-CoV-2; COVID-19; communicable diseases (CDs); noncommunicable
   diseases (NCDs)
AB COVID-19 has been a global and grave public health threat. The number of deaths from COVID-19 has already surpassed by far that of fatalities from the top three communicable diseases (CDs): human immunodeficiency virus type 1 (HIV) infection, tuberculosis, and malaria. The toll from COVID-19 is also inevitably surpassing hepatitis toll by the beginning of 2021. Moreover, it should be noted that COVID-19 has seriously impacted health services for noncommunicable diseases (NCDs), such as diabetes, hypertension, cancers, and cardiovascular diseases. The most common reasons for the disruption of health services are cancellations of scheduled treatments, a paucity in public transport and a lack of staff due to reassignment of a number of health professionals to COVID-19 works. It's an utmost import that scientifically and practically innovative and rational ways and actions are taken, so that deaths due to the simple lack of essential services for various CDs and NCDs are prevented.
C1 [Mitsuya, Hiroaki] Natl Ctr Global Hlth & Med, Res Inst, Tokyo, Japan.
   [Mitsuya, Hiroaki] NCI, Expt Retrovirol Sect, HIV & AIDS Malignancy Branch, NIH, Bethesda, MD USA.
C3 National Center for Global Health & Medicine - Japan; National
   Institutes of Health (NIH) - USA; NIH National Cancer Institute (NCI)
RP Mitsuya, H (corresponding author), Natl Ctr Global Hlth & Med, Res Inst, Shinjuku Ku, 1-21-1 Toyama, Tokyo 1628655, Japan.
EM hmitsuya@hosp.ncgm.go.jp
RI Masutani, Hiroshi/B-5114-2014
CR API-Net, SIT JAP COMM AIDS TR
   IHME GHDx Viz Hub., 2019, GLOB SEX ALL AG
   ReliefWeb, COVID 19 SIGN IMP HL
   World Health Organization, Coronavirus disease (COVID-19) Pandemic
   World Life Expectancy, WORLD TOT DEATHS
NR 5
TC 13
Z9 13
U1 0
U2 0
PU Natl Ctr Global Health and Medicine - NCGM
PI Tokyo
PA 1-21-1 Toyama Shinjuku-ku, Tokyo, JAPAN
SN 2434-9186
EI 2434-9194
J9 GLOB HLTH MED-JPN
JI Glob. Health Medicine
PY 2020
VL 2
IS 6
BP 343
EP 345
DI 10.35772/ghm.2020.01111
PG 3
WC Public, Environmental & Occupational Health
WE Emerging Sources Citation Index (ESCI)
SC Public, Environmental & Occupational Health
GA VL6XG
UT WOS:000904940400002
PM 33409412
OA Green Published, Bronze
DA 2025-02-04
ER

PT J
AU Greenhalgh, S
   Hobbs, CV
   Parikh, S
AF Greenhalgh, Scott
   Hobbs, Charlotte V.
   Parikh, Sunil
TI Antimalarial Benefit of HIV Antiretroviral Therapy in Areas of Low to
   Moderate Malaria Transmission Intensity
SO JAIDS-JOURNAL OF ACQUIRED IMMUNE DEFICIENCY SYNDROMES
LA English
DT Article
DE HIV; malaria; pediatric; antiretroviral therapy; protease inhibitors
ID ASYMPTOMATIC PARASITEMIA; PROTEASE INHIBITORS; UGANDAN CHILDREN;
   DISEASE; BURDEN; AGENTS
AB Background: We previously used mathematical modeling to predict reduced malaria incidence in children with protease inhibitor (PI)-, compared with nonnucleoside reverse transcriptase inhibitor-, based highly active antiretroviral therapy (HAART), in moderate to high malaria transmission areas. These effects were accounted for, in part, by pharmacokinetic (PK) interactions between PIs and artemether-lumefantrine (AL).
   Objective: Because of potentially reduced malaria transmission reservoirs in HIV-infected children due to PI/AL PK interactions impacting non-HIV-infected children, we estimate the antimalarial benefit of PI-based HAART in all children, and in HIV-infected children only residing in low to moderate malaria transmission areas.
   Design: A dynamic model of malaria transmission was developed to evaluate the PK interaction of PI-based HAART with the antimalarial, AL for preventing malaria.
   Methods: To evaluate the benefit of HIV PI-based HAART on malaria incidence, a malaria transmission model with varying degrees of HIV newborn prevalence was developed using recent pediatric clinical trial data in Lilongwe, Malawi.
   Results: Comparing situations of low to high HIV newborn prevalence, and low to moderate malaria transmission intensities, our model predicts the combination of PI-based HAART with AL-treated malaria prevents 0.04-24.8 and 0.05-34.5 annual incidences of malaria overall per 1000 children, and saves 0.003-1.66 and 0.003-2.30 disability-adjusted life years per 1000 children, respectively. When incorporating seasonality, 0.01-7.3 and 0.01-5.9 annual incidences of malaria overall per 1000 children, and 0.0-0.5 and 0.001-0.41 disability-adjusted life years per 100 children, are prevented, respectively.
   Conclusions: In low to moderate malaria transmission intensity areas, PI-based HAART may reduce malaria events in children when AL is used.
C1 [Greenhalgh, Scott] Siena Coll, Dept Math, 515 Loudon Rd, Loudonville, NY 12211 USA.
   [Hobbs, Charlotte V.] NIAID, Lab Malaria Immunol & Vaccinol, NIH, Rockville, MD USA.
   [Hobbs, Charlotte V.] NYU, Sch Med, Div Infect Dis & Immunol, Dept Pediat, New York, NY USA.
   [Hobbs, Charlotte V.] Batson Childrens Hosp, Div Infect Dis, Dept Pediat, Jackson, MS USA.
   [Hobbs, Charlotte V.] Univ Mississippi, Med Ctr, Dept Microbiol, Jackson, MS 39216 USA.
   [Parikh, Sunil] Yale Sch Publ Hlth, New Haven, CT USA.
C3 National Institutes of Health (NIH) - USA; NIH National Institute of
   Allergy & Infectious Diseases (NIAID); New York University; University
   of Mississippi Medical Center; University of Mississippi; University of
   Mississippi Medical Center; Yale University
RP Greenhalgh, S (corresponding author), Siena Coll, Dept Math, 515 Loudon Rd, Loudonville, NY 12211 USA.
EM scottyg3@gmail.com
RI Greenhalgh, Scott/ABF-7531-2021
OI Greenhalgh, Scott/0000-0003-2484-4147; Hobbs,
   Charlotte/0000-0003-4829-0791
FU National Institute of Allergy and Infectious Diseases (NIAID) of the
   National Institutes of Health (NIH) [UM1AI068632, UM1AI068616,
   UM1AI106716]; Eunice Kennedy Shriver National Institute of Child Health
   and Human Development (NICHD); National Institute of Mental Health
   (NIMH); Division of Intramural Research, National Institute of Allergy
   and Infectious Diseases, National Institutes of Health; National
   Institutes of Health [2R01 HD068174]; Eunice Kennedy Shriver National
   Institute of Child Health and Human Development [UM1AI106716] Funding
   Source: NIH RePORTER; National Institute of Allergy and Infectious
   Diseases [UM1AI106716] Funding Source: NIH RePORTER
FX Overall support for the International Maternal Pediatric Adolescent AIDS
   Clinical Trials Network (IMPAACT) was provided by the National Institute
   of Allergy and Infectious Diseases (NIAID) of the National Institutes of
   Health (NIH) under Award Numbers UM1AI068632 (IMPAACT LOC), UM1AI068616
   (IMPAACT SDMC), and UM1AI106716 (IMPAACT LC), with cofunding from the
   Eunice Kennedy Shriver National Institute of Child Health and Human
   Development (NICHD) and the National Institute of Mental Health (NIMH).
   Funding for this study was also provided in part by the Division of
   Intramural Research, National Institute of Allergy and Infectious
   Diseases, National Institutes of Health (CVH), and by 2R01 HD068174 (SP)
   funded by the National Institutes of Health.
CR Achan J, 2012, NEW ENGL J MED, V367, P2110, DOI 10.1056/NEJMoa1200501
   [Anonymous], 2011, GLOB HIV AIDS RESP U
   [Anonymous], INT MAN CHILDH ILLN
   Bennett A, 2013, AM J TROP MED HYG, V89, P840, DOI 10.4269/ajtmh.13-0028
   Blasco B, 2017, NAT MED, V23, P917, DOI 10.1038/nm.4381
   Brock Aleisha R, 2017, Infect Dis Model, V2, P161, DOI 10.1016/j.idm.2017.04.001
   Greenhalgh S, 2015, AIDS, V29, P473, DOI 10.1097/QAD.0000000000000550
   Griffin JT, 2014, NAT COMMUN, V5, DOI 10.1038/ncomms4136
   Guidelines for the Prevention, 2015, CAR TREATM PERS CHRO, P20
   Hay SI, 2005, NAT REV MICROBIOL, V3, P81, DOI 10.1038/nrmicro1069
   Hobbs CV, 2018, AM J TROP MED HYG, V98, P67, DOI 10.4269/ajtmh.17-0462
   Hobbs CV, 2017, AIDS, V31, P583, DOI 10.1097/QAD.0000000000001266
   Hobbs CV, 2016, PLOS ONE, V11, DOI 10.1371/journal.pone.0165140
   Hobbs CV, 2013, AIDS, V27, P1674, DOI 10.1097/QAD.0b013e3283621dd4
   Hobbs CV, 2013, J INFECT DIS, V208, P139, DOI 10.1093/infdis/jit132
   Kelly-Hope LA, 2009, MALARIA J, V8, DOI 10.1186/1475-2875-8-19
   Nsobya SL, 2004, J INFECT DIS, V189, P2220, DOI 10.1086/421281
   Okello PE, 2006, AM J TROP MED HYG, V75, P219, DOI 10.4269/ajtmh.2006.75.219
   Palumbo P, 2010, NEW ENGL J MED, V363, P1510, DOI 10.1056/NEJMoa1000931
   Parikh S, 2005, ANTIMICROB AGENTS CH, V49, P2983, DOI 10.1128/AAC.49.7.2983-2985.2005
   Peatey CL, 2010, ANTIMICROB AGENTS CH, V54, P1334, DOI 10.1128/AAC.01512-09
   Rougemont M, 2004, J CLIN MICROBIOL, V42, P5636, DOI 10.1128/JCM.42.12.5636-5643.2004
   Salomon JA, 2012, LANCET, V380, P2129, DOI 10.1016/S0140-6736(12)61680-8
   Skinner-Adams TS, 2004, J INFECT DIS, V190, P1998, DOI 10.1086/425584
   Smith DL, 2005, NATURE, V438, P492, DOI 10.1038/nature04024
   Sobol IM, 2001, MATH COMPUT SIMULAT, V55, P271, DOI 10.1016/S0378-4754(00)00270-6
   WHO, 2015, 2015 Guidelines for the treatment of stroke, V3rd
NR 27
TC 4
Z9 4
U1 0
U2 3
PU LIPPINCOTT WILLIAMS & WILKINS
PI PHILADELPHIA
PA TWO COMMERCE SQ, 2001 MARKET ST, PHILADELPHIA, PA 19103 USA
SN 1525-4135
EI 1077-9450
J9 JAIDS-J ACQ IMM DEF
JI JAIDS
PD OCT 1
PY 2018
VL 79
IS 2
BP 249
EP 254
DI 10.1097/QAI.0000000000001783
PG 6
WC Immunology; Infectious Diseases
WE Science Citation Index Expanded (SCI-EXPANDED)
SC Immunology; Infectious Diseases
GA GT6QR
UT WOS:000444643300019
PM 30212437
OA Bronze, Green Accepted
DA 2025-02-04
ER

PT J
AU Capone, S
   D'Alise, AM
   Ammendola, V
   Colloca, S
   Cortese, R
   Nicosia, A
   Folgori, A
AF Capone, Stefania
   D'Alise, Anna Morena
   Ammendola, Virginia
   Colloca, Stefano
   Cortese, Riccardo
   Nicosia, Alfredo
   Folgori, Antonella
TI Development of chimpanzee adenoviruses as vaccine vectors: challenges
   and successes emerging from clinical trials
SO EXPERT REVIEW OF VACCINES
LA English
DT Review
DE HCV; HIV/AIDS; immunity; malaria; T cells; vaccine; vector; virus
ID PLASMODIUM-FALCIPARUM MALARIA; CELL-MEDIATED-IMMUNITY; BLOOD-STAGE
   VACCINE; CD8(+) T-CELLS; RECOMBINANT SIMIAN ADENOVIRUS; AD5-VECTORED
   HIV-1 VACCINE; PRIME-BOOST IMMUNIZATION; SUB-SAHARAN AFRICA;
   RHESUS-MONKEYS; VIRUS ANKARA
AB Replication-defective chimpanzee adenovirus vectors are emerging as a promising new class of genetic vaccine carriers. Chimpanzee adenovirus vectors have now reached the clinical stage and appear to be endowed with all the properties needed for human vaccine development, including high quality and magnitude of the immune response induced against the encoded antigens, good safety and ease of manufacturing on a large-scale basis. Here the authors review the recent findings of this novel class of adenovirus vectors and compare their properties to other clinical stage vaccine vectors derived from poxvirus, alphavirus and human adenovirus.
C1 [Capone, Stefania; D'Alise, Anna Morena; Ammendola, Virginia; Colloca, Stefano; Cortese, Riccardo; Nicosia, Alfredo; Folgori, Antonella] Okairos, I-00144 Rome, Italy.
   [Cortese, Riccardo; Nicosia, Alfredo] CEINGE, I-80145 Naples, Italy.
   [Nicosia, Alfredo] Univ Naples Federico II, Dept Mol Med & Med Biotechnol, I-80131 Naples, Italy.
C3 CEINGE Biotecnologie Avanzate; University of Naples Federico II
RP Folgori, A (corresponding author), Okairos, Viale Citta Europa 679, I-00144 Rome, Italy.
EM folgori@okairos.it
RI D'Alise, Anna Morena/AFF-8421-2022
OI Capone, Stefania/0000-0002-2272-120X; D'Alise, Anna
   Morena/0000-0002-0763-6269
CR Abbink P, 2007, J VIROL, V81, P4654, DOI 10.1128/JVI.02696-06
   Abel B, 2010, AM J RESP CRIT CARE, V181, P1407, DOI 10.1164/rccm.200910-1484OC
   Akondy RS, 2009, J IMMUNOL, V183, P7919, DOI 10.4049/jimmunol.0803903
   Alcock R, 2010, SCI TRANSL MED, V2, DOI 10.1126/scitranslmed.3000490
   [Anonymous], 2006, EUR J INT L
   Baden LR, 2013, J INFECT DIS, V207, P240, DOI 10.1093/infdis/jis670
   Barnes E, 2012, SCI TRANSL MED, V4, DOI 10.1126/scitranslmed.3003155
   Barouch DH, 2012, NATURE, V482, P89, DOI 10.1038/nature10766
   Barouch DH, 2011, VACCINE, V29, P5203, DOI 10.1016/j.vaccine.2011.05.025
   Barouch DH, 2010, CURR OPIN HIV AIDS, V5, P386, DOI 10.1097/COH.0b013e32833cfe4c
   Barouch DH, 2009, J VIROL, V83, P9584, DOI 10.1128/JVI.00821-09
   Bejon P, 2006, PLOS CLIN TRIALS, V1, DOI 10.1371/journal.pctr.0010029
   Bejon P, 2007, PLOS ONE, V2, DOI 10.1371/journal.pone.0000707
   Bernstein DI, 2009, VACCINE, V28, P484, DOI 10.1016/j.vaccine.2009.09.135
   Berthoud TK, 2011, CLIN INFECT DIS, V52, P1, DOI 10.1093/cid/ciq015
   Brandtzaeg P, 2011, AM J RESP CRIT CARE, V183, P1595, DOI 10.1164/rccm.201011-1783OC
   Brown Stephen W, 2010, PDA J Pharm Sci Technol, V64, P419
   Buchbinder SP, 2008, LANCET, V372, P1881, DOI 10.1016/S0140-6736(08)61591-3
   Capone S, 2006, J VIROL, V80, P1688, DOI 10.1128/JVI.80.4.1688-1699.2006
   Capone S, 2010, VACCINE, V29, P256, DOI 10.1016/j.vaccine.2010.10.041
   Clark RH, 2006, J GEN VIROL, V87, P29, DOI 10.1099/vir.0.81417-0
   Colloca S, 2012, SCI TRANSL MED, V4, DOI 10.1126/scitranslmed.3002925
   Davis NL, 2002, IUBMB LIFE, V53, P209, DOI 10.1080/15216540212657
   de Souza APD, 2007, VACCINE, V25, P109, DOI 10.1016/j.vaccine.2006.07.011
   Dicks MDJ, 2012, PLOS ONE, V7, DOI 10.1371/journal.pone.0040385
   Draper SJ, 2010, J IMMUNOL, V185, P7583, DOI 10.4049/jimmunol.1001760
   Dudareva M, 2009, VACCINE, V27, P3501, DOI 10.1016/j.vaccine.2009.03.080
   Dunachie SJ, 2006, INFECT IMMUN, V74, P5933, DOI 10.1128/IAI.00590-06
   Duncan CJA, 2011, PLOS ONE, V6, DOI 10.1371/journal.pone.0022271
   Ellis RD, 2010, PLOS ONE, V5, DOI 10.1371/journal.pone.0008787
   Ellis RD, 2009, VACCINE, V27, P4104, DOI 10.1016/j.vaccine.2009.04.077
   Ersching J, 2010, VIROLOGY, V407, P1, DOI 10.1016/j.virol.2010.07.043
   Falivene J, 2012, PLOS ONE, V7, DOI 10.1371/journal.pone.0032220
   Farina SF, 2001, J VIROL, V75, P11603, DOI 10.1128/JVI.75.23.11603-11613.2001
   Fattori E, 2006, GENE THER, V13, P1088, DOI 10.1038/sj.gt.3302754
   Fitzgerald DW, 2011, J INFECT DIS, V203, P765, DOI 10.1093/infdis/jiq114
   Fitzgerald JC, 2003, J IMMUNOL, V170, P1416, DOI 10.4049/jimmunol.170.3.1416
   Folgori A, 2006, NAT MED, V12, P190, DOI 10.1038/nm1353
   Frahm N, 2012, J CLIN INVEST, V122, P359, DOI 10.1172/JCI60202
   García-Arriaza J, 2011, PLOS ONE, V6, DOI 10.1371/journal.pone.0024244
   Geisbert TW, 2011, J VIROL, V85, P4222, DOI 10.1128/JVI.02407-10
   Goodman AL, 2010, INFECT IMMUN, V78, P4601, DOI 10.1128/IAI.00315-10
   Graham BS, 2006, J INFECT DIS, V194, P1650, DOI 10.1086/509259
   Gray GE, 2011, LANCET INFECT DIS, V11, P507, DOI 10.1016/S1473-3099(11)70098-6
   Greer CE, 2007, VACCINE, V25, P481, DOI 10.1016/j.vaccine.2006.07.048
   Guzman E, 2012, J VIROL, V86, P5452, DOI 10.1128/JVI.00264-12
   Hansen SG, 2011, NATURE, V473, P523, DOI 10.1038/nature10003
   Harari A, 2008, J EXP MED, V205, P63, DOI 10.1084/jem.20071331
   Haynes BF, 2012, NEW ENGL J MED, V366, P1275, DOI 10.1056/NEJMoa1113425
   Hutnick NA, 2010, PLOS ONE, V5, DOI 10.1371/journal.pone.0014385
   Hutnick NA, 2010, VACCINE, V28, P1932, DOI 10.1016/j.vaccine.2009.10.091
   Hutnick NA, 2009, NAT MED, V15, P876, DOI 10.1038/nm.1989
   Ip PP, 2012, ANTIVIR RES, V96, P36, DOI 10.1016/j.antiviral.2012.07.006
   Keefer MC, 2012, PLOS ONE, V7, DOI 10.1371/journal.pone.0041936
   Kim PS, 2010, CURR OPIN IMMUNOL, V22, P223, DOI 10.1016/j.coi.2010.02.005
   Kis EE, 2012, VACCINE, V30, P523, DOI 10.1016/j.vaccine.2011.11.020
   Kobinger GP, 2006, VIROLOGY, V346, P394, DOI 10.1016/j.virol.2005.10.042
   Koup RA, 2010, PLOS ONE, V5, DOI 10.1371/journal.pone.0009015
   Kraus Barbara, 2011, BMC Proc, V5 Suppl 8, pP52, DOI 10.1186/1753-6561-5-S8-P52
   Ledgerwood JE, 2010, VACCINE, V29, P304, DOI 10.1016/j.vaccine.2010.10.037
   Leen AM, 2004, BLOOD, V104, P2432, DOI 10.1182/blood-2004-02-0646
   Leen AM, 2008, J VIROL, V82, P546, DOI 10.1128/JVI.01689-07
   Letvin NL, 2006, SCIENCE, V312, P1530, DOI 10.1126/science.1124226
   Li HL, 2012, J VIROL, V86, P10862, DOI 10.1128/JVI.00928-12
   Lillie PJ, 2012, CLIN INFECT DIS, V55, P19, DOI 10.1093/cid/cis327
   Liu JY, 2008, J VIROL, V82, P4844, DOI 10.1128/JVI.02616-07
   Liu JY, 2009, NATURE, V457, P87, DOI 10.1038/nature07469
   Lohr V, 2009, VACCINE, V27, P4975, DOI 10.1016/j.vaccine.2009.05.083
   Lyke KE, 2009, VACCINE, V27, P2171, DOI 10.1016/j.vaccine.2009.01.097
   Malkin EM, 2005, INFECT IMMUN, V73, P3677, DOI 10.1128/IAI.73.6.3677-3685.2005
   McConkey SJ, 2003, NAT MED, V9, P729, DOI 10.1038/nm881
   McDermott AB, 2012, AIDS, V26, P1281, DOI 10.1097/QAD.0b013e328353bcaf
   McElrath MJ, 2008, LANCET, V372, P1894, DOI 10.1016/S0140-6736(08)61592-5
   McShane H, 2004, NAT MED, V10, P1240, DOI 10.1038/nm1128
   Mercier GT, 2007, VACCINE, V25, P8687, DOI 10.1016/j.vaccine.2007.10.030
   Moorthy VS, 2004, PLOS MED, V1, P128, DOI 10.1371/journal.pmed.0010033
   Moss B, 1996, P NATL ACAD SCI USA, V93, P11341, DOI 10.1073/pnas.93.21.11341
   Mudd PA, 2012, NATURE, V491, P129, DOI 10.1038/nature11443
   Mullen GED, 2008, PLOS ONE, V3, DOI 10.1371/journal.pone.0002940
   Nwanegbo E, 2004, CLIN DIAGN LAB IMMUN, V11, P351, DOI 10.1128/CDLI.11.2.351-357.2004
   O'Brien KL, 2009, NAT MED, V15, P873, DOI 10.1038/nm.1991
   O'Hara GA, 2012, J INFECT DIS, V205, P772, DOI 10.1093/infdis/jir850
   Ockenhouse CF, 1998, J INFECT DIS, V177, P1664, DOI 10.1086/515331
   Ogra PL, 2001, CLIN MICROBIOL REV, V14, P430, DOI 10.1128/CMR.14.2.430-445.2001
   Ogutu BR, 2009, PLOS ONE, V4, DOI 10.1371/journal.pone.0004708
   Onion D, 2007, J GEN VIROL, V88, P2417, DOI 10.1099/vir.0.82867-0
   PAOLETTI E, 1995, DEV BIOL STAND, V84, P159
   Parrino J, 2006, J ALLERGY CLIN IMMUN, V118, P1320, DOI 10.1016/j.jaci.2006.09.037
   Peruzzi D, 2009, VACCINE, V27, P1293, DOI 10.1016/j.vaccine.2008.12.051
   Pierce MA, 2010, VACCINE, V28, P2236, DOI 10.1016/j.vaccine.2009.12.049
   Priddy FH, 2008, CLIN INFECT DIS, V46, P1769, DOI 10.1086/587993
   Renteria SS, 2010, VACCINE, V28, P2137, DOI 10.1016/j.vaccine.2009.12.025
   Rerks-Ngarm S, 2009, NEW ENGL J MED, V361, P2209, DOI 10.1056/NEJMoa0908492
   Reyes-Sandoval A, 2004, J VIROL, V78, P7392, DOI 10.1128/JVI.78.14.7392-7399.2004
   Reyes-Sandoval A, 2008, EUR J IMMUNOL, V38, P732, DOI 10.1002/eji.200737672
   Reyes-Sandoval A, 2010, INFECT IMMUN, V78, P145, DOI 10.1128/IAI.00740-09
   Rolland M, 2012, NATURE, V490, P417, DOI 10.1038/nature11519
   Rolland M, 2011, NAT MED, V17, P366, DOI 10.1038/nm.2316
   Rosario M, 2010, EUR J IMMUNOL, V40, P1973, DOI 10.1002/eji.201040344
   Roy S, 2004, HUM GENE THER, V15, P519, DOI 10.1089/10430340460745838
   Roy S, 2007, VACCINE, V25, P6845, DOI 10.1016/j.vaccine.2007.07.035
   Roy S, 2011, J GENE MED, V13, P17, DOI 10.1002/jgm.1530
   Roy S, 2009, PLOS PATHOG, V5, DOI 10.1371/journal.ppat.1000503
   Santra S, 2005, J VIROL, V79, P6516, DOI 10.1128/JVI.79.10.6516-6522.2005
   Scriba TJ, 2011, J INFECT DIS, V203, P1832, DOI 10.1093/infdis/jir195
   Scriba TJ, 2010, EUR J IMMUNOL, V40, P279, DOI 10.1002/eji.200939754
   Sedegah M, 2011, PLOS ONE, V6, DOI 10.1371/journal.pone.0024586
   Sheehy SH, 2012, MOL THER, V20, P2355, DOI 10.1038/mt.2012.223
   Sheehy SH, 2012, PLOS ONE, V7, DOI 10.1371/journal.pone.0031208
   Sheehy SH, 2011, MOL THER, V19, P2269, DOI 10.1038/mt.2011.176
   Smith CL, 2005, J IMMUNOL, V175, P8431, DOI 10.4049/jimmunol.175.12.8431
   SMITH JD, 2010, AM BOOK REV, V31, P8
   Staib C, 2005, J GEN VIROL, V86, P1997, DOI 10.1099/vir.0.80646-0
   Tamminga C, 2011, PLOS ONE, V6, DOI 10.1371/journal.pone.0025868
   Tatsis N, 2009, J IMMUNOL, V182, P6587, DOI 10.4049/jimmunol.0900317
   Teigler JE, 2012, J VIROL, V86, P9590, DOI 10.1128/JVI.00740-12
   Thornburg NJ, 2007, VIROLOGY, V362, P441, DOI 10.1016/j.virol.2007.01.001
   Thorner AR, 2006, J CLIN MICROBIOL, V44, P3781, DOI 10.1128/JCM.01249-06
   Tutykhina IL, 2011, J MOL MED, V89, P331, DOI 10.1007/s00109-010-0696-0
   Van Kampen KR, 2005, VACCINE, V23, P1029, DOI 10.1016/j.vaccine.2004.07.043
   Vogels R, 2003, J VIROL, V77, P8263, DOI 10.1128/JVI.77.15.8263-8271.2003
   Vrdoljak A, 2012, J CONTROL RELEASE, V159, P34, DOI 10.1016/j.jconrel.2011.12.026
   Waddington SN, 2008, CELL, V132, P397, DOI 10.1016/j.cell.2008.01.016
   Wecker M, 2012, CLIN VACCINE IMMUNOL, V19, P1651, DOI 10.1128/CVI.00258-12
   Xiang ZQ, 2006, EMERG INFECT DIS, V12, P1596, DOI 10.3201/eid1210.060078
   Zhang JF, 2011, EXPERT REV VACCINES, V10, P1539, DOI [10.1586/erv.11.141, 10.1586/ERV.11.141]
   Zhi Y, 2006, HUM GENE THER, V17, P500, DOI 10.1089/hum.2006.17.500
   Zhou DM, 2006, MOL THER, V14, P662, DOI 10.1016/j.ymthe.2006.03.027
NR 128
TC 73
Z9 78
U1 0
U2 22
PU TAYLOR & FRANCIS LTD
PI ABINGDON
PA 2-4 PARK SQUARE, MILTON PARK, ABINGDON OR14 4RN, OXON, ENGLAND
SN 1476-0584
EI 1744-8395
J9 EXPERT REV VACCINES
JI Expert Rev. Vaccines
PD APR
PY 2013
VL 12
IS 4
BP 379
EP 393
DI 10.1586/ERV.13.15
PG 15
WC Immunology
WE Science Citation Index Expanded (SCI-EXPANDED)
SC Immunology
GA 133IX
UT WOS:000318133200010
PM 23560919
DA 2025-02-04
ER

PT J
AU Sam-Agudu, NA
   Rabie, H
   Pipo, MT
   Byamungu, LN
   Masekela, R
   van der Zalm, MM
   Redfern, A
   Dramowski, A
   Mukalay, A
   Gachuno, OW
   Mongweli, N
   Kinuthia, J
   Ishoso, DK
   Amoako, E
   Agyare, E
   Agbeno, EK
   Jibril, AM
   Abdullahi, AM
   Amadi, O
   Umar, UM
   Ayele, BT
   Machekano, RN
   Nyasulu, PS
   Hermans, MP
   Otshudiema, JO
   Nswe, CBP
   Kayembe, JMN
   Mbala-Kingebeni, P
   Muyembe-Tamfum, JJ
   Aanyu, HT
   Musoke, P
   Fowler, MG
   Sewankambo, N
   Suleman, F
   Adejumo, P
   Tsegaye, A
   Mteta, A
   Noormahomed, EV
   Deckelbaum, RJ
   Zumla, A
   Landu, DJM
   Tshilolo, L
   Zigabe, S
   Goga, A
   Mills, EJ
   Umar, LW
   Kruger, M
   Mofenson, LM
   Nachega, JB
AF Sam-Agudu, Nadia A.
   Rabie, Helena
   Pipo, Michel Tshiasuma
   Byamungu, Liliane Nsuli
   Masekela, Refiloe
   van der Zalm, Marieke M.
   Redfern, Andrew
   Dramowski, Angela
   Mukalay, Abdon
   Gachuno, Onesmus W.
   Mongweli, Nancy
   Kinuthia, John
   Ishoso, Daniel Katuashi
   Amoako, Emmanuella
   Agyare, Elizabeth
   Agbeno, Evans K.
   Jibril, Aishatu Mohammed
   Abdullahi, Asara M.
   Amadi, Oma
   Umar, Umar Mohammed
   Ayele, Birhanu T.
   Machekano, Rhoderick N.
   Nyasulu, Peter S.
   Hermans, Michel P.
   Otshudiema, John Otokoye
   Nswe, Christian Bongo-Pasi
   Kayembe, Jean-Marie N.
   Mbala-Kingebeni, Placide
   Muyembe-Tamfum, Jean-Jacques
   Aanyu, Hellen Tukamuhebwa
   Musoke, Philippa
   Fowler, Mary Glenn
   Sewankambo, Nelson
   Suleman, Fatima
   Adejumo, Prisca
   Tsegaye, Aster
   Mteta, Alfred
   Noormahomed, Emilia, V
   Deckelbaum, Richard J.
   Zumla, Alimuddin
   Landu, Don Jethro Mavungu
   Tshilolo, Leon
   Zigabe, Serge
   Goga, Ameena
   Mills, Edward J.
   Umar, Lawal W.
   Kruger, Mariana
   Mofenson, Lynne M.
   Nachega, Jean B.
CA Investigators AFREhlth COVID-19 Re
TI The Critical Need for Pooled Data on Coronavirus Disease 2019 in African
   Children: An AFREhealth Call for Action Through Multicountry Research
   Collaboration
SO CLINICAL INFECTIOUS DISEASES
LA English
DT Article
DE SARS-CoV-2; COVID-19; children; neonates; Africa
AB Globally, there are prevailing knowledge gaps in the epidemiology, clinical manifestations, and outcomes of severe acute respiratory syndrome coronavirus 2 (SARS-CoV-2) infection among children and adolescents; and these gaps are especially wide in African countries. The availability of robust age-disaggregated data is a critical first step in improving knowledge on disease burden and manifestations of coronavirus disease 2019 (COVID-19) among children. Furthermore, it is essential to improve understanding of SARS-CoV-2 interactions with comorbidities and coinfections such as human immunodeficiency virus (HIV), tuberculosis, malaria, sickle cell disease, and malnutrition, which are highly prevalent among children in sub-Saharan Africa. The African Forum for Research and Education in Health (AFREhealth) COVID-19 Research Collaboration on Children and Adolescents is conducting studies across Western, Central, Eastern, and Southern Africa to address existing knowledge gaps. This consortium is expected to generate key evidence to inform clinical practice and public health policy-making for COVID-19 while concurrently addressing other major diseases affecting children in African countries.
C1 [Sam-Agudu, Nadia A.] Inst Human Virol Nigeria, Pediat & Adolescent HIV Unit, Abuja, Nigeria.
   [Sam-Agudu, Nadia A.] Inst Human Virol Nigeria, Int Res Ctr Excellence, Abuja, Nigeria.
   [Sam-Agudu, Nadia A.] Univ Maryland, Sch Med, Inst Human Virol, Baltimore, MD 21201 USA.
   [Sam-Agudu, Nadia A.] Univ Maryland, Sch Med, Dept Pediat, Baltimore, MD 21201 USA.
   [Sam-Agudu, Nadia A.] Univ Cape Coast, Sch Med Sci, Dept Pediat & Child Hlth, Cape Coast, Ghana.
   [Rabie, Helena; van der Zalm, Marieke M.; Redfern, Andrew; Dramowski, Angela; Kruger, Mariana] Stellenbosch Univ, Dept Pediat & Child Hlth, Cape Town, South Africa.
   [Pipo, Michel Tshiasuma; Nswe, Christian Bongo-Pasi; Landu, Don Jethro Mavungu] Univ Notre Dame Kasayi, Fac Med, Ctr Interdisciplinaire Rech Ethnopharmacol, Dept Publ Hlth, Kananga, Rep Congo.
   [Byamungu, Liliane Nsuli; Masekela, Refiloe] Univ KwaZulu Natal, Coll Hlth Sci, Sch Clin Med, Dept Pediat & Child Hlth, Durban, South Africa.
   [van der Zalm, Marieke M.] Stellenbosch Univ, Desmond Tutu TB Ctr, Dept Pediat & Child Hlth, Cape Town, South Africa.
   [Mukalay, Abdon; Tshilolo, Leon] Univ Lubumbashi, Fac Med, Lubumbashi, DEM REP CONGO.
   [Gachuno, Onesmus W.; Kinuthia, John] Univ Nairobi, Dept Obstet & Gynecol, Nairobi, Kenya.
   [Mongweli, Nancy; Kinuthia, John] Kenyatta Natl Hosp, Dept Res & Programs, Nairobi, Kenya.
   [Mongweli, Nancy; Kinuthia, John] Kenyatta Natl Hosp, Dept Reprod Hlth, Nairobi, Kenya.
   [Ishoso, Daniel Katuashi] Univ Kinshasa, Kinshasa Sch Publ Hlth, Community Hlth Dept, Kinshasa, DEM REP CONGO.
   [Amoako, Emmanuella] Cape Coast Teaching Hosp, Dept Pediat, Cape Coast, Ghana.
   [Agyare, Elizabeth] Univ Cape Coast, Sch Med Sci, Dept Microbiol, Cape Coast, Ghana.
   [Agyare, Elizabeth; Agbeno, Evans K.] Cape Coast Teaching Hosp, Cape Coast, Ghana.
   [Agbeno, Evans K.] Univ Cape Coast, Sch Med Sci, Dept Obstet & Gynecol, Cape Coast, Ghana.
   [Jibril, Aishatu Mohammed; Umar, Lawal W.] Ahmadu Bello Univ, Coll Hlth Sci, Dept Pediat, Zaria, Nigeria.
   [Jibril, Aishatu Mohammed; Umar, Lawal W.] Ahmadu Bello Univ Teaching Hosp, Zaria, Nigeria.
   [Abdullahi, Asara M.] Ahmadu Bello Univ, Coll Hlth Sci, Dept Med, Zaria, Nigeria.
   [Abdullahi, Asara M.] Ahmadu Bello Teaching Hosp, Zaria, Nigeria.
   [Amadi, Oma] Asokoro Dist Hosp, Dept Pediat, Abuja, Nigeria.
   [Umar, Umar Mohammed] Asokoro Dist Hosp, Dept Internal Med, Abuja, Nigeria.
   [Ayele, Birhanu T.; Machekano, Rhoderick N.; Nyasulu, Peter S.] Stellenbosch Univ, Fac Med & Hlth Sci, Dept Global Hlth, Div Epidemiol & Biostat, Cape Town, South Africa.
   [Hermans, Michel P.] Clin Univ St Luc, Dept Endocrinol & Nutr, Brussels, Belgium.
   [Otshudiema, John Otokoye] WHO, COVID 19 Response, Hlth Emergencies Program, Kinshasa, DEM REP CONGO.
   [Nswe, Christian Bongo-Pasi; Landu, Don Jethro Mavungu] Univ Moderne Kinkole, Fac Publ Hlth, Kinshasa, DEM REP CONGO.
   [Kayembe, Jean-Marie N.] Univ Kinshasa, Fac Med, Dept Med, Kinshasa, DEM REP CONGO.
   [Mbala-Kingebeni, Placide; Muyembe-Tamfum, Jean-Jacques] Univ Kinshasa, Fac Med, Natl Inst Biomed Res, Kinshasa, DEM REP CONGO.
   [Mbala-Kingebeni, Placide; Muyembe-Tamfum, Jean-Jacques] Univ Kinshasa, Fac Med, Dept Med Microbiol & Virol, Kinshasa, DEM REP CONGO.
   [Aanyu, Hellen Tukamuhebwa] Mulago Hosp, Dept Pediat, Kampala, Uganda.
   [Musoke, Philippa] Makerere Univ, Coll Hlth Sci, Dept Pediat & Child Hlth, Kampala, Uganda.
   [Fowler, Mary Glenn] Johns Hopkins Univ, Sch Med, Dept Pathol, Baltimore, MD 21205 USA.
   [Sewankambo, Nelson] Makerere Univ, Coll Hlth Sci, Sch Med, Kampala, Uganda.
   [Suleman, Fatima] Univ KwaZulu Natal, Discipline Pharmaceut Sci, Durban, South Africa.
   [Adejumo, Prisca] Univ Ibadan, Dept Nursing, Ibadan, Nigeria.
   [Tsegaye, Aster] Addis Ababa Univ, Coll Hlth Sci, Dept Med Lab Sci, Addis Ababa, Ethiopia.
   [Mteta, Alfred] Kilimanjaro Christian Med Univ Coll, Moshi, Tanzania.
   [Noormahomed, Emilia, V] Eduardo Mondlane Univ, Fac Med, Maputo, Mozambique.
   [Deckelbaum, Richard J.] Columbia Univ, Dept Pediat, Irving Med Ctr, New York, NY 10027 USA.
   [Zumla, Alimuddin] UCL, Div Infect & Immun, Ctr Clin Microbiol, London, England.
   [Zumla, Alimuddin] UCL Hosp NHS Fdn Trust, NIHR Biomed Res Ctr, London, England.
   [Tshilolo, Leon] Official Univ Mbuji Mayi, Dept Pediat, Kinshasa, DEM REP CONGO.
   [Tshilolo, Leon] Ctr Hosp Monkole, Sickle Cell Dis Res Ctr, Kinshasa, DEM REP CONGO.
   [Tshilolo, Leon] Ctr Hosp Monkole, Ctr Format & Appui Sanit, Kinshasa, DEM REP CONGO.
   [Zigabe, Serge] Univ Catholique Bukavu, Hop Prov Gen Reference Bukavu, Dept Pediat, Serv Neonatol, Bukavu, DEM REP CONGO.
   [Goga, Ameena] South African Med Res Council, Cape Town, South Africa.
   [Goga, Ameena] Univ Pretoria, Dept Pediat & Child Hlth, Pretoria, South Africa.
   [Mills, Edward J.] Cytel, Dept Real World & Adv Analyt, Vancouver, BC, Canada.
   [Mills, Edward J.] McMaster Univ, Fac Hlth Sci, Dept Hlth Res Evidence & Impact, Hamilton, ON, Canada.
   [Mofenson, Lynne M.] Elizabeth Glaser Pediat AIDS Fdn, Washington, DC USA.
   [Nachega, Jean B.] Stellenbosch Univ, Dept Med, Fac Med & Hlth Sci, Cape Town, South Africa.
   [Nachega, Jean B.] Stellenbosch Univ, Ctr Infect Dis, Fac Med & Hlth Sci, Cape Town, South Africa.
   [Nachega, Jean B.] Johns Hopkins Bloomberg Sch Publ Hlth, Dept Epidemiol, Baltimore, MD USA.
   [Nachega, Jean B.] Johns Hopkins Bloomberg Sch Publ Hlth, Dept Int Hlth, Baltimore, MD USA.
   [Nachega, Jean B.] Univ Pittsburgh, Grad Sch Publ Hlth, Dept Epidemiol, Pittsburgh, PA 15260 USA.
   [Nachega, Jean B.] Univ Pittsburgh, Grad Sch Publ Hlth, Dept Infect Dis & Microbiol, Pittsburgh, PA 15261 USA.
   [Nachega, Jean B.] Univ Pittsburgh, Grad Sch Publ Hlth, Ctr Global Hlth, Pittsburgh, PA USA.
C3 University System of Maryland; University of Maryland Baltimore;
   University System of Maryland; University of Maryland Baltimore;
   University of Cape Coast; Stellenbosch University; University of Kwazulu
   Natal; Stellenbosch University; University Lubumbashi; University of
   Nairobi; Kenyatta National Hospital; Kenyatta National Hospital;
   Universite de Kinshasa; University of Cape Coast; University of Cape
   Coast; Ahmadu Bello University; Ahmadu Bello University; Ahmadu Bello
   University; Stellenbosch University; Universite Catholique Louvain;
   Cliniques Universitaires Saint-Luc; World Health Organization;
   Universite de Kinshasa; Universite de Kinshasa; Institute Nacional de
   Recherche Biomedical; Universite de Kinshasa; Mulago National Referral
   Hospital; Makerere University; Johns Hopkins University; Makerere
   University; University of Kwazulu Natal; University of Ibadan; Addis
   Ababa University; Eduardo Mondlane University; NewYork-Presbyterian
   Hospital; Columbia University; University of London; University College
   London; University of London; University College London; Official
   University of Mbujimayi; Catholic University of Bukavu; South African
   Medical Research Council; University of Pretoria; Cytel; Cytel Canada;
   McMaster University; Stellenbosch University; Stellenbosch University;
   Johns Hopkins University; Johns Hopkins Bloomberg School of Public
   Health; Johns Hopkins University; Johns Hopkins Bloomberg School of
   Public Health; Pennsylvania Commonwealth System of Higher Education
   (PCSHE); University of Pittsburgh; Pennsylvania Commonwealth System of
   Higher Education (PCSHE); University of Pittsburgh; Pennsylvania
   Commonwealth System of Higher Education (PCSHE); University of
   Pittsburgh
RP Nachega, JB (corresponding author), Dept Med, Francis van Zijl Dr,Parow 7505,Clin Bldg, Cape Town, South Africa.; Nachega, JB (corresponding author), Ctr Infect Dis, Francis van Zijl Dr,Parow 7505,Clin Bldg, Cape Town, South Africa.
EM jnachega@sun.ac.za
RI Zumla, Alimuddin/ABA-8208-2020; Tsegaye, Aster/AAH-7028-2020;
   Noormahomed, Emilia/AFP-9969-2022; masekela, Refiloe/ABB-4774-2021;
   ADEJUMO, Prisca/HDN-0124-2022; Rabie, Helena/ABH-1437-2020; Suleman,
   Fatima/GQP-0955-2022; Mofenson, Lynne/P-9631-2019; Zumla, Professor Sir
   Alimuddin/HJH-4993-2023
OI Tshilolo, Leon/0000-0002-6318-0227; Suleman, Fatima/0000-0002-8559-9168;
   van der Zalm, Marieke M/0000-0002-8787-9139; Mavungu Landu, Don
   Jethro/0000-0003-1260-9676; Tsegaye, Aster/0000-0002-9026-4629;
   Masekela, Refiloe/0000-0001-9665-2035; Dramowski,
   Angela/0000-0002-0161-9791; BONGO-PASI NSWE,
   Christian/0009-0001-9035-2071; Zumla, Professor Sir
   Alimuddin/0000-0002-5111-5735; Mbala-Kingebeni,
   Placide/0000-0003-1556-3570; Redfern, Andrew/0000-0002-6949-6249;
   Mofenson, Lynne/0000-0002-2818-9808
FU US National Institutes of Health (NIH)/Fogarty International Centre
   (FIC) [1R25TW011217-01]; African Forum for Research and Education in
   Health (AFREhealth)
FX This work was supported by the US National Institutes of Health
   (NIH)/Fogarty International Centre (FIC), Grant No. 1R25TW011217-01 to
   the African Forum for Research and Education in Health (AFREhealth).
CR Adedeji IA, 2020, PAN AFR MED J, V35, DOI 10.11604/pamj.supp.2020.35.145.25350
   Adetola HH, 2020, PAN AFR MED J, V37, DOI 10.11604/pamj.supp.2020.37.28.26312
   Africa Centres for Disease Control and Prevention, 2020, HLTH ADV MULT INFL S
   Antúnez-Montes OY, 2021, PEDIATR INFECT DIS J, V40, pE1, DOI 10.1097/INF.0000000000002949
   Ashinyo ME, 2020, PAN AFR MED J, V37, DOI 10.11604/pamj.supp.2020.37.9.25718
   Bailey LC, 2021, JAMA PEDIATR, V175, P176, DOI 10.1001/jamapediatrics.2020.5052
   Bandi S, 2020, PEDIAT ALLERG IMM-UK, V31, P861, DOI [10.1111/pai.13298, 10.1111/PAI.13298]
   Castagnoli R, 2020, JAMA PEDIATR, V174, P882, DOI 10.1001/jamapediatrics.2020.1467
   Coker M, 2021, PEDIATR RES, V89, P1078, DOI 10.1038/s41390-020-01174-y
   Dufort EM, 2020, NEW ENGL J MED, V383, P347, DOI 10.1056/NEJMoa2021756
   Fernandes DM, 2021, J PEDIATR-US, V230, P23, DOI 10.1016/j.jpeds.2020.11.016
   Fondo de las Naciones Unidas para la Infancia, 2020, Averting a lost COVID generation: a six-point plan to respond, recover and reimagine a post-pandemic world for every child
   Gebremariam BM, 2020, PAN AFR MED J, V37, DOI 10.11604/pamj.supp.2020.37.7.24436
   Götzinger F, 2020, LANCET CHILD ADOLESC, V4, P653, DOI 10.1016/S2352-4642(20)30177-2
   Ibrahim OR, 2020, PAN AFR MED J, V35, DOI [10.11604/pamj.supp.2020.35.2.23597, 10.11604/pamj.2020.35.2.23597]
   Khan MS, 2020, BMJ GLOB HEALTH, V5, DOI 10.1136/bmjgh-2020-002830
   Kitano T, 2021, PLOS ONE, V16, DOI 10.1371/journal.pone.0246326
   Lal A, 2022, DISASTER MED PUBLIC, V16, P333, DOI 10.1017/dmp.2020.361
   Li BB, 2020, FRONT PEDIATR, V8, DOI 10.3389/fped.2020.591132
   Lishman J, 2020, PEDIATR INFECT DIS J, V39, pE472, DOI 10.1097/INF.0000000000002900
   Ma XF, 2021, J MED VIROL, V93, P234, DOI 10.1002/jmv.26208
   Mantovani A, 2021, PEDIATR RES, V89, P733, DOI 10.1038/s41390-020-1015-2
   Mbondji PE, 2014, J ROY SOC MED, V107, P34, DOI 10.1177/0141076814531750
   Mehta NS, 2020, CLIN INFECT DIS, V71, P2469, DOI 10.1093/cid/ciaa556
   Mutale W, 2013, BMC HEALTH SERV RES, V13, DOI 10.1186/1472-6963-13-S2-S9
   Nachega JB, 2020, AM J TROP MED HYG, V103, P2419, DOI 10.4269/ajtmh.20-1240
   Nachega JB, 2021, AM J TROP MED HYG, V104, P461, DOI 10.4269/ajtmh.20-1553
   Omaswa F, 2017, LANCET GLOB HEALTH, V5, pE965, DOI 10.1016/S2214-109X(17)30329-7
   Post LA, 2020, J MED INTERNET RES, V22, DOI 10.2196/24248
   Rostami A, 2021, CLIN MICROBIOL INFEC, V27, P331, DOI 10.1016/j.cmi.2020.10.020
   South African Medical Research Council, 2020, RES COLL COVID 19 CH
   Swann OV, 2020, BMJ-BRIT MED J, V370, DOI 10.1136/bmj.m3249
   Tsankov BK, 2021, INT J INFECT DIS, V103, P246, DOI 10.1016/j.ijid.2020.11.163
   Van der Zalm MM, 2020, CLIN INFECT DIS
   Verdoni L, 2020, LANCET, V395, P1771, DOI 10.1016/S0140-6736(20)31103-X
   Webb Kate, 2020, Lancet Child Adolesc Health, V4, pe38, DOI 10.1016/S2352-4642(20)30272-8
   Whittaker E, 2020, JAMA-J AM MED ASSOC, V324, P259, DOI 10.1001/jama.2020.10369
   World Health Organization, 2020, WHO COVID 19 SIT REP
   World Health Organization, 2021, COVID-19 dashboard, DOI DOI 10.46945/BPJ.10.1.03.01
NR 39
TC 11
Z9 11
U1 0
U2 1
PU OXFORD UNIV PRESS INC
PI CARY
PA JOURNALS DEPT, 2001 EVANS RD, CARY, NC 27513 USA
SN 1058-4838
EI 1537-6591
J9 CLIN INFECT DIS
JI Clin. Infect. Dis.
PD NOV 15
PY 2021
VL 73
IS 10
BP 1913
EP 1919
DI 10.1093/cid/ciab142
PG 7
WC Immunology; Infectious Diseases; Microbiology
WE Science Citation Index Expanded (SCI-EXPANDED)
SC Immunology; Infectious Diseases; Microbiology
GA XL5GO
UT WOS:000728173000027
PM 33580256
OA hybrid, Green Published
DA 2025-02-04
ER

PT J
AU Crowther, NJ
AF Crowther, Nigel J.
TI Early determinants of chronic disease in developing countries
SO BEST PRACTICE & RESEARCH CLINICAL ENDOCRINOLOGY & METABOLISM
LA English
DT Article
DE thrifty phenotype; foetal growth; diabetes; cardiovascular disease;
   developing world
ID LOW-BIRTH-WEIGHT; IMPAIRED GLUCOSE-TOLERANCE; CORONARY-HEART-DISEASE;
   LIFE RISK-FACTORS; INSULIN-RESISTANCE SYNDROME; INCREASED
   BLOOD-PRESSURE; FOR-GESTATIONAL-AGE; BODY-MASS INDEX; METABOLIC
   SYNDROME; CARDIOVASCULAR-DISEASE
AB The prevalence of non-communicable diseases (NCDs) is rising in developing countries. The extent to which this is due to a nutritional mismatch in foetal and adult life is unknown however, studies in such countries show that the risk of chronic diseases is increased in low birthweight subjects who become obese adults. Immune dysfunction is also linked to low birthweight. Therefore, in countries where communicable diseases are prevalent, infection may be exacerbated by factors acting in utero. It is also possible that the foetal growth-retarding effects of maternal Human Immunodeficiency Virus (HIV) and malaria infection may contribute to an increased risk of NCDs later in life. Low birth-weight and postnatal growth faltering followed by rapid weight gain define subjects who develop NCDs. Dietary interventions at specific time points in the life course may therefore be important for reducing disease risk. (C) 2012 Elsevier Ltd. All rights reserved.
C1 Univ Witwatersrand, Sch Med, Dept Chem Pathol, Natl Hlth Lab Serv, ZA-2193 Parktown, South Africa.
C3 University of Witwatersrand
RP Crowther, NJ (corresponding author), Univ Witwatersrand, Sch Med, Dept Chem Pathol, Natl Hlth Lab Serv, 7 York Rd, ZA-2193 Parktown, South Africa.
EM nigel.crowther@nhls.ac.za
OI Crowther, Nigel John/0000-0002-5766-1745
CR Adair LS, 2009, AM J CLIN NUTR, V89, P1383, DOI 10.3945/ajcn.2008.27139
   Akinboboye O, 2003, J HUM HYPERTENS, V17, P381, DOI 10.1038/sj.jhh.1001562
   Arnuna P, 2008, P NUTR SOC, V67, P82, DOI 10.1017/S0029665108006058
   Barker DJP, 2002, INT J EPIDEMIOL, V31, P1235, DOI 10.1093/ije/31.6.1235
   Barker DJP, 1998, CLIN SCI, V95, P115, DOI 10.1042/CS19980019
   Barros FC, 1999, INT J EPIDEMIOL, V28, P676, DOI 10.1093/ije/28.4.676
   Bavdekar A, 1999, DIABETES, V48, P2422, DOI 10.2337/diabetes.48.12.2422
   Bhopal R, 1999, BRIT MED J, V319, P215, DOI 10.1136/bmj.319.7204.215
   Boney CM, 2005, PEDIATRICS, V115, pE290, DOI 10.1542/peds.2004-1808
   Bowers K, 2011, PEDIATRICS, V127, pE1272, DOI 10.1542/peds.2010-2213
   Boyne MS, 2010, BRIT J NUTR, V104, P1026, DOI 10.1017/S0007114510001790
   BRABIN B, 1991, INT J EPIDEMIOL, V20, P276, DOI 10.1093/ije/20.1.276
   Brocklehurst P, 1998, BRIT J OBSTET GYNAEC, V105, P836, DOI 10.1111/j.1471-0528.1998.tb10227.x
   Cheung YF, 2004, ARCH DIS CHILD, V89, P217, DOI 10.1136/adc.2003.025999
   Corvalan C, 2007, INT J EPIDEMIOL, V36, P550, DOI 10.1093/ije/dym010
   Crowther NJ, 1998, DIABETOLOGIA, V41, P1163, DOI 10.1007/s001250051046
   Crowther NJ, 2000, DIABETOLOGIA, V43, P978, DOI 10.1007/s001250051479
   DOWSE GK, 1991, AM J EPIDEMIOL, V133, P1093, DOI 10.1093/oxfordjournals.aje.a115822
   Dubois L, 2006, INT J OBESITY, V30, P610, DOI 10.1038/sj.ijo.0803141
   Eapen D, 2009, VASC HEALTH RISK MAN, V5, P731
   Eriksson JG, 2006, DIABETOLOGIA, V49, P2853, DOI 10.1007/s00125-006-0459-1
   Fall CHD, 2008, DIABETES CARE, V31, P2349, DOI 10.2337/dc08-0911
   Fan ZJ, 2010, ANN MED, V42, P596, DOI 10.3109/07853890.2010.514283
   Franco MCP, 2008, CLIN SCI, V114, P375, DOI 10.1042/CS20070284
   Franco MCP, 2007, PEDIATR RES, V62, P204, DOI 10.1203/PDR.0b013e3180986d04
   Franco MCP, 2006, HYPERTENSION, V48, P45, DOI 10.1161/01.HYP.0000223446.49596.3a
   Gamborg M, 2007, AM J EPIDEMIOL, V166, P634, DOI 10.1093/aje/kwm042
   Gavin AR, 2011, J ADOLESCENT HEALTH, V49, P166, DOI 10.1016/j.jadohealth.2010.11.246
   Godfrey KM, 1997, BRIT J OBSTET GYNAEC, V104, P663, DOI 10.1111/j.1471-0528.1997.tb11975.x
   Gray IP, 2002, J CLIN ENDOCR METAB, V87, P4252, DOI 10.1210/jc.2001-011961
   Gupta M, 2007, INDIAN PEDIATR, V44, P177
   HALES CN, 1992, DIABETOLOGIA, V35, P595, DOI 10.1093/ije/dyt133
   HALES CN, 1991, BMJ-BRIT MED J, V303, P1019, DOI 10.1136/bmj.303.6809.1019
   Hawkesworth S, 2011, AM J CLIN NUTR, V94, p1853S, DOI 10.3945/ajcn.110.000877
   Horta BL, 2009, ACTA PAEDIATR, V98, P1024, DOI 10.1111/j.1651-2227.2009.01247.x
   Hult M, 2010, PLOS ONE, V5, DOI 10.1371/journal.pone.0013582
   Jalil F, 2008, J HEALTH POPUL NUTR, V26, P12
   Joseph KS, 1996, EPIDEMIOL REV, V18, P158, DOI 10.1093/oxfordjournals.epirev.a017923
   Khambalia A, 2011, BMC PUBLIC HEALTH, V11, DOI 10.1186/1471-2458-11-719
   Kinra S, 2008, BMJ-BRIT MED J, V337, DOI 10.1136/bmj.a605
   Kinra S, 2011, AM J EPIDEMIOL, V174, P154, DOI 10.1093/aje/kwr053
   Kumar R, 2004, INT J EPIDEMIOL, V33, P87, DOI 10.1093/ije/dyh239
   Lakshmy R, 2011, INT J EPIDEMIOL, V40, P102, DOI 10.1093/ije/dyq121
   Law CM, 1996, J HYPERTENS, V14, P935
   Law CM, 2001, INT J EPIDEMIOL, V30, P52, DOI 10.1093/ije/30.1.52
   Lemos JO, 2010, BRIT J NUTR, V103, P386, DOI 10.1017/S000711450999184X
   Leong NM, 2003, INT J CANCER, V103, P789, DOI 10.1002/ijc.10886
   Levitt NS, 1999, J EPIDEMIOL COMMUN H, V53, P264, DOI 10.1136/jech.53.5.264
   Levitt NS, 2005, DIABETOLOGIA, V48, P1118, DOI 10.1007/s00125-005-1748-9
   Levitt NS, 2000, J CLIN ENDOCR METAB, V85, P4611, DOI 10.1210/jc.85.12.4611
   Li YP, 2010, DIABETES, V59, P2400, DOI 10.2337/db10-0385
   Longo-Mbenza B, 1999, J CARDIOVASC RISK, V6, P311
   Lopez AD, 2006, LANCET, V367, P1747, DOI 10.1016/S0140-6736(06)68770-9
   Martin Allison, 2009, Expert Rev Clin Pharmacol, V2, P381, DOI 10.1586/ecp.09.11
   Mbanya JCN, 2010, LANCET, V375, P2254, DOI 10.1016/S0140-6736(10)60550-8
   Menezes AMB, 2007, AM J EPIDEMIOL, V165, P611, DOI 10.1093/aje/kwk031
   Mi J, 2008, OBES REV, V9, P91, DOI 10.1111/j.1467-789X.2007.00446.x
   Mi J, 2000, ANN INTERN MED, V132, P253, DOI 10.7326/0003-4819-132-4-200002150-00002
   Mohan V, 2008, DIABETES RES CLIN PR, V80, P159, DOI 10.1016/j.diabres.2007.11.018
   Moore SE, 2004, AM J CLIN NUTR, V80, P453, DOI 10.1093/ajcn/80.2.453
   Nazmi A, 2009, AM J HUM BIOL, V21, P192, DOI 10.1002/ajhb.20852
   Norris SA, 2012, DIABETES CARE, V35, P72, DOI 10.2337/dc11-0456
   Olson Christine M, 2010, Child Obes, V6, P201, DOI 10.1089/chi.2010.0419
   OMAR MAK, 1994, DIABETES CARE, V17, P70, DOI 10.2337/diacare.17.1.70
   Opie LH, 2005, CIRCULATION, V112, P3562, DOI 10.1161/CIRCULATIONAHA.105.539569
   OUNSTED M, 1986, ANN HUM BIOL, V13, P143, DOI 10.1080/03014468600008281
   Prentice AM, 2003, BMJ-BRIT MED J, V327, P880, DOI 10.1136/bmj.327.7420.880
   Raghupathy P, 2010, DIABETES RES CLIN PR, V87, P283, DOI 10.1016/j.diabres.2009.11.015
   Raqib R, 2007, AM J CLIN NUTR, V85, P845, DOI 10.1093/ajcn/85.3.845
   Ravelli ACJ, 1998, LANCET, V351, P173, DOI 10.1016/S0140-6736(97)07244-9
   Richter LM, 2011, INT J EPIDEMIOLOGY
   Rondó PHC, 2008, CLIN SCI, V115, P317, DOI 10.1042/CS20070420
   Salvi P, 2010, AM J HYPERTENS, V23, P379, DOI 10.1038/ajh.2009.275
   Schooling CM, 2010, BMC PUBLIC HEALTH, V10, DOI 10.1186/1471-2458-10-270
   Schroeder DG, 1999, AM J EPIDEMIOL, V149, P177, DOI 10.1093/oxfordjournals.aje.a009784
   SINGH M, 1978, INDIAN PEDIATR, V15, P563
   Singh RB, 1997, EUR HEART J, V18, P1728
   Stein AD, 2006, AM J EPIDEMIOL, V164, P1160, DOI 10.1093/aje/kwj328
   Stein CE, 1996, LANCET, V348, P1269, DOI 10.1016/S0140-6736(96)04547-3
   Strufaldi MWL, 2009, EUR J PEDIATR, V168, P619, DOI 10.1007/s00431-008-0813-z
   Tian JY, 2006, EUR J ENDOCRINOL, V155, P601, DOI 10.1530/eje.1.02265
   VALDEZ R, 1994, DIABETOLOGIA, V37, P624, DOI 10.1007/BF00403383
   Walker SP, 2001, J EPIDEMIOL COMMUN H, V55, P394, DOI 10.1136/jech.55.6.394
   Woelk G, 1998, ARCH DIS CHILD-FETAL, V79, pF119, DOI 10.1136/fn.79.2.F119
   World Health Organization, 2005, Preventing Chronic Diseases: A Vital Investment
   Xiao XH, 2008, DIABETES CARE, V31, P483, DOI 10.2337/dc07-1130
   YAJNIK CS, 1995, DIABETIC MED, V12, P330, DOI 10.1111/j.1464-5491.1995.tb00487.x
   Zhao MF, 2002, INT J EPIDEMIOL, V31, P1043, DOI 10.1093/ije/31.5.1043
   ZIMMET P, 1978, AUST NZ J MED, V8, P141, DOI 10.1111/j.1445-5994.1978.tb04500.x
   ZIMMET P, 1977, DIABETOLOGIA, V13, P111, DOI 10.1007/BF00745137
   Ziraba AK, 2009, BMC PUBLIC HEALTH, V9, DOI 10.1186/1471-2458-9-465
NR 91
TC 12
Z9 14
U1 0
U2 11
PU ELSEVIER SCI LTD
PI OXFORD
PA THE BOULEVARD, LANGFORD LANE, KIDLINGTON, OXFORD OX5 1GB, OXON, ENGLAND
SN 1521-690X
EI 1532-1908
J9 BEST PRACT RES CL EN
JI Best Pract. Res. Clin. Endoc. Metab.
PD OCT
PY 2012
VL 26
IS 5
BP 655
EP 665
DI 10.1016/j.beem.2012.03.006
PG 11
WC Endocrinology & Metabolism
WE Science Citation Index Expanded (SCI-EXPANDED)
SC Endocrinology & Metabolism
GA 017DT
UT WOS:000309571000008
PM 22980047
DA 2025-02-04
ER

PT J
AU Qin, ZK
   Ronchieri, E
AF Qin, Zhikang
   Ronchieri, Elisabetta
TI Exploring Pandemics Events on Twitter by Using Sentiment Analysis and
   Topic Modelling
SO APPLIED SCIENCES-BASEL
LA English
DT Article
DE epidemics; Twitter; natural language processing; topic modelling;
   sentiment analysis; ARI; cholera; Ebola; malaria; Zika
ID SOCIAL MEDIA
AB At the end of 2019, while the world was being hit by the COVID-19 virus and, consequently, was living a global health crisis, many other pandemics were putting humankind in danger. The role of social media is of paramount importance in these kinds of contexts because they help health systems to cope with emergencies by contributing to conducting some activities, such as the identification of public concerns, the detection of infections' symptoms, and the traceability of the virus diffusion. In this paper, we have analysed comments on events related to cholera, Ebola, HIV/AIDS, influenza, malaria, Spanish influenza, swine flu, tuberculosis, typhus, yellow fever, and Zika, collecting 369,472 tweets from 3 March to 15 September 2022. Our analysis has started with the collection of comments composed of unstructured texts on which we have applied natural language processing solutions. Following, we have employed topic modelling and sentiment analysis techniques to obtain a collection of people's concerns and attitudes towards these pandemics. According to our findings, people's discussions were mostly about malaria, influenza, and tuberculosis, and the focus was on the diseases themselves. As regards emotions, the most popular were fear, trust, and disgust, where trust is mainly regarding HIV/AIDS tweets.
C1 [Qin, Zhikang; Ronchieri, Elisabetta] Univ Bologna, Dept Stat Sci, I-40126 Bologna, Italy.
   [Ronchieri, Elisabetta] INFN Natl Inst Nucl Phys CNAF, I-40126 Bologna, Italy.
C3 University of Bologna
RP Ronchieri, E (corresponding author), Univ Bologna, Dept Stat Sci, I-40126 Bologna, Italy.; Ronchieri, E (corresponding author), INFN Natl Inst Nucl Phys CNAF, I-40126 Bologna, Italy.
EM elisabetta.ronchieri@cnaf.infn.it
RI Ronchieri, Elisabetta/J-4749-2012
OI Ronchieri, Elisabetta/0000-0002-7341-6491
CR Alodadi M, 2015, 2015 IEEE INTERNATIONAL CONFERENCE ON HEALTHCARE INFORMATICS (ICHI 2015), P521, DOI 10.1109/ICHI.2015.99
   Alsudias L, 2021, JMIR MED INF, V9, DOI 10.2196/27670
   Andreadis Stelios, 2021, Online Soc Netw Media, V23, P100134, DOI 10.1016/j.osnem.2021.100134
   [Anonymous], NRCEMOTION NRC AFFEC
   [Anonymous], TWEEPY TWEEPY DOCUME
   [Anonymous], PYPI AUTOCORRECT 2 6
   [Anonymous], 2011, Proceedings of the conference on empirical methods in natural language processing
   [Anonymous], CDC EPIDEMIC TYPHUS
   [Anonymous], GENSIM GENSIM 4 2 0
   [Anonymous], LETS HOME 200 PATIEN
   [Anonymous], KMH YELLOW FEVER KEN
   [Anonymous], NLTK NLTK DOCUMENTAT
   BBC, BBC
   Bellandi V, 2020, 2020 7TH INTERNATIONAL CONFERENCE ON INTERNET OF THINGS: SYSTEMS, MANAGEMENT AND SECURITY (IOTSMS), DOI 10.1109/IOTSMS52051.2020.9340213
   Biancovilli P, 2021, BMC PUBLIC HEALTH, V21, DOI 10.1186/s12889-021-11165-1
   Blei DM, 2003, J MACH LEARN RES, V3, P993, DOI 10.1162/jmlr.2003.3.4-5.993
   Cinelli Matteo, 2020, Sci Rep, V10, P16598, DOI 10.1038/s41598-020-73510-5
   Cornejo-Reyes J., 2020, P P 5 SOCIAL MEDIA M, P1
   Durazzi F, 2021, SCI REP-UK, V11, DOI 10.1038/s41598-021-99301-0
   Fan V., 2016, INCLUSIVE COST PANDE, DOI [10.3386/w22137, DOI 10.3386/W22137]
   Faruqui M, 2014, PROCEEDINGS OF 52ND ANNUAL MEETING OF THE ASSOCIATION FOR COMPUTATIONAL LINGUISTICS: SYSTEM DEMONSTRATIONS, P19
   Gori D, 2021, VACCINES-BASEL, V9, DOI 10.3390/vaccines9020173
   Graff M, 2022, COMPUT GEOSCI-UK, V159, DOI 10.1016/j.cageo.2021.105012
   Grajales FJ III, 2014, J MED INTERNET RES, V16, DOI 10.2196/jmir.2912
   Househ M, 2016, HEALTH INFORM J, V22, P470, DOI 10.1177/1460458214568037
   HUBERT L, 1985, J CLASSIF, V2, P193, DOI 10.1007/BF01908075
   Imran M, 2022, DATA, V7, DOI 10.3390/data7010008
   Jacobson O., 2016, P 15 WORKSHOP BIOMED, DOI [10.18653/v1/w16-2926, DOI 10.18653/V1/W16-2926]
   Joulin A., 2016, ARXIV, DOI 1612.03651v1
   Kappus P., 2022, ARXIV
   Karthika P., 2019, 2019 IEEE INT C INT, DOI [DOI 10.1109/INCOS45849.2019.8951367, 10.1109/incos45849.2019.8951367]
   Mahdikhani M., 2022, Int. J. Inf. Manage. Data Insights, V2, DOI [10.1016/j.jjimei.2021.100053, DOI 10.1016/J.JJIMEI.2021.100053]
   Mohammad S.M., 2018, P 11 EDITION LANGUAG
   Morens DM, 2004, NATURE, V430, P242, DOI 10.1038/nature02759
   Paul MJ, 2016, BIOCOMPUT-PAC SYM, P468
   Qorib M, 2023, EXPERT SYST APPL, V212, DOI 10.1016/j.eswa.2022.118715
   Santillana M, 2015, PLOS COMPUT BIOL, V11, DOI 10.1371/journal.pcbi.1004513
   Sepúlveda A, 2021, ELECTRONICS-SWITZ, V10, DOI 10.3390/electronics10243157
   Shahapure KR, 2020, PR INT CONF DATA SC, P747, DOI 10.1109/DSAA49011.2020.00096
   Sicilia R, 2018, EXPERT SYST APPL, V110, P33, DOI 10.1016/j.eswa.2018.05.019
   Sievert Carson., 2014, P WORKSH INT LANG LE, P63, DOI 10.3115/v1/W14-3110
   spacy, IND STRENGTH NAT LAN
   Tissot HC, 2020, IEEE J BIOMED HEALTH, V24, P2950, DOI 10.1109/JBHI.2020.2977925
   Tsvetkov Yulia., 2015, P 2015 C EMP METH NA, P2049, DOI 10.18653/v1/D15-1243
   UN Ethiopia, ESS AID REACH TIGR R
   Vilic A, 2016, IEEE ENG MED BIO, P2529, DOI 10.1109/EMBC.2016.7591245
   WHO, EB VIR DIS DEM REP C
   Wikipidia, QUEENSL TICK TYPH
   Yin Z, 2018, Arxiv, DOI arXiv:1812.04224
   Yousefinaghani S, 2019, SCI REP-UK, V9, DOI 10.1038/s41598-019-54388-4
   Zhang XW, 2020, COMPLEXITY, V2020, DOI 10.1155/2020/6688912
NR 51
TC 7
Z9 7
U1 1
U2 11
PU MDPI
PI BASEL
PA ST ALBAN-ANLAGE 66, CH-4052 BASEL, SWITZERLAND
EI 2076-3417
J9 APPL SCI-BASEL
JI Appl. Sci.-Basel
PD DEC
PY 2022
VL 12
IS 23
AR 11924
DI 10.3390/app122311924
PG 21
WC Chemistry, Multidisciplinary; Engineering, Multidisciplinary; Materials
   Science, Multidisciplinary; Physics, Applied
WE Science Citation Index Expanded (SCI-EXPANDED)
SC Chemistry; Engineering; Materials Science; Physics
GA 6V5LB
UT WOS:000895088000001
OA gold, Green Submitted
DA 2025-02-04
ER

PT S
AU Kershaw, T
   Wavre-Shapton, ST
   Signoret, N
   Marsh, M
AF Kershaw, Tom
   Wavre-Shapton, Silene T.
   Signoret, Nathalie
   Marsh, Mark
BE Handel, TM
   Hamel, DJ
TI ANALYSIS OF CHEMOKINE RECEPTOR ENDOCYTOSIS AND INTRACELLULAR TRAFFICKING
SO CHEMOKINES, PT A
SE Methods in Enzymology
LA English
DT Review; Book Chapter
ID CLATHRIN LATTICES; BETA-ARRESTINS; SMALL-MOLECULE; CCR5; HIV; VIRUS;
   INTERNALIZATION; INHIBITION; INFECTION; CXCR4
AB Chemokine receptors are G protein-coupled receptors (GPCRs) that, through their ability to regulate chemotaxis by responding to small chemoattractant peptides termed chemokines, are involved in the development, maintenance, and functional activities of the immune system. In addition, members of the chemokine receptor family have been implicated in a number of other physiological and pathological processes, including human immunodeficiency virus infection and malaria. These activities are dependent on receptor expression at the cell surface and cellular events that reduce the cell-surface expression of chemokine receptors can abrogate these activities. Moreover, internalization of chemokine receptors by endocytosis is necessary for both receptor degradation and recycling, key regulatory processes that determine cell-surface expression levels. Here we provide detailed methods for the quantitative analysis of CCR5 endocytosis and recycling by flow cytometry, as well as fluorescence and electron microscopic procedures to analyze the endocytosis and intracellular trafficking of CCR5 by immunolabeling of cells or cryosections. In principle, the same approaches can be used for analyzing other chemokine receptors and other GPCR or non-GPCR cell-surface proteins.
C1 [Kershaw, Tom; Marsh, Mark] UCL, MRC, Mol Cell Biol Lab, Cell Biol Unit, London, England.
   [Kershaw, Tom; Marsh, Mark] UCL, Dept Cell & Dev Biol, London, England.
   [Signoret, Nathalie] Univ York, Dept Biol, Ctr Immunol & Infect, York YO10 5DD, N Yorkshire, England.
   [Signoret, Nathalie] Univ York, Hull York Med Sch, York YO10 5DD, N Yorkshire, England.
   [Wavre-Shapton, Silene T.] Univ London Imperial Coll Sci Technol & Med, Mol Med NHL1, London, England.
C3 University of London; University College London; University of London;
   University College London; University of York - UK; University of Hull;
   University of York - UK; Imperial College London
RP Kershaw, T (corresponding author), UCL, MRC, Mol Cell Biol Lab, Cell Biol Unit, London, England.
RI Marsh, Mark/B-4105-2009
OI Marsh, Mark/0000-0002-0213-3259; Signoret, Nathalie Yvonne
   Micheline/0000-0003-4977-4149
FU UK Medical Research Council; Biotechnology and Biological Sciences
   Research Council; MRC [MC_U122665002] Funding Source: UKRI
FX The UK Medical Research Council supported this work through the MRC Cell
   Biology Unit. N.S. is supported by the Biotechnology and Biological
   Sciences Research Council.
CR Baba M, 1999, P NATL ACAD SCI USA, V96, P5698, DOI 10.1073/pnas.96.10.5698
   Blanpain C, 2002, MOL BIOL CELL, V13, P723, DOI 10.1091/mbc.01-03-0129
   Defea K, 2008, BRIT J PHARMACOL, V153, pS298, DOI 10.1038/sj.bjp.0707508
   Delhaye M, 2007, MOL PHARMACOL, V72, P1497, DOI 10.1124/mol.107.038422
   Endres MJ, 1996, CELL, V87, P745, DOI 10.1016/S0092-8674(00)81393-8
   Fraile-Ramos A, 2003, TRAFFIC, V4, P243, DOI 10.1034/j.1600-0854.2003.00079.x
   Hanyaloglu AC, 2008, ANNU REV PHARMACOL, V48, P537, DOI 10.1146/annurev.pharmtox.48.113006.094830
   Hill CM, 1998, VIROLOGY, V248, P357, DOI 10.1006/viro.1998.9283
   Hüttenrach F, 2005, J BIOL CHEM, V280, P37503, DOI 10.1074/jbc.M500535200
   Klasse PJ, 1999, J VIROL, V73, P7453, DOI 10.1128/JVI.73.9.7453-7466.1999
   Lee B, 1999, J BIOL CHEM, V274, P9617, DOI 10.1074/jbc.274.14.9617
   Lusso P, 2006, EMBO J, V25, P447, DOI 10.1038/sj.emboj.7600947
   Mack M, 1998, J EXP MED, V187, P1215, DOI 10.1084/jem.187.8.1215
   Marchese A, 2003, DEV CELL, V5, P709, DOI 10.1016/S1534-5807(03)00321-6
   MARSH M, 1980, J MOL BIOL, V142, P439, DOI 10.1016/0022-2836(80)90281-8
   Martínez MA, 2002, AIDS, V16, P2385, DOI 10.1097/00002030-200212060-00002
   McKnight A, 1997, J VIROL, V71, P1692, DOI 10.1128/JVI.71.2.1692-1696.1997
   McLean AJ, 2000, BRIT J PHARMACOL, V130, P1825, DOI 10.1038/sj.bjp.0703506
   MILLER K, 1991, CELL, V65, P621, DOI 10.1016/0092-8674(91)90094-F
   Murphy PM, 2000, PHARMACOL REV, V52, P145
   Pelchen-Matthews A, 2007, METHOD CELL BIOL, V79, P515, DOI 10.1016/S0091-679X(06)79020-3
   PELCHENMATTHEWS A, 1989, EMBO J, V8, P3641, DOI 10.1002/j.1460-2075.1989.tb08538.x
   Sallusto F, 2008, NAT IMMUNOL, V9, P949, DOI 10.1038/ni.f.214
   SANAN DA, 1991, J HISTOCHEM CYTOCHEM, V39, P1017, DOI 10.1177/39.8.1906908
   Schulte G, 2007, ACTA PHYSIOL, V190, P33, DOI 10.1111/j.1365-201X.2007.01696.x
   Segerer S, 1999, KIDNEY INT, V56, P52, DOI 10.1046/j.1523-1755.1999.00544.x
   Shiraishi M, 2000, J MED CHEM, V43, P2049, DOI 10.1021/jm9906264
   Signoret N, 2005, MOL BIOL CELL, V16, P902, DOI 10.1091/mbc.e04-08-0687
   Signoret N, 2004, TRAFFIC, V5, P529, DOI 10.1111/j.1600-0854.2004.00200.x
   Signoret N, 2000, METH MOL B, V138, P197
   Signoret N, 2000, J CELL BIOL, V151, P1281, DOI 10.1083/jcb.151.6.1281
   Signoret N, 1997, J CELL BIOL, V139, P651, DOI 10.1083/jcb.139.3.651
   Simmons G, 2000, IMMUNOL REV, V177, P112, DOI 10.1034/j.1600-065X.2000.17719.x
   Slot JW, 2007, NAT PROTOC, V2, P2480, DOI 10.1038/nprot.2007.365
   Tarasova NI, 1998, J BIOL CHEM, V273, P15883, DOI 10.1074/jbc.273.26.15883
   Verani Alessia, 2002, Current Molecular Medicine (Hilversum), V2, P691, DOI 10.2174/1566524023361862
   Zanussi S, 1996, AIDS, V10, P1431, DOI 10.1097/00002030-199610000-00018
NR 37
TC 9
Z9 12
U1 0
U2 5
PU ELSEVIER ACADEMIC PRESS INC
PI SAN DIEGO
PA 525 B STREET, SUITE 1900, SAN DIEGO, CA 92101-4495 USA
SN 0076-6879
BN 978-0-12-374908-6
J9 METHOD ENZYMOL
JI Methods Enzymol.
PY 2009
VL 460
BP 357
EP +
DI 10.1016/S0076-6879(09)05218-5
PG 22
WC Biochemical Research Methods; Biochemistry & Molecular Biology
WE Book Citation Index – Science (BKCI-S); Science Citation Index Expanded (SCI-EXPANDED)
SC Biochemistry & Molecular Biology
GA BJL14
UT WOS:000266737100018
PM 19446735
DA 2025-02-04
ER

PT J
AU Mathew, AJ
   George, J
AF Mathew, Ashish Jacob
   George, Jacob
TI Acute kidney injury in the tropics
SO ANNALS OF SAUDI MEDICINE
LA English
DT Review
ID ACUTE-RENAL-FAILURE; CENTER EXPERIENCE; RISK-FACTORS; DIALYSIS; MALARIA;
   ADULTS; HIV; COMPLICATIONS; LEPTOSPIROSIS; EPIDEMIOLOGY
AB Acute kidney injury (AKI) is one of the most challenging problems faced by clinicians in the tropics owing to its fast-changing burden. AKI in the tropics is strikingly different from that in the developed world in terms of etiology and presentation. In addition, there is a stark contrast between well-developed and poor areas in the tropics. The true epidemiological picture of AKI in the tropics is not well understood due to the late presentation of patients to tertiary centers. Infections remain the major culprit in most cases of AKI, with high mortality rates in the tropics. Human immunodeficiency virus-related AKI, related to nephrotoxicity due to antiretroviral therapy, is on the rise. Acute tubular necrosis and thrombotic micro-angiopathy are the most common mechanisms of AKI. A notable problem in the tropics is the scarcity of resources in health centers to support patients who require critical care due to AKI. This article reviews the unique and contrasting nature of AKI in the tropics and describes its management in each situation.
C1 [George, Jacob] Med Coll Hosp Trivandrum, Dept Nephrol, Trivandrum 695011, Kerala, India.
   [Mathew, Ashish Jacob] Med Coll Hosp Trivandrum, Dept Internal Med, Trivandrum 695011, Kerala, India.
RP George, J (corresponding author), Med Coll Hosp Trivandrum, Dept Nephrol, Trivandrum 695011, Kerala, India.
EM drjacobgeo@rediffmail.com
RI George, Jacob/KDN-5645-2024
OI George, Jacob/0000-0002-8421-5476; George, Jacob/0000-0002-6592-3215
CR ABRAHAM G, 1989, J TROP MED HYG, V92, P325
   Andrade L, 2008, SEMIN NEPHROL, V28, P383, DOI 10.1016/j.semnephrol.2008.04.008
   Andrade L, 2007, CLIN J AM SOC NEPHRO, V2, P739, DOI 10.2215/CJN.00680207
   Barsoum RS, 2000, J AM SOC NEPHROL, V11, P2147, DOI 10.1681/ASN.V11112147
   Bellomo R, 2004, CRIT CARE, V8, pR204, DOI 10.1186/cc2872
   Burdmann EA, 2008, SEMIN NEPHROL, V28, P319, DOI 10.1016/j.semnephrol.2008.04.011
   Cerdá J, 2008, CLIN J AM SOC NEPHRO, V3, P881, DOI 10.2215/CJN.04961107
   CHUGH KS, 1977, POSTGRAD MED J, V53, P18, DOI 10.1136/pgmj.53.615.18
   CHUGH KS, 1989, KIDNEY INT, V35, P891, DOI 10.1038/ki.1989.70
   CHUGH KS, 1989, Q J MED, V73, P1117
   CHUGH KS, 1993, AM J KIDNEY DIS, V22, P393, DOI 10.1016/S0272-6386(12)70141-5
   CHUGH KS, 2005, OXFORD TXB NEPHROLOG, P639
   Covic A, 2003, NEPHROL DIAL TRANSPL, V18, P1128, DOI 10.1093/ndt/gfg095
   Das B. S., 2008, Journal of Vector Borne Diseases, V45, P83
   Daugas E, 2006, NAT CLIN PRACT NEPHR, V2, P594, DOI 10.1038/ncpneph0282
   Fabian J, 2009, NAT REV NEPHROL, V5, P591, DOI 10.1038/nrneph.2009.141
   Gabriel DP, 2008, KIDNEY INT, V73, pS87, DOI 10.1038/sj.ki.5002608
   Hayat A, 2007, SAUDI J KIDNEY DIS T, V18, P195
   JAIN S, 2009, P APICON GREAT NOID
   Jain V, 2008, AM J TROP MED HYG, V79, P636
   Jayakumar M, 2006, RENAL FAILURE, V28, P405, DOI 10.1080/08860220600689034
   Jha V, 1997, J Assoc Physicians India, VSuppl 2, P18
   Jha V, 2003, SEMIN NEPHROL, V23, P49, DOI 10.1053/snep.2003.50003
   Kalim S, 2008, SEMIN NEPHROL, V28, P556, DOI 10.1016/j.semnephrol.2008.08.008
   Kanjanabuch T, 2008, SEMIN NEPHROL, V28, P363, DOI 10.1016/j.semnephrol.2008.04.005
   Karajala V, 2009, MINERVA ANESTESIOL, V75, P251
   Kellum JA, 2001, CRIT CARE MED, V29, P1526, DOI 10.1097/00003246-200108000-00005
   Kim DM, 2008, J CLIN MICROBIOL, V46, P1548, DOI 10.1128/JCM.01040-07
   Lameire N, 2005, LANCET, V365, P417
   Lameire N, 2006, NAT CLIN PRACT NEPHR, V2, P364, DOI 10.1038/ncpneph0218
   Lee IK, 2005, AM J TROP MED HYG, V72, P221, DOI 10.4269/ajtmh.2005.72.221
   Lima EQ, 2008, SEMIN NEPHROL, V28, P409, DOI 10.1016/j.semnephrol.2008.04.009
   Maitland K, 2005, CLIN INFECT DIS, V40, P538, DOI 10.1086/427505
   MATHEW AJ, 2009, P 8 AS PAC ASS MED T
   Mishra SK, 2008, SEMIN NEPHROL, V28, P395, DOI 10.1016/j.semnephrol.2008.04.007
   Mohanty S, 2003, T ROY SOC TROP MED H, V97, P69, DOI 10.1016/S0035-9203(03)90027-7
   Niwattayakul K, 2007, RENAL FAILURE, V29, P159, DOI 10.1080/08860220601095850
   Noronha IL, 1997, NEPHROL DIAL TRANSPL, V12, P2234, DOI 10.1093/ndt/12.11.2234
   Panaphut T, 2003, CLIN INFECT DIS, V36, P1507, DOI 10.1086/375226
   PHU NH, 2002, NEW ENGL J MED, V19, P895
   Prakash J, 2007, NEPHROL DIAL TRANSPL, V22, P1213, DOI 10.1093/ndt/gfl761
   Ricaldi Jessica N, 2006, Curr Infect Dis Rep, V8, P51, DOI 10.1007/s11908-006-0035-3
   Sakhuja V., 1999, SAUDI J KIDNEY DIS T, V9, P247
   SEEDAT YK, 1993, INT J ARTIF ORGANS, V16, P801, DOI 10.1177/039139889301601201
   Sitprija V, 2003, SEMIN NEPHROL, V23, P42, DOI 10.1053/snep.2003.50004
   SITPRIJA V, 1988, KIDNEY INT, V34, P867, DOI 10.1038/ki.1988.262
   Sitprija V, 2006, NEPHROLOGY, V11, P442, DOI 10.1111/j.1440-1797.2006.00599.x
   SRIVASTAVA RN, 1990, INDIAN J MED RES-B, V92, P404
   SUSAENGRAT W, 1987, NEPHRON, V46, P167, DOI 10.1159/000184334
   Waikar SS, 2006, J AM SOC NEPHROL, V17, P1143, DOI 10.1681/ASN.2005091017
   White NJ, 1999, J INFECTION, V39, P185, DOI 10.1016/S0163-4453(99)90046-4
   WILAIRATANA P, 1994, TROP MED PARASITOL, V45, P298
   Wyatt CM, 2006, AIDS, V20, P561, DOI 10.1097/01.aids.0000210610.52836.07
   Yen TH, 2003, RENAL FAILURE, V25, P397, DOI 10.1081/JDI-120021152
   Young Park Chi, 2003, Korean Journal of Internal Medicine, V18, P248
NR 55
TC 19
Z9 19
U1 0
U2 1
PU K FAISAL SPEC HOSP RES CENTRE
PI RIYADH
PA PUBLICATIONS OFFICE PO BOX 3354, RIYADH 11211, SAUDI ARABIA
SN 0256-4947
EI 1319-9226
J9 ANN SAUDI MED
JI Ann. Saudi Med.
PD SEP-OCT
PY 2011
VL 31
IS 5
BP 451
EP 456
DI 10.4103/0256-4947.84620
PG 6
WC Medicine, General & Internal
WE Science Citation Index Expanded (SCI-EXPANDED)
SC General & Internal Medicine
GA 820HQ
UT WOS:000294896700001
PM 21911980
OA Green Published, gold
DA 2025-02-04
ER

PT J
AU Sunseri, T
AF Sunseri, Thaddeus
TI Blood Trials: Transfusions, Injections, and Experiments in Africa,
   1890-1920
SO JOURNAL OF THE HISTORY OF MEDICINE AND ALLIED SCIENCES
LA English
DT Article
DE blood transfusion; blood serum; Africa; HIV; blackwater fever; malaria;
   sleeping sickness; German colonialism; animal research
ID BLACKWATER FEVER; HIV; EMERGENCE; AIDS
AB From about 1880 to 1920, a culture of medical experimentation promoted blood transfusion as a therapy for severe anemia in Europe, which was applied in German East Africa in 1892 for a case of blackwater fever, a complication of malaria afflicting mainly Europeans. This first case of blood transfusion in Africa, in which an African's blood was transfused into a German official, complicates the dominant narrative that blood transfusions in Africa came only after World War I. Medical researchers moreover experimented with blood serum therapies on human and animal subjects in Europe and Africa, injecting blood of different species, "races" and ethnicities into others to demonstrate parasite transmissibility and to discover vaccines for diseases such as malaria, sleeping sickness, and yellow fever. While research in German colonies is highlighted here, this was a transnational medical culture that crossed borders and oceans. This research is of interest as a possible early pathway for the epidemic spread of HIV and other zoonoses in Africa and the world, which biomedical researchers have identified as emerging in West-Central Africa sometime around the turn of the twentieth century.
C1 [Sunseri, Thaddeus] Colorado State Univ, B-346 Clark,1776, Ft Collins, CO 80523 USA.
C3 Colorado State University
RP Sunseri, T (corresponding author), Colorado State Univ, B-346 Clark,1776, Ft Collins, CO 80523 USA.
EM thaddeus.sunseri@colostate.edu
CR Alport Arthur, 1919, MALARIA ITS TREATMEN, P163
   [Anonymous], 1903, J ROY AFR SOC, V2, P324
   [Anonymous], 1896, ARCH MED NAV, V65, P76
   [Anonymous], 1895, THER GAZ, V19, P43
   [Anonymous], 1882, THER GAZ, V6, P478
   [Anonymous], 1877, HANDBUCH, P165
   ASHBURN PM, 1907, PHILIPP J SCI, V2, P93
   Ashhurst John, 1888, INT ENCY SURG, P527
   Bennett T. J., 1911, TEX ST J MED, V7, P140
   Blackie WK, 1937, LANCET, V2, P1124
   Blacklock B., 1922, Annals of Tropical Medicine and Parasitology, V16, P99
   Brakenridge David J., 1892, EDINBURGH MED J B, V38, P409
   Brem Walter V., 1911, S CAL PRACT, V26, P595
   Bruberger, 1874, DTSCH MIL AERZTL Z, V3, P525
   BRUCK C, 1907, BERL KLIN WOCH, V44, P793
   Carroll James, 1905, HDB TROPENKRANKHEITE, VII, P108
   Castellani Aldo, 1910, MANUAL TROPICAL MED, P695
   Chitnis A, 2000, AIDS RES HUM RETROV, V16, P5, DOI 10.1089/088922200309548
   Clarac Albert, 1898, ANN HYG MED COLON, V1, P9
   Coenen H., 1919, Munchener Medizinische Wochenschrift, V66, P286
   Cole Herbert P., 1911, J TROP MED HYG, V14, P264
   Cole Herbert P., 1911, J TROP MED HYG, V14, P261
   Daubler Karl, 1900, GRUNDZUGE TROPENHYGI, P261
   David VC, 1912, SURG GYNECOL OBSTET, V15, P476
   De Dominicis, 1894, CENTRALBL INN MED, V15, P373
   de Sousa JD, 2010, PLOS ONE, V5, DOI 10.1371/journal.pone.0009936
   DeGowin Elmer, 1949, BLOOD TRANSFUSION, P15
   DELACOLLETTE C, 1995, ANN SOC BELG MED TR, V75, P51
   di Mattei Eugenio, 1899, ARCH F HYG, V22, P191
   Dieudonne A., 1895, SCHUTZIMPFUNG SERUMT, P41
   Doering, 1895, DEUT MED WOCHENSCHR, V21, P761
   Doerr R., 1914, HDB TROPENKRANKHEITE, VIII, p[388, 397]
   Drucker E, 2001, LANCET, V358, P1989, DOI 10.1016/S0140-6736(01)06967-7
   Duncan J, 1886, Br Med J, V1, P192
   Dwight Henry Otis, 1908, MISSION REV WORLD, V31, P733
   Echenberg Myron., 1991, COLONIAL CONSCRIPTS
   Eckart Wolfgang., 1997, MED KOLONIALIMPERIAL
   Eckart WU, 2002, HIST PHIL LIFE SCI, V24, P69, DOI 10.1080/03919710210001714323
   Elkeles Barbara., 2004, Twentieth Century Ethics of Human Subjects Research: Historical Perspectives on Values, Practices, and Regulations, P19
   Elting Arthur W., 1898, Z KLIN MED, V36, P491
   Esmarch Friedrich, 1885, HDB KRIEGSCHIRURGISC, VII, P250
   Esmarch Friedrich, 1877, HDB KRIEGSCHIRURGISC, P165
   Esquier A., 1920, B SOC MED CHIR FR OU, V2, P90
   Evans W. G., 1893, LANCET, V141, P1133
   Ficarra Bernard J, 1942, Ann Med Hist, V4, P302
   Fischer, 1902, DTSCH TROPMED Z, V6, P30
   Ford John, 1971, ROLE TRYPANOSOMIASES, P73
   Ford Joseph Herbert, 1907, JAMA-J AM MED ASSOC, V48, P133
   Ford Joseph Herbert, 1904, MED REC, V66, P1001
   Friedenthal Hs., 1900, Arch Physiol, P494
   Gailhard J., 1879, J D THER, V6, P342
   George CRP, 2009, J NEPHROL, V22, pS120
   Giles-Vernick T, 2013, J AFR HIST, V54, P11, DOI 10.1017/S0021853713000029
   Giles-Vernick Tamara, 2013, GLOBAL HLTH AFRICA H, P117
   GONDER R, 1910, CENTR BAKT, V54, P236
   Great Britain Colonial Office, 1914, BLACKW FEV TROP AFR
   Gros H., 1896, ARCH MED NAV, V65, P401
   Gubb A S, 1919, Br Med J, V2, P74
   GUSSEROW A, 1871, ARCH GYNAK, V2, P218
   Hanssen Olav, 1914, TRANSFUSION ANAMIE, P10
   Hasse Oscar, 1874, DTSCH MIL AERZTL Z, V3, P350
   Hirschfeld L, 1919, LANCET, V2, P675
   Iliffe John, 2006, AFRICAN AIDS EPIDEMI, P8
   JELLIFFE DB, 1951, BRIT MED J, V1, P1117, DOI 10.1136/bmj.1.4715.1117
   Jurgensen T., 1885, HDB GEN THERAPEUTICS, VII, p[277, 289]
   KERMORGANT AM, 1901, ANN HYGIENE MED COLO, V4, P325
   Keynes Geoffrey, 1922, BLOOD TRANSFUSION, P16
   Kleine K., 1911, Sleeping Sickness Bulletin, V3, P165
   Kohlstock Paul, 1891, ARZTLICHER RATGEBER, p[131, 300, 325]
   Krieger Georg E., 1895, BLOOD SERUM THERAPY
   Kuhn Philateles, 1901, ARCH F SCHIFFS U TRO, V5, P283
   Kuhn Philateles, 1901, ARCH F SCHIFFS U TRO, V5, P342
   Kuhn Philateles, 1903, VERHANDLUNGEN DTSCH, P268
   Kulz Ludwig, 1906, BLATTER BRIEFE ARZTE, p[53, 65, 86]
   Laveran A., 1907, TRYPANOSOMES TRYPANO, P177
   Laveran Alphonse, 1893, PALUDISM, P76
   Lazarus A., 1905, DIS BLOOD, p[151, 176]
   Lederer SE, 2013, J ROY ANTHROPOL INST, V19, pS118, DOI 10.1111/1467-9655.12019
   Lejeune E., 1921, Annales de la Societe Belge de Medecine Tropicale, V1, P299
   Lyons Maryinez., 1992, COLONIAL DIS SOCIAL
   MALUF N. S. R., 1954, JOUR HIST MED AND ALLIED SCI, V9, P59
   Mannaberg Julius, 1894, MALARIAL PARASITES, P259
   Mannaberg Julius, 1899, MALARIA KRANKHEITEN, p[48, 102]
   MARCHIAFAVA E, 1900, MALARIA 20TH CENTURY, P1
   Marx PA, 2011, CLIN INFECT DIS, V52, P420, DOI 10.1093/cid/ciq166
   Mense C., 1916, HDB TROPENKRANKHEITE, VIV, P138
   Mesnil F., 1920, Ann. Inst. Pasteur, V34, P466
   Moore J, 2004, AM SCI, V92, P540, DOI 10.1511/2004.6.540
   MORAWITZ P, 1907, MUNCHEN MED WOCHEN, V54, P767
   Muhlvenzl, 1873, DTSCH MIL AERZTL Z, V2, P577
   Murray J., 1895, LIVE TROPICAL AFRICA, P156
   Neill Deborah., 2012, Networks in Tropical Medicine: Internationalism, Colonialism, and the Rise of a Medical Specialty, 1890-1930
   Ortner Norbert, 1908, TREATMENT INTERNAL D, P172
   Packard Randall M., 2007, MAKING TROPICAL DIS, P115
   Pepin Jacques, 2011, THE ORIGINS OF AIDS, P7
   Plehn, 1906, ARCH F SCHIFFS U TRO, V10, P43
   Plehn A., 1914, BERL KLIN WOCHENSCHR, V51, P1862
   Plehn A., 1906, ARCH F SCHIFFS U TRO, V10, P37
   Plehn Albert, 1903, VIRCHOWS ARCH A, V174, P85
   Plehn Albert, 1901, WEITERES MALARIA IMM, P13
   Plehn Albert, 1902, MALARIA AFRIKANISCHE, P42
   Plehn Albert, 1903, ARCH F SCHIFFS U TRO, V7, P541
   Plehn F., 1895, DEUT MED WOCHENSCHR, V21, P397
   Plehn F., 1896, MUENCH MED WOCHENSCH, V43, P225
   Plehn Friedrich, 1890, ATIOLOGISCHE KLIN MA, P5
   Plehn Friedrich, 1898, DIE KAMERUNKUSTE, P189
   Pollock L. J., 1912, J INFECT DIS, V10, P191
   Rand HW, 1901, AM NAT, V35, P1017, DOI 10.1086/278052
   Reichenow E., 1921, Zeitschrift Hyg Leipzig, V94, P266, DOI 10.1007/BF02174907
   Reichenow E., 1920, Zentralblatt fuer Bakteriologie Jena Abt I, V85, P207
   Reichenow E., 1920, SITZUNGSBERICHT GESE, V1, P1
   Rogge H., 1917, MUENCH MED WOCHENSCH, V64, P1602
   Ross Ronald, 1911, SLEEPING SICKNESS B, V3, P61
   Ruge Reinhold, 1897, ARCH F SCHIFFS U TRO, V1, P359
   Sander Ludwig, 1900, DEUT MED WOCHENSCHR, V26, P716
   Sandwith F. M., 1911, J TROP MED HYG, V14, P265
   Schneider J., 1905, ENTWICKELUNG BAU LEB, P168
   Schneider WH, 1997, SOC HIST MED, V10, P105, DOI 10.1093/shm/10.1.105
   Schneider WH, 2006, AM J PUBLIC HEALTH, V96, P984, DOI 10.2105/AJPH.2004.061630
   Schneider William H., 2013, HIST BLOOD TRANSFUSI, P10
   Schultz Werner, 1911, BERL KLIN WOCHENSCHR, V48, P934
   Schultz Werner, 1910, BERL KLIN WCHNSCHR, V47, P1407
   Schwalbe Carl, 1901, BEITRAGE MALARIA FRA, P16
   Schwalbe J., 1899, DEUT MED WOCHENSCHR, V25, P184
   Scott W. A., 1892, EDIN MED J, V38, P451
   Spedener D., 1924, B MED KATANGA, V1, P234
   Stephens J. W. W., 1937, BLACKWATER FEVER, P349
   Steudel Emil, 1894, PERNICIOSE MALARIA D, P1
   Takehisa J, 2009, J VIROL, V83, P1635, DOI 10.1128/JVI.02311-08
   Taute M., 1911, Zeitschrift Hyg Leipzig, V69, DOI 10.1007/BF02216304
   Taute M., 1919, Archiv fuer Schiffs- und Tropenhygiene Leipzig, V23
   Taute M., 1913, Arb. Kaiserl. Gesundheitsamt, V45, P102
   Thiroux A, 1908, CR HEBD ACAD SCI, V147, P462
   Vaughan Megan, 1991, CURING THEIR ILLS CO
   Vogel KM, 1913, ARCH INTERN MED, V12, P707
   von Behring Emil, 1892, PRAKTISCHEN ZIELE BL, P7
   von Mosetig-Moorhof Albert Ritter, 1887, HDB CHIRURG TECHNIK, P244
   von Ziemssen H., 1892, DTSCH ARCH KLIN MED, V50, P491
   von Ziemssen H, 1893, THER MONATS, V7, P369
   Wailoo Keith, 1997, DRAWING BLOOD TECHNO
   Webb James L. A., 2009, HUMANITYS BURDEN GLO, P4
   Weber A., 1909, DTSCH ARCH KLIN MED, V97, P165
   WHIPPLE GH, 1909, MALARIA, V1, P215
   WHITE L, 1995, J AFR HIST, V36, P219, DOI 10.1017/S0021853700034125
   Worboys Michael, 2000, SPREADING GERMS DIS, P219
   Yersin A., 1908, B SOC PATHOL EXOT, V1, P156
   Ziemann H, 1900, DEUT MED WOCHENSCHR, V26, P753, DOI 10.1055/s-0029-1204116
   ZIEMANN H, 1898, UEBER MALARIA ANDERE
   Ziemann Hans, 1924, MALARIA SCHWARZWASSE, p[382, 554, 564]
   Ziemann Hans, 1896, CENTRALBLATT BAKTERI, V20, P653
   Ziemann Hans, 1902, ARC SCHIFFS TROPEN H, V6, P362
   Ziemann Hans, 1906, HDB TROPENKRANKHEITE, VIII, p[558, 583]
NR 153
TC 3
Z9 4
U1 2
U2 8
PU OXFORD UNIV PRESS INC
PI CARY
PA JOURNALS DEPT, 2001 EVANS RD, CARY, NC 27513 USA
SN 0022-5045
EI 1468-4373
J9 J HIST MED ALL SCI
JI J. Hist. Med. Allied Sci.
PD JUL
PY 2016
VL 71
IS 3
BP 293
EP 321
DI 10.1093/jhmas/jrv048
PG 29
WC Health Care Sciences & Services; History & Philosophy Of Science
WE Science Citation Index Expanded (SCI-EXPANDED); Social Science Citation Index (SSCI); Arts &amp; Humanities Citation Index (A&amp;HCI)
SC Health Care Sciences & Services; History & Philosophy of Science
GA DV8FT
UT WOS:000383173600003
PM 26514397
OA Green Published
DA 2025-02-04
ER

PT J
AU BLOLAND, PB
   WIRIMA, JJ
   STEKETEE, RW
   CHILIMA, B
   HIGHTOWER, A
   BREMAN, JG
AF BLOLAND, PB
   WIRIMA, JJ
   STEKETEE, RW
   CHILIMA, B
   HIGHTOWER, A
   BREMAN, JG
TI MATERNAL HIV-INFECTION AND INFANT-MORTALITY IN MALAWI - EVIDENCE FOR
   INCREASED MORTALITY DUE TO PLACENTAL MALARIA INFECTION
SO AIDS
LA English
DT Article
DE HIV-1; MALARIA; PREGNANCY; POSTNEONATAL MORTALITY; MATAWI; AFRICA
ID WOMEN; PREGNANCY; CHILDREN; MALAWI
AB Objectives: To examine the relationship between maternal HIV infection, placental malaria infection, and infant mortality as a first step in investigating the possibility of increased vertical transmission of HIV due to placental malaria infection.
   Design: Retrospective analysis of data from a cohort study of mothers and infants in rural Malawi conducted from 1987 to 1990.
   Methods: Pregnant women in Malawi were enrolled in a study examining chemoprophylaxis during pregnancy. At delivery, placental malaria infection status was determined. Infants born into this study were visited every 2 months for the first 2-3 years of life. Deaths were investigated using a standardized 'verbal autopsy' interview. Maternal serum collected during pregnancy was tested for antibodies to HIV-1 by enzyme-linked immunosorbent assay with Western blot confirmation.
   Results: Overall, 138 (5.3%) of 2608 women in the study were HIV-1-seropositive. Infant mortality rates were 144 and 235 per 1000 live births for children born to HIV-seronegative and HIV-seropositive women, respectively (P < 0.001). In a multivariate model, the odds of dying during the post-neonatal period for an infant born to a mother with both placental malaria and HIV infection was 4.5 times greater than an infant born to a mother with only placental malaria, and between 2.7 and 7.7 times greater (depending on birthweight) than an infant born to a mother with only HIV infection.
   Conclusions: This study strongly suggests that exposure to both placental malaria infection and maternal HIV infection increases post-neonatal mortality beyond the independent risk associated with exposure to either maternal HIV or placental malaria infection. If confirmed,,malaria chemoprophylaxis during pregnancy could decrease the impact of transmission of HIV from mother to infant.
C1 UNIV MALAWI,SCH MED,ZOMBA,MALAWI.
   MINIST HLTH,BLANTYRE,MALAWI.
C3 University of Malawi
RP BLOLAND, PB (corresponding author), CTR DIS CONTROL & PREVENT,NATL CTR INFECT DIS,DIV PARASIT DIS,ATLANTA,GA 30341, USA.
CR [Anonymous], SAS STAT USERS GUIDE
   BRABIN BJ, 1983, B WORLD HEALTH ORGAN, V61, P1005
   CHIN J, 1990, LANCET, V336, P221, DOI 10.1016/0140-6736(90)91743-T
   CHIN J, 1990, B WORLD HEALTH ORGAN, V68, P1
   FOSTER SD, 1991, B WORLD HEALTH ORGAN, V69, P349
   GALBRAITH RM, 1980, T ROY SOC TROP MED H, V74, P61, DOI 10.1016/0035-9203(80)90012-7
   GREENBERG AE, 1991, NEW ENGL J MED, V323, P105
   GREENWOOD B, 1991, PARASITOL TODAY, V7, P277, DOI 10.1016/0169-4758(91)90096-7
   LEAVER RJ, 1990, T ROY SOC TROP MED H, V84, P201, DOI 10.1016/0035-9203(90)90253-B
   MARSHALL DE, 1983, T ROY SOC TROP MED H, V77, P470, DOI 10.1016/0035-9203(83)90116-5
   MCCORMICK MC, 1985, NEW ENGL J MED, V312, P82, DOI 10.1056/NEJM198501103120204
   MCDERMOTT JM, 1988, T ROY SOC TROP MED H, V82, P520, DOI 10.1016/0035-9203(88)90491-9
   MCGREGOR IA, 1984, AM J TROP MED HYG, V33, P517, DOI 10.4269/ajtmh.1984.33.517
   MIOTTI PG, 1992, INT J EPIDEMIOL, V21, P792
   MULLER O, 1990, T ROY SOC TROP MED H, V84, P336, DOI 10.1016/0035-9203(90)90306-Y
   REINHARDT MC, 1978, HELV PAEDIATR ACTA, V41, P1
   RYDER RW, 1989, NEW ENGL J MED, V320, P1637, DOI 10.1056/NEJM198906223202501
   SCHULTZ LJ, 1994, AM J TROP MED HYG, V51, P515, DOI 10.4269/ajtmh.1994.51.515
   STEKETEE RW, 1994, MALARIA PREVENTION P
   STEKETEE RW, IN PRESS AM J TROP M
   TRAPE JF, 1985, T ROY SOC TROP MED H, V79, P181, DOI 10.1016/0035-9203(85)90329-3
   YAMADA M, 1989, AM J TROP MED HYG, V41, P161, DOI 10.4269/ajtmh.1989.41.161
   1992, J ACQ IMMUN DEF SYND, V5, P1019
NR 23
TC 120
Z9 127
U1 0
U2 3
PU RAPID SCIENCE PUBLISHERS
PI LONDON
PA 2-6 BOUNDARY ROW, LONDON, ENGLAND SE1 8NH
SN 0269-9370
J9 AIDS
JI Aids
PD JUL
PY 1995
VL 9
IS 7
BP 721
EP 726
DI 10.1097/00002030-199507000-00009
PG 6
WC Immunology; Infectious Diseases; Virology
WE Science Citation Index Expanded (SCI-EXPANDED)
SC Immunology; Infectious Diseases; Virology
GA RF922
UT WOS:A1995RF92200009
PM 7546417
DA 2025-02-04
ER

PT J
AU Centlivre, M
   Combadière, B
AF Centlivre, Mireille
   Combadiere, Behazine
TI New challenges in modern vaccinology
SO BMC IMMUNOLOGY
LA English
DT Review
DE Vaccination; Humanized mouse model; Correlates of protection; Pathogens;
   Immune response; Route of administration; Adjuvants
ID HUMANIZED MICE; IMMUNE-RESPONSES; IN-VIVO; SYSTEMS VACCINOLOGY; DENGUE
   VACCINE; T-CELLS; DESIGN; VIRUS; GENERATION; MEDICINE
AB Vaccination has been a major advance for health care, allowing eradication or reduction of incidence and mortality of various infectious diseases. However, there are major pathogens, such as Human Immunodeficiency Virus (HIV) or the causative agent of malaria, for which classical vaccination approaches have failed, therefore requiring new vaccination strategies. The development of new vaccine strategies relies on the ability to identify the challenges posed by these pathogens. Understanding the pathogenesis and correlates of protection for these diseases, our ability to accurately direct immune responses and to vaccinate specific populations are such examples of these roadblocks. In this respect, the use of a robust, cost-effective and predictive animal model that recapitulates features of both human infection and vaccination is currently a much-needed tool. We discuss here the major limitations faced by modern vaccinology and notably, the development of humanized mice for assessing the immune system, along with their potential as vaccine models.
C1 [Centlivre, Mireille; Combadiere, Behazine] Univ Paris 06, Sorbonne Univ, Ctr Immunol & Malad Infect Paris, UMR S CR7, F-75013 Paris, France.
   [Centlivre, Mireille; Combadiere, Behazine] CIMI Paris, F-75013 Paris, France.
C3 Sorbonne Universite; Institut National de la Sante et de la Recherche
   Medicale (Inserm)
RP Combadière, B (corresponding author), Univ Paris 06, Sorbonne Univ, Ctr Immunol & Malad Infect Paris, UMR S CR7, F-75013 Paris, France.
EM behazine.combadiere@upmc.fr
RI Combadiere, Behazine/S-8054-2019
FU FRM post-doctoral fellowship [SPF20121226281]; European commission FP7
   CUTHIVAC program [241904]; Fondation pour la Recherche Medicale "Equipe"
FX M. Centlivre is supported by a FRM post-doctoral fellowship
   (SPF20121226281). The laboratory of B. Combadiere is funded by the
   European commission FP7 CUTHIVAC program (241904) and by the Fondation
   pour la Recherche Medicale "Equipe". We also thank members of COREVAC
   (Consortium of REsearch in VACcinology) for helpful discussion.
CR Becker PD, 2010, PLOS ONE, V5, DOI 10.1371/journal.pone.0013137
   Buchbinder SP, 2008, LANCET, V372, P1881, DOI 10.1016/S0140-6736(08)61591-3
   Centlivre M, 2013, MOL THER-NUCL ACIDS, V2, DOI 10.1038/mtna.2013.48
   Chen QF, 2012, J IMMUNOL, V189, P5223, DOI 10.4049/jimmunol.1201789
   Coffman RL, 2010, IMMUNITY, V33, P492, DOI 10.1016/j.immuni.2010.10.002
   Combadiere B, 2011, HUM VACCINES, V7, P811, DOI 10.4161/hv.7.8.16274
   Combadière B, 2010, PLOS ONE, V5, DOI 10.1371/journal.pone.0010818
   Delany I, 2014, EMBO MOL MED, V6, P708, DOI 10.1002/emmm.201403876
   Denton PW, 2011, AIDS REV, V13, P135
   Ding YT, 2014, J IMMUNOL, V192, P1982, DOI 10.4049/jimmunol.1302391
   Falzarano D, 2013, CURR OPIN VIROL, V3, P343, DOI 10.1016/j.coviro.2013.04.007
   Gahr P, 2014, PEDIATRICS, V134, pE220, DOI 10.1542/peds.2013-4260
   Gimeno R, 2004, BLOOD, V104, P3886, DOI 10.1182/blood-2004-02-0656
   Good MF, 2010, IMMUNITY, V33, P555, DOI 10.1016/j.immuni.2010.10.005
   Ishikawa F, 2005, BLOOD, V106, P1565, DOI 10.1182/blood-2005-02-0516
   Kulp DW, 2013, CURR OPIN VIROL, V3, P322, DOI 10.1016/j.coviro.2013.05.010
   Legrand N, 2012, J GEN VIROL, V93, P2017, DOI 10.1099/vir.0.042796-0
   Legrand N, 2011, P NATL ACAD SCI USA, V108, P13224, DOI 10.1073/pnas.1101398108
   Liu MA, 2010, IMMUNITY, V33, P504, DOI 10.1016/j.immuni.2010.10.004
   Marra F, 2013, INFLUENZA OTHER RESP, V7, P584, DOI 10.1111/irv.12000
   McLellan JS, 2013, SCIENCE, V342, P592, DOI 10.1126/science.1243283
   Meixlsperger S, 2013, BLOOD, V121, P5034, DOI 10.1182/blood-2012-12-473413
   Mooney M, 2013, CURR OPIN IMMUNOL, V25, P551, DOI 10.1016/j.coi.2013.09.014
   Nabel GJ, 2013, NEW ENGL J MED, V368, P551, DOI 10.1056/NEJMra1204186
   Pulendran B, 2014, P NATL ACAD SCI USA, V111, P12300, DOI 10.1073/pnas.1400476111
   Pulendran B, 2013, IMMUNOL REV, V255, P243, DOI 10.1111/imr.12099
   Pulendran B, 2011, NAT IMMUNOL, V12, P509, DOI 10.1038/ni.2039
   Pulendran B, 2010, IMMUNITY, V33, P516, DOI 10.1016/j.immuni.2010.10.006
   Rappuoli R, 2002, SCIENCE, V297, P937, DOI 10.1126/science.1075173
   Rollier CS, 2011, CURR OPIN IMMUNOL, V23, P377, DOI 10.1016/j.coi.2011.03.006
   Rongvaux A, 2013, ANNU REV IMMUNOL, V31, P635, DOI 10.1146/annurev-immunol-032712-095921
   Sabchareon A, 2012, LANCET, V380, P1559, DOI 10.1016/S0140-6736(12)61428-7
   Salguero G, 2014, J IMMUNOL, V192, P4636, DOI 10.4049/jimmunol.1302887
   Sette A, 2010, IMMUNITY, V33, P530, DOI 10.1016/j.immuni.2010.09.017
   Shaw CA, 2013, CURR OPIN VIROL, V3, P332, DOI 10.1016/j.coviro.2013.05.003
   Shultz LD, 2005, J IMMUNOL, V174, P6477, DOI 10.4049/jimmunol.174.10.6477
   Shultz LD, 2010, P NATL ACAD SCI USA, V107, P13022, DOI 10.1073/pnas.1000475107
   Strowig T, 2009, J EXP MED, V206, P1423, DOI 10.1084/jem.20081720
   Suzuki M, 2012, INT IMMUNOL, V24, P243, DOI 10.1093/intimm/dxs045
   Traggiai E, 2004, SCIENCE, V304, P104, DOI 10.1126/science.1093933
   Vogt A, 2008, J IMMUNOL, V180, P1482, DOI 10.4049/jimmunol.180.3.1482
   Wallace D, 2013, CURR OPIN VIROL, V3, P352, DOI 10.1016/j.coviro.2013.05.014
   Watanabe Y, 2009, INT IMMUNOL, V21, P843, DOI 10.1093/intimm/dxp050
NR 43
TC 14
Z9 16
U1 0
U2 20
PU BMC
PI LONDON
PA CAMPUS, 4 CRINAN ST, LONDON N1 9XW, ENGLAND
EI 1471-2172
J9 BMC IMMUNOL
JI BMC Immunol.
PD MAR 26
PY 2015
VL 16
AR 18
DI 10.1186/s12865-015-0075-2
PG 6
WC Immunology
WE Science Citation Index Expanded (SCI-EXPANDED)
SC Immunology
GA CE5SJ
UT WOS:000351895700001
PM 25879661
OA Green Published, gold
DA 2025-02-04
ER

PT J
AU Maheswari, CU
AF Maheswari, Chandramohan Uma
TI Molecular structure, vibrational spectral, electron density analysis on
   linaloe oil and molecular docking efficacy against the therapeutic
   target on human immunodeficiency virus-1 organism (VIRAL protein)
SO HELIYON
LA English
DT Article
DE Molecular geometry; UV; NMR; Vibrational assignment; Wave function (ELF;
   LOL; RDG); ADMP; Molecular docking; ADMET; Molecular dynamics and
   GMX_MMPBSA
ID MATRIX PROPAGATION ADMP; SCORING FUNCTION; INVOLVEMENT
AB Natural traditional medicine extensively uses certain terpenes and gives plants their flavor, aroma, and color. Treatments for bacterial infections, malaria, and cardiovascular disorders, antiinflammatory, promote circulation, and heal wounds. 3,7-Dimethyl-1,6-octadien-3-ol (Linalool) is a naturally occurring monoterpene alcohol with no cycle and is a colorless liquid. Spectral analysis such as UV absorption spectra, NMR for structure determination, and IR and Raman for vibrational analysis. The Quantum mechanical approach uses DFT, ELF, and LOL-promolecular electron density, non-relaxed, and atomic density analysis. The biomolecular studies such as molecular dynamics using protein-ligand complex with HIV-1 organism (energy minimization). ADMET for the usage of linalool in different metabolism studies and Molecular docking for binding affinity, its reactive site estimation, and macromolecules that come into contact with protein receptors and conclude ligand binding affinity with protein.
C1 [Maheswari, Chandramohan Uma] Vel Tech High Tech Dr Rangarajan Dr Sakunthala Eng, Dept Phys, Chennai 600062, Tamilnadu, India.
C3 Vel Tech High Tech Dr.Rangarajan Dr.Sakunthala Engineering College
RP Maheswari, CU (corresponding author), Vel Tech High Tech Dr Rangarajan Dr Sakunthala Eng, Dept Phys, Chennai 600062, Tamilnadu, India.
EM umas.umas@gmail.com
RI Chandramohan, Uma/S-2108-2019
OI Maheswari, C. Uma/0000-0002-1353-7523
CR Abraham Mark James, 2015, SoftwareX, V1-2, P19, DOI 10.1016/j.softx.2015.06.001
   Abu-Dief AM, 2022, COMPUT BIOL CHEM, V97, DOI 10.1016/j.compbiolchem.2022.107643
   Agus HH., 2021, Toxicology, P33, DOI DOI 10.1016/B978-0-12-819092-0.00004-2
   Al-Dahash Ghaleb, 2016, Int. J. ChemTech Res., V9, P83
   Allen WJ, 2009, J COMPUT CHEM, V30, P1952, DOI 10.1002/jcc.21172
   Bakkialakshmi DrS., 2021, International Journal of Creative Research Thoughts (IJCRT), V9, P828
   Benoit M, 2005, CHEMPHYSCHEM, V6, P1738, DOI 10.1002/cphc.200400533
   Compchems.Com, How to run a Molecular Dynamics simulation using GROMACS, GROMACS basic functions and commands
   Dassault Systemes, 2024, Discovery Studio Visualizer
   Dege N, 2022, APPL ORGANOMET CHEM, V36, DOI 10.1002/aoc.6678
   Donald Pietrzyk, 1979, Anal Chem, P20, DOI [10.1016/B978-0-12-555160-1.50007-1, DOI 10.1016/B978-0-12-555160-1.50007-1]
   Frisch M.J., 2016, Gaussian 16 Rev. C.01,
   Guan LF, 2019, MEDCHEMCOMM, V10, P148, DOI 10.1039/c8md00472b
   Isabel SVD, 2019, NEUROSCI LETT, V701, P180, DOI 10.1016/j.neulet.2019.02.042
   Iyengar SS, 2003, J PHYS CHEM A, V107, P7269, DOI 10.1021/jp034633m
   Joseph D, 2024, Z PHYS CHEM, V238, P661, DOI 10.1515/zpch-2023-0462
   Kamatou GPP, 2008, NAT PROD COMMUN, V3, P1183
   Karthikeyan B., 2024, Chemical Physics Impact, V8, DOI [10.1016/j. chphi.2024.100497, DOI 10.1016/J.CHPHI.2024.100497]
   Krishna Kishor H., Int. J. Innov. Sci. Res. Technol., DOI [10.21203/rs.3.rs-2480381/v1, DOI 10.21203/RS.3.RS-2480381/V1]
   Lin-Vien D., 1991, The handbook of infrared and Raman characteristic frequencies of organic molecules, P9, DOI [DOI 10.1016/B978-0-08-057116-4.50008-0, 10.1016/B978-0-08-057116-4.50008-0]
   Liu S, 2018, CHINESE PHYS B, V27, DOI 10.1088/1674-1056/27/2/023103
   Lu T, 2012, J COMPUT CHEM, V33, P580, DOI 10.1002/jcc.22885
   Lundborg M, 2021, J CHEM PHYS, V154, DOI 10.1063/5.0044352
   LUTZ HD, 1982, J MOL STRUCT, V80, P221, DOI 10.1016/0022-2860(82)87236-0
   Maeda S, 2015, INT J QUANTUM CHEM, V115, P258, DOI 10.1002/qua.24757
   Maheswari CU, 2023, RESULTS CHEM, V5, DOI 10.1016/j.rechem.2023.100962
   Maheswari JU, 2015, SPECTROCHIM ACTA A, V137, P841, DOI 10.1016/j.saa.2014.07.095
   Mani N, 2023, CHEM PHYS IMPACT, V7, DOI 10.1016/j.chphi.2023.100254
   Medimagh M, 2023, J KING SAUD UNIV SCI, V35, DOI 10.1016/j.jksus.2023.102645
   Morris GM, 2009, J COMPUT CHEM, V30, P2785, DOI 10.1002/jcc.21256
   Morris GM, 1998, J COMPUT CHEM, V19, P1639, DOI 10.1002/(SICI)1096-987X(19981115)19:14<1639::AID-JCC10>3.0.CO;2-B
   Parreira LA, 2017, J MOL CATAL A-CHEM, V426, P429, DOI 10.1016/j.molcata.2016.07.033
   Paul SK, 2022, HELIYON, V8, DOI 10.1016/j.heliyon.2022.e11232
   Peana AT, 2006, LIFE SCI, V78, P2471, DOI 10.1016/j.lfs.2005.10.025
   Peana AT, 2006, LIFE SCI, V78, P719, DOI 10.1016/j.lfs.2005.05.065
   Peana AT, 2002, PHYTOMEDICINE, V9, P721, DOI 10.1078/094471102321621322
   Pereira I, 2018, COLLOID SURFACE B, V171, P566, DOI 10.1016/j.colsurfb.2018.08.001
   dos Santos ERQ, 2022, CURR NEUROPHARMACOL, V20, P1073, DOI 10.2174/1570159X19666210920094504
   Radder SB, 2021, HELIYON, V7, DOI 10.1016/j.heliyon.2021.e08429
   Rafik Abdellatif, 2024, Crystal growth, morphological, mechanical, spectroscopic studies, optical properties, molecular docking, ADME/T, Hirshfeld surfaces analysis and theoretical calculations of hybrid organic-inorganic phosphate compound 111828 (160), DOI [10.1016/j.inoche.2023.111828, DOI 10.1016/J.INOCHE.2023.111828]
   Rega N, 2004, J PHYS CHEM B, V108, P4210, DOI 10.1021/jp0370829
   Ryckbosch SM, 2017, NAT COMMUN, V8, DOI 10.1038/s41467-016-0015-8
   Sarikavak K., 2017, J. Comput. Chem., V5, P145, DOI [10.4236/cc.2017.54012, DOI 10.4236/CC.2017.54012]
   Singh S., 2022, Bioinformatics, P291, DOI [DOI 10.1016/B978-0-323-89775-4.00014-6, 10.1016/B978-0-323-897754.00014-6, DOI 10.1016/B978-0-323-897754.00014-6]
   Trott O, 2010, J COMPUT CHEM, V31, P455, DOI 10.1002/jcc.21334
   Uma Maheswari C, 2023, BIOCHEM BIOPHYS REP, V36, DOI 10.1016/j.bbrep.2023.101581
   Valdés-Tresanco MS, 2021, J CHEM THEORY COMPUT, V17, P6281, DOI 10.1021/acs.jctc.1c00645
   Venkatesh G., 2024, Solvation effects, structural, vibrational analysis, chemical reactivity, nanocages, ELF, LOL, docking and MD simulation on Sitagliptin, DOI [10.1016/j.chphi.20 24.100481, DOI 10.1016/J.CHPHI.2024.100481]
   Wang SY, 2022, FRONT PHARMACOL, V13, DOI 10.3389/fphar.2022.1018351
   Yang HB, 2018, J CHEM INF MODEL, V58, P2051, DOI 10.1021/acs.jcim.8b00532
   Yang HB, 2019, BIOINFORMATICS, V35, P1067, DOI 10.1093/bioinformatics/bty707
   Yasir M, 2023, INT J MOL SCI, V24, DOI 10.3390/ijms241310933
NR 52
TC 9
Z9 9
U1 2
U2 4
PU CELL PRESS
PI CAMBRIDGE
PA 50 HAMPSHIRE ST, FLOOR 5, CAMBRIDGE, MA 02139 USA
EI 2405-8440
J9 HELIYON
JI Heliyon
PD FEB 29
PY 2024
VL 10
IS 4
AR e26274
DI 10.1016/j.heliyon.2024.e26274
EA FEB 2024
PG 21
WC Multidisciplinary Sciences
WE Science Citation Index Expanded (SCI-EXPANDED)
SC Science & Technology - Other Topics
GA LR5M1
UT WOS:001188541600001
PM 38384556
OA gold, Green Published
DA 2025-02-04
ER

PT J
AU Ferguson, E
   Mills, R
   Dawe-Lane, E
   Khan, Z
   Reynolds, C
   Davison, K
   Edge, D
   Smith, R
   O'Hagan, N
   Desai, R
   Croucher, M
   Eaton, N
   Brailsford, SR
AF Ferguson, Eamonn
   Mills, Richard
   Dawe-Lane, Erin
   Khan, Zaynah
   Reynolds, Claire
   Davison, Katy
   Edge, Dawn
   Smith, Robert
   O'Hagan, Niall
   Desai, Roshan
   Croucher, Mark
   Eaton, Nadine
   Brailsford, Susan R.
TI Questions on travel and sexual behaviours negatively impact ethnic
   minority donor recruitment: Effect of negative word-of-mouth and
   avoidance
SO VOX SANGUINIS
LA English
DT Article
DE blood donation; donor behaviour; ethnicity; HIV; sexual behaviour;
   travel
ID BLOOD-DONATION; AFRICAN; MIGRANTS
AB Background and ObjectivesDonor selection questions differentially impacting ethnic minorities can discourage donation directly or via negative word-of-mouth. We explore the differential impact of two blood safety questions relating to (i) sexual contacts linked to areas where human immunodeficiency virus (HIV) rates are high and (ii) travelling to areas where malaria is endemic. Epidemiological data are used to assess infection risk and the need for these questions.Materials and MethodsWe report two studies. Study 1 is a behavioural study on negative word-of-mouth and avoiding donation among ethnic minorities (n = 981 people from National Health Service Blood and Transplant (NHSBT) and the general population: 761 were current donors). Study 2 is an epidemiology study (utilizing NHSBT/UK Health Security Agency (UKHSA) surveillance data on HIV-positive donations across the UK blood services between1996 and 2019) to assess whether the sexual risk question contributes to reducing HIV risk and whether travel deferral was more prevalent among ethnic minorities (2015-2019). Studies 1 and 2 provide complementary evidence on the behavioural impact to support policy implications.ResultsA high proportion of people from ethnic minorities were discouraged from donating and expressed negative word-of-mouth. This was mediated by perceived racial discrimination within the UK National Health Service. The number of donors with HIV who the sexual contact question could have deferred was low, with between 8% and 9.3% of people from ethnic minorities deferred on travel compared with 1.7% of White people.ConclusionBlood services need to consider ways to minimize negative word-of-mouth, remove questions that are no longer justified on evidence and provide justification for those that remain.
C1 [Ferguson, Eamonn; Mills, Richard; Dawe-Lane, Erin; Khan, Zaynah; Smith, Robert; O'Hagan, Niall; Desai, Roshan] Univ Nottingham, Sch Psychol, Nottingham, England.
   [Ferguson, Eamonn; Mills, Richard; Smith, Robert] Univ Cambridge, Natl Inst Hlth & Care, Res Blood & Transplant Res Unit Donor Hlth & Behav, Cambridge, England.
   [Dawe-Lane, Erin] UCL, Clin Educ & Hlth Psychol, Psychol & Language Sci, London, England.
   [Khan, Zaynah] Nottinghamshire Healthcare NHS Fdn Trust, Inst Mental Hlth, Nottingham, England.
   [Reynolds, Claire; Brailsford, Susan R.] NHS Blood & Transplant UK Hlth, NHSBT, Secur Agcy Epidemiol Unit, London, England.
   [Davison, Katy] NHS Blood & Transplant UK Hlth, UKHSA, Secur Agcy Epidemiol Unit, London, England.
   [Edge, Dawn] Greater Manchester Mental Hlth GMMH NHS Trust, Biomed Res Ctr, Manchester Acad Hlth Sci Ctr, Equal Divers & Inclus Res Unit EDI RU, Manchester, England.
   [Croucher, Mark] NHS Blood & Transplant, Donor Experience Serv, London, England.
   [Eaton, Nadine] NHS Blood & Transplant Mkt Transfus, Bristol, England.
C3 University of Nottingham; University of Cambridge; National Institute
   for Health & Care Excellence; University of London; University College
   London; UK Health Security Agency (UKHSA); University of Manchester
RP Ferguson, E (corresponding author), Univ Nottingham, Sch Psychol, Nottingham, England.
EM eamonn.ferguson@nottingham.ac.uk
OI Smith, Robert/0009-0008-9888-4110; Dawe Lane, Erin/0000-0002-8479-6696;
   Edge, Dawn/0000-0003-1139-6613; Mills, Richard/0000-0002-1161-5815;
   O'Hagan, Niall Alexander/0009-0007-9796-3215; Ferguson,
   Eamonn/0000-0002-7678-1451
FU NHS Blood and Transplant
FX E.F., S.R.B., K.D. and C.R. designed Study 1; E.F., S.R.B., K.D., C.R.,
   D.E. and Z.K. designed and conducted Study 2; K.D. and C.R. analysed
   data for study 1. E.F. and E.D.L. analysed the data for study 1. E.F.
   drafted the first version with E.D.L., D.E., K.D., C.R., N.O.H., R.M.,
   R.S., Z.K., R.D., S.R.B., N.E. and M.C., providing detailed feedback and
   revisions to the paper. All authors reviewed the manuscript and approved
   the final version.
CR Arruda EJM, 2021, J GLOB MARK, V34, P19, DOI 10.1080/08911762.2020.1775919
   Beerli-Palacio A, 2009, INT J NONPROFIT VOLU, V14, P205, DOI 10.1002/nvsm.352
   Fay N, 2021, COGNITIVE SCI, V45, DOI 10.1111/cogs.13033
   Feng Y, 2017, SOC BEHAV PERSONAL, V45, P1775, DOI 10.2224/sbp.4412
   Ferguson E, 2022, TRANSFUSION MED, V32, P276, DOI 10.1111/tme.12867
   Ferguson E, 2020, TRANSFUSION, V60, P2010, DOI 10.1111/trf.15913
   Ferguson E, 2020, SCI REP-UK, V10, DOI 10.1038/s41598-020-65163-1
   Halperin D, 1998, TRANSFUSION, V38, P181, DOI 10.1046/j.1537-2995.1998.38298193102.x
   Hamed S, 2022, BMC PUBLIC HEALTH, V22, DOI 10.1186/s12889-022-13122-y
   Huxley P, 2012, HEALTH TECHNOL ASSES, V16, pIX, DOI 10.3310/hta16010
   Ito TA, 1998, J PERS SOC PSYCHOL, V75, P887, DOI 10.1037/0022-3514.75.4.887
   Johnson NF, 2020, NATURE, V582, P230, DOI 10.1038/s41586-020-2281-1
   Kitchen AD, 2004, VOX SANG, V87, P150, DOI 10.1111/j.1423-0410.2004.00561.x
   Klinkenberg EF, 2019, HEALTH SOC CARE COMM, V27, P748, DOI 10.1111/hsc.12692
   LaVeist TA, 2000, MED CARE RES REV, V57, P146, DOI 10.1177/107755800773743637
   Martin S, 2019, HEALTH PROMOT INT, V34, P429, DOI 10.1093/heapro/dax086
   Mwamba N., 2023, IDENTITIES-GLOB STUD, V31, P1
   Peedin AR, 2020, AM J CLIN PATHOL, V153, P368, DOI 10.1093/ajcp/aqz177
   Polonsky MJ, 2011, SOC SCI MED, V73, P336, DOI 10.1016/j.socscimed.2011.05.030
   Previte J, 2019, J BUS RES, V99, P157, DOI 10.1016/j.jbusres.2019.02.030
   Rahay I., 2023, INT J HUMANIT ED SOC, V3, P3
   Ramondt S, 2022, TRANSFUS MED REV, V36, P58, DOI 10.1016/j.tmrv.2021.10.001
   Reynolds C, 2019, TRANSFUSION MED, V29, P239, DOI [10.1111/tme.12576, 10.1111/tm]
   Reynolds CA, 2019, TRANSFUSION MED, V29, P325, DOI 10.1111/tme.12620
   Ribeiro DA, 2023, INT J CONSUM STUD, V47, P2528, DOI 10.1111/ijcs.12962
   Rosario AB, 2016, J MARKETING RES, V53, P297, DOI 10.1509/jmr.14.0380
   Scheidmeir M, 2022, EUR J PUBLIC HEALTH, V32, P32, DOI 10.1093/eurpub/ckac053
   Schröder JM, 2023, PLOS ONE, V18, DOI 10.1371/journal.pone.0281214
   Shaz BH, 2008, TRANSFUS MED REV, V22, P202, DOI 10.1016/j.tmrv.2008.02.006
   Sundermann LM, 2018, J SERV MARK, V32, P322, DOI 10.1108/JSM-08-2016-0319
   U.K. Department for Communities and Local Government, CITIZENSHIP SURVEY 2
NR 31
TC 0
Z9 0
U1 0
U2 0
PU WILEY
PI HOBOKEN
PA 111 RIVER ST, HOBOKEN 07030-5774, NJ USA
SN 0042-9007
EI 1423-0410
J9 VOX SANG
JI Vox Sang.
PD DEC
PY 2024
VL 119
IS 12
BP 1245
EP 1256
DI 10.1111/vox.13748
EA NOV 2024
PG 12
WC Hematology
WE Science Citation Index Expanded (SCI-EXPANDED)
SC Hematology
GA P3K3Y
UT WOS:001354256900001
PM 39505359
OA hybrid
DA 2025-02-04
ER

PT J
AU Sullivan, M
AF Sullivan, Mark
TI Moving candidate vaccines into development from research: lessons from
   HIV
SO IMMUNOLOGY AND CELL BIOLOGY
LA English
DT Review
DE vaccines; HIV; development
ID IMMUNE PROTECTION; INFECTION; TRIALS; RESPONSES; SELECTION; MACAQUES;
   TISSUES
AB There is a logarithmic increase in the cost and complexity of the research and development process when transitioning a promising candidate vaccine from the laboratory into the clinic. Managing complex development programs involving people from diverse technical, cultural and geographical backgrounds is a specialised skill. It is essential that the group is clear on their objectives and how their activities affect others, that communication is open, inclusive and effective, and that the most rigorous, scientific approach based on statistical principles in compliance with regulatory requirements is used. Applying these standards to all vaccine development programs will filter out inappropriate candidates more readily and enhance the efficiency of vaccine development. The challenges of developing a new vaccine are illustrated in human immunodeficiency virus (HIV) vaccinology. Selecting vaccine candidates for HIV requires the ability to evaluate the large number of potential antigens in imperfect and non-standardised animal models. Further, using these models to evaluate questions such as dose scaling to humans, optimal route of administration, the use of adjuvants and potential formulation improvements adds variable to variable, making the interpretation of results particularly challenging. This may lead to the promotion of a poor candidate or the elimination of a good one. The absence of precise immunological correlates of protection and the prohibitive cost of confirmatory clinical trials are further significant barriers. However, there are practical steps that can be taken to standardise early vaccine evaluation, which would result in more efficient development of new vaccines for HIV and other disease areas with similarly challenging development issues (such as hepatitis C virus, influenza, Mycobacterium tuberculosis and malaria). Immunology and Cell Biology (2009) 87, 366-370; doi:10.1038/icb.2009.30; published online 12 May 2009
C1 Med Dev Ltd, Melbourne, Vic 3000, Australia.
RP Sullivan, M (corresponding author), Med Dev Ltd, Level 10 S,459 Collins St, Melbourne, Vic 3000, Australia.
EM mark.sullivan@medicinesdevelopment.com
RI Sullivan, Mark/HSH-5612-2023
OI Sullivan, Mark/0000-0003-3049-1034
CR Allen TM, 2008, J EXP MED, V205, P1003, DOI 10.1084/jem.20080569
   [Anonymous], 2007, Nature, V449, P390
   [Anonymous], GUID IND E6 GOOD CLI
   Carruth LM, 2005, J MED PRIMATOL, V34, P109, DOI 10.1111/j.1600-0684.2005.00103.x
   Champagne P, 2001, NATURE, V410, P106, DOI 10.1038/35065118
   Deeks SG, 2007, IMMUNITY, V27, P406, DOI 10.1016/j.immuni.2007.08.010
   DEROSE R, 2006, DOSE RESPONSE RELATI, V2, pE1
   Desrosiers RC, 2004, NAT MED, V10, P221, DOI 10.1038/nm0304-221
   Food and Drug Administration, 2008, GUID IND CGMP PHAS 1
   *FOOD DRUG ADM, 2000, GUID IND CONS REPR T
   Hel Z, 2000, NAT MED, V6, P1140, DOI 10.1038/80481
   Igarashi T, 2003, J VIROL, V77, P10829, DOI 10.1128/JVI.77.20.10829-10840.2003
   Jaspan HB, 2008, VACCINE, V26, P5679, DOI 10.1016/j.vaccine.2008.08.033
   JOAG SV, 1994, VIROLOGY, V200, P436, DOI 10.1006/viro.1994.1207
   Johnston MI, 2007, NEW ENGL J MED, V356, P2073, DOI 10.1056/NEJMra066267
   Klausner RD, 2003, SCIENCE, V300, P2036, DOI 10.1126/science.1086916
   Letvin NL, 2007, IMMUNITY, V27, P366, DOI 10.1016/j.immuni.2007.09.001
   Li FS, 2007, CURR HIV RES, V5, P97, DOI 10.2174/157016207779316260
   Mattapallil JJ, 2005, NATURE, V434, P1093, DOI 10.1038/nature03501
   Mills E, 2004, AIDS, V18, P2235, DOI 10.1097/00002030-200411190-00003
   Moore JP, 2004, NAT MED, V10, P769, DOI 10.1038/nm0804-769
   Muller PY, 2009, CLIN PHARMACOL THER, V85, P247, DOI 10.1038/clpt.2008.273
   Pantaleo G, 2004, NAT MED, V10, P806, DOI 10.1038/nm0804-806
   Pitisuttithum P, 2006, J INFECT DIS, V194, P1661, DOI 10.1086/508748
   Rosenberg ES, 1997, SCIENCE, V278, P1447, DOI 10.1126/science.278.5342.1447
   Shagi C, 2008, AIDS CARE, V20, P1039, DOI 10.1080/09540120701842803
   Smith MZ, 2005, J VIROL, V79, P684, DOI 10.1128/JVI.79.2.684-695.2005
   Walker BD, 2008, SCIENCE, V320, P760, DOI 10.1126/science.1152622
   Watkins DI, 2008, NAT MED, V14, P617, DOI 10.1038/nm.f.1759
   World Medical Association, 2008, DECL HELS ETH PRINC
NR 30
TC 6
Z9 9
U1 0
U2 5
PU WILEY
PI HOBOKEN
PA 111 RIVER ST, HOBOKEN 07030-5774, NJ USA
SN 0818-9641
EI 1440-1711
J9 IMMUNOL CELL BIOL
JI Immunol. Cell Biol.
PD JUL
PY 2009
VL 87
IS 5
BP 366
EP 370
DI 10.1038/icb.2009.30
PG 5
WC Cell Biology; Immunology
WE Science Citation Index Expanded (SCI-EXPANDED)
SC Cell Biology; Immunology
GA 471ON
UT WOS:000268067900004
PM 19434070
OA Bronze
DA 2025-02-04
ER

PT J
AU Muema, DKM
   Ndungu, FM
   Kinyanjui, SM
   Berkley, JA
AF Muema, Daniel K. M.
   Ndungu, Francis M.
   Kinyanjui, Samson M.
   Berkley, James A.
TI Effect of HIV infection on the acute antibody response to malaria
   antigens in children: an observational study
SO MALARIA JOURNAL
LA English
DT Article
ID CD4 CELL COUNT; PLASMODIUM-FALCIPARUM; INCREASED PREVALENCE; UGANDAN
   ADULTS; B-CELLS; DISEASE; COHORT; IMMUNOSUPPRESSION; ASSOCIATION;
   IMPAIRMENT
AB Background: In sub-Saharan Africa, the distributions of malaria and HIV widely overlap. Among pregnant and nonpregnant adults, HIV affects susceptibility to malaria, its clinical course and impairs antibody responses to malaria antigens. However, the relationship between the two diseases in childhood, when most deaths from malaria occur, is less clear. It was previously reported that HIV is associated with admission to hospital in rural Kenya with severe malaria among children, except in infancy. HIV-infected children with severe malaria were older, had higher parasite density and increased mortality, raising a hypothesis that HIV interferes with naturally acquired immunity to malaria, hence with little effect at younger ages (a shorter history of exposure). To test this hypothesis, levels of anti-merozoite and schizont extract antibodies were compared between HIV-infected and uninfected children who participated in the original study.
   Methods: IgG responses to malaria antigens that are potential targets for immunity to malaria (AMA1, MSP2, MSP3 and schizont extract) were compared between 115 HIV-infected and 115 age-matched, HIV-uninfected children who presented with severe malaria. The children were classified as high and low responders for each antigen and assigned antibody-response breadth scores according to the number of antigens to which they were responsive. A predictive logistic regression model was used to test if HIV was an effect modifier on the age-related acquisition of antibody responses, with age as a continuous variable.
   Results: Point estimates of the responses to all antigens were lower amongst HIV-infected children, but this was only statistically significant for AMA1 (P = 0.028). HIV-infected children were less likely to be high responders to AMA1 [ OR 0.44 (95% CI, 0.2-0.90) P = 0.024]. HIV was associated with a reduced breadth of responses to individual merozoite antigens (P = 0.02). HIV strongly modified the acquisition of antibodies against schizont extract with increasing age (P < 0.0001), but did not modify the rate of age-related acquisition of responses to individual merozoite antigens.
   Conclusions: In children with severe malaria, HIV infection is associated with a lower magnitude and narrower breadth of IgG responses to merozoite antigens and stunting of age-related acquisition of the IgG antibody response to schizont extract.
C1 [Muema, Daniel K. M.; Ndungu, Francis M.; Kinyanjui, Samson M.; Berkley, James A.] Kenya Govt Med Res Ctr, Ctr Geog Med Res Coast, Kilifi 80108, Kenya.
   [Kinyanjui, Samson M.; Berkley, James A.] Univ Oxford, Ctr Clin Vaccinol & Trop Med, Oxford, England.
C3 Kenya Medical Research Institute; University of Oxford
RP Berkley, JA (corresponding author), Kenya Govt Med Res Ctr, Ctr Geog Med Res Coast, POB 230, Kilifi 80108, Kenya.
EM jberkley@kilifi.kemri-wellcome.org
RI Muema, Daniel/HLG-0681-2023; Ndungu, Francis/C-2199-2019
OI Kinyanjui, Samson/0000-0002-3910-0450; Muema,
   Daniel/0000-0001-7995-1682; Berkley, James/0000-0002-1236-849X; Ndungu,
   Francis/0000-0002-8977-0030
FU Kenya Medical Research Institute; Wellcome Trust, UK [053439, 084538]
FX We thank the patients and staff of Kilifi District Hospital for
   participation in this study. We are grateful to Professor Kevin Marsh
   and Dr Faith Osier for helpful discussions and to Jedida Mwacharo for
   assistance in the laboratory. This paper is published with the approval
   of the Director of KEMRI. This work was supported by the Kenya Medical
   Research Institute and the Wellcome Trust, UK. [Grant numbers 053439 and
   084538]
CR [Anonymous], 2004, Malaria and HIV interactions and their implications for public health policy
   Berkley JA, 2009, CLIN INFECT DIS, V49, P336, DOI 10.1086/600299
   Chirenda J., 2000, Central African Journal of Medicine, V46, P5
   Cohen C, 2005, CLIN INFECT DIS, V41, P1631, DOI 10.1086/498023
   COHEN S, 1961, NATURE, V192, P733, DOI 10.1038/192733a0
   Francesconi P, 2001, AIDS, V15, P2445, DOI 10.1097/00002030-200112070-00013
   French N, 2001, AIDS, V15, P899, DOI 10.1097/00002030-200105040-00010
   GARRETT JM, 2005, STAT SOFTWARE COMPON
   Keating J, 2005, J MED ENTOMOL, V42, P241, DOI 10.1603/0022-2585(2005)042[0241:AGSAAF]2.0.CO;2
   Ladner J, 2002, AM J TROP MED HYG, V66, P56, DOI 10.4269/ajtmh.2002.66.56
   Laufer MK, 2006, J INFECT DIS, V193, P872, DOI 10.1086/500245
   Lopez AD, 2006, LANCET, V367, P1747, DOI 10.1016/S0140-6736(06)68770-9
   Marsh K, 2006, PARASITE IMMUNOL, V28, P51, DOI 10.1111/j.1365-3024.2006.00808.x
   Mermin J, 2006, JAIDS-J ACQ IMM DEF, V41, P129, DOI 10.1097/01.qai.0000179427.11789.a7
   Mount AM, 2004, LANCET, V363, P1860, DOI 10.1016/S0140-6736(04)16354-X
   Ndungu FM, 2002, PARASITE IMMUNOL, V24, P77, DOI 10.1046/j.0141-9838.2001.00440.x
   Osier FHA, 2008, INFECT IMMUN, V76, P2240, DOI 10.1128/IAI.01585-07
   Patnaik P, 2005, J INFECT DIS, V192, P984, DOI 10.1086/432730
   Qiao XG, 2006, NAT IMMUNOL, V7, P302, DOI 10.1038/ni1302
   Snow RW, 1997, LANCET, V349, P1650, DOI 10.1016/S0140-6736(97)02038-2
   Steketee RW, 1996, AM J TROP MED HYG, V55, P42, DOI 10.4269/ajtmh.1996.55.42
   TAYLOR RR, 1995, INFECT IMMUN, V63, P4382, DOI 10.1128/IAI.63.11.4382-4388.1995
   Traore B, 2009, VACCINE, V27, P7299, DOI 10.1016/j.vaccine.2009.08.023
   Tsai CW, 2009, MOL BIOCHEM PARASIT, V164, P45, DOI 10.1016/j.molbiopara.2008.11.006
   Van Geertruyden JP, 2009, MALARIA J, V8, DOI 10.1186/1475-2875-8-258
   Verhoeff FH, 1999, TROP MED INT HEALTH, V4, P5, DOI 10.1046/j.1365-3156.1999.00349.x
   WEISS GE, PLOS PATHOG, V6
   Whitworth J, 2000, LANCET, V356, P1051, DOI 10.1016/S0140-6736(00)02727-6
   Xu WF, 2009, NAT IMMUNOL, V10, P1008, DOI 10.1038/ni.1753
NR 29
TC 12
Z9 12
U1 0
U2 0
PU BMC
PI LONDON
PA CAMPUS, 4 CRINAN ST, LONDON N1 9XW, ENGLAND
SN 1475-2875
J9 MALARIA J
JI Malar. J.
PD MAR 5
PY 2011
VL 10
AR 55
DI 10.1186/1475-2875-10-55
PG 7
WC Infectious Diseases; Parasitology; Tropical Medicine
WE Science Citation Index Expanded (SCI-EXPANDED)
SC Infectious Diseases; Parasitology; Tropical Medicine
GA 742AQ
UT WOS:000288910900001
PM 21375768
OA gold, Green Published
DA 2025-02-04
ER

PT J
AU Dara, RC
   Tiwari, AK
   Arora, D
   Aggarwal, G
   Rawat, GS
   Sharma, J
   Acharya, DP
   Bhardwaj, G
AF Dara, Ravi C.
   Tiwari, Aseem K.
   Arora, Dinesh
   Aggarwal, Geet
   Rawat, Ganesh Singh
   Sharma, Jyoti
   Acharya, Devi Prasad
   Bhardwaj, Gunjan
TI Co-infection of blood borne viruses in blood donors: A cross-sectional
   study from North India
SO TRANSFUSION AND APHERESIS SCIENCE
LA English
DT Article
DE Co-infection; Blood donors; Hepatitis B; Hepatitis C; Human
   immunodeficiency virus
ID HEPATITIS-C VIRUS; B-VIRUS; HIV; COHORT; RISK; SEROPREVALENCE;
   MORTALITY; MARKERS; HBV
AB Background: There are several studies on prevalence of individual infectious disease markers (mono infection) in donors but none on prevalence of coinfection. Co-infection is significant as it leads to accelerated disease progression. We, therefore, evaluated the prevalence of co-infection among blood donors.
   Materials and methods: The cross-sectional analysis was conducted in blood donors. All donors were tested for anti-HIV I and II, HBsAg, anti-HBC IgM, anti-HCV, Malaria and syphilis by chemiluminescence and ID-NAT assay. All reactive donor samples were confirmed by using confirmatory assays. Donors were grouped as mono-infected and co-infected. The student t-test was used for comparison.
   Results: During the study period, a total of 106,238 blood donors were tested. Mean age of donors was 34.2 years and 94.2% of blood donors were males. 1776 (1.67%) donor samples were confirmed serologically reactive. 1714 (1.61%) samples were reactive for single marker (mono-infected) while 62 (0.05%) donors' samples exhibited co-infection. 18 donors were positive for HBV+HCV followed by HIV +syphilis (14).
   Conclusion: We report for the first time the prevalence of different co-infection patterns in blood donors. Co-infection influence the disease progression; it would be important to investigate the co-infection prevalence in larger sample size. (C) 2017 Elsevier Ltd. All rights reserved.
C1 [Dara, Ravi C.; Tiwari, Aseem K.; Arora, Dinesh; Aggarwal, Geet; Rawat, Ganesh Singh; Sharma, Jyoti; Acharya, Devi Prasad; Bhardwaj, Gunjan] Medanta, Dept Transfus Med, Sect 38, Gurgaon 122001, India.
RP Dara, RC (corresponding author), Medanta, Dept Transfus Med, Sect 38, Gurgaon 122001, India.
EM rcdara@gmail.com; aseemtwr@yahoo.co.in; dinesh.arora@medanta.org;
   geetaggarwal2000@yahoo.co.in; gsrawat47@rediffmail.com;
   jyoti.sharma2@medanta.org; acharyadevi001@gmail.com;
   drgunjanbhardwaj@gmail.com
RI Tiwari, Aseem/Q-1005-2019; Aggarwal, Geet/ADZ-2277-2022; Bhardwaj,
   Gunjan/JPK-8397-2023; Dara, Ravi/AAR-9326-2020
OI Acharya, Devi prasad/0000-0001-5898-8988; Aggarwal,
   Geet/0000-0003-0925-5352
CR Agnihotri Naveen, 2012, Asian J Transfus Sci, V6, P155, DOI 10.4103/0973-6247.98922
   Ahuja S, 2013, JIMSA            APR
   [Anonymous], 1998, MMWR RECOMM REP, V47, P1
   Arora D, 2010, INDIAN J PATHOL MICR, V53, P308, DOI 10.4103/0377-4929.64295
   Balogun TM, 2012, PAN AFR MED J, V12
   Dara RC, 2016, INDIAN J HEMATOL BLO, V32, P299, DOI 10.1007/s12288-015-0561-y
   Datta S, 2008, VIROL J, V5, DOI 10.1186/1743-422X-5-156
   Dodig M, 2001, J CLIN GASTROENTEROL, V33, P367, DOI 10.1097/00004836-200111000-00005
   Egah D. Z., 2007, Eastern Mediterranean Health Journal, V13, P961
   Giri Purushottam A, 2012, J Family Med Prim Care, V1, P48, DOI 10.4103/2249-4863.94452
   Greub G, 2000, LANCET, V356, P1800, DOI 10.1016/S0140-6736(00)03232-3
   Irisena ND, 2002, NIG MED PRACT, V41, P18
   Koulentaki M, 2001, BMC PUBLIC HEALTH, V1, DOI 10.1186/1471-2458-1-17
   Makroo RN, 2015, INDIAN J MED RES, V142, P317, DOI 10.4103/0971-5916.166598
   Pallavi P, 2011, INDIAN J HEMATOL BLO, V27, P1, DOI 10.1007/s12288-010-0047-x
   Parboosing R, 2008, J MED VIROL, V80, P1530, DOI 10.1002/jmv.21262
   Pathak Sangeeta, 2013, Asian J Transfus Sci, V7, P116, DOI 10.4103/0973-6247.115566
   Raina Sujeet, 2015, Indian J Sex Transm Dis AIDS, V36, P220, DOI 10.4103/0253-7184.167194
   Saravanan S, 2007, WORLD J GASTROENTERO, V13, P5015, DOI 10.3748/wjg.v13.i37.5015
   Sood Smita, 2010, Indian J Community Med, V35, P165, DOI 10.4103/0970-0218.62588
   Sud A, 2001, Trop Gastroenterol, V22, P90
   Thio CL, 2002, LANCET, V360, P1921, DOI 10.1016/S0140-6736(02)11913-1
   Thomas DL, 2002, HEPATOLOGY, V36, pS201, DOI 10.1053/jhep.2002.36380
   World Health Organization, EM PREP RESP HEP
NR 24
TC 2
Z9 2
U1 0
U2 1
PU PERGAMON-ELSEVIER SCIENCE LTD
PI OXFORD
PA THE BOULEVARD, LANGFORD LANE, KIDLINGTON, OXFORD OX5 1GB, ENGLAND
SN 1473-0502
J9 TRANSFUS APHER SCI
JI Transfus. Apher. Sci.
PD JUN
PY 2017
VL 56
IS 3
BP 367
EP 370
DI 10.1016/j.transci.2017.02.004
PG 4
WC Hematology
WE Science Citation Index Expanded (SCI-EXPANDED)
SC Hematology
GA FC3GU
UT WOS:000406727900019
PM 28343937
DA 2025-02-04
ER

PT J
AU Olagunju, A
   Mathad, J
   Eke, A
   Delaney-Moretlwe, S
   Lockman, S
AF Olagunju, Adeniyi
   Mathad, Jyoti
   Eke, Ahizechukwu
   Delaney-Moretlwe, Sinead
   Lockman, Shahin
TI Considerations for the Use of Long-Acting and Extended-Release Agents
   During Pregnancy and Lactation
SO CLINICAL INFECTIOUS DISEASES
LA English
DT Article
DE long-acting agents; pregnancy; lactation; pharmacokinetics; modeling and
   simulation
ID PHARMACOKINETICS; RILPIVIRINE; WOMEN; TUBERCULOSIS; GLUCURONIDATION;
   MEDICATIONS; INFECTION; TOXICITY; PLASMA; HIV-1
AB Long-acting agents hold significant promise for treating and preventing common illnesses, including infections. Pharmacokinetic and safety data during pregnancy and lactation are often unavailable for new drugs; these data are vital to facilitate optimal drug use by pregnant and lactating women and women who may conceive. In this commentary, we summarize the circumstances in which pregnant and lactating women are likely to use and benefit from long-acting agents. We focus on long-acting formulations of small molecules (rather than biologics such as monoclonal antibodies) and on several infections of global importance (human immunodeficiency virus, tuberculosis, malaria, and hepatitis C). We discuss pregnancy pharmacokinetic/pharmacodynamic and potential safety and efficacy considerations pertaining to the use of long-acting agents in pregnancy and lactation. Finally, we summarize existing preclinical and pregnancy pharmacokinetic data that are available (or expected in the near future) for several agents that are under development or approved, and how key research gaps may be addressed.
C1 [Olagunju, Adeniyi] Univ Liverpool, Ctr Excellence Long Acting Therapeut, Dept Pharmacol & Therapeut, Liverpool, England.
   [Mathad, Jyoti] Weill Cornell Med, Ctr Global Hlth, Dept Med & Obstet & Gynecol, New York, NY USA.
   [Eke, Ahizechukwu] Johns Hopkins Univ, Dept Gynecol & Obstet, Div Maternal Fetal Med, Sch Med, Baltimore, MD USA.
   [Delaney-Moretlwe, Sinead] Univ Witwatersrand, Wits Reprod Hlth & HIV Inst, Johannesburg, South Africa.
   [Lockman, Shahin] Brigham & Womens Hosp, Div Infect Dis, Boston, MA USA.
   [Lockman, Shahin] Harvard TH Chan Sch Publ Hlth, Dept Immunol & Infect Dis, Boston, MA USA.
   [Lockman, Shahin] Botswana Harvard AIDS Inst Partnership, Gaborone, Botswana.
   [Olagunju, Adeniyi] Inst Syst Mol & Integrat Biol, Ctr Excellence Long Acting Therapeut, Dept Pharmacol & Therapeut, William Henry Duncan Bldg,6 West Derby St, Liverpool L7 8TX, England.
C3 University of Liverpool; Cornell University; Weill Cornell Medicine;
   Johns Hopkins University; University of Witwatersrand; Harvard
   University; Brigham & Women's Hospital; Harvard University; Harvard T.H.
   Chan School of Public Health; Botswana-Harvard AIDS Institute
   Partnership; University of Liverpool
RP Olagunju, A (corresponding author), Inst Syst Mol & Integrat Biol, Ctr Excellence Long Acting Therapeut, Dept Pharmacol & Therapeut, William Henry Duncan Bldg,6 West Derby St, Liverpool L7 8TX, England.
EM olagunju@liverpool.ac.uk
RI EKE, AHIZECHUKWU/ABE-8463-2020; Olagunju, Adeniyi/K-2876-2012
OI Olagunju, Adeniyi/0000-0002-6588-5749
FU National Institute of Allergy and Infectious Diseases (NIAID) [K23
   AI129854]; Eunice Kennedy Shriver National Institute of Child Health and
   Human Development (NACHHD) at the NIH [1K23HD104517]; Johns Hopkins
   Center for AIDS Research [P30AI094189]; Wellcome Trust; NIAID at the NIH
   [UM1AI068619, UM1AI068613, UM1AI068617]; National Institute on Drug
   Abuse (NIDA) at the NIH [UM1AI068619, UM1AI068613, UM1AI068617];
   National Institute of Mental Health (NIMH) at the NIH [UM1AI068619,
   UM1AI068613, UM1AI068617]
FX J. M. is currently funded by the National Institute of Allergy and
   Infectious Diseases (NIAID) (award number K23 AI129854). A. E. is
   currently funded by the Eunice Kennedy Shriver National Institute of
   Child Health and Human Development (NACHHD) at the NIH (award number
   1K23HD104517) and the Johns Hopkins Center for AIDS Research (grant
   number P30AI094189). A. O. previously received funding from the Wellcome
   Trust. S. D.-M. has received funding for long-acting injectable HIV
   preexposure prophylaxis research from NIAID, the National Institute on
   Drug Abuse (NIDA), and the National Institute of Mental Health (NIMH) at
   the NIH under award numbers UM1AI068619, UM1AI068617, and UM1AI068613.
CR Acquah R, 2021, PEDIATR INFECT DIS J, V40, pE191, DOI 10.1097/INF.0000000000003069
   Adam MP, 2011, AM J MED GENET C, V157C, P175, DOI 10.1002/ajmg.c.30313
   Antiretoviral Pregnancy Registry, 2021, INT REP
   Atoyebi SA, 2019, EUR J PHARM SCI, V140, DOI 10.1016/j.ejps.2019.105068
   Barrow P, 2021, REPROD TOXICOL, V99, P144, DOI 10.1016/j.reprotox.2020.06.013
   Chandiwana NC, 2021, AIDS, V35, pS137, DOI 10.1097/QAD.0000000000003102
   Chaphekar N, 2021, FRONT PEDIATR, V9, DOI 10.3389/fped.2021.733823
   Chen SJ, 2012, HEPATOLOGY, V56, P658, DOI 10.1002/hep.25671
   Choong E, 2013, J CLIN PSYCHOPHARM, V33, P289, DOI 10.1097/JCP.0b013e31828f62cd
   Chounta V, 2021, PATIENT, V14, P849, DOI 10.1007/s40271-021-00524-0
   Cohee LM, 2016, MALARIA J, V15, DOI 10.1186/s12936-016-1541-x
   Cohen A, 2019, EUR RESPIR J, V54, DOI 10.1183/13993003.00655-2019
   Colbers A, 2019, CLIN INFECT DIS, V69, P1254, DOI 10.1093/cid/ciz121
   COUGHTRIE MWH, 1988, MOL PHARMACOL, V34, P729
   Delany-Moretlwe S, 2022, LANCET, V399, P1779, DOI 10.1016/S0140-6736(22)00538-4
   FDA, Advancing new alternative methodologies at FDA
   Freriksen JJM, 2019, ALIMENT PHARM THER, V50, P738, DOI 10.1111/apt.15476
   Gutman JR, 2019, TRAVEL MED INFECT DI, V32, DOI 10.1016/j.tmaid.2019.101519
   Hodge D, 2021, CLIN PHARMACOKINET, V60, P835, DOI 10.1007/s40262-021-01005-1
   Hoffman RM, 2020, JAIDS-J ACQ IMM DEF, V83, P72, DOI 10.1097/QAI.0000000000002228
   Huang X, 2001, J CONTROL RELEASE, V73, P121, DOI 10.1016/S0168-3659(01)00248-6
   Ingber DE, 2020, ADV SCI, V7, DOI 10.1002/advs.202002030
   Jackson AGA, 2014, CLIN PHARMACOL THER, V96, P314, DOI 10.1038/clpt.2014.118
   Joint United Nations Programme on HIV/AIDS, 2022, GLOB HIV AIDS STAT F
   Jolayemi O, 2022, PLOS ONE, V17, DOI 10.1371/journal.pone.0262926
   Kwara A, 2008, CHEST, V133, P862, DOI 10.1378/chest.07-2024
   Li L, 2021, ANNU REV PHARMACOL, V61, P745, DOI 10.1146/annurev-pharmtox-031120-015212
   Li W, 2022, NAT REV MATER, V7, P406, DOI 10.1038/s41578-021-00405-w
   Machekano R, 2018, PLOS ONE, V13, DOI 10.1371/journal.pone.0209782
   Maternal Health Task Force Harvard Chan School Center of Excellence in Maternal and Child Health, MAL PREGN
   Mathad JS, 2022, CLIN INFECT DIS, V74, P1604, DOI 10.1093/cid/ciab665
   Mayer RC, 2019, J TRAVEL MED, V26, DOI 10.1093/jtm/tay138
   McGready R, 2003, EUR J CLIN PHARMACOL, V59, P545, DOI 10.1007/s00228-003-0652-9
   Minnis AM, 2020, J INT AIDS SOC, V23, DOI 10.1002/jia2.25528
   Myer L, 2017, CLIN INFECT DIS, V64, P422, DOI 10.1093/cid/ciw792
   Neary M., 2022, CLIN INFECT DIS
   Olagunju A, 2015, CLIN PHARMACOL THER, V97, P298, DOI 10.1002/cpt.43
   Orkin C, 2020, NEW ENGL J MED, V382, P1124, DOI 10.1056/NEJMoa1909512
   Osiyemi O, 2018, INFECT DIS THER, V7, P147, DOI 10.1007/s40121-017-0184-8
   Osterberg RE, 2003, INT J TOXICOL, V22, P377, DOI 10.1080/713936675
   Park K, 2019, J CONTROL RELEASE, V304, P125, DOI 10.1016/j.jconrel.2019.05.003
   Patel P., 2021, IDWEEK
   Pencolé L, 2020, AIDS, V34, P2145, DOI 10.1097/QAD.0000000000002637
   Philbin MM, 2021, AIDS BEHAV, V25, P667, DOI 10.1007/s10461-020-03023-9
   Rajoli RKR, 2019, J INFECT DIS, V219, P1735, DOI 10.1093/infdis/jiy726
   Ren ZX, 2021, AM J OBSTET GYNECOL, V225, P33, DOI 10.1016/j.ajog.2021.04.227
   Schalkwijk S, 2017, CLIN INFECT DIS, V65, P1335, DOI 10.1093/cid/cix534
   Schumann H, 2020, PLOS ONE, V15, DOI 10.1371/journal.pone.0234174
   Shenkoya B, 2021, FRONT PEDIATR, V9, DOI 10.3389/fped.2021.734122
   Smilkstein MJ, 2019, MALARIA J, V18, DOI 10.1186/s12936-019-2921-9
   Spanarello S, 2014, CURR CLIN PHARMACOL, V9, P310, DOI 10.2174/15748847113089990051
   Spreen W, 2014, JAIDS-J ACQ IMM DEF, V67, P481, DOI 10.1097/QAI.0000000000000301
   Sugarman J, 2014, LANCET GLOB HEALTH, V2, pE710, DOI 10.1016/S2214-109X(14)70330-4
   Tran AH, 2016, JAIDS-J ACQ IMM DEF, V72, P289, DOI 10.1097/QAI.0000000000000968
   United Nations Department of Economic and Social Affairs Population Division, 2019, STESASERA435 UN DEP
   US Food and Drug Administration, 2003, DRUG PROD INCL BIOL
   US Food and Drug Administration, 2021, DET REPR DEV TOX HUM
   Ververs FFT, 2009, CLIN PHARMACOKINET, V48, P677, DOI 10.2165/11318050-000000000-00000
   World Health Organization, 2022, Tuberculosis Key Facts
   World Health Organization, 2021, APPR ENH ACC STUD NE
   Yee KL, 2020, J CLIN PHARM THER, V45, P1098, DOI 10.1111/jcpt.13182
NR 61
TC 3
Z9 3
U1 0
U2 2
PU OXFORD UNIV PRESS INC
PI CARY
PA JOURNALS DEPT, 2001 EVANS RD, CARY, NC 27513 USA
SN 1058-4838
EI 1537-6591
J9 CLIN INFECT DIS
JI Clin. Infect. Dis.
PD NOV 21
PY 2022
VL 75
SI SI
BP S571
EP S578
DI 10.1093/cid/ciac659
PG 8
WC Immunology; Infectious Diseases; Microbiology
WE Science Citation Index Expanded (SCI-EXPANDED)
SC Immunology; Infectious Diseases; Microbiology
GA 9Y1FT
UT WOS:000950209300013
PM 36410383
OA Bronze, Green Published
DA 2025-02-04
ER

PT J
AU Hamada, Y
   Kiso, Y
AF Hamada, Yoshio
   Kiso, Yoshiaki
TI New Directions for Protease Inhibitors Directed Drug Discovery
SO BIOPOLYMERS
LA English
DT Review
DE DPP-4; HCV NS3 protease; HIV-1 protease; plasmepsin; protease inhibitor;
   beta-secretase
ID HEPATITIS-C VIRUS; STRUCTURE-BASED DESIGN; BETA-SECRETASE INHIBITORS;
   DIPEPTIDYL PEPTIDASE-IV; GLUCAGON-LIKE PEPTIDE-1; CARBINAMINE BACE-1
   INHIBITORS; APP-CLEAVING ENZYME; ALZHEIMERS-DISEASE;
   PLASMODIUM-FALCIPARUM; HUMAN BRAIN
AB Proteases play crucial roles in various biological processes, and their activities are essential for all living organisms-from viruses to humans. Since their functions are closely associated with many pathogenic mechanisms, their inhibitors or activators are important molecular targets for developing treatments for various diseases. Here, we describe drugs/drug candidates that target proteases, such as malarial plasmepsins, beta-secretase, virus proteases, and dipeptidyl peptidase-4. Previously, we reported inhibitors of aspartic proteases, such as renin, human immunodeficiency virus type 1 protease, human T-lymphotropic virus type I protease, plasmepsins, and b-secretase, as drug candidates for hypertension, adult T-cell leukaemia, human T-lymphotropic virus type I-associated myelopathy, malaria, and Alzheimer's disease. Our inhibitors are also described in this review article as examples of drugs that target proteases. (C) 2015 Wiley Periodicals, Inc.
C1 [Hamada, Yoshio] Kobe Pharmaceut Univ, Med Chem Lab, Higashinada Ku, Kobe, Hyogo 6588558, Japan.
   [Kiso, Yoshiaki] Nagahama Inst Biosci & Technol, Lab Peptide Sci, Tamura, Nagahama 5260829, Japan.
C3 Kobe Pharmaceutical University
RP Hamada, Y (corresponding author), Kobe Pharmaceut Univ, Med Chem Lab, Higashinada Ku, Kobe, Hyogo 6588558, Japan.; Kiso, Y (corresponding author), Nagahama Inst Biosci & Technol, Lab Peptide Sci, Tamura, Nagahama 5260829, Japan.
EM pynden@gmail.com; y_kiso@nagahama-i-bio.ac.jp
OI Hamada, Yoshio/0000-0002-2602-6917
FU MEXT (Ministry of Education, Culture, Sports, Science and Technology),
   Japan [KAKENHI 21249007, 23590137, 26460163]; Grants-in-Aid for
   Scientific Research [23590137, 26460163] Funding Source: KAKEN
FX Contract grant sponsor: MEXT (Ministry of Education, Culture, Sports,
   Science and Technology), JapanContract grant number: KAKENHI Nos.
   21249007, 23590137, and 26460163
CR Adachi M, 2009, P NATL ACAD SCI USA, V106, P4641, DOI 10.1073/pnas.0809400106
   Asai M, 2006, J NEUROCHEM, V96, P533, DOI 10.1111/j.1471-4159.2005.03576.x
   BAIHUA HU, 2006, Patent No. 2006088705
   BARTENSCHLAGER R, 1993, J VIROL, V67, P3835, DOI 10.1128/JVI.67.7.3835-3844.1993
   Baxter EW, 2007, J MED CHEM, V50, P4261, DOI 10.1021/jm0705408
   Beck JP, 2002, PCT Int Appl, Patent No. [WO2002002520A2, 2002002520]
   Blight KJ, 1998, ANTIVIR THER, V3, P71
   BOGER J, 1983, NATURE, V303, P81, DOI 10.1038/303081a0
   Brady SF, 2004, BIOORG MED CHEM LETT, V14, P601, DOI 10.1016/j.bmcl.2003.11.061
   Carroll CD, 1998, ADV EXP MED BIOL, V436, P375
   Chang WP, 2011, FASEB J, V25, P775, DOI 10.1096/fj.10-167213
   Coburn CA, 2006, BIOORG MED CHEM LETT, V16, P3635, DOI 10.1016/j.bmcl.2006.04.076
   Coburn CA, 2004, J MED CHEM, V47, P6117, DOI 10.1021/jm049388p
   COLE DC, 2006, Patent No. 2006088711
   Cole DC, 2008, BIOORG MED CHEM LETT, V18, P1063, DOI 10.1016/j.bmcl.2007.12.010
   Cole DC, 2006, J MED CHEM, V49, P6158, DOI 10.1021/jm0607451
   Cully M, 2014, NAT REV DRUG DISCOV, V13, P804, DOI 10.1038/nrd4469
   Drucker DJ, 2006, LANCET, V368, P1696, DOI 10.1016/S0140-6736(06)69705-5
   Efendic S, 2004, HORM METAB RES, V36, P742, DOI 10.1055/s-2004-826157
   Fang LY, 2002, PCT Int Appl, Patent No. [WO2002002505A2, 2002002505]
   Feld JJ, 2014, NEW ENGL J MED, V370, P1594, DOI 10.1056/NEJMoa1315722
   Feng J, 2007, J MED CHEM, V50, P2297, DOI 10.1021/jm070104l
   FOBARE WF, 2006, Patent No. 2006088694
   Fobare WF, 2007, BIOORG MED CHEM LETT, V17, P5353, DOI 10.1016/j.bmcl.2007.08.010
   FRANCIS SE, 1994, EMBO J, V13, P306, DOI 10.1002/j.1460-2075.1994.tb06263.x
   Fukumoto H, 2010, J NEUROSCI, V30, P11157, DOI 10.1523/JNEUROSCI.2884-10.2010
   Ghosh AK, 2000, J AM CHEM SOC, V122, P3522, DOI 10.1021/ja000300g
   Ghosh AK, 2005, BIOORG MED CHEM LETT, V15, P15, DOI 10.1016/j.bmcl.2004.10.084
   Ghosh AK, 2001, J MED CHEM, V44, P2865, DOI 10.1021/jm0101803
   Ghosh AK, 2007, J MED CHEM, V50, P2399, DOI 10.1021/jm061338s
   Goetz DH, 2007, BIOCHEMISTRY-US, V46, P8744, DOI 10.1021/bi0621415
   GRAKOUI A, 1993, J VIROL, V67, P2832, DOI 10.1128/JVI.67.5.2832-2843.1993
   GRAKOUI A, 1993, J VIROL, V67, P1385, DOI 10.1128/JVI.67.3.1385-1395.1993
   GREENLEE WJ, 1987, PHARM RES-DORDR, V4, P364, DOI 10.1023/A:1016422009662
   Hamada Y, 2014, SOJ PHARM PHARM SCI, V1, P1
   Hamada Y, 2008, BIOORG MED CHEM LETT, V18, P1654, DOI 10.1016/j.bmcl.2008.01.056
   Hamada Y, 2008, BIOORG MED CHEM LETT, V18, P1649, DOI [10.1016/j.bmcl.2008.01.058, 10.1016/j.bmcl.2008.01.056]
   Hamada Y, 2006, BIOORG MED CHEM LETT, V16, P4354, DOI 10.1016/j.bmcl.2006.05.046
   Hamada Y, 2015, AMINO ACIDS PEP PROT, V39, P114, DOI 10.1039/978-1-84973-996-2-00114
   Hamada Y, 2014, BIOORG MED CHEM LETT, V24, P618, DOI 10.1016/j.bmcl.2013.12.007
   Hamada Y, 2013, EXPERT OPIN DRUG DIS, V8, P709, DOI 10.1517/17460441.2013.784267
   Hamada Y, 2012, EXPERT OPIN DRUG DIS, V7, P903, DOI 10.1517/17460441.2012.712513
   Hamada Y, 2012, BIOORG MED CHEM LETT, V22, P4640, DOI 10.1016/j.bmcl.2012.05.089
   Hamada Y, 2012, ACS MED CHEM LETT, V3, P193, DOI 10.1021/ml2002373
   Hamada Y, 2012, BIOORG MED CHEM LETT, V22, P1130, DOI 10.1016/j.bmcl.2011.11.102
   Hamada Y, 2009, EXPERT OPIN DRUG DIS, V4, P391, DOI 10.1517/17460440902806377
   Hamada Y, 2009, BIOORG MED CHEM LETT, V19, P2435, DOI 10.1016/j.bmcl.2009.03.049
   Haque TS, 1999, J MED CHEM, V42, P1428, DOI 10.1021/jm980641t
   Harper S, 2012, ACS MED CHEM LETT, V3, P332, DOI 10.1021/ml300017p
   HIJIKATA M, 1993, P NATL ACAD SCI USA, V90, P10773, DOI 10.1073/pnas.90.22.10773
   Hom RK, 2003, J MED CHEM, V46, P1799, DOI 10.1021/jm025619l
   Hong L, 2000, SCIENCE, V290, P150, DOI 10.1126/science.290.5489.150
   Huang YF, 2010, BIOORG MED CHEM LETT, V20, P3158, DOI 10.1016/j.bmcl.2010.03.097
   IIZUKA K, 1990, J MED CHEM, V33, P2707, DOI 10.1021/jm00172a005
   Jacobson IM, 2011, NEW ENGL J MED, V364, P2405, DOI 10.1056/NEJMoa1012912
   Jennings LD, 2008, BIOORG MED CHEM LETT, V18, P767, DOI 10.1016/j.bmcl.2007.11.043
   Jenny K, 2012, AM J HEALTH-SYST PH, V69, P19
   Kato N, 2011, BIOORGAN MED CHEM, V19, P7221, DOI 10.1016/j.bmc.2011.09.043
   Kimura T, 2006, BIOORG MED CHEM LETT, V16, P2380, DOI 10.1016/j.bmcl.2006.01.108
   Kimura T, 2005, BIOORG MED CHEM LETT, V15, P211, DOI 10.1016/j.bmcl.2004.09.090
   Kimura T, 2004, BIOORG MED CHEM LETT, V14, P1527, DOI 10.1016/j.bmcl.2003.12.088
   Kiser JJ, 2012, HEPATOLOGY, V55, P1620, DOI 10.1002/hep.25653
   Kortum SW, 2007, BIOORG MED CHEM LETT, V17, P3378, DOI 10.1016/j.bmcl.2007.03.096
   Lankas GR, 2005, DIABETES, V54, P2988, DOI 10.2337/diabetes.54.10.2988
   Leung D, 2000, J MED CHEM, V43, P305, DOI 10.1021/jm990412m
   Lin C., 2006, Infectious Disorders - Drug Targets, V6, P3, DOI 10.2174/187152606776056706
   Lin TI, 2009, ANTIMICROB AGENTS CH, V53, P1377, DOI 10.1128/AAC.01058-08
   Lindsley SR, 2007, BIOORG MED CHEM LETT, V17, P4057, DOI 10.1016/j.bmcl.2007.04.072
   Liverton NJ, 2010, ANTIMICROB AGENTS CH, V54, P305, DOI 10.1128/AAC.00677-09
   Lok AS, 2012, NEW ENGL J MED, V366, P216, DOI 10.1056/NEJMoa1104430
   Maegawa H, 2004, BIOORG MED CHEM LETT, V14, P5925, DOI 10.1016/j.bmcl.2004.09.034
   Maillaird M, 2002, PCT Int Appl, Patent No. [2002002512, WO2002002512A2]
   Maillard MC, 2007, J MED CHEM, V50, P776, DOI 10.1021/jm061242y
   McGaughey GB, 2007, BIOORG MED CHEM LETT, V17, P1117, DOI 10.1016/j.bmcl.2006.11.003
   McHutchison JG, 2010, NEW ENGL J MED, V362, P1292, DOI 10.1056/NEJMoa0908014
   McIntosh CHS, 2005, REGUL PEPTIDES, V128, P159, DOI 10.1016/j.regpep.2004.06.001
   Meier JJ, 2005, DIABETES-METAB RES, V21, P91, DOI 10.1002/dmrr.538
   Meier JJ, 2004, CRIT CARE MED, V32, P848, DOI 10.1097/01.CCM.0000114811.60629.B5
   Mimoto T, 1999, J MED CHEM, V42, P1789, DOI 10.1021/jm980637h
   Miyamoto M, 2001, PCT Int Appl, Patent No. [WO2001087293A1, 2001087293]
   Moon RP, 1997, EUR J BIOCHEM, V244, P552, DOI 10.1111/j.1432-1033.1997.00552.x
   Moore KP, 2007, BIOORG MED CHEM LETT, V17, P5831, DOI 10.1016/j.bmcl.2007.08.040
   Nezami A, 2003, BIOCHEMISTRY-US, V42, P8459, DOI 10.1021/bi034131z
   Nezami A, 2002, BIOCHEMISTRY-US, V41, P2273, DOI 10.1021/bi0117549
   Nguyen JT, 2008, BIOORG MED CHEM LETT, V18, P366, DOI 10.1016/j.bmcl.2007.10.066
   Nguyen JT, 2011, BIOORG MED CHEM LETT, V21, P2425, DOI 10.1016/j.bmcl.2011.02.066
   Poordad F, 2011, NEW ENGL J MED, V364, P1195, DOI 10.1056/NEJMoa1010494
   Rajapakse HA, 2006, J MED CHEM, V49, P7270, DOI 10.1021/jm061046r
   Roberds SL, 2001, HUM MOL GENET, V10, P1317, DOI 10.1093/hmg/10.12.1317
   Rueeger H, 2012, J MED CHEM, V55, P3364, DOI 10.1021/jm300069y
   Rueeger H, 2011, BIOORG MED CHEM LETT, V21, P1942, DOI 10.1016/j.bmcl.2011.02.038
   Schostarez HJ, 2003, PCT Int Appl., Patent No. [WO2003006021A1, 2003006021, WO2003006021]
   Seiwert SD, 2008, ANTIMICROB AGENTS CH, V52, P4432, DOI 10.1128/AAC.00699-08
   SELKOE DJ, 1989, ANN MED, V21, P73, DOI 10.3109/07853898909149187
   Selkoe DJ, 2000, ANN NY ACAD SCI, V924, P17
   Selkoe DJ, 1999, NATURE, V399, pA23, DOI 10.1038/399a023
   Shuto D, 2003, BIOORG MED CHEM LETT, V13, P4273, DOI 10.1016/j.bmcl.2003.09.053
   Silva AM, 1996, P NATL ACAD SCI USA, V93, P10034, DOI 10.1073/pnas.93.19.10034
   Sinha S, 1999, NATURE, V402, P537, DOI 10.1038/990114
   Smith CG, 2003, FASEB J, V17, P788, DOI 10.1096/fj.03-0093life
   Stachel SJ, 2006, BIOORG MED CHEM LETT, V16, P641, DOI 10.1016/j.bmcl.2005.10.032
   Stachel SJ, 2004, J MED CHEM, V47, P6447, DOI 10.1021/jm049379g
   Stauffer SR, 2007, BIOORG MED CHEM LETT, V17, P1788, DOI 10.1016/j.bmcl.2006.12.051
   STEWART JM, 1971, BIOCHEM PHARMACOL, V20, P1557, DOI 10.1016/0006-2952(71)90284-X
   Tang J, 2001, PCT Int Appl., Patent No. [WO2001000665, 2001000665]
   Thorens B, 1995, DIABETES METAB, V21, P311
   Toft-Nielsen MB, 2001, J CLIN ENDOCR METAB, V86, P3853, DOI 10.1210/jc.86.8.3853
   TOMEI L, 1993, J VIROL, V67, P4017, DOI 10.1128/JVI.67.7.4017-4026.1993
   Villhauer EB, 2003, J MED CHEM, V46, P2774, DOI 10.1021/jm030091l
   Zerilli T, 2007, CLIN THER, V29, P2614, DOI 10.1016/j.clinthera.2007.12.034
   Zeuzem S, 2011, NEW ENGL J MED, V364, P2417, DOI 10.1056/NEJMoa1013086
   Zhu H, 2010, BIOORG MED CHEM LETT, V20, P1779, DOI 10.1016/j.bmcl.2010.01.005
NR 112
TC 20
Z9 23
U1 0
U2 26
PU WILEY-BLACKWELL
PI HOBOKEN
PA 111 RIVER ST, HOBOKEN 07030-5774, NJ USA
SN 0006-3525
EI 1097-0282
J9 BIOPOLYMERS
JI Biopolymers
PD JUL
PY 2016
VL 106
IS 4
SI SI
BP 563
EP 579
DI 10.1002/bip.22780
PG 17
WC Biochemistry & Molecular Biology; Biophysics
WE Science Citation Index Expanded (SCI-EXPANDED)
SC Biochemistry & Molecular Biology; Biophysics
GA EJ8FL
UT WOS:000393460600021
PM 26584340
OA Green Published
DA 2025-02-04
ER

PT J
AU Dodd, RY
AF Dodd, RY
TI Current safety of the blood supply in the United States
SO INTERNATIONAL JOURNAL OF HEMATOLOGY
LA English
DT Article
DE blood transfusion; HIV; hepatitis C; hepatitis B; emerging infections
ID WEST-NILE-VIRUS; CREUTZFELDT-JAKOB-DISEASE; TRYPANOSOMA-CRUZI;
   CHAGAS-DISEASE; PRION DISEASES; ESTIMATED RISK; TRANSFUSION;
   TRANSMISSION; DONORS; INFECTION
AB In common with other developed countries, the United States has placed a great deal of emphasis on blood safety. As a result of careful donor selection and the use of advanced tests, including nucleic acid testing (NAT), the risk of transmission of human immunodeficiency virus and hepatitis C virus has been reduced to about 1 in 1.5 million donations. NAT for hepatitis B virus has not been introduced, but nevertheless the risk is low. Attention recently has been focused on emerging infections. NAT for West Nile virus was implemented within 6 to 8 months of recognition of the need to prevent transfusion transmission of this newly introduced virus. Approximately 1000 potentially infectious donations were identified and removed from the blood supply during the 2003 season. Other emerging infections attracting attention include Chagas' disease, babesiosis, malaria, and variant Creutzfeldt-Jakob disease. (C) 2004 The Japanese Society of Hematology.
C1 Amer Red Cross, Blood Serv Res & Dev, Jerome H Holland Lab Biomed Sci, Rockville, MD 20855 USA.
C3 American Red Cross
RP Dodd, RY (corresponding author), Amer Red Cross, Blood Serv Res & Dev, Jerome H Holland Lab Biomed Sci, 15601 Crabbs Branch way, Rockville, MD 20855 USA.
EM dodd@usa.redcross.org
CR Biggerstaff BJ, 2003, TRANSFUSION, V43, P1007, DOI 10.1046/j.1537-2995.2003.00480.x
   Biggerstaff BJ, 2002, TRANSFUSION, V42, P1019, DOI 10.1046/j.1537-2995.2002.00167.x
   Busch MP, 2001, BLOOD SAFETY IN THE NEW MILLENNIUM, P33
   Collinge J, 1999, LANCET, V354, P317, DOI 10.1016/S0140-6736(99)05128-4
   Collinge J, 2001, ANNU REV NEUROSCI, V24, P519, DOI 10.1146/annurev.neuro.24.1.519
   Delwart EL, 2004, VOX SANG, V86, P171, DOI 10.1111/j.0042-9007.2004.00416.x
   Dodd RY, 2002, TRANSFUSION, V42, P975, DOI 10.1046/j.1537-2995.2002.00174.x
   Dodd RY, 2004, ANNU REV MED, V55, P191, DOI 10.1146/annurev.med.55.091902.103831
   Dodd RY, 2003, NEW ENGL J MED, V349, P1205, DOI 10.1056/NEJMp038138
   Goodman JL, 2004, NEW ENGL J MED, V351, P819, DOI 10.1056/NEJMe048146
   Janssen RS, 1998, JAMA-J AM MED ASSOC, V280, P42, DOI 10.1001/jama.280.1.42
   Kuehnert MJ, 2001, TRANSFUSION, V41, P1493, DOI 10.1046/j.1537-2995.2001.41121493.x
   Leiby DA, 1999, NEW ENGL J MED, V341, P1237, DOI 10.1056/NEJM199910143411615
   Leiby DA, 2000, CIRCULATION, V102, P2978, DOI 10.1161/01.CIR.102.24.2978
   Leiby DA, 1997, J INFECT DIS, V176, P1047, DOI 10.1086/516534
   Llewelyn CA, 2004, LANCET, V363, P417, DOI 10.1016/S0140-6736(04)15486-X
   Matsui T, 2000, Rinsho Ketsueki, V41, P628
   Mungai M, 2001, NEW ENGL J MED, V344, P1973, DOI 10.1056/NEJM200106283442603
   Ness P, 2001, TRANSFUSION, V41, P857, DOI 10.1046/j.1537-2995.2001.41070857.x
   Orton S, 2001, TRANSFUS MED REV, V15, P282, DOI 10.1053/tm.2001.26956
   Orton SL, 2002, TRANSFUSION, V42, P94, DOI 10.1046/j.1537-2995.2002.00023.x
   Pealer LN, 2003, NEW ENGL J MED, V349, P1236, DOI 10.1056/NEJMoa030969
   Peden AH, 2004, LANCET, V364, P527, DOI 10.1016/S0140-6736(04)16811-6
   Phelps R, 2004, TRANSFUSION, V44, P929, DOI 10.1111/j.1537-2995.2004.03364.x
   Prusiner SB, 1997, SCIENCE, V278, P245, DOI 10.1126/science.278.5336.245
   Schüttler CG, 2000, LANCET, V355, P41, DOI 10.1016/S0140-6736(99)04719-4
   Stramer SL, 2004, NEW ENGL J MED, V351, P760, DOI 10.1056/NEJMoa040085
   Williams AE, 1997, JAMA-J AM MED ASSOC, V277, P967, DOI 10.1001/jama.277.12.967
   Zou SM, 2004, NEW ENGL J MED, V351, P751, DOI 10.1056/NEJMoa032510
NR 29
TC 33
Z9 39
U1 0
U2 2
PU CARDEN JENNINGS PUBL CO LTD
PI CHARLOTTESVILLE
PA BLAKE CTR, STE 200, 1224 W MAIN ST, CHARLOTTESVILLE, VA 22903 USA
SN 0925-5710
J9 INT J HEMATOL
JI Int. J. Hematol.
PD NOV
PY 2004
VL 80
IS 4
BP 301
EP 305
DI 10.1532/IJH97.04123
PG 5
WC Hematology
WE Science Citation Index Expanded (SCI-EXPANDED)
SC Hematology
GA 874QO
UT WOS:000225365100001
PM 15615252
DA 2025-02-04
ER

PT J
AU Quigley, MA
   Hewitt, K
   Mayanja, B
   Morgan, D
   Eotu, H
   Ojwiya, A
   Whitworth, JAG
AF Quigley, MA
   Hewitt, K
   Mayanja, B
   Morgan, D
   Eotu, H
   Ojwiya, A
   Whitworth, JAG
TI The effect of malaria on mortality in a cohort of HIV-infected Ugandan
   adults
SO TROPICAL MEDICINE & INTERNATIONAL HEALTH
LA English
DT Article
DE HIV; malaria; interaction; Uganda; epidemiology; cohort study
ID PLASMODIUM-FALCIPARUM MALARIA; GLOBAL DISTRIBUTION; PLACENTAL MALARIA;
   CLINICAL EPISODES; RURAL-POPULATION; TRANSMISSION; AFRICA;
   IMMUNOSUPPRESSION; WOMEN
AB OBJECTIVES To investigate the effects of malaria parasitaemia and clinical malaria on mortality in HIV seropositive and seronegative adults.
   METHODS A cohort of adults in rural Uganda were followed from 1990 to 1998. Participants attended routine clinic visits every 3 months and also when sick (interim visits). Information was collected on HIV serostatus, history of fever, current fever and malaria parasite levels. Malaria was categorized as any parasitaemia, significant parasitaemia (>= 1.25 x 10(6) parasites/ml at routine or >= 50 parasites per 200 white blood cells at interim visits) or clinical malaria. The effect of malaria on all-cause mortality was assessed using Cox models.
   RESULTS The 222 HIV seropositive participants made 2762 routine visits and 1522 interim visits. During follow-up, of the 211 participants with full records, 69% had at least one episode of parasitaemia, 51% experienced significant parasitaemia and 28% had clinical malaria. There were 90 deaths in 922 person-years of observation. There were no significant associations between numbers of visits with any parasitaemia, significant parasitaemia or clinical malaria on mortality rates. The highest mortality rates were observed in those making four or more routine visits with significant parasitaemia [adjusted mortality rate ratio (RR) 3.27 compared with those making 0 such visits; P = 0.078] and those making two or more visits with clinical malaria (adjusted RR 2.23; P = 0.093). There was no significant interaction between any malaria category and HIV serostatus.
   CONCLUSION We found no evidence of a strong detrimental effect of malaria on all-cause mortality in HIV seropositive adults in this setting.
C1 Univ London London Sch Hyg & Trop Med, Infect Dis Epidemiol Unit, London WC1E 7HT, England.
   Uganda Virus Res Inst, MRC, Programme AIDS, Entebbe, Uganda.
   Hlth Protect Agcy Ctr Infect, Emerging Infect & Zoonoses Sect, London NW9 5EQ, England.
C3 University of London; London School of Hygiene & Tropical Medicine;
   Uganda Virus Research Institute; Health Protection Agency
RP Wellcome Trust Res Labs, 215 Euston Rd, London NW1 2BE, England.
EM j.whitworth@wellcome.ac.uk
RI Mayanja, Billy/AAL-5087-2021
OI Hewitt, Kirsty/0000-0003-3044-019X; Quigley, Maria/0000-0002-8058-6181
CR [Anonymous], AIDS EP UPD 2004
   Artzrouni M, 2002, AIDS, V16, pW1
   Ayisi JG, 2004, EMERG INFECT DIS, V10, P643, DOI 10.3201/eid1004.030303
   Brahmbhatt H, 2003, AIDS, V17, P2539, DOI 10.1097/00002030-200311210-00020
   Chirenda J., 2000, Central African Journal of Medicine, V46, P5
   Dabis F, 2002, LANCET, V359, P2097, DOI 10.1016/S0140-6736(02)08909-2
   French N, 2001, AIDS, V15, P899, DOI 10.1097/00002030-200105040-00010
   Grant AD, 1997, AIDS, V11, P1357, DOI 10.1097/00002030-199711000-00010
   Grimwade K, 2004, AIDS, V18, P547, DOI 10.1097/00002030-200402200-00023
   Hay SI, 2004, LANCET INFECT DIS, V4, P327, DOI 10.1016/S1473-3099(04)01043-6
   Hoffman IF, 1999, AIDS, V13, P487, DOI 10.1097/00002030-199903110-00007
   Inion I, 2003, J INFECT DIS, V188, P1675, DOI 10.1086/379737
   Kapiga SH, 2002, J ACQ IMMUN DEF SYND, V30, P316, DOI [10.1097/00126334-200207010-00008, 10.1097/01.QAI.0000014767.47046.C8]
   Kublin JG, 2005, LANCET, V365, P233, DOI 10.1016/S0140-6736(05)17743-5
   Mbulaiteye SM, 2002, LANCET, V360, P41, DOI 10.1016/S0140-6736(02)09331-5
   Morgan D, 2002, AIDS, V16, P597, DOI 10.1097/00002030-200203080-00011
   Morgan D, 2001, NAT MED, V7, P143, DOI 10.1038/84564
   MULDER DW, 1994, LANCET, V343, P1021, DOI 10.1016/S0140-6736(94)90133-3
   Mwapasa V, 2004, AIDS, V18, P1051, DOI 10.1097/00002030-200404300-00014
   SMITH T, 1994, STAT MED, V13, P2345, DOI 10.1002/sim.4780132206
   Snow RW, 2005, NATURE, V434, P214, DOI 10.1038/nature03342
   TERKUILE F, 2004, AM J TROPICAL MED S2, V71, pS41
   Whitworth J, 2000, LANCET, V356, P1051, DOI 10.1016/S0140-6736(00)02727-6
NR 23
TC 17
Z9 18
U1 0
U2 1
PU WILEY
PI HOBOKEN
PA 111 RIVER ST, HOBOKEN 07030-5774, NJ USA
SN 1360-2276
EI 1365-3156
J9 TROP MED INT HEALTH
JI Trop. Med. Int. Health
PD SEP
PY 2005
VL 10
IS 9
BP 894
EP 900
DI 10.1111/j.1365-3156.2005.01461.x
PG 7
WC Public, Environmental & Occupational Health; Tropical Medicine
WE Science Citation Index Expanded (SCI-EXPANDED)
SC Public, Environmental & Occupational Health; Tropical Medicine
GA 959II
UT WOS:000231511000012
PM 16135197
DA 2025-02-04
ER

PT J
AU Kapiriri, L
   Robbestad, B
   Norheim, OF
AF Kapiriri, L
   Robbestad, B
   Norheim, OF
TI The relationship between prevention of mother to child transmission of
   HIV and stakeholder decision making in Uganda: implications for health
   policy
SO HEALTH POLICY
LA English
DT Article
DE health care rationing; HIV; AIDS; international health
ID SUB-SAHARAN AFRICA; COST-EFFECTIVENESS; SOUTH-AFRICA; CARE; PRINCIPLES;
   EQUITY
AB Objectives: To explore a selection of stakeholders' use of evidence and other reasons in the relative ranking of the prevention of mother to child HIV transmission with nevirapine in a setting of extreme resource scarcity. Design: Group interviews using nominal group technique with provision of evidence. Setting: One rural and one urban district in Uganda. Participants: People living with HIV/AIDS, people from the general population, planners, health workers and people with hypertension. Main outcome measure: relative ranking of prevention of vertical HIV transmission with nevirapine compared to nine other interventions for different conditions and evaluation of participants' use of evidence in the ranking. Results: In the overall final ranking, prevention of vertical HIV transmission with nevirapine was ranked as number five compared to the other eight conditions. Treatment for childhood diseases and highly active anti retroviral treatment (HAART) for HIV/AIDS were ranked higher. Group specific ranking followed the same pattern, although the people living with HIV-group ranked HAART consistently as number one. Conclusions: Stakeholders seem to rank prevention of vertical HIV transmission lower than treatment for malaria, pneumonia and diarrhoea. Policies considering prevention of vertical transmission of HIV should consider its implications. This study shows that stakeholders are open to considering evidence in assessing the relative priority of different interventions competing for scarce resources. More research is needed to develop methods that can involve representative stakeholders, including the public, in good and legitimate decisions on priorities. (C) 2003 Elsevier Ireland Ltd. All rights reserved.
C1 Univ Bergen, Dept Publ Hlth & Primary Hlth Care, Ctr Int Hlth, N-5009 Bergen, Norway.
   Univ Bergen, Dept Econ, Ctr Int Hlth, N-5009 Bergen, Norway.
C3 University of Bergen; University of Bergen
RP Univ Bergen, Dept Publ Hlth & Primary Hlth Care, Ctr Int Hlth, Ulriksdal 8C, N-5009 Bergen, Norway.
EM lydia.kapiriri@student.uib.no
RI Norheim, Ole F./AAC-8771-2020
OI Norheim, Ole F./0000-0002-5748-5956
CR Asma S, 1999, TOB CONTROL, V8, P353, DOI 10.1136/tc.8.4.353
   Bryant JH, 2000, GLOBAL CHALLENGE HLT
   Caplan RL, 1999, INT J HEALTH SERV, V29, P853, DOI 10.2190/DBBU-WUC4-Y23L-4LEA
   Cooper RS, 1998, BMJ-BRIT MED J, V316, P614, DOI 10.1136/bmj.316.7131.614
   Daniels N, 2000, BMJ-BRIT MED J, V321, P1300, DOI 10.1136/bmj.321.7272.1300
   Daniels N, 1997, PHILOS PUBLIC AFF, V26, P303, DOI 10.1111/j.1088-4963.1997.tb00082.x
   DYE C, 1999, JAMA-J AM MED ASSOC, V82, P7
   EDDY DM, 1990, JAMA-J AM MED ASSOC, V263, P2493, DOI 10.1001/jama.263.18.2493
   EDDY DM, 1990, JAMA-J AM MED ASSOC, V263, P2239, DOI 10.1001/jama.263.16.2239
   Edwards R, 2000, J HYPERTENS, V18, P145, DOI 10.1097/00004872-200018020-00003
   Goodman CA, 1999, HEALTH POLICY PLANN, V14, P301, DOI 10.1093/heapol/14.4.301
   GREEN LW, 1991, HLTH PROMOTION PLANN, P96
   GUNDERSEN SG, 2001, WORKSH DIL FAC MOTH
   Gwatkin DavidsonR., 2000, SOCIO EC DIFFERENCES
   HAM C, 1995, BRIT MED BULL, V51, P819, DOI 10.1093/oxfordjournals.bmb.a072997
   Jha P, 1998, HEALTH POLICY PLANN, V13, P249, DOI 10.1093/heapol/13.3.249
   Kapiriri Lydia, 2002, Health Expect, V5, P55
   KELLOGG WK, 1998, KELLOGG FDN EVALUATI
   Marseille E, 1999, LANCET, V354, P803, DOI 10.1016/S0140-6736(99)80009-9
   *MIN HLTH KAMP, 1999, UG HLTH POL STAT
   *MIN HLTH KAMP, 2000, UG HLTH POL STAT
   Moore RD, 2000, PHARMACOECONOMICS, V17, P325, DOI 10.2165/00019053-200017040-00002
   Murray CJ, 1996, The Global Burden of Disease: A Comprehensive Assessment of Mortality and Disability from Diseases, Injuries, and Risk Factors in 1990 and Projected to 2020
   Newell ML, 1998, AIDS, V12, P1571, DOI 10.1097/00002030-199813000-00003
   OSBORNE CM, 2001, WORKSH DIL FAC MOTH
   PEREIRA J, 1993, J SOC POLICY, V22, P19, DOI 10.1017/S0047279400019097
   Redman S, 1997, AUST NZ J PUBL HEAL, V21, P250, DOI 10.1111/j.1467-842X.1997.tb01695.x
   Revicki DA, 1997, J CLIN PSYCHIAT, V58, P47, DOI 10.4088/JCP.v58n0201
   Söderlund N, 1999, BRIT MED J, V318, P1650, DOI 10.1136/bmj.318.7199.1650
   Taipale V, 1999, ACTA ONCOL, V38, P51, DOI 10.1080/028418699431799
   *UG UNAIDS WHO, 2000, EP FACT SHEETS HIV A
   *UNAIDS WHO, 2000, EP FACT SHEET HIV AI
   WHITEHEAD M, 1992, INT J HEALTH SERV, V22, P429, DOI 10.2190/986L-LHQ6-2VTE-YRRN
   *WHO, 1998, WHO FACT SHEET MAL
   *WHO, 1996, WHO FACT SHEET TUB
   World Health Organization. (WHO), 2000, WOM MENT HLTH EV BAS
   Zwi K, 2000, BRIT MED J, V320, P1551, DOI 10.1136/bmj.320.7249.1551
   1994, P E AFR BURD DIS COS
   1996, INT TABACCO GUIDE
   1995, UGANDA DEMOGRAPHIC H
NR 40
TC 10
Z9 10
U1 0
U2 1
PU ELSEVIER IRELAND LTD
PI CLARE
PA ELSEVIER HOUSE, BROOKVALE PLAZA, EAST PARK SHANNON, CO, CLARE, 00000,
   IRELAND
SN 0168-8510
EI 1872-6054
J9 HEALTH POLICY
JI Health Policy
PD NOV
PY 2003
VL 66
IS 2
BP 199
EP 211
DI 10.1016/S0168-8510(03)00062-9
PG 13
WC Health Care Sciences & Services; Health Policy & Services
WE Science Citation Index Expanded (SCI-EXPANDED); Social Science Citation Index (SSCI)
SC Health Care Sciences & Services
GA 742FY
UT WOS:000186507800007
PM 14585518
DA 2025-02-04
ER

PT J
AU Hanvoravongchai, P
   Warakamin, B
   Coker, R
AF Hanvoravongchai, Piya
   Warakamin, Busaba
   Coker, Richard
TI Critical interactions between Global Fund-supported programmes and
   health systems: a case study in Thailand
SO HEALTH POLICY AND PLANNING
LA English
DT Article
DE Thailand; Global Fund; integration; health system; strengthening
ID FRAMEWORK
AB In Thailand, the HIV, TB and malaria programmes' structures and functions are well established in the general health care system, with the Department for Disease Control and the Ministry of Public Health's network of health providers at sub-national levels as the main responsible organizations for stewardship and governance, service delivery, monitoring and evaluation, planning, and to some extent, demand generation. Civil society groups are active in certain areas, particularly in demand generation for HIV/AIDS.
   In Thailand, the HIV, TB and malaria programmes' structures and functions are well established in the general health care system, with the Department for Disease Control and the Ministry of Public Health's network of health providers at sub-national levels as the main responsible organizations for stewardship and governance, service delivery, monitoring and evaluation, planning, and to some extent, demand generation. Civil society groups are active in certain areas, particularly in demand generation for HIV/AIDS.
   Overall, the Global Fund-supported programmes were almost fully integrated and coordinated with the general health system. The extent of integration varied across disease portfolios because of different number of actors and the nature of programme activities. There were also specific requirements by Global Fund that limit integration for some health system functions namely financing and monitoring and evaluation.
   From the view of stakeholders in Thailand, the Global Fund has contributed significantly to the three diseases, particularly HIV/AIDS. Financial support from the early Global Fund rounds was particularly helpful to the disease programmes during the time of major structural change in the MoPH. It also promoted collaborative networks of stakeholders, especially civil societies. However, the impacts on the overall health system, which is relatively well developed, are seen as minimal. One major contribution is the establishment of a health service system for neglected population groups. No specific negative impacts on the health system were raised.
C1 [Hanvoravongchai, Piya; Coker, Richard] Mahidol Univ, London Sch Hyg & Trop Med, Communicable Dis Policy Res Grp, Fac Publ Hlth & Policy, Bangkok 10400, Thailand.
C3 Mahidol University
RP Hanvoravongchai, P (corresponding author), Mahidol Univ, London Sch Hyg & Trop Med, Communicable Dis Policy Res Grp, Fac Publ Hlth & Policy, 9th Floor,Anek Prasong Bldg,420-6 Rajvithi Rd, Bangkok 10400, Thailand.
EM Piya.Hanvoravongchai@lshtm.ac.uk
RI Hanvoravongchai, Piya/A-1569-2012
FU Global Fund
FX This work was funded by the Global Fund to Fight AIDS, Tuberculosis and
   Malaria.
CR Atun RA, 2004, EUR J PUBLIC HEALTH, V14, P267, DOI 10.1093/eurpub/14.3.267
   Atun R, 2010, HEALTH POLICY PLANN, V25, P104, DOI 10.1093/heapol/czp055
   Conseil A, 2010, HEALTH POLICY PLANN, V25, pi32, DOI 10.1093/heapol/czq055
   Wibulpolprasert S., 2008, THAILAND HLTH PROFIL
NR 4
TC 16
Z9 18
U1 0
U2 8
PU OXFORD UNIV PRESS
PI OXFORD
PA GREAT CLARENDON ST, OXFORD OX2 6DP, ENGLAND
SN 0268-1080
EI 1460-2237
J9 HEALTH POLICY PLANN
JI Health Policy Plan.
PD NOV
PY 2010
VL 25
SU 1
BP i53
EP i57
DI 10.1093/heapol/czq059
PG 5
WC Health Care Sciences & Services; Health Policy & Services
WE Science Citation Index Expanded (SCI-EXPANDED); Social Science Citation Index (SSCI)
SC Health Care Sciences & Services
GA 673QK
UT WOS:000283677900008
PM 20966111
OA Bronze
DA 2025-02-04
ER

PT J
AU Dieleman, JL
   Schneider, MT
   Haakenstad, A
   Singh, L
   Sadat, NS
   Birger, M
   Reynolds, A
   Templin, T
   Hamavid, H
   Chapin, A
   Murray, CJL
AF Dieleman, Joseph L.
   Schneider, Matthew T.
   Haakenstad, Annie
   Singh, Lavanya
   Sadat, Nafi S.
   Birger, Maxwell
   Reynolds, Alex
   Templin, Tara
   Hamavid, Hannah
   Chapin, Abigail
   Murray, Christopher J. L.
TI Development assistance for health: past trends, associations, and the
   future of international financial flows for health
SO LANCET
LA English
DT Article
ID SYSTEMATIC ANALYSIS; GLOBAL BURDEN; DISEASE; MORTALITY; HIV
AB Background Disbursements of development assistance for health (DAH) have risen substantially during the past several decades. More recently, the international community's attention has turned to other international challenges, introducing uncertainty about the future of disbursements for DAH.
   Methods We collected audited budget statements, annual reports, and project-level records from the main international agencies that disbursed DAH from 1990 to the end of 2015. We standardised and combined records to provide a comprehensive set of annual disbursements. We tracked each dollar of DAH back to the source and forward to the recipient. We removed transfers between agencies to avoid double-counting and adjusted for inflation. We classified assistance into nine primary health focus areas: HIV/AIDS, tuberculosis, malaria, maternal health, newborn and child health, other infectious diseases, non-communicable diseases, Ebola, and sector-wide approaches and health system strengthening. For our statistical analysis, we grouped these health focus areas into two categories: MDG-related focus areas (HIV/AIDS, tuberculosis, malaria, child and newborn health, and maternal health) and non-MDG-related focus areas (other infectious diseases, non-communicable diseases, sector-wide approaches, and other). We used linear regression to test for structural shifts in disbursement patterns at the onset of the Millennium Development Goals (MDGs; ie, from 2000) and the global financial crisis (impact estimated to occur in 2010). We built on past trends and associations with an ensemble model to estimate DAH through the end of 2040.
   Findings In 2015, US$36.4 billion of DAH was disbursed, marking the fifth consecutive year of little change in the amount of resources provided by global health development partners. Between 2000 and 2009, DAH increased at 11.3% per year, whereas between 2010 and 2015, annual growth was just 1.2%. In 2015, 29.7% of DAH was for HIV/AIDS, 17.9% was for child and newborn health, and 9.8% was for maternal health. Linear regression identifies three distinct periods of growth in DAH. Between 2000 and 2009, MDG-related DAH increased by $290.4 million (95% uncertainty interval [UI] 174.3 million to 406.5 million) per year. These increases were significantly greater than were increases in non-MDG DAH during the same period (p=0.009), and were also signifi cantly greater than increases in the previous period (p<0.0001). Between 2000 and 2009, growth in DAH was highest for HIV/AIDS, malaria, and tuberculosis. Since 2010, DAH for maternal health and newborn and child health has continued to climb, although DAH for HIV/AIDS and most other health focus areas has remained flat or decreased. Our estimates of future DAH based on past trends and associations present a wide range of potential futures, although our mean estimate of $64.1 billion (95% UI $30.4 billion to $161.8 billion) shows an increase between now and 2040, although with a large uncertainty interval.
   Interpretation Our results provide evidence of two substantial shifts in DAH growth during the past 26 years. DAH disbursements increased faster in the first decade of the 2000s than in the 1990s, but DAH associated with the MDGs increased the most out of all focus areas. Since 2010, limited growth has characterised DAH and we expect this pattern to persist. Despite the fact that DAH is still growing, albeit minimally, DAH is shifting among the major health focus areas, with relatively little growth for HIV/AIDS, malaria, and tuberculosis. These changes in the growth and focus of DAH will have critical effects on health services in some low-income countries. Coordination and collaboration between donors and domestic governments is more important than ever because they have a great opportunity and responsibility to ensure robust health systems and service provision for those most in need.
C1 [Dieleman, Joseph L.; Schneider, Matthew T.; Singh, Lavanya; Sadat, Nafi S.; Birger, Maxwell; Reynolds, Alex; Templin, Tara; Hamavid, Hannah; Chapin, Abigail; Murray, Christopher J. L.] Inst Hlth Metr & Evaluat, Seattle, WA 98121 USA.
   [Haakenstad, Annie] Harvard Univ, TH Chan Sch Publ Hlth, Boston, MA 02115 USA.
C3 Institute for Health Metrics & Evaluation; Harvard University; Harvard
   T.H. Chan School of Public Health
RP Dieleman, JL (corresponding author), Inst Hlth Metr & Evaluat, Seattle, WA 98121 USA.
EM dieleman@uw.edu
RI Goleij, Pouya/AAH-1048-2020
FU Bill & Melinda Gates Foundation
FX The Bill & Melinda Gates Foundation provided financial support for the
   study. We thank all the past members of Institute for Health Metrics and
   Evaluation's Financial Resources for Health research team, in particular
   Elizabeth Johnson and Casey Graves, whose foundation we are building
   upon. We also thank the remainder of the Institute for Health Metrics
   and Evaluation's Financial Resources for Health research team, including
   Cody Horst, Jonathan Joseph, and Liya Lomsadze.
CR ANNAN KofiA., 2000, "We, the Peoples,": The role of the United Nations in the 21st Century, Millennium Report of the Secretary-General of the United Nations
   [Anonymous], 2016, FIN GLOB HLTH 2015 D
   [Anonymous], FIN GLOB HLTH 2014 S
   [Anonymous], 2015, AIDS by the numbers 2015
   Bollyky TJ, 2015, HEALTH AFFAIR, V34, P1464, DOI 10.1377/hlthaff.2015.0343
   Daniels Jr ME, 2015, EMERGING GLOBAL HLTH
   de Lay Paul, 2007, BMJ, V334, P345, DOI 10.1136/bmj.39113.539595.94
   Dieleman JL, 2015, JAMA-J AM MED ASSOC, V313, P2359, DOI 10.1001/jama.2015.5825
   Dieleman JL, 2014, HEALTH AFFAIR, V33, P878, DOI 10.1377/hlthaff.2013.1432
   Grépin KA, 2012, HEALTH POLICY PLANN, V27, P527, DOI 10.1093/heapol/czr076
   Grépin KA, 2012, HEALTH AFFAIR, V31, P1406, DOI 10.1377/hlthaff.2012.0279
   Kassebaum NJ, 2014, LANCET, V384, P980, DOI 10.1016/S0140-6736(14)60696-6
   Leach-Kemon K, 2012, HEALTH AFFAIR, V31, P228, DOI 10.1377/hlthaff.2011.1154
   Lordan G, 2011, SOC SCI MED, V73, P351, DOI 10.1016/j.socscimed.2011.05.045
   Murray CJL, 2014, LANCET, V384, P1005, DOI 10.1016/S0140-6736(14)60844-8
   Ravishankar N, 2009, LANCET, V373, P2113, DOI 10.1016/S0140-6736(09)60881-3
   Wang HD, 2014, LANCET, V384, P957, DOI 10.1016/S0140-6736(14)60497-9
   who, WHO GLOB HLTH OBS DA
NR 18
TC 145
Z9 158
U1 1
U2 44
PU ELSEVIER SCIENCE INC
PI NEW YORK
PA STE 800, 230 PARK AVE, NEW YORK, NY 10169 USA
SN 0140-6736
EI 1474-547X
J9 LANCET
JI Lancet
PD JUN 18
PY 2016
VL 387
IS 10037
BP 2536
EP 2544
DI 10.1016/S0140-6736(16)30168-4
PG 9
WC Medicine, General & Internal
WE Science Citation Index Expanded (SCI-EXPANDED); Social Science Citation Index (SSCI)
SC General & Internal Medicine
GA DO7FG
UT WOS:000377947200030
PM 27086170
OA Bronze
DA 2025-02-04
ER

PT J
AU Doyle, C
   Patel, P
AF Doyle, Cathal
   Patel, Preeti
TI Civil society organisations and global health initiatives: Problems of
   legitimacy
SO SOCIAL SCIENCE & MEDICINE
LA English
DT Article
DE civil society organisations; global health governance; comparative
   advantage; legitimacy
ID GOVERNANCE; HIV/AIDS; ACCOUNTABILITY; SECTOR; NGOS
AB Civil society organisations (CSOs) have a prominent role in global health initiatives such as The Global Fund to Fight AIDS, Tuberculosis and Malaria (the Global Fund) and, in the United States, the President's Emergency Plan for AIDS Relief (PEPFAR). They are increasingly consulted by international organisations and, in some cases like the Global Fund, are involved in decision-making. They are also increasingly seen as crucial agents in delivering health interventions on the ground. Some donors prefer to channel funds through CSOs in developing countries than through perceived to be corrupt or inefficient government agencies. This paper examines this growing role and the arguments put forward to justify their increasing influence, particularly in HIV/AIDS initiatives. It analyses the main challenges to CSOs' legitimacy and outlines key responses to these challenges. It concludes by suggesting a number of research priorities that might help to evaluate the impact of CSOs in global health initiatives. (c) 2008 Elsevier Ltd. All rights reserved.
C1 [Doyle, Cathal; Patel, Preeti] London Sch Hyg & Trop Med, PEHRU, London WC1E 7HT, England.
C3 University of London; London School of Hygiene & Tropical Medicine
RP Doyle, C (corresponding author), London Sch Hyg & Trop Med, PEHRU, 9 Bedford Sq, London WC1E 7HT, England.
EM cathal.doyle@lshtm.ac.uk; patel@lshtm.ac.uk
RI Patel, Preeti/HTM-4632-2023
OI Patel, Preeti/0000-0003-3875-453X
CR Amoore L, 2004, REV INT STUD, V30, P89, DOI 10.1017/S0260210504005844
   Anderson K., 2004, Global Civil Society 2004/5
   Anheier H.K., 2001, GLOBAL CIVIL SOC 200
   [Anonymous], 2001, 01004 KSG
   [Anonymous], MISS MESS 20 YEARS L
   AVERT, 2006, PEPFAR PRIME PARTNER
   Barnett T., 2002, AIDS in the twenty-first century
   Benner T, 2004, GOV OPPOS, V39, P191, DOI 10.1111/j.1477-7053.2004.00120.x
   BROWN LD, 2001, 7 HARV U KENN SCHOOL
   Brugha R, 2004, LANCET, V364, P95, DOI 10.1016/S0140-6736(04)16595-1
   *CONS INT, 2006, NGOS LEAD EX WORLDS
   Cooley A, 2002, INT SECURITY, V27, P5, DOI 10.1162/016228802320231217
   Dahl R., 2003, GLOBAL TRANSFORMATIO, P530
   Epstein Helen., 2005, The New York Review of Books, V52
   Fidler D., 2005, Global change and health, P161
   *GLOB FUND, 2006, TUB MAL
   Goodin RE, 2003, ARCH EUR SOCIOL, V44, P359
   HELD D, 2003, GLOBAL TRANSFORMATIO, P500
   HSU LN, 2004, BUILDING DYNAMIC DEM
   Kaldor Mary., 2003, The Global Transformations Reader, V2nd, P559
   Kamat S, 2004, REV INT POLIT ECON, V11, P155, DOI 10.1080/0969229042000179794
   Lee Kelly., 2003, Health Impacts of Globalization
   Palmer N, 2006, BMJ-BRIT MED J, V332, P718, DOI 10.1136/bmj.332.7543.718
   Parkhurst JO, 2005, DEV CHANGE, V36, P571, DOI 10.1111/j.0012-155X.2005.00424.x
   Pfeiffer J, 2003, SOC SCI MED, V56, P725, DOI 10.1016/S0277-9536(02)00068-0
   Rau B, 2006, INT AFF, V82, P285, DOI 10.1111/j.1468-2346.2006.00531.x
   Rosenau JamesN., 2000, Debating Governance, P167
   ROWSON M, 2005, GLOBAL CHANGE HLTH, P195
   Scholte JA, 2004, GOV OPPOS, V39, P211, DOI 10.1111/j.1477-7053.2004.00121.x
   Seckinelgin H, 2005, GLOBAL GOV, V11, P351, DOI 10.1163/19426720-01103006
   Seckinelgin H, 2003, GLOBAL CIVIL SOC 200
   Swidler A, 2006, INT AFF, V82, P269, DOI 10.1111/j.1468-2346.2006.00530.x
   TAYLER L, 2006, CORRUPTION AIDS OVER
   *UN, 1996, ECOSOC RES 1996 31 A
   Walt G, 1999, HEALTH POLICY PLANN, V14, P207, DOI 10.1093/heapol/14.3.207
   Whitman J, 2002, SECUR DIALOGUE, V33, P45, DOI 10.1177/0967010602033001004
   *WHO, 2006, NAT HLTH ACC DAT
   World Health Organisation, 2005, PROP PROGR BUDG 2004
   Zürn M, 2004, GOV OPPOS, V39, P260, DOI 10.1111/j.1477-7053.2004.00123.x
   2006, SCI MAGAZINE, P311
NR 40
TC 89
Z9 98
U1 1
U2 27
PU PERGAMON-ELSEVIER SCIENCE LTD
PI OXFORD
PA THE BOULEVARD, LANGFORD LANE, KIDLINGTON, OXFORD OX5 1GB, ENGLAND
SN 0277-9536
J9 SOC SCI MED
JI Soc. Sci. Med.
PD MAY
PY 2008
VL 66
IS 9
BP 1928
EP 1938
DI 10.1016/j.socscimed.2007.12.029
PG 11
WC Public, Environmental & Occupational Health; Social Sciences, Biomedical
WE Social Science Citation Index (SSCI)
SC Public, Environmental & Occupational Health; Biomedical Social Sciences
GA 296XY
UT WOS:000255580400007
PM 18291566
DA 2025-02-04
ER

PT J
AU Mount, AM
   Mwapasa, V
   Elliott, SR
   Beeson, JG
   Tadesse, E
   Lema, VM
   Molyneux, ME
   Meshnick, SR
   Rogerson, SJ
AF Mount, AM
   Mwapasa, V
   Elliott, SR
   Beeson, JG
   Tadesse, E
   Lema, VM
   Molyneux, ME
   Meshnick, SR
   Rogerson, SJ
TI Impairment of humoral immunity to <i>Plasmodium falciparum</i> malaria
   in pregnancy by HIV infection
SO LANCET
LA English
DT Article
ID VARIANT SURFACE-ANTIGENS; PLACENTAL MALARIA; ACQUIRED-IMMUNITY; WOMEN;
   ANTIBODIES; ADULTS; ERYTHROCYTES; RESPONSES; ABNORMALITIES; DETERMINANTS
AB Background HIV infection increases the risk of malaria infection in pregnant women. Antibodies to variant surface antigens (VSA) on infected erythrocytes might protect against malaria in pregnancy. We postulated that HIV-induced impairment of humoral immunity to VSA mediates the increased susceptibility to malaria.
   Methods We compared serum concentrations of antibodies to VSA by flow cytometry or agglutination, and to merozoite proteins AMA-1 and MSP1(19), by ELISA, in 298 pregnant Malawian women, and related the findings to malaria and HIV infection, CD4-positive T-cell count, and HIV-1 viral load.
   Findings Concentrations of IgG to placental type VSA were lower in HIV-infected women than in HIV-uninfected women (median 8 units [IQR 4-23] vs 20 [12-30]; p<0.0001), among women with malaria (p=0.009) and those without malaria (p=0.0062). The impairment was greatest in first pregnancy. Agglutinating antibodies to placental VSA were present in a lower proportion of HIV-infected than HIV-uninfected women (58 [35.1%] of 165 vs 50 [53.8%] of 93, p<0.001). The degree of antibody binding by flow cytometry was correlated with CD4-positive T-cell count (r=0.16, p=0.019) and inversely with HIV-1 viral load (r=-0.16, p=0.030). Concentrations of antibodies to AMA-1 were lower in HIV infection (p<0.0001) but were not correlated with CD4-positive T-cell count or viral load. Responses to MSP1(19) were little affected by HIV infection. In multivariate analyses, HIV was negatively associated with amount of antibody to both VSA and AMA-1 (p<0.001 for each) but not MSP1(19).
   Interpretation HIV infection impairs antimalarial immunity, especially responses to placental type VSA. The impairment is greatest in the most immunosuppressed women and could explain the increased susceptibility to malaria seen in pregnant women with HIV infection.
C1 Univ Melbourne, Royal Melbourne Hosp, Dept Med, Parkville, Vic 3050, Australia.
   Univ Michigan, Dept Epidemiol, Ann Arbor, MI 48109 USA.
   Univ Malawi, Coll Med, Dept Community Hlth, Blantyre, Malawi.
   Univ Malawi, Coll Med, Dept Obstet & Gynaecol, Blantyre, Malawi.
   Univ Malawi, Coll Med, Malawi Liverpool Wellcome Trust Clin Res Programm, Blantyre, Malawi.
   Univ Liverpool, Sch Trop Med, Liverpool L69 3BX, Merseyside, England.
   Univ N Carolina, Dept Epidemiol, Chapel Hill, NC USA.
   Univ N Carolina, Dept Microbiol & Immunol, Chapel Hill, NC USA.
C3 University of Melbourne; Melbourne Health; Royal Melbourne Hospital;
   University of Michigan System; University of Michigan; University of
   Malawi; University of Malawi; University of Malawi; Malawi-Liverpool
   Wellcome Trust Clinical Research Programme; University of Liverpool;
   Liverpool School of Tropical Medicine; University of North Carolina;
   University of North Carolina Chapel Hill; University of North Carolina;
   University of North Carolina Chapel Hill
RP Univ Melbourne, Royal Melbourne Hosp, Dept Med, PO Royal Melbourne Hosp, Parkville, Vic 3050, Australia.
EM sroger@unimelb.edu.au
OI Elliott, Salenna/0000-0001-7476-7106; Rogerson,
   Stephen/0000-0003-4287-1982; Mwapasa, Victor/0000-0002-2748-8902;
   Beeson, James/0000-0002-1018-7898
FU NIAID NIH HHS [AI 49084] Funding Source: Medline
CR Ayisi JG, 2003, J INFECTION, V46, P164, DOI 10.1053/jinf.2002.1088
   Beeson JG, 2004, J INFECT DIS, V189, P540, DOI 10.1086/381186
   Beeson JG, 1999, J INFECT DIS, V180, P464, DOI 10.1086/314899
   BRABIN BJ, 1991, APPL FIELD RES MALAR, P1
   Bull PC, 1998, NAT MED, V4, P358, DOI 10.1038/nm0398-358
   COHEN S, 1961, NATURE, V192, P733, DOI 10.1038/192733a0
   French N, 2001, AIDS, V15, P899, DOI 10.1097/00002030-200105040-00010
   Fried M, 1998, NATURE, V395, P851, DOI 10.1038/27570
   Guyatt HL, 2001, AM J TROP MED HYG, V64, P36, DOI 10.4269/ajtmh.2001.64.36
   Kashamuka M, 2003, AM J TROP MED HYG, V68, P376, DOI 10.4269/ajtmh.2003.68.376
   KROON FP, 1994, AIDS, V8, P469, DOI 10.1097/00002030-199404000-00008
   Kroon FP, 1998, AIDS, V12, pF217, DOI 10.1097/00002030-199817000-00002
   LANE HC, 1983, NEW ENGL J MED, V309, P453, DOI 10.1056/NEJM198308253090803
   MARSH K, 1989, T ROY SOC TROP MED H, V83, P293, DOI 10.1016/0035-9203(89)90478-1
   MARSH K, 1986, SCIENCE, V231, P150, DOI 10.1126/science.2417315
   Marshall VM, 1996, MOL BIOCHEM PARASIT, V77, P109, DOI 10.1016/0166-6851(96)02583-2
   MIEDEMA F, 1988, J CLIN INVEST, V82, P1908, DOI 10.1172/JCI113809
   Migot F, 1996, PARASITE IMMUNOL, V18, P333, DOI 10.1046/j.1365-3024.1996.d01-116.x
   Moore JM, 2000, J INFECT DIS, V182, P960, DOI 10.1086/315755
   MWAPASA V, IN PRESS AIDS
   O'Donnell RA, 2001, J EXP MED, V193, P1403, DOI 10.1084/jem.193.12.1403
   Ricke CH, 2000, J IMMUNOL, V165, P3309, DOI 10.4049/jimmunol.165.6.3309
   Rogerson SJ, 2003, AM J TROP MED HYG, V68, P115, DOI 10.4269/ajtmh.2003.68.1.0680115
   Steketee RW, 1996, AM J TROP MED HYG, V55, P42, DOI 10.4269/ajtmh.1996.55.42
   Steketee RW, 2001, AM J TROP MED HYG, V64, P28, DOI 10.4269/ajtmh.2001.64.28
   Van Eijk AM, 2001, AM J TROP MED HYG, V65, P623, DOI 10.4269/ajtmh.2001.65.623
   WABWIREMANGEN F, 1989, AM J TROP MED HYG, V41, P504, DOI 10.4269/ajtmh.1989.41.504
   Whitworth J, 2000, LANCET, V356, P1051, DOI 10.1016/S0140-6736(00)02727-6
NR 28
TC 109
Z9 121
U1 0
U2 4
PU ELSEVIER SCIENCE INC
PI NEW YORK
PA 360 PARK AVE SOUTH, NEW YORK, NY 10010-1710 USA
SN 0140-6736
EI 1474-547X
J9 LANCET
JI Lancet
PD JUN 5
PY 2004
VL 363
IS 9424
BP 1860
EP 1867
DI 10.1016/S0140-6736(04)16354-X
PG 8
WC Medicine, General & Internal
WE Science Citation Index Expanded (SCI-EXPANDED)
SC General & Internal Medicine
GA 826IH
UT WOS:000221822300010
PM 15183624
DA 2025-02-04
ER

PT J
AU Tadzimirwa, R
   Omar, S
   Brown, JM
   Kalla, IS
AF Tadzimirwa, Ratidzo
   Omar, Shahed
   Brown, Jacqueline M.
   Kalla, Ismail S.
TI Artesunate for the treatment of severe malaria: A retrospective review
   of patients admitted to two tertiary hospital intensive care units in
   Johannesburg, South Africa
SO SOUTHERN AFRICAN JOURNAL OF INFECTIOUS DISEASES
LA English
DT Review
DE severe malaria; malaria; critically ill; artesunate; intensive care
ID SEVERE FALCIPARUM-MALARIA; QUININE
AB Background: Globally, malaria is one of the six major causes of deaths from communicable diseases. In South Africa, malaria is known to be endemic in three provinces. Two large trials, AQUAMAT and SEAQUAMAT, demonstrated the superiority of intravenous (IV) artesunate compared to quinine. A systematic review (including the above trials) demonstrated a mortality benefit for adult patients treated with artesunate, but included studies that were conducted in Asia with no adult data available for Africa. Given the lack of local data, we conducted this study to investigate the use of artesunate for the treatment of severe malaria at two academic adult intensive care units (ICUs) in Johannesburg.
   Methods: We undertook a retrospective patient record review. All patients admitted to the two ICUs and treated for severe malaria using artesunate were included. The study period extended from April 2010 to April 2014. The primary outcome was to determine the observed mortality and relate it to the predicted mortality based on the Acute Physiology and Chronic Health Evaluation (APACHE II) severity of illness score. The ratio of the observed mortality to the expected mortality based on the APACHE II severity of illness score provides a standardised mortality ratio (SMR). Clinical and laboratory parameters data were analysed.
   Results: There were 56 patients included in the study, of which 40 were male (71.4%). The mean APACHE II score was 19 (standard deviation 5.4). We observed a lower than predicted mortality rate of 21.4% (SMR 0.66). Human immunodeficiency virus (HIV) was the most prevalent comorbidity (32%). There was no travel history in 26.8% of patients. Heart rate, respiratory rate and Glasgow Coma Scale (GCS) all improved significantly from admission to the time of discharge (p = 0.01). Acidaemia, bilirubin, urea and bleeding risk (platelet count) also improved (p = 0.01). Mechanical ventilation was associated with an increased risk of death (OR 35; CI 7.0-182).
   Conclusion: In this retrospective two-centre study, IV artesunate was associated with a lower than predicted mortality in adult patients with severe malaria requiring ICU admission.
C1 [Tadzimirwa, Ratidzo] Univ Witwatersrand, Fac Hlth Sci, Sch Clin Med, Dept Internal Med, Johannesburg, South Africa.
   [Omar, Shahed; Brown, Jacqueline M.] Univ Witwatersrand, Chris Hani Baragwanath Acad Hosp, Fac Hlth Sci, Sch Clin Med,Crit Care ICU, Johannesburg, South Africa.
   [Kalla, Ismail S.] Univ Witwatersrand, Charlotte Maxeke Johannesburg Acad Hosp, Sch Clin Med, Pulmonol & Crit Care ICU,Fac Hlth Sci, Johannesburg, South Africa.
C3 University of Witwatersrand; University of Witwatersrand; University of
   Witwatersrand
RP Omar, S (corresponding author), Univ Witwatersrand, Chris Hani Baragwanath Acad Hosp, Fac Hlth Sci, Sch Clin Med,Crit Care ICU, Johannesburg, South Africa.
EM shahedicu@gmail.com
RI Kalla, Ismail Sikander/ACY-6719-2022
OI Kalla, Ismail Sikander/0000-0001-9131-7123; Omar`, Shahed
   ``/0000-0001-8494-1518
CR [Anonymous], 2018, NATL GUIDELINES PREV
   [Anonymous], 2019, MALARIA UPDATE
   Dlamini SK, 2014, SAMJ S AFR MED J, V104, P344, DOI [10.7196/samj.8306, 10.7196/SAMJ.8306]
   Dondorp AM, 2010, LANCET, V376, P1647, DOI 10.1016/S0140-6736(10)61924-1
   Faiz MA, 2005, LANCET, V366, P717
   Frean J, 2014, SAMJ S AFR MED J, V104, P335, DOI [10.7196/SAMJ.7684, 10.7196/samj.7684]
   Gething PW, 2012, PLOS NEGLECT TROP D, V6, DOI 10.1371/journal.pntd.0001814
   Kift EV, 2011, SAMJ S AFR MED J, V101, P240, DOI 10.7196/SAMJ.4761
   Kute V B, 2012, Indian J Nephrol, V22, P33, DOI 10.4103/0971-4065.83737
   Longo D., 2011, Harrisons Principals of Internal Medicine, V18th
   Mehta U, 2007, TROP MED INT HEALTH, V12, P617, DOI 10.1111/j.1365-3156.2007.01823.x
   Moonasar D, 2011, SAMJ S AFR MED J, V101, P865
   Perovic O, 2000, S AFR MED J, V90, P365
   Schantz-Dunn Julianna, 2009, Rev Obstet Gynecol, V2, P186
   Sinclair D, 2012, COCHRANE DB SYST REV, DOI 10.1002/14651858.CD005967.pub4
   TIBCO Software Inc, 2017, STAT DAT AN SOFTW SY
   Trampuz A, 2003, CRIT CARE, V7, P315, DOI 10.1186/cc2183
   WHO, 2019, PACIFIC ISLANDS SPOR
NR 18
TC 2
Z9 2
U1 0
U2 3
PU AOSIS
PI CAPE TOWN
PA POSTNET SUITE 55, PRIVATE BAG X22, TYGERVALLEY, CAPE TOWN, 00000, SOUTH
   AFRICA
SN 2312-0053
EI 2313-1810
J9 SOUTH AFR J INFECT D
JI South. Afr. Infect. Dis.
PD DEC 18
PY 2020
VL 35
IS 1
AR a174
DI 10.4102/sajid.v35i1.174
PG 5
WC Infectious Diseases
WE Emerging Sources Citation Index (ESCI)
SC Infectious Diseases
GA PK4AJ
UT WOS:000602389700001
PM 34485479
OA Green Published, gold
DA 2025-02-04
ER

PT J
AU Odhiambo, C
   Zeh, C
   Ondoa, P
   Omolo, P
   Akoth, B
   Lwamba, H
   Lando, R
   Williamson, J
   Otieno, J
   Masaba, R
   Weidle, P
   Thomas, T
AF Odhiambo, Collins
   Zeh, Clement
   Ondoa, Pascale
   Omolo, Paul
   Akoth, Benta
   Lwamba, Humphrey
   Lando, Richard
   Williamson, John
   Otieno, Juliana
   Masaba, Rose
   Weidle, Paul
   Thomas, Timothy
CA KiBS Study Team
TI Anemia and Red Blood Cell Abnormalities in HIV-Infected and HIV-Exposed
   Breastfed Infants: A Secondary Analysis of the Kisumu Breastfeeding
   Study
SO PLOS ONE
LA English
DT Article
ID RANDOMIZED CONTROLLED-TRIAL; ANTIRETROVIRAL THERAPY; CHILDREN;
   TRANSMISSION; ZIDOVUDINE; MALARIA; PROPHYLAXIS; PARAMETERS; LAMIVUDINE;
   MALAWIAN
AB Background
   Anemia results in increased morbidity and mortality, underscoring the need to better understand its pathophysiology amongst HIV-exposed and infected children in sub-Saharan Africa, the region where most infant HIV exposure and infections occur.
   Methods
   This analysis used samples obtained from children in the Kisumu Breastfeeding Study (KiBS). KiBS was a longitudinal phase IIB, open-label, one-arm clinical trial, designed to investigate the safety, tolerability and effectiveness of a maternal triple-antiretroviral (ARV) regimen for prevention of mother-to-child transmission (PMTCT) of HIV, during late pregnancy and early infancy while breastfeeding. Blood samples from 482 children were obtained at birth, 2, 6, 10 and 14 weeks and 6, 9, 12, 18 and 24 months. Severity of anemia was graded using the NIH Division of AIDS (DAIDS) toxicity tables. We describe the proportion of children with anemia and anomalies in red blood cell parameters at various time points over 24 months and compare rates of anemia between HIV-infected and HIV-uninfected children and by mothers' ARV regimen and infant malaria infection.
   Results
   The proportion of children with anemia significantly increased after the breastfeeding period in both HIV-infected and HIV-uninfected children with higher proportion among HIV-infected children compared to HIV-uninfected children (RR: 1.72; CI: 1.22-2.44, p = 0.002). Maternal triple-antiretroviral regimen was not associated with infant anemia ( p = 0.11). There was no significant difference in mean hemoglobin between HIV-uninfected children with and without malaria at each time point except at 24 months.
   Conclusion
   A relatively lower proportion of children with severe anemia during the breastfeeding period suggest that exposure to mother's triple antiretroviral combinations through breast milk, posed minimal risk of hematologic toxicity.
C1 [Odhiambo, Collins; Omolo, Paul; Akoth, Benta; Lwamba, Humphrey; Lando, Richard] Kenya Govt Med Res Ctr, Ctr Global Hlth Res, Kisumu, Kenya.
   [Zeh, Clement; Williamson, John; Thomas, Timothy] US Ctr Dis Control & Prevent CDC, Div HIV AIDS Prevent, Kisumu, Kenya.
   [Ondoa, Pascale] Univ Amsterdam, Amsterdam Inst Global Hlth & Dev, Ctr Poverty Related Communicable Dis, Dept Internal Med,Ctr Infect & Immun, Amsterdam, Netherlands.
   [Otieno, Juliana] Jaramogi Oginga Odinga Teaching & Referral Hosp, Kisumu, Kenya.
   [Masaba, Rose] Family Hlth Int, Nairobi, Kenya.
   [Weidle, Paul] CDC, Natl Ctr HIV Viral Hepatitis STD & TB Prevent, Div HIV AIDS Prevent, Atlanta, GA 30333 USA.
C3 Kenya Medical Research Institute; University of Amsterdam; Centers for
   Disease Control & Prevention - USA
RP Odhiambo, C (corresponding author), Kenya Govt Med Res Ctr, Ctr Global Hlth Res, Kisumu, Kenya.
EM coodhiambo@kemricdc.org; czeh@ke.cdc.gov
OI odhiambo, collins/0000-0002-5534-8720
FU Division of HIV/AIDS Prevention, Centers for Disease Control and
   Prevention, Atlanta, Georgia, USA
FX This study received funding from the Division of HIV/AIDS Prevention,
   Centers for Disease Control and Prevention, Atlanta, Georgia, USA. The
   funders had no role in study design, data collection and analysis,
   decision to publish, or preparation of the manuscript.
CR Amaratunga C, 2011, PLOS ONE, V6, DOI 10.1371/journal.pone.0014798
   [Anonymous], 2003, SCAL ANT THER RES LT
   Bain B J, 1999, Curr Opin Hematol, V6, P89, DOI 10.1097/00062752-199903000-00006
   Buchanan AM, 2010, TROP MED INT HEALTH, V15, P1011, DOI 10.1111/j.1365-3156.2010.02585.x
   Calis JCJ, 2008, AIDS, V22, P1099, DOI 10.1097/QAD.0b013e3282fa759f
   Calis JCJ, 2008, NEW ENGL J MED, V358, P888, DOI 10.1056/NEJMoa072727
   Dryden-Peterson S, 2011, JAIDS-J ACQ IMM DEF, V56, P428, DOI 10.1097/QAI.0b013e31820bd2b6
   El Beitune P, 2006, EUR J OBSTET GYN R B, V128, P59, DOI 10.1016/j.ejogrb.2006.01.013
   English M, 2002, LANCET, V359, P494, DOI 10.1016/S0140-6736(02)07666-3
   Feiterna-Sperling C, 2007, JAIDS-J ACQ IMM DEF, V45, P43, DOI 10.1097/QAI.0b013e318042d5e3
   Galli L, 1995, PEDIATR AIDS HIV INF, V6, P340
   Hardin J. W., 2013, Generalized estimating equations, V2nd
   Heinig M J, 1998, J Hum Lact, V14, P2, DOI 10.1177/089033449801400102
   Heinig MJ, 2002, PEDIATRICS, V110, P1033, DOI 10.1542/peds.110.5.1033
   Hoffmann CJ, 2008, AIDS, V22, P67, DOI 10.1097/QAD.0b013e3282f2306e
   Johannessen A, 2011, BMC INFECT DIS, V11, DOI 10.1186/1471-2334-11-190
   Joint United Nations Programme on HIV/AIDS (UNAIDS), 2010, GLOB REP REP GLOB HI
   Kiragga AN, 2010, J INT AIDS SOC, V13, DOI 10.1186/1758-2652-13-42
   Komba AN, 2009, CLIN INFECT DIS, V49, P216, DOI 10.1086/599834
   Lubega IR, 2010, JAIDS-J ACQ IMM DEF, V55, P58, DOI 10.1097/QAI.0b013e3181db059d
   Mermin J, 2006, LANCET, V367, P1256, DOI 10.1016/S0140-6736(06)68541-3
   Miller MF, 2006, AM J CLIN NUTR, V84, P212
   Miller MF, 2006, BMC INFECT DIS, V6, DOI 10.1186/1471-2334-6-1
   Mirochnick M, 2009, ANTIMICROB AGENTS CH, V53, P1170, DOI 10.1128/AAC.01117-08
   Mishra LC, 2010, AM J TROP MED HYG, V82, P148, DOI 10.4269/ajtmh.2010.09-0427
   Moodley D, 2003, J INFECT DIS, V187, P725, DOI 10.1086/367898
   Moses A, 1998, BLOOD, V91, P1479, DOI 10.1182/blood.V91.5.1479.1479_1479_1495
   MUELLER BU, 1994, PEDIATRIC AIDS CHALL, P591
   National Institutes of Health, 1994, DIV AIDS TABL GRAD S
   Nommsen-Rivers L, 1997, J Hum Lact, V13, P179, DOI 10.1177/089033449701300301
   Pacheco SE, 2006, J INFECT DIS, V194, P1089, DOI 10.1086/507645
   Riley EM, 2001, PARASITE IMMUNOL, V23, P51, DOI 10.1046/j.1365-3024.2001.00364.x
   Semba RD, 2005, ARCH INTERN MED, V165, P2229, DOI 10.1001/archinte.165.19.2229
   Semba RD, 2001, HAEMATOLOGICA, V86, P1221
   Shaffer N, 1999, LANCET, V353, P773, DOI 10.1016/S0140-6736(98)10411-7
   Taha TE, 2002, AIDS, V16, P851, DOI 10.1097/00002030-200204120-00004
   Thomas TK, 2011, PLOS MED, V8, DOI 10.1371/journal.pmed.1001015
   United Nations Children's Fund, 2005, UN CHILDR UN AIDS CA
   van Eijk AM, 2002, AM J TROP MED HYG, V67, P44, DOI 10.4269/ajtmh.2002.67.44
   WACHOLDER S, 1986, AM J EPIDEMIOL, V123, P174, DOI 10.1093/oxfordjournals.aje.a114212
   WHO, 2000, TECHN CONS BEH UNFPA
   WILCOXON F, 1946, J ECON ENTOMOL, V39, P269, DOI 10.1093/jee/39.2.269
   World Health Organization, 2012, PROGR UPD US ANT DRU
NR 43
TC 0
Z9 0
U1 0
U2 8
PU PUBLIC LIBRARY SCIENCE
PI SAN FRANCISCO
PA 1160 BATTERY STREET, STE 100, SAN FRANCISCO, CA 94111 USA
SN 1932-6203
J9 PLOS ONE
JI PLoS One
PD NOV 3
PY 2015
VL 10
IS 11
AR e0141599
DI 10.1371/journal.pone.0141599
PG 14
WC Multidisciplinary Sciences
WE Science Citation Index Expanded (SCI-EXPANDED)
SC Science & Technology - Other Topics
GA CV1QH
UT WOS:000364032600041
PM 26529316
OA Green Published, Green Submitted, gold
DA 2025-02-04
ER

PT J
AU Fontecha, G
   Sánchez, A
   Ortiz, B
AF Fontecha, Gustavo
   Sanchez, Ana
   Ortiz, Bryan
TI Publication Trends in Neglected Tropical Diseases of Latin America and
   the Caribbean: A Bibliometric Analysis
SO PATHOGENS
LA English
DT Article
DE neglected tropical diseases; Latin America and the Caribbean;
   bibliometric analysis; HIV; AIDS; malaria; tuberculosis
ID INFECTIOUS-DISEASES; GLOBAL RESEARCH; DECADE; WEB
AB (1) Background: Neglected tropical diseases (NTDs) have been overlooked on the global health agenda and in the priorities of national systems in low- and middle-income countries (LMICs). In 2012, the Sustainable Development Goals (SDGs) were created to ensure healthy lives and promoting well-being for all. This roadmap set out to accelerate work to overcome the global impact of NTDs. Almost a decade has passed since NTDs were re-launched as a global priority. Investment in research and development, as well as the production of scientific literature on NTDs, is expected to have increased significantly. (2) Methods: A bibliometric analysis of the scientific production of Latin America and the Caribbean (LAC) was carried out in relation to 19 endemic NTDs. These data were compared with the scientific production in malaria, tuberculosis, and HIV/AIDS. The database available from Thomson Reuters Web of Science (WoS) was used. In addition, the average annual growth percentage was calculated for each disease. (3) Results: In the last decade, the NTDs with the highest number of publications in the world were dengue and leishmaniasis. The United States was the most prolific country in the world in 15 out of 19 NTDs analyzed. In the LAC region, Brazil was the largest contributor for 16 of the 19 NTDs analyzed. Arboviral diseases showed the highest average annual growth. The number of publications for malaria, tuberculosis and HIV/AIDS was considerably higher than for NTDs. The contribution of most LAC countries, especially those considered to be LMICs, is inadequate and does not reflect the relevance of NTDs for the public health of the population. (4) Conclusions: This is the first bibliometric analysis to assess the trend of scientific documents on endemic NTDs in LAC. Our results could be used by decision makers both to strengthen investment policies in research and development in NTDs.
C1 [Fontecha, Gustavo; Ortiz, Bryan] Univ Nacl Autonoma Honduras, Microbiol Res Inst, J1 Bldg,4th Fl, Tegucigalpa 11101, Honduras.
   [Sanchez, Ana] Brock Univ, Dept Hlth Sci, 500 Glenridge Ave, St Catharines, ON L2S 3A1, Canada.
C3 Universidad Nacional Autonoma de Honduras; Brock University
RP Fontecha, G (corresponding author), Univ Nacl Autonoma Honduras, Microbiol Res Inst, J1 Bldg,4th Fl, Tegucigalpa 11101, Honduras.
EM gustavo.fontecha@unah.edu.hn; asanchez@brocku.ca;
   bryanortiz_02@hotmail.com
RI Ortiz, Bryan/GWZ-4896-2022; Fontecha, Gustavo/J-5466-2013
OI Ortiz, Bryan/0000-0002-8328-244X; Fontecha, Gustavo/0000-0001-9756-4520;
   Sanchez, Ana/0000-0002-6683-2518
CR Adams J., 2012, THOMSON REUTERS GLOB, P14
   Allen T, 2011, THIRD WORLD Q, V32, P91, DOI 10.1080/01436597.2011.543816
   [Anonymous], 2007, INT J EQUITY HEALTH, DOI [10.1186/1475-9276-6-20, DOI 10.1186/1475-9276-6-20]
   [Anonymous], Web of Science
   Becker K, 2006, INT J MED MICROBIOL, V296, P179, DOI 10.1016/j.ijmm.2005.12.015
   Campbell MC, 2008, ANNU REV GENOM HUM G, V9, P403, DOI 10.1146/annurev.genom.9.081307.164258
   Choi MH, 2015, J KOREAN MED SCI, V30, pS122, DOI 10.3346/jkms.2015.30.S2.S122
   Chretien JP, 2007, B WORLD HEALTH ORGAN, V85, P174, DOI 10.2471/BLT.06.037101
   COHRED, FOR 2015 RES INN HLT
   Culquichicon Carlos, 2018, Infez Med, V26, P28
   Dias GP, 2019, REV SOC BRAS MED TRO, V52, DOI 10.1590/0037-8682-0034-2019
   Falagas ME, 2006, ACTA TROP, V99, P155, DOI 10.1016/j.actatropica.2006.07.011
   Fenwick A, 2005, LANCET, V365, P1029, DOI 10.1016/s0140-6736(05)71134-x
   Fonseca BD, 2020, TROP MED INT HEALTH, V25, P1373, DOI 10.1111/tmi.13478
   Guillermo P., 2008, POLICY RES WORKING P
   Hotez PJ, 2007, NEW ENGL J MED, V357, P1018, DOI 10.1056/NEJMra064142
   Hotez PJ, 2020, PLOS NEGLECT TROP D, V14, DOI 10.1371/journal.pntd.0007962
   Hotez PJ, 2020, PLOS NEGLECT TROP D, V14, DOI 10.1371/journal.pntd.0008001
   Hotez PJ, 2008, PLOS NEGLECT TROP D, V2, DOI 10.1371/journal.pntd.0000300
   Jones R, 2020, PLOS ONE, V15, DOI 10.1371/journal.pone.0220753
   Khan U, 2020, J PAK MED ASSOC, V70, pS34, DOI 10.5455/JPMA.11
   Li F, 2020, INT J ENV RES PUB HE, V17, DOI 10.3390/ijerph17145228
   Malecela MN, 2019, INT HEALTH, V11, P338, DOI 10.1093/inthealth/ihz048
   Martins-Melo FR, 2018, PLOS NEGLECT TROP D, V12, DOI 10.1371/journal.pntd.0006559
   Molyneux DH, 2008, T ROY SOC TROP MED H, V102, P509, DOI 10.1016/j.trstmh.2008.02.024
   Molyneux DH, 2014, INT HEALTH, V6, P172, DOI 10.1093/inthealth/ihu037
   Moore SM, 2020, PLOS NEGLECT TROP D, V14, DOI 10.1371/journal.pntd.0008640
   Mota FB, 2017, MEM I OSWALDO CRUZ, V112, P354, DOI 10.1590/0074-02760160423
   Okorie PN, 2014, PLOS NEGLECT TROP D, V8, DOI 10.1371/journal.pntd.0003078
   Palmblad M, 2017, TROP MED HEALTH, V45, DOI 10.1186/s41182-017-0073-6
   Soosaraei M, 2018, ANN MED SURG, V26, P30, DOI 10.1016/j.amsu.2017.12.014
   Sweileh WM, 2019, TROP DIS TRAVEL MED, V5, DOI 10.1186/s40794-019-0100-1
   The World Bank Group World Bank, OP DAT FREE OP ACC G
   Thompson DR, 2015, J ADV NURS, V71, P2699, DOI 10.1111/jan.12610
   Thompson DF, 2015, PHARMACOTHERAPY, V35, P551, DOI 10.1002/phar.1586
   UNESCO Institute of Statistics (UIS), MUCH DOES YOUR COUNT
   Vera-Polania Felipe, 2014, Recent Pat Antiinfect Drug Discov, V9, P195
   Vidyasagar D, 2006, J PERINATOL, V26, P55, DOI 10.1038/sj.jp.7211402
   WHO/Department of Control of Neglected Tropical Diseases, 2004, INT WORKSH WHO GEN S, P50
   World Health Organization, 2012, ACC WORK OV GLOB IMP
   World Health Organization, 2020, ETH CONS DEV PUBL HL, P7
   World Health Organization, 2015, ACC PROGR HIV TUB MA
NR 42
TC 21
Z9 22
U1 2
U2 11
PU MDPI
PI BASEL
PA ST ALBAN-ANLAGE 66, CH-4052 BASEL, SWITZERLAND
EI 2076-0817
J9 PATHOGENS
JI Pathogens
PD MAR
PY 2021
VL 10
IS 3
AR 356
DI 10.3390/pathogens10030356
PG 15
WC Microbiology
WE Science Citation Index Expanded (SCI-EXPANDED)
SC Microbiology
GA RE1WG
UT WOS:000633952900001
PM 33802834
OA Green Published, gold
DA 2025-02-04
ER

PT J
AU Mesquita, TC
   Martin, TGO
   Alves, ER
   Mello, MBC
   Nery, AF
   Gomes, LT
   Fontes, CJF
AF Mesquita, Teresinha C.
   Martin, Thamires G. O.
   Alves, Eduardo R., Jr.
   Mello, Marcia B. C.
   Nery, Andreia F.
   Gomes, Luciano T.
   Fontes, Cor Jesus F.
TI Changes in serum lipid profile in the acute and convalescent
   <i>Plasmodium</i> <i>vivax</i> malaria: A cohort study
SO ACTA TROPICA
LA English
DT Article
DE Malaria; Plasmodium vivax; Lipids
ID ACQUIRED-IMMUNODEFICIENCY-SYNDROME; ACUTE-PHASE RESPONSE;
   DENSITY-LIPOPROTEIN; INFECTION; HYPOCHOLESTEROLEMIA; METAANALYSIS;
   PATTERN; INJURY
AB Although serum lipids are known to be altered in Plasmodium falciparum-induced malaria, little is known about such changes due to Plasmodium vivax infection. This cohort study assessed serum concentrations of triglycerides, total cholesterol, low-density lipoprotein (LDL), and high-density lipoprotein (HDL) in 164 patients in the acute phase of malaria caused by P. vivax and characterized these changes in the convalescent phase after treatment with chloroquine and primaquine. Compared to reference values, serum total cholesterol, LDL, and HDL levels were lower and triglyceride levels were higher in the acute phase. Moreover, the parasite density was negatively correlated with LDL (r = -0,189; p = 0.027) and HDL (r = -0,256; p = 0.001) serum levels. Eighty patients returned for clinical and laboratory revaluation 7-12 days after treatment initiation. All patients showed parasite clearance and the absence of symptoms during the convalescent phase. Analysis of the serum lipids of these 80 patients showed significant increases in the serum levels of total cholesterol (p < 0.0001), LDL (p < 0.0001), and HDL (p < 0.0001) as well as a significant reduction in triglycerides (p = 0.004), indicating a trend towards a return to normal levels. This transient change in lipid profile between the acute and convalescent stages may be useful for the clinical monitoring of patients treated for vivax malaria. (C) 2016 Elsevier B.V. All rights reserved.
C1 [Mesquita, Teresinha C.; Martin, Thamires G. O.; Mello, Marcia B. C.; Nery, Andreia F.; Gomes, Luciano T.; Fontes, Cor Jesus F.] Univ Fed Mato Grosso, Hosp Univ Julio Muller, Rua Dr Luiz Philipe Pereira Leite Sn, BR-78048902 Cuiaba, MT, Brazil.
   [Alves, Eduardo R., Jr.] Ctr Univ UNIVAG, Curso Biomed, Ave Dom Orlando Chaves 2655, BR-78118000 Varzea Grande, MT, Brazil.
   [Nery, Andreia F.] Fac Ciencias Biomed Cacoal, Ave Cuiaba 3087,Bairro Jd Clodoaldo, BR-76963665 Cacoal, RO, Brazil.
C3 Universidade Federal de Mato Grosso
RP Fontes, CJF (corresponding author), Univ Fed Mato Grosso, Hosp Univ Julio Muller, Rua Dr Luiz Philipe Pereira Leite Sn, BR-78048902 Cuiaba, MT, Brazil.
EM corfontes@gmail.com
RI Néry, Andreia/KRQ-9946-2024; Fontes, Cor/G-7331-2018; Gomes,
   Luciano/E-9090-2018; Rodrigues Alves Junior, Eduardo/B-8148-2016
OI Fontes, Cor/0000-0003-2756-0588; Gomes, Luciano/0000-0002-4036-3688;
   Rodrigues Alves Junior, Eduardo/0000-0002-4785-0008; Ferreira Nery,
   Andreia/0000-0002-9755-3335
FU Brazilian Research Council CNPq; FAPEMAT
FX The authors thank to Brazilian Research Council CNPq and FAPEMAT for the
   financial support of this work and Editage (www.editage.com.br) for
   English language editing.
CR Akgun S, 1998, J LAB CLIN MED, V131, P103, DOI 10.1016/S0022-2143(98)90083-X
   Al-Omar IA, 2010, J SAUDI CHEM SOC, V14, P83, DOI 10.1016/j.jscs.2009.12.013
   Ambele MA, 2012, MALARIA J, V11, DOI 10.1186/1475-2875-11-337
   Bansal Devendra, 2005, Lipids Health Dis, V4, P10, DOI 10.1186/1476-511X-4-10
   Baptista JL, 1996, PARASITE, V3, P335, DOI 10.1051/parasite/1996034335
   Chukwuocha UM, 2011, ASIAN PAC J TROP MED, V4, P993, DOI 10.1016/S1995-7645(11)60232-0
   COOMBES EJ, 1980, J TRAUMA, V20, P971, DOI 10.1097/00005373-198011000-00012
   Faucher JF, 2002, PARASITOL RES, V88, P1040, DOI 10.1007/s00436-002-0712-6
   FEINGOLD KR, 1993, J CLIN ENDOCR METAB, V76, P1423, DOI 10.1210/jc.76.6.1423
   Fitch CD, 1999, BBA-MOL BASIS DIS, V1454, P31, DOI 10.1016/S0925-4439(99)00017-4
   GRUNFELD C, 1992, J CLIN ENDOCR METAB, V74, P1045, DOI 10.1210/jc.74.5.1045
   Hoffmeister A, 2001, ARTERIOSCL THROM VAS, V21, P427, DOI 10.1161/01.ATV.21.3.427
   Holz JGG, 1977, B WORLD HEALTH ORGAN, V55, P237
   Imrie H, 2004, PARASITOLOGY, V128, P577, DOI 10.1017/S0031182004005025
   Jacob E.Y., 2014, INT J HEMATOL DISORD, V1, P27
   Kim JS, 2008, ACTA TROP, V106, P39, DOI 10.1016/j.actatropica.2008.01.002
   KITTL EM, 1992, WIEN KLIN WOCHENSCHR, V104, P21
   Krishna A P, 2009, Indian J Physiol Pharmacol, V53, P271
   LAMBRECHT AJ, 1978, LANCET, V1, P1206
   Lingelbach K, 1998, J CELL SCI, V111, P1467
   Lüthold S, 2007, EUR J CLIN INVEST, V37, P573, DOI 10.1111/j.1365-2362.2007.01826.x
   MAUROIS P, 1978, LANCET, V2, P629
   MOHANTY S, 1992, ANN TROP MED PARASIT, V86, P601, DOI 10.1080/00034983.1992.11812715
   NILSSONEHLE I, 1990, J INTERN MED, V227, P151, DOI 10.1111/j.1365-2796.1990.tb00136.x
   Oliveira MF, 2005, FEBS LETT, V579, P6010, DOI 10.1016/j.febslet.2005.09.035
   Pisciotta JM, 2007, BIOCHEM J, V402, P197, DOI 10.1042/BJ20060986
   Rahimi BA, 2014, MALARIA J, V13, DOI 10.1186/1475-2875-13-481
   Rogerson SJ, 2008, PLOS MED, V5, P875, DOI 10.1371/journal.pmed.0050136
   ROSENSON RS, 1993, J AM COLL CARDIOL, V22, P933
   Shalev H, 2007, AM J HEMATOL, V82, P199, DOI 10.1002/ajh.20804
   Singh Harpal, 2011, J Infect Public Health, V4, P91, DOI 10.1016/j.jiph.2011.03.002
   Sinnis P, 1997, TRENDS MICROBIOL, V5, P52, DOI 10.1016/S0966-842X(97)84657-4
   SNOUNOU G, 1993, MOL BIOCHEM PARASIT, V61, P315, DOI 10.1016/0166-6851(93)90077-B
   STUBBE I, 1982, SCAND J CLIN LAB INV, V42, P437
   TRAPE JF, 1985, T ROY SOC TROP MED H, V79, P181, DOI 10.1016/0035-9203(85)90329-3
   Vial HJ, 2003, MOL BIOCHEM PARASIT, V126, P143, DOI 10.1016/S0166-6851(02)00281-5
   Visser BJ, 2013, MALARIA J, V12, DOI 10.1186/1475-2875-12-442
   WESTERMAN MP, 1975, BRIT J HAEMATOL, V31, P87, DOI 10.1111/j.1365-2141.1975.tb00835.x
   White SW, 2005, ANNU REV BIOCHEM, V74, P791, DOI 10.1146/annurev.biochem.74.082803.133524
   WHO, 2000, WORLD MALARIA REPORT
   World Health Organization, 2010, GUID TREATM MAL, DOI DOI 10.1080/03630269.2023.2168201
NR 41
TC 7
Z9 7
U1 0
U2 2
PU ELSEVIER SCIENCE BV
PI AMSTERDAM
PA PO BOX 211, 1000 AE AMSTERDAM, NETHERLANDS
SN 0001-706X
EI 1873-6254
J9 ACTA TROP
JI Acta Trop.
PD NOV
PY 2016
VL 163
BP 1
EP 6
DI 10.1016/j.actatropica.2016.07.010
PG 6
WC Parasitology; Tropical Medicine
WE Science Citation Index Expanded (SCI-EXPANDED)
SC Parasitology; Tropical Medicine
GA DW3FO
UT WOS:000383527700001
PM 27461878
DA 2025-02-04
ER

PT J
AU Kamau, E
   Maisiba, R
   Dear, N
   Esber, A
   Parikh, AP
   Iroezindu, M
   Bahemana, E
   Kibuuka, H
   Owuoth, J
   Maswai, J
   Opot, B
   Okoth, RO
   Abdi, F
   Mwalo, M
   Juma, D
   Ben Andagalu
   Akala, HM
   Shah, NH
   Crowell, TA
   Cowden, J
   Polyak, CS
   Ake, JA
AF Kamau, Edwin
   Maisiba, Risper
   Dear, Nicole
   Esber, Allahna
   Parikh, Ajay P.
   Iroezindu, Michael
   Bahemana, Emmanuel
   Kibuuka, Hannah
   Owuoth, John
   Maswai, Jonah
   Opot, Benjamin
   Okoth, Raphael O.
   Abdi, Farid
   Mwalo, Maureen
   Juma, Dennis
   Ben Andagalu, Ben
   Akala, Hoseah M.
   Shah, Neha
   Crowell, Trevor A.
   Cowden, Jessica
   Polyak, Christina S.
   Ake, Julie A.
CA AFRICOS Study Grp
TI Implications of asymptomatic malaria infections on hematologic
   parameters in adults living with HIV in malaria-endemic regions with
   varying transmission intensities
SO INTERNATIONAL JOURNAL OF INFECTIOUS DISEASES
LA English
DT Article
DE HIV; Asymptomatic malaria; Hematologic abnormalities; Kenya; Uganda;
   Nigeria
ID ANEMIA; EPIDEMIOLOGY; INCOME
AB Objectives: HIV and malaria coinfection impacts disease management and clinical outcomes. This study investigated hematologic abnormalities in malaria-asymptomatic people living with HIV (PLHIV) in regions with differing malaria transmission.Methods: Study participants were enrolled in the African Cohort Study: two sites in Kenya, one in Uganda, and one in Nigeria. Data was collected at enrollment and every 6 months. Logistic regression estimated odds ratios for associations between HIV/malaria status and anemia, thrombocytopenia, and leucopenia.Results: Samples from 1587 participants with one or more visits comprising 1471 (92.7%) from PLHIV and 116 (7.3%) without HIV were analyzed. Parasite point prevalence significantly differed across the study sites (P <0.001). PLHIV had higher odds of anemia, with males at lower odds compared to females; the odds of anemia decreased with age, reaching significance in those >= 50 years old. Participants in Kisumu, Kenya had higher odds of anemia compared to other sites. PLHIV had higher odds of leucopenia, but malaria co-infection was not associated with worsened leucopenia. The odds of thrombocytopenia were decreased in HIV/malaria co-infection compared to the uninfected group.Conclusion: Hematological parameters are important indicators of health and disease. In PLHIV with asymptomatic malaria co-infection enrolled across four geographic sites in three African countries, abnormalities in hematologic parameters differ in different malaria transmission settings and are region-specific.
C1 [Kamau, Edwin; Dear, Nicole; Esber, Allahna; Parikh, Ajay P.; Iroezindu, Michael; Bahemana, Emmanuel; Maswai, Jonah; Ben Andagalu, Ben; Shah, Neha; Crowell, Trevor A.; Polyak, Christina S.; Ake, Julie A.] US Mil HIV Res Program, Walter Reed Army Inst Res, Silver Spring, MD 20910 USA.
   [Kamau, Edwin] Tripler Army Med Ctr, Dept Pathol & Area Lab Serv, Honolulu, HI 96859 USA.
   [Maisiba, Risper; Owuoth, John; Opot, Benjamin; Okoth, Raphael O.; Abdi, Farid; Mwalo, Maureen; Juma, Dennis; Ben Andagalu, Ben; Akala, Hoseah M.; Cowden, Jessica] US Army Med Res Directorate Africa USAMRD A, Kenya Med Res Inst KEMRI, Dept Emerging & Infect Dis DEID, Walter Reed Project, Kisumu, Kenya.
   [Dear, Nicole; Esber, Allahna; Parikh, Ajay P.; Crowell, Trevor A.; Polyak, Christina S.] Henry M Jackson Fdn Adv Mil Med Inc, Bethesda, MD USA.
   [Iroezindu, Michael] HJF Med Res Int, Abuja, Nigeria.
   [Bahemana, Emmanuel] HJF Med Res Int, Mbeya, Tanzania.
   [Kibuuka, Hannah] Makerere Univ, Walter Reed Project, Kampala, Uganda.
   [Owuoth, John] HJF Med Res Int, Kisumu, Kenya.
   [Maswai, Jonah] US Army Med Res Directorate Africa, Kericho, Kenya.
   [Ben Andagalu, Ben] Kenya Govt Med Res Ctr, Kisumu, Kenya.
C3 Walter Reed Army Institute of Research (WRAIR); United States Department
   of Defense; United States Army; United States Department of Defense;
   United States Army; Tripler Army Medical Center; Kenya Medical Research
   Institute; Henry M. Jackson Foundation for the Advancement of Military
   Medicine, Inc; Makerere University; Kenya Medical Research Institute
RP Kamau, E (corresponding author), US Mil HIV Res Program, Walter Reed Army Inst Res, Silver Spring, MD 20910 USA.; Kamau, E (corresponding author), Tripler Army Med Ctr, Dept Pathol & Area Lab Serv, Honolulu, HI 96859 USA.
EM Edwin.kamau.mil@health.mil
RI Parikh, Ajay/KFB-7952-2024; FARID, ABDI/C-8807-2019
OI Akala, Hoseah/0000-0001-8584-2706; Kamau, Edwin/0000-0002-5761-7883;
   Bahemana, Emmanuel/0000-0001-5347-4558; Esber,
   Allahna/0000-0001-5337-0126; Okoth, Raphael/0000-0003-3811-433X
FU President's Emergency Plan for AIDS Relief; Henry M. Jackson Foundation
   for the Advancement of Military Medicine, Inc.; US Department of Defense
   [W81XWH-11-2-0174, W81XWH-18-2-0040]
FX This work was supported by the President's Emergency Plan for AIDS
   Relief via a cooperative agreement between the Henry M. Jackson
   Foundation for the Advancement of Military Medicine, Inc., and the US
   Department of Defense (W81XWH-11-2-0174 , W81XWH-18-2-0040) .
CR Balarajan Y, 2011, LANCET, V378, P2123, DOI 10.1016/S0140-6736(10)62304-5
   Ben Andagalu, 2023, CLIN INFECT DIS, V76, P704, DOI 10.1093/cid/ciac527
   Chaparro CM, 2019, ANN NY ACAD SCI, V1450, P15, DOI 10.1111/nyas.14092
   Chen I, 2016, PLOS MED, V13, DOI 10.1371/journal.pmed.1001942
   Chirenda J., 2000, Central African Journal of Medicine, V46, P5
   de Mast Q, 2015, J INFECTION, V71, P587, DOI 10.1016/j.jinf.2015.08.005
   Esber A, 2019, CLIN INFECT DIS, V69, P805, DOI 10.1093/cid/ciy989
   Flateau C, 2011, LANCET INFECT DIS, V11, P541, DOI 10.1016/S1473-3099(11)70031-7
   Fowkes FJI, 2016, PARASITOLOGY, V143, P139, DOI 10.1017/S0031182015001249
   Idris ZM, 2016, SCI REP-UK, V6, DOI 10.1038/srep36958
   Juma DW, 2019, PLOS NEGLECT TROP D, V13, DOI 10.1371/journal.pntd.0007223
   Kamau E, 2011, J CLIN MICROBIOL, V49, P2946, DOI 10.1128/JCM.00276-11
   Kumar MB, 2016, INT J SCI STUDY, V3, P1, DOI 10.17354/ijss/2016/46
   Kwenti TE, 2018, RES REP TROP MED, V9, P123, DOI 10.2147/RRTM.S154501
   McGrath C R, 1982, Vital Health Stat 11, P1
   Mwinga K, 2009, BMC PEDIATR, V9, DOI 10.1186/1471-2431-9-49
   Naing C, 2016, MEDICINE, V95, DOI 10.1097/MD.0000000000003205
   National Malaria Control Programme (NMCP) Kenya National Bureau of Statistics (KNBS) ICF International, 2020, Kenya Malaria Indicator Survey 2020
   Nkambule BB, 2020, BMC MED, V18, DOI 10.1186/s12916-020-01801-9
   Sahle Tsion, 2017, BMC Hematol, V17, P2, DOI 10.1186/s12878-017-0072-1
   Slutsker L, 2007, CURR OPIN INFECT DIS, V20, P3, DOI 10.1097/QCO.0b013e328012c5cd
   Sullivan PS, 1998, BLOOD, V91, P301, DOI 10.1182/blood.V91.1.301.301_301_308
   Volberding Paul A, 2003, Hematology Am Soc Hematol Educ Program, P294
   WHO, 2021, World malaria report
   Woldeamanuel Gashaw Garedew, 2018, BMC Hematol, V18, P9, DOI 10.1186/s12878-018-0103-6
   World Health Organization, 2004, Malaria and HIV/AIDS interactions and implications: conclusions of a technical consultation convened by WHO, 23-25 June 2004
   Yimam Y, 2021, PLOS ONE, V16, DOI 10.1371/journal.pone.0248245
   Yun SH, 2016, BIOMED RES INT, V2016, DOI 10.1155/2016/9060143
NR 28
TC 0
Z9 0
U1 0
U2 0
PU ELSEVIER SCI LTD
PI London
PA 125 London Wall, London, ENGLAND
SN 1201-9712
EI 1878-3511
J9 INT J INFECT DIS
JI Int. J. Infect. Dis.
PD DEC
PY 2023
VL 137
BP 82
EP 89
DI 10.1016/j.ijid.2023.09.018
EA NOV 2023
PG 8
WC Infectious Diseases
WE Science Citation Index Expanded (SCI-EXPANDED)
SC Infectious Diseases
GA Z0NL5
UT WOS:001109136000001
PM 37788741
OA gold
DA 2025-02-04
ER

PT J
AU Oelnick, T
   Paskova, L
   Rasonyi, T
   Badanicova, K
   Chabadova, M
   Molnarova, K
   Kulkova, N
   Benca, G
   Misikova, E
AF Oelnick, Thernelius
   Paskova, Lucia
   Rasonyi, Tomas
   Badanicova, Kristina
   Chabadova, Maria
   Molnarova, Katarina
   Kulkova, Nada
   Benca, George
   Misikova, Eva
TI Numbers of non-severe as well as cerebral malaria cases are decreasing
   with higher altitude in Burundi Highlands, but still remains high
SO NEUROENDOCRINOLOGY LETTERS
LA English
DT Article
DE malaria; highlands; Burundi; altitude above sea
AB OBJECTIVE: We aimed to assess the occurrence of malaria-positive cases in 4 rural Burundian hospitals during December 2011 placed at different altitudes above sea level.
   METHODS: Diagnosis of malaria was made upon considering clinical symptoms, microscopic evaluation and rapid diagnostic test results. We performed analysis of patient's clinical data collected in 4 hospitals in Burundi to compare the occurrence of malaria at different altitudes.
   RESULTS: The lowest incidence of malaria during December 2011 was detected at Murago Hospital (606 cases per month, 47.6%), which is located in the highest altitude, and the highest occurrence was in Gasura (1,559 cases, 91.3%), then in Rutovu (732 cases, 81.2%) and Buraniro (4,436 cases, 78.6%). Compared with other types of consultations (gynecological, HIV/AIDS, other tropical diseases), malaria was the most frequent reason for medical consultation.
   CONCLUSION: We have observed the lowest occurrence of malaria at hospitals located in the highest altitude. Despite the lower number of malaria cases in higher altitudes, its impact on public health should not be underestimated.
C1 [Oelnick, Thernelius; Paskova, Lucia; Badanicova, Kristina; Chabadova, Maria; Molnarova, Katarina] St Elisabeth Univ, Trop Hlth Program, Hosp Murago, Bururi, Burundi.
   [Paskova, Lucia; Rasonyi, Tomas] St Elisabeth Univ, Trop Hlth Program, Hosp Rutovu, Bururi, Burundi.
   [Paskova, Lucia] St Elisabeth Univ, Trop Hlth Program, Hosp Buraniro, Bururi, Burundi.
   St Elisabeth Univ, Trop Hlth Program, Hlth Ctr Gasura, Bururi, Burundi.
   [Kulkova, Nada] Trnava Univ, Sch Hlth Care & Social Work, Dept Lab Med, Trnava, Slovakia.
   [Oelnick, Thernelius; Paskova, Lucia; Badanicova, Kristina; Benca, George] St Elisabeth Univ, Coll Hlth & Social Sci, Dept Trop Publ Hlth, Bratislava, Slovakia.
   [Chabadova, Maria; Molnarova, Katarina] St Elisabeth Univ, Trop Program, St Clementine Annmarie Hlth Ctr, Kigali, Rwanda.
C3 University of Trnava
RP Misikova, E (corresponding author), St Elizabeth Univ, Hosp Murago, Trop Hlth Program, Nam 1,Maja 1,POB 104, Bratislava 81000, Slovakia.
EM eva.misikova@gmail.com
CR [Anonymous], 2010, Bulletin of the World Health Organization, P88
   [Anonymous], 2000, GLOB PARTN ROLL BACK
   JADIN J, 1951, Ann Soc Belg Med Trop (1920), V31, P353
   Minakawa N, 2004, MED VET ENTOMOL, V18, P301, DOI 10.1111/j.0269-283X.2004.00503.x
   Protopopoff N, 2007, MALARIA J, V6, DOI 10.1186/1475-2875-6-158
   Seckova S, 2012, CLIN MICR INF 18 22, P114
NR 6
TC 0
Z9 0
U1 0
U2 2
PU MAGHIRA & MAAS PUBLICATIONS
PI STOCKHOLM
PA PO BOX 26132, S-100 41 STOCKHOLM, SWEDEN
SN 0172-780X
J9 NEUROENDOCRINOL LETT
JI Neuroendocrinol. Lett.
PY 2013
VL 34
SU 1
BP 40
EP 42
PG 3
WC Endocrinology & Metabolism; Neurosciences
WE Science Citation Index Expanded (SCI-EXPANDED)
SC Endocrinology & Metabolism; Neurosciences & Neurology
GA AA2BT
UT WOS:000330900800009
PM 24013607
DA 2025-02-04
ER

PT J
AU Panhotra, BR
   Al-Bahrani, A
   Ul-Hassan, Z
AF Panhotra, BR
   Al-Bahrani, A
   Ul-Hassan, Z
TI Epidemiology of antibody to hepatitis B core antigen screening among
   blood donors in Eastern Saudi Arabia - Need to replace the test by HBV
   DNA testing
SO SAUDI MEDICAL JOURNAL
LA English
DT Article
ID HUMAN-IMMUNODEFICIENCY-VIRUS; SURFACE-ANTIGEN; INFECTION; TRANSFUSION;
   RISK; POPULATION; FREQUENCY
AB Objective: Prevention of the residual risk of transfusion transmitted hepatitis B virus (HBV) infection is mostly relied on serological screening of blood donors for antibody to hepatitis B core antigen (HBc), to detect donors in window period of HBV infection. This study was carried out to determine the prevalence of anti-HBc antibody among blood donors and its impact on rejection of collected blood units.
   Methods: Blood bank records of all the blood donors who donated blood at blood bank of King Fahad Hospital, Al-Hofuf, Kingdom of Saudi Arabia, during the period of 2000 to 2003 were reviewed. All the collected blood units were screened for hepatitis B surface antigen (HBsAg), anti-HBc, hepatitis C virus (HCV), human immunodeficiency virus (HIV) 1 and 2, HIV p24, human T-cell lymphotropic virus (HTLV) I/II, venereal disease research laboratory (VDRL) and malaria. All the HBsAg negative with anti-HBc positive units were checked for anti-HBsAg antibodies.
   Results: Of 26606 blood donors screened, 514 (1.9%) were HBsAg positive, 853 (3.2%) were isolated anti-HBc positive and 2687 (10.1%) were both anti-HBc and anti-HBsAg positive. The blood units, which were anti-HBc and anti-HBsAg positive, were utilized and the isolated anti-HBc positive blood units were rejected. There was a significant (odds ratio of 1.653, 95% confidence interval 1.298-2.105, p < 0.0001) decline in anti-HBc positivity during the study period.
   Conclusion: Isolated anti-HBc positivity as a marker for window period of HBV infection leads to high rejection rate of collected blood units without completely covering the residual risk of HBV transmission by transfusion. Policy for checking the collected blood unit by 3 tests for anti-HBc, anti-HBsAg and HBsAg should be reconsidered in favor of HBV-DNA testing by polymerase chain reaction, to possibly achieve the zero risk goal of transfusion transmitted HBV infection.
C1 King Fahad Hosp, Dept Lab & lood Bank, Al Hasa 31982, Saudi Arabia.
RP Panhotra, BR (corresponding author), King Fahad Hosp, Dept Lab & lood Bank, Al Hasa 31982, Saudi Arabia.
EM drpanhotra2000@yahoo.co.in
CR Akhter J, 2001, SAUDI MED J, V22, P1073
   Allain JP, 2004, VOX SANG, V86, P83, DOI 10.1111/j.0042-9007.2004.00406.x
   Allain JP, 2004, TRANSFUS CLIN BIOL, V11, P18, DOI 10.1016/j.tracli.2003.11.007
   Almeida Neto C, 2001, Rev Inst Med Trop Sao Paulo, V43, P203, DOI 10.1590/S0036-46652001000400005
   Arraes Luiz C., 2003, Rev. Inst. Med. trop. S. Paulo, V45, P137, DOI 10.1590/S0036-46652003000300004
   BAHRANI A, 2001, ANN SAUDI MED, V21, P234
   Bashawri LAM, 2004, CLIN LAB HAEMATOL, V26, P225, DOI 10.1111/j.1365-2257.2004.00601.x
   Bernvil SS, 1997, TRANSFUS SCI, V18, P49, DOI 10.1016/S0955-3886(97)90011-4
   Busch MP, 1997, TRANSFUSION, V37, P1003, DOI 10.1046/j.1537-2995.1997.371098016437.x
   Busch MP, 2004, TRANSFUS CLIN BIOL, V11, P26, DOI 10.1016/j.tracli.2003.12.003
   Chaudhuri V, 2003, TRANSFUSION, V43, P1442, DOI 10.1046/j.1537-2995.2003.00512.x
   Christensen PB, 2001, VOX SANG, V81, P222, DOI 10.1046/j.0042-9007.2001.00113.x
   Dreier J, 2004, TRANSFUSION MED, V14, P97, DOI 10.1111/j.0958-7578.2004.0486.x
   Gutiérrez C, 2004, J MED VIROL, V73, P200, DOI 10.1002/jmv.20076
   Gutiérrez C, 1999, CLIN DIAGN LAB IMMUN, V6, P768
   Hennig H, 2002, BLOOD, V100, P2637, DOI 10.1182/blood-2002-03-0798
   Kleinman SH, 2003, TRANSFUSION, V43, P696, DOI 10.1046/j.1537-2995.2003.00391.x
   Kupek EJ, 2001, J VIRAL HEPATITIS, V8, P78, DOI 10.1046/j.1365-2893.2001.00272.x
   Molijn MHJ, 1997, VOX SANG, V72, P207, DOI 10.1046/j.1423-0410.1997.7240207.x
   Moncharmont P, 2000, TRANSFUS CLIN BIOL, V7, P63, DOI 10.1016/S1246-7820(00)88713-3
   Wang JT, 2002, TRANSFUSION, V42, P1592, DOI 10.1046/j.1537-2995.2002.00274.x
   Zekri ARN, 2002, DIS MARKERS, V18, P107, DOI 10.1155/2002/156359
   Zervou EK, 2001, TRANSFUSION, V41, P652, DOI 10.1046/j.1537-2995.2001.41050652.x
   Zuckerman JN, 2000, J INFECTION, V41, P130, DOI 10.1053/jinf.2000.0720
NR 24
TC 16
Z9 16
U1 0
U2 3
PU SAUDI MED J
PI RIYADH
PA ARMED FORCES HOSPITAL, PO BOX 7897,, RIYADH 11159, SAUDI ARABIA
SN 0379-5284
J9 SAUDI MED J
JI Saudi Med. J.
PD FEB
PY 2005
VL 26
IS 2
BP 270
EP 273
PG 4
WC Medicine, General & Internal
WE Science Citation Index Expanded (SCI-EXPANDED)
SC General & Internal Medicine
GA 920AU
UT WOS:000228660200016
PM 15770304
DA 2025-02-04
ER

PT J
AU Sambo, J
   Bauhofer, AFL
   Boene, SS
   Djedje, M
   Júnior, A
   Pilale, A
   Gonçalves, L
   de Deus, N
   Chicumbe, S
AF Sambo, Julia
   Bauhofer, Adilson Fernando Loforte
   Boene, Simone S.
   Djedje, Marlene
   Junior, Antonio
   Pilale, Adalgisa
   Goncalves, Luzia
   de Deus, Nilsa
   Chicumbe, Sergio
TI Readiness of Mozambique Health Facilities to Address Undernutrition and
   Diarrhea in Children under Five: Indicators from 2018 and 2021 Survey
   Data
SO HEALTHCARE
LA English
DT Article
DE health services; readiness; undernutrition; diarrhea; children;
   Mozambique
ID CHILDHOOD ILLNESS IMCI; INTEGRATED MANAGEMENT; CARE; MALNUTRITION;
   SYSTEMS; COVERAGE; QUALITY; IMPACT; PREVALENCE; BANGLADESH
AB The World Health Organization's systems framework shows that service delivery is key to addressing pressing health needs. Inadequate healthcare and the lack of healthcare services are factors associated with undernutrition and diarrhea in children under five, two health conditions with high morbi-mortality rates in Mozambique. The aim of the analysis was to determine the readiness score of nutrition and diarrhea services for children under five and the influence of malaria and HIV (Human Immunodeficiency Virus) service readiness on the readiness of these two services. A total of 1644 public health facilities in Mozambique were included from the 2018 Service Availability and Readiness Assessment. Additionally, a cross-sectional study was conducted to determine the availability and readiness scores of nutrition services in 2021 in five referral health facilities. The availability of nutrition and diarrhea services for children is low in Mozambique, with both scoring below 75%. Major unavailability was observed for human resources, guidelines, and training dimensions. Diarrhea (median (IQ): 72.2% (66.7 to 83.3)) and nutrition service readiness (median (IQ): 57.1% (52.4 to 57.1)) scores were significantly different (p < 0.001), while it is desirable for both services to be comprehensively ready. Nutrition services are positively associated with diarrhea service readiness and both services are associated with malaria and HIV service readiness (p < 0.05). None of the health facilities had all tracer items available and none of the facilities were considered ready (100%). There is a persisting need to invest comprehensively in readiness dimensions, within and across child health services.
C1 [Sambo, Julia; Bauhofer, Adilson Fernando Loforte; Boene, Simone S.; Djedje, Marlene; Junior, Antonio; de Deus, Nilsa; Chicumbe, Sergio] Inst Nacl Saude Ins, EN1, Bairro Vila Parcela 3943, Maputo 1120, Mozambique.
   [Sambo, Julia; Bauhofer, Adilson Fernando Loforte; Chicumbe, Sergio] Univ Nova Lisboa, Inst Higiene & Med Trop IHMT, P-1349008 Lisbon, Portugal.
   [Pilale, Adalgisa] Hosp Cent Maputo HCM, Pediat, Maputo 164, Mozambique.
   [Goncalves, Luzia] Univ Nova Lisboa, Inst Higiene & Med Trop, Global Hlth & Trop Med, P-1349008 Lisbon, Portugal.
   [de Deus, Nilsa] Univ Eduardo Mondlane UEM, Dept Ciencias Biol, Maputo 1100, Mozambique.
C3 Universidade Nova de Lisboa; Institute of Hygiene & Tropical Medicine -
   UNL; Universidade Nova de Lisboa; Institute of Hygiene & Tropical
   Medicine - UNL; Eduardo Mondlane University
RP Sambo, J (corresponding author), Inst Nacl Saude Ins, EN1, Bairro Vila Parcela 3943, Maputo 1120, Mozambique.; Sambo, J (corresponding author), Univ Nova Lisboa, Inst Higiene & Med Trop IHMT, P-1349008 Lisbon, Portugal.
EM julia.sambo@ins.gov.mz; adilson.bauhofer@ins.gov.mz;
   simonboene@gmail.com; marlenedjedje1@gmail.com;
   antonio.junior@ins.gov.mz; adalgisapilale@gmail.com; luziag@ihmt.unl.pt;
   nilsa.dedeus@ins.gov.mz; sergio.chicumbe@ins.gov.mz
RI Gonçalves, Luzia/J-6649-2012; Chicumbe, Sergio/GXA-1921-2022; Sambo,
   Julia/IWV-0730-2023; de Deus, Nilsa/P-8430-2015
OI Boene, Simone/0000-0002-8323-9863; de Deus, Nilsa/0000-0001-6769-7111;
   Chicumbe, Sergio Antonio Rodrigues/0000-0002-2498-9373; Sambo,
   Julia/0000-0002-4246-7085; Goncalves, Luzia/0000-0002-9710-1945;
   Bauhofer, Adilson/0000-0001-8184-9695
FU Canada's health cooperation; Mozambique, through the World Health's
   Organization representation in Mozambique; Flanders government, through
   the BICMINS project phase III; Calouste Gulbenkian Foundation [248036]
FX The 2018 Service Availability and Readiness Assessment was funded by
   Canada's health cooperation with Mozambique, through the World Health's
   Organization representation in Mozambique. The 2021 nutrition service
   assessment in three provinces was supported by the Flanders government,
   through the BICMINS project phase III. Julia Sambo has a PhD fellowship
   from the Calouste Gulbenkian Foundation-248036. The World Health
   Organization's representation in Mozambique (MOZ-19#79) supports the
   publication of the results through Instituto Nacional de Saude.
CR Abayneh M, 2020, INT J PEDIAT, V2020, DOI 10.1155/2020/2501932
   Acácio S, 2019, BMC INFECT DIS, V19, DOI 10.1186/s12879-019-3948-9
   Acharya K, 2020, BMJ OPEN, V10, DOI 10.1136/bmjopen-2020-040918
   Adebisi Y A., International Journal of Health and Life Sciences, V6, DOI DOI 10.5812/IJHLS.102552
   Adebisi YA, 2021, TROP MED HEALTH, V49, DOI 10.1186/s41182-021-00380-6
   Anand A, 2020, MALARIA J, V19, DOI 10.1186/s12936-020-03417-z
   [Anonymous], 2013, Plano Estrategico Do Sector Da Saude (PESS) 2014-2019
   [Anonymous], WHO PREVALENCE STUNT
   [Anonymous], 2014, Service Availability and Readiness Assessment (SARA) References Manual
   [Anonymous], 2020, Global Nutrition Report: Action on Equity to End Malnutrition
   [Anonymous], 2010, Multisectoral action plan for the reduction of chronic undernutrition in mozambique 2011 - 2015 (2020) Mozambique
   Banda K, 2020, PLOS ONE, V15, DOI 10.1371/journal.pone.0232663
   Barker LA, 2011, INT J ENV RES PUB HE, V8, P514, DOI 10.3390/ijerph8020514
   Berwick D, 2016, MILBANK Q, V94, P237, DOI 10.1111/1468-0009.12189
   Billah SM, 2017, PLOS ONE, V12, DOI 10.1371/journal.pone.0178121
   Bintabara D, 2019, BMJ OPEN, V9, DOI 10.1136/bmjopen-2017-020608
   Bintabara D, 2017, BMC HEALTH SERV RES, V17, DOI 10.1186/s12913-017-2809-8
   BLACK RE, 1984, AM J CLIN NUTR, V39, P87, DOI 10.1093/ajcn/39.1.87
   Black R, 2019, J GLOB HEALTH, V9, DOI 10.7189/jogh.09.020801
   Black RE, 2013, LANCET, V382, P427, DOI 10.1016/S0140-6736(13)60937-X
   Brown KH, 2003, J NUTR, V133, p328S, DOI 10.1093/jn/133.1.328S
   Chopra M, 2012, LANCET, V380, P1331, DOI 10.1016/S0140-6736(12)61423-8
   Correia MITD, 2014, J AM MED DIR ASSOC, V15, P544, DOI 10.1016/j.jamda.2014.05.011
   De Maeseneer J, 2008, BRIT J GEN PRACT, V58, P3, DOI 10.3399/bjgp08X263721
   DONABEDIAN A, 1988, JAMA-J AM MED ASSOC, V260, P1743, DOI 10.1001/jama.260.12.1743
   El Arifeen S, 2004, LANCET, V364, P1595, DOI 10.1016/S0140-6736(04)17312-1
   England R, 2007, BRIT MED J, V335, P565, DOI 10.1136/bmj.39335.520463.94
   Galarza CE, 2021, SANKHYA SER B, V83, P325, DOI 10.1007/s13571-020-00231-0
   Hampshire RD, 2004, PUBLIC HEALTH NUTR, V7, P1047, DOI 10.1079/PHN2004641
   Ibn El Haj H, 2013, INT J QUAL RES, V7, P17
   ICF, 2010, INQU RITO NACL PREVA
   Correia MI, 2016, JPEN-PARENTER ENTER, V40, P319, DOI 10.1177/0148607115581373
   Kruk ME, 2018, LANCET, V392, P2203, DOI [10.1016/S0140-6736(18)31668-4, 10.1016/s0140-6736(18)31668-4]
   Kruk ME, 2018, LANCET GLOB HEALTH, V6, pE1196, DOI 10.1016/S2214-109X(18)30386-3
   Leslie HH, 2017, B WORLD HEALTH ORGAN, V95, P738, DOI 10.2471/BLT.17.191916
   Millogo O, 2021, BMC PUBLIC HEALTH, V21, DOI 10.1186/s12889-020-09994-7
   Mills A, 2014, NEW ENGL J MED, V370, P552, DOI 10.1056/NEJMra1110897
   MISAU, 2018, INQ IND IN MAL HIV S
   MISAU, 2012, PLANO ESTRAT GICO MA
   MISAU, 2015, MATERIAIS APOIO AO T
   MISAU, 2017, MINIST RIO SA DE
   MISAU INE ICF, 2018, INQU RITO INDICADORE
   Murarkar S, 2020, BMC PUBLIC HEALTH, V20, DOI 10.1186/s12889-020-09642-0
   Mussa AH, 2013, HUM RESOUR HEALTH, V11, DOI 10.1186/1478-4491-11-26
   Nilima S., 2021, RES SQ
   Nimpagaritse M, 2019, BMC NUTR, V5, DOI 10.1186/s40795-019-0282-y
   O'Neill K, 2013, B WORLD HEALTH ORGAN, V91, P923, DOI 10.2471/BLT.12.116798
   OMS, 2020, SARA 2018 INVENTARIO
   Paulson KR, 2021, LANCET, V398, P870, DOI 10.1016/S0140-6736(21)01207-1
   Pelly L, 2021, BMC HEALTH SERV RES, V21, DOI 10.1186/s12913-021-06909-z
   PEPFAR: President's Emergency Program for AIDS Relief, 2022, PARTNERSHIP FIGHT HI
   Pfeiffer J, 2010, J INT AIDS SOC, V13, DOI 10.1186/1758-2652-13-3
   Roberds A, 2021, FRONT CELL INFECT MI, V11, DOI 10.3389/fcimb.2021.656938
   Roberton T, 2020, LANCET GLOB HEALTH, V8, pE901, DOI 10.1016/S2214-109X(20)30229-1
   Sambo J, 2022, NUTRIENTS, V14, DOI 10.3390/nu14061164
   Schellenberg JRMA, 2004, LANCET, V364, P1583, DOI 10.1016/S0140-6736(04)17311-X
   SCHORLING JB, 1990, INT J EPIDEMIOL, V19, P728, DOI 10.1093/ije/19.3.728
   Tette EMA, 2015, BMC PEDIATR, V15, DOI 10.1186/s12887-015-0496-3
   Tickell KD, 2017, AM J TROP MED HYG, V97, P1337, DOI 10.4269/ajtmh.17-0139
   Travis P, 2004, LANCET, V364, P900, DOI 10.1016/S0140-6736(04)16987-0
   U.S. President's Malaria Initiative, 2022, MOZ MAL OP PLAN FY 2
   Wanzira H, 2018, BMC HEALTH SERV RES, V18, DOI 10.1186/s12913-018-3366-5
   WHO, PREVALENCE WASTING C
   WHO, PREVALENCE UNDERWEIG
   WHO UNICEF World bank, 2019, LEVELS TRENDS CHILD, P16
   Winter R, 2017, J GLOB HEALTH, V7, DOI 10.7189/jogh.07.020509
   World Health Organization, 2007, EV BUS STREGTH HLTH
NR 67
TC 1
Z9 1
U1 1
U2 3
PU MDPI
PI BASEL
PA ST ALBAN-ANLAGE 66, CH-4052 BASEL, SWITZERLAND
EI 2227-9032
J9 HEALTHCARE-BASEL
JI Healthcare
PD JUL
PY 2022
VL 10
IS 7
AR 1200
DI 10.3390/healthcare10071200
PG 20
WC Health Care Sciences & Services; Health Policy & Services
WE Science Citation Index Expanded (SCI-EXPANDED); Social Science Citation Index (SSCI)
SC Health Care Sciences & Services
GA 3H1CH
UT WOS:000831779200001
PM 35885727
OA gold, Green Published
DA 2025-02-04
ER

PT J
AU de Jongh, TE
   Harnmeijer, JH
   Atun, R
   Korenromp, EL
   Zhao, JK
   Puvimanasinghe, J
   Baltussen, R
AF de Jongh, Thyra E.
   Harnmeijer, Joanne H.
   Atun, Rifat
   Korenromp, Eline L.
   Zhao, Jinkou
   Puvimanasinghe, John
   Baltussen, Rob
TI Health impact of external funding for HIV, tuberculosis and malaria:
   systematic review
SO HEALTH POLICY AND PLANNING
LA English
DT Review
DE Health financing; donors; developing countries; health outcomes; impact;
   Africa; Asia
ID PRESIDENTS EMERGENCY PLAN; SCALE-UP; ANTIRETROVIRAL THERAPY; PUBLICATION
   BIAS; AIDS RELIEF; LEVEL; AFRICA; PREVENTION; MORTALITY
AB Background Since 2002, development assistance for health has substantially increased, especially investments for HIV, tuberculosis (TB) and malaria control. We undertook a systematic review to assess and synthesize the existing evidence in the scientific literature on the health impacts of these investments.
   Methods and findings We systematically searched databases for peer-reviewed and grey literature, using tailored search strategies. We screened studies for study design and relevance, using predefined inclusion criteria, and selected those that enabled us to link health outcomes or impact to increased external funding. For all included studies, we recorded dataset and study characteristics, health outcomes and impacts. We analysed the data using a causal-chain framework to develop a narrative summary of the published evidence. Thirteen articles, representing 11 individual studies set in Africa and Asia reporting impacts on HIV, tuberculosis and malaria, met the inclusion criteria. Only two of these studies documented the entire causal-chain spanning from funding to programme scale-up, to outputs, outcomes and impacts. Nonetheless, overall we find a positive correlation between consecutive steps in the causal chain, suggesting that external funds for HIV, tuberculosis and malaria programmes contributed to improved health outcomes and impact.
   Conclusions Despite the large number of supported programmes worldwide and despite an abundance of published studies on HIV, TB and malaria control, we identified very few eligible studies that adequately demonstrated the full process by which external funding has been translated to health impact. Most of these studies did not move beyond demonstrating statistical association, as opposed to contribution or causation. We thus recommend that funding organizations and researchers increase the emphasis on ensuring data capture along the causal pathway to demonstrate effect and contribution of external financing. The findings of these comprehensive and rigorously conducted impact evaluations should also be made publicly accessible.
C1 [de Jongh, Thyra E.] Gephyra IHC, NL-1092 GT Amsterdam, Netherlands.
   [Harnmeijer, Joanne H.] ETC Crystal, NL-3830 AB Leusden, Netherlands.
   [Atun, Rifat] Univ London Imperial Coll Sci Technol & Med, Imperial Coll Business Sch, London, England.
   [Korenromp, Eline L.] Univ Med Ctr, Erasmus MC, Dept Publ Hlth, Rotterdam, Netherlands.
   [Zhao, Jinkou] Jiangsu Prov Ctr Dis Control & Prevent, Nanjing, Peoples R China.
   [Puvimanasinghe, John] Global Fund Fight AIDS TB & Malaria, Geneva, Switzerland.
   [Baltussen, Rob] Radboud Univ Nijmegen, Nijmegen Med Ctr, Dept Primary & Community Care, Nijmegen, Netherlands.
C3 Imperial College London; Erasmus University Rotterdam; Erasmus MC;
   Jiangsu Provincial Center for Disease Control & Prevention; Radboud
   University Nijmegen
RP de Jongh, TE (corresponding author), Gephyra Int Hlth Consultancy, Laings Nekstr 39-1, Amsterdam, Netherlands.
EM thyra.dejongh@gephyra.nl
RI Atun, Rifat/AAH-5537-2021; Baltussen, R.M.P.M./L-4181-2015
OI Atun, Rifat/0000-0002-1531-5983; Zhao, Jinkou/0000-0001-9184-3385
FU Global Fund to fight AIDS, Tuberculosis and Malaria
FX This study was commissioned and supported by The Global Fund to fight
   AIDS, Tuberculosis and Malaria (http://www.theglobalfund.org/). The
   funder had no role in study design, data collection and analysis,
   decision to publish, or preparation of the manuscript.
CR Akachi Y, 2011, PLOS ONE, V6, DOI 10.1371/journal.pone.0021309
   [Anonymous], FIN GLOB HLTH 2011 C
   [Anonymous], 2010, MAL PROGR REV MAN RE
   [Anonymous], MAK DIFF GLOB FUND R
   [Anonymous], **NON-TRADITIONAL**
   Aregawi MW, 2011, MALARIA J, V10, DOI 10.1186/1475-2875-10-46
   Atkins D, 2004, BMJ-BRIT MED J, V328, P1490
   Atun RA, 2005, B WORLD HEALTH ORGAN, V83, P730
   Bendavid E, 2009, ANN INTERN MED, V150, P688, DOI 10.7326/0003-4819-150-10-200905190-00117
   Car Josip, 2012, JRSM Short Rep, V3, P70, DOI 10.1258/shorts.2012.012062
   Chizema-Kawesha E, 2010, AM J TROP MED HYG, V83, P480, DOI 10.4269/ajtmh.2010.10-0035
   Dwan K, 2008, PLOS ONE, V3, DOI 10.1371/journal.pone.0003081
   Farag M, 2009, HEALTH AFFAIR, V28, P1045, DOI 10.1377/hlthaff.28.4.1045
   Flaxman AD, 2010, PLOS MED, V7, DOI 10.1371/journal.pmed.1000328
   Floyd S, 2010, PLOS ONE, V5, DOI 10.1371/journal.pone.0013499
   Hanefeld Johanna, 2008, Promot Educ, V15, P19, DOI 10.1177/1025382307088094
   HILL AB, 1965, P ROY SOC MED, V58, P295, DOI 10.1177/003591576505800503
   Jahn A, 2008, LANCET, V371, P1603, DOI 10.1016/S0140-6736(08)60693-5
   Jia ZW, 2010, PLOS MED, V7, DOI 10.1371/journal.pmed.1000371
   Katz I, 2010, INT J TUBERC LUNG D, V14, P1097
   Katz I, 2011, PLOS ONE, V6, DOI 10.1371/journal.pone.0017166
   Kebede M, 2012, BLUEPRINTS INFORMED
   Leach-Kemon K, 2012, HEALTH AFFAIR, V31, P228, DOI 10.1377/hlthaff.2011.1154
   Lu CL, 2010, LANCET, V375, P1375, DOI 10.1016/S0140-6736(10)60233-4
   Macro International Inc, 2009, FINAL REPORT
   Ng M, 2011, LANCET, V378, P1643, DOI 10.1016/S0140-6736(11)61390-1
   Noor AM, 2007, PLOS MED, V4, P1341, DOI 10.1371/journal.pmed.0040255
   Otten M, 2009, MALARIA J, V8, DOI 10.1186/1475-2875-8-14
   President's Malaria Initiative, 2012, EV IMP
   Reniers G, 2009, AIDS, V23, P511, DOI 10.1097/QAD.0b013e32832403d0
   Shakarishvili G, 2011, HEALTH POLICY PLANN, V26, P316, DOI 10.1093/heapol/czq053
   Sharp BL, 2007, AM J TROP MED HYG, V76, P42, DOI 10.4269/ajtmh.2007.76.42
   Song FJ, 2009, BMC MED RES METHODOL, V9, DOI 10.1186/1471-2288-9-79
   Sridhar D, 2008, LANCET, V372, P1185, DOI 10.1016/S0140-6736(08)61485-3
   Steketee RW, 2008, AM J TROP MED HYG, V79, P45, DOI 10.4269/ajtmh.2008.79.45
   Steketee RW, 2010, MALARIA J, V9, DOI 10.1186/1475-2875-9-299
   Stuckler D, 2013, HEALTH POLICY PLANN, V28, P871, DOI 10.1093/heapol/czs126
   The Global Fund to Fight AIDS Tuberculosis and Malaria, 2012, TECHN EV REF GROUP T
   The United States President's Emergency Plan for AIDS Relief (PEPFAR), 2011, 7 PEPEAR, V2012
   The United States President's Emergency Plan for AIDS Relief (PEPFAR), 2012, UPD PUBL HLTH EV PHE, V2012
   Tkatchenko-Schmidt E, 2010, HEALTH POLICY PLANN, V25, P283, DOI 10.1093/heapol/czq001
   UNAIDS, 2012, MON EV GUID TOOLS
   Wools-Kaloustian K, 2009, AIDS, V23, P195, DOI 10.1097/QAD.0b013e32831cc0e6
   World Health Organization, 2009, 2 TB, P2
   Yumo HA, 2011, INT J TUBERC LUNG D, V15, P352
NR 45
TC 13
Z9 14
U1 0
U2 13
PU OXFORD UNIV PRESS
PI OXFORD
PA GREAT CLARENDON ST, OXFORD OX2 6DP, ENGLAND
SN 0268-1080
EI 1460-2237
J9 HEALTH POLICY PLANN
JI Health Policy Plan.
PD AUG
PY 2014
VL 29
IS 5
BP 650
EP 662
DI 10.1093/heapol/czt051
PG 13
WC Health Care Sciences & Services; Health Policy & Services
WE Science Citation Index Expanded (SCI-EXPANDED); Social Science Citation Index (SSCI)
SC Health Care Sciences & Services
GA AQ7FD
UT WOS:000342977100012
PM 23921987
OA Green Published, Green Submitted, hybrid
DA 2025-02-04
ER

PT J
AU Comoé, CC
   Ouattara, AF
   Raso, G
   Tanner, M
   Utzinger, J
   Koudou, BG
AF Comoe, Colombe Coffie
   Ouattara, Allassane F.
   Raso, Giovanna
   Tanner, Marcel
   Utzinger, Juerg
   Koudou, Benjamin G.
TI Willingness to use a rapid diagnostic test for malaria in a rural area
   of central Cote d'Ivoire
SO BMC PUBLIC HEALTH
LA English
DT Article
DE Malaria; Rapid diagnostic test; Blood; Blood-related disease; Social
   representation; HIV; Cote d'Ivoire
ID CASE-MANAGEMENT; OUTPATIENT TREATMENT; FALCIPARUM-MALARIA;
   HEALTH-WORKERS; BURKINA-FASO; CHILDREN; RELIABILITY; ACCEPTANCE;
   MICROSCOPY; FACILITIES
AB Background: Malaria mortality is mainly a direct consequence of inadequate and/or delayed diagnosis and case management. Some important control interventions (e.g. long-lasting insecticidal nests) have contributed to reduce malaria morbidity and mortality in different parts of the world. Moreover, the development and effective use of rapid diagnostic tests (RDTs) hold promise to further enhance the control and elimination of malaria, particularly in areas where health services are deficient. The aim of this study was to determine knowledge, attitudes, practices and beliefs in relation to RDTs for malaria in rural Cote d'Ivoire.
   Methods: One hundred individuals from Bozi and Yoho who sought care at the health centre in Bozi and were offered an RDT for malaria were interviewed in April 2010 using a pre-tested questionnaire on practice and perceptions in relation to RDTs for malaria. The relationships between acceptance of RDTs and factors related to opinions were identified, using generalized linear mixed models. Qualitative data from open-ended questions complemented the quantitative analysis.
   Results: Only 34 out of 100 patients who were offered an RDT for malaria were willing to undergo the test. People who perceived blood as a sacred body fluid were less likely to comply with an RDT. The concurrent availability and use of RDTs for HIV and malaria was associated with an unwilling attitude towards RDTs for malaria (Fisher's exact test, p < 0.001). The initial willingness of patients to accept malaria testing with RDTs was significantly related to general fear and wanting to know malaria infection status. For further and regular use of RDTs, a strong relationship was observed between acceptance and the idea that an RDT is a pretext used by health worker to know HIV status (odds ratio (OR) = 16.61, 95% confidence interval (CI) = 1.03-268.5). Those thinking that blood samples were useful for medical diagnoses were 8.31-times (95% CI = 2.22-31.1) more likely to undergo an RDT compared to those rejecting blood sampling as a diagnostic strategy.
   Conclusion: Socio-cultural factors might be barriers for accepting RDTs in general health services. There are social representations of malaria and HIV/AIDS, symbolic for blood or experiences in relation to blood taking and blood-related diseases in relation to the introduction and routine use of RDTs. Special attention should be given to these barriers as otherwise the promotion of RDTs for prompt and effective diagnosis and subsequent management of malaria is hampered.
C1 [Comoe, Colombe Coffie; Ouattara, Allassane F.; Raso, Giovanna; Koudou, Benjamin G.] Ctr Suisse Rech Sci Cote Ivoire, Dept Environm & Sante, Abidjan, Cote Ivoire.
   [Comoe, Colombe Coffie] Univ Felix Houphouet Boigny, Dept Sociol, Abidjan, Cote Ivoire.
   [Ouattara, Allassane F.; Koudou, Benjamin G.] Univ Niangui Abrogoua, Unite Format & Rech Sci Nat, Lab Cytol & Biol Anim, Abidjan, Cote Ivoire.
   [Ouattara, Allassane F.; Raso, Giovanna; Tanner, Marcel; Utzinger, Juerg] Swiss Trop & Publ Hlth Inst, Dept Epidemiol & Publ Hlth, Basel, Switzerland.
   [Raso, Giovanna; Tanner, Marcel; Utzinger, Juerg] Univ Basel, Basel, Switzerland.
   [Koudou, Benjamin G.] Univ Liverpool, Liverpool Sch Trop Med, Ctr Neglected Dis, Liverpool L3 5QA, Merseyside, England.
C3 Centre Suisse de Recherches Scientifiques en Cote d'Ivoire (CSRS);
   Universite Felix Houphouet-Boigny; Universite Nangui Abrogoua;
   University of Basel; Swiss Tropical & Public Health Institute;
   University of Basel; Liverpool School of Tropical Medicine; University
   of Liverpool
RP Koudou, BG (corresponding author), Ctr Suisse Rech Sci Cote Ivoire, Dept Environm & Sante, Abidjan, Cote Ivoire.
EM g.b.koudou@liverpool.ac.uk
RI Ouattara, Allassane Foungoye/AAW-4639-2021
OI Ouattara, Allassane Foungoye/0000-0002-3856-8406
FU Swiss Tropical and Public Health Institute; Swiss National Science
   Foundation [32003B-132949/1, IZ70Z0_123900]; Swiss National Science
   Foundation (SNF) [32003B_132949] Funding Source: Swiss National Science
   Foundation (SNF)
FX The authors thank the authorities and populations of Bozi and Yoho for
   their participation in the current study. They are grateful to health
   providers. Special thanks are addressed to two external referees for
   carefully reviewing this manuscript. This study received financial
   support from the Swiss Tropical and Public Health Institute. GR and JU
   acknowledge financial support from the Swiss National Science Foundation
   (project nos. 32003B-132949/1 and IZ70Z0_123900). The funders had no
   role in study design, data collection and analysis, decision to publish,
   or preparation of the manuscript.
CR [Anonymous], 2000, World Heal Organ, P29
   Beiersmann C, 2007, MALARIA J, V6, DOI 10.1186/1475-2875-6-106
   Bell D, 2001, B WORLD HEALTH ORGAN, V79, P933
   Bell D, 2006, NAT REV MICROBIOL, V4, P682, DOI 10.1038/nrmicro1474
   Bharti PK, 2008, MALARIA J, V7, DOI 10.1186/1475-2875-7-126
   Bisoffi Z, 2009, TROP MED INT HEALTH, V14, P491, DOI 10.1111/j.1365-3156.2009.02246.x
   Chanda Pascalina, 2009, Cost Eff Resour Alloc, V7, P5, DOI 10.1186/1478-7547-7-5
   Chandler CIR, 2010, MALARIA J, V9, DOI 10.1186/1475-2875-9-95
   d'Acremont V, 2010, CLIN INFECT DIS, V51, P506, DOI 10.1086/655688
   Ducret J P, 2001, Med Trop (Mars), V61, P21
   Essé C, 2008, MALARIA J, V7, DOI 10.1186/1475-2875-7-224
   GENTON B, 1994, T ROY SOC TROP MED H, V88, P537, DOI 10.1016/0035-9203(94)90152-X
   Gerstl S, 2010, MALARIA J, V9, DOI 10.1186/1475-2875-9-28
   Ghebreyesus TA, 1998, J PUBLIC HEALTH MED, V20, P238, DOI 10.1093/oxfordjournals.pubmed.a024754
   Greenwood B, 2002, NATURE, V415, P670, DOI 10.1038/415670a
   Gruenais M E, 2003, Med Trop (Mars), V63, P271
   Guthmann JP, 2002, T ROY SOC TROP MED H, V96, P254, DOI 10.1016/S0035-9203(02)90091-X
   Hamer DH, 2007, JAMA-J AM MED ASSOC, V297, P2227, DOI 10.1001/jama.297.20.2227
   Jaffre Y, 2003, Med Trop (Mars), V63, P276
   Kiszewski AE, 2004, AM J TROP MED HYG, V71, P128, DOI 10.4269/ajtmh.2004.71.128
   Konaté AT, 2011, PLOS ONE, V6, DOI 10.1371/journal.pone.0023391
   Koudou B G, 2010, Med Trop (Mars), V70, P479
   Kyabayinze DJ, 2010, MALARIA J, V9, DOI 10.1186/1475-2875-9-200
   Lengeler C., 2004, COCHRANE DB SYST REV, V2, P9
   Lubell Y, 2008, BMJ-BRIT MED J, V336, P202, DOI 10.1136/bmj.39395.696065.47
   Malaney P, 2004, AM J TROP MED HYG, V71, P141, DOI 10.4269/ajtmh.2004.71.141
   Murray CJL, 2012, LANCET, V379, P413, DOI 10.1016/S0140-6736(12)60034-8
   Naing CM, 2002, ACTA TROP, V81, P13
   Onwujekwe O, 2006, MALARIA J, V5, DOI 10.1186/1475-2875-5-117
   Ouattara AF, 2011, MALARIA J, V10, DOI 10.1186/1475-2875-10-288
   Rakotonirina H, 2008, AM J TROP MED HYG, V78, P217, DOI 10.4269/ajtmh.2008.78.217
   Reyburn H, 2007, BRIT MED J, V334, P403, DOI 10.1136/bmj.39073.496829.AE
   Rogier C, 2004, Med Trop (Mars), V64, P319
   Rogier C, 2001, Med Trop (Mars), V61, P27
   RUEBUSH TK, 1990, ANN TROP MED PARASIT, V84, P119, DOI 10.1080/00034983.1990.11812444
   Sambo MN, 2004, J COMMUNITY MED PRIM, V16, P29
   SCHELLENBERG JRMA, 1994, PARASITOL TODAY, V10, P439, DOI 10.1016/0169-4758(94)90179-1
   Sharew B, 2009, ACTA TROP, V111, P321, DOI 10.1016/j.actatropica.2009.05.014
   Shillcutt S, 2008, B WORLD HEALTH ORGAN, V86, P101, DOI 10.2471/BLT.07.042259
   Simba DO, 2010, PLOS ONE, V5, DOI 10.1371/journal.pone.0012104
   Singh N, 2005, AM J TROP MED HYG, V66, P310
   Skarbinski J, 2012, AM J TROP MED HYG, V86, P997, DOI 10.4269/ajtmh.2012.11-0621
   Snow RW, 2004, AM J TROP MED HYG, V72, P26
   Some D T, 2007, Med Trop (Mars), V67, P43
   Thwing J, 2011, BMC PUBLIC HEALTH, V11, DOI 10.1186/1471-2458-11-S3-S14
   Uzochukwu BSC, 2010, INT J EQUITY HEALTH, V9, DOI 10.1186/1475-9276-9-1
   Uzochukwu Benjamin Sc, 2004, Int J Equity Health, V3, P6, DOI 10.1186/1475-9276-3-6
   Williams HA, 2008, MALARIA J, V7, DOI 10.1186/1475-2875-7-239
   World Health Organization, 2011, UN ACC MAL DIAGN TES
   Yukich JO, 2008, MALARIA J, V7, DOI 10.1186/1475-2875-7-258
   Zurovac D, 2006, TROP MED INT HEALTH, V11, P432, DOI 10.1111/j.1365-3156.2006.01587.x
NR 51
TC 18
Z9 19
U1 0
U2 18
PU BMC
PI LONDON
PA CAMPUS, 4 CRINAN ST, LONDON N1 9XW, ENGLAND
SN 1471-2458
J9 BMC PUBLIC HEALTH
JI BMC Public Health
PD DEC 18
PY 2012
VL 12
AR 1089
DI 10.1186/1471-2458-12-1089
PG 9
WC Public, Environmental & Occupational Health
WE Science Citation Index Expanded (SCI-EXPANDED)
SC Public, Environmental & Occupational Health
GA 069OB
UT WOS:000313444800001
PM 23249239
OA Green Published, gold
DA 2025-02-04
ER

PT J
AU Kobayashi, J
   Jimba, M
   Okabayashi, H
   Singhasivanon, P
   Waikagul, J
AF Kobayashi, Jun
   Jimba, Masamine
   Okabayashi, Hironori
   Singhasivanon, Pratap
   Waikagul, Jitra
TI Beyond deworming: the promotion of school-health-based interventions by
   Japan
SO TRENDS IN PARASITOLOGY
LA English
DT Review
ID ROLL BACK MALARIA; DISEASE-CONTROL; WESTERN KENYA; EDUCATION; CHILDREN;
   INFECTIONS; PROGRAM; MANAGEMENT; HIV/AIDS; STRATEGY
AB Deworming bestows a variety of health and socioeconomic benefits and has been embraced by developing countries. To extend the beneficial impact of deworming, the Asian Centre of International Parasite Control (ACIPAC) project has carried out activities to link deworming with health-promoting school programs in the Greater Mekong Subregion (Cambodia, Laos, Myanmar, Thailand and Vietnam). ACIPAC has also conducted an integrated school-health-based program, including deworming and malaria education, under the umbrella of the health-promoting schools initiative. Implementing 'beyond-deworming' efforts is now a practical challenge in the subregion.
C1 Bur Int Cooperat, IMCJ, Minist Hlth Labor & Welf, Shinjuku Ku, Tokyo 1628655, Japan.
   Mahidol Univ, Fac Trop Med, Asian Ctr Int Parasite Control, Bangkok 10400, Thailand.
   Univ Tokyo, Dept Int Community Hlth, Grad Sch Med, Tokyo 1130033, Japan.
C3 Mahidol University; University of Tokyo
RP Kobayashi, J (corresponding author), Bur Int Cooperat, IMCJ, Minist Hlth Labor & Welf, Shinjuku Ku, 1-21-1 Toyama, Tokyo 1628655, Japan.
EM j-kobayashi@it.imcj.go.jp
RI Jimba, Masamine/AAF-5630-2020
OI Singhasivanon, Pratap/0000-0002-9759-1702; Okabayashi,
   Hironori/0000-0002-5790-7960
CR [Anonymous], 2004, LANCET, V364, P1993
   [Anonymous], DEW HLTH DEV
   Asaolu SO, 2003, ACTA TROP, V86, P283, DOI 10.1016/S0001-706X(03)00060-3
   Awasthi S, 2003, BMJ-BRIT MED J, V327, P431, DOI 10.1136/bmj.327.7412.431
   Bhati P. G., 1995, Indian Journal of Malariology, V32, P93
   Bosman A, 1999, PARASSITOLOGIA, VOL 41, NOS 1-3, SEPTEMBER 1999, P391
   Boutilier M., 2000, SETTINGS HLTH PROMOT, P250
   Brutus L, 2006, AM J TROP MED HYG, V75, P194, DOI 10.4269/ajtmh.2006.75.194
   Bundy D, 2000, PARASITOL TODAY, V16, P273, DOI 10.1016/S0169-4758(00)01689-6
   Bundy DAP, 2003, CONTROLLING DISEASE DUE TO HELMINTH INFECTIONS, P99
   Bundy DAP, 2000, PARASITOL TODAY, V16, P181, DOI 10.1016/S0169-4758(00)01658-6
   Bundy DAP, 1996, PARASITOL TODAY, V12, P1, DOI 10.1016/0169-4758(96)30011-2
   Chilaka MA, 2005, PUBLIC HEALTH, V119, P987, DOI 10.1016/j.puhe.2005.08.010
   de Silva NR, 2003, ACTA TROP, V86, P197, DOI 10.1016/S0001-706X(03)00035-4
   Druilhe P, 2005, TRENDS PARASITOL, V21, P359, DOI 10.1016/j.pt.2005.06.011
   Ehrenberg JP, 2005, BMC PUBLIC HEALTH, V5, DOI 10.1186/1471-2458-5-119
   EKEH HE, 1988, J TROP MED HYG, V91, P55
   Fincham JE, 2003, ACTA TROP, V86, P315, DOI 10.1016/S0001-706X(03)00063-9
   Hall A, 2005, LANCET, V365, P751
   Hotez PJ, 2006, PLOS MED, V3, P576, DOI 10.1371/journal.pmed.0030102
   Jimba M, 2005, LANCET, V365, P751
   Joongsuksuntigul Praphasri, 2005, Southeast Asian J Trop Med Public Health, V36 Suppl 3, P17
   Kojima S, 2006, PARASITOL INT, V55, pS293, DOI 10.1016/j.parint.2005.11.043
   Kojima Somei, 2005, Southeast Asian J Trop Med Public Health, V36 Suppl 3, P1
   López-Flores F, 2004, SALUD PUBLICA MEXICO, V46, P158
   Luoba AI, 2005, TROP MED INT HEALTH, V10, P220, DOI 10.1111/j.1365-3156.2004.01380.x
   Marsh VM, 1996, HEALTH POLICY PLANN, V11, P280, DOI 10.1093/heapol/11.3.280
   Menendez C, 2006, CURR MOL MED, V6, P269, DOI 10.2174/156652406776055186
   Mohapatra S C, 1993, Indian J Matern Child Health, V4, P118
   Molyneux DH, 2005, PLOS MED, V2, P1064, DOI 10.1371/journal.pmed.0020336
   Molyneux DH, 2004, BMJ-BRIT MED J, V328, P1129, DOI 10.1136/bmj.328.7448.1129
   Montresor A, 2002, T ROY SOC TROP MED H, V96, P197, DOI 10.1016/S0035-9203(02)90303-2
   Mwenesi HA, 2005, ACTA TROP, V95, P292, DOI 10.1016/j.actatropica.2005.06.004
   Najera J. A., 2001, Parassitologia (Rome), V43, P1
   Nock IH, 2006, TRENDS PARASITOL, V22, P7, DOI 10.1016/j.pt.2005.11.002
   OGUTU RO, 1992, E AFR MED J, V69, P298
   Okabayashi H, 2006, PARASITOL INT, V55, P121, DOI 10.1016/j.parint.2005.11.056
   Onyango-Ouma W, 2004, HEALTH EDUC RES, V19, P326, DOI 10.1093/her/cyg034
   Singh T, 1996, J Indian Med Assoc, V94, P112
   Tanumihardjo SA, 2004, EUR J CLIN NUTR, V58, P1223, DOI 10.1038/sj.ejcn.1601953
   Waikagul Jitra, 2005, Southeast Asian J Trop Med Public Health, V36 Suppl 3, P13
   *WHO, 2003, GUID EST HLTH PROM S
   Xu LS, 2000, HEALTH PROMOT INT, V15, P197, DOI 10.1093/heapro/15.3.197
   [No title captured]
   [No title captured]
   [No title captured]
   [No title captured]
   [No title captured]
   [No title captured]
   [No title captured]
   [No title captured]
   [No title captured]
NR 52
TC 25
Z9 26
U1 0
U2 4
PU ELSEVIER SCI LTD
PI OXFORD
PA THE BOULEVARD, LANGFORD LANE, KIDLINGTON, OXFORD OX5 1GB, OXON, ENGLAND
SN 1471-4922
EI 1471-5007
J9 TRENDS PARASITOL
JI Trends Parasitol.
PD JAN
PY 2007
VL 23
IS 1
BP 25
EP 29
DI 10.1016/j.pt.2006.11.006
PG 5
WC Parasitology
WE Science Citation Index Expanded (SCI-EXPANDED); Social Science Citation Index (SSCI)
SC Parasitology
GA 129DE
UT WOS:000243707800009
PM 17134943
DA 2025-02-04
ER

PT J
AU Tabu, C
   Breiman, RF
   Ochieng, B
   Aura, B
   Cosmas, L
   Audi, A
   Olack, B
   Bigogo, G
   Ongus, JR
   Fields, P
   Mintz, E
   Burton, D
   Oundo, J
   Feikin, DR
AF Tabu, Collins
   Breiman, Robert F.
   Ochieng, Benjamin
   Aura, Barrack
   Cosmas, Leonard
   Audi, Allan
   Olack, Beatrice
   Bigogo, Godfrey
   Ongus, Juliette R.
   Fields, Patricia
   Mintz, Eric
   Burton, Deron
   Oundo, Joe
   Feikin, Daniel R.
TI Differing Burden and Epidemiology of Non-Typhi <i>Salmonella</i>
   Bacteremia in Rural and Urban Kenya, 2006-2009
SO PLOS ONE
LA English
DT Article
ID NON-TYPHOIDAL SALMONELLA; COMMUNITY-ACQUIRED BACTEREMIA; WESTERN KENYA;
   TRIMETHOPRIM-SULFAMETHOXAZOLE; BACTERIAL-INFECTIONS; FALCIPARUM-MALARIA;
   INVASIVE BACTERIAL; MALAWIAN CHILDREN; ADULTS; MORTALITY
AB Background: The epidemiology of non-Typhi Salmonella (NTS) bacteremia in Africa will likely evolve as potential co-factors, such as HIV, malaria, and urbanization, also change.
   Methods: As part of population-based surveillance among 55,000 persons in malaria-endemic, rural and malaria-nonendemic, urban Kenya from 2006-2009, blood cultures were obtained from patients presenting to referral clinics with fever >= 38.0 degrees C or severe acute respiratory infection. Incidence rates were adjusted based on persons with compatible illnesses, but whose blood was not cultured.
   Results: NTS accounted for 60/155 (39%) of blood culture isolates in the rural and 7/230 (3%) in the urban sites. The adjusted incidence in the rural site was 568/100,000 person-years, and the urban site was 51/100,000 person-years. In both sites, the incidence was highest in children < 5 years old. The NTS-to-typhoid bacteremia ratio in the rural site was 4.6 and in the urban site was 0.05. S. Typhimurium represented > 85% of blood NTS isolates in both sites, but only 21% (urban) and 64% (rural) of stool NTS isolates. Overall, 76% of S. Typhimurium blood isolates were multi-drug resistant, most of which had an identical profile in Pulse Field Gel Electrophoresis. In the rural site, the incidence of NTS bacteremia increased during the study period, concomitant with rising malaria prevalence (monthly correlation of malaria positive blood smears and NTS bacteremia cases, Spearman's correlation, p = 0.018 for children, p = 0.16 adults). In the rural site, 80% of adults with NTS bacteremia were HIV-infected. Six of 7 deaths within 90 days of NTS bacteremia had HIV/AIDS as the primary cause of death assigned on verbal autopsy.
   Conclusions: NTS caused the majority of bacteremias in rural Kenya, but typhoid predominated in urban Kenya, which most likely reflects differences in malaria endemicity. Control measures for malaria, as well as HIV, will likely decrease the burden of NTS bacteremia in Africa.
C1 [Tabu, Collins; Oundo, Joe] Field Epidemiol & Lab Training Program, Nairobi, Kenya.
   [Tabu, Collins] Minist Publ Hlth & Sanitat, Nairobi, Kenya.
   [Breiman, Robert F.; Ochieng, Benjamin; Aura, Barrack; Cosmas, Leonard; Audi, Allan; Olack, Beatrice; Bigogo, Godfrey; Burton, Deron; Oundo, Joe; Feikin, Daniel R.] Ctr Dis Control & Prevent, Kenya Med Res Inst, Nairobi, Kenya.
   [Breiman, Robert F.; Burton, Deron; Feikin, Daniel R.] Ctr Dis Control & Prevent, Int Emerging Infect Program, Nairobi, Kenya.
   [Ongus, Juliette R.] Jomo Kenyatta Univ Agr & Technol, Nairobi, Kenya.
   [Fields, Patricia; Mintz, Eric] Ctr Dis Control & Prevent, Div Foodborne Waterborne & Environm Dis, Atlanta, GA USA.
C3 Kenya Medical Research Institute; Jomo Kenyatta University of
   Agriculture & Technology; Centers for Disease Control & Prevention - USA
RP Tabu, C (corresponding author), Field Epidemiol & Lab Training Program, Nairobi, Kenya.
EM dfeikin@jhsph.edu
RI Bigogo, Godfrey/W-3591-2019; Breiman, Robert/ISS-4450-2023
OI Breiman, Robert/0000-0002-7099-2936; Audi, Allan/0000-0003-1683-554X;
   Tabu, Collins/0000-0002-0537-1172
FU Centers for Disease Control and Prevention
FX This work was supported by the Centers for Disease Control and
   Prevention. The funders had no role in study design, data collection and
   analysis, decision to publish, or preparation of the manuscript.
CR Adazu K, 2005, AM J TROP MED HYG, V73, P1151, DOI 10.4269/ajtmh.2005.73.1151
   [Anonymous], 2008, INT MAN CHILDH ILLN
   Archibald LK, 2000, J INFECT DIS, V181, P1414, DOI 10.1086/315367
   Berkley JA, 2005, NEW ENGL J MED, V352, P39, DOI 10.1056/NEJMoa040275
   Breiman RF, PLOS ONE IN PRESS
   Brent AJ, 2006, PEDIATR INFECT DIS J, V25, P230, DOI 10.1097/01.inf.0000202066.02212.ff
   Bronzan RN, 2007, J INFECT DIS, V195, P895, DOI 10.1086/511437
   Brooks JT, 2006, CLIN INFECT DIS, V43, P393, DOI 10.1086/505866
   Clinical and Laboratory Standard Institute (CBI), 2009, PERF STAND ANT SUS S
   Crump JA, 2011, TROP MED INT HEALTH, V16, P830, DOI 10.1111/j.1365-3156.2011.02774.x
   Enwere G, 2006, PEDIATR INFECT DIS J, V25, P700, DOI 10.1097/01.inf.0000226839.30925.a5
   Feasey NA, 2010, EMERG INFECT DIS, V16, P1448, DOI 10.3201/eid1609.100125
   Feikin DR, 2010, BMC INFECT DIS, V10, DOI 10.1186/1471-2334-10-186
   Feikin DR, 2010, INT J EPIDEMIOL, V39, P450, DOI 10.1093/ije/dyp374
   Gilks CF, 1998, BRIT MED BULL, V54, P383, DOI 10.1093/oxfordjournals.bmb.a011695
   Gilks CF, 1996, LANCET, V347, P718, DOI 10.1016/S0140-6736(96)90076-8
   Gordon MA, 2002, AIDS, V16, P1633, DOI 10.1097/00002030-200208160-00009
   Gordon MA, 2008, CLIN INFECT DIS, V46, P963, DOI 10.1086/529146
   Graham SM, 2000, T ROY SOC TROP MED H, V94, P310, DOI 10.1016/S0035-9203(00)90337-7
   Graham SM, 2000, PEDIATR INFECT DIS J, V19, P1189, DOI 10.1097/00006454-200012000-00016
   GREEN SDR, 1993, ANN TROP PAEDIATR, V13, P45, DOI 10.1080/02724936.1993.11747624
   Hamel MJ, 2011, AM J TROP MED HYG, V85, P597, DOI 10.4269/ajtmh.2011.10-0678
   Jacob ST, 2009, PLOS ONE, V4, pA115, DOI 10.1371/journal.pone.0007782
   Kariuki S, 2006, J MED MICROBIOL, V55, P585, DOI 10.1099/jmm.0.46375-0
   Kariuki S, 2006, BMC MICROBIOL, V6, DOI 10.1186/1471-2180-6-101
   Kingsley RA, 2009, GENOME RES, V19, P2279, DOI 10.1101/gr.091017.109
   MABEY DCW, 1987, J INFECT DIS, V155, P1319, DOI 10.1093/infdis/155.6.1319
   Mackenzie G, 2010, PLOS ONE, V5, DOI 10.1371/journal.pone.0010568
   Morpeth SC, 2009, CLIN INFECT DIS, V49, P606, DOI 10.1086/603553
   Mtove G, 2011, MALARIA J, V10, DOI 10.1186/1475-2875-10-320
   Mtove G, 2010, PLOS ONE, V5, DOI 10.1371/journal.pone.0009244
   Mwangi I, 2002, PEDIATR INFECT DIS J, V21, P1042, DOI 10.1097/00006454-200211000-00013
   Ochiai RL, 2008, B WORLD HEALTH ORGAN, V86, P260, DOI 10.2471/BLT.06.039818
   OEHLERT GW, 1992, AM STAT, V46, P27, DOI 10.2307/2684406
   Ribot EM, 2006, FOODBORNE PATHOG DIS, V3, P59, DOI 10.1089/fpd.2006.3.59
   Scott JAG, 2011, LANCET, V378, P1316, DOI 10.1016/S0140-6736(11)60888-X
   Scott JAG, 2000, LANCET, V355, P1225, DOI 10.1016/S0140-6736(00)02089-4
   Sigaúque B, 2009, PEDIATR INFECT DIS J, V28, P108, DOI 10.1097/INF.0b013e318187a87d
   Tennant SM, 2011, INFECT IMMUN, V79, P4175, DOI 10.1128/IAI.05278-11
   van Oosterhout JJG, 2005, JAIDS-J ACQ IMM DEF, V39, P626
   Walsh AL, 2000, PEDIATR INFECT DIS J, V19, P312, DOI 10.1097/00006454-200004000-00010
   Watera C, 2004, AIDS, V18, P1210, DOI 10.1097/00002030-200405210-00018
   Wiktor SZ, 1999, LANCET, V353, P1469, DOI 10.1016/S0140-6736(99)03465-0
NR 43
TC 76
Z9 84
U1 0
U2 6
PU PUBLIC LIBRARY SCIENCE
PI SAN FRANCISCO
PA 1160 BATTERY STREET, STE 100, SAN FRANCISCO, CA 94111 USA
SN 1932-6203
J9 PLOS ONE
JI PLoS One
PD FEB 21
PY 2012
VL 7
IS 2
AR e31237
DI 10.1371/journal.pone.0031237
PG 8
WC Multidisciplinary Sciences
WE Science Citation Index Expanded (SCI-EXPANDED)
SC Science & Technology - Other Topics
GA 926ZM
UT WOS:000302873700036
PM 22363591
OA gold, Green Published, Green Submitted
DA 2025-02-04
ER

PT J
AU Kariuki, S
   Onsare, RS
AF Kariuki, Samuel
   Onsare, Robert S.
TI Epidemiology and Genomics of Invasive Nontyphoidal <i>Salmonella</i>
   Infections in Kenya
SO CLINICAL INFECTIOUS DISEASES
LA English
DT Article
DE nontyphoidal Salmonella; epidemiology; genomics; multidrug resistant;
   Kenya
ID ENTERICA SEROVAR TYPHIMURIUM; NON-TYPHOIDAL SALMONELLA; BLOOD-STREAM
   INFECTIONS; SUB-SAHARAN AFRICA; MULTIDRUG-RESISTANCE; SEVERE MALARIA;
   CHILDREN; BACTEREMIA; CEFTRIAXONE; ADULTS
AB Background. In Kenya, invasive nontyphoidal Salmonella (iNTS) disease causes severe bacteremic illness among adults with human immunodeficiency virus (HIV) and especially among children <5 years of age coinfected with HIV or malaria, or who are compromised by sickle cell disease or severe malnutrition. The incidence of iNTS disease in children ranges from 166 to 568 cases per 100 000 persons per year.
   Methods. We review the epidemiology of iNTS disease and genomics of strains causing invasive illness in Kenya. We analyzed a total of 192 NTS isolates (114 Typhimurium, 78 Enteritidis) from blood and stools from pediatric admissions in 2005-2013. Testing for antimicrobial susceptibility to commonly used drugs and whole-genome sequencing were performed to assess prevalence and genetic relatedness of multidrug-resistant iNTS strains, respectively.
   Results. A majority (88/114[77%]) of Salmonella Typhimurium and 30% (24/79) of Salmonella Enteritidis isolates tested were found to be multidrug resistant, whereas a dominant Salmonella Typhimurium pathotype, ST313, was primarily associated with invasive disease and febrile illness. Analysis of the ST313 isolates has identified genome degradation, compared with the ST19 genotype that typically causes diarrhea in humans, especially in industrialized countries, adapting a more host-restricted lifestyle typical of Salmonella Typhi infections.
   Conclusions. From 2012, we have observed an emergence of ceftriaxone-resistant strains also showing reduced susceptibility to fluoroquinolones. As most cases present with nonspecific febrile illness with no laboratory-confirmed etiology, empiric treatment of iNTS disease is a major challenge in Kenya. Multidrug resistance, including to ceftriaxone, will pose further difficulty in management of iNTS disease in endemic areas.
C1 [Kariuki, Samuel; Onsare, Robert S.] Kenya Govt Med Res Ctr, Ctr Microbiol Res, Nairobi, Kenya.
C3 Kenya Medical Research Institute
RP Kariuki, S (corresponding author), Kenya Govt Med Res Ctr, Ctr Microbiol Res, POB 43640-00100, Nairobi, Kenya.
EM samkariuki2@gmail.com
RI Kariuki, Simon/AFT-6596-2022
OI Kariuki, Samuel/0000-0003-3209-9503
FU National Institute of Allergy and Infectious Diseases of NIH
   [1R01AI099525]; Wellcome Trust
FX S. K. is supported by the National Institute of Allergy and Infectious
   Diseases of the NIH (award number 1R01AI099525) and the Wellcome Trust.
CR Ao TT, 2015, EMERG INFECT DIS, V21, P941, DOI 10.3201/eid2106.140999
   Arthur G, 2001, CLIN INFECT DIS, V33, P248, DOI 10.1086/321820
   Bahwere P, 2001, Int J Infect Dis, V5, P180, DOI 10.1016/S1201-9712(01)90067-0
   Berkley J, 2005, JAMA-J AM MED ASSOC, V294, P591, DOI 10.1001/jama.294.5.591
   Berkley JA, 2005, NEW ENGL J MED, V352, P39, DOI 10.1056/NEJMoa040275
   Berkley JA, 2003, BRIT MED J, V326, P361, DOI 10.1136/bmj.326.7385.361
   Berkley JA, 2009, CLIN INFECT DIS, V49, P336, DOI 10.1086/600299
   Brent AJ, 2006, PEDIATR INFECT DIS J, V25, P230, DOI 10.1097/01.inf.0000202066.02212.ff
   Bronzan RN, 2007, J INFECT DIS, V195, P895, DOI 10.1086/511437
   Clinical and Laboratory Standards Institute, 2014, M100S24 CLSI
   Crump JA, 2011, ANTIMICROB AGENTS CH, V55, P1148, DOI 10.1128/AAC.01333-10
   De Knegt LV, 2015, EPIDEMIOL INFECT, V143, P1175, DOI 10.1017/S0950268814001903
   Feasey N, 2010, BRIT MED BULL, V93, P179, DOI 10.1093/bmb/ldp046
   Gasem MH, 2001, TROP MED INT HEALTH, V6, P484, DOI 10.1046/j.1365-3156.2001.00734.x
   GILKS CF, 1990, LANCET, V336, P545, DOI 10.1016/0140-6736(90)92096-Z
   Gordon MA, 2008, CLIN INFECT DIS, V46, P963, DOI 10.1086/529146
   Graham JP, 2007, PUBLIC HEALTH REP, V122, P79, DOI 10.1177/003335490712200111
   GREEN SDR, 1993, ANN TROP PAEDIATR, V13, P45, DOI 10.1080/02724936.1993.11747624
   Harris SR, 2010, SCIENCE, V327, P469, DOI 10.1126/science.1182395
   Kariuki S, 2006, J MED MICROBIOL, V55, P585, DOI 10.1099/jmm.0.46375-0
   Kariuki S, 2005, INT J ANTIMICROB AG, V25, P38, DOI 10.1016/j.ijantimicag.2004.08.015
   Kariuki S, 2006, BMC MICROBIOL, V6, DOI 10.1186/1471-2180-6-101
   Kariuki S, 2015, VACCINE, V33, pS21, DOI 10.1016/j.vaccine.2015.03.102
   Kariuki S, 2015, ANTIMICROB AGENTS CH, V59, P3133, DOI 10.1128/AAC.00078-15
   Kariuki S, 2014, ANN NY ACAD SCI, V1323, P43, DOI 10.1111/nyas.12380
   Kassa-Kelembho E, 2003, ACTA TROP, V89, P67, DOI 10.1016/j.actatropica.2003.09.004
   Kingsley RA, 2009, GENOME RES, V19, P2279, DOI 10.1101/gr.091017.109
   Laufer AS, 2015, EPIDEMIOL INFECT, V143, P2003, DOI 10.1017/S0950268814003112
   Laupland KB, 2010, BMC INFECT DIS, V10, DOI 10.1186/1471-2334-10-95
   Mackenzie G, 2010, PLOS ONE, V5, DOI 10.1371/journal.pone.0010568
   Majtan J, 2010, DIAGN MICR INFEC DIS, V68, P86, DOI 10.1016/j.diagmicrobio.2010.04.009
   Medalla F, 2013, FOODBORNE PATHOG DIS, V10, P302, DOI 10.1089/fpd.2012.1336
   Okoro CK, 2012, NAT GENET, V44, P1215, DOI 10.1038/ng.2423
   Okoro CK, 2012, CLIN INFECT DIS, V54, P955, DOI 10.1093/cid/cir1032
   Olack B, 2014, PLOS ONE, V9, DOI 10.1371/journal.pone.0085913
   Phoba MF, 2012, EMERG INFECT DIS, V18, P1692, DOI 10.3201/eid1810.120525
   Reddy EA, 2010, LANCET INFECT DIS, V10, P417, DOI 10.1016/S1473-3099(10)70072-4
   Sigaúque B, 2009, PEDIATR INFECT DIS J, V28, P108, DOI 10.1097/INF.0b013e318187a87d
   Stamatakis A, 2006, BIOINFORMATICS, V22, P2688, DOI 10.1093/bioinformatics/btl446
   Tabu C, 2012, PLOS ONE, V7, DOI 10.1371/journal.pone.0031237
   Thomson NR, 2008, GENOME RES, V18, P1624, DOI 10.1101/gr.077404.108
   WAMOLA IA, 1981, E AFR MED J, V58, P677
   White David G, 2004, Foodborne Pathog Dis, V1, P137
   Williams TN, 2009, LANCET, V374, P1364, DOI 10.1016/S0140-6736(09)61374-X
   Wong MHY, 2014, ANTIMICROB AGENTS CH, V58, P3752, DOI 10.1128/AAC.02770-13
   Yang BW, 2014, FOOD MICROBIOL, V42, P14, DOI 10.1016/j.fm.2014.02.003
NR 46
TC 57
Z9 63
U1 0
U2 21
PU OXFORD UNIV PRESS INC
PI CARY
PA JOURNALS DEPT, 2001 EVANS RD, CARY, NC 27513 USA
SN 1058-4838
EI 1537-6591
J9 CLIN INFECT DIS
JI Clin. Infect. Dis.
PD NOV 1
PY 2015
VL 61
SU 4
BP S317
EP S324
DI 10.1093/cid/civ711
PG 8
WC Immunology; Infectious Diseases; Microbiology
WE Science Citation Index Expanded (SCI-EXPANDED)
SC Immunology; Infectious Diseases; Microbiology
GA CT6WZ
UT WOS:000362955100011
PM 26449947
OA Bronze, Green Published
DA 2025-02-04
ER

PT J
AU Mbah, MLN
   Poolman, EM
   Drain, PK
   Coffee, MP
   van der Werf, MJ
   Galvani, AP
AF Mbah, Martial L. Ndeffo
   Poolman, Eric M.
   Drain, Paul K.
   Coffee, Megan P.
   van der Werf, Marieke J.
   Galvani, Alison P.
TI HIV and <i>Schistosoma haematobium</i> prevalences correlate in
   sub-Saharan Africa
SO TROPICAL MEDICINE & INTERNATIONAL HEALTH
LA English
DT Article
DE HIV; genital schistosomiasis; sub-Saharan Africa; Schistosoma
   haematobium; Schistosoma mansoni; regression analysis
ID FEMALE GENITAL SCHISTOSOMIASIS; RURAL ZIMBABWEAN WOMEN; RISK-FACTORS;
   UROGENITAL SCHISTOSOMIASIS; DEVELOPING-COUNTRIES; INFECTION;
   ASSOCIATION; COMMUNITIES; MORBIDITY; HIV/AIDS
AB OBJECTIVE Epidemiological studies have observed that genital schistosomiasis increases the risk of HIV infection in Africa. We analysed the correlation between Schistosoma haematobium prevalence and HIV prevalence across sub-Saharan African countries.
   DESIGN Regression analysis of prevalence of HIV and S. haematobium across sub-Saharan African countries.
   METHODS Using compiled country-level S. haematobium prevalence, HIV prevalence and other demographic and economic data from published sources, we applied univariate and multivariate regression models to assess the correlations between S. haematobium prevalence and HIV prevalence while controlling for risk factors associated with each infection.
   RESULTS In 43 sub-Saharan African countries, the mean prevalence of S. haematobium was 22.4% [standard deviation (SD): 9.8%] and for HIV was 6.21% (SD: 5.71%). In multivariate analysis, adjusted for prevalence of male circumcision, years since a country's first HIV/AIDS diagnosis, geographical region and immunization coverage, each S. haematobium infection per 100 individuals was associated with a 2.9% (95% CI: 0.2-5.8%) relative increase in HIV prevalence. S. haematobium was not associated with Schistosoma mansoni, HSV-2, hepatitis C, malaria or syphilis.
   CONCLUSIONS Schistosoma haematobium prevalence was associated with HIV prevalence in sub-Saharan Africa. Controlling S. haematobium may be an effective means of reducing HIV transmission in sub-Saharan Africa.
C1 [Mbah, Martial L. Ndeffo; Galvani, Alison P.] Yale Univ, Sch Publ Hlth, New Haven, CT 06510 USA.
   [Poolman, Eric M.] Oregon Hlth & Sci Univ, Dept Family Med, Portland, OR 97201 USA.
   [Drain, Paul K.] Brigham & Womens Hosp, Dept Med, Boston, MA 02115 USA.
   [Drain, Paul K.] Harvard Univ, Sch Med, Dept Med, Cambridge, MA 02138 USA.
   [Drain, Paul K.] Harvard Univ, Sch Med, Massachusetts Gen Hosp, Med Practice Evaluat Ctr, Cambridge, MA 02138 USA.
   [Coffee, Megan P.] Hop Univ Etat dHaiti, Port Au Prince, Haiti.
   [van der Werf, Marieke J.] KNCV TB Fdn, The Hague, Netherlands.
   [van der Werf, Marieke J.] Univ Amsterdam, CINIMA, Amsterdam, Netherlands.
C3 Yale University; Oregon Health & Science University; Harvard University;
   Harvard University Medical Affiliates; Brigham & Women's Hospital;
   Harvard University; Harvard University; Harvard University Medical
   Affiliates; Massachusetts General Hospital; KNCV Tuberculosis
   Foundation; University of Amsterdam
RP Mbah, MLN (corresponding author), Yale Univ, Sch Publ Hlth, Suite 200,135 Coll St, New Haven, CT 06510 USA.
EM martial.ndeffo-mbah@yale.edu
RI Coffee, Megan/AAY-6752-2020
OI Ndeffo Mbah, Martial/0000-0003-4158-7613; Coffee,
   Megan/0000-0002-4581-111X; Drain, Paul/0000-0003-3300-3817; van der
   Werf, Marieke J./0000-0001-8021-1358
FU Institute for Advanced Studies in Berlin; Notsew Orm Sands Foundation;
   Ventura County Medical Center; David Geffen School of Medicine at UCLA
FX This research was funded by the Institute for Advanced Studies in Berlin
   and the Notsew Orm Sands Foundation and supported by the Ventura County
   Medical Center, affiliated with the David Geffen School of Medicine at
   UCLA.
CR Alirol E, 2011, LANCET INFECT DIS, V11, P131, DOI 10.1016/S1473-3099(10)70223-1
   [Anonymous], 2004, STAT STAT SOFTW REL
   Barnabas RV, 2011, AIDS, V25, P1559, DOI 10.1097/QAD.0b013e3283491e3e
   Brooker S, 2000, PARASITOL TODAY, V16, P303, DOI 10.1016/S0169-4758(00)01687-2
   Chen L, 2007, PLOS ONE, V2, DOI 10.1371/journal.pone.0001001
   Chitsulo L, 2000, ACTA TROP, V77, P41, DOI 10.1016/S0001-706X(00)00122-4
   Downs JA, 2012, AM J TROP MED HYG, V87, P868, DOI 10.4269/ajtmh.2012.12-0395
   Downs JA, 2011, AM J TROP MED HYG, V84, P364, DOI 10.4269/ajtmh.2011.10-0585
   Drain PK, 2006, BMC INFECT DIS, V6, DOI 10.1186/1471-2334-6-172
   Drain PK, 2004, JAIDS-J ACQ IMM DEF, V35, P407, DOI 10.1097/00126334-200404010-00011
   Fenwick A, 2006, CURR OPIN INFECT DIS, V19, P577, DOI 10.1097/01.qco.0000247591.13671.6a
   GELFAND M, 1953, T ROY SOC TROP MED H, V47, P218, DOI 10.1016/0035-9203(53)90006-6
   Gillespie S, 2007, AIDS, V21, pS5, DOI 10.1097/01.aids.0000300531.74730.72
   Joint United Nations Programme on HIV/AIDS. World Health Organization, 2010, REP GLOB HIV AIDS EP
   Kallestrup P, 2005, J INFECT DIS, V192, P1956, DOI 10.1086/497696
   Kjetland EF, 2006, AIDS, V20, P593, DOI 10.1097/01.aids.0000210614.45212.0a
   Kjetland EF, 2005, AM J TROP MED HYG, V72, P311, DOI 10.4269/ajtmh.2005.72.311
   Kjetland EF, 2012, TRENDS PARASITOL, V28, P58, DOI 10.1016/j.pt.2011.10.008
   Leutscher PDC, 2005, J INFECT DIS, V191, P1639, DOI 10.1086/429334
   Mbabazi PS, 2011, PLOS NEGLECT TROP D, V5, DOI 10.1371/journal.pntd.0001396
   Mwanakasale V, 2003, AM J TROP MED HYG, V69, P420, DOI 10.4269/ajtmh.2003.69.420
   N'Zoukoudi-N'Doundou M Y, 1995, Med Trop (Mars), V55, P249
   Oramasionwu CU, 2011, INT J ENV RES PUB HE, V8, P2967, DOI 10.3390/ijerph8072967
   Piot P, 2007, PLOS MED, V4, P1571, DOI 10.1371/journal.pmed.0040314
   Poggensee G, 2000, J INFECT DIS, V181, P1210, DOI 10.1086/315345
   RENAUD G, 1989, T ROY SOC TROP MED H, V83, P797, DOI 10.1016/0035-9203(89)90333-7
   Secor WE, 2006, PARASITE IMMUNOL, V28, P597, DOI 10.1111/j.1365-3024.2006.00887.x
   SERWADDA D, 1992, AIDS, V6, P983, DOI 10.1097/00002030-199209000-00012
   Spiegel JM, 2010, PLOS MED, V7, DOI 10.1371/journal.pmed.1000255
   Stillwaggon E, 2012, TRENDS PARASITOL, V28, P261, DOI 10.1016/j.pt.2012.04.006
   Stoever K, 2009, LANCET, V373, P2025, DOI 10.1016/S0140-6736(09)61111-9
   Todd J, 2006, J INFECT DIS, V193, P458, DOI 10.1086/499313
   Ugbomoiko US, 2010, ANN TROP MED PARASIT, V104, P409, DOI 10.1179/136485910X12743554760469
   van der Werf MJ, 2003, ACTA TROP, V86, P125, DOI 10.1016/S0001-706X(03)00029-9
NR 34
TC 35
Z9 43
U1 0
U2 13
PU WILEY
PI HOBOKEN
PA 111 RIVER ST, HOBOKEN 07030-5774, NJ USA
SN 1360-2276
EI 1365-3156
J9 TROP MED INT HEALTH
JI Trop. Med. Int. Health
PD OCT
PY 2013
VL 18
IS 10
BP 1174
EP 1179
DI 10.1111/tmi.12165
PG 6
WC Public, Environmental & Occupational Health; Tropical Medicine
WE Science Citation Index Expanded (SCI-EXPANDED)
SC Public, Environmental & Occupational Health; Tropical Medicine
GA 213PC
UT WOS:000324069100004
PM 23952297
OA Green Accepted, Bronze
DA 2025-02-04
ER

PT J
AU Berg, A
   Patel, S
   Tellevik, MG
   Haanshuus, CG
   Dalen, I
   Otterdal, K
   Ueland, T
   Moyo, SJ
   Aukrust, P
   Langeland, N
AF Berg, Aase
   Patel, Sam
   Tellevik, Marit G.
   Haanshuus, Christel G.
   Dalen, Ingvild
   Otterdal, Kari
   Ueland, Thor
   Moyo, Sabrina J.
   Aukrust, Pal
   Langeland, Nina
TI Plasma parasitemia as assessed by quantitative PCR in relation to
   clinical disease severity in African adults with falciparum malaria with
   and without HIV co-infection
SO INFECTION
LA English
DT Article
DE Falciparum malaria; Severe malaria; Quantitative plasma PCR; qPCR;
   Malaria disease severity; HIV co-infection; Mozambique
ID DIAGNOSIS
AB Purpose When considering malaria disease severity, estimation of parasitemia in erythrocytes is important, but sometimes misleading, since the infected erythrocytes may be sequestered in peripheral capillaries. In African children and Asian adults with falciparum malaria, parasitemia as assessed by quantitative PCR (qPCR) in plasma seems to be a valuable indicator of disease severity, but data on African adults as well as the impact of co-infection with HIV is lacking. Methods In 131 patients with falciparum malaria in a public tertiary teaching hospital in Mozambique, plasma malaria parasitemia as assessed by qPCR, compared to qualitative malaria PCR in blood cell fraction, was related to malaria disease severity and HIV co-infection. Results Of the 131 patients with falciparum malaria, based on positive qualitative PCR in the blood cell fraction, 93 patients (72%) had positive malaria qPCR in plasma. Patients with severe malaria as defined by the WHO criteria had higher malaria quantitative plasma parasitemia (median 143 genomes/mu L) compared to those with uncomplicated malaria (median 55 genomes/mu L, p = 0.037) in univariate analysis, but this difference was attenuated after adjusting for age, sex and HIV co-infection (p = 0.055). A quarter of the patients with severe malaria had negative qPCR in plasma. Conclusions This study of adult African in-patients with falciparum malaria with and without HIV co-infection, neither confirms nor rejects previous studies of malaria qPCR in plasma as an indicator of disease severity in patients with falciparum malaria. There is a need for further and larger studies to clarify if parasitemia as assessed malaria qPCR in plasma could be a surrogate marker of disease severity in falciparum malaria.
C1 [Berg, Aase] Stavanger Univ Hosp, Dept Med, POB 8100, N-4068 Stavanger, Norway.
   [Patel, Sam] Cent Hosp Maputo, Dept Med, Maputo, Mozambique.
   [Tellevik, Marit G.; Haanshuus, Christel G.; Langeland, Nina] Haukeland Hosp, Dept Med, Norwegian Natl Advisory Unit Trop Infect Dis, N-5021 Bergen, Norway.
   [Dalen, Ingvild] Stavanger Univ Hosp, Dept Res, N-4011 Stavanger, Norway.
   [Otterdal, Kari; Ueland, Thor; Aukrust, Pal] Oslo Univ Hosp, Rikshosp, Res Inst Internal Med, N-0372 Oslo, Norway.
   [Ueland, Thor; Aukrust, Pal] Univ Oslo, KG Jepsen Inflammatory Res Ctr, N-0424 Oslo, Norway.
   [Ueland, Thor; Aukrust, Pal] Univ Oslo, Fac Med, N-0316 Oslo, Norway.
   [Ueland, Thor] Univ Tromso, Fac Hlth Sci, N-9037 Tromso, Norway.
   [Moyo, Sabrina J.; Langeland, Nina] Univ Bergen, Dept Clin Sci, N-5021 Bergen, Norway.
   [Moyo, Sabrina J.] Muhimbili Univ Hlth & Allied Sci, Dept Microbiol & Immunol, Dar Es Salaam, Tanzania.
   [Aukrust, Pal] Oslo Univ Hosp, Rikshosp, Sect Clin Immunol & Infect Dis, N-0372 Oslo, Norway.
   [Langeland, Nina] Haraldsplass Deaconess Hosp, Bergen, Norway.
C3 Stavanger University Hospital; University of Bergen; Haukeland
   University Hospital; Stavanger University Hospital; University of Oslo;
   National Hospital Norway; University of Oslo; University of Oslo; UiT
   The Arctic University of Tromso; University of Bergen; Muhimbili
   University of Health & Allied Sciences; University of Oslo; National
   Hospital Norway
RP Berg, A (corresponding author), Stavanger Univ Hosp, Dept Med, POB 8100, N-4068 Stavanger, Norway.
EM aaseberg@lyse.net; sampatelmz@gmail.com;
   marit.gjerde.tellevik@helse-bergen.no;
   christel.gill.haanshuus@helse-bergen.no; ingvild.daten@sus.no;
   kari.otterdat@rr-research.no; Thor.Ueland@rr-research.no;
   Sabrina.Moyo@uib.no; pal.aukrust@rikshospitalet.no;
   nina.langetand@mofa.uib.no
RI Berg, Aase/AAS-7666-2020
OI Moyo, sabrina/0000-0003-4735-1513; Berg, Aase/0000-0002-6937-3580
FU Foundation for Innovative New Diagnostics (FIND)
FX The authors are immensely grateful to all patients and their next of kin
   for their participation in this study, to the medical doctors, nurses,
   nurses' aides in the medical wards, Intensive Care Unit, the laboratory
   personnel in the General Laboratory, the Microbial Laboratory, and the
   Anatomic Pathology Laboratory in the Central Hospital of Maputo,
   Mozambique for their support and assistance. Special thanks to Einar
   Sverre Berg at the Department of Microbiology, Norwegian Institute of
   Public Health, Oslo, Norway for performing the RNA/DNA-nucleic
   extraction and HIV-PCR. We acknowledge the kind donation of the
   reference material of P. falciparum (US 03 F Benin I), from the World
   Health Organization (WHO) Malaria Specimen Bank, hosted by the Centre
   for Disease Control and Prevention (CDC, Atlanta, USA) with support from
   the Foundation for Innovative New Diagnostics (FIND).
CR Andrews L, 2005, AM J TROP MED HYG, V73, P191, DOI 10.4269/ajtmh.2005.73.191
   [Anonymous], 2014, Psikhol Nauk Obrazov, V19, P11
   [Anonymous], 2018, Malaria - Fact Sheet
   Berg A, 2014, PLOS ONE, V9, DOI 10.1371/journal.pone.0114480
   Berg A, 2014, PLOS ONE, V9, DOI 10.1371/journal.pone.0088257
   Berg A, 2008, MALARIA J, V7, DOI 10.1186/1475-2875-7-252
   Chalwe V, 2009, EMERG INFECT DIS, V15, P749, DOI 10.3201/eid1505.081009
   Dormond L., 2015, New Microbes and New Infections, V5, P10, DOI 10.1016/j.nmni.2015.02.004
   Figueiredo LM, 2000, MOL BIOCHEM PARASIT, V106, P169, DOI 10.1016/S0166-6851(99)00199-1
   Haanshuus CG, 2019, PLOS ONE, V14, DOI 10.1371/journal.pone.0218982
   Hendriksen ICE, 2013, J INFECT DIS, V207, P351, DOI 10.1093/infdis/jis675
   Hendriksen ICE, 2012, CLIN INFECT DIS, V55, P1144, DOI 10.1093/cid/cis590
   Hofmann N, 2015, PLOS MED, V12, DOI 10.1371/journal.pmed.1001788
   Imwong M, 2015, J INFECT DIS, V211, P1128, DOI 10.1093/infdis/jiu590
   Imwong M, 2014, J CLIN MICROBIOL, V52, P3303, DOI 10.1128/JCM.01057-14
   Krungkrai J, 2004, PARASITOLOGY, V129, P511, DOI 10.1017/S0031182004005888
   Lamikanra AA, 2012, MALARIA J, V11, DOI 10.1186/1475-2875-11-201
   Mercereau-Puijalon O, 2002, INT J PARASITOL, V32, P1323, DOI 10.1016/S0020-7519(02)00111-X
   Nyein PP, 2016, OPEN FORUM INFECT DI, V3, DOI 10.1093/ofid/ofw028
   White NJ, 2017, MALARIA J, V16, DOI 10.1186/s12936-017-1731-1
   Whitworth J, 2000, LANCET, V356, P1051, DOI 10.1016/S0140-6736(00)02727-6
NR 21
TC 3
Z9 3
U1 0
U2 1
PU SPRINGER HEIDELBERG
PI HEIDELBERG
PA TIERGARTENSTRASSE 17, D-69121 HEIDELBERG, GERMANY
SN 0300-8126
EI 1439-0973
J9 INFECTION
JI Infection
PD JUN
PY 2020
VL 48
IS 3
BP 367
EP 373
DI 10.1007/s15010-020-01399-3
EA FEB 2020
PG 7
WC Infectious Diseases
WE Science Citation Index Expanded (SCI-EXPANDED)
SC Infectious Diseases
GA LS4PS
UT WOS:000516498500001
PM 32077073
OA Green Published, hybrid
DA 2025-02-04
ER

PT J
AU Heidari, GR
   Heidari, RN
AF Heidari, Gh R.
   Heidari, R. N.
TI Iran Millennium Development Goal's in a Glance
SO IRANIAN JOURNAL OF PUBLIC HEALTH
LA English
DT Article
DE Millennium; Health; Iran
AB The Millennium Development Goal's (MDG's) represent a global partnership that has grown from the comments and targets established at the world summits of the 1990's. Responding to the world's main development challenges and to the calls of civil society, the MDG's promote poverty, reduction, education, maternal health, gender equality, and aims at combating child mortality, AIDs and other diseases, environmental sustainability and global partnership. Set for the year 2015, the MDG's are an agreed set of goals that can be achieved if all actors work together and do their part. Poor countries have pledged to govern better, and to invest in their people through health care and education. Rich countries have pledged to support poor countries through aid, debt relief and fairer trade. MDG's at the Ministry of Health and Medical Education ill Iran aims to, reduce the under-five mortality rate to two thirds between 1990 and 2015, improve maternal health by reducing to three quarters the mortality ratio and achieve universal access to reproductive health, to combat HIV/AIDS, Malaria, and TB, and to have them halted by 2015, to reverse the spread of HIV/AIDS and to achieve by 2010 a universal access to treatment to all those who need it and by 2015 begin to reverse the incidence of malaria and TB.
EM gr_heidari@yahoo.com
RI Heidari, Rosemarie/O-5718-2017; heidary, gholamreza/AAO-2576-2021
OI Heidari, Rosemarie Noot/0000-0001-5307-7501; Heidari,
   Gholamreza/0000-0002-4042-8189
CR NAGHAVI M, 1996, CALCULATING MATERNAL
   SHADPOUR K, 1973, HEALTHCARE NETWORKS
   *WHO, 2006, WHO GLOB TUB CONTR R
NR 3
TC 10
Z9 10
U1 0
U2 2
PU TEHRAN UNIV MEDICAL SCIENCES
PI TEHRAN
PA P O BOX 14155-6451, TEHRAN, 00000, IRAN
SN 0304-4556
J9 IRAN J PUBLIC HEALTH
JI Iran J. Public Health
PY 2009
VL 38
BP 63
EP 64
PG 2
WC Public, Environmental & Occupational Health
WE Science Citation Index Expanded (SCI-EXPANDED); Social Science Citation Index (SSCI)
SC Public, Environmental & Occupational Health
GA 446YN
UT WOS:000266158200017
DA 2025-02-04
ER

PT J
AU Cáceres, CF
   Girón, JM
   Sandoval, C
   López, R
   Valverde, R
   Pajuelo, J
   Vásquez, P
   Rosasco, AM
   Chirinos, A
   Silva-Santisteban, A
AF Caceres, C. F.
   Maziel Giron, J.
   Sandoval, C.
   Lopez, R.
   Valverde, R.
   Pajuelo, J.
   Vasquez, P.
   Rosasco, A. M.
   Chirinos, A.
   Silva-Santisteban, A.
TI Implementation effects of GFATM-supported HIV/AIDS projects on the
   health sector, civil society and affected communities in Peru 2004-2007
SO GLOBAL PUBLIC HEALTH
LA English
DT Article
DE HIV/AIDS; health systems; access; stigma and discrimination; social
   capital
ID EPIDEMIC
AB The emergence of opportunities for support from the Global Fund to Fight AIDS, Tuberculosis and Malaria (GFATM) for HIV-related projects has so far generated funding of over US$75 million for three proposals in Peru. The size of this investment creates the need for close monitoring to ensure a reasonable impact. This paper describes the effects of collaboration with the GFATM on key actors involved in HIV-related activities and on decision-making processes; on health sector divisions; on policies and sources of financing; on equity of access; and on stigma and discrimination of vulnerable and affected populations. Data analysed included primary data collected through interviews with key informants, in-depth interviews and group discussions with vulnerable and affected populations, as well as several public documents.
   Multisectorality, encouraged by the GFATM, is incipient; centralist proposals with limited consultation, a lack of consensus and short preparation times prevail. No accountability mechanisms operate at the Country Coordinating Mechanism (CCM) level regarding CCM members or society as a whole. GFATM-funded activities have required significant input from the public sector, sometimes beyond the capacity of its human resources. A significant increase in HIV funding, in absolute amounts and in fractions of the total budget, has been observed from several sources including the National Treasury, and it is unclear whether this has implied reductions in the budget for other priorities. Patterns of social exclusion of people living with HIV/AIDS are diverse: children and women are more valued; while transgender persons and sex workers are often excluded.
C1 [Caceres, C. F.; Maziel Giron, J.; Sandoval, C.; Lopez, R.; Valverde, R.; Pajuelo, J.; Vasquez, P.; Rosasco, A. M.; Chirinos, A.; Silva-Santisteban, A.] Cayetano Heredia Univ, Sch Publ Hlth, Unit Hlth Sexual & Human Dev, Lima 18, Peru.
C3 Universidad Peruana Cayetano Heredia
RP Cáceres, CF (corresponding author), Cayetano Heredia Univ, Sch Publ Hlth, Unit Hlth Sexual & Human Dev, Av Armendariz 445, Lima 18, Peru.
EM ccaceres@upch.edu.pe
OI Caceres, Carlos F./0000-0002-8101-0790; Silva-Santisteban,
   Alfonso/0000-0001-7225-3515
CR *AHPSR, 2008, CALL PROP SUPP NAT P
   Bastos FI, 2008, INT J EPIDEMIOL, V37, P729, DOI 10.1093/ije/dyn127
   BOENINGER E, 1984, PARTICIPACION OPORTU
   Buse K, 1996, HEALTH POLICY, V38, P173, DOI 10.1016/0168-8510(96)00855-X
   Caceres C, 2008, Glob Public Health, V3 Suppl 2, P39, DOI 10.1080/17441690801981159
   CACERES C, 2003, SALUD COMO DERECHO C, P35
   Cáceres CF, 2009, JAIDS-J ACQ IMM DEF, V51, pS60, DOI 10.1097/QAI.0b013e3181a66208
   CACERES CF, 2009, 5 INT C HIV PATH TRE
   Cákeres CF, 2008, AIDS, V22, pS45, DOI 10.1097/01.aids.0000327436.36161.80
   *CARE PER U PER CA, 2007, EST TERC MED IND OBJ
   *CARE PER U PER CA, 2007, EST MED LIN BAS OBJ
   COLLINS J, 2003, CASE STUDY 9 18 DECE
   Cueto M., 2001, Culpa y Coraje: historia de las politicas sobre VIH/SIDA en el Peru
   *FOND MUND, 2003, DOC PROP FORT PREV C
   *FOND MUND, 2006, DOC PLAN MULT NAC IN
   *FOND MUND, 2006, DOC CERR BRECH ALC O
   *GFATM, 2009, GLOB FUND
   Girón V J. Maziel, 2007, Rev. perú. med. exp. salud publica, V24, P211
   *GLOB FUND, 2008, ROUND 8 CALL PROP
   *GLOB FUND, 2003, 5 BOARD M REP GOV PA
   *GLOB FUND FIGHT A, 2004, 7 BOARD M 18 19 MARC
   *GLOB FUND FIGHT A, 2006, CEL SUCC OV CHALL
   Goffman E., 1970, Estigma: la identidad deteriorada
   Grau NuriaCunill, 2005, INTERSECTORIALIDAD G
   Guereña JL, 2008, J HIST SEXUALITY, V17, P216
   Hanson K., 2003, J INT DEV, V15, P1
   JUNQUEIRA LP, 1998, REV CLAD REFORMA DEM
   LLANOS Z, 2006, REV MED HEREDIANA, V17, P156
   *MIN HLTH, 2007, EST HIV AIDS EP PER
   *MIN SAL, 2005, REGL FUNC CONAMUSA R
   *MIN SAL, 2004, AN ALT IMPL NAT HIV
   ODONNELL G, 1997, AGORA, V8, P5
   Ogden J., 2005, Common as its core: HIV-Related stigma across contexts
   *ONUSIDA, 2005, EV PLAN ESTR MINSA 2
   *ONUSIDA, 1998, AMPL RESP MUND VIH S
   *ONUSIDA, 2006, INF EP MUND SID 2006
   PANFICHI A, 2005, CRISIS REPRESENTACIO, P91
   Parker R., 2002, HIV AIDS RELATED STI
   *PRES REP, 2004, DS0072004SA PRES REP
   Sprungli M., 2003, CONFIANZA COMO CAPAC
   Sweat M D, 1995, AIDS, V9 Suppl A, pS251
   Tanaka M., 2001, Participacion popular en politicas sociales: cuando puede ser democratica y eficiente y cuando todo lo contrario
   UNAIDS, 2008, 2008 REP GLOB AIDS P
   *UNDP, 2005, CONTR REV HIV AIDS E
   UNGASS, 2001, DECL COMM HIV AIDS
   *USAID, 2008, HLTH SYST 20 20
   USAID (U.S. Agency for International Development), 2008, HIV AIDS PROF
   *WORLD BANK, 2007, COUNTR CLASS INC GRO
   ZUNIGA R, 2007, TERCERA MED INDICADO
NR 49
TC 9
Z9 9
U1 1
U2 12
PU ROUTLEDGE JOURNALS, TAYLOR & FRANCIS LTD
PI ABINGDON
PA 2-4 PARK SQUARE, MILTON PARK, ABINGDON OX14 4RN, OXON, ENGLAND
SN 1744-1692
EI 1744-1706
J9 GLOB PUBLIC HEALTH
JI Glob. Public Health
PY 2010
VL 5
IS 3
SI SI
BP 247
EP 265
DI 10.1080/17441691003674154
PG 19
WC Public, Environmental & Occupational Health
WE Social Science Citation Index (SSCI)
SC Public, Environmental & Occupational Health
GA 748WB
UT WOS:000289422500004
PM 20390630
DA 2025-02-04
ER

PT J
AU Sandison, TG
   Homsy, J
   Arinaitwe, E
   Wanzira, H
   Kakuru, A
   Bigira, V
   Kalamya, J
   Vora, N
   Kublin, J
   Kamya, MR
   Dorsey, G
   Tappero, JW
AF Sandison, Taylor G.
   Homsy, Jaco
   Arinaitwe, Emmanuel
   Wanzira, Humphrey
   Kakuru, Abel
   Bigira, Victor
   Kalamya, Julius
   Vora, Neil
   Kublin, James
   Kamya, Moses R.
   Dorsey, Grant
   Tappero, Jordan W.
TI Protective efficacy of co-trimoxazole prophylaxis against malaria in HIV
   exposed children in rural Uganda: a randomised clinical trial
SO BMJ-BRITISH MEDICAL JOURNAL
LA English
DT Article
ID TRIMETHOPRIM-SULFAMETHOXAZOLE PROPHYLAXIS; FALCIPARUM
   DIHYDROFOLATE-REDUCTASE; INSECTICIDE-TREATED BEDNETS; POLYMERASE
   CHAIN-REACTION; PLASMODIUM-FALCIPARUM; SULFADOXINE-PYRIMETHAMINE;
   DIHYDROPTEROATE SYNTHASE; ANTIRETROVIRAL THERAPY; HIV-1-INFECTED ADULTS;
   MOZAMBICAN CHILDREN
AB Objective To evaluate the protective efficacy of co-trimoxazole prophylaxis against malaria in HIV exposed children (uninfected children born to HIV infected mothers) in Africa.
   Design Non-blinded randomised control trial
   Setting Tororo district, rural Uganda, an area of high malaria transmission intensity
   Participants 203 breastfeeding HIV exposed infants enrolled between 6 weeks and 9 months of age
   Intervention Co-trimoxazole prophylaxis from enrolment until cessation of breast feeding and confirmation of negative HIV status. All children who remained HIV uninfected (n=185) were then randomised to stop co-trimoxazole prophylaxis immediately or continue co-trimoxazole until 2 years old.
   Main outcome measure Incidence of malaria, calculated as the number of antimalarial treatments per person year.
   Results The incidence of malaria and prevalence of genotypic mutations associated with antifolate resistance were high throughout the study. Among the 98 infants randomised to continue co-trimoxazole, 299 malaria cases occurred in 92.28 person years (incidence 3.24 cases/person year). Among the 87 infants randomised to stop co-trimoxazole, 400 malaria cases occurred in 71.81 person years (5.57 cases/person year). Co-trimoxazole prophylaxis yielded a 39% reduction in malaria incidence, after adjustment for age at randomisation (incidence rate ratio 0.61 (95% CI 0.46 to 0.81), P=0.001). There were no significant differences in the incidence of complicated malaria, diarrhoea, pneumonia, hospitalisations, or deaths between the two treatment arms.
   Conclusions Co-trimoxazole prophylaxis was moderately protective against malaria in HIV exposed infants when continued beyond the period of HIV exposure despite the high prevalence of Plasmodium genotypes associated with antifolate resistance.
[truncated: 3,319,421 more chars]
