# Supplementary material for: Unraveling the HIV-malaria interactions: a bibliometric analysis of global research trends and emerging insights
Source: Front Microbiol. 2025 Aug 29;16:1622769. doi: 10.3389/fmicb.2025.1622769 (PMC12426043; doi:10.3389/fmicb.2025.1622769)
Supplement: Supplementary file 1 [file Data_Sheet_1.ZIP › Supplementary Material S2 Raw data/download_1501-2000.txt]

FN Clarivate Analytics Web of Science
VR 1.0
PT J
AU Pulzova, L
   Bhide, MR
   Andrej, K
AF Pulzova, Lucia
   Bhide, Mangesh R.
   Andrej, Kovac
TI Pathogen translocation across the blood-brain barrier
SO FEMS IMMUNOLOGY AND MEDICAL MICROBIOLOGY
LA English
DT Review
DE blood-brain barrier; neuroinvasion; plasminogen; tight junction;
   microbial translocation
ID MICROVASCULAR ENDOTHELIAL-CELLS; CENTRAL-NERVOUS-SYSTEM;
   HUMAN-IMMUNODEFICIENCY-VIRUS; PLASMINOGEN-BINDING-PROTEIN; HUMAN
   CEREBRAL MALARIA; OUTER SURFACE PROTEIN; GROUP-B STREPTOCOCCI; COLI K1
   INVASION; BORRELIA-BURGDORFERI; IN-VITRO
AB Neurological manifestations caused by neuroinvading pathogens are typically attributed to penetration of the blood-brain barrier (BBB) and invasion of the central nervous system. However, the mechanisms used by many pathogens (such as Borrelia) to traverse the BBB are still unclear. Recent studies revealed that microbial translocation across the BBB must involve a repertoire of microbial-host interactions (receptor-ligand interactions). However, the array of interacting molecules responsible for the borrelial translocation is not yet clearly known. Pathogens bind several host molecules (plasminogen, glycosaminoglycans, factor H, etc.) that might mediate endothelial interactions in vivo. This review summarizes our current understanding of the pathogenic mechanisms involved in the translocation of the BBB by neuroinvasive pathogens.
C1 [Pulzova, Lucia; Bhide, Mangesh R.] Univ Vet Med, Lab Biomed Microbiol & Immunol, Dept Microbiol & Immunol, Kosice 04181, Slovakia.
   [Pulzova, Lucia; Bhide, Mangesh R.; Andrej, Kovac] Slovak Acad Sci, Inst Neuroimmunol, Bratislava, Slovakia.
C3 University of Veterinary Medicine Kosice; Slovak Academy of Sciences
RP Bhide, MR (corresponding author), Univ Vet Med, Lab Biomed Microbiol & Immunol, Dept Microbiol & Immunol, Komenskeho 73, Kosice 04181, Slovakia.
EM mangeshbhide@hotmail.com
RI Bhide, Mangesh/ABE-9994-2021; Pulzova, Lucia/HHS-2062-2022
OI Borszekova Pulzova, Lucia/0000-0002-1691-366X; Bhide,
   Mangesh/0000-0001-8734-4364
FU EU structural funds [-26220120002];  [VEGA-1/0621/09];  [1/0608/09]; 
   [1/4395/07]
FX The research activities and authors of this review are supported by the
   research grants VEGA-1/0621/09, 1/0608/09, 1/4395/07 and EU structural
   funds for centers of excellence -26220120002 (INFEKTZOON). We thank Dr
   Olga Dvorska (Language Department, UVL, Kosice) and Lee Dixon for the
   English language editing, and Dr Chakurkar (ICAR Complex, Old Goa,
   India) for critically reviewing the manuscript.
CR Abbott NJ, 2006, NAT REV NEUROSCI, V7, P41, DOI 10.1038/nrn1824
   Alsam S, 2003, MICROB PATHOGENESIS, V35, P235, DOI 10.1016/j.micpath.2003.07.001
   András IE, 2003, J NEUROSCI RES, V74, P255, DOI 10.1002/jnr.10762
   Aravalli RN, 2008, J NEUROIMMUNE PHARM, V3, P5, DOI 10.1007/s11481-007-9097-8
   Badger JL, 1999, INFECT IMMUN, V67, P4208, DOI 10.1128/IAI.67.8.4208-4215.1999
   Batinac T, 2007, MED HYPOTHESES, V69, P117, DOI 10.1016/j.mehy.2006.11.015
   BERGE A, 1993, J BIOL CHEM, V268, P25417
   BIEGEL D, 1995, BRAIN RES, V692, P183, DOI 10.1016/0006-8993(95)00511-N
   Biswas AK, 2007, PLOS PATHOG, V3, P1271, DOI 10.1371/journal.ppat.0030130
   Braun L, 1998, MOL MICROBIOL, V27, P1077, DOI 10.1046/j.1365-2958.1998.00750.x
   Cabanes D, 2005, EMBO J, V24, P2827, DOI 10.1038/sj.emboj.7600750
   Cavrois M, 2008, PLOS PATHOG, V4, DOI 10.1371/journal.ppat.1000051
   Chang YC, 2004, INFECT IMMUN, V72, P4985, DOI 10.1128/IAI.72.9.4985-4995.2004
   Chrétien F, 2002, J INFECT DIS, V186, P522, DOI 10.1086/341564
   Chung JW, 2003, J BIOL CHEM, V278, P16857, DOI 10.1074/jbc.M301028200
   Coleman JL, 2000, METHODS, V21, P133, DOI 10.1006/meth.2000.0984
   Coleman JL, 2003, INFECT IMMUN, V71, P5556, DOI 10.1128/IAI.71.10.5556-5564.2003
   COLEMAN JL, 1995, INFECT IMMUN, V63, P2478, DOI 10.1128/IAI.63.7.2478-2484.1995
   Coleman JL, 1999, INFECT IMMUN, V67, P3929, DOI 10.1128/IAI.67.8.3929-3936.1999
   Coleman JL, 2001, J IMMUNOL, V166, P473, DOI 10.4049/jimmunol.166.1.473
   Coleman JL, 1997, CELL, V89, P1111, DOI 10.1016/S0092-8674(00)80298-6
   COMSTOCK LE, 1993, INFECT IMMUN, V61, P423, DOI 10.1128/IAI.61.2.423-431.1993
   CRONE C, 1982, BRAIN RES, V241, P49, DOI 10.1016/0006-8993(82)91227-6
   DAVIDSON DA, 1990, J HISTOCHEM CYTOCHEM, V38, P1289, DOI 10.1177/38.9.2167329
   de Boer AG, 2003, ANNU REV PHARMACOL, V43, P629, DOI 10.1146/annurev.pharmtox.43.100901.140204
   Deli MA, 2005, CELL MOL NEUROBIOL, V25, P59, DOI 10.1007/s10571-004-1377-8
   Doran KS, 2005, J CLIN INVEST, V115, P2499, DOI 10.1172/JCI23829
   Drevets DA, 2004, J IMMUNOL, V172, P4418, DOI 10.4049/jimmunol.172.7.4418
   El-Bacha RS, 1999, CELL MOL BIOL, V45, P15
   FERRIERI P, 1980, INFECT IMMUN, V27, P1023, DOI 10.1128/IAI.27.3.1023-1032.1980
   Fischer HG, 1997, PARASITOL RES, V83, P637, DOI 10.1007/s004360050311
   Frigerio S, 1998, J NEUROL, V245, P727, DOI 10.1007/s004150050275
   FUCHS H, 1994, P NATL ACAD SCI USA, V91, P12594, DOI 10.1073/pnas.91.26.12594
   Furuse M, 1998, J CELL BIOL, V141, P1539, DOI 10.1083/jcb.141.7.1539
   FURUSE M, 1994, J CELL BIOL, V127, P1617, DOI 10.1083/jcb.127.6.1617
   Gebbia JA, 2004, J INFECT DIS, V189, P113, DOI 10.1086/380414
   Gebbia JA, 2001, INFECT IMMUN, V69, P456, DOI 10.1128/IAI.69.1.456-462.2001
   Gendelman HE, 1998, J INFECT DIS, V178, P1000, DOI 10.1086/515693
   GERHART DZ, 1989, J NEUROSCI RES, V22, P464, DOI 10.1002/jnr.490220413
   Glass WG, 2005, J EXP MED, V202, P1087, DOI 10.1084/jem.20042530
   Gordon SB, 2000, CLIN INFECT DIS, V31, P53, DOI 10.1086/313910
   Grab DJ, 2008, J NEUROVIROL, V14, P344, DOI 10.1080/13550280802282934
   Grab DJ, 2005, INFECT IMMUN, V73, P1014, DOI 10.1128/IAI.73.2.1014-1022.2005
   Grab DJ, 2004, J PARASITOL, V90, P970, DOI 10.1645/GE-287R
   Greiffenberg L, 1998, INFECT IMMUN, V66, P5260, DOI 10.1128/IAI.66.11.5260-5267.1998
   HU LT, 1995, INFECT IMMUN, V63, P3491, DOI 10.1128/IAI.63.9.3491-3496.1995
   Hu LT, 1997, INFECT IMMUN, V65, P4989, DOI 10.1128/IAI.65.12.4989-4995.1997
   Huang SH, 2000, MICROBES INFECT, V2, P1237, DOI 10.1016/S1286-4579(00)01277-6
   HUANG SH, 1995, INFECT IMMUN, V63, P4470, DOI 10.1128/IAI.63.11.4470-4475.1995
   ISSEL W, 1971, Aerztliche Forschung, V25, P34
   Jain SK, 2006, J INFECT DIS, V193, P1287, DOI 10.1086/502631
   Johansson L, 2003, SCIENCE, V301, P373, DOI 10.1126/science.1086476
   Jong A, 2008, CELL MICROBIOL, V10, P1854, DOI 10.1111/j.1462-5822.2008.01172.x
   Jong AY, 2003, J MED MICROBIOL, V52, P615, DOI 10.1099/jmm.0.05060-0
   Jong AY, 2001, INFECT IMMUN, V69, P4536, DOI 10.1128/IAI.69.7.4536-4544.2001
   Khan NA, 2002, J BIOL CHEM, V277, P15607, DOI 10.1074/jbc.M112224200
   Khan NA, 2007, CELL MICROBIOL, V9, P169, DOI 10.1111/j.1462-5822.2006.00779.x
   Kim KS, 2003, NAT REV NEUROSCI, V4, P376, DOI 10.1038/nrn1103
   Kim KS, 2002, J INFECT DIS, V186, pS220, DOI 10.1086/344284
   Kim KS, 2008, NAT REV MICROBIOL, V6, P625, DOI 10.1038/nrmicro1952
   Kim KS, 2006, INT J PARASITOL, V36, P607, DOI 10.1016/j.ijpara.2006.01.013
   Kim TG, 2004, PLANT CELL REP, V22, P382, DOI 10.1007/s00299-003-0697-3
   KLEMPNER MS, 1995, J INFECT DIS, V171, P1258, DOI 10.1093/infdis/171.5.1258
   Kramer-Hämmerle S, 2005, VIRUS RES, V111, P194, DOI 10.1016/j.virusres.2005.04.009
   Lossinsky AS, 2006, HISTOL HISTOPATHOL, V21, P1029, DOI 10.14670/HH-21.1029
   MacIntyre A, 2002, FEMS MICROBIOL LETT, V217, P167, DOI 10.1111/j.1574-6968.2002.tb11470.x
   MACPHERSON GG, 1985, AM J PATHOL, V119, P385
   Maisey HC, 2007, J BACTERIOL, V189, P1464, DOI 10.1128/JB.01153-06
   Martìn-Padura I, 1998, J CELL BIOL, V142, P117, DOI 10.1083/jcb.142.1.117
   Masocha W, 2007, PHYSIOL BEHAV, V92, P110, DOI 10.1016/j.physbeh.2007.05.045
   Medana IM, 2006, INT J PARASITOL, V36, P555, DOI 10.1016/j.ijpara.2006.02.004
   Miklossy J, 2004, J ALZHEIMERS DIS, V6, P639
   Miyoshi J, 2005, ADV DRUG DELIVER REV, V57, P815, DOI 10.1016/j.addr.2005.01.008
   Moos T, 2007, J NEUROCHEM, V103, P1730, DOI 10.1111/j.1471-4159.2007.04976.x
   MUSTAFA MM, 1989, J CLIN INVEST, V84, P1253, DOI 10.1172/JCI114292
   Nagasawa K, 2006, J CELL PHYSIOL, V208, P123, DOI 10.1002/jcp.20647
   Nasdala I, 2002, J BIOL CHEM, V277, P16294, DOI 10.1074/jbc.M111999200
   Nassif X, 1999, MOL MICROBIOL, V32, P1124, DOI 10.1046/j.1365-2958.1999.01416.x
   Nguyen L, 2005, TRENDS CELL BIOL, V15, P269, DOI 10.1016/j.tcb.2005.03.009
   Nigrovic LE, 2008, PEDIATRICS, V122, pE1080, DOI 10.1542/peds.2008-1273
   Nizet V, 1997, ADV EXP MED BIOL, V418, P627
   Nizet V, 1997, INFECT IMMUN, V65, P5074, DOI 10.1128/IAI.65.12.5074-5081.1997
   Noverr MC, 2004, INFECT IMMUN, V72, P1693, DOI 10.1128/IAI.72.3.1693-1699.2004
   Olszewski MA, 2004, AM J PATHOL, V164, P1761, DOI 10.1016/S0002-9440(10)63734-0
   Perfect JR, 2002, INFECT DIS CLIN N AM, V16, P837, DOI 10.1016/S0891-5520(02)00064-8
   Perides G, 1996, BIOCHEM BIOPH RES CO, V219, P690, DOI 10.1006/bbrc.1996.0296
   Plant L, 2006, INFECT IMMUN, V74, P1360, DOI 10.1128/IAI.74.2.1360-1367.2006
   Prasadarao NV, 2003, INFECT IMMUN, V71, P1680, DOI 10.1128/IAI.71.4.1680-1688.2003
   Price NT, 1998, BIOCHEM J, V329, P321
   Rappaport J, 1999, J LEUKOCYTE BIOL, V65, P458, DOI 10.1002/jlb.65.4.458
   Ring A, 1998, J CLIN INVEST, V102, P347, DOI 10.1172/JCI2406
   Rupprecht TA, 2006, J NEUROIMMUNOL, V175, P5, DOI 10.1016/j.jneuroim.2006.02.007
   SCHULZE C, 1993, J CELL SCI, V104, P773
   SCHWAN TG, 1995, P NATL ACAD SCI USA, V92, P2909, DOI 10.1073/pnas.92.7.2909
   Sekine T, 2000, PFLUG ARCH EUR J PHY, V440, P337, DOI 10.1007/s004240000297
   Shea JM, 2006, INFECT IMMUN, V74, P5977, DOI 10.1128/IAI.00768-06
   Shen Y, 2000, CELL, V103, P501, DOI 10.1016/S0092-8674(00)00141-0
   Silamut K, 1999, AM J PATHOL, V155, P395, DOI 10.1016/S0002-9440(10)65136-X
   Sitati E, 2007, J VIROL, V81, P9801, DOI 10.1128/JVI.00941-07
   Sokolova O, 2004, CELL MICROBIOL, V6, P1153, DOI 10.1111/j.1462-5822.2004.00422.x
   Steere AC, 2001, NEW ENGL J MED, V345, P115, DOI 10.1056/NEJM200107123450207
   Stiles JK, 2004, MOL BIOCHEM PARASIT, V133, P229, DOI 10.1016/j.molbiopara.2003.10.011
   SZCZEPANSKI A, 1990, J CLIN INVEST, V85, P1637, DOI 10.1172/JCI114615
   Tenenbaum T, 2005, INFECT IMMUN, V73, P4404, DOI 10.1128/IAI.73.7.4404-4409.2005
   Tenenbaum T, 2007, MICROBES INFECT, V9, P714, DOI 10.1016/j.micinf.2007.02.015
   THOMAS DD, 1988, P NATL ACAD SCI USA, V85, P3608, DOI 10.1073/pnas.85.10.3608
   Toborek M, 2005, CELL MOL NEUROBIOL, V25, P181, DOI 10.1007/s10571-004-1383-x
   Tripathi AK, 2007, J INFECT DIS, V195, P942, DOI 10.1086/512083
   Tsuji Akira, 2005, NeuroRx, V2, P54, DOI 10.1007/BF03206642
   Tsukita S, 2001, NAT REV MOL CELL BIO, V2, P285, DOI 10.1038/35067088
   Unkmeir A, 2002, MOL MICROBIOL, V46, P933, DOI 10.1046/j.1365-2958.2002.03222.x
   van der Heyde HC, 2006, TRENDS PARASITOL, V22, P503, DOI 10.1016/j.pt.2006.09.002
   Verma S, 2009, VIROLOGY, V385, P425, DOI 10.1016/j.virol.2008.11.047
   Verma S, 2008, VIROL J, V5, DOI 10.1186/1743-422X-5-66
   Weiser JN, 1998, J EXP MED, V187, P631, DOI 10.1084/jem.187.4.631
   Wolburg H, 2002, VASC PHARMACOL, V38, P323, DOI 10.1016/S1537-1891(02)00200-8
   Young KC, 1998, J BIOL CHEM, V273, P3110, DOI 10.1074/jbc.273.5.3110
   Zhao ZH, 2007, INFECT IMMUN, V75, P3062, DOI 10.1128/IAI.00202-07
NR 118
TC 44
Z9 53
U1 2
U2 21
PU WILEY
PI HOBOKEN
PA 111 RIVER ST, HOBOKEN 07030-5774, NJ USA
SN 0928-8244
EI 1574-695X
J9 FEMS IMMUNOL MED MIC
JI FEMS Immunol. Med. Microbiol.
PD DEC
PY 2009
VL 57
IS 3
BP 203
EP 213
DI 10.1111/j.1574-695X.2009.00594.x
PG 11
WC Immunology; Infectious Diseases; Microbiology
WE Science Citation Index Expanded (SCI-EXPANDED)
SC Immunology; Infectious Diseases; Microbiology
GA 515JP
UT WOS:000271466300001
PM 19732140
OA Bronze
DA 2025-02-04
ER

PT J
AU Ouologuem, DT
   Djimdé, AA
   Diallo, N
   Doumbo, OK
   Roos, DS
AF Ouologuem, Dinkorma T.
   Djimde, Abdoulaye A.
   Diallo, Nouhoum
   Doumbo, Ogobara K.
   Roos, David S.
TI <i>Toxoplasma gondii</i> Seroprevalence in Mali
SO JOURNAL OF PARASITOLOGY
LA English
DT Article
ID ACQUIRED-IMMUNODEFICIENCY-SYNDROME; PREGNANT-WOMEN; RISK-FACTORS;
   CONGENITAL TOXOPLASMOSIS; AGGLUTINATION-TEST; OCULAR TOXOPLASMOSIS;
   UNITED-STATES; INFECTION; DIAGNOSIS; PREVALENCE
AB The protozoan parasite Toxoplasma gondii is globally distributed, with considerable local variation in prevalence based on behavioral and environmental factors. To assess prevalence and estimate risk in Mali, we conducted a survey of 760 serum samples previously collected for malaria studies. A modified agglutination test detected antibodies in similar to 27% of the adult population, with no significant differences between men and women, or between urban and rural study sites. In the village of Kolle, seroprevalence rose from 0% in infants (<1 yr, but after weaning of maternal immunoglobulin G) to 0.8% (1-5 yr), 2.7% (6-10), 11.3% (11-15), and 26.8% (>15); differences between the <10-, 11-15-, and >15-yr age groups were highly significant (P <= 0.01). We also observed an increase in anti-T. gondii antibody titers with age. Modeling the observed age distribution suggests a seroconversion rate of similar to 1%/yr, indicating that congenital toxoplasmosis may be an under-appreciated public health concern in Mali.
C1 [Ouologuem, Dinkorma T.; Roos, David S.] Univ Penn, Dept Biol, Philadelphia, PA 19143 USA.
C3 University of Pennsylvania
EM adjimde@icermali.org
RI OUOLOGUEM, Dinkorma/AAX-2256-2020
OI Roos, David Siker/0000-0001-6725-4089; Ouologuem T.,
   Dinkorma/0000-0002-3955-9843; DIALLO, NOUHOUM/0000-0003-0273-588X
FU Howard Hughes Medical Institute [55005502]; National Institutes of
   Health [TW001589, AI064371, AI28724]
FX We thank Natalie Miller for providing fixed parasites, Dr. Josh Plotkin
   for statistical consultation, the members of Molecular Epidemiology and
   Drug Resistant Unit (MEDRU) for sample collection, and all members of
   the populations enrolled in these studies. Financial support for this
   study was provided by a Howard Hughes Medical Institute international
   scholarship 55005502 to A. A. D. and National Institutes of Health
   grants TW001589 and AI064371 (A. A. D.) and AI28724 (D.S.R.).
CR Akinbami A A, 2010, Niger Postgrad Med J, V17, P164
   Ayi I, 2009, Ghana Med J, V43, P107
   Baril L, 1999, SCAND J INFECT DIS, V31, P305, DOI 10.1080/00365549950163626
   BENENSON MW, 1982, NEW ENGL J MED, V307, P666, DOI 10.1056/NEJM198209093071107
   Carme B, 1996, MED MALADIES INFECT, V26, P431, DOI 10.1016/S0399-077X(96)80188-0
   CLUMECK N, 1984, NEW ENGL J MED, V310, P492, DOI 10.1056/NEJM198402233100804
   Cortina-Borja M, 2010, PLOS MED, V7, DOI 10.1371/journal.pmed.1000351
   COUVREUR J, 1984, ANN PEDIATR-PARIS, V31, P815
   DANNEMANN BR, 1990, J CLIN MICROBIOL, V28, P1928, DOI 10.1128/JCM.28.9.1928-1933.1990
   DEROUIN F, 1992, BRAZ J MED BIOL RES, V25, P1163
   DESMONTS G, 1980, J CLIN MICROBIOL, V11, P562, DOI 10.1128/JCM.11.6.562-568.1980
   DESMONTS G, 1974, NEW ENGL J MED, V290, P1110, DOI 10.1056/NEJM197405162902003
   Dhumne M, 2007, J PARASITOL, V93, P1520, DOI 10.1645/GE-1159.1
   Dicko-Traore F., 2011, J PEDIAT PUERIC, V24, P57, DOI [10.1016/j.jpp.2011.01.002, DOI 10.1016/J.JPP.2011.01.002]
   Djimde A.A., 2007, Bulletin de la Societe de Pathologie Exotique, V100, P3, DOI 10.3185/pathexo2883
   Dromigny JA, 1996, B SOC PATHOL EXOT, V89, P212
   Dubey JP, 2008, INT J PARASITOL, V38, P1257, DOI 10.1016/j.ijpara.2008.03.007
   DUBEY JP, 1987, EQUINE VET J, V19, P337, DOI 10.1111/j.2042-3306.1987.tb01426.x
   Dunn D, 1999, LANCET, V353, P1829, DOI 10.1016/S0140-6736(98)08220-8
   Faye O, 1998, B SOC PATHOL EXOT, V91, P249
   FELDMAN HA, 1968, NEW ENGL J MED, V279, P1370, DOI 10.1056/NEJM196812192792505
   Fernandes GCVR, 2009, EPIDEMIOL INFECT, V137, P1809, DOI 10.1017/S0950268809002799
   FORESTIER F, 1991, PRESSE MED, V20, P1448
   HOHLFELD P, 1989, J PEDIATR-US, V115, P765, DOI 10.1016/S0022-3476(89)80660-2
   Holland GN, 2009, MEM I OSWALDO CRUZ, V104, P351, DOI 10.1590/S0074-02762009000200031
   Jones JL, 2007, AM J TROP MED HYG, V77, P405, DOI 10.4269/ajtmh.2007.77.405
   Jones Jeffrey L, 2003, Infect Dis Obstet Gynecol, V11, P139, DOI 10.1080/10647440300025512
   Julvez J, 1996, Med Trop (Mars), V56, P48
   Kamani J, 2009, ANN TROP MED PARASIT, V103, P317, DOI 10.1179/136485909X435094
   Kaye A, 2011, J PEDIATR HEALTH CAR, V25, P355, DOI 10.1016/j.pedhc.2010.04.008
   LUFT BJ, 1992, CLIN INFECT DIS, V15, P211, DOI 10.1093/clinids/15.2.211
   Maïga I, 2001, B SOC PATHOL EXOT, V94, P268
   Maiga Y, 1984, Med Trop (Mars), V44, P319
   Melamed J, 2009, MEM I OSWALDO CRUZ, V104, P358, DOI 10.1590/S0074-02762009000200032
   Nash JQ, 2005, EPIDEMIOL INFECT, V133, P475, DOI 10.1017/S0950268804003620
   Ndiaye D, 2007, Dakar Med, V52, P58
   Nowakowska D, 2006, J CLIN MICROBIOL, V44, P1382, DOI 10.1128/JCM.44.4.1382-1389.2006
   Pal Riaz Ahmed, 1996, JPMA (Journal of the Pakistan Medical Association), V46, P56
   Pappas G, 2009, INT J PARASITOL, V39, P1385, DOI 10.1016/j.ijpara.2009.04.003
   Pinto B, 2012, EUR J CLIN MICROBIOL, V31, P1151, DOI 10.1007/s10096-011-1422-8
   Quilici M, 1976, Acta Trop, V33, P229
   Rosso F, 2008, AM J TROP MED HYG, V78, P504, DOI 10.4269/ajtmh.2008.78.504
   Simpore J, 2006, J MED VIROL, V78, P730, DOI 10.1002/jmv.20615
   Sroka S, 2010, AM J TROP MED HYG, V83, P528, DOI 10.4269/ajtmh.2010.10-0082
   Tekete M, 2009, MALARIA J, V8, DOI [10.1186/1475-2875-8-S1-S4, 10.1186/1475-2875-8-34]
   Tenter AM, 2000, INT J PARASITOL, V30, P1217, DOI 10.1016/S0020-7519(00)00124-7
   THULLIEZ P, 1986, PATHOL BIOL, V34, P173
   Weiss LM, 2009, INT J PARASITOL, V39, P895, DOI 10.1016/j.ijpara.2009.02.004
   Xiao Y, 2010, BMC INFECT DIS, V10, DOI 10.1186/1471-2334-10-4
   ZANGERLE R, 1991, MED MICROBIOL IMMUN, V180, P59, DOI 10.1007/BF00193846
   ZUMLA A, 1991, T ROY SOC TROP MED H, V85, P227, DOI 10.1016/0035-9203(91)90034-V
NR 51
TC 5
Z9 6
U1 0
U2 6
PU ALLEN PRESS INC
PI LAWRENCE
PA 810 E 10TH ST, LAWRENCE, KS 66044 USA
SN 0022-3395
EI 1937-2345
J9 J PARASITOL
JI J. Parasitol.
PD APR
PY 2013
VL 99
IS 2
BP 371
EP 374
DI 10.1645/GE-3239.1
PG 4
WC Parasitology
WE Science Citation Index Expanded (SCI-EXPANDED)
SC Parasitology
GA 192XH
UT WOS:000322520700034
PM 22924926
OA Green Accepted
DA 2025-02-04
ER

PT J
AU Katrak, S
   Gasasira, A
   Arinaitwe, E
   Kakuru, A
   Wanzira, H
   Bigira, V
   Sandison, TG
   Homsy, J
   Tappero, JW
   Kamya, MR
   Dorsey, G
AF Katrak, Shereen
   Gasasira, Anne
   Arinaitwe, Emmanuel
   Kakuru, Abel
   Wanzira, Humphrey
   Bigira, Victor
   Sandison, Taylor G.
   Homsy, Jaco
   Tappero, Jordan W.
   Kamya, Moses R.
   Dorsey, Grant
TI Safety and tolerability of artemether-lumefantrine versus
   dihydroartemisinin-piperaquine for malaria in young HIV-infected and
   uninfected children
SO MALARIA JOURNAL
LA English
DT Article
ID PLASMODIUM-FALCIPARUM MALARIA; PLUS SULFADOXINE-PYRIMETHAMINE;
   RANDOMIZED-TRIAL; UNCOMPLICATED MALARIA; COMBINATION THERAPIES; UGANDAN
   CHILDREN; AMODIAQUINE; ARTESUNATE; EFFICACY; PHARMACOVIGILANCE
AB Background: Artemisinin combination therapy has become the standard of care for uncomplicated malaria in most of Africa. However, there is limited data on the safety and tolerability of these drugs, especially in young children and patients co-infected with HIV.
   Methods: A longitudinal, randomized controlled trial was conducted in a cohort of HIV-infected and uninfected children aged 4-22 months in Tororo, Uganda. Participants were randomized to treatment with artemetherlumefantrine (AL) or dihydroartemisinin-piperaquine (DP) upon diagnosis of their first episode of uncomplicated malaria and received the same regimen for all subsequent episodes. Participants were actively monitored for adverse events for 28 days and then passively for up to 63 days after treatment. This study was registered in ClinicalTrials. gov (registration # NCT00527800).
   Results: A total of 122 children were randomized to AL and 124 to DP, resulting in 412 and 425 treatments, respectively. Most adverse events were rare, with only cough, diarrhoea, vomiting, and anaemia occurring in more than 1% of treatments. There were no differences in the risk of these events between treatment groups. Younger age was associated with an increased risk of diarrhoea in both the AL and DP treatment arms. Retreatment for malaria within 17-28 days was associated with an increased risk of vomiting in the DP treatment arm (HR = 6.47, 95% CI 2.31-18.1, p < 0.001). There was no increase in the risk of diarrhoea or vomiting for children who were HIV-infected or on concomitant therapy with antiretrovirals or trimethoprim-sulphamethoxazole prophylaxis.
   Conclusion: Both AL and DP were safe and well tolerated for the treatment of uncomplicated malaria in young HIV-infected and uninfected children.
   Trial Registration: ClinicalTrials.gov: NCT00527800; http://clinicaltrials.gov/ct2/show/NCT00527800
C1 [Dorsey, Grant] Univ Calif San Francisco, Dept Med, San Francisco, CA 94143 USA.
   [Katrak, Shereen] Oregon Hlth & Sci Univ, Portland, OR 97201 USA.
   [Katrak, Shereen; Gasasira, Anne] Univ Calif Berkeley, Dept Epidemiol, Berkeley, CA 94720 USA.
   [Gasasira, Anne; Arinaitwe, Emmanuel; Kakuru, Abel; Wanzira, Humphrey; Bigira, Victor] Univ California San Francisco Res Collaborat, Makerere Univ, Kampala, Uganda.
   [Sandison, Taylor G.] Univ Washington, Dept Med, Seattle, WA USA.
   [Homsy, Jaco] Univ Calif San Francisco, Inst Global Hlth, San Francisco, CA 94143 USA.
   [Homsy, Jaco; Tappero, Jordan W.] Ctr Dis Control & Prevent, Global AIDS Program, Atlanta, GA USA.
   [Kamya, Moses R.] Makerere Univ, Sch Med, Dept Med, Kampala, Uganda.
C3 University of California System; University of California San Francisco;
   Oregon Health & Science University; University of California System;
   University of California Berkeley; Makerere University; University of
   Washington; University of Washington Seattle; University of California
   System; University of California San Francisco; Centers for Disease
   Control & Prevention - USA; Makerere University
RP Dorsey, G (corresponding author), Univ Calif San Francisco, Dept Med, Box 0811, San Francisco, CA 94143 USA.
EM katraks@ohsu.edu; agasasira@berkeley.edu; emmy3md@yahoo.com;
   abelkakuru@gmail.com; wanzirah@yahoo.com; vbigira@gmail.com;
   tgsand@u.washington.edu; JHomsy@psg.ucsf.edu; jwt0@cdc.gov;
   mkamya@infocom.co.ug; gdorsey@medsfgh.ucsf.edu
RI Wanzira, Humphrey/AAF-1373-2020
OI Arinaitwe, Emmanuel/0000-0002-9769-0348; Kakuru,
   Abel/0000-0001-9941-1309
FU Doris Duke Charitable Foundation; Centers for Disease Control and
   Prevention Global AIDS Program; Puget Sound Partners in Global Health
FX The study received financial support from the Doris Duke Charitable
   Foundation (GD is a recipient of the Clinical Scientist Development
   Award) and the Centers for Disease Control and Prevention Global AIDS
   Program. Dihydroartemisinin-piperaquine study drugs were provided free
   of charge by Holleypharm, China. The funders had no involvement in the
   study design, data collection, data analysis, data interpretation, in
   the writing of the manuscript, or in the decision to submit it for
   publication. TS was supported in part by a pilot grant from the Puget
   Sound Partners in Global Health.
CR [Anonymous], 1994, ICH HARM TRIP GUID C
   [Anonymous], COCHRANE DATABASE SY
   Arinaitwe E, 2009, CLIN INFECT DIS, V49, P1629, DOI 10.1086/647946
   Bakshi R, 2000, T ROY SOC TROP MED H, V94, P419, DOI 10.1016/S0035-9203(00)90126-3
   Bosman A, 2007, AM J TROP MED HYG, V77, P193, DOI 10.4269/ajtmh.2007.77.193
   Bukirwa H, 2006, PLOS CLIN TRIALS, V1, DOI 10.1371/journal.pctr.0010007
   Dooley KE, 2008, J INFECT DIS, V198, P948, DOI 10.1086/591459
   Dorsey G, 2007, JAMA-J AM MED ASSOC, V297, P2210, DOI 10.1001/jama.297.20.2210
   Fanello CI, 2007, T ROY SOC TROP MED H, V101, P344, DOI 10.1016/j.trstmh.2006.06.010
   Gasasira AF, 2008, CLIN INFECT DIS, V46, P985, DOI 10.1086/529192
   German P, 2009, JAIDS-J ACQ IMM DEF, V51, P424, DOI 10.1097/QAI.0b013e3181acb4ff
   Kamya Moses R, 2007, PLoS Clin Trials, V2, pe20, DOI 10.1371/journal.pctr.0020020
   Karema C, 2006, T ROY SOC TROP MED H, V100, P1105, DOI 10.1016/j.trstmh.2006.01.001
   Maiteki-Sebuguzi C, 2008, MALARIA J, V7, DOI 10.1186/1475-2875-7-106
   Mayxay M, 2006, TROP MED INT HEALTH, V11, P1157, DOI 10.1111/j.1365-3156.2006.01671.x
   Mehta U, 2007, DRUG SAFETY, V30, P899, DOI 10.2165/00002018-200730100-00008
   Mutabingwa TK, 2005, LANCET, V365, P1474, DOI 10.1016/S0140-6736(05)66417-3
   Myint HY, 2007, T ROY SOC TROP MED H, V101, P858, DOI 10.1016/j.trstmh.2007.05.018
   *NIH DIV MICR INF, 2001, PED TOX TABL
   Okello PE, 2006, AM J TROP MED HYG, V75, P219, DOI 10.4269/ajtmh.2006.75.219
   Staedke SG, 2008, MALARIA J, V7, DOI 10.1186/1475-2875-7-107
   Talisuna AO, 2006, MALARIA J, V5, DOI 10.1186/1475-2875-5-50
   Tarning J, 2008, ANTIMICROB AGENTS CH, V52, P1052, DOI 10.1128/AAC.00955-07
   *WHO, 2008, GLOB AMDP DAT AFRO
   World Health Organization, 2005, SUSC PLASM FALC ANT
   Yeka A, 2008, PLOS ONE, V3, DOI 10.1371/journal.pone.0002390
   Zongo I, 2007, CLIN INFECT DIS, V45, P1453, DOI 10.1086/522985
NR 27
TC 24
Z9 26
U1 0
U2 5
PU BMC
PI LONDON
PA CAMPUS, 4 CRINAN ST, LONDON N1 9XW, ENGLAND
SN 1475-2875
J9 MALARIA J
JI Malar. J.
PD NOV 30
PY 2009
VL 8
AR 272
DI 10.1186/1475-2875-8-272
PG 8
WC Infectious Diseases; Parasitology; Tropical Medicine
WE Science Citation Index Expanded (SCI-EXPANDED)
SC Infectious Diseases; Parasitology; Tropical Medicine
GA 530JF
UT WOS:000272585000002
PM 19948038
OA Green Published, gold
DA 2025-02-04
ER

PT J
AU King, RC
   Fomundam, HN
AF King, Rosalyn C.
   Fomundam, Henry N.
TI Remodeling pharmaceutical care in Sub-Saharan Africa (SSA) amidst human
   resources challenges and the HIV/AIDS pandemic
SO INTERNATIONAL JOURNAL OF HEALTH PLANNING AND MANAGEMENT
LA English
DT Article
DE pharmaceutical care; human resources in Sub-Saharan Africa; health
   professionals in Sub-Saharan Africa; ART management; HIV/AIDS
ID BRAIN-DRAIN
AB Pharmaceutical care, meant to complement a proper drug supply system, is a key component of a robust health care system and is the direct, responsible provision of medication-related care designed to achieve definite outcomes that improve a patient's quality of life. Beyond simply dispensing medicine, pharmaceutical care promotes adherence to therapeutic regimens and addresses problems such as overdosage, sub-therapeutic dosage, adverse drug reactions, medication errors, and untreated indications. The dearth of health care workers trained in pharmaceutical care coupled with inadequate access to medications creates multiple disease management challenges in Sub-Saharan Africa (SSA), which has 25% of the world's disease burden but only 1.3% of the world's health workforce. To prevent and treat HIV/AIDS, TB, malaria, and other maladies, the need is urgent to train and integrate the contributions of current workers who handle medications for major and minor health problems, especially those in licensed pharmacies and drug shops. On the aggregate in SSA, pharmaceutical care is in a nascent stage in most countries but needs to grow as a discipline as well as be tailored to specific country needs. The SSA solution lies in establishing health care system components where cadres of workers engage in pharmaceutical care practices, as well as store and distribute medications. Curriculum changes in pre-service education, more continuing education for the health workforce in place, and training pharmacists to supervise a lower cadre of assistants and others are among the elements in a pharmaceutical care paradigm shift which is the focus of this article. Copyright (C) 2009 John Wiley & Sons, Ltd.
C1 [King, Rosalyn C.; Fomundam, Henry N.] Howard Univ Continuing Educ, Off Int Programs, Pharmacists & Continuing Educ Ctr, Silver Spring, MD 20910 USA.
   [Fomundam, Henry N.] Howard Univ, PACE Ctr, HIV AIDS Pharmaceut Care Program, Pretoria, South Africa.
RP King, RC (corresponding author), Howard Univ Continuing Educ, Off Int Programs, Pharmacists & Continuing Educ Ctr, 1100 Wayne Ave,Suite 100, Silver Spring, MD 20910 USA.
EM rking@howard.edu
CR *A2Z COLL, ALPH LIST COMM GRAD
   ALMAATA, 1978, PRIM HLTH CAR REP IN
   [Anonymous], 1997, INT C IMPR US MED CH
   [Anonymous], 2005, OUR COMMON INTEREST
   CHAN XH, GLOBAL PHARM WORKF 1
   Chang AB, 2006, PAEDIATR RESPIR REV, V7, P2, DOI 10.1016/j.prrv.2005.11.009
   Cohen JC, 2005, GLOBALIZATION HEALTH, V1, DOI 10.1186/1744-8603-1-17
   *COMM PHARM ASS, 2005, COMM PHARM DAY
   Corbett EL, 2006, PLOS MED, V3, P1005, DOI 10.1371/journal.pmed.0030238
   Curran J., 2005, SCALING TREATMENT GL
   Emmerton L, 2005, J PHARM PHARM SCI, V8, P217
   Falkenberg T, 2000, HEALTH POLICY PLANN, V15, P52, DOI 10.1093/heapol/15.1.52
   *FIP, PHARM DENS 1 LAKH PO
   *FIP, SURV HLTH PROF HUM R
   *FIP HPS, 2006, ENEWSLETTER
   FOMUNDAM H, 2006, 623A00050032000 US A
   Friedman E., 2004, An action plan to prevent brain drain: Building equitable health systems in Africa. A report by physicians for human rights
   HANSON K, 1993, HEAPOL OXFORD J, V8, P247
   Hepler DD, 1989, AM J PHARM EDUC, V53, p7S
   Joint United Nations Programme on HIV/AIDS (UNAIDS), 2006, GLOB SUMM AIDS EP
   Katerere DR, 2003, AM J HEALTH-SYST PH, V60, P1169, DOI 10.1093/ajhp/60.11.1169
   KING R, 2005, 620A00040012200 US A
   KING R, 2005, 623A00050032000 US A
   KING RC, 2001, 624G00000024300 US A
   Knippenberg R, 1997, INT J HEALTH PLAN M, V12, pS29, DOI 10.1002/(SICI)1099-1751(199706)12:1+<S29::AID-HPM465>3.3.CO;2-L
   Knowlton C., 2003, PHARM CARE
   Lockwood B, 2005, PHARM J, V244, P240
   Losse K., 2007, VIABILITY LOCAL PHAR
   MATOWE L, 2004, PHARM J, V272, P98
   MAWULI K, 2004, AFR J HLTH SCI, V11, pI2
   *MILL DEV GOALS HL, 2003, WHO EX BOARD MEMB RE
   MUTUME G, 2003, AFRICA RECOVERY  JUL
   Muula AS, 2005, CROAT MED J, V46, P21
   OQUA D, 2007, HIV AIDS IMPL M 13 1
   PARROT J, 2004, RESPONDING HIV AIDS
   *PHARM KEEP PRIM C, 2003, PHARM KEEP PROM COMM
   POOJA K, 2007, NEW ENGL J MED, V356, P2564
   TEFERRA D, 2000, REG C BRAIN DRAIN CA
   *WHO, WHO GLOB ATL
   *WHO AFRO, 2006, COUNTR HLTH PROF COU, V1
   *WHO AFRO, 2006, COUNTR HLTH PROF COU
   World Health Organization, GLOB HLTH ATL DAT QU
NR 42
TC 16
Z9 18
U1 0
U2 12
PU JOHN WILEY & SONS LTD
PI CHICHESTER
PA THE ATRIUM, SOUTHERN GATE, CHICHESTER PO19 8SQ, W SUSSEX, ENGLAND
SN 0749-6753
J9 INT J HEALTH PLAN M
JI Int. J. Health Plan. Manag.
PD JAN-MAR
PY 2010
VL 25
IS 1
BP 30
EP 48
DI 10.1002/hpm.982
PG 19
WC Health Policy & Services; Public, Environmental & Occupational Health
WE Social Science Citation Index (SSCI)
SC Health Care Sciences & Services; Public, Environmental & Occupational
   Health
GA 574EG
UT WOS:000275970900004
PM 19387996
DA 2025-02-04
ER

PT J
AU White, AC
   Péchevis, M
   Cuen, AJ
AF White, Arlette Campbell
   Pechevis, Marc
   Cuen, Adriana Jimenez
TI Lessons learnt from UNAIDS virtual technical support to countries
   applying for funding from the Global Fund COVID-19 Response Mechanism
SO AJAR-AFRICAN JOURNAL OF AIDS RESEARCH
LA English
DT Article
DE gender-based violence; HIV programme adaptations; COVID-19 impact
   mitigation; UNAIDS; remote peer review; technical assistance
AB In 2020 the Global Fund for AIDS, Tuberculosis and Malaria initiated a new funding modality, the COVID-19 Response Mechanism, to mitigate the pandemic's effects on HIV, TB and malaria programmes and health systems in implementer countries. In 2021 UNAIDS introduced an innovative technical virtual support mechanism for COVID-19 Response Mechanism proposal development to help countries quickly implement COVID-19 interventions while at the same time adapting HIV and related services to the pandemic's circumstances and mitigate its impact while maintaining hard-won gains. It also intended to ensure more attention was paid to communities, human rights and gender considerations in proposal development, resulting in successful proposals to mitigate COVID-19's impact, bring human rights-based and people-centred HIV programmes back on track and even expand their reach through using new delivery platforms. In 2021, applications from 18 sub-Saharan African and Asian countries received in-depth remote peer reviews. We discuss the reviews' key findings and recommendations to improve proposal quality and identify future opportunities for virtual technical support. The model was successful and contributed to better quality funding applications, but also highlighted challenges in pandemic mitigation, adaptations and innovations of HIV programmes. Countries still fell short on comprehensive community, human rights and gender interventions, as well as innovations in HIV service delivery, especially in prevention and gender-based violence. Several other weaknesses meant that some countries would have to refine their programme design and implementation model in the final version of their funding application. There are implications for future assistance to countries trying to mitigate the impact of COVID-19 on their health programmes and innovative ways to deliver technical support using new technologies and local expertise.
C1 [White, Arlette Campbell; Pechevis, Marc] Oxford Policy Management UNAIDS, Oxford, England.
   [Cuen, Adriana Jimenez] UNAIDS, Geneva, Switzerland.
C3 UNAIDS
RP White, AC (corresponding author), Oxford Policy Management UNAIDS, Oxford, England.
EM acamwhite@yahoo.co.uk
FU Joint United Nations Programme on HIV/AIDS (UNAIDS); UNAIDS Technical
   Support Mechanism
FX This special issue of the African Journal of AIDS Research is sponsored
   by the Joint United Nations Programme on HIV/AIDS (UNAIDS). The authors
   would like to acknowledge the support from the UNAIDS Technical Support
   Mechanism.
CR Ameyaw EK, 2021, ARCH PUBLIC HEALTH, V79, DOI 10.1186/s13690-021-00746-6
   [Anonymous], 2020, Gender-Based Violence and COVID-19
   Centers for Medicare and Medicaid Services, 2021, Preliminary medicare COVID-19 data snapshot
   Global Fund The, 2021, RES REP 2021
   International Monetary Fund, 2021, WORLD EC OUTL UPD
   Lee K, 2009, GLOB INST, P1
   Mittal S, 2020, FRONT GLOB WOMEN HLT, V1, DOI 10.3389/fgwh.2020.00004
   UNAIDS, 2022, VIRT HIV INT BUDG PR
   UNAIDS, 2022, HOLD LIN COMM 1 RESP
   United Nations, 2020, Philippines: COVID-19 Response (Who Does What Where)-Humanitarian Data Exchange
NR 10
TC 1
Z9 2
U1 0
U2 5
PU TAYLOR & FRANCIS LTD
PI ABINGDON
PA 2-4 PARK SQUARE, MILTON PARK, ABINGDON OR14 4RN, OXON, ENGLAND
SN 1608-5906
EI 1727-9445
J9 AJAR-AFR J AIDS RES
JI AJAR-Afr. J. Aids Res.
PD APR 3
PY 2022
VL 21
IS 2
SI SI
BP 100
EP 109
DI 10.2989/16085906.2022.2090394
PG 10
WC Public, Environmental & Occupational Health
WE Science Citation Index Expanded (SCI-EXPANDED); Social Science Citation Index (SSCI)
SC Public, Environmental & Occupational Health
GA 3I2NP
UT WOS:000832559800004
PM 35901295
OA hybrid
DA 2025-02-04
ER

PT J
AU Sorsa, S
AF Sorsa, Solomon
TI Health problems of children with disabilities with special reference to
   HIV/AIDS in Southern Ethiopia
SO ETHIOPIAN JOURNAL OF HEALTH DEVELOPMENT
LA English
DT Article
ID PHYSICAL-DISABILITIES; REPRODUCTIVE HEALTH; ACCESS; WOMEN; CARE;
   SATISFACTION; ADOLESCENTS; EXPERIENCES; SEXUALITY; DISEASE
AB Background: Disability is often addressed exclusively as a medical concern. The greatest problems facing persons with disabilities (PWDs) are social inequity, poverty, and lack of human rights protection. Among others, these are reflected in their health status.
   Objective: To determine health problems encountered and associated factors; problems of access to health care and health information among Children with Disabilities (CWDs).
   Method: The study used a cross-sectional survey design with both quantitative and qualitative methods. Data from CWDs was collected using a survey, focus group discussion (FGD) and observations; information about CWDs was also collected from key informants (KIs) using in-depth interviews. Survey data were analyzed using SPSS version 11.
   Result: Eighty-seven percent of study participants experienced one or more health problems. Malaria-like illness and diarrheal diseases were reported as the main health problems. About 19% of them reported to have engaged in sexual intercourse, but none of them used HIV/AIDS preventive methods. Government health care facilities were the primary choice of health service for CWDs although most complained that the government health care facilities were not easily accessible because of economic problems, bureaucracies of the health institutions, negative attitude of health professionals and misconceptions of the society towards CWDs. More than half (52.0%) of them reported to have no health related information.
   Conclusion: Majority of CWDs were not enjoying the health care provisions available in the study area because of the limited access to the government health care facilities. Their access to HIV/AIDS information is also limited. Sexually active CWDs practice unsafe sex, some are exposed to sexual and substance abuse; putting them at risk of HIV infection. The findings of this study calls for appropriate health promotion and disease prevention education for CWDs. The study also indicated that CWDs are a group that requires specific health attention within the context of people with disabilities.
C1 Hawassa Univ, Hawassa, Ethiopia.
C3 Hawassa University
RP Sorsa, S (corresponding author), Hawassa Univ, POB 493, Hawassa, Ethiopia.
EM sorsasota@yahoo.com
FU United Nations Children Fund (UNICEF) Country Office for Ethiopia
   through the SNNPR Labor and Social Affairs Bureau
FX The study was financially supported by the United Nations Children Fund
   (UNICEF) Country Office for Ethiopia through the SNNPR Labor and Social
   Affairs Bureau.
CR Anderson P, 2000, SOC SCI MED, V51, P1163, DOI 10.1016/S0277-9536(00)00019-8
   [Anonymous], 1999, PREJUDICE DIGNITY IN
   [Anonymous], 1980, International classification of impairments, disabilities, and handicaps
   [Anonymous], IPPF CHART SEX REPR
   [Anonymous], 2008, GLOB FUND HLTH IMP E
   Assefa Seme Assefa Seme, 2005, Ethiopian Journal of Health Development, V19, P116
   Becker H, 1997, ARCH PHYS MED REHAB, V78, pS26, DOI 10.1016/S0003-9993(97)90218-5
   Berglund AK, 1997, MATTER SOCIAL CONTEX, P11
   Cheng MM, 2002, J ADOLESCENT HEALTH, V31, P48, DOI 10.1016/S1054-139X(01)00400-1
   Committee on the Rights of the Child, 2001, 29 SESS GEN WHO 8 26
   Elwan A, 1999, DISABILITY POVERTY
   Federal Democratic Republic of Ethiopia Central Statistical Authority (CSA), 1998, 1994 NAT HOUS POP CE
   Federal Democratic Republic of Ethiopia (FDRE), 2010, REP PROGR IMPL UN DE
   Federal Democratic Republic of Ethiopia Ministry of Health (FMOH), 2007, SINGL POINT HIV PREV
   Federal Ministry of Health (FMOH) /HAPCO AAU CSA EPHA, 2005, HIV AIDS BEH SURV SU
   Federal Ministry of Health (FMOH)/HAPCO with Department of Community Health Faculty of Medicine AAU CDC-Ethiopia; WHO-Ethiopia and Engender Health, 2007, ET NAT HLTH FAC SURV
   Fouts BS, 2000, J EPIDEMIOL COMMUN H, V54, P770, DOI 10.1136/jech.54.10.770
   Groce Nora Ellen, 2005, Health Hum Rights, V8, P215, DOI 10.2307/4065341
   GROSS TP, 1987, AM J PUBLIC HEALTH, V77, P1198, DOI 10.2105/AJPH.77.9.1198
   Heward W.L., 1988, Exceptional children
   Iezzoni LI, 2002, INT J QUAL HEALTH C, V14, P369, DOI 10.1093/intqhc/14.5.369
   Jackson AB, 1999, ARCH PHYS MED REHAB, V80, P1420, DOI 10.1016/S0003-9993(99)90253-8
   Kallianes V, 1997, DISABIL SOC, V12, P203, DOI 10.1080/09687599727335
   Mulindwa InnocentNajjumba., 2003, STUDY REPROD HLTH HI
   Nganwa A, 2002, CBR PARTICIPATION ST
   Richard PU, 1994, FAMILY PHYS, V49, P139
   Save The Children UK, 2008, ANN REP 2008
   Save the Children/UK, 1999, DO NOT LOOK US CHILD
   *SPSS INC, 2001, SPSS WIND STAND VERS
   Suris JC, 1996, J ADOLESCENT HEALTH, V19, P124, DOI 10.1016/1054-139X(95)00282-W
   Ubido J, 2002, HEALTH SOC CARE COMM, V10, P247, DOI 10.1046/j.1365-2524.2002.00365.x
   UNAIDS, 2012, GLOB HIV AIDS EST RE
   UNAIDS and WHO, 2009, GLOB AIDS EP GLOB FA
   Unicef, 2007, INNOCENTI DIGEST
   United Nations, 1989, CONV RIGHTS CHILD NE
   Waterston T, 2007, ARCH DIS CHILD, V92, P176, DOI 10.1136/adc.2006.098228
   Wazakili M, 2006, SEX DISABIL, V24, P77, DOI 10.1007/s11195-006-9006-8
   Yousafzi A, 2004, DOUBLE BURDEN SITUAT
NR 38
TC 0
Z9 0
U1 1
U2 3
PU SOC LATINOAMER ESPECIALISTAS MAMIFEROS ACUATICOS
PI RIO DE JANEIRO
PA C/O SALVATORE SICILIANO, LAJAM CIENCIA HOJE DAS CRIANCAS, AV. VENCESLAU
   BRAS 71 - FUNDOS, CASA 27, RIO DE JANEIRO, RJ 22290-140, BRAZIL
SN 1021-6790
J9 ETHIOP J HEALTH DEV
JI Ethiop. J. Health Dev.
PY 2013
VL 27
IS 2
BP 94
EP 103
PG 10
WC Public, Environmental & Occupational Health
WE Science Citation Index Expanded (SCI-EXPANDED); Social Science Citation Index (SSCI)
SC Public, Environmental & Occupational Health
GA AQ2JY
UT WOS:000342612800003
DA 2025-02-04
ER

PT J
AU Antinori, S
   Calattini, S
   Longhi, E
   Bestetti, G
   Piolini, R
   Magni, C
   Orlando, G
   Gramiccia, M
   Acquaviva, V
   Foschi, A
   Corvasce, S
   Colomba, C
   Titone, L
   Parravicini, C
   Cascio, A
   Corbellino, M
AF Antinori, Spinello
   Calattini, Sara
   Longhi, Erika
   Bestetti, Giovanna
   Piolini, Roberta
   Magni, Carlo
   Orlando, Giovanna
   Gramiccia, Marina
   Acquaviva, Veronica
   Foschi, Antonella
   Corvasce, Stefano
   Colomba, Claudia
   Titone, Lucina
   Parravicini, Carlo
   Cascio, Antonio
   Corbellino, Mario
TI Clinical use of polymerase chain reaction performed on peripheral blood
   and bone marrow samples for the diagnosis and monitoring of visceral
   leishmaniasis in HIV-infected and HIV-uninfected patients: A
   single-center, 8-year experience in Italy and review of the literature
SO CLINICAL INFECTIOUS DISEASES
LA English
DT Review
ID KALA-AZAR; KINETOPLAST DNA; PCR ASSAY; DONOVANI; AMPLIFICATION;
   IDENTIFICATION; MANAGEMENT; PROGNOSIS; ELISA; TOOL
AB Background. To overcome some of the limitations of conventional microbiologic techniques, polymerase chain reaction (PCR)-based assays are proposed as useful tools for the diagnosis of visceral leishmaniasis.
   Patients and methods. A comparative study using conventional microbiologic techniques (i.e., serologic testing, microscopic examination, and culture) and a Leishmania species-specific PCR assay, using peripheral blood and bone marrow aspirate samples as templates, was conducted during an 8-year period. The study cohort consisted of 594 Italian immunocompetent (adult and pediatric) and immunocompromised (adult) patients experiencing febrile syndromes associated with hematologic alterations and/or hepatosplenomegaly. Identification of the infecting protozoa at the species level was directly obtained by PCR of peripheral blood samples, followed by restriction fragment-length polymorphism analysis of the amplified products, and the results were compared with those of isoenzyme typing of Leishmania species strains from patients, which were isolated in vitro.
   Results. Sixty-eight patients (11.4%) had a confirmed diagnosis of visceral leishmaniasis. Eleven cases were observed in human immunodeficiency virus (HIV)-uninfected adults, 20 cases were observed in HIV-infected adults, and the remaining 37 cases were diagnosed in HIV-uninfected children. In the diagnosis of primary visceral leishmaniasis, the sensitivities of the Leishmania species-specific PCR were 95.7% for bone marrow aspirate samples and 98.5% for peripheral blood samples versus sensitivities of 76.2%, 85.5%, and 90.2% for bone marrow aspirate isolation, serologic testing, and microscopic examination of bone marrow biopsy specimens, respectively. None of 229 healthy blood donors or 25 patients with imported malaria who were used as negative control subjects had PCR results positive for Leishmania species in peripheral blood samples (i.e., specificity of Leishmania species specific PCR, 100%). PCR and restriction fragment-length polymorphism analysis for Leishmania species identification revealed 100% concordance with isoenzyme typing in the 19 patients for whom the latter data were available.
   Conclusions. PCR assay is a highly sensitive and specific tool for the diagnosis of visceral leishmaniasis in both immunocompetent and immunocompromised patients and can be reliably used for rapid parasite identification at the species level.
C1 Univ Milan, Dept Clin Sci L Sacco, Sect Infect & Trop Dis, I-20157 Milan, Italy.
   Osped L Sacco, Div Malattie Infett 2, Div Malattie Infett 1, Milan, Italy.
   Ist Super Sanita, Dipartimento Malattie Infett Parassitarie & Immun, I-00161 Rome, Italy.
   Univ Palermo, Ist Patol Infett & Virol, Palermo, Italy.
   Univ Messina, Dipartimento Patol Umana, Clin Malattie Infett, Messina, Italy.
C3 University of Milan; University of Milan; Luigi Sacco Hospital; Istituto
   Superiore di Sanita (ISS); University of Palermo; University of Messina
RP Antinori, S (corresponding author), Univ Milan, Dept Clin Sci L Sacco, Sect Infect & Trop Dis, Via GB Grassi 74, I-20157 Milan, Italy.
EM spinello.antinori@unimi.it
RI GRAMICCIA, MARINA/C-4969-2016; antinori, spinello/E-7936-2017; Cascio,
   Antonio/K-5453-2016
OI antinori, spinello/0000-0003-0569-9407; Cascio,
   Antonio/0000-0002-1992-1796
CR Adhya S, 1995, T ROY SOC TROP MED H, V89, P622, DOI 10.1016/0035-9203(95)90416-6
   Andresen K, 1997, TROP MED INT HEALTH, V2, P440
   Bossolasco S, 2003, J CLIN MICROBIOL, V41, P5080, DOI 10.1128/JCM.41.11.5080-5084.2003
   Campino L, 2000, EUR J CLIN MICROBIOL, V19, P396, DOI 10.1007/s100960050503
   Cascio A, 2002, PEDIATRICS, V109, DOI 10.1542/peds.109.2.e27
   Cortes S, 2004, T ROY SOC TROP MED H, V98, P12, DOI 10.1016/S0035-9203(03)00002-6
   Costa JM, 1996, J CLIN MICROBIOL, V34, P1831, DOI 10.1128/JCM.34.7.1831-1833.1996
   Cruz I, 2002, Trans R Soc Trop Med Hyg, V96 Suppl 1, pS185
   Cruz I, 2006, J CLIN MICROBIOL, V44, P2343, DOI 10.1128/JCM.02297-05
   da Silva Eduardo Sergio, 2004, Genet Mol Res, V3, P251
   De Doncker S, 2005, T ROY SOC TROP MED H, V99, P25, DOI 10.1016/j.trstmh.2004.01.015
   Deniau M, 2003, ANN TROP MED PARASIT, V97, P115, DOI 10.1179/000349803225002598
   Disch J, 2003, T ROY SOC TROP MED H, V97, P391, DOI 10.1016/S0035-9203(03)90066-6
   Disch J, 2004, ACTA TROP, V92, P279, DOI 10.1016/j.actatropica.2004.08.002
   Fisa R, 2002, Trans R Soc Trop Med Hyg, V96 Suppl 1, pS191, DOI 10.1016/S0035-9203(02)90075-1
   Fissore C, 2004, J CLIN MICROBIOL, V42, P5332, DOI 10.1128/JCM.42.11.5332-5333.2004
   Gatti S, 2004, ANN TROP MED PARASIT, V98, P667, DOI 10.1179/000349804225011488
   Gramiccia M, 2003, ANN TROP MED PARASIT, V97, P65, DOI 10.1179/000349803225002543
   Guerin PJ, 2002, LANCET INFECT DIS, V2, P494, DOI 10.1016/S1473-3099(02)00347-X
   Harris E, 1998, J CLIN MICROBIOL, V36, P1989, DOI 10.1128/JCM.36.7.1989-1995.1998
   HASSAN MQ, 1993, PARASITOLOGY, V107, P509, DOI 10.1017/S0031182000068086
   Hu XS, 2000, J PARASITOL, V86, P822, DOI 10.1645/0022-3395(2000)086[0822:SASKDF]2.0.CO;2
   Katakura K, 1998, J CLIN MICROBIOL, V36, P2173, DOI 10.1128/JCM.36.8.2173-2177.1998
   Lachaud L, 2000, J CLIN MICROBIOL, V38, P236
   Martín-Sánchez J, 2002, ANN TROP MED PARASIT, V96, P669, DOI 10.1179/000349802125001906
   MATHIS A, 1995, J CLIN MICROBIOL, V33, P1145, DOI 10.1128/JCM.33.5.1145-1149.1995
   Maurício IL, 2000, PARASITOL TODAY, V16, P188, DOI 10.1016/S0169-4758(00)01637-9
   Maurya R, 2005, J CLIN MICROBIOL, V43, P3038, DOI 10.1128/JCM.43.7.3038-3041.2005
   Minodier P, 1997, J CLIN MICROBIOL, V35, P2551, DOI 10.1128/JCM.35.10.2551-2555.1997
   Molina R, 2003, ANN TROP MED PARASIT, V97, P29, DOI 10.1179/000349803225002516
   NUZUM E, 1995, J INFECT DIS, V171, P751, DOI 10.1093/infdis/171.3.751
   Osman OF, 1997, J CLIN MICROBIOL, V35, P2454, DOI 10.1128/JCM.35.10.2454-2457.1997
   Pal S, 2004, MED SCI MONITOR, V10, pMT1
   Piarroux R, 1996, AIDS, V10, P452, DOI 10.1097/00002030-199604000-00022
   Pizzuto M, 2001, J CLIN MICROBIOL, V39, P357, DOI 10.1128/JCM.39.1.357-361.2001
   Riera C, 2005, AM J TROP MED HYG, V73, P1012, DOI 10.4269/ajtmh.2005.73.1012
   RODGERS MR, 1990, EXP PARASITOL, V71, P267, DOI 10.1016/0014-4894(90)90031-7
   Salotra P, 2001, J CLIN MICROBIOL, V39, P849, DOI 10.1128/JCM.39.3.849-854.2001
   SCHAEFER KU, 1995, T ROY SOC TROP MED H, V89, P492, DOI 10.1016/0035-9203(95)90081-0
   Singh N, 1999, TROP MED INT HEALTH, V4, P448, DOI 10.1046/j.1365-3156.1999.00416.x
   SMYTH AJ, 1992, PARASITOLOGY, V105, P183, DOI 10.1017/S0031182000074096
   Sundar S, 2002, CLIN DIAGN LAB IMMUN, V9, P951, DOI 10.1128/CDLI.9.5.951-958.2002
   VANEYS GJJM, 1992, MOL BIOCHEM PARASIT, V51, P133, DOI 10.1016/0166-6851(92)90208-2
NR 43
TC 139
Z9 143
U1 0
U2 2
PU OXFORD UNIV PRESS INC
PI CARY
PA JOURNALS DEPT, 2001 EVANS RD, CARY, NC 27513 USA
SN 1058-4838
EI 1537-6591
J9 CLIN INFECT DIS
JI Clin. Infect. Dis.
PD JUN 15
PY 2007
VL 44
IS 12
BP 1602
EP 1610
DI 10.1086/518167
PG 9
WC Immunology; Infectious Diseases; Microbiology
WE Science Citation Index Expanded (SCI-EXPANDED)
SC Immunology; Infectious Diseases; Microbiology
GA 170JA
UT WOS:000246658200012
PM 17516404
OA Green Published
DA 2025-02-04
ER

PT J
AU Marks, ME
   Armstrong, M
   Suvari, MM
   Batson, S
   Whitty, CJM
   Chiodini, PL
   Bellinghan, G
   Doherty, JF
AF Marks, Michael E.
   Armstrong, Margaret
   Suvari, Muhiddin M.
   Batson, Steve
   Whitty, Christopher J. M.
   Chiodini, Peter L.
   Bellinghan, Geoff
   Doherty, Justin F.
TI Severe imported falciparum malaria among adults requiring intensive
   care: a retrospective study at the hospital for tropical diseases,
   London
SO BMC INFECTIOUS DISEASES
LA English
DT Article
ID INTRAVENOUS ARTESUNATE; RISK-FACTORS; UNIT; SURVEILLANCE; HIV
AB Background: Malaria is the commonest imported infection in the UK. Malaria requiring ICU admission has a reported mortality of up to 25%. The relationship between ethnicity, immunity, and risk of malaria is complex. The Malaria Score for Adults (MSA) and Coma Acidosis Malaria (CAM) score have recently been proposed to risk stratify patients with malaria.
   Methods: Retrospective study of patients with WHO severe falciparum malaria admitted to ICU at the Hospital for Tropical Diseases, London, UK. The relationship between clinical variables and risk of death or a prolonged ICU stay were examined with logistic regression. The predictive value of the MSA and CAM score were calculated.
   Results: 124 patients were included. Cerebral malaria and acute kidney injury occurred earlier (median day 1) than acute respiratory distress syndrome (median day 3). Six patients had community acquired bacterial co-infection. Eight patients were co-infected with HIV, five of whom were newly diagnosed. The positive predictive value of a CAM score >= 2 or an MSA >= 5 for death were 12% and 22% respectively. Five patients died. No variable was significantly associated with risk of death. There were no significant differences between individuals raised in endemic countries compared to non-endemic countries.
   Conclusions: Mortality in patients managed in a specialist centre was low. Patients who died succumbed to complications associated with a prolonged stay on ICU rather than malaria per se. The clinical usefulness of the MSA and CAM score was limited. Co-infection with HIV was relatively common but compared to studies in children, bacteraemia was uncommon. The relationship between ethnicity and immunity to severe disease is complex.
C1 [Marks, Michael E.; Armstrong, Margaret; Whitty, Christopher J. M.; Doherty, Justin F.] Hosp Trop Dis, Mortimer Market Ctr, London WC1E 6JB, England.
   [Suvari, Muhiddin M.; Chiodini, Peter L.] Hosp Trop Dis, Mortimer Market Ctr, Dept Clin Parasitol, London WC1E 6JB, England.
   [Batson, Steve; Bellinghan, Geoff] Univ Coll London Hosp, Intens Care Unit, London NW1, England.
C3 University of London; London School of Hygiene & Tropical Medicine;
   University College London Hospitals NHS Foundation Trust; Hospital For
   Tropical Diseases; University of London; London School of Hygiene &
   Tropical Medicine; University College London Hospitals NHS Foundation
   Trust; Hospital For Tropical Diseases; University College London
   Hospitals NHS Foundation Trust
RP Doherty, JF (corresponding author), Hosp Trop Dis, Mortimer Market Ctr, Capper St, London WC1E 6JB, England.
EM tom.doherty@uclh.nhs.uk
RI Whitty, Christopher/C-7740-2012; Marks, Michael/AEY-9239-2022
OI Chiodini, Peter/0000-0003-0317-7090; Marks, Michael/0000-0002-7585-4743;
   Whitty, Christopher/0000-0002-6076-5027
FU Special Trustees of the Hospital for Tropical Diseases; The Special
   Trustees of the Hospital for Tropical Diseases; University College
   London Hospitals Comprehensive Biomedical Research Centre Infection
   Theme
FX This study was supported by the Special Trustees of the Hospital for
   Tropical Diseases. Margaret Armstrong is supported by The Special
   Trustees of the Hospital for Tropical Diseases. All authors are
   supported by the University College London Hospitals Comprehensive
   Biomedical Research Centre Infection Theme. The funding agencies had no
   role in study design, data collection and analysis, decision to publish,
   or preparation of the manuscript.
CR Badiaga S, 2005, J EMERG MED, V29, P375, DOI 10.1016/j.jemermed.2005.03.009
   Beales PF, 2000, T ROY SOC TROP MED H, V94, pS1
   Berkley J, 1999, T ROY SOC TROP MED H, V93, P283, DOI 10.1016/S0035-9203(99)90024-X
   Berkley JA, 2005, BMJ-BRIT MED J, V330, P995, DOI 10.1136/bmj.38408.471991.8F
   Brentlinger PE, 2006, LANCET INFECT DIS, V6, P100, DOI 10.1016/S1473-3099(06)70383-8
   Bruneel F, 2003, AM J RESP CRIT CARE, V167, P684, DOI 10.1164/rccm.200206-631OC
   Bruneel F, 2010, PLOS ONE, V5, DOI 10.1371/journal.pone.0013236
   Checkley AM, 2012, BMJ-BRIT MED J, V344, DOI 10.1136/bmj.e2116
   Faiz MA, 2005, LANCET, V366, P717
   González A, 2009, AM J TROP MED HYG, V81, P595, DOI 10.4269/ajtmh.2009.08-0637
   Hanson J, 2010, CLIN INFECT DIS, V50, P679, DOI 10.1086/649928
   Jennings RM, 2006, AM J TROP MED HYG, V75, P1195, DOI 10.4269/ajtmh.2006.75.1195
   Kreeftmeijer-Vegter AR, 2012, MALARIA J, V11, DOI 10.1186/1475-2875-11-102
   Lalloo DG, 2007, J INFECTION, V54, P111, DOI 10.1016/j.jinf.2006.12.003
   Mali Sonja, 2012, Morbidity and Mortality Weekly Report, V61, P1
   MARSH K, 1995, NEW ENGL J MED, V332, P1399, DOI 10.1056/NEJM199505253322102
   Mishra SK, 2007, MALARIA J, V6, DOI 10.1186/1475-2875-6-24
   Morch K, 2008, EMERG INFECT DIS, V14, P1816, DOI 10.3201/eid1411.080636
   Odolini S, 2012, CLIN MICROBIOL INFEC, V18, P468, DOI 10.1111/j.1469-0691.2011.03596.x
   Phillips A, 2009, CLIN INFECT DIS, V48, P871, DOI 10.1086/597258
   Reithinger R, 2009, BRIT MED J, V338, DOI 10.1136/bmj.b2141
   Santos LC, 2012, MALARIA J, V11, DOI 10.1186/1475-2875-11-96
   Schwake L, 2008, CRIT CARE, V12, DOI 10.1186/cc6796
   Seringe E, 2011, EMERG INFECT DIS, V17, P807, DOI 10.3201/eid1705.101527
   Smith AD, 2008, BRIT MED J, V337, DOI 10.1136/bmj.a120
   Thierfelder C, 2008, J TRAVEL MED, V15, P432, DOI 10.1111/j.1708-8305.2008.00251.x
   Zoller T, 2011, EMERG INFECT DIS, V17, P771, DOI 10.3201/eid1705.101229
NR 27
TC 46
Z9 50
U1 0
U2 5
PU BMC
PI LONDON
PA CAMPUS, 4 CRINAN ST, LONDON N1 9XW, ENGLAND
EI 1471-2334
J9 BMC INFECT DIS
JI BMC Infect. Dis.
PD MAR 5
PY 2013
VL 13
AR 118
DI 10.1186/1471-2334-13-118
PG 8
WC Infectious Diseases
WE Science Citation Index Expanded (SCI-EXPANDED)
SC Infectious Diseases
GA 103HB
UT WOS:000315905300001
PM 23497139
OA Green Published, gold
DA 2025-02-04
ER

PT J
AU Galy, A
   Ciaffi, L
   Le Moing, V
   Eymard-Duvernay, S
   Abessolo, H
   Toby, R
   Ayangma, L
   Le Gac, S
   Mpoudi-Etame, M
   Koulla-Shiro, S
   Delaporte, E
   Cournil, A
AF Galy, Adrien
   Ciaffi, Laura
   Le Moing, Vincent
   Eymard-Duvernay, Sabrina
   Abessolo, Hermine
   Toby, Roselyne
   Ayangma, Liliane
   Le Gac, Sylvie
   Mpoudi-Etame, Mireille
   Koulla-Shiro, Sinata
   Delaporte, Eric
   Cournil, Amandine
CA 2LADY Study Grp
TI Incidence of infectious morbidity events after second-line
   antiretroviral therapy initiation in HIV-infected adults in Yaounde,
   Cameroon
SO ANTIVIRAL THERAPY
LA English
DT Article
ID COTE-DIVOIRE; WEST-AFRICA; TRIMETHOPRIM-SULFAMETHOXAZOLE; COTRIMOXAZOLE
   PROPHYLAXIS; HIV-1-INFECTED ADULTS; HAART INITIATION; ABIDJAN;
   MORTALITY; COHORT; AIDS
AB Background: Since antiretroviral therapy (ART), HIV-infected individuals experience mainly non-AIDS-related conditions, among which infectious events are prominent. We aimed to estimate incidence and describe overall spectrum of infectious events, including all grade events, among HIV-1-infected adults failing first-line ART in Yaounde, Cameroon.
   Methods: All patients from Cameroon enrolled in the second-line ART 2LADY trial (ANRS12169) were included in this secondary analysis. Medical files were reviewed with predefined criteria for diagnosis assessment. Incidence rates (IR) were estimated per 100 person-years (% PY).
   Results: A total of 302 adult patients contributing 840 PY experienced 596 infectious events (IR 71% PY). Only 29 (5%) events were graded as severe. Most frequent infections were upper respiratory tract infections (15% PY), diarrhoea (9% PY) and malaria (9% PY). A total of 369 (62%) infections occurred during the first year (IR 130% PY) followed by a persistent lower incidence during the following 3 years. Higher IR were observed in patients with CD4(+) T-cell count < 200 cells/mm(3) for all infectious events except for mycobacterial and parasitic infections. IR of viral, bacterial and parasitic infectious events were lower in case of co-trimoxazole use in patients with CD4(+) T-cell count < 200 cells/mm(3).
   Conclusions: Infectious events are common and mainly occur during the first year after treatment initiation. Second-line ART initiation had a positive impact on the entire spectrum of infectious morbidity.
C1 [Galy, Adrien; Ciaffi, Laura; Le Moing, Vincent; Eymard-Duvernay, Sabrina; Delaporte, Eric; Cournil, Amandine] Univ Montpellier, IRD, UMI233, INSERM U1175, Montpellier, France.
   [Ciaffi, Laura; Abessolo, Hermine; Toby, Roselyne; Le Gac, Sylvie; Koulla-Shiro, Sinata] Hop Cent Yaounde, ANRS Res Ctr, Yaounde, Cameroon.
   [Le Moing, Vincent; Delaporte, Eric] Univ Hosp, Dept Infect Dis, Montpellier, France.
   [Ayangma, Liliane; Mpoudi-Etame, Mireille] Reg 1 Mil Hosp, Yaounde, Cameroon.
   [Koulla-Shiro, Sinata] Univ Yaounde I, FMSB, Yaounde, Cameroon.
C3 Institut de Recherche pour le Developpement (IRD); Universite de
   Montpellier; Institut National de la Sante et de la Recherche Medicale
   (Inserm); Universite de Montpellier; CHU de Montpellier; University of
   Yaounde I
RP Galy, A (corresponding author), Univ Montpellier, IRD, UMI233, INSERM U1175, Montpellier, France.
EM adriengaly@gmail.com
RI GALY, ADRIEN/AAG-8435-2021; Delaporte, Eric/J-5397-2018
OI Le Moing, Vincent/0000-0002-9529-2792; Delaporte,
   Eric/0000-0002-1822-9853; Cournil, Amandine/0000-0002-6172-4761
FU Fondation pour la Recherche Medicale [DEA20140630208]; ANRS; EDCTP
FX AG had grant from Fondation pour la Recherche Medicale (grant number
   DEA20140630208). The corresponding author had full access to all the
   data in the study and had final responsibility for the decision to
   submit for publication. All authors had access to study data and all
   approved study publication. ED and LC report grants from ANRS and EDCTP
   during the conduct of the study. ED had a travel grant from Gilead
   outside the submitted work; VLM reports personal fees and non-financial
   support from Gilead, AbbVie, Janssen, MSD, outside the submitted work.
   All other authors declare no competing interests.
CR Abo Y, 2015, BMC INFECT DIS, V15, DOI 10.1186/s12879-015-0910-3
   Abo Y, 2013, BMC INFECT DIS, V13, DOI 10.1186/1471-2334-13-607
   Anglaret X, 1999, LANCET, V353, P1463, DOI 10.1016/S0140-6736(98)07399-1
   Anglaret X, 2003, AIDS, V17, P575, DOI 10.1097/00002030-200303070-00013
   Anglaret X, 2012, CLIN INFECT DIS, V54, P714, DOI 10.1093/cid/cir898
   [Anonymous], 2015, 2014 CHIN WORKPL STR
   Domingues CSB, 2014, PLOS ONE, V9, DOI 10.1371/journal.pone.0114661
   Campbell JD, 2012, CLIN INFECT DIS, V54, P1204, DOI 10.1093/cid/cis013
   *CDC, 1992, MMWR-MORBID MORTAL W, V40, P891
   Church JA, 2015, LANCET INFECT DIS, V15, P327, DOI 10.1016/S1473-3099(14)71011-4
   Ciaffi L, 2015, AIDS, V29, P1473, DOI 10.1097/QAD.0000000000000709
   De Beaudrap P, 2010, BMC INFECT DIS, V10, DOI 10.1186/1471-2334-10-179
   Flateau C, 2011, LANCET INFECT DIS, V11, P541, DOI 10.1016/S1473-3099(11)70031-7
   Lewden C, 2014, J INT AIDS SOC, V17, DOI 10.7448/IAS.17.1.18797
   Luz PM, 2014, BMC INFECT DIS, V14, DOI 10.1186/1471-2334-14-278
   Moh R, 2007, AIDS, V21, P2483, DOI 10.1097/QAD.0b013e3282f09876
   Seyler C, 2003, ANTIVIR THER, V8, P385
   Seyler C, 2007, AIDS RES HUM RETROV, V23, P1338, DOI 10.1089/aid.2006.0308
   Wiktor SZ, 1999, LANCET, V353, P1469, DOI 10.1016/S0140-6736(99)03465-0
NR 19
TC 1
Z9 1
U1 0
U2 6
PU INT MEDICAL PRESS LTD
PI LONDON
PA 2-4 IDOL LANE, LONDON EC3R 5DD, ENGLAND
SN 1359-6535
J9 ANTIVIR THER
JI Antivir. Ther.
PY 2016
VL 21
IS 6
BP 547
EP 552
DI 10.3851/IMP3030
PG 6
WC Infectious Diseases; Pharmacology & Pharmacy; Virology
WE Science Citation Index Expanded (SCI-EXPANDED)
SC Infectious Diseases; Pharmacology & Pharmacy; Virology
GA EN6BN
UT WOS:000396089600010
PM 26882335
OA Bronze
DA 2025-02-04
ER

PT J
AU Bailey, PE
   Keyes, E
   Moran, AC
   Singh, K
   Chavane, L
   Chilundo, B
AF Bailey, Patricia E.
   Keyes, Emily
   Moran, Allisyn C.
   Singh, Kavita
   Chavane, Leonardo
   Chilundo, Baltazar
TI The triple threat of pregnancy, HIV infection and malaria: reported
   causes of maternal mortality in two nationwide health facility
   assessments in Mozambique, 2007 and 2012
SO BMC PREGNANCY AND CHILDBIRTH
LA English
DT Article
DE Maternal mortality; Direct and indirect causes of death; Mozambique;
   Malaria; HIV infection
ID BURDEN; EPIDEMIOLOGY; DEATH; WOMEN
AB Background: The paper's primary purpose is to determine changes in magnitude and causes of institutional maternal mortality in Mozambique. We also describe shifts in the location of institutional deaths and changes in availability of prevention and treatment measures for malaria and HIV infection.
   Methods: Two national cross-sectional assessments of health facilities with childbirth services were conducted in 2007 and 2012. Each collected retrospective data on deliveries and maternal deaths and their causes. In 2007, 2,199 cases of maternal deaths were documented over a 12 month period; in 2012, 459 cases were identified over a three month period. In 2007, data collection also included reviews of maternal deaths when records were available (n = 712).
   Results: Institutional maternal mortality declined from 541 to 284/100,000 births from 2007 to 2012. The rate of decline among women dying of direct causes was 66 % compared to 26 % among women dying of indirect causes. Cause-specific mortality ratios fell for all direct causes. Patterns among indirect causes were less conclusive given differences in cause-of-death recording. In absolute numbers, the combination of antepartum and postpartum hemorrhage was the leading direct cause of death each year and HIV and malaria the main non-obstetric causes. Based on maternal death reviews, evidence of HIV infection, malaria or anemia was found in more than 40 % of maternal deaths due to abortion, ectopic pregnancy and sepsis. Almost half (49 %) of all institutional maternal deaths took place in the largest hospitals in 2007 while in 2012, only 24 % occurred in these hospitals. The availability of antiretrovirals and antimalarials increased in all types of facilities, but increases were most dramatic in health centers.
   Conclusions: The rate at which women died of direct causes in Mozambique's health facilities appears to have declined significantly. Despite a clear improvement in access to antiretrovirals and antimalarials, especially at lower levels of health care, malaria, HIV, and anemia continue to exact a heavy toll on child-bearing women. Going forward, efforts to end preventable maternal and newborn deaths must maximize the use of antenatal care that includes integrated preventive/treatment options for HIV infection, malaria and anemia.
C1 [Bailey, Patricia E.; Keyes, Emily] FHI 360, Global Hlth Programs, RMNCH Unit, Durham, NC 27701 USA.
   [Bailey, Patricia E.; Keyes, Emily] Columbia Univ, Mailman Sch Publ Hlth, Averting Maternal Death & Disabil, New York, NY USA.
   [Moran, Allisyn C.] US Agcy Int Dev, Global Hlth Fellows Program 2, Washington, DC 20523 USA.
   [Singh, Kavita] Univ N Carolina, MEASURE Evaluat Carolina Populat Ctr, Chapel Hill, NC USA.
   [Singh, Kavita] Univ N Carolina, Gillings Sch Global Publ Hlth, Dept Maternal & Child Hlth, Chapel Hill, NC USA.
   [Chavane, Leonardo] MCSP Jhpiego, Maputo, Mozambique.
   [Chilundo, Baltazar] Univ Eduardo Mondlane, Dept Saude Comunidade, Fac Med, Maputo, Mozambique.
C3 FHI 360; Columbia University; United States Agency for International
   Development (USAID); University of North Carolina; University of North
   Carolina Chapel Hill; University of North Carolina; University of North
   Carolina Chapel Hill; Jhpiego; Eduardo Mondlane University
RP Bailey, PE (corresponding author), FHI 360, Global Hlth Programs, RMNCH Unit, 359 Blackwell St, Durham, NC 27701 USA.
EM pbailey@fhi360.org
RI Chavane, Leonardo/M-3198-2019
OI Moran, Allisyn C/0000-0002-4826-1475; Dalglish,
   Sarah/0000-0002-7218-5193; Chavane, Leonardo/0000-0001-7382-0665
FU United States Agency for International Development through the MEASURE
   Evaluation Program Phase III Monitoring and Assessment for Results
   [GHA-A-00-08-00003-00]; USAID; Jhpiego; MCHIP program; UNFPA; Eduardo
   Mondlane University
FX We thank the United States Agency for International Development for
   their funding through the MEASURE Evaluation Program Phase III
   Monitoring and Assessment for Results, cooperative agreement #
   GHA-A-00-08-00003-00. The contents are the responsibility of authors and
   do not necessarily reflect the views of United States Agency for
   International Development (USAID) or the United States Government. AM,
   EK, KS and PB were supported financially by USAID directly or
   indirectly. LC was supported by Jhpiego and the MCHIP program, and BC
   received support through UNFPA and Eduardo Mondlane University. Both
   health facility assessments were funded primarily by UNFPA and guided by
   a number of technical advisors. Finally, we would like to acknowledge
   the very helpful comments of our reviewers.
CR Adler AJ, 2012, INT J GYNECOL OBSTET, V118, pS65, DOI 10.1016/S0020-7292(12)60003-4
   Agadjanian V, 2009, AIDS BEHAV, V13, pS103, DOI 10.1007/s10461-009-9535-0
   [Anonymous], INQ NAC PREV RISC CO
   [Anonymous], AMDD NEEDS ASS TOOLK
   [Anonymous], NATL MALARIA INDICAT
   [Anonymous], AV NEC SAUD MAT NE 1
   [Anonymous], MOC INQ DEM SAUD 200
   [Anonymous], LANCET GLOBAL HLTH
   [Anonymous], MOZ DEM HLTH SURV 20
   [Anonymous], 2014, AV NEC SERV CUID OBS
   [Anonymous], 2009, MON EM OBST CAR HDB
   Boene H, 2014, PLOS ONE, V9, DOI 10.1371/journal.pone.0086038
   Brentlinger PE, 2007, B WORLD HEALTH ORGAN, V85, P873, DOI 10.2471/BLT.06.033381
   Calvert C, 2013, PLOS ONE, V8, DOI 10.1371/journal.pone.0074848
   Calvert C, 2013, AIDS, V27, P1631, DOI 10.1097/QAD.0b013e32835fd940
   Desai M, 2007, LANCET INFECT DIS, V7, P93, DOI 10.1016/S1473-3099(07)70021-X
   Grollman C, 2014, TROP MED INT HEALTH, V19, P83, DOI 10.1111/tmi.12226
   Khan KS, 2006, LANCET, V367, P1066, DOI 10.1016/S0140-6736(06)68397-9
   Li N, 2014, ACTA OBSTET GYN SCAN, V93, P463, DOI 10.1111/aogs.12374
   MCGREGOR IA, 1984, AM J TROP MED HYG, V33, P517, DOI 10.4269/ajtmh.1984.33.517
   Menéndez C, 2008, PLOS MED, V5, P220, DOI 10.1371/journal.pmed.0050044
   Mozambique National Institute of Statistics U.S. Census Bureau MEASURE Evaluation U.S. Centers for Disease Control and Prevention, 2012, MORT MOZ RES 2007 20
   Ordi J, 2009, PLOS MED, V6, P174, DOI 10.1371/journal.pmed.1000036
   Romagosa C, 2007, TROP MED INT HEALTH, V12, P62, DOI 10.1111/j.1365-3156.2006.01755.x
   Singh K, 2014, INT J GYNECOL OBSTET, V127, P35, DOI 10.1016/j.ijgo.2014.05.002
   Souza JP, 2014, BJOG-INT J OBSTET GY, V121, P1, DOI 10.1111/1471-0528.12735
   Ter Kuile FO, 2004, AM J TROP MED HYG, V71, P41, DOI 10.4269/ajtmh.2004.71.41
   World Health Organization, Strategies toward ending preventable maternal mortality (EPMM)
   World Health Organization UNICEF UNFPA The World Bank United Nations Population Division, 2014, Trends in maternal mortality: 1990 to 2013
   Zaba B, 2013, LANCET, V381, P1763, DOI 10.1016/S0140-6736(13)60803-X
NR 30
TC 39
Z9 45
U1 0
U2 5
PU BMC
PI LONDON
PA CAMPUS, 4 CRINAN ST, LONDON N1 9XW, ENGLAND
EI 1471-2393
J9 BMC PREGNANCY CHILDB
JI BMC Pregnancy Childbirth
PD NOV 9
PY 2015
VL 15
AR 293
DI 10.1186/s12884-015-0725-7
PG 13
WC Obstetrics & Gynecology
WE Science Citation Index Expanded (SCI-EXPANDED)
SC Obstetrics & Gynecology
GA CV8OX
UT WOS:000364548600002
PM 27565428
OA Green Published, gold
DA 2025-02-04
ER

PT J
AU Kizito, D
   Tweyongyere, R
   Namatovu, A
   Webb, EL
   Muhangi, L
   Lule, SA
   Bukenya, H
   Cose, S
   Elliott, AM
AF Kizito, Dennison
   Tweyongyere, Robert
   Namatovu, Alice
   Webb, Emily L.
   Muhangi, Lawrence
   Lule, Swaib A.
   Bukenya, Henry
   Cose, Stephen
   Elliott, Alison M.
TI Factors affecting the infant antibody response to measles immunisation
   in Entebbe-Uganda
SO BMC PUBLIC HEALTH
LA English
DT Article
DE Infections; Co-infections; Measles; Helminth; Malaria; HIV; Maternal;
   Infants; Pregnancy; Immunisation
ID PLACEBO-CONTROLLED TRIAL; PLASMODIUM-FALCIPARUM; PLACENTAL MALARIA;
   HIV-INFECTION; DOUBLE-BLIND; ANTHELMINTIC TREATMENT; IMMUNE-RESPONSE;
   PREGNANT-WOMEN; HELMINTH; CHILDREN
AB Background: Vaccine failure is an important concern in the tropics with many contributing elements. Among them, it has been suggested that exposure to natural infections might contribute to vaccine failure and recurrent disease outbreaks. We tested this hypothesis by examining the influence of co-infections on maternal and infant measles-specific IgG levels.
   Methods: We conducted an observational analysis using samples and data that had been collected during a larger randomised controlled trial, the Entebbe Mother and Baby Study (ISRCTN32849447). For the present study, 711 pregnant women and their offspring were considered. Helminth infections including hookworm, Schistosoma mansoni and Mansonella perstans, along with HIV, malaria, and other potential confounding factors were determined in mothers during pregnancy and in their infants at age one year. Infants received their measles immunisation at age nine months. Levels of total IgG against measles were measured in mothers during pregnancy and at delivery, as well as in cord blood and from infants at age one year.
   Results: Among the 711 pregnant women studied, 66% had at least one helminth infection at enrolment, 41% had hookworm, 20% M. perstans and 19% S. mansoni. Asymptomatic malaria and HIV prevalence was 8% and 10% respectively. At enrolment, 96% of the women had measles-specific IgG levels considered protective (median 4274 mIU/ml (IQR 1784, 7767)). IgG levels in cord blood were positively correlated to maternal measles-specific IgG levels at delivery (r = 0.81, p < 0.0001). Among the infants at one year of age, median measles-specific IgG levels were markedly lower than in maternal and cord blood (median 370 mIU/ml (IQR 198, 656) p < 0.0001). In addition, only 75% of the infants had measles-specific IgG levels considered to be protective. In a multivariate regression analysis, factors associated with reduced measles-specific antibody levels in infancy were maternal malaria infection, infant malaria parasitaemia, infant HIV and infant wasting. There was no association with maternal helminth infection.
   Conclusion: Malaria and HIV infection in mothers during pregnancy, and in their infants, along with infant malnutrition, may result in reduction of the antibody response to measles immunisation in infancy. This re-emphasises the importance of malaria and HIV control, and support for infant nutrition, as these interventions may have benefits for vaccine efficacy in tropical settings.
C1 [Kizito, Dennison; Muhangi, Lawrence; Lule, Swaib A.; Cose, Stephen; Elliott, Alison M.] Uganda Virus Res Inst, Coinfect Studies Programme, MRC UVRI Uganda Res Unit AIDS, Entebbe, Uganda.
   [Tweyongyere, Robert; Namatovu, Alice] Makerere Univ, Coll Vet Med Anim Resources & Biosecur, Kampala, Uganda.
   [Webb, Emily L.; Cose, Stephen; Elliott, Alison M.] Univ London London Sch Hyg & Trop Med, London WC1E 7HT, England.
   [Bukenya, Henry] Uganda Virus Res Inst, Expanded Programme Immunisat Lab, Entebbe, Uganda.
C3 Uganda Virus Research Institute; Makerere University; University of
   London; London School of Hygiene & Tropical Medicine; Uganda Virus
   Research Institute
RP Kizito, D (corresponding author), Uganda Virus Res Inst, Coinfect Studies Programme, MRC UVRI Uganda Res Unit AIDS, POB 49, Entebbe, Uganda.
EM dennison.kizito@mrcuganda.org
RI Cose, Stephen/H-4851-2019; Webb, Edward/E-8343-2011
OI Elliott, Alison/0000-0003-2818-9549; Webb, Emily/0000-0002-4019-7456;
   Lule, Swaib/0000-0002-6271-2033; Cose, Stephen/0000-0002-5156-037X
FU Wellcome Trust [064693, 079110]
FX We are grateful to all of the parents who consented and their infants'
   participation in this study. We thank our colleagues at Entebbe
   Hospital, particularly the midwives; the study nurses and field team,
   the Entebbe and Katabi local council field-workers; and our colleagues
   at the Medical Research Council and Uganda Virus Research Institute. We
   thank the mothers and babies study team. This work was supported by the
   Wellcome Trust (A.M.E grant numbers 064693 and 079110).
CR Abramczuk BM, 2011, CLIN VACCINE IMMUNOL, V18, P1406, DOI 10.1128/CVI.05065-11
   [Anonymous], 1997, COMMUN DIS INTELL, V21, P107
   [Anonymous], MACKIE MCCARTNEY PRA
   Baliraine FN, 2011, EMERG INFECT DIS, V17, P110, DOI 10.3201/eid1701.100753
   Bukusuba JW, 2004, TROP DOCT, V34, P27, DOI 10.1177/004947550403400113
   CUTTS FT, 1995, BIOLOGICALS, V23, P95
   Date AA, 2008, J INFECT DIS, V197, P1662, DOI 10.1086/588197
   de Moraes-Pinto MI, 1998, ARCH DIS CHILD-FETAL, V79, pF202, DOI 10.1136/fn.79.3.F202
   Dietz V, 2004, B WORLD HEALTH ORGAN, V82, P852
   DOPATKA HD, 1992, J CLIN LAB ANAL, V6, P417, DOI 10.1002/jcla.1860060614
   Elliott AM, 2007, CLIN TRIALS, V4, P42, DOI 10.1177/1740774506075248
   Elliott AM, 2010, VACCINE, V29, P247, DOI 10.1016/j.vaccine.2010.10.047
   Farquhar C, 2009, PEDIATR INFECT DIS J, V28, P295, DOI 10.1097/INF.0b013e3181903ed3
   Garly ML, 2001, VACCINE, V19, P1951, DOI 10.1016/S0264-410X(00)00431-X
   Helfand RF, 2008, J INFECT DIS, V198, P1457, DOI 10.1086/592756
   Hillier SD, 2008, J INFECT DIS, V198, P920, DOI 10.1086/591183
   Katz N, 1972, Rev Inst Med Trop Sao Paulo, V14, P397
   Kumar ML, 1998, VACCINE, V16, P2047, DOI 10.1016/S0264-410X(98)00083-8
   LaBeaud AD, 2009, PLOS NEGLECT TROP D, V3, DOI 10.1371/journal.pntd.0000442
   Luxemburger C, 2001, AM J EPIDEMIOL, V154, P459, DOI 10.1093/aje/154.5.459
   Malhotra I, 2006, J INFECT DIS, V193, P1005, DOI 10.1086/500472
   Malhotra I, 1999, J IMMUNOL, V162, P6843
   Mbabazi WB, 2009, HLTH POLICY PLAN
   McMurray D N, 1979, Bull Pan Am Health Organ, V13, P52
   Melrose WD, 2000, T ROY SOC TROP MED H, V94, P176, DOI 10.1016/S0035-9203(00)90266-9
   Moss WJ, 2012, LANCET, V379, P153, DOI 10.1016/S0140-6736(10)62352-5
   Muhangi L, 2007, T ROY SOC TROP MED H, V101, P899, DOI 10.1016/j.trstmh.2007.03.017
   Naniche D, 2009, CURR TOP MICROBIOL, V330, P151
   Neumann PWWJM, 1985, J CLIN MICROBIOL, V22, P3
   Okoko BJ, 2001, J HEALTH POPUL NUTR, V19, P59
   Scott S, 2005, J INFECT DIS, V191, P1854, DOI 10.1086/429963
   Scott S, 2007, CLIN INFECT DIS, V45, P1417, DOI 10.1086/522989
   SMEDMAN L, 1986, ANN TROP PAEDIATR, V6, P149, DOI 10.1080/02724936.1986.11748428
   Spiegel A, 2003, T ROY SOC TROP MED H, V97, P198, DOI 10.1016/S0035-9203(03)90117-9
   Urban Britta C, 2006, J Biol, V5, P4, DOI 10.1186/jbiol37
   van Riet E, 2007, IMMUNOBIOLOGY, V212, P475, DOI 10.1016/j.imbio.2007.03.009
   Webb EL, 2012, JAIDS-J ACQ IMM DEF, V60, P307, DOI 10.1097/QAI.0b013e3182511e42
   Webb EL, 2011, LANCET, V377, P52, DOI 10.1016/S0140-6736(10)61457-2
   *WHO, 2006, WHO AFRO MEASL SIA F
   WHo- UNICEF, 2010, WKLY EPIDEMIOL REC
   Woodburn PW, 2009, PLOS NEGLECT TROP D, V3, DOI 10.1371/journal.pntd.0000473
   World Health Organization, 2018, Chapter 1: Manual for the Laboratory-based Surveillance of Measles, Rubella, and Congenital Rubella Syndrome
NR 42
TC 40
Z9 43
U1 0
U2 7
PU BIOMED CENTRAL LTD
PI LONDON
PA 236 GRAYS INN RD, FLOOR 6, LONDON WC1X 8HL, ENGLAND
SN 1471-2458
J9 BMC PUBLIC HEALTH
JI BMC Public Health
PD JUL 1
PY 2013
VL 13
AR 619
DI 10.1186/1471-2458-13-619
PG 9
WC Public, Environmental & Occupational Health
WE Science Citation Index Expanded (SCI-EXPANDED)
SC Public, Environmental & Occupational Health
GA 193SZ
UT WOS:000322583100001
PM 23816281
OA Green Published, gold
DA 2025-02-04
ER

PT J
AU Goulielmaki, E
   Kaforou, S
   Venugopal, K
   Loukeris, TG
   Siden-Kiamos, I
   Koussis, K
AF Goulielmaki, Evi
   Kaforou, Sofia
   Venugopal, Kannan
   Loukeris, Thanasis G.
   Siden-Kiamos, Inga
   Koussis, Konstantinos
TI Distinct effects of HIV protease inhibitors and ERAD inhibitors on
   zygote to ookinete transition of the malaria parasite
SO MOLECULAR AND BIOCHEMICAL PARASITOLOGY
LA English
DT Article
DE Malaria; Ookinete development; HIV protease inhibitors; ERAD inhibitors
ID ANTIMALARIAL-DRUG DELIVERY; PLASMODIUM-FALCIPARUM; IN-VIVO;
   TRANSMISSION; MOSQUITO; TARGET
AB In an effort to eradicate malaria, new interventions are proposed to include compound/vaccine development against pre-erythrocytic, erythrocytic and mosquito stages of Plasmodium. Drug repurposing might be an alternative approach to new antimalarials reducing the cost and the time required for drug development. Previous in vitro studies have examined the effects of protease inhibitors on different stages of the Plasmodium parasite, although the clinical relevance of this remains unclear. In this study we tested the putative effect of three HIV protease inhibitors, two general aspartyl protease inhibitors and three AAA-p97 ATPase inhibitors on the zygote to ookinete transition of the Plasmodium parasite. Apart from the two general aspartyl inhibitors, all other compounds had a profound effect on the development of the parasites. HIVPIs inhibited zygote to ookinete conversion by 75%-90%, while the three AAA-p97 ATPase inhibitors blocked conversion by 50%-90% at similar concentrations, while electron microscopy highlighted nuclear and structural abnormalities. Our results highlight a potential of HIV protease inhibitors and p97 inhibitors as transmission blocking agents for the eradication of malaria.
C1 [Goulielmaki, Evi; Kaforou, Sofia; Venugopal, Kannan; Loukeris, Thanasis G.; Siden-Kiamos, Inga; Koussis, Konstantinos] Fdn Res & Technol, Inst Mol Biol & Biotechnol, Hellas, Greece.
   [Koussis, Konstantinos] Francis Crick Inst, 1 Midland Rd, London NW1 1AT, England.
   [Venugopal, Kannan] Univ Lille, Ctr Infect & Immunite Lille, CHU Lille, Inst Pasteur Lille,CNRS UMR 8204,Inserm U1019, F-59019 Lille, France.
C3 Francis Crick Institute; Pasteur Network; Universite de Lille; Institut
   Pasteur Lille; CHU Lille; Centre National de la Recherche Scientifique
   (CNRS); CNRS - National Institute for Biology (INSB); Institut National
   de la Sante et de la Recherche Medicale (Inserm)
RP Koussis, K (corresponding author), Francis Crick Inst, 1 Midland Rd, London NW1 1AT, England.
EM Konstantinos.kousis@crick.ac.uk
RI Kousis, Konstantinos/K-7371-2019
OI Koussis, Konstantinos/0000-0002-6737-8724; VENUGOPAL,
   Kannan/0000-0002-1620-5524
FU Transmalaria bloc [GA223736]; Action "Supporting Postdoctoral
   Researchers" of the Operation Program "Education and Lifelong Learning"
   (Action's Beneficiary: General Secretariat for Research and Technology);
   European Social Fund (ESF); Greek State
FX The work was supported by the grant Transmalaria bloc (contract number
   GA223736) to T.G.L. Konstantinos Koussis was supported by the Action
   "Supporting Postdoctoral Researchers" of the Operation Program
   "Education and Lifelong Learning" (Action's Beneficiary: General
   Secretariat for Research and Technology), and is co-financed by the
   European Social Fund (ESF) and the Greek State. The authors would like
   to thank Mrs. Sandra Siakouli for the excellent technical support with
   TEM and Dr Yihong Ye (Laboratory of Molecular Biology, National
   Institute of Diabetes and Digestive and Kidney Diseases, National
   Institutes of Health, Bethesda, Maryland, United States of America) for
   CBU-028 and NA compounds. This work is dedicated to the memory of
   Thanasis G. Loukeris.
CR Andrews KT, 2006, ANTIMICROB AGENTS CH, V50, P639, DOI 10.1128/AAC.50.2.639-648.2006
   Auner HW, 2013, PLOS ONE, V8, DOI 10.1371/journal.pone.0074415
   Chung DWD, 2012, PLOS ONE, V7, DOI 10.1371/journal.pone.0043477
   Gantt S, 2013, CURR OPIN ONCOL, V25, P495, DOI 10.1097/CCO.0b013e328363dfee
   Harbut MB, 2012, P NATL ACAD SCI USA, V109, P21486, DOI 10.1073/pnas.1216016110
   Hobbs CV, 2013, AIDS, V27, P1674, DOI 10.1097/QAD.0b013e3283621dd4
   Hobbs CV, 2013, J INFECT DIS, V208, P139, DOI 10.1093/infdis/jit132
   Kraft TE, 2015, ANTIMICROB AGENTS CH, V59, P6203, DOI 10.1128/AAC.00899-15
   Li FW, 2010, J BIOL CHEM, V285, P8076, DOI 10.1074/jbc.M109.063388
   Maksimovic-Ivanic D, 2017, INT J CANCER, V140, P1713, DOI 10.1002/ijc.30529
   Marques J, 2017, NANOMED-NANOTECHNOL, V13, P515, DOI 10.1016/j.nano.2016.09.010
   Martin RE, 2012, ANTIMICROB AGENTS CH, V56, P2283, DOI 10.1128/AAC.00166-12
   Ojo KK, 2012, J CLIN INVEST, V122, P2301, DOI 10.1172/JCI61822
   Paaijmans K, 2014, FUTURE MICROBIOL, V9, P579, DOI 10.2217/fmb.14.30
   Parikh S, 2006, ANTIMICROB AGENTS CH, V50, P2207, DOI 10.1128/AAC.00022-06
   Sebastian S, 2012, CELL HOST MICROBE, V12, P9, DOI 10.1016/j.chom.2012.05.014
   SINDEN RE, 1985, PARASITOLOGY, V91, P227, DOI 10.1017/S0031182000057334
   Valdivieso E, 2007, EXP PARASITOL, V116, P77, DOI 10.1016/j.exppara.2006.10.006
   Vlachou D, 2004, CELL MICROBIOL, V6, P671, DOI 10.1111/j.1462-5822.2004.00394.x
   Wang QY, 2010, PLOS ONE, V5, DOI 10.1371/journal.pone.0015479
   WLODAWER A, 1993, ANNU REV BIOCHEM, V62, P543, DOI 10.1146/annurev.bi.62.070193.002551
NR 21
TC 4
Z9 5
U1 0
U2 3
PU ELSEVIER SCIENCE BV
PI AMSTERDAM
PA PO BOX 211, 1000 AE AMSTERDAM, NETHERLANDS
SN 0166-6851
EI 1872-9428
J9 MOL BIOCHEM PARASIT
JI Mol. Biochem. Parasitol.
PD MAR
PY 2018
VL 220
BP 10
EP 14
DI 10.1016/j.molbiopara.2017.12.003
PG 5
WC Biochemistry & Molecular Biology; Parasitology
WE Science Citation Index Expanded (SCI-EXPANDED)
SC Biochemistry & Molecular Biology; Parasitology
GA FZ5WB
UT WOS:000427665900003
PM 29305880
OA Green Accepted
DA 2025-02-04
ER

PT J
AU Smith, C
   Whittaker, M
AF Smith, Catherine
   Whittaker, Maxine
TI Beyond mobile populations: a critical review of the literature on
   malaria and population mobility and suggestions for future directions
SO MALARIA JOURNAL
LA English
DT Article
DE Mobile populations; Imported malaria; Border malaria; Community
   engagement; Malaria elimination
ID HUMAN MOVEMENT; RISK-FACTORS; HEALTH-CARE; ELIMINATION; MIGRATION;
   DISEASE; TRANSMISSION; ADHERENCE; KNOWLEDGE; PATTERNS
AB Background: Although population mobility is frequently cited as a barrier to malaria elimination, a comparatively small body of literature has attempted to systematically examine this issue. This article reviews the literature on malaria and mobile populations in order to critically examine the ways that malaria elimination experts perceive the risks surrounding population mobility. The article brings in perspectives from HIV/AIDS and other infectious disease control programmes working in areas of high population mobility. The article aims to move beyond the current tendency to identify mobile populations as a risk group and suggests ways to reconceptualize and respond to population mobility within malaria elimination.
   Methods: The review was commissioned by the Asia Pacific Malaria Elimination Network (APMEN). Searches were made using PubMed, ProQuest, Google and Google Scholar. The review includes English language published peer-reviewed literature and grey literature published up to November 2013.
   Results: The review identified three key themes in the literature: mobility, economic development and shifting land use; concerns about accessing mobile populations; and imported and border malaria. The review found that the literature treats mobile populations as a homogenous entity and is yet to develop a more accurate understanding of the true risks surrounding population mobility. Concerns about accessing mobile populations are overstated, and methods are suggested for working collaboratively with mobile populations. Finally, the review found that many concerns about mobile populations and imported malaria would be more productively framed as border health issues.
   Conclusion: The focus on mobile populations is both excessive and insufficiently examined within the current literature. By its very nature, population mobility requires malaria elimination programmes to look beyond isolated localities and demographic groups to respond to the interconnections that mobility creates between localities and population groups. Malaria programmes will gain greater clarity by refocusing the discussion away from mobile populations as a risk group and toward mobility as a system involving interconnected localities and multiple demographic groups. Rather than focusing on mobile populations as a risk group and a barrier to elimination, malaria elimination programmes ought to develop collaborative community engagement efforts in border areas and regions of high population mobility and where imported malaria is of concern.
C1 [Smith, Catherine; Whittaker, Maxine] Univ Queensland, Sch Populat Hlth, Brisbane, Qld 4006, Australia.
C3 University of Queensland
RP Smith, C (corresponding author), Univ Queensland, Sch Populat Hlth, Herston Campus, Brisbane, Qld 4006, Australia.
EM catherine.smith@uq.edu.au
RI ; Whittaker, Maxine/H-1990-2011
OI Smith, Catherine/0000-0003-1116-9584; Whittaker,
   Maxine/0000-0002-1677-2991
CR Arora NK, 2010, B WORLD HEALTH ORGAN, V88, P232, DOI 10.2471/BLT.09.072058
   Asiimwe C, 2011, AM J TROP MED HYG, V85, P26, DOI 10.4269/ajtmh.2011.10-0528
   Atkinson JA, 2011, MALARIA J, V10, DOI 10.1186/1475-2875-10-225
   Atkinson JAM, 2010, MALARIA J, V9, DOI 10.1186/1475-2875-9-93
   Ayi I, 2010, MALARIA J, V9, DOI 10.1186/1475-2875-9-98
   Aylward B, 2000, AM J PUBLIC HEALTH, V90, P1515, DOI 10.2105/AJPH.90.10.1515
   Barbieri AF, 2005, HUM ECOL, V33, P847, DOI 10.1007/s10745-005-8213-8
   Basseri H R, 2010, Bull Soc Pathol Exot, V103, P340, DOI 10.1007/s13149-010-0050-3
   Bhumiratana A, 2013, BIOMED RES INT, V2013, DOI 10.1155/2013/363417
   Bloland PB., 2002, Malaria Control during Mass Population Movements and Natural Disasters
   Brentlinger Paula E, 2006, Health Hum Rights, V9, P10, DOI 10.2307/4065400
   Canavati SE, 2013, STRATEGY ADDRESS MIG
   Carrara VI, 2013, PLOS MED, V10, DOI 10.1371/journal.pmed.1001398
   CHANTAVANICH S, 2000, MOBILITY HIV AIDS GR
   Chaveepojnkamjorn Wisit, 2005, Journal of the Medical Association of Thailand, V88, P1293
   Chaveepojnkamjorn Wisit, 2004, Southeast Asian Journal of Tropical Medicine and Public Health, V35, P48
   Coker RJ, 2011, LANCET, V377, P599, DOI 10.1016/S0140-6736(10)62004-1
   Cotter C, 2013, LANCET, V382, P900, DOI 10.1016/S0140-6736(13)60310-4
   Cui LW, 2012, ACTA TROP, V121, P227, DOI 10.1016/j.actatropica.2011.02.016
   Darby E, 2002, TOOLKIT HIV PREVENTI
   Deressa W, 2006, EJHD, V20, P134
   Durnez L, 2013, MALARIA J, V12, DOI 10.1186/1475-2875-12-329
   Dysoley L, 2008, ACTA TROP, V106, P207, DOI 10.1016/j.actatropica.2007.01.007
   Feachem RGA, 2010, LANCET, V376, P1566, DOI 10.1016/S0140-6736(10)61270-6
   Gushulak BD, 2004, CLIN INFECT DIS, V38, P1742, DOI 10.1086/421268
   Gushulak BD, 2006, EMERG THEMES EPIDEMI, V3, DOI 10.1186/1742-7622-3-3
   Hay SI, 2004, LANCET INFECT DIS, V4, P327, DOI 10.1016/S1473-3099(04)01043-6
   International Organization for Migration, 2013, GLOB REP POP MOB MAL
   Khamsiriwatchara A, 2011, MALARIA J, V10, DOI 10.1186/1475-2875-10-120
   Kitvatanachai Sirima, 2003, Southeast Asian Journal of Tropical Medicine and Public Health, V34, P48
   Koita K, 2013, MALARIA J, V12, DOI 10.1186/1475-2875-12-219
   Manimunda SP, 2011, INDIAN J MED RES, V133, P76
   Martens P, 2000, EMERG INFECT DIS, V6, P103, DOI 10.3201/eid0602.000202
   McMichael AJ, 2000, LANCET, V356, P495, DOI 10.1016/S0140-6736(00)02564-2
   Meankaew P, 2010, MALARIA J, V9, DOI 10.1186/1475-2875-9-237
   Michael Jose, 2009, COMP MIGR HIV AIDS I
   Moonen B, 2011, LANCET, V378, P750, DOI 10.1016/S0140-6736(11)61089-1
   Moore SJ, 2008, BMC PUBLIC HEALTH, V8, DOI 10.1186/1471-2458-8-344
   Ngom R, 2010, NAT HAZARDS, V55, P599, DOI 10.1007/s11069-009-9485-x
   Opiyo P, 2007, MALARIA J, V6, DOI 10.1186/1475-2875-6-48
   Pattanasin S, 2012, SE ASIAN J TROP MED, V43, P1313
   Pichainarong Natchaporn, 2004, Southeast Asian Journal of Tropical Medicine and Public Health, V35, P834
   Pindolia DK, 2012, MALARIA J, V11, DOI 10.1186/1475-2875-11-205
   Prothero R. M., 2001, Development in Practice, V11, P86, DOI 10.1080/109614520020019984
   Prothero RM, 2001, HEALTH RISK SOC, V3, P19, DOI 10.1080/713670171
   Renne Elisha, 2010, POLITICS POLIO NO NI
   Schlagenhauf P, 2011, MALARIA J, V10, DOI 10.1186/1475-2875-10-129
   SEVILLACASAS E, 1993, SOC SCI MED, V37, P1155, DOI 10.1016/0277-9536(93)90255-3
   SINGHANETRARENARD A, 1993, SOC SCI MED, V37, P1147, DOI 10.1016/0277-9536(93)90254-2
   Singhasivanon P., 1999, Southeast Asian J. Trop. Med. Public Health, V30, pi
   Singhasivanon P, 2013, SE ASIAN J TROP MED, V44, P46
   Singhasivanon P, 2013, SE ASIAN J TROP MED, V44, P201
   Singhasivanon P, 2013, SE ASIAN J TROP MED, V44, P166
   Singhasivanon P, 2013, SE ASIAN J TROP MED, V44, P1
   SKELDON R., 2000, Population Mobility and HIV Vulnerability in South East Asia: an assessment and analysis
   Stoddard ST, 2009, PLOS NEGLECT TROP D, V3, DOI 10.1371/journal.pntd.0000481
   Sturrock H, 2014, EFFECTIVE RESPONSES
   Tatem AJ, 2010, P NATL ACAD SCI USA, V107, P12222, DOI 10.1073/pnas.1002971107
   Tatem AJ, 2009, MALARIA J, V8, DOI 10.1186/1475-2875-8-287
   Terry M, 2008, TELEMED J E-HEALTH, V14, P520, DOI 10.1089/tmj.2008.8495
   Tipmontree R, 2009, SE ASIAN J TROP MED, V40, P1148
   Tynan A, 2011, MAL J, V10, P1
   Wangroongsarb P, 2011, MALARIA J, V10, DOI 10.1186/1475-2875-10-117
   Wesolowski A, 2012, SCIENCE, V338, P267, DOI 10.1126/science.1223467
   Wickramage K, 2013, MALARIA J, V12, DOI 10.1186/1475-2875-12-276
   Williams HA, 2013, MALARIA J, V12, DOI 10.1186/1475-2875-12-121
   World Health Organization, 2013, BIR M HLTH BORD GREA
   Zurovac D, 2011, LANCET, V378, P795, DOI 10.1016/S0140-6736(11)60783-6
NR 68
TC 50
Z9 56
U1 0
U2 19
PU BMC
PI LONDON
PA CAMPUS, 4 CRINAN ST, LONDON N1 9XW, ENGLAND
EI 1475-2875
J9 MALARIA J
JI Malar. J.
PD AUG 9
PY 2014
VL 13
AR 307
DI 10.1186/1475-2875-13-307
PG 10
WC Infectious Diseases; Parasitology; Tropical Medicine
WE Science Citation Index Expanded (SCI-EXPANDED)
SC Infectious Diseases; Parasitology; Tropical Medicine
GA AN5OL
UT WOS:000340640900001
PM 25106437
OA gold, Green Published
DA 2025-02-04
ER

PT J
AU Mermin, J
   Lule, J
   Ekwaru, JP
   Malamba, S
   Downing, R
   Ransom, R
   Kaharuza, F
   Culver, D
   Kizito, F
   Bunnell, R
   Kigozi, A
   Nakanjako, D
   Wafula, W
   Quick, R
AF Mermin, J
   Lule, J
   Ekwaru, JP
   Malamba, S
   Downing, R
   Ransom, R
   Kaharuza, F
   Culver, D
   Kizito, F
   Bunnell, R
   Kigozi, A
   Nakanjako, D
   Wafula, W
   Quick, R
TI Effect of co-trimoxazole prophylaxis on morbidity, mortality, CD4-cell
   count, and viral load in HIV infection in rural Uganda
SO LANCET
LA English
DT Article
ID TRIMETHOPRIM-SULFAMETHOXAZOLE PROPHYLAXIS;
   PNEUMOCYSTIS-CARINII-PNEUMONIA; IMMUNODEFICIENCY-VIRUS DISEASE;
   PLASMODIUM-FALCIPARUM; BACTERIAL PNEUMONIA; RANDOMIZED-TRIAL;
   COTE-DIVOIRE; OPPORTUNISTIC INFECTIONS; HIV-1-INFECTED ADULTS; IMMUNE
   ACTIVATION
AB Background Prophylaxis with co-trimoxazole (trimethoprim-sulphamethoxazole) is recommended for people with HIV infection or AIDS but is rarely used in Africa. We assessed the effect of such prophylaxis on morbidity, mortality, CD4-cell count, and viral load among people with HIV infection living in rural Uganda, an area with high rates of bacterial resistance to co-trimoxazole.
   Methods Between April, 2001, and March, 2003, we enrolled, and followed up with weekly home visits, 509 individuals with HIV-1 infection and their 1522 HIV-negative household members. After 5 months of follow-up, HIV-positive participants were offered daily co-trimoxazole prophylaxis (800 mg trimethoprim, 160 mg sulphamethoxazole) and followed up for a further 1 - 5 years. We assessed rates of malaria, diarrhoea, hospital admission, and death.
   Findings Co-trimoxazole was well tolerated with rare (<2% per person-year) adverse reactions. Even though rates of resistance in diarrhoeal pathogens were high (76%), co-trimoxazole prophylaxis was associated with a 46% reduction in mortality (hazard ratio 0.54 [95% CI 0.35-0.84], p=0.006) and lower rates of malaria (multivariate incidence rate ratio 0.28 [0.19-0.40], p<0.0001), diarrhoea (0.65 [0.53-0.81], p<0.0001), and hospital admission (0.69 [0.48-0.98), p=0.04). The annual rate of decline in CD4-cell count was less during prophylaxis than before (77 vs 203 cells per mu L, p<0.0001), and the annual rate of increase in viral load was lower (0.08 vs 0 - 90 logo copies per mL, p=0.01).
   Interpretation Daily co-trimoxazole prophylaxis was associated with reduced morbidity and mortality and had beneficial effects on CD4-cell count and viral load. Co-trimoxazole prophylaxis is a readily available, effective intervention for people with HIV infection in Africa.
C1 Ctr Dis Control & Prevent, CDC Uganda, Global AIDS Program, Natl Ctr HIV STD & TB Prevent, Atlanta, GA USA.
   Ctr Dis Control & Prevent, Hepatitis Branch, Div Viral Dis, Atlanta, GA USA.
   Ctr Dis Control & Prevent, Foodborne & Diarrheal Dis Branch, Div Bacterial & Mycot Dis, Natl Ctr Infect Dis, Atlanta, GA USA.
   AIDS Support Org, Kampala, Uganda.
C3 Centers for Disease Control & Prevention - USA; Centers for Disease
   Control & Prevention - USA; Centers for Disease Control & Prevention -
   USA; National Center for Infectious Diseases (NCID)
RP Uganda Virus Res Inst, POB 49, Entebbe, Uganda.
EM jhm7@cdc.gov
RI Mermin, Jonathan/J-9847-2012; Nakanjako, Damalie/ACF-3922-2022
OI Ransom, Ray/0009-0005-6641-4171; Nakanjako, Damalie/0000-0002-0935-2112
CR Anglaret X, 1999, LANCET, V353, P1463, DOI 10.1016/S0140-6736(98)07399-1
   Anglaret X, 2001, LANCET, V358, P1027, DOI 10.1016/S0140-6736(01)06227-4
   Badri M, 1999, LANCET, V354, P334, DOI 10.1016/S0140-6736(05)75237-5
   Badri M, 2001, AIDS, V15, P1143, DOI 10.1097/00002030-200106150-00009
   Brou H, 2003, AIDS CARE, V15, P629, DOI 10.1080/09540120310001595113
   Bush CE, 1996, J ACQ IMMUN DEF SYND, V13, P23, DOI 10.1097/00042560-199609000-00004
   Chaisson RE, 1998, AIDS, V12, P29, DOI 10.1097/00002030-199801000-00004
   Donovan RM, 1996, J INFECT DIS, V174, P401, DOI 10.1093/infdis/174.2.401
   Dorsey G, 2002, LANCET, V360, P2031, DOI 10.1016/S0140-6736(02)12021-6
   El-Sadr WM, 1999, CLIN INFECT DIS, V29, P775, DOI 10.1086/520433
   Hoffman IF, 1999, AIDS, V13, P487, DOI 10.1097/00002030-199903110-00007
   Iyer JK, 2001, LANCET, V358, P1066, DOI 10.1016/S0140-6736(01)06201-8
   Kaplan JE, 1999, CLIN INFECT DIS, V29, P544, DOI 10.1086/598630
   KAPLAN JE, 2002, GUIDELINES PREVENTIN
   Kilian AHD, 1998, T ROY SOC TROP MED H, V92, P197, DOI 10.1016/S0035-9203(98)90748-9
   Maynart M, 2001, J ACQ IMMUN DEF SYND, V26, P130, DOI 10.1097/00126334-200102010-00004
   Mole L, 1997, J INFECT DIS, V176, P766, DOI 10.1086/517297
   Mwansa J, 2002, EMERG INFECT DIS, V8, P92, DOI 10.3201/eid0801.010018
   *NCCLS, 1998, NCCLS PERF STAND ANT
   Osmond DH, 1999, CLIN INFECT DIS, V29, P536, DOI 10.1086/598629
   Rabaud C, 2001, SCAND J INFECT DIS, V33, P759, DOI 10.1080/003655401317074581
   Rapuoda B, 2003, TROP MED INT HEALTH, V8, P860, DOI 10.1046/j.1360-2276.2003.01114.x
   Salazar-Gonzalez JF, 1998, J INFECT DIS, V178, P423, DOI 10.1086/515629
   Seage GR, 2002, J ACQ IMMUN DEF SYND, V30, P421, DOI [10.1097/01.QAI.0000021700.48448.69, 10.1097/00042560-200208010-00008]
   UNAIDS/WHO, 2000, PROV WHO UNAIDS SECR
   Wawer MJ, 1999, LANCET, V353, P525, DOI 10.1016/S0140-6736(98)06439-3
   Weissman D, 1996, J EXP MED, V183, P687, DOI 10.1084/jem.183.2.687
   Whitworth J, 2000, LANCET, V356, P1051, DOI 10.1016/S0140-6736(00)02727-6
   Wiktor SZ, 1999, LANCET, V353, P1469, DOI 10.1016/S0140-6736(99)03465-0
   Wolday D, 2002, JAIDS-J ACQ IMM DEF, V31, P56, DOI 10.1097/00126334-200209010-00008
   Xiao LH, 1998, J INFECT DIS, V177, P437, DOI 10.1086/514212
   Yoshimine H, 2001, AM J TROP MED HYG, V64, P172
   Zachariah R, 2003, AIDS, V17, P1053, DOI 10.1097/00002030-200305020-00015
   Zar H J, 2001, SADJ, V56, P617
NR 34
TC 272
Z9 289
U1 0
U2 5
PU ELSEVIER SCIENCE INC
PI NEW YORK
PA 360 PARK AVE SOUTH, NEW YORK, NY 10010-1710 USA
SN 0140-6736
EI 1474-547X
J9 LANCET
JI Lancet
PD OCT 16
PY 2004
VL 364
IS 9443
BP 1428
EP 1434
DI 10.1016/S0140-6736(04)17225-5
PG 7
WC Medicine, General & Internal
WE Science Citation Index Expanded (SCI-EXPANDED)
SC General & Internal Medicine
GA 862IX
UT WOS:000224485300029
PM 15488218
DA 2025-02-04
ER

PT J
AU Atun, R
   Knaul, FM
   Akachi, Y
   Frenk, J
AF Atun, Rifat
   Marie Knaul, Felicia
   Akachi, Yoko
   Frenk, Julio
TI Innovative financing for health: what is truly innovative?
SO LANCET
LA English
DT Article
ID DEVELOPMENT ASSISTANCE; SYSTEM REFORM; PROGRAMS
AB Development assistance for health has increased every year between 2000 and 2010, particularly for HIV/AIDS, tuberculosis, and malaria, to reach US$26.66 billion in 2010. The continued global economic crisis means that increased external financing from traditional donors is unlikely in the near term. Hence, new funding has to be sought from innovative financing sources to sustain the gains made in global health, to achieve the health Millennium Development Goals, and to address the emerging burden from non-communicable diseases. We use the value chain approach to conceptualise innovative financing. With this framework, we identify three integrated innovative financing mechanisms-GAVI, Global Fund, and UNITAID-that have reached a global scale. These three financing mechanisms have innovated along each step of the innovative finance value chain-namely resource mobilisation, pooling, channelling, resource allocation, and implementation-and integrated these steps to channel large amounts of funding rapidly to low-income and middle-income countries to address HIV/AIDS, malaria, tuberculosis, and vaccine-preventable diseases. However, resources mobilised from international innovative financing sources are relatively modest compared with donor assistance from traditional sources. Instead, the real innovation has been establishment of new organisational forms as integrated financing mechanisms that link elements of the financing value chain to more effectively and efficiently mobilise, pool, allocate, and channel financial resources to low-income and middle-income countries and to create incentives to improve implementation and performance of national programmes. These mechanisms provide platforms for health funding in the future, especially as efforts to grow innovative financing have faltered. The lessons learnt from these mechanisms can be used to develop and expand innovative financing from international sources to address health needs in low-income and middle-income countries.
C1 [Atun, Rifat] Univ London Imperial Coll Sci Technol & Med, Sch Business, London SW7 2AZ, England.
   [Atun, Rifat] Univ London Imperial Coll Sci Technol & Med, Fac Med, London SW7 2AZ, England.
   [Marie Knaul, Felicia] Harvard Global Equity Initiat, Boston, MA USA.
   [Marie Knaul, Felicia] Mexican Hlth Fdn, Mexico City, DF, Mexico.
   [Akachi, Yoko] Global Fund Fight AIDS TB & Malaria, Geneva, Switzerland.
   [Frenk, Julio] Harvard Univ, Sch Publ Hlth, Boston, MA 02115 USA.
C3 Imperial College London; Imperial College London; Harvard University;
   Harvard T.H. Chan School of Public Health
RP Atun, R (corresponding author), Univ London Imperial Coll Sci Technol & Med, Sch Business, S Kensington Campus, London SW7 2AZ, England.
EM r.atun@imperial.ac.uk
RI Atun, Rifat/AAH-5537-2021
OI Atun, Rifat/0000-0002-1531-5983; Knaul, Felicia/0000-0002-0512-4788
CR [Anonymous], MOR MON HLTH MOR HLT
   [Anonymous], FIN REP
   [Anonymous], CRED REP SYST AID AC
   [Anonymous], KEY FIG DON CONTR PL
   [Anonymous], DON CONTR
   [Anonymous], 5111 WORLD BANK
   [Anonymous], 2 BROOK GLOB EC DEV
   [Anonymous], WHAT IS INN FIN
   [Anonymous], FIN GLOB HLTH 2011 C
   [Anonymous], MASSIVEGOOD WHO WE A
   [Anonymous], 2003, MONT CONS INT C FIN
   [Anonymous], 2011, SOL TOB CONTR
   [Anonymous], BUSINESS CYCLES
   [Anonymous], FUND FIN
   Atun R, 2011, JAIDS-J ACQ IMM DEF, V57, pS72, DOI 10.1097/QAI.0b013e318221842a
   Atun R, 2009, JAIDS-J ACQ IMM DEF, V52, pS67, DOI 10.1097/QAI.0b013e3181bbcd58
   Atun RA, 2007, INT J INNOV MANAG, V11, P299, DOI 10.1142/S1363919607001709
   Frenk J, 2006, LANCET, V368, P3, DOI 10.1016/S0140-6736(06)68942-3
   Fryatt R, 2010, LANCET, V375, P419, DOI 10.1016/S0140-6736(09)61833-X
   Gates B., 2011, Innovation With Impact: Financing 21st Century Development
   Hecht R., 2010, Innovative Financing for Global Health: A Moment for Expanded U.S. Engagement?
   Knaul FeliciaM., 2012, Closing the Cancer Divide: An Equity Imperative
   Murray CJL, 2011, LANCET, V378, P8, DOI 10.1016/S0140-6736(10)62356-2
   Pitt C, 2010, LANCET, V376, P1485, DOI 10.1016/S0140-6736(10)61302-5
   Porter M.E., 1985, CREATING SUSTAINING
   Rasschaert F., 2011, J Int AIDS Soc, V14, P1
   Sepúlveda J, 2006, LANCET, V368, P2017, DOI 10.1016/S0140-6736(06)69569-X
   SIMONETTI R, 1995, SCIENTOMETRICS, V32, P77, DOI 10.1007/BF02020190
   Stover J, 2011, PLOS ONE, V6, DOI 10.1371/journal.pone.0021048
   Vujicic M., 2012, Health Policy Plan
   WHO, 2010, WOR HEALT REP, P1
NR 31
TC 64
Z9 65
U1 0
U2 39
PU ELSEVIER SCIENCE INC
PI NEW YORK
PA STE 800, 230 PARK AVE, NEW YORK, NY 10169 USA
SN 0140-6736
EI 1474-547X
J9 LANCET
JI Lancet
PD DEC 8
PY 2012
VL 380
IS 9858
BP 2044
EP 2049
DI 10.1016/S0140-6736(12)61460-3
PG 6
WC Medicine, General & Internal
WE Science Citation Index Expanded (SCI-EXPANDED)
SC General & Internal Medicine
GA 051KI
UT WOS:000312124900035
PM 23102585
DA 2025-02-04
ER

PT J
AU Smolarek, D
   Bertrand, O
   Czerwinski, M
   Colin, Y
   Etchebest, C
   de Brevern, AG
AF Smolarek, D.
   Bertrand, O.
   Czerwinski, M.
   Colin, Y.
   Etchebest, C.
   de Brevern, A. G.
TI Multiple interests in structural models of DARC transmembrane protein
SO TRANSFUSION CLINIQUE ET BIOLOGIQUE
LA English
DT Article
DE Transmembrane protein; Comparative modelling; Bioinformatics; Protein
   docking; Flexible docking; Camelid VHHs; Malaria Cancer
ID DUFFY ANTIGEN RECEPTOR; HIDDEN-MARKOV-MODEL; BLOOD-GROUP ANTIGEN;
   MEMBRANE-PROTEINS; PLASMODIUM-VIVAX; STRUCTURE PREDICTION; CHEMOKINES
   DARC; TOPOLOGY PREDICTION; BINDING-PROTEIN; SECONDARY STRUCTURE
AB Duffy Antigen Receptor for Chemokines (DARC) Is an unusual transmembrane chemokine receptor which (i) binds the two main chemokine families and (ii) does not transduct any signal as it lacks the DRY consensus sequence It is considered as silent chemokine receptor. a tank useful for chemiotactism DARC had been particularly studied as a major actor of malaria infection by Plasmodium vivax It is also implicated in multiple chemokine inflammation. inflammatory diseases, in cancer and might play a role in HIV infection and AIDS In this review, we focus on the interest to build structural model of DARC to understand more precisely its abilities to bind its physiological ligand CXCL8 and its malaria ligand We also present innovative development on VHHs able to bind DARC protein We underline difficulties and limitations of such bioinformatics approaches and highlight the crucial importance of biological data to conduct these kinds of researches (C) 2010 Elsevier Masson SAS All rights reserved
C1 [Smolarek, D.; Bertrand, O.; Colin, Y.; Etchebest, C.; de Brevern, A. G.] INSERM, UMR S 665, F-75739 Paris 15, France.
   [Smolarek, D.; Bertrand, O.; Colin, Y.; Etchebest, C.; de Brevern, A. G.] Univ Paris 07, F-75739 Paris 15, France.
   [Smolarek, D.; Bertrand, O.; Colin, Y.; Etchebest, C.; de Brevern, A. G.] Inst Natl Transfus Sanguine, F-75739 Paris 15, France.
   [Smolarek, D.; Czerwinski, M.] Polish Acad Sci, Ludwik Hirszfeld Inst Immunol & Expt Therapy, Wroclaw, Poland.
C3 Institut National de la Sante et de la Recherche Medicale (Inserm);
   Universite Paris Cite; Polish Academy of Sciences; Hirszfeld Institute
   of Immunology & Experimental Therapy of the Polish Academy of Sciences
RP de Brevern, AG (corresponding author), INSERM, UMR S 665, 6 Rue Alexandre Cabanel, F-75739 Paris 15, France.
RI etchebest, catherine/O-2485-2019; de Brevern, Alexandre/B-4788-2009;
   colin, yves/O-1910-2017
OI Czerwinski, Marcin/0000-0003-2859-3699; de Brevern,
   Alexandre/0000-0001-7112-5626; colin, yves/0000-0001-5196-4254;
   etchebest, catherine/0000-0002-5871-2372
FU French Ministry of Research; Universite Paris Diderot - Paris 7; French
   National Institute for Blood Transfusion (INTS); Ministry of Science and
   Higher Education of Poland [N N302 118835]; Polonium Partenariat Hubert
   Curien
FX D S was supported by scholarship from French Embassy in Warsaw and from
   the Flemish government. This work was supported by grants from the
   French Ministry of Research, universite Paris Diderot - Paris 7, French
   National Institute for Blood Transfusion (INTS), French Institute for
   Health and Medical Research (INSERM) Project was supported by grant no N
   N302 118835 from the Ministry of Science and Higher Education of Poland
   and in part by a Polonium Partenariat Hubert Curien grant.
CR ALTSHUL SF, 1997, NUCLEIC ACIDS RES, V25, P402
   [Anonymous], 1993, Biol. Chem. Hoppe Seyler
   Avril M, 2009, MALARIA J, V8, DOI 10.1186/1475-2875-8-143
   Baral TN, 2006, NAT MED, V12, P580, DOI 10.1038/nm1395
   Baysal C, 2001, PROTEINS, V43, P150, DOI 10.1002/1097-0134(20010501)43:2<150::AID-PROT1027>3.0.CO;2-M
   Beck Z, 2009, PLOS ONE, V4, DOI 10.1371/journal.pone.0008297
   Ben Abderrazek R, 2009, BIOCHEM J, V424, P263, DOI 10.1042/BJ20090697
   BERENDSEN HJC, 1995, COMPUT PHYS COMMUN, V91, P43, DOI 10.1016/0010-4655(95)00042-E
   Berman HM, 2000, NUCLEIC ACIDS RES, V28, P235, DOI 10.1093/nar/28.1.235
   Borroni EM, 2008, IMMUNOL INVEST, V37, P483, DOI 10.1080/08820130802191318
   Canutescu AA, 2003, PROTEIN SCI, V12, P2001, DOI 10.1110/ps.03154503
   Cao BQ, 2006, BIOINFORMATICS, V22, P303, DOI 10.1093/bioinformatics/bti784
   Chakera A, 2008, MOL PHARMACOL, V73, P1362, DOI 10.1124/mol.107.040915
   Chootong P, 2010, INFECT IMMUN, V78, P1089, DOI 10.1128/IAI.01036-09
   CLAROS MG, 1994, COMPUT APPL BIOSCI, V10, P685
   Comeau SR, 2004, BIOINFORMATICS, V20, P45, DOI 10.1093/bioinformatics/btg371
   Comeau SR, 2004, NUCLEIC ACIDS RES, V32, pW96, DOI 10.1093/nar/gkh354
   Crump MP, 1997, EMBO J, V16, P6996, DOI 10.1093/emboj/16.23.6996
   Cserzo M, 1997, PROTEIN ENG, V10, P673, DOI 10.1093/protein/10.6.673
   CUTBUSH M, 1950, HEREDITY, V4, P383, DOI 10.1038/hdy.1950.31
   Czerwinski M, 2007, BIOCHEM BIOPH RES CO, V356, P816, DOI 10.1016/j.bbrc.2007.03.054
   De Brevern AG, 2007, J BIOSCIENCES, V32, P51, DOI 10.1007/s12038-007-0006-3
   de Brevern AG, 2000, PROTEINS, V41, P271, DOI 10.1002/1097-0134(20001115)41:3<271::AID-PROT10>3.0.CO;2-Z
   de Brevern AG, 2005, BBA-GEN SUBJECTS, V1724, P288, DOI 10.1016/j.bbagen.2005.05.016
   de Brevern Alexandre G., 2005, In Silico Biology, V5, P283
   de Brevern Alexandre G, 2004, In Silico Biol, V4, P381
   de Brevern Alexandre G., 2009, Infectious Disorders - Drug Targets, V9, P289
   de Brevern Alexandre G., 2009, Infectious Disorders - Drug Targets, V9, P246
   De Genst E, 2004, J BIOL CHEM, V279, P53593, DOI 10.1074/jbc.M407843200
   Deber CM, 2001, PROTEIN SCI, V10, P212, DOI 10.1110/ps.30301
   DEBREVERN AG, METHODS MO IN PRESS
   Decanniere K, 2001, J MOL BIOL, V313, P473, DOI 10.1006/jmbi.2001.5075
   DeLano W.L., 2020, The PyMOL Molecular Graphics System
   Dias FMV, 2004, J BIOL CHEM, V279, P25517, DOI 10.1074/jbc.M401647200
   Dumoulin M, 2003, NATURE, V424, P783, DOI 10.1038/nature01870
   Etchebest C, 2005, PROTEINS, V59, P810, DOI 10.1002/prot.20458
   Fernandez-Fuentes N, 2007, NUCLEIC ACIDS RES, V35, pW363, DOI 10.1093/nar/gkm341
   Fernández-Recio J, 2003, PROTEINS, V52, P113, DOI 10.1002/prot.10383
   Gao X, 2009, BMC STRUCT BIOL, V9, DOI 10.1186/1472-6807-9-28
   Guo JT, 2004, NUCLEIC ACIDS RES, V32, pW522, DOI 10.1093/nar/gkh414
   Hadley TJ, 1997, BLOOD, V89, P3077, DOI 10.1182/blood.V89.9.3077
   HADLEY TJ, 1994, J CLIN INVEST, V94, P985, DOI 10.1172/JCI117465
   HAMERSCASTERMAN C, 1993, NATURE, V363, P446, DOI 10.1038/363446a0
   Harrington SE, 2009, STRUCTURE, V17, P1092, DOI 10.1016/j.str.2009.06.009
   He WJ, 2008, CELL HOST MICROBE, V4, P52, DOI 10.1016/j.chom.2008.06.002
   Higgins MK, 2008, J BIOL CHEM, V283, P21842, DOI 10.1074/jbc.C800086200
   Hirokawa T, 1998, BIOINFORMATICS, V14, P378, DOI 10.1093/bioinformatics/14.4.378
   Hoffman GR, 2003, MOL CELL, V12, P615, DOI 10.1016/j.molcel.2003.08.002
   Hollup SM, 2005, BMC BIOINFORMATICS, V6, DOI 10.1186/1471-2105-6-52
   Horton LW, 2007, CANCER RES, V67, P9791, DOI 10.1158/0008-5472.CAN-07-0246
   Horuk R, 1996, J LEUKOCYTE BIOL, V59, P29, DOI 10.1002/jlb.59.1.29
   Hubbard SJ., 1993, NACCESS, computer program
   IKIN EW, 1951, NATURE, V168, P1077, DOI 10.1038/1681077b0
   Jaakola VP, 2008, SCIENCE, V322, P1211, DOI 10.1126/science.1164772
   JONES DT, 1994, BIOCHEMISTRY-US, V33, P3038, DOI 10.1021/bi00176a037
   Jones DT, 1999, J MOL BIOL, V292, P195, DOI 10.1006/jmbi.1999.3091
   Jones DT, 1998, FEBS LETT, V423, P281, DOI 10.1016/S0014-5793(98)00095-7
   Julg B, 2009, CELL HOST MICROBE, V5, P413, DOI 10.1016/j.chom.2009.04.009
   Juretic D, 2002, J CHEM INF COMP SCI, V42, P620, DOI 10.1021/ci010263s
   JURETIC D, 1993, BIOPOLYMERS, V33, P255, DOI 10.1002/bip.360330208
   KABSCH W, 1983, BIOPOLYMERS, V22, P2577, DOI 10.1002/bip.360221211
   Kelley LA, 2009, NAT PROTOC, V4, P363, DOI 10.1038/nprot.2009.2
   Kihara D, 1998, PROTEIN ENG, V11, P961, DOI 10.1093/protein/11.11.961
   King CL, 2008, P NATL ACAD SCI USA, V105, P8363, DOI 10.1073/pnas.0800371105
   Kosinski J, 2005, PROTEINS, V61, P106, DOI 10.1002/prot.20726
   Krogh A, 2001, J MOL BIOL, V305, P567, DOI 10.1006/jmbi.2000.4315
   Kulkarni H, 2009, BLOOD, V114, P2783, DOI 10.1182/blood-2009-04-215186
   Kutzner C, 2007, J COMPUT CHEM, V28, P2075, DOI 10.1002/jcc.20703
   Lachgar A, 1998, BIOMED PHARMACOTHER, V52, P436, DOI 10.1016/S0753-3322(99)80021-3
   LASKOWSKI RA, 1993, J APPL CRYSTALLOGR, V26, P283, DOI 10.1107/S0021889892009944
   Lentsch AB, 2002, FASEB J, V16, P1093, DOI 10.1096/fj.02-0066hyp
   LeVanKim C, 1997, BLOOD, V90, P2851, DOI 10.1182/blood.V90.7.2851.2851_2851_2853
   Lindahl E, 2006, NUCLEIC ACIDS RES, V34, pW52, DOI 10.1093/nar/gkl082
   Martinez GL, 2000, J ELECTRON MATER, V29, P325, DOI 10.1007/s11664-000-0072-x
   Mayor A, 2009, INFECT IMMUN, V77, P3857, DOI 10.1128/IAI.00049-09
   McLuskey K, 2010, EUR BIOPHYS J BIOPHY, V39, P723, DOI 10.1007/s00249-009-0546-6
   Menard D, 2010, P NATL ACAD SCI USA, V107, P5967, DOI 10.1073/pnas.0912496107
   MILLER LH, 1975, SCIENCE, V189, P561, DOI 10.1126/science.1145213
   MILLER LH, 1976, NEW ENGL J MED, V295, P302, DOI 10.1056/NEJM197608052950602
   Mitaku S, 2002, BIOINFORMATICS, V18, P608, DOI 10.1093/bioinformatics/18.4.608
   Mitaku S, 1999, PROTEIN ENG, V12, P953, DOI 10.1093/protein/12.11.953
   Muyldermans S, 2009, VET IMMUNOL IMMUNOP, V128, P178, DOI 10.1016/j.vetimm.2008.10.299
   NEOTE K, 1994, BLOOD, V84, P44
   NEOTE K, 1993, CELL, V72, P415, DOI 10.1016/0092-8674(93)90118-A
   Neumann S, 2010, PROTEINS, V78, P1760, DOI 10.1002/prot.22692
   Newstead S, 2008, PROTEIN SCI, V17, P466, DOI 10.1110/ps.073263108
   Okada T, 2004, J MOL BIOL, V342, P571, DOI 10.1016/j.jmb.2004.07.044
   Palczewski K, 2000, SCIENCE, V289, P739, DOI 10.1126/science.289.5480.739
   Pasquier C, 1999, PROTEIN ENG, V12, P631, DOI 10.1093/protein/12.8.631
   Pasquier C, 1999, PROTEIN ENG, V12, P381, DOI 10.1093/protein/12.5.381
   PEIPER SC, 1995, J EXP MED, V181, P1311, DOI 10.1084/jem.181.4.1311
   PERSSON B, 1994, J MOL BIOL, V237, P182, DOI 10.1006/jmbi.1994.1220
   Persson B, 1996, PROTEIN SCI, V5, P363
   Pruenster M, 2006, BIOCHEM SOC T, V34, P1005, DOI 10.1042/BST0341005
   Pruenster M, 2009, NAT IMMUNOL, V10, P101, DOI 10.1038/ni.1675
   PYLOUSTER J, 2010, AMINO ACIDS IN PRESS
   Reutershan J, 2009, EUR J IMMUNOL, V39, P1597, DOI 10.1002/eji.200839089
   Rocchia W, 2001, J PHYS CHEM B, V105, P6507, DOI 10.1021/jp010454y
   ROST B, 1995, PROTEIN SCI, V4, P521
   Rost B, 1996, PROTEIN SCI, V5, P1704, DOI 10.1002/pro.5560050824
   Rot A, 2010, FRONT BIOSCI-LANDMRK, V15, P645, DOI 10.2741/3638
   Rowe JA, 2009, CURR OPIN HEMATOL, V16, P480, DOI 10.1097/MOH.0b013e3283313de0
   SALI A, 1993, J MOL BIOL, V234, P779, DOI 10.1006/jmbi.1993.1626
   SALI A, 1990, J MOL BIOL, V212, P403, DOI 10.1016/0022-2836(90)90134-8
   SANGER R, 1955, BRIT J HAEMATOL, V1, P370, DOI 10.1111/j.1365-2141.1955.tb05523.x
   Shen H, 2006, FASEB J, V20, P59, DOI 10.1096/fj.05-4764com
   Shen HB, 2008, PLOS ONE, V3, DOI 10.1371/journal.pone.0002399
   Shi JY, 2001, J MOL BIOL, V310, P243, DOI 10.1006/jmbi.2001.4762
   SIM BKL, 1994, SCIENCE, V264, P1941, DOI 10.1126/science.8009226
   Singh K, 2008, NAT STRUCT MOL BIOL, V15, P932, DOI 10.1038/nsmb.1479
   Singh SK, 2006, NATURE, V439, P741, DOI 10.1038/nature04443
   Smith E, 2008, ARTHRITIS RHEUM, V58, P1968, DOI 10.1002/art.23545
   SMOLAREK D, CELL MOL LI IN PRESS
   Söding J, 2005, BIOINFORMATICS, V21, P951, DOI 10.1093/bioinformatics/bti125
   Souza-Silva FA, 2010, AM J TROP MED HYG, V82, P185, DOI 10.4269/ajtmh.2010.08-0580
   Storti-Melo LM, 2009, T ROY SOC TROP MED H, V103, P672, DOI 10.1016/j.trstmh.2008.07.018
   Suhre K, 2004, NUCLEIC ACIDS RES, V32, pW610, DOI 10.1093/nar/gkh368
   Suhre K, 2004, ACTA CRYSTALLOGR D, V60, P796, DOI 10.1107/S0907444904001982
   THOMPSON JD, 1994, NUCLEIC ACIDS RES, V22, P4673, DOI 10.1093/nar/22.22.4673
   Tolia NH, 2005, CELL, V122, P183, DOI 10.1016/j.cell.2005.05.033
   Tournamille C, 2000, TRANSFUS CLIN BIOL, V7, P497, DOI 10.1016/S1246-7820(00)80038-5
   Tournamille C, 2005, MOL BIOCHEM PARASIT, V144, P100, DOI 10.1016/j.molbiopara.2005.04.016
   Tournamille C, 2004, IMMUNOGENETICS, V55, P682, DOI 10.1007/s00251-003-0633-2
   Tournamille C, 2003, BRIT J HAEMATOL, V122, P1014, DOI 10.1046/j.1365-2141.2003.04533.x
   Tournamille C, 1998, BLOOD, V92, P2147, DOI 10.1182/blood.V92.6.2147.418k04_2147_2156
   TOURNAMILLE C, 1995, HUM GENET, V95, P407, DOI 10.1007/BF00208965
   Tournamille C, 1997, J BIOL CHEM, V272, P16274, DOI 10.1074/jbc.272.26.16274
   TOURNAMILLE C, 1995, NAT GENET, V10, P224, DOI 10.1038/ng0695-224
   Tusnády GE, 2001, BIOINFORMATICS, V17, P849, DOI 10.1093/bioinformatics/17.9.849
   Tusnády GE, 2005, NUCLEIC ACIDS RES, V33, pD275, DOI 10.1093/nar/gki002
   Tusnady GE, 1998, J MOL BIOL, V283, P489, DOI 10.1006/jmbi.1998.2107
   Valadié H, 2003, J MOL BIOL, V332, P657, DOI 10.1016/S0022-2836(03)00851-9
   Van der Spoel D, 2005, J COMPUT CHEM, V26, P1701, DOI 10.1002/jcc.20291
   Viklund H, 2004, PROTEIN SCI, V13, P1908, DOI 10.1110/ps.04625404
   von Heijne G, 2006, NAT REV MOL CELL BIO, V7, P909, DOI 10.1038/nrm2063
   VONHEIJNE G, 1992, J MOL BIOL, V225, P487, DOI 10.1016/0022-2836(92)90934-C
   Walley NM, 2009, CELL HOST MICROBE, V5, P408, DOI 10.1016/j.chom.2009.04.011
   Wang J, 2006, ONCOGENE, V25, P7201, DOI 10.1038/sj.onc.1209703
   Wasniowska K, 1996, MOL IMMUNOL, V33, P917
   Wasniowska K, 2002, TRANSFUSION MED, V12, P205, DOI 10.1046/j.1365-3148.2002.00373.x
   White SH, 2004, PROTEIN SCI, V13, P1948, DOI 10.1110/ps.04712004
   White SH, 2009, NATURE, V459, P344, DOI [10.1038/nature08142, 10.1038/nature]
   Winkler CA, 2009, CELL HOST MICROBE, V5, P411, DOI 10.1016/j.chom.2009.04.010
   Wootton JC, 1996, METHOD ENZYMOL, V266, P554
   Wu ST, 2008, PROTEINS, V72, P547, DOI 10.1002/prot.21945
   Wu ST, 2007, NUCLEIC ACIDS RES, V35, P3375, DOI 10.1093/nar/gkm251
   Zarbock A, 2007, CRIT CARE MED, V35, P2156, DOI 10.1097/01.CCM.0000280570.82885.32
   Zerfaoui M, 2009, J LEUKOCYTE BIOL, V86, P1385, DOI 10.1189/jlb.0309183
   Zhou HY, 2009, BIOPHYS J, V96, P2119, DOI 10.1016/j.bpj.2008.12.3898
   Zhou HY, 2005, PROTEINS, V61, P152, DOI 10.1002/prot.20732
   Zhou HY, 2003, PROTEIN SCI, V12, P1547, DOI 10.1110/ps.0305103
   Zimmerman PA, 1999, P NATL ACAD SCI USA, V96, P13973, DOI 10.1073/pnas.96.24.13973
NR 152
TC 11
Z9 12
U1 0
U2 3
PU ELSEVIER FRANCE-EDITIONS SCIENTIFIQUES MEDICALES ELSEVIER
PI ISSY-LES-MOULINEAUX
PA 65 RUE CAMILLE DESMOULINS, CS50083, 92442 ISSY-LES-MOULINEAUX, FRANCE
SN 1246-7820
J9 TRANSFUS CLIN BIOL
JI Transfu. Clin. Biol.
PD SEP
PY 2010
VL 17
IS 3
BP 184
EP 196
DI 10.1016/j.tracli.2010.05.003
PG 13
WC Hematology; Immunology
WE Science Citation Index Expanded (SCI-EXPANDED)
SC Hematology; Immunology
GA 646LY
UT WOS:000281543300016
PM 20655787
OA Green Submitted
DA 2025-02-04
ER

PT J
AU Kahn, JG
   Muraguri, N
   Harris, B
   Lugada, E
   Clasen, T
   Grabowsky, M
   Mermin, J
   Shariff, S
AF Kahn, James G.
   Muraguri, Nicholas
   Harris, Brian
   Lugada, Eric
   Clasen, Thomas
   Grabowsky, Mark
   Mermin, Jonathan
   Shariff, Shahnaaz
TI Integrated HIV Testing, Malaria, and Diarrhea Prevention Campaign in
   Kenya: Modeled Health Impact and Cost-Effectiveness
SO PLOS ONE
LA English
DT Article
ID INSECTICIDE-TREATED BEDNETS; ANTIRETROVIRAL THERAPY; COTRIMOXAZOLE
   PROPHYLAXIS; WATER; STRATEGIES; DISEASE; VACCINATION; SETTINGS; ADULTS;
   COUNT
AB Background: Efficiently delivered interventions to reduce HIV, malaria, and diarrhea are essential to accelerating global health efforts. A 2008 community integrated prevention campaign in Western Province, Kenya, reached 47,000 individuals over 7 days, providing HIV testing and counseling, water filters, insecticide-treated bed nets, condoms, and for HIV-infected individuals cotrimoxazole prophylaxis and referral for ongoing care. We modeled the potential cost-effectiveness of a scaled-up integrated prevention campaign.
   Methods: We estimated averted deaths and disability-adjusted life years (DALYs) based on published data on baseline mortality and morbidity and on the protective effect of interventions, including antiretroviral therapy. We incorporate a previously estimated scaled-up campaign cost. We used published costs of medical care to estimate savings from averted illness (for all three diseases) and the added costs of initiating treatment earlier in the course of HIV disease.
   Results: Per 1000 participants, projected reductions in cases of diarrhea, malaria, and HIV infection avert an estimated 16.3 deaths, 359 DALYs and $85,113 in medical care costs. Earlier care for HIV-infected persons adds an estimated 82 DALYs averted (to a total of 442), at a cost of $37,097 (reducing total averted costs to $48,015). Accounting for the estimated campaign cost of $32,000, the campaign saves an estimated $16,015 per 1000 participants. In multivariate sensitivity analyses, 83% of simulations result in net savings, and 93% in a cost per DALY averted of less than $20.
   Discussion: A mass, rapidly implemented campaign for HIV testing, safe water, and malaria control appears economically attractive.
C1 [Kahn, James G.; Harris, Brian] Univ Calif San Francisco, Philip R Lee Inst Hlth Policy Studies, San Francisco, CA 94143 USA.
   [Muraguri, Nicholas; Shariff, Shahnaaz] Govt Kenya, Minist Publ Hlth & Sanitat, Nairobi, Kenya.
   [Lugada, Eric] CHF Int, Nairobi, Kenya.
   [Clasen, Thomas] London Sch Hyg & Trop Med, London WC1, England.
   [Grabowsky, Mark] ESP UN Fdn, Washington, DC USA.
   [Mermin, Jonathan] Ctr Dis Control & Prevent Kenya, Coordinating Off Global Hlth, CDC, Nairobi, Kenya.
C3 University of California System; University of California San Francisco;
   University of London; London School of Hygiene & Tropical Medicine
RP Kahn, JG (corresponding author), Univ Calif San Francisco, Philip R Lee Inst Hlth Policy Studies, San Francisco, CA 94143 USA.
EM jgkahn@ucsf.edu
RI Mermin, Jonathan/J-9847-2012
FU Vestergaard Frandsen; U.S. National Institute for Drug Abuse [R01
   DA15612]
FX This work was funded by Vestergaard Frandsen and by the U.S. National
   Institute for Drug Abuse, under R01 DA15612. Neither funder exerted any
   editorial control. The funders had no role in study design, data
   collection and analysis, decision to publish, or preparation of the
   manuscript.
CR [Anonymous], 2009, WHO REP GLOB TUB CON
   [Anonymous], 11 FOG INT CTR NIH
   [Anonymous], ACUTE DIARRHEA DIS M
   [Anonymous], 2007 KEN AIDS IND SU
   [Anonymous], BMC HLTH SE IN PRESS
   [Anonymous], COST EFF RESOUR ALLO
   Bendavid E, 2008, ARCH INTERN MED, V168, P1910, DOI 10.1001/archinternmed.2008.1
   Clasen T, 2007, J WATER HEALTH, V5, P599, DOI 10.2166/wh.2007.010
   Clasen T, 2009, AM J TROP MED HYG, V80, P819, DOI 10.4269/ajtmh.2009.80.819
   Crump JA, 2005, BMJ-BRIT MED J, V331, P478, DOI 10.1136/bmj.38512.618681.E0
   Denison JA, 2008, AIDS BEHAV, V12, P363, DOI 10.1007/s10461-007-9349-x
   Dunkle KL, 2008, LANCET, V371, P2183, DOI 10.1016/S0140-6736(08)60953-8
   Forsythe S, 2002, HEALTH POLICY PLANN, V17, P187, DOI 10.1093/heapol/17.2.187
   Goldie SJ, 2006, NEW ENGL J MED, V355, P1141, DOI 10.1056/NEJMsa060247
   Grabowsky M, 2005, B WORLD HEALTH ORGAN, V83, P195
   Grabowsky M, 2007, TROP MED INT HEALTH, V12, P815, DOI 10.1111/j.1365-3156.2007.01862.x
   Granich RM, 2009, LANCET, V373, P48, DOI 10.1016/S0140-6736(08)61697-9
   Hausler HP, 2006, B WORLD HEALTH ORGAN, V84, P528, DOI 10.2471/BLT.04.018606
   Jamison DT, 2006, DISEASE CONTROL PRIORITIES IN DEVELOPING COUNTRIES, 2ND EDITION, P3, DOI 10.1596/978-0-8213-6179-5/Chpt-1
   Kahn JG, 2006, PLOS MED, V3, P2349, DOI 10.1371/journal.pmed.0030517
   Kahn JG, 2011, BRIT MED J, V343, DOI 10.1136/bmj.d6884
   Kilian A, 2008, MALARIA J, V7, DOI 10.1186/1475-2875-7-49
   Laxminarayan R, 2006, LANCET, V367, P1193, DOI 10.1016/S0140-6736(06)68440-7
   Lengeler C., 1998, COCHRANE DB SYST REV, V2, P1, DOI 10.1002/14651858.CD000363
   [Lopez AD. Global Burden of Disease and Risk Factors Global Burden of Disease and Risk Factors], 2006, Disease Control Priorities Project
   Lubell Y, 2011, B WORLD HEALTH ORGAN, V89, P504, DOI 10.2471/BLT.11.085878
   Lugada E, 2010, PLOS ONE, V5, DOI 10.1371/journal.pone.0012435
   Marseille E, 2009, APPL HEALTH ECON HEA, V7, P229, DOI 10.2165/11318740-000000000-00000
   Masanja H, 2006, BMC HEALTH SERV RES, V6, DOI 10.1186/1472-6963-6-142
   McConnel CE, 2005, SAMJ S AFR MED J, V95, P968
   Menzies N, 2009, AIDS, V23, P395, DOI 10.1097/QAD.0b013e328321e40b
   Mermin J, 2006, LANCET, V367, P1256, DOI 10.1016/S0140-6736(06)68541-3
   Mermin J, 2006, JAIDS-J ACQ IMM DEF, V41, P129, DOI 10.1097/01.qai.0000179427.11789.a7
   Mermin J, 2004, LANCET, V364, P1428, DOI 10.1016/S0140-6736(04)17225-5
   Morel CM, 2005, BMJ-BRIT MED J, V331, P1299, DOI 10.1136/bmj.38639.702384.AE
   Mueller DH, 2008, MALARIA J, V7, DOI 10.1186/1475-2875-7-73
   Mulligan JA, 2008, MALARIA J, V7, DOI 10.1186/1475-2875-7-32
   Shillcutt S, 2008, B WORLD HEALTH ORGAN, V86, P101, DOI 10.2471/BLT.07.042259
   Shrestha RK, 2006, AM J TROP MED HYG, V74, P884, DOI 10.4269/ajtmh.2006.74.884
   Smith DL, 2011, SCIENCE, V332, P1384, DOI 10.1126/science.1201398
   Sweat M, 2000, LANCET, V356, P113, DOI 10.1016/S0140-6736(00)02447-8
   Tate JE, 2009, J INFECT DIS, V200, pS76, DOI 10.1086/605058
   van Eijk AM, 2008, TROP MED INT HEALTH, V13, P1314, DOI 10.1111/j.1365-3156.2008.02136.x
   Walensky RP, 2009, ANN INTERN MED, V151, P157, DOI 10.7326/0003-4819-151-3-200908040-00138
   Weller S.C., 2002, Condom effectiveness in reducing heterosexual HIV transmission, DOI DOI 10.1002/14651858.CD003255
   Williams BG, 2010, P NATL ACAD SCI USA, V107, P19485, DOI 10.1073/pnas.1005660107
   Yukich JO, 2008, MALARIA J, V7, DOI 10.1186/1475-2875-7-258
NR 47
TC 29
Z9 30
U1 0
U2 11
PU PUBLIC LIBRARY SCIENCE
PI SAN FRANCISCO
PA 1160 BATTERY STREET, STE 100, SAN FRANCISCO, CA 94111 USA
SN 1932-6203
J9 PLOS ONE
JI PLoS One
PD FEB 8
PY 2012
VL 7
IS 2
AR e31316
DI 10.1371/journal.pone.0031316
PG 9
WC Multidisciplinary Sciences
WE Science Citation Index Expanded (SCI-EXPANDED)
SC Science & Technology - Other Topics
GA 924ZP
UT WOS:000302730100060
PM 22347462
OA Green Published, Green Submitted, gold
DA 2025-02-04
ER

PT J
AU Udeinya, IJ
   Mbah, AU
   Chijioke, CP
   Shu, EN
AF Udeinya, IJ
   Mbah, AU
   Chijioke, CP
   Shu, EN
TI An antimalarial extract from neem leaves is antiretroviral
SO TRANSACTIONS OF THE ROYAL SOCIETY OF TROPICAL MEDICINE AND HYGIENE
LA English
DT Article
DE malaria; cancer; HIV; neem leaf extract; antiretrovirals; Nigeria
ID SEQUESTRATION; ADHESION; CELLS
AB An acetone-water neem leaf extract with antimalarial activity was evaluated in vitro at 5 mug/ml for inhibition of adhesion of malaria parasite - infected erythrocytes and cancer cells to endothelial cells, and at 10 mug/ml for protection of lymphocytes against invasion by HIV. The extract was also evaluated in 10 patients with HIV/AIDS at 1000 mg daily for 30 d. The mean binding of infected erythrocytes and cancer cells per endothelial cell was 15 and 11 respectively in the absence of the extract, and 0 and 2 respectively in with the extract. In the absence and presence of the extract, 0% and 75%, respectively, of lymphocytes were protected. In the treated patients, haemoglobin concentration, mean CD4(+) cell count and erythrocyte sedimentation rate, which were initially 9.8 g/dl, 126 cells/mul and 90 mm/h respectively, improved to 12.1 g/dl, 241 cells/mul and 49 mm/h. Mean bodyweight and platelet count, initially 57 kg and 328 x 10(3)/mm(3) respectively, increased to 60 kg and 359 x 10(3)/mm(3). No adverse effects were observed during the study. The extract showed antiretroviral activity with a mechanism of action that may involve inhibition of cytoadhesion. The results may help in the development of novel antiretroviral and antimalarial drugs. (C) 2004 Royal Society of Tropical Medicine and Hygiene. Published by Elsevier Ltd. All rights reserved.
C1 Univ Nigeria, Dept Pharmacol & Therapeut, Coll Med, Enugu, Nigeria.
   Howard Univ, Coll Med, Dept Pharmacol, Washington, DC 20059 USA.
C3 University of Nigeria; Howard University
RP Univ Nigeria, Dept Pharmacol & Therapeut, Coll Med, Enugu Campus,PMB 01129, Enugu, Nigeria.
EM enshu1@yahoo.com
OI Mbah, Anthony/0000-0001-7120-1094
CR Clapham PR, 2002, J GEN VIROL, V83, P1809, DOI 10.1099/0022-1317-83-8-1809
   Ekanem OJ, 1971, NIGERIAN MED J, V8, P8
   KALIN JK, 1992, NEW ENGL J MED, V327, P581
   MACPHERSON GG, 1985, AM J PATHOL, V119, P385
   SCHIFFERLI DM, 1988, ANTIMICROB AGENTS CH, V32, P1609, DOI 10.1128/AAC.32.11.1609
   Thomas X, 1998, LEUKEMIA RES, V22, P953, DOI 10.1016/S0145-2126(98)00103-9
   UDEINYA IJ, 1985, J PROTOZOOL, V32, P88, DOI 10.1111/j.1550-7408.1985.tb03019.x
   UDEINYA IJ, 1993, T ROY SOC TROP MED H, V87, P471, DOI 10.1016/0035-9203(93)90042-O
NR 8
TC 38
Z9 44
U1 0
U2 5
PU OXFORD UNIV PRESS
PI OXFORD
PA GREAT CLARENDON ST, OXFORD OX2 6DP, ENGLAND
SN 0035-9203
EI 1878-3503
J9 T ROY SOC TROP MED H
JI Trans. Roy. Soc. Trop. Med. Hyg.
PD JUL
PY 2004
VL 98
IS 7
BP 435
EP 437
DI 10.1016/j.trstmh.2003.10.016
PG 3
WC Public, Environmental & Occupational Health; Tropical Medicine
WE Science Citation Index Expanded (SCI-EXPANDED)
SC Public, Environmental & Occupational Health; Tropical Medicine
GA 825DJ
UT WOS:000221735900008
PM 15138081
DA 2025-02-04
ER

PT J
AU Sawers, L
   Stillwaggon, E
   Hertz, T
AF Sawers, L.
   Stillwaggon, E.
   Hertz, T.
TI Cofactor infections and HIV epidemics in developing countries:
   implications for treatment
SO AIDS CARE-PSYCHOLOGICAL AND SOCIO-MEDICAL ASPECTS OF AIDS/HIV
LA English
DT Article; Proceedings Paper
CT AIDS Impact Conference
CY JUL 01-04, 2007
CL Marseilles, FRANCE
DE HIV; cofactors; malaria; parasites; STIs
ID IMMUNODEFICIENCY-VIRUS TYPE-1; PLASMODIUM-FALCIPARUM MALARIA;
   SEXUALLY-TRANSMITTED-DISEASES; VITAMIN-A-DEFICIENCY; GENITAL
   SCHISTOSOMIASIS; VIRAL LOAD; TRANSMISSION; AFRICA; BLOOD;
   IMMUNOSUPPRESSION
AB This article shows that the burden of certain tropical disease infections, after controlling for other factors, is positively correlated with HIV prevalence. Using cross-national data and multivariate linear regression analysis, we investigate the determinants of HIV prevalence in low- and middle-income countries. We begin with social and economic variables used in other cross-national studies and then incorporate data on parasitic and infectious diseases endemic in poor populations, which are found to be strongly and significantly correlated with - and are potent predictors of - HIV prevalence. The paper concludes by arguing that treating tropical diseases may be a cost-effective add- on to HIV-prevention and -treatment programs, thus slowing the spread of HIV in disease-burdened populations.
C1 [Sawers, L.; Hertz, T.] American Univ, Dept Econ, Washington, DC 20016 USA.
   [Stillwaggon, E.] Gettysburg Coll, Dept Econ, Gettysburg, PA 17325 USA.
C3 American University; Gettysburg College
RP Sawers, L (corresponding author), American Univ, Dept Econ, Washington, DC 20016 USA.
EM lsawers@american.edu
CR Abu-Raddad LJ, 2006, SCIENCE, V314, P1603, DOI 10.1126/science.1132338
   [Anonymous], REP GLOB AIDS EP
   [Anonymous], INT REL FREED REP
   [Anonymous], DEM HLTH SURV
   [Anonymous], 2005, HUM DEV REP
   [Anonymous], 1997, CONFR AIDS PUBL PRIO
   [Anonymous], AIDS WEEKLY PLUS
   ATTILI VR, 1983, BRIT J VENER DIS, V59, P269
   BLOLAND PB, 1995, AIDS, V9, P721, DOI 10.1097/00002030-199507000-00009
   Bonnel R, 2000, S AFR J ECON, V68, P820
   Borkow G, 2006, PARASITE IMMUNOL, V28, P605, DOI 10.1111/j.1365-3024.2006.00918.x
   Boulton IC, 2002, NAT IMMUNOL, V3, P229, DOI 10.1038/ni769
   Brenner BG, 2007, J INFECT DIS, V195, P951, DOI 10.1086/512088
   Brewer DD, 2003, INT J STD AIDS, V14, P144, DOI 10.1258/095646203762869142
   Brody S, 2004, INT J STD AIDS, V15, P440, DOI 10.1258/0956462041211324
   Cohen MS, 2005, J INFECT DIS, V191, P1391, DOI 10.1086/429414
   Corbett EL, 2002, LANCET, V359, P2177, DOI 10.1016/S0140-6736(02)09095-5
   Deuchert E, 2007, ANN EPIDEMIOL, V17, P199, DOI 10.1016/j.annepidem.2006.09.005
   Drucker E, 2001, LANCET, V358, P1989, DOI 10.1016/S0140-6736(01)06967-7
   Fawzi WW, 1998, EPIDEMIOLOGY, V9, P457, DOI 10.1097/00001648-199807000-00019
   FELDMEIER H, 1995, TROP GEOGR MED S2, V47, P2
   Fleming DT, 1999, SEX TRANSM INFECT, V75, P3, DOI 10.1136/sti.75.1.3
   Friis H, 1998, EUR J CLIN NUTR, V52, P157, DOI 10.1038/sj.ejcn.1600546
   Gisselquist D, 2003, INT J STD AIDS, V14, P148, DOI 10.1258/095646203762869151
   Gopinath R, 2000, J INFECT DIS, V182, P1804, DOI 10.1086/317623
   GROSSKURTH H, 1995, LANCET, V346, P530, DOI 10.1016/S0140-6736(95)91380-7
   Hoffman IF, 1999, AIDS, V13, P487, DOI 10.1097/00002030-199903110-00007
   John GC, 1997, J INFECT DIS, V175, P57, DOI 10.1093/infdis/175.1.57
   Joint United Nations Programme on HIV/AIDS (UN- AIDS), 2007, AIDS EP UPD
   Kjetland EF, 2006, AIDS, V20, P593, DOI 10.1097/01.aids.0000210614.45212.0a
   Kublin JG, 2005, LANCET, V365, P233, DOI 10.1016/S0140-6736(05)17743-5
   Landers DV, 1996, J NUTR, V126, pS2637, DOI 10.1093/jn/126.suppl_10.2637S
   Leutscher P, 1998, TROP MED INT HEALTH, V3, P327, DOI 10.1046/j.1365-3156.1998.00230.x
   Montresor A, 2001, TROP MED INT HEALTH, V6, P535, DOI 10.1046/j.1365-3156.2001.00750.x
   Nacher M, 2002, PARASITE IMMUNOL, V24, P391, DOI 10.1046/j.1365-3024.2002.00470.x
   Over Mead., 1998, CONFRONTING AIDS, P39
   Pilcher CD, 2004, J INFECT DIS, V189, P1785, DOI 10.1086/386333
   Potterat JJ, 2002, SEX TRANSM INFECT, V78, P467, DOI 10.1136/sti.78.6.467
   *PPC, 2002, ROM M NOT 2002
   Quinn TC, 2000, NEW ENGL J MED, V342, P921, DOI 10.1056/NEJM200003303421303
   SEMBA RD, 1994, LANCET, V343, P1593, DOI 10.1016/S0140-6736(94)93056-2
   Stillwaggon E, 2002, J DEV STUD, V38, P1, DOI 10.1080/00220380412331322561
   Stillwaggon E, 2000, S AFR J ECON, V68, P985
   Stillwaggon Eileen., 2006, AIDS and the ecology of poverty
   TSAFACK C, 2006, INCOME INEQUALITY HI
   TSAFACK C, 2006, GENDER INEQUALITY HI
   Whitworth J, 2000, LANCET, V356, P1051, DOI 10.1016/S0140-6736(00)02727-6
   *WHO DEP MEAS HLTH, 2004, EST DALYS PER 100000
   Wolday D, 2002, JAIDS-J ACQ IMM DEF, V31, P56, DOI 10.1097/00126334-200209010-00008
   Woodward B, 1998, NUTR REV, V56, pS84
   World Bank, 2023, World Development Indicators
   Xiao LH, 1998, J INFECT DIS, V177, P437, DOI 10.1086/514212
NR 52
TC 10
Z9 13
U1 1
U2 1
PU ROUTLEDGE JOURNALS, TAYLOR & FRANCIS LTD
PI ABINGDON
PA 4 PARK SQUARE, MILTON PARK, ABINGDON OX14 4RN, OXFORDSHIRE, ENGLAND
SN 0954-0121
J9 AIDS CARE
JI Aids Care-Psychol. Socio-Med. Asp. Aids-Hiv
PY 2008
VL 20
IS 4
BP 488
EP 494
DI 10.1080/09540120701868311
PG 7
WC Health Policy & Services; Public, Environmental & Occupational Health;
   Psychology, Multidisciplinary; Respiratory System; Social Sciences,
   Biomedical
WE Conference Proceedings Citation Index - Social Science &amp; Humanities (CPCI-SSH); Social Science Citation Index (SSCI)
SC Health Care Sciences & Services; Public, Environmental & Occupational
   Health; Psychology; Respiratory System; Biomedical Social Sciences
GA 308JP
UT WOS:000256385900013
PM 18449828
OA Green Published, Green Submitted
DA 2025-02-04
ER

PT J
AU Thomford, NE
   Anyanful, A
   Ateko, RO
   Blackhurst, D
   Biney, RP
   Boadi, D
   Nyarko, SB
   Ekor, M
   Kyei, GB
AF Thomford, Nicholas Ekow
   Anyanful, Akwasi
   Ateko, Richmond Owusu
   Blackhurst, Dee
   Biney, Robert Peter
   Boadi, Dennis
   Nyarko, Samuel Badu
   Ekor, Martins
   Kyei, George Boateng
TI Apolipoprotein E genetic variation, atherogenic index and cardiovascular
   disease risk assessment in an African population: An analysis of HIV and
   malaria patients in Ghana
SO PLOS ONE
LA English
DT Article
ID LIPID PROFILE; APOE; LIPOPROTEINS; ASSOCIATION; DYSLIPIDEMIA;
   POLYMORPHISM; GENOTYPE
AB BackgroundApolipoprotein E is involved in lipid transport and clearance of lipoprotein through low-density lipoprotein receptors (LDLR). ApoE variation has been linked to cardiovascular disease (CVD) risk. There are 3 isoforms of ApoE which originate from two non-synonymous single nucleotide polymorphisms denoted as epsilon 2, epsilon 3 and epsilon 4. The epsilon 2 isoform is implicated in higher levels of atherogenic lipoprotein with the epsilon 4 isoform causing LDLR downregulation. This leads to variable effects and differential CVD risk. Malaria and HIV are life-threatening diseases affecting several countries globally especially in sub-Saharan Africa. Parasite and viral activities have been implicated in lipid dysregulation leading to dyslipidaemia. This study examined ApoE variation and CVD risk assessment in malaria and HIV patients. MethodsWe compared 76 malaria-only, 33 malaria-HIV coinfected, 21-HIV-only and 31 controls from a tertiary health facility in Ghana. Fasting venous blood samples were taken for ApoE genotyping and lipid measurements. Clinical and laboratory data were collected with ApoE genotyping performed using Iplex Gold microarray and PCR-RFLP. Cardiovascular disease risk was calculated using the Framingham BMI and cholesterol risk and Qrisk3 tools. ResultsThe frequency of C/C genotype for rs429358 was 9.32%, whiles T/T genotype for rs7412 was found in 2.48% of all participants. epsilon 3/epsilon 3 was the most distributed ApoE genotype accounting for 51.55% of the total participants whiles epsilon 2/epsilon 2 was found in 2.48% of participants, with 1 in malaria-only and 3 in HIV-only patients. There was a significant association between epsilon 4+ and high TG (OR = 0.20, CI; 0.05-0.73; p = 0.015), whiles epsilon 2+ was significantly associated with higher BMI (OR; 0.24, CI; 0.06-0.87; p = 0.030) and higher Castelli Risk Index II in females (OR = 11.26, CI; 1.37-92.30; p = 0.024). A higher proportion of malaria-only participants had a moderate to high 10-year CVD risk. ConclusionOverall malaria patients seem to have a higher CVD risk though the means through which this occurs may be poorly understood. epsilon 2/epsilon 2 genotypes was observed in our population at a lower frequency. Further studies are vital to determine CVD risk in malaria and how this occurs.
C1 [Thomford, Nicholas Ekow; Nyarko, Samuel Badu] Univ Cape Coast, Coll Hlth & Allied Sci, Sch Med Sci, Dept Med Biochem,Pharmacogen & Genom Med Grp, Cape Coast, Ghana.
   [Thomford, Nicholas Ekow; Anyanful, Akwasi; Boadi, Dennis] Univ Cape Town, Fac Hlth Sci, Dept Pathol, Div Human Genet, Cape Town, South Africa.
   [Ateko, Richmond Owusu] Univ Ghana, Dept Chem Pathol, Med Sch, Legon, Accra, Ghana.
   [Ateko, Richmond Owusu; Blackhurst, Dee] Univ Cape Town, Fac Hlth Sci, Dept Pathol, Div Chem Pathol, Cape Town, South Africa.
   [Biney, Robert Peter; Ekor, Martins] Univ Cape Coast, Coll Hlth & Allied Sci, Sch Med Sci, Dept Pharmacol, Cape Coast, Ghana.
   [Kyei, George Boateng] Univ Ghana, Noguchi Mem Inst Med Res, Dept Virol, Legon, Ghana.
   [Kyei, George Boateng] Washington Univ, Dept Med, Sch Med, St Louis, MO USA.
C3 University of Cape Coast; University of Cape Town; University of Ghana;
   University of Cape Town; University of Cape Coast; University of Ghana;
   Washington University (WUSTL)
RP Thomford, NE (corresponding author), Univ Cape Coast, Coll Hlth & Allied Sci, Sch Med Sci, Dept Med Biochem,Pharmacogen & Genom Med Grp, Cape Coast, Ghana.; Thomford, NE (corresponding author), Univ Cape Town, Fac Hlth Sci, Dept Pathol, Div Human Genet, Cape Town, South Africa.
EM nthomford@ucc.edu.gh
RI Ekor, Martins/A-3892-2012; Badu Nyarko, Samuel/IAM-2976-2023; BINEY,
   ROBERT/AAJ-8880-2021; Thomford, Nicholas/L-4481-2019; THOMFORD, NICHOLAS
   EKOW/Q-7621-2018
OI Blackhurst, Dee/0000-0002-9899-4634; Badu Nyarko,
   Samuel/0000-0003-1104-7544; THOMFORD, NICHOLAS EKOW/0000-0002-3152-5817
FU NET European and Developing Countries Clinical Trials Partnership
   (EDCTP) [TMA2019CDF-2670]
FX This study was supported with a career development fellowship awarded to
   NET European and Developing Countries Clinical Trials Partnership
   (EDCTP) TMA2019CDF-2670. The did not play a role in study design, data
   collection and analysis, preparation of manuscript and decision to
   publish.
CR Acharya P, 2017, FRONT MICROBIOL, V8, DOI 10.3389/fmicb.2017.00889
   Adewole OO, 2010, AFR HEALTH SCI, V10, P144
   Akpinar O, 2013, ANATOL J CARDIOL, V13, P315, DOI 10.5152/akd.2013.098
   Atis O, 2016, EURASIAN J MED, V48, P90, DOI 10.5152/eurasianjmed.2015.25
   Babaliche P., 2019, J CURR RES SCI MED, V5, P39, DOI [10.4103/jcrsm.jcrsm_1_19, DOI 10.4103/JCRSM.JCRSM_1_19]
   Badiaga S, 2002, J TRAVEL MED, V9, P117, DOI 10.2310/7060.2002.23842
   Bekolo CE, 2014, BMC PUBLIC HEALTH, V14, DOI 10.1186/1471-2458-14-236
   Chaudhary R, 2012, CARDIOVASC DIABETOL, V11, DOI 10.1186/1475-2840-11-36
   Chen W, 2018, CURR DRUG TARGETS, V19, P1038, DOI 10.2174/1389450119666180406112050
   Egert S, 2012, P NUTR SOC, V71, P410, DOI 10.1017/S0029665112000249
   Eichner JE, 2002, AM J EPIDEMIOL, V155, P487, DOI 10.1093/aje/155.6.487
   Etyang AO, 2019, J AM HEART ASSOC, V8, DOI 10.1161/JAHA.118.011771
   Fiseha T, 2021, PLOS ONE, V16, DOI 10.1371/journal.pone.0250328
   Kluck GEG, 2019, SCI REP-UK, V9, DOI 10.1038/s41598-019-51193-x
   Gan CY, 2022, WORLD J SURG ONCOL, V20, DOI 10.1186/s12957-022-02748-2
   Garcia AR, 2021, ELIFE, V10, DOI [10.7554/eLife.68231, 10.7554/eLife.68231.sa1, 10.7554/eLife.68231.sa2]
   Geisler CE, 2016, NUTR METAB, V13, DOI 10.1186/s12986-016-0122-x
   Getz GS, 2009, J LIPID RES, V50, pS156, DOI 10.1194/jlr.R800058-JLR200
   Ginsberg HN, 2021, EUR HEART J, V42, P4791, DOI 10.1093/eurheartj/ehab551
   González HM, 2018, SCI REP-UK, V8, DOI 10.1038/s41598-018-35573-3
   González-Domínguez R, 2022, ALZHEIMERS RES THER, V14, DOI 10.1186/s13195-021-00948-8
   Hao LX, 2022, FRONT NEUROSCI-SWITZ, V16, DOI 10.3389/fnins.2022.829031
   Hippisley-Cox J, 2017, BMJ-BRIT MED J, V357, DOI 10.1136/bmj.j2099
   Holm A., 2020, EUR HEART J, V41, DOI [10.1093/ehjci/ehaa946.2817, DOI 10.1093/EHJCI/EHAA946.2817]
   Holm AE, 2021, AM J TROP MED HYG, V104, P1643, DOI 10.4269/ajtmh.20-1414
   Hou JY, 2020, LIPIDS HEALTH DIS, V19, DOI 10.1186/s12944-020-01323-6
   Jahangiry L, 2017, J HEALTH POPUL NUTR, V36, DOI 10.1186/s41043-017-0114-0
   Kahn Steven E., 2000, American Journal of Medicine, V108, p2S, DOI 10.1016/S0002-9343(00)00336-3
   Kern S, 2015, AM J EPIDEMIOL, V181, P214, DOI 10.1093/aje/kwu442
   Khabour OF, 2020, J KING SAUD UNIV SCI, V32, P518, DOI 10.1016/j.jksus.2018.08.004
   Khovidhunkit W, 2004, J LIPID RES, V45, P1169, DOI 10.1194/jlr.R300019-JLR200
   Koch M, 2019, MALARIA J, V18, DOI 10.1186/s12936-019-3016-3
   Krishna A P, 2009, Indian J Physiol Pharmacol, V53, P271
   Lakshminarasimhappa MC, 2022, Kobo Toolbox / Kobo Collect, V57, P8
   Liu MY, 2018, CELL PHYSIOL BIOCHEM, V45, P1423, DOI 10.1159/000487568
   Liu SD, 2019, BMC CARDIOVASC DISOR, V19, DOI 10.1186/s12872-019-1194-0
   Luckhart S, 2015, CURR OPIN IMMUNOL, V36, P73, DOI 10.1016/j.coi.2015.07.002
   Maggi P, 2017, BMC INFECT DIS, V17, DOI 10.1186/s12879-017-2626-z
   Mahley RW, 2016, J MOL MED, V94, P739, DOI 10.1007/s00109-016-1427-y
   Malvestutto CD, 2011, CLIN LIPIDOL, V6, P447, DOI 10.2217/CLP.11.25
   Marais AD, 2019, PATHOLOGY, V51, P165, DOI 10.1016/j.pathol.2018.11.002
   Marron MM, 2022, GEROSCIENCE, V44, P1083, DOI 10.1007/s11357-021-00382-6
   Melzi S, 2010, CHOLESTEROL, DOI 10.1155/2010/271504
   MOHANTY S, 1992, ANN TROP MED PARASIT, V86, P601, DOI 10.1080/00034983.1992.11812715
   Mukerji SS, 2016, CLIN INFECT DIS, V63, P1130, DOI 10.1093/cid/ciw495
   Murphy M.S., 2009, Pharmacology and Therapeutics, P303, DOI [10.1016/B978-1-4160-3291-5.50027-5, DOI 10.1016/B978-1-4160-3291-5.50027-5]
   Neves FAR, 2013, LIPIDS HEALTH DIS, V12, DOI 10.1186/1476-511X-12-162
   Ogbera Anthonia O, 2009, Int Arch Med, V2, P19, DOI 10.1186/1755-7682-2-19
   Oguejiofor OC, 2012, ANN AFR MED, V11, P197, DOI 10.4103/1596-3519.102846
   Ogunleye O O, 2012, Afr J Med Med Sci, V41, P191
   Oka F, 2012, J INFECT CHEMOTHER, V18, P17, DOI 10.1007/s10156-011-0275-5
   Olson RE, 1998, J NUTR, V128, p439S, DOI 10.1093/jn/128.2.439S
   Peltenburg NC, 2018, SCI REP-UK, V8, DOI 10.1038/s41598-018-35271-0
   Phillips MC, 2014, IUBMB LIFE, V66, P616, DOI 10.1002/iub.1314
   Rajan KB, 2017, J AM GERIATR SOC, V65, P2425, DOI 10.1111/jgs.15059
   Rizzo G, 2020, BIOMOLECULES, V10, DOI 10.3390/biom10020219
   Rizzo G, 2016, NUTRIENTS, V8, DOI 10.3390/nu8120767
   Saleh RNM, 2021, FRONT NUTR, V8, DOI 10.3389/fnut.2021.723813
   Satizabal CL, 2018, STROKE, V49, P2822, DOI 10.1161/STROKEAHA.118.022132
   Scaccabarozzi D, 2015, PLOS ONE, V10, DOI 10.1371/journal.pone.0143195
   Semaev S, 2022, CURR ISSUES MOL BIOL, V44, P1713, DOI 10.3390/cimb44040118
   Singh J., ALTERATION LIPID PRO
   Singh PP, 2006, ANN HUM BIOL, V33, P279, DOI 10.1080/03014460600594513
   Smelt A H M, 2004, Semin Vasc Med, V4, P249, DOI 10.1055/s-2004-861492
   Sun YP, 2016, BMJ OPEN, V6, DOI 10.1136/bmjopen-2015-010049
   Tejedor MT, 2014, PLOS ONE, V9, DOI 10.1371/journal.pone.0108605
   Touré M, 2022, CUREUS J MED SCIENCE, V14, DOI 10.7759/cureus.24063
   Tsiknia AA, 2022, BRAIN COMMUN, V4, DOI 10.1093/braincomms/fcac035
   Visser BJ, 2017, AM J TROP MED HYG, V96, P1205, DOI 10.4269/ajtmh.16-0721
   Visser BJ, 2013, MALARIA J, V12, DOI 10.1186/1475-2875-12-442
   Wu HM, 2020, LIPIDS HEALTH DIS, V19, DOI 10.1186/s12944-020-01379-4
   Wu L, 2022, FRONT ENDOCRINOL, V13, DOI 10.3389/fendo.2022.838547
   Yasuno Fumihiko, 2013, Dialogues Clin Neurosci, V15, P120
   Zeljko HM, 2011, LIPIDS HEALTH DIS, V10, DOI 10.1186/1476-511X-10-9
   Zhu LS, 2022, LUPUS SCI MED, V9, DOI 10.1136/lupus-2021-000564
NR 75
TC 1
Z9 1
U1 0
U2 2
PU PUBLIC LIBRARY SCIENCE
PI SAN FRANCISCO
PA 1160 BATTERY STREET, STE 100, SAN FRANCISCO, CA 94111 USA
SN 1932-6203
J9 PLOS ONE
JI PLoS One
PD MAY 3
PY 2023
VL 18
IS 5
AR e0284697
DI 10.1371/journal.pone.0284697
PG 18
WC Multidisciplinary Sciences
WE Science Citation Index Expanded (SCI-EXPANDED)
SC Science & Technology - Other Topics
GA F8OR8
UT WOS:000984892100039
PM 37134097
OA Green Published, gold
DA 2025-02-04
ER

PT J
AU Ndwandwe, D
   Dube, K
   Mathebula, L
   Wiysonge, CS
AF Ndwandwe, Duduzile
   Dube, Kopano
   Mathebula, Lindi
   Wiysonge, Charles S.
TI Description of vaccine clinical trials in Africa: a narrative review
SO HUMAN VACCINES & IMMUNOTHERAPEUTICS
LA English
DT Review
DE Vaccine trials; clinical research; Africa; low; and middle-income
   countries
ID MIDDLE-INCOME COUNTRIES; EBOLA-VIRUS DISEASE; RING VACCINATION;
   CHALLENGES; SAFETY; IMMUNOGENICITY; EFFICACY; GUINEA; ACCESS; ZEBOV
AB Clinical research is important in establishing the effects of health-care interventions. Vaccine clinical trials are to examine the effectiveness and safety of vaccines for the prevention of diseases. Africa has a high burden of infectious diseases such as malaria, tuberculosis, HIV/AIDS, and Ebola virus disease. Here we report a database surveillance study of vaccine-related clinical trials conducted in Africa. An objective is to address and profile vaccine clinical trials conducted in Africa. Data were extracted from the WHO International Clinical Trials Registry Platform on 22 July 2018 and updated on 05 September 2019. We found that 61% of the 377 clinical trials were registered prospectively and 35% registered retrospectively. About 72% of the trials were single-country studies and within the country, most trials (86%) were single-center studies. The proportion of trials involving multiple African countries was 11% and that of trials involving countries outside of Africa was 16%. The biggest funder of the vaccine trials (34%) was industry, followed by governments (25%) and universities (21%). The most studied diseases were malaria (20%), HIV/AIDS (15%), tuberculosis (7%), and Ebola virus disease (6%). Most of the vaccine trials were conducted in adults (42%). The trials ranged from phase I to phase IV, with most of the trials being in phase I (18%) and phase III (18%). The conduct of vaccine clinical trials in Africa seeks to address the disease epidemics faced by the continent. There is a need for more investments from governmental bodies toward vaccine research in Africa. Further, African country collaborations are needed in efforts to find African solutions to the current infectious disease threats faced by the continent.
C1 [Ndwandwe, Duduzile; Dube, Kopano; Mathebula, Lindi; Wiysonge, Charles S.] South African Med Res Council, Cochrane South Africa, Tygerberg, South Africa.
   [Wiysonge, Charles S.] Stellenbosch Univ, Fac Med & Hlth Sci, Ctr Evidencebased Hlth Care, Div Epidemiol & Biostat,Dept Global Hlth, Cape Town, South Africa.
   [Wiysonge, Charles S.] Univ Cape Town, Sch Publ Hlth & Family Med, Cape Town, South Africa.
C3 South African Medical Research Council; Stellenbosch University;
   University of Cape Town
RP Ndwandwe, D (corresponding author), South African Med Res Council, Cochrane South Africa, Tygerberg, South Africa.
EM duduzile.ndwandwe@mrc.ac.za
RI Ndwandwe, Duduzile/L-2296-2013; Wiysonge, Charles/A-3843-2008
OI Ndwandwe, Duduzile/0000-0001-7129-3865; Wiysonge,
   Charles/0000-0002-1273-4779; Dube, Kopano/0000-0002-6609-3516
FU South African Medical Research Council
FX This paper presents independent research supported wholly by the South
   African Medical Research Council.
CR Agnandji ST, 2017, PLOS MED, V14, DOI 10.1371/journal.pmed.1002402
   Alemayehu C, 2018, INT J EQUITY HEALTH, V17, DOI 10.1186/s12939-018-0748-6
   [Anonymous], 2016, Wkly Epidemiol Rec, V91, P33
   Back Anne Tuiskunen, 2013, Infect Ecol Epidemiol, V3, DOI 10.3402/iee.v3i0.19839
   Black GF, 2002, LANCET, V359, P1393, DOI 10.1016/S0140-6736(02)08353-8
   Carter RJ, 2015, STRIVE SIERRA LEONE
   Coller BAG, 2017, VACCINE, V35, P4465, DOI 10.1016/j.vaccine.2017.05.097
   da Silva RE, 2018, FRONT PHARMACOL, V8, DOI 10.3389/fphar.2017.00961
   Dowd Jennifer B, 2018, F1000Res, V7, P224, DOI 10.12688/f1000research.14085.1
   Edelman Robert, 2008, Vaccine, V26, P4113, DOI 10.1016/j.vaccine.2008.05.058
   Elliott Alison M, 2018, AAS Open Res, V1, P2, DOI 10.12688/aasopenres.12841.1
   GAVI TVA, 2018, ANN PROGR REP 2018
   Gsell PS, 2017, LANCET INFECT DIS, V17, P1276, DOI 10.1016/S1473-3099(17)30541-8
   Heppner DG, 2017, LANCET INFECT DIS, V17, P854, DOI [10.1016/s1473-3099(17)30313-4, 10.1016/S1473-3099(17)30313-4]
   Kieny MP, 2016, LANCET, V387, P1509, DOI [10.1016/S0140-6736(16)00686-3, 10.1016/S0140-6736(16)32621-6]
   Kyu HH, 2018, LANCET, V392, P1859, DOI 10.1016/S0140-6736(18)32335-3
   Li S, 2015, FRONT MICROBIOL, V6, DOI 10.3389/fmicb.2015.01318
   Malvy D, 2019, LANCET, V393, P936, DOI 10.1016/S0140-6736(18)33132-5
   Marchetti E, 2012, VACCINE, V30, P6859, DOI 10.1016/j.vaccine.2012.09.008
   Mendoza YG, 2019, HUM VACC IMMUNOTHER, V15, P2386, DOI 10.1080/21645515.2019.1586040
   Milligan ID, 2016, JAMA-J AM MED ASSOC, V315, P1610, DOI 10.1001/jama.2016.4218
   Ndebele P, 2014, JAIDS-J ACQ IMM DEF, V65, pS29, DOI 10.1097/QAI.0000000000000037
   Okpechi IG, 2015, NAT REV NEPHROL, V11, P189, DOI 10.1038/nrneph.2015.6
   Ozawa S, 2017, B WORLD HEALTH ORGAN, V95, P629, DOI 10.2471/BLT.16.178475
   Ozawa S, 2016, HEALTH AFFAIR, V35, P199, DOI 10.1377/hlthaff.2015.1086
   Plotkin SA, 2003, J INFECT DIS, V187, P1349, DOI 10.1086/374419
   Puppalwar G, 2015, OPEN ACCESS J CLIN T, V7, P23, DOI 10.2147/OAJCT.S77316
   Rieder M, 2016, BRIT J CLIN PHARMACO, V82, P1308, DOI 10.1111/bcp.13058
   Schuerman L, 2019, LANCET, V394, P735, DOI 10.1016/S0140-6736(19)31567-3
   Simpkin V, 2019, BMJ GLOB HEALTH, V4, DOI 10.1136/bmjgh-2018-001047
   Tameris MD, 2013, LANCET, V381, P1021, DOI 10.1016/S0140-6736(13)60177-4
   Tinto HD, 2019, LANCET INFECT DIS, V19, P821, DOI 10.1016/S1473-3099(19)30300-7
   Van Hoof W, 2018, EUR J PEDIATR, V177, P1003, DOI 10.1007/s00431-018-3151-9
   Vekemans J, 2019, LANCET INFECT DIS, V19, P123, DOI 10.1016/S1473-3099(19)30003-9
   Wajja Anne, 2018, Wellcome Open Res, V3, P121, DOI 10.12688/wellcomeopenres.14736.1
   World Health O, 9 10 INF WORLDW REC
   World Health Organisation, 2017, SDG3 ENS HLTH LIV PR
   World Health Organization, Immunization
   World Health Organization, IMM COV
   World Hlth Org, 2018, VACCINE, V36, P3576, DOI 10.1016/j.vaccine.2016.10.047
NR 40
TC 8
Z9 8
U1 1
U2 17
PU TAYLOR & FRANCIS INC
PI PHILADELPHIA
PA 530 WALNUT STREET, STE 850, PHILADELPHIA, PA 19106 USA
SN 2164-5515
EI 2164-554X
J9 HUM VACC IMMUNOTHER
JI Human Vaccines Immunother.
PD APR 2
PY 2020
VL 16
IS 4
BP 972
EP 980
DI 10.1080/21645515.2019.1693720
EA DEC 2019
PG 9
WC Biotechnology & Applied Microbiology; Immunology
WE Science Citation Index Expanded (SCI-EXPANDED)
SC Biotechnology & Applied Microbiology; Immunology
GA LE0VG
UT WOS:000502547100001
PM 31730397
OA Green Published, Bronze
DA 2025-02-04
ER

PT J
AU Steketee, RW
   Wirima, JJ
   Slutsker, L
   Khoromana, CO
   Breman, JG
   Heymann, DL
AF Steketee, RW
   Wirima, JJ
   Slutsker, L
   Khoromana, CO
   Breman, JG
   Heymann, DL
TI Objectives and methodology in a study of malaria treatment and
   prevention in pregnancy in rural Malawi: The Mangochi Malaria Research
   Project
SO AMERICAN JOURNAL OF TROPICAL MEDICINE AND HYGIENE
LA English
DT Article
ID PLASMODIUM-FALCIPARUM; GESTATIONAL-AGE; CHLOROQUINE; EFFICACY; WOMEN;
   CHEMOPROPHYLAXIS; RESISTANCE; INFANT
AB Malaria infection due to Plasmodium falciparum has been widely recognized as associated with important adverse consequences in pregnant women, particularly in areas of high transmission. Although strategies using antimalarial drugs for prevention had been recommended, even by the late 1980s, few studies had been carried out to examine the efficacy of these prevention efforts. The objectives of the Mangochi Malaria Research Project investigation were to determine the comparative efficacy of regimens containing chloroquine (CQ) or mefloquine (MQ) antimalarial treatment and chemoprophylaxis in an area of CQ-resistant P. falciparum on the following outcomes: 1) the frequency of placental malaria infection; 2) the frequency of low birth weight; 3) the frequency of prematurity or intrauterine growth retardation; 4) the frequency of maternal fever illness and severe anemia; and 5) the likelihood of infant acquisition of malaria infection. Although the investigation was not designed to evaluate the role of antimalarial chemoprophylaxis and treatment on infant mortality reduction, because babies born to study women were scheduled to be followed for up to two years of life, the study allowed for an examination of mortality and morbidity in this population. The sample size was insufficient to provide more than descriptive analysis of mortality and morbidity in the fetal, perinatal, neonatal, postneonatal, and infant time intervals. The study design allowed for the evaluation of two additional aspects of maternal and infant health: other determinants of the above-listed outcomes in addition to malaria prevention (e.g., maternal age, gravidity, socioeconomic status, infection with human immunodeficiency virus or syphilis) and reported cause-specific mortality in the fetal-to-infant intervals. The study design included 22 months of enrollment of pregnant women at their first antenatal clinic visit from four clinic sites in Mangochi District, Malawi, with assignment to one of four antimalarial regimens and prospective follow-up through pregnancy, at delivery, and during infancy. All drug dosing was performed under supervision by the study team, making this an evaluation of intervention efficacy (excluding the role of patient compliance).
C1 MINIST HLTH,BLANTYRE,MALAWI.
   UNIV MALAWI,SCH MED,BLANTYRE,MALAWI.
   CTR DIS CONTROL & PREVENT,NATL CTR INFECT DIS,DIV PARASIT DIS,ATLANTA,GA 30333.
   CTR DIS CONTROL & PREVENT,INT HLTH PROGRAM OFF,ATLANTA,GA 30333.
C3 University of Malawi; Centers for Disease Control & Prevention - USA;
   National Center for Infectious Diseases (NCID); Centers for Disease
   Control & Prevention - USA
CR BLOLAND PB, 1993, J INFECT DIS, V167, P932, DOI 10.1093/infdis/167.4.932
   BRABIN BJ, 1991, APPL FIELD RES MALAR, V1
   CORNFIELD J, 1956, 3RD P BERK S, V4, P135
   DELORON P, 1989, T ROY SOC TROP MED H, V83, P58, DOI 10.1016/0035-9203(89)90705-0
   DUBOWITZ LM, 1970, J PEDIATR-US, V77, P1, DOI 10.1016/S0022-3476(70)80038-5
   ELSHIBLY ETM, 1985, ANN TROP PAEDIATR, V5, P67, DOI 10.1080/02724936.1985.11748364
   GREENLAND S, 1985, BIOMETRICS, V41, P55, DOI 10.2307/2530643
   HEYMANN DL, 1990, T ROY SOC TROP MED H, V84, P496, DOI 10.1016/0035-9203(90)90011-3
   KHOROMANA CO, 1986, AM J TROP MED HYG, V35, P465, DOI 10.4269/ajtmh.1986.35.465
   KOLLEE LAA, 1985, J PERINAT MED, V13, P135
   LARSEN S, 1983, DIAGN IMMUNOL, P162
   LILIENFELD AM, 1980, F EPIDEMIOLOGY
   MCCORMICK MC, 1985, NEW ENGL J MED, V312, P82, DOI 10.1056/NEJM198501103120204
   MCDERMOTT JM, 1988, T ROY SOC TROP MED H, V82, P520, DOI 10.1016/0035-9203(88)90491-9
   MOUNT DL, 1989, B WORLD HEALTH ORGAN, V67, P295
   NARAYANAN I, 1982, PEDIATRICS, V69, P27
   NOSTEN F, 1994, J INFECT DIS, V169, P595, DOI 10.1093/infdis/169.3.595
   *SAS I, SAS VERS 6 04
   SCHULTZ LJ, 1994, TROP MED PARASITOL, V45, P65
   SLUTSKER L, 1994, TROP MED PARASITOL, V45, P65
NR 20
TC 24
Z9 24
U1 0
U2 2
PU AMER SOC TROP MED & HYGIENE
PI MCLEAN
PA 8000 WESTPARK DRIVE SUITE 130, MCLEAN, VA 22101
SN 0002-9637
J9 AM J TROP MED HYG
JI Am. J. Trop. Med. Hyg.
PY 1996
VL 55
IS 1
SU S
BP 8
EP 16
DI 10.4269/ajtmh.1996.55.8
PG 9
WC Public, Environmental & Occupational Health; Tropical Medicine
WE Science Citation Index Expanded (SCI-EXPANDED)
SC Public, Environmental & Occupational Health; Tropical Medicine
GA VB273
UT WOS:A1996VB27300003
PM 8702043
DA 2025-02-04
ER

PT J
AU Kraft, TE
   Armstrong, C
   Heitmeier, MR
   Odom, AR
   Hruz, PW
AF Kraft, Thomas E.
   Armstrong, Christopher
   Heitmeier, Monique R.
   Odom, Audrey R.
   Hruz, Paul W.
TI The Glucose Transporter PfHT1 Is an Antimalarial Target of the HIV
   Protease Inhibitor Lopinavir
SO ANTIMICROBIAL AGENTS AND CHEMOTHERAPY
LA English
DT Article
ID PLASMODIUM-FALCIPARUM; HEXOSE TRANSPORTER; INSULIN-RESISTANCE; IN-VITRO;
   MALARIA; LOPINAVIR/RITONAVIR; INDINAVIR; VALIDATION; MECHANISM;
   PARASITES
AB Malaria and HIV infection are coendemic in a large portion of the world and remain a major cause of morbidity and mortality. Growing resistance of Plasmodium species to existing therapies has increased the need for new therapeutic approaches. The Plasmodium glucose transporter PfHT is known to be essential for parasite growth and survival. We have previously shown that HIV protease inhibitors (PIs) act as antagonists of mammalian glucose transporters. While the PI lopinavir is known to have antimalarial activity, the mechanism of action is unknown. We report here that lopinavir blocks glucose uptake into isolated malaria parasites at therapeutically relevant drug levels. Malaria parasites depend on a constant supply of glucose as their primary source of energy, and decreasing the available concentration of glucose leads to parasite death. We identified the malarial glucose transporter PfHT as a target for inhibition by lopinavir that leads to parasite death. This discovery provides a mechanistic basis for the antimalarial effect of lopinavir and provides a direct target for novel drug design with utility beyond the HIV-infected population.
C1 [Kraft, Thomas E.; Armstrong, Christopher; Heitmeier, Monique R.; Odom, Audrey R.; Hruz, Paul W.] Washington Univ, Sch Med, Dept Pediat, St Louis, MO 63110 USA.
   [Hruz, Paul W.] Washington Univ, Sch Med, Dept Cell Biol & Physiol, St Louis, MO 63110 USA.
   [Odom, Audrey R.] Washington Univ, Sch Med, Dept Mol Microbiol, St Louis, MO 63110 USA.
C3 Washington University (WUSTL); Washington University (WUSTL); Washington
   University (WUSTL)
RP Hruz, PW (corresponding author), Washington Univ, Sch Med, Dept Pediat, St Louis, MO 63110 USA.
EM hruz_p@kids.wustl.edu
RI Hruz, Paul/LDE-7189-2024; John, Audrey/AAF-1300-2019
OI Odom John, Audrey/0000-0001-8395-8537; Hruz, Paul W/0000-0002-1478-3355;
   Kraft, Thomas/0000-0002-5528-3197
FU Children's Discovery Institute of Washington University; St. Louis
   Children's Hospital [MD-LI-2011-171]; NIH/NIAID [R01AI103280]; March of
   Dimes Basil O'Connor Starter Scholar Research Award; Doris Duke
   Charitable Foundation Clinical Scientist Development award
FX This work was supported by the Children's Discovery Institute of
   Washington University and St. Louis Children's Hospital (MD-LI-2011-171
   to A.R.O.), NIH/NIAID R01AI103280 (to A.R.O.), a March of Dimes Basil
   O'Connor Starter Scholar Research Award (to A.R.O.), and a Doris Duke
   Charitable Foundation Clinical Scientist Development award (to A.R.O.).
CR Achan J, 2012, NEW ENGL J MED, V367, P2110, DOI 10.1056/NEJMoa1200501
   Aerni-Flessner L, 2012, CARDIOVASC DIABETOL, V11, DOI 10.1186/1475-2840-11-63
   [Anonymous], WORLD MAL REP 2014
   Banerjee R, 2002, P NATL ACAD SCI USA, V99, P990, DOI 10.1073/pnas.022630099
   Bergshoeff AS, 2005, JAIDS-J ACQ IMM DEF, V39, P63, DOI 10.1097/01.qai.0000155203.89350.85
   Best BM, 2010, JAIDS-J ACQ IMM DEF, V54, P381, DOI 10.1097/QAI.0b013e3181d6c9ed
   Blume M, 2011, FASEB J, V25, P1218, DOI 10.1096/fj.10-173278
   Boddey JA, 2010, NATURE, V463, P627, DOI 10.1038/nature08728
   Chandwani Ashish, 2008, Ther Clin Risk Manag, V4, P1023
   Chaudhary S, 2012, NAT PROTOC, V7, P453, DOI 10.1038/nprot.2011.453
   Corbett Y, 2004, AM J TROP MED HYG, V70, P119, DOI 10.4269/ajtmh.2004.70.119
   Deng D, 2014, NATURE, V510, P121, DOI 10.1038/nature13306
   Grunfeld Carl, 2008, Circulation, V118, pe20, DOI 10.1161/CIRCULATIONAHA.107.189623
   Hobbs CV, 2014, PLOS ONE, V9, DOI 10.1371/journal.pone.0100138
   Hobbs CV, 2013, J INFECT DIS, V208, P139, DOI 10.1093/infdis/jit132
   Hobbs CV, 2009, J INFECT DIS, V199, P134, DOI 10.1086/594369
   Hresko RC, 2014, J BIOL CHEM, V289, P16100, DOI 10.1074/jbc.M113.528430
   Hresko RC, 2011, PLOS ONE, V6, DOI 10.1371/journal.pone.0025237
   Hruz PW, 2002, DIABETES, V51, P937, DOI 10.2337/diabetes.51.4.937
   Joët T, 2003, P NATL ACAD SCI USA, V100, P7476, DOI 10.1073/pnas.1330865100
   Kirk K, 2001, PHYSIOL REV, V81, P495, DOI 10.1152/physrev.2001.81.2.495
   Mehta Monika, 2006, Journal of Vector Borne Diseases, V43, P95
   Murata H, 2000, J BIOL CHEM, V275, P20251, DOI 10.1074/jbc.C000228200
   Murata H, 2002, AIDS, V16, P859, DOI 10.1097/00002030-200204120-00005
   Murphy RL, 2001, AIDS, V15, pF1, DOI 10.1097/00002030-200101050-00002
   Nalam MNL, 2008, CURR OPIN HIV AIDS, V3, P642, DOI 10.1097/COH.0b013e3283136cee
   Noor MA, 2001, AIDS, V15, pF11, DOI 10.1097/00002030-200105040-00001
   Noor MA, 2006, AIDS, V20, P1813, DOI 10.1097/01.aids.0000244200.11006.55
   Nsanzabana C, 2011, ANTIMICROB AGENTS CH, V55, P5073, DOI 10.1128/AAC.05130-11
   Ortiz D, 2015, PLOS ONE, V10, DOI 10.1371/journal.pone.0123598
   Parikh S, 2006, ANTIMICROB AGENTS CH, V50, P2207, DOI 10.1128/AAC.00022-06
   Rosso R, 2006, J ANTIMICROB CHEMOTH, V57, P1168, DOI 10.1093/jac/dkl136
   Roy A, 2010, NAT PROTOC, V5, P725, DOI 10.1038/nprot.2010.5
   Saliba KJ, 2004, FEBS LETT, V570, P93, DOI 10.1016/j.febslet.2004.06.032
   Slavic K, 2011, MALARIA J, V10, DOI 10.1186/1475-2875-10-165
   Slavic K, 2011, ANTIMICROB AGENTS CH, V55, P2824, DOI 10.1128/AAC.01739-10
   Slavic K, 2010, MOL MICROBIOL, V75, P1402, DOI 10.1111/j.1365-2958.2010.07060.x
   TRAGER W, 1976, SCIENCE, V193, P673, DOI 10.1126/science.781840
   Trott O, 2010, J COMPUT CHEM, V31, P455, DOI 10.1002/jcc.21334
   Woodrow CJ, 1999, J BIOL CHEM, V274, P7272, DOI 10.1074/jbc.274.11.7272
   Yang JY, 2015, NAT METHODS, V12, P7, DOI 10.1038/nmeth.3213
   Zhang BC, 2011, BIOCHEMISTRY-US, V50, P3570, DOI 10.1021/bi200113y
   Zhang Y, 2008, BMC BIOINFORMATICS, V9, DOI 10.1186/1471-2105-9-40
NR 43
TC 21
Z9 25
U1 0
U2 5
PU AMER SOC MICROBIOLOGY
PI WASHINGTON
PA 1752 N ST NW, WASHINGTON, DC 20036-2904 USA
SN 0066-4804
EI 1098-6596
J9 ANTIMICROB AGENTS CH
JI Antimicrob. Agents Chemother.
PD OCT
PY 2015
VL 59
IS 10
BP 6203
EP 6209
DI 10.1128/AAC.00899-15
PG 7
WC Microbiology; Pharmacology & Pharmacy
WE Science Citation Index Expanded (SCI-EXPANDED)
SC Microbiology; Pharmacology & Pharmacy
GA DA1YJ
UT WOS:000367591800042
PM 26248369
OA Green Published, Bronze
DA 2025-02-04
ER

PT J
AU Druce, N
   Nolan, A
AF Druce, Nel
   Nolan, Anne
TI Seizing the big missed opportunity: Linking HIV and maternity, care
   services in sub-Saharan Africa
SO REPRODUCTIVE HEALTH MATTERS
LA English
DT Article
DE prevention of mother-to-child HIV transmission; maternal and child
   health care; integration of services; scaling-up of services; donor
   policy and financing; Africa
ID REPRODUCTIVE HEALTH; COUNTRIES; MORTALITY
AB This paper draws on two reviews commissioned by the UK Department for International Development in 2006-2007 that explore progress in linking HIV prevention and maternity services in sub-Saharan Africa. Although pilot and demonstration projects hove been successful, progress in scaling up PMTCT has been slow, reaching just 11% of pregnant HIV positive women in much of Africa, less than half the percentage of coverage achieved by antiretroviral treatment programmes for adults in need. Despite ongoing efforts to promote comprehensive approaches, significant policy, financing and institutional barriers, and weak co-ordination and leadership, continue to hamper progress. Maternal health services face human and financial resource shortages which affect their capacity to integrate HIV prevention. Both HIV and maternal health programmes often receive targeted financial and technical assistance that does not take the other into account. However proposals in 2007 from a number of countries to the Global Fund to Fight AIDS, TB and Malaria incorporate sexual and reproductive health programming that will have an impact on HIV, including certain maternity services. Moreover Botswana, Kenya and Rwanda have shown that progress can be made where national commitment and increased resources are enabling maternal and newborn care to address HIV. (c) 2007 Reproductive Health Matters. All rights reserved.
C1 HLSP Inst, London, England.
   HIV AIDS & Publ Hlth Tech Lead, London, England.
RP Druce, N (corresponding author), HLSP Inst, London, England.
EM nel.druce@hsp.org
CR *ABT ASS PHR PLUS, 2005, EFF GLOB FUND REPR H
   *ACT TOD FDN TOMM, 2006, 2 ANN REP C REPFAR
   Ahmed Y, 1999, INT J TUBERC LUNG D, V3, P675
   [Anonymous], REV FIELD EXPERIENCE
   [Anonymous], 2018, PARTNERSHIP MATERNAL
   [Anonymous], 2006, 2006 Report on the Global AIDS Epidemic
   ARENDT V, 2007, 4 INT AIDS SOC C HIV
   Askew I, 2003, REPROD HEALTH MATTER, V11, P51, DOI 10.1016/S0968-8080(03)22101-7
   Bicego G, 2002, AIDS, V16, P1078, DOI 10.1097/00002030-200205030-00019
   BJORKLUND K, 2005, ACTA OBSTET GYNECOL, V84, P927
   COLTON TC, 2002, PREVENTING MOTHER TO
   DICKENSON C, 2006, INTEGRATION SEXUAL R
   Druce N., 2006, REPROD HLTH COMMODIT
   Druce N., 2006, Strengthening linkages for sexual and reproductive health, HIV and AIDS: Progress
   Filippi V, 2006, LANCET, V368, P1535, DOI 10.1016/S0140-6736(06)69384-7
   FOSTER M, 2006, SCALING UP ACHIEVE H
   GEREINN, 2006, REPROD HLTH MATTERS, V14, P40
   *GLOB FUND FIGHT A, 2007, TB MAL PARTN IMP RES
   *IPPF GTZ, 2005, SEX REPR HLTH ORG GL
   *J HOPK BLOOMB SCH, 2007, RES HIV AIDS SEX REP
   Khan M, 2001, AIDS, V15, P1857, DOI 10.1097/00002030-200109280-00016
   Luo C, 2007, REPROD HEALTH MATTER, V15, P179, DOI 10.1016/S0968-8080(07)30327-3
   Maiques-Montesinos V, 1999, ACTA OBSTET GYN SCAN, V78, P789, DOI 10.1034/j.1600-0412.1999.780909.x
   Mayhew SH, 2000, STUD FAMILY PLANN, V31, P151, DOI 10.1111/j.1728-4465.2000.00151.x
   McFarlane DR, 2006, J PUBLIC HEALTH POL, V27, P405, DOI 10.1057/palgrave.jphp.3200099
   McIntyre J, 2005, REPROD HEALTH MATTER, V13, P129, DOI 10.1016/S0968-8080(05)25184-4
   MUHENJE O, INT HIV AIDS C 2004
   NOLAN A, 2007, SCALING UP ACTION MI
   Ooms G, 2005, LANCET, V365, P1821, DOI 10.1016/S0140-6736(05)66586-5
   *POLICY PROJ, 2004, AN FAM PLANN CONT HI
   Powell-Jackson T, 2006, LANCET, V368, P1077, DOI 10.1016/S0140-6736(06)69338-0
   RUTENBERG N, 2003, EVALUATION UN SUPPOR
   Stover J., 2003, ADDING FAMILY PLANNI
   Sweat MD, 2004, AIDS, V18, P1661, DOI 10.1097/01.aids.0000131353.06784.8f
   Ter Kuile FO, 2004, AM J TROP MED HYG, V71, P41, DOI 10.4269/ajtmh.2004.71.41
   *UK ALL PART PARL, 2004, COMMUNICATION
   *UN, 2006, A611 UN GEN ASS
   *UN GEN ASS, POL DECL HIV AIDS 60
   *UN POP FUND, NEW YORK CALL COMM L
   *UN POP FUND, 2005, HIGH LEV GLOB PARTN
   *UNFPA, 2006, FIN RES FLOWS POP AC
   *UNICEF, 2007, GLOB CAMP CHILD AIDS
   *UNICEF, 2006, IN PRESS PREV HIV IN
   *UNICEF, 2005, MON PROGR IMPL PROGR
   United Nations General Assembly Special Session, 2001, DECL COMM HIV AIDS
   *US GOVT ACC OFF, 2006, GLOB HLTH SPEND REQ
   WARREN C, 2004, SAFFE MOTHERHOOD DEM
   *WHO, 2007, C RETR OPP INF
   *WHO, 2004, GL CALL ACT FAM PLAN
   *WHO, 2005, IN PRESS INT SEX HLT
   *WHO UNAIDS UNICEF, 2007, U ACC SCAL UP PRIOR
   *WORLD BANK ORG EC, 2005, GLOB HLTH PROGR MILL
   World Health Organisation, 2007, PREV MOTH CHILD TRAN
   2004, MORTALITY WEEKLY REP, V53, P1083
   2007, MED SANS FRONTIERES
NR 55
TC 37
Z9 40
U1 0
U2 3
PU ELSEVIER SCIENCE BV
PI AMSTERDAM
PA PO BOX 211, 1000 AE AMSTERDAM, NETHERLANDS
SN 0968-8080
J9 REPROD HEALTH MATTER
JI Reprod. Health Matters
PD NOV
PY 2007
VL 15
IS 30
BP 190
EP 201
DI 10.1016/S0968-8080(07)30337-6
PG 12
WC Public, Environmental & Occupational Health
WE Social Science Citation Index (SSCI)
SC Public, Environmental & Occupational Health
GA 233MQ
UT WOS:000251095400019
PM 17938084
OA Bronze
DA 2025-02-04
ER

PT J
AU Viswasam, N
   Lyons, CE
   MacAllister, J
   Millett, G
   Sherwood, J
   Rao, A
   Baral, SD
AF Viswasam, Nikita
   Lyons, Carrie E.
   MacAllister, Jack
   Millett, Greg
   Sherwood, Jennifer
   Rao, Amrita
   Baral, Stefan D.
CA Global HIV Res Grp
TI The uptake of population size estimation studies for key populations in
   guiding HIV responses on the African continent
SO PLOS ONE
LA English
DT Article
ID FEMALE SEX WORKERS; GLOBAL EPIDEMIOLOGY; MEN; INFECTION; COUNTRIES;
   COVERAGE
AB Background
   There has been a heightened emphasis on prioritizing data to inform evidence-based HIV responses, including data focused on both defining the content and scale of HIV programs in response to evidence-based need. Consequently, population size estimation (PSE) studies for key populations have become increasingly common to define the necessary scale of specific programs for key populations. This study aims to assess the research utilization of these size estimates in informing HIV policy and program documents across the African continent.
   Methods
   This study included two phases; Phase 1 was a review of all PSE for key populations, including men who have sex with men (MSM), female sex workers (FSW), people who use drugs (PWUD), and transgender persons in the 54 countries across Africa published from January 2009-December 2017. Phase 2 was a review of 23 different types of documents released between January 2009-January 2019, with a focus on the US President's Emergency Plan for AIDS Relief (PEPFAR) and The Global Fund to Fight AIDS, Tuberculosis and Malaria investments, for evidence of stakeholder engagement in PSE studies, as well as key population PSE research utilization to inform HIV programming and international HIV investments.
   Results
   Of 118 size estimates identified in 39 studies, less than 15% were utilized in PEPFAR Country Operational Plans or national strategic health plan documents, and less than 2% in Global Fund Concept Notes. Of 39 PSE studies, over 50% engaged stakeholders in study implementation and identified target population stakeholders, a third of studies identified policy or program stakeholders, and 15% involved stakeholders in study design.
   Conclusion
   The past decade has seen an increase in PSE studies conducted for key populations in more generalized HIV epidemic settings which involve significant investments of finances and human resources. However, there remains limited evidence of sustained uptake of these data to guide the HIV responses. Increasing uptake necessitates effective stakeholder engagement and data-oriented capacity building to optimize research utilization and facilitate data-driven and human rights-affirming HIV responses.
C1 [Viswasam, Nikita; Lyons, Carrie E.; Rao, Amrita; Baral, Stefan D.] Johns Hopkins Bloomberg Sch Publ Hlth, Ctr Publ Hlth & Human Rights, Key Populat Program, Dept Epidemiol, Baltimore, MD 21205 USA.
   [MacAllister, Jack] JWM Consulting LLC, Washington, DC USA.
   [Millett, Greg; Sherwood, Jennifer] amfAR, Fdn AIDS Res, Washington, DC USA.
C3 Johns Hopkins University; Johns Hopkins Bloomberg School of Public
   Health
RP Viswasam, N (corresponding author), Johns Hopkins Bloomberg Sch Publ Hlth, Ctr Publ Hlth & Human Rights, Key Populat Program, Dept Epidemiol, Baltimore, MD 21205 USA.
EM nviswas1@jhu.edu
RI Rao, Amrita/I-5863-2019; Baral, Stefan/AAG-4818-2020
OI Viswasam, Nikita/0000-0003-2387-5056
FU Project SOAR [AID-OAA-A-1400060]; American people through the United
   States President's Emergency Plan for AIDS Relief (PEPFAR); United
   States Agency for International Development (USAID); non-profit
   foundation amfAR; NIAID [R01 AI136664]
FX This work was supported by Project SOAR (Cooperative Agreement
   AID-OAA-A-1400060) (http://www.projsoar.org/), made possible by the
   generous support of the American people through the United States
   President's Emergency Plan for AIDS Relief (PEPFAR) and United States
   Agency for International Development (USAID). The contents of this paper
   are the sole responsibility of the authors and do not necessarily
   reflect the views of PEPFAR, USAID, or the United States Government.
   Funding for this work was also partially provided by the non-profit
   foundation amfAR. This funding was awarded to Johns Hopkins University,
   and no personal awards were received. Authors GM and JS are also
   affiliated with amfAR, and amfAR provided support in the form of
   salaries for GM and JS, but did not play a role in study design,
   secondary data collection, analyses, decision to publish, or preparation
   of the manuscript. Author JM declares a commercial affiliation to JWM
   Consulting, LLC, which provided support in the form of salary for author
   JM, but did not have any additional role in the study design, data
   collection and analysis, decision to publish, or preparation of the
   manuscript. The specific roles of these authors are articulated in the
   `author contributions' section. Additionally, SB and NV's effort was, in
   part, supported by NIAID Grant R01 AI136664.
CR Abdul-Quader AS, 2015, AIDS BEHAV, V19, pS1, DOI 10.1007/s10461-014-0963-0
   Abdul-Quader AS, 2014, CURR OPIN HIV AIDS, V9, P107, DOI 10.1097/COH.0000000000000041
   Adebajo Sylvia B, 2013, Afr J Reprod Health, V17, P83
   [Anonymous], 2016, GHAN NAT HIV AIDS ST
   [Anonymous], 2010, HIV MODES TRANSMISSI
   [Anonymous], 2018, MIL TO GO GLOB AIDS
   [Anonymous], 2016, GLOB FUND STRAT 2017
   [Anonymous], 2015, On the fast-track to end AIDS by 2030: Focus on location and population
   [Anonymous], 2014, BURUNDI PLACE REPORT
   [Anonymous], 2014, PEPFAR 3 0 CONTR EP
   Baral S, 2018, JMIR PUBLIC HLTH SUR, V4, P289, DOI 10.2196/publichealth.9321
   Baral S, 2012, LANCET INFECT DIS, V12, P538, DOI 10.1016/S1473-3099(12)70066-X
   Baral SD, 2014, CURR OPIN HIV AIDS, V9, P156, DOI 10.1097/COH.0000000000000037
   Bergenstrom AM, 2010, AIDS, V1
   Beyrer C, 2012, LANCET, V380, P367, DOI 10.1016/S0140-6736(12)60821-6
   Bugssa G, 2015, INT J PHARM SCI RES, V6, P135, DOI 10.13040/IJPSR.0975-8232.6(1).135-46
   Concannon TW, 2014, J GEN INTERN MED, V29, P1692, DOI 10.1007/s11606-014-2878-x
   Conseil National de Lutte contre le Sida, 2013, PLAN STRAT NAT SIDA
   Datta A, 2019, STAT PUBLIC POLICY, V6, P1, DOI 10.1080/2330443X.2018.1546634
   Davis SLM, 2017, J INT AIDS SOC, V20, DOI 10.7448/IAS.20.1.21386
   Fraser N, 2014, NIGERS HIV RESPONSE
   Fraser N, 2015, JAIDS-J ACQ IMM DEF, V68, pS213, DOI 10.1097/QAI.0000000000000456
   Githuka G, 2014, JAIDS-J ACQ IMM DEF, V66, pS46, DOI 10.1097/QAI.0000000000000137
   Harris PA, 2009, J BIOMED INFORM, V42, P377, DOI 10.1016/j.jbi.2008.08.010
   Health Communication Capacity Collaborative, 2015, CHAR HIV PREV TREATM
   Holland CE, 2016, PUBLIC HEALTH REP, V131, P773, DOI 10.1177/0033354916677237
   Holland CE, 2015, JAIDS-J ACQ IMM DEF, V68, pS232, DOI 10.1097/QAI.0000000000000443
   Ikpeazu A, 2014, PLOS ONE, V9, DOI 10.1371/journal.pone.0103619
   Jacobsen JO ST, 2015, ESTIMATING SIZE KEY
   Johnston LG, 2015, EPIDEMIOLOGY, V26, P846, DOI 10.1097/EDE.0000000000000362
   Joint United Nations Programme on HIV/AIDS, 2014, GAP REP
   Kendall C, 2014, JAIDS-J ACQ IMM DEF, V66, P544, DOI 10.1097/QAI.0000000000000213
   Kenya Ministry of Health, 2016, MARPS BOOK REP
   Khalid FJ, 2014, AIDS BEHAV, V18, pS25, DOI 10.1007/s10461-013-0517-x
   Lafort Y, 2010, BMC HEALTH SERV RES, V10, DOI 10.1186/1472-6963-10-144
   Lemma D, 2012, ETHIOP J HLTH BIOMED, V1, P1
   Leprêtre A, 2015, J INT AIDS SOC, V18, DOI 10.7448/IAS.18.1.19888
   MacAllister J, 2015, JAIDS-J ACQ IMM DEF, V68, pS83, DOI 10.1097/QAI.0000000000000457
   Ministry of Health & Quality of Life, 2012, INT BIOL SURV SURV F
   Ministry of Health & Quality of Life, 2010, INT BEH BIOL SURV SU
   Mumtaz GR, 2013, SEX TRANSM INFECT, V89, P49, DOI 10.1136/sextrans-2012-050844
   Mutagoma M, 2015, INT J STD AIDS, V26, P810, DOI 10.1177/0956462414555931
   Nascop, 2014, 2010 2011 INT BIOL B
   National Agency for the Control of AIDS, 2014, NAT GUID IMPL HIV PR
   Nieburg P., 2011, HIV Prevention among injection drug users in Kenya and Tanzania
   Papworth E., 2014, Examining risk factors for HIV and access to services among female sex workers (FSW) and men who have sex with men (MSM) in Burkina Faso, Togo and Cameroon
   Papworth E, 2013, J INT AIDS SOC, V16, DOI 10.7448/IAS.16.4.18751
   Population Council, 2015, PROJ SOARS RES UT PR
   Poteat TSA, 2016, J ACQUIRED IMMUNE S2, V72
   Rao A, 2018, SYST REV-LONDON, V7, DOI 10.1186/s13643-018-0894-3
   Ray KN, 2017, J COMP EFFECT RES, V6, P375, DOI 10.2217/cer-2016-0096
   Sabin K, 2016, PLOS ONE, V11, DOI 10.1371/journal.pone.0155150
   Shannon K., 2018, LANCET
   Shannon K, 2015, LANCET, V385, P55, DOI 10.1016/S0140-6736(14)60931-4
   South A, 2019, TRIALS, V20
   The Global Fund, 2015, TB HIV CONC NOT
   The Global Fund, 2014, HIV CONC NOT
   Ucsf AHIW, 2015, S AFR HLTH MON STUD
   UNAIDS/WHO Working Group on Global HIV/AIDS and STI Surveillance, 2011, GUID EST SIZ POP MOS
   US President's Emergency Plan for AIDS Relief, 2012, S AFR COUNTR OP PLAN
   US President's Emergency Plan for AIDS Relief, 2015, CAM COUNTR OP PLAN C
   US President's Emergency Plan for AIDS Relief, 2015, ANG COUNTR OP PLAN F
   US President's Emergency Plan for AIDS Relief, 2015, GHAN COUNTR OP PLAN
   US President's Emergency Plan for AIDS Relief, 2015, KEN COUNTR OP PLAN 2
   Vuylsteke B, 2010, TROP MED INT HEALTH, V15, P1537, DOI 10.1111/j.1365-3156.2010.02654.x
NR 65
TC 12
Z9 12
U1 0
U2 1
PU PUBLIC LIBRARY SCIENCE
PI SAN FRANCISCO
PA 1160 BATTERY STREET, STE 100, SAN FRANCISCO, CA 94111 USA
SN 1932-6203
J9 PLOS ONE
JI PLoS One
PD FEB 26
PY 2020
VL 15
IS 2
AR e0228634
DI 10.1371/journal.pone.0228634
PG 16
WC Multidisciplinary Sciences
WE Science Citation Index Expanded (SCI-EXPANDED)
SC Science & Technology - Other Topics
GA LQ8FM
UT WOS:000535233700011
PM 32101551
OA Green Published, gold
DA 2025-02-04
ER

PT J
AU Ehrhardt, J
   Trein, A
   Kremsner, PG
   Frank, M
AF Ehrhardt, Jonas
   Trein, Andreas
   Kremsner, Peter Gottfried
   Frank, Matthias
TI <i>Plasmodium knowlesi</i> and HIV co-infection in a German traveller to
   Thailand
SO MALARIA JOURNAL
LA English
DT Article
DE Plasmodium knowlesi; Traveller; Thailand; Plasmodium knowlesi HIV
   co-infection; Viral load; Malaria; Malarone (R); Severity
ID FALCIPARUM-MALARIA; IMPORTED MALARIA; INFECTION; HUMANS; ADULTS; SABAH;
   PREVALENCE; SEVERITY; DISEASE; BLOOD
AB A case of Plasmodium knowlesi and HIV co-infection is reported in a German traveller returning from Thailand. The 54 year-old patient presented to the Institute of Tropical Medicine in Tubingen with a 11-day history of daily fever and chills. Initial microscopic evaluation of Giemsa-stained thin blood smears was suggestive of a mixed infection with Plasmodium falciparum and Plasmodium malariae. However, PCR amplification of small subunit ribosomal RNA gene revealed a P. knowlesi infection. Parasitaemia was 473 parasites/mu l and the platelet count was within the normal range. Oral treatment with Malarone (R) was initiated and resulted in a fast recovery without any complications.
   As part of routine screening the patient also underwent HIV testing and was found to be HIV positive with a CD4 cell count of 115/mu l and a viral load of 34,799 copies/ml. A follow-up measurement of the viral load seven days after the first quantification revealed an increase to 102,000 copies/ml. Three months after the first quantification the viral load had dropped to 10,000 copies/ml without the initiation of antiretroviral treatment. This suggests the possibility of a P. knowlesi malaria-induced temporary elevation of viral load similar to that reported for P. falciparum and HIV co-infection.
C1 [Ehrhardt, Jonas; Kremsner, Peter Gottfried; Frank, Matthias] Univ Tubingen, Inst Trop Med, D-72074 Tubingen, Germany.
   [Trein, Andreas] Grp Practice, D-70197 Stuttgart, Germany.
C3 Eberhard Karls University of Tubingen
RP Frank, M (corresponding author), Univ Tubingen, Inst Trop Med, Wilhelmstr 27, D-72074 Tubingen, Germany.
EM matthias.frank@uni-tuebingen.de
OI Kremsner, Peter Gottfried/0000-0002-3926-4113
FU Deutsche Forschungsgemeinschft; Open Access Publishing fund of
   University Tuebingen
FX We acknowledge support by Deutsche Forschungsgemeinschft and Open Access
   Publishing fund of University Tuebingen.
CR [Anonymous], 2009, TAIWAN EPIDEMIOL B
   Barber BE, 2013, CLIN INFECT DIS, V56, P383, DOI 10.1093/cid/cis902
   Barber BE, 2012, MALARIA J, V11, DOI 10.1186/1475-2875-11-401
   Berry A, 2011, AM J TROP MED HYG, V84, P535, DOI 10.4269/ajtmh.2011.10-0622
   Bronner U, 2009, MALARIA J, V8, DOI 10.1186/1475-2875-8-15
   Cohen C, 2005, CLIN INFECT DIS, V41, P1631, DOI 10.1086/498023
   Cox-Singh J, 2008, CLIN INFECT DIS, V46, P165, DOI 10.1086/524888
   Daneshvar C, 2009, CLIN INFECT DIS, V49, P852, DOI 10.1086/605439
   EACS, 2012, EUR TREATM GUID VERS
   Ennis J. G., 2009, Morbidity and Mortality Weekly Report, V58, P229
   Figtree M, 2010, EMERG INFECT DIS, V16, P672, DOI 10.3201/eid1604.091624
   Grimwade K, 2004, AIDS, V18, P547, DOI 10.1097/00002030-200402200-00023
   Hoffman IF, 1999, AIDS, V13, P487, DOI 10.1097/00002030-199903110-00007
   Hoosen A, 2011, TRAVEL MED INFECT DI, V9, P144, DOI 10.1016/j.tmaid.2011.03.002
   Jiang N, 2010, EMERG INFECT DIS, V16, P1476, DOI 10.3201/eid1609.100339
   Joveen-Neoh Wan Fen, 2011, J Parasitol Res, V2011, P104284, DOI 10.1155/2011/104284
   Kantele A, 2008, EMERG INFECT DIS, V14, P1434, DOI 10.3201/eid1409.080170
   Khim N, 2011, EMERG INFECT DIS, V17, P1900, DOI 10.3201/eid1710.110355
   Kublin JG, 2005, LANCET, V365, P233, DOI 10.1016/S0140-6736(05)17743-5
   Link L, 2012, J CLIN MICROBIOL, V50, P2523, DOI 10.1128/JCM.06859-11
   Luchavez J, 2008, EMERG INFECT DIS, V14, P811, DOI 10.3201/eid1405.071407
   Mouala C, 2008, JAIDS-J ACQ IMM DEF, V49, P55, DOI 10.1097/QAI.0b013e31817e635b
   Mouala C, 2009, AIDS, V23, P1997, DOI 10.1097/QAD.0b013e32832f4215
   Naing DKS, 2011, INT J COLLAB RES INT, V3, P391
   Ng OT, 2008, EMERG INFECT DIS, V14, P814, DOI 10.3201/eid1405.070863
   Patnaik P, 2005, J INFECT DIS, V192, P984, DOI 10.1086/432730
   Putaporntip C, 2009, J INFECT DIS, V199, P1143, DOI 10.1086/597414
   Sermwittayawong N, 2012, MALARIA J, V11, DOI 10.1186/1475-2875-11-36
   Singh B, 2004, LANCET, V363, P1017, DOI 10.1016/S0140-6736(04)15836-4
   Tang THT, 2010, MALARIA J, V9, DOI 10.1186/1475-2875-9-219
   Tanizaki R, 2013, MALARIA J, V12, DOI 10.1186/1475-2875-12-128
   Uneke C. J., 2005, Journal of Vector Borne Diseases, V42, P151
   Van den Eede P, 2009, MALARIA J, V8, DOI 10.1186/1475-2875-8-249
   van Hellemond Jaap J, 2010, Ned Tijdschr Geneeskd, V154, pA1353
   van Hellemond JJ, 2009, EMERG INFECT DIS, V15, P1478, DOI 10.3201/eid1509.090358
   Vythilingam I, 2008, PARASITE VECTOR, V1, DOI 10.1186/1756-3305-1-26
   Watt G, 2000, LANCET, V356, P475, DOI 10.1016/S0140-6736(00)02557-5
   WHO, 2012, WORLD MALARIA REPORT 2012, P1
   William T, 2011, EMERG INFECT DIS, V17, P1248, DOI 10.3201/eid1707.101017
   Willmann M, 2012, MALARIA J, V11, DOI 10.1186/1475-2875-11-363
NR 40
TC 17
Z9 19
U1 0
U2 8
PU BMC
PI LONDON
PA CAMPUS, 4 CRINAN ST, LONDON N1 9XW, ENGLAND
SN 1475-2875
J9 MALARIA J
JI Malar. J.
PD AUG 13
PY 2013
VL 12
AR 283
DI 10.1186/1475-2875-12-283
PG 5
WC Infectious Diseases; Parasitology; Tropical Medicine
WE Science Citation Index Expanded (SCI-EXPANDED)
SC Infectious Diseases; Parasitology; Tropical Medicine
GA 206HJ
UT WOS:000323509400001
PM 23941258
OA gold, Green Published
DA 2025-02-04
ER

PT J
AU Vaccari, M
   Fenizia, C
   Ma, ZM
   Hryniewicz, A
   Boasso, A
   Doster, MN
   Miller, CJ
   Lindegardh, N
   Tarning, J
   Landay, AL
   Shearer, GM
   Franchini, G
AF Vaccari, Monica
   Fenizia, Claudio
   Ma, Zhong-Min
   Hryniewicz, Anna
   Boasso, Adriano
   Doster, Melvin N.
   Miller, Christopher J.
   Lindegardh, Niklas
   Tarning, Joel
   Landay, Alan L.
   Shearer, Gene M.
   Franchini, Genoveffa
TI Transient Increase of Interferon-Stimulated Genes and No Clinical
   Benefit by Chloroquine Treatment During Acute Simian Immunodeficiency
   Virus Infection of Macaques
SO AIDS RESEARCH AND HUMAN RETROVIRUSES
LA English
DT Article
ID NONPATHOGENIC SIV INFECTION; IMMUNOSTIMULATORY
   CPG-OLIGODEOXYNUCLEOTIDES; PLASMACYTOID DENDRITIC CELLS; CHRONIC
   HIV-INFECTION; IMMUNE ACTIVATION; ANTIRETROVIRAL THERAPY; T-CELLS;
   HIV-1-INFECTED PATIENTS; RHEUMATOID-ARTHRITIS; SOOTY MANGABEYS
AB Simian immunodeficiency virus (SIV) infection leads to AIDS in experimentally infected Rhesus macaques similarly to HIV-infected humans. In contrast, SIV infection of natural hosts is characterized by a down-regulation of innate acute responses to the virus within a few weeks of infection and results in limited pathology. Chloroquine (CQ) has been used in the treatment or prevention of malaria and has recently been shown to cause a decrease of immune activation and CD4 cell loss in HIV-infected individuals treated with antiretroviral therapy. Here, we treated Rhesus macaques with CQ during the acute phase of SIVmac251 infection with the intent to decrease viral-induced immune activation and possibly limit disease progression. Contrary to what was expected, CQ treatment resulted in a temporary increased expression of interferon (IFN)-stimulating genes and it worsened the recovery of CD4(+) T cells in the blood. Our findings confirm recent results observed in asymptomatic HIV-infected patients and suggest that CQ does not provide an obvious benefit in the absence of antiretroviral therapy.
C1 [Vaccari, Monica; Fenizia, Claudio; Hryniewicz, Anna; Doster, Melvin N.; Franchini, Genoveffa] NCI, Anim Models & Retroviral Vaccines Sect, NIH, Bethesda, MD 20892 USA.
   [Ma, Zhong-Min; Miller, Christopher J.] Univ Calif Davis, Calif Natl Primate Res Ctr, Davis, CA 95616 USA.
   [Boasso, Adriano; Shearer, Gene M.] NCI, Expt Immunol Branch, CCR, NIH, Bethesda, MD 20892 USA.
   [Lindegardh, Niklas; Tarning, Joel] Mahidol Univ, Fac Trop Med, Mahidol Oxford Trop Med Res Unit, Bangkok, Thailand.
   [Lindegardh, Niklas; Tarning, Joel] Univ Oxford, Nuffield Dept Clin Med, Ctr Trop Med, Oxford, England.
   [Landay, Alan L.] Rush Univ, Med Ctr, Dept Immunol & Microbiol, Chicago, IL 60612 USA.
C3 National Institutes of Health (NIH) - USA; NIH National Cancer Institute
   (NCI); University of California System; University of California Davis;
   National Institutes of Health (NIH) - USA; NIH Center for Cancer
   Research (CCR); NIH National Cancer Institute (NCI); Mahidol Oxford
   Tropical Medicine Research Unit (MORU); Mahidol University; University
   of Oxford; Rush University
RP Franchini, G (corresponding author), Anim Models & Retroviral Vaccine Sect, 9000 Rockville Pike,Bldg 41,Room D804, Bethesda, MD 20892 USA.
EM franchig@mail.nih.gov
RI Vaccari, Monica/HJA-7543-2022; Hryniewicz, Anna/F-2497-2016
OI Boasso, Adriano/0000-0001-9673-6319; Hryniewicz,
   Anna/0000-0003-0351-5547; fenizia, claudio/0000-0003-0735-8331; Tarning,
   Joel/0000-0003-4566-4030
FU National Cancer Institute, National Institutes of Health; Welcome Trust
   of Great Britain
FX We would like to thank J. Treece, D. Weiss, and P. Markham for animal
   husbandry and care and Teresa Habina for manuscript editing. This work
   was supported by federal funds from the National Cancer Institute,
   National Institutes of Health. The Mahidol-Oxford Tropical Medicine
   Research Unit is supported by the Welcome Trust of Great Britain.
CR Accornero P, 1997, BLOOD, V89, P558, DOI 10.1182/blood.V89.2.558
   ASCHER MS, 1995, ADV EXP MED BIOL, V374, P203
   Beignon AS, 2005, J CLIN INVEST, V115, P3265, DOI 10.1172/JCI26032
   Benveniste O, 2005, J INFECT DIS, V191, P1670, DOI 10.1086/429670
   Blessborn D, 2006, J PHARMACEUT BIOMED, V41, P207, DOI 10.1016/j.jpba.2005.10.018
   Boasso A, 2005, BLOOD, V105, P1574, DOI 10.1182/blood-2004-06-2089
   Boasso A, 2008, CLIN IMMUNOL, V126, P235, DOI 10.1016/j.clim.2007.08.015
   Boasso A, 2009, J IMMUNOL, V182, P4313, DOI 10.4049/jimmunol.0803314
   Boasso A, 2008, PLOS ONE, V3, DOI 10.1371/journal.pone.0002961
   Bosinger SE, 2009, J CLIN INVEST, V119, P3556, DOI 10.1172/JCI40115
   Brenchley JM, 2006, NAT MED, V12, P1365, DOI 10.1038/nm1511
   Connolly NC, 2005, AIDS REV, V7, P168
   Douek Daniel, 2007, Top HIV Med, V15, P114
   Fox N W, 1993, Arch Fam Med, V2, P1068, DOI 10.1001/archfami.2.10.1068
   FOX RI, 1993, SEMIN ARTHRITIS RHEU, V23, P82, DOI 10.1016/S0049-0172(10)80012-5
   Funderburg N, 2008, PLOS ONE, V3, DOI 10.1371/journal.pone.0001915
   Hardy AW, 2007, P NATL ACAD SCI USA, V104, P17453, DOI 10.1073/pnas.0707244104
   Herbeuval JP, 2007, CLIN IMMUNOL, V123, P121, DOI 10.1016/j.clim.2006.09.016
   Herbeuval JP, 2006, P NATL ACAD SCI USA, V103, P7000, DOI 10.1073/pnas.0600363103
   Hughes R, 2012, REV MED VIROL, V22, P257, DOI 10.1002/rmv.1708
   Jacquelin B, 2009, J CLIN INVEST, V119, P3544, DOI 10.1172/JCI40093
   Klinger G, 2001, LANCET, V358, P813, DOI 10.1016/S0140-6736(01)06004-4
   Liovat AS, 2009, CURR HIV RES, V7, P39, DOI 10.2174/157016209787048546
   Ma MP, 2012, MOL IMMUNOL, V52, P217, DOI 10.1016/j.molimm.2012.05.016
   Macfarlane DE, 1998, J IMMUNOL, V160, P1122
   Mandl JN, 2008, NAT MED, V14, P1077, DOI 10.1038/nm.1871
   Manzel L, 1999, J PHARMACOL EXP THER, V291, P1337
   Martinson JA, 2010, ANTIMICROB AGENTS CH, V54, P871, DOI 10.1128/AAC.01246-09
   MILLER DR, 1991, DICP ANN PHARMAC, V25, P1302, DOI 10.1177/106002809102501202
   Murray SM, 2010, J VIROL, V84, P12082, DOI 10.1128/JVI.01466-10
   Naarding MA, 2007, RETROVIROLOGY, V4, DOI 10.1186/1742-4690-4-6
   Paiardini M, 2009, ANNU REV MED, V60, P485, DOI 10.1146/annurev.med.60.041807.123753
   Paton NI, 2012, JAMA-J AM MED ASSOC, V308, P353, DOI 10.1001/jama.2012.6936
   Piconi S, 2011, BLOOD, V118, P3263, DOI 10.1182/blood-2011-01-329060
   PITHA PM, 1994, ANTIVIR RES, V24, P205, DOI 10.1016/0166-3542(94)90068-X
   Romano JW, 2000, J VIROL METHODS, V86, P61, DOI 10.1016/S0166-0934(99)00184-6
   ROSENTHAL AR, 1978, INVEST OPHTH VIS SCI, V17, P1158
   Rutz M, 2004, EUR J IMMUNOL, V34, P2541, DOI 10.1002/eji.200425218
   Samuel CE, 2001, CLIN MICROBIOL REV, V14, P778, DOI 10.1128/CMR.14.4.778-809.2001
   Savarino A, 2004, JAIDS-J ACQ IMM DEF, V35, P223, DOI 10.1097/00126334-200403010-00002
   Schmidt B, 2005, VIROLOGY, V343, P256, DOI 10.1016/j.virol.2005.09.059
   Silvestri G, 2003, IMMUNITY, V18, P441, DOI 10.1016/S1074-7613(03)00060-8
   Sodora DL, 2008, AIDS, V22, P439, DOI 10.1097/QAD.0b013e3282f2dbe7
   SPERBER K, 1993, AIDS RES HUM RETROV, V9, P91, DOI 10.1089/aid.1993.9.91
   TSAI WP, 1990, AIDS RES HUM RETROV, V6, P481, DOI 10.1089/aid.1990.6.481
   Vaccari M, 2008, MUCOSAL IMMUNOL, V1, P497, DOI 10.1038/mi.2008.60
   Vaccari M, 2005, J IMMUNOL, V175, P3502, DOI 10.4049/jimmunol.175.6.3502
   Valdez H, 1997, AIDS Clin Rev, P187
   Wallace DJ, 1996, LUPUS, V5, pS59, DOI 10.1177/096120339600500113
   WALLACE DJ, 1994, RHEUM DIS CLIN N AM, V20, P243
   Weber F, 2004, VIRAL IMMUNOL, V17, P498, DOI 10.1089/vim.2004.17.498
   Zhou H, 2004, INT IMMUNOPHARMACOL, V4, P223, DOI 10.1016/j.intimp.2003.12.006
NR 52
TC 14
Z9 19
U1 0
U2 4
PU MARY ANN LIEBERT, INC
PI NEW ROCHELLE
PA 140 HUGUENOT STREET, 3RD FL, NEW ROCHELLE, NY 10801 USA
SN 0889-2229
EI 1931-8405
J9 AIDS RES HUM RETROV
JI Aids Res. Hum. Retrovir.
PD APR
PY 2014
VL 30
IS 4
BP 355
EP U42
DI 10.1089/aid.2013.0218
PG 9
WC Immunology; Infectious Diseases; Virology
WE Science Citation Index Expanded (SCI-EXPANDED)
SC Immunology; Infectious Diseases; Virology
GA AJ2LH
UT WOS:000337486800009
PM 24251542
OA Green Published, Green Submitted
DA 2025-02-04
ER

PT J
AU Bell, D
   Hansen, KS
   Kiragga, AN
   Kambugu, A
   Kissa, J
   Mbonye, AK
AF Bell, David
   Hansen, Kristian Schultz
   Kiragga, Agnes N.
   Kambugu, Andrew
   Kissa, John
   Mbonye, Anthony K.
TI YPredicting the Impact of COVID-19 and the Potential Impact of the
   Public Health Response on Disease Burden in Uganda
SO AMERICAN JOURNAL OF TROPICAL MEDICINE AND HYGIENE
LA English
DT Article
ID DIABETES-MELLITUS; MORTALITY; CARE
AB The COVID-19 pandemic and public health "lockdown" responses in sub-Saharan Africa, including Uganda, are now widely reported. Although the impact of COVID-19 on African populations has been relatively light, it is feared that redirecting focus and prioritization of health systems to fight COVID-19 may have an impact on access to non-COVID-19 diseases. We applied age-based COVID-19 mortality data from China to the population structures of Uganda and non-African countries with previously established outbreaks, comparing theoretical mortality and disability-adjusted life years (DALYs) lost. We then predicted the impact of possible scenarios of the COVID-19 public health response on morbidity and mortality for HIV/AIDS, malaria, and maternal health in Uganda. Based on population age structure alone, Uganda is predicted to have a relatively low COVID-19 burden compared with an equivalent transmission in comparison countries, with 12% of the mortality and 19% of the lost DALYs predicted for an equivalent transmission in Italy. By contrast, scenarios of the impact of the public health response on malaria and HIV/AIDS predict additional disease burdens outweighing that predicted from extensive SARS-CoV-2 transmission. Emerging disease data from Uganda suggest that such deterioration mayalready be occurring. The results predict a relatively low COVID-19 impact on Uganda associated with its young population, with a high risk of negative impact on non-COVID-19 disease burden from a prolonged lockdown response. This may reverse hard-won gains in addressing fundamental vulnerabilities in women and children's health, and underlines the importance of tailoring COVID-19 responses according to population structure and local disease vulnerabilities.
C1 [Bell, David] 25 Mt Quay Dr NW, Issaquah, WA 98027 USA.
   [Hansen, Kristian Schultz] Univ Copenhagen, Ctr Hlth Econ & Policy, Dept Publ Hlth, Copenhagen, Denmark.
   [Kiragga, Agnes N.; Kambugu, Andrew] Makerere Univ, Coll Hlth Sci, Sch Med, Infect Dis Inst, Kampala, Uganda.
   [Kissa, John] Uganda Minist Hlth, Div Hlth Informat, Kampala, Uganda.
   [Mbonye, Anthony K.] Makerere Univ, Coll Hlth Sci, Sch Publ Hlth, Kampala, Uganda.
C3 University of Copenhagen; Makerere University; Makerere University
RP Bell, D (corresponding author), 25 Mt Quay Dr NW, Issaquah, WA 98027 USA.
EM bell00david@gmail.com; krha@sund.ku.dk; akiragga@idi.co.ug;
   akambugu@idi.co.ug; jonkissa@gmail.com; akmbonye@musph.ac.ug
RI hansen, kristian/JNT-3421-2023
CR [Anonymous], 2016, Consolidated guidelines for prevention and treatment of HIV in Uganda
   [Anonymous], 2020, HINDUSTAN TIMES 0829
   Bahendeka S, 2016, TROP MED INT HEALTH, V21, P405, DOI 10.1111/tmi.12663
   Baker T, 2020, LANCET, V395, P1253, DOI 10.1016/S0140-6736(20)30793-5
   Bendavid E, 2020, medRxiv
   Chen Y, 2020, J MED VIROL, V92, P731, DOI 10.1002/jmv.25787
   Chintalapudi N, 2020, J MICROBIOL IMMUNOL, V53, P396, DOI 10.1016/j.jmii.2020.04.004
   El-Sadr WM, 2020, NEW ENGL J MED, V383, DOI 10.1056/NEJMp2008193
   Friese CR, 2020, HEALTH SECUR, V18, P237, DOI 10.1089/hs.2020.0036
   Huang I, 2020, DIAB MET SYND CLIN R, V14, P395, DOI 10.1016/j.dsx.2020.04.018
   Johns Hopkins University, 2020, COVID 19 DASHB CTR S
   Ministry of Health Government of Uganda, 2020, HMIS DASHB
   Ministry of Health Government of Uganda, 2020, COR PAND COVID 19
   Ministry of Health U, 2019, on the Uganda Population HIV Impact
   Murray J.L., GLOBAL BURDEN DIS CO
   Nabwire J, 2018, J TROP PEDIATRICS, V64, P97, DOI 10.1093/tropej/fmx033
   Napoli PE, 2020, J CLIN MED, V9, DOI 10.3390/jcm9041138
   Otiangala D, 2020, PEDIATR PULM, V55, P1043, DOI 10.1002/ppul.24679
   Pearson CAB, 2020, EUROSURVEILLANCE, V25, P19, DOI 10.2807/1560-7917.ES.2020.25.18.2000543
   PEPFAR, 2020, REP PER OCT 1 2019 J
   PEPFAR, 2020, REP PER OCT 1 2019 A
   Peter T, 2016, AFR J LAB MED, V5, DOI 10.4102/ajlm.v5i3.579
   Richardson S, 2020, JAMA-J AM MED ASSOC, V323, P2052, DOI 10.1001/jama.2020.6775
   Roberts L, 2020, NATURE, V580, P446, DOI 10.1038/d41586-020-01011-6
   The Institute for Health Metrics and Evaluation (IHME) University of Washington, 2020, GLOB HLTH DAT EXCH
   The World Bank, 2020, HOSP BEDS 1000 PEOPL
   Tobías A, 2020, SCI TOTAL ENVIRON, V725, DOI 10.1016/j.scitotenv.2020.138539
   Toure Aby., 2020, COVID 19 CORONAVIRUS
   *UG BUR STAT, 2020, NAT MID POP PROJ SIN
   Uganda Bureau of Statistics, 2020, CENS 2014 PREL REP
   UNAIDS, 2020, UNAIDS GLOB HIV AIDS
   United Nations Department of Economics and Population Affairs-Population Dynamics, 2019, WORLD POP PROSP
   UNPD, 2019, WORLD POP PROSP 2019
   Verity Robert, 2020, Lancet Infect Dis, V20, P669, DOI 10.1016/S1473-3099(20)30243-7
   Wang Y, 2020, Zhonghua Liu Xing Bing Xue Za Zhi, V41, P476, DOI 10.3760/cma.j.cn112338-20200210-00086
   WHO, 2012, GLOBAL TUBERCULOSIS REPORT 2012, P1
   WHO, 2020, WHO GLOB HLTH OBS UG
   WHO, 2020, Coronavirus disease (COVID-19) pandemic
   World Bank, 2020, Fertility Rate, Total (Births per Woman-Mexico)
   World Health Organization, 2018, World Malaria Report 2018, DOI DOI 10.30875/F309483F-EN
   World Health Organization, Coronavirus disease (COVID-19) situation reports
   World Health Organization, 2020, Interdisc J Health Sci
   World Health Organization, 2018, Global Health Estimates 2016: Deaths by Cause, Age, Sex, by Country and by Region, 2000-2016
NR 43
TC 58
Z9 59
U1 0
U2 6
PU AMER SOC TROP MED & HYGIENE
PI MCLEAN
PA 8000 WESTPARK DR, STE 130, MCLEAN, VA 22101 USA
SN 0002-9637
EI 1476-1645
J9 AM J TROP MED HYG
JI Am. J. Trop. Med. Hyg.
PD SEP
PY 2020
VL 103
IS 3
BP 1191
EP 1197
DI 10.4269/ajtmh.20-0546
PG 7
WC Public, Environmental & Occupational Health; Tropical Medicine
WE Science Citation Index Expanded (SCI-EXPANDED)
SC Public, Environmental & Occupational Health; Tropical Medicine
GA OE8XL
UT WOS:000580806400053
PM 32705975
OA Green Submitted, Green Published, hybrid
DA 2025-02-04
ER

PT J
AU Hamel, MJ
   Poe, A
   Bloland, P
   McCollum, A
   Zhou, ZY
   Shi, YP
   Ouma, P
   Otieno, K
   Vulule, J
   Escalante, A
   Udhayakumar, V
   Slutsker, L
AF Hamel, Mary J.
   Poe, Amanda
   Bloland, Peter
   McCollum, Andrea
   Zhou, Zhiyong
   Shi, Ya Ping
   Ouma, Peter
   Otieno, Kephas
   Vulule, John
   Escalante, Ananias
   Udhayakumar, Venkatachalam
   Slutsker, Laurence
TI Dihydrofolate reductase 1164L mutations in <i>Plasmodium falciparum</i>
   isolates:: clinical outcome of 14 Kenyan adults infected with parasites
   harbouring the 1164L mutation
SO TRANSACTIONS OF THE ROYAL SOCIETY OF TROPICAL MEDICINE AND HYGIENE
LA English
DT Article
DE malaria; Plasmodium falciparum; drug resistance;
   sulfadoxine-pyrimethamine; mutation; DHFR
ID INTERMITTENT PREVENTIVE TREATMENT; PYRIMETHAMINE-SULFADOXINE RESISTANCE;
   DIHYDROPTEROATE SYNTHASE; CHLORPROGUANIL-DAPSONE; UNCOMPLICATED MALARIA;
   ROUTINE VACCINATIONS; MOLECULAR MARKERS; POINT MUTATIONS; DOUBLE-BLIND;
   IN-VITRO
AB Recently, Plasmodium falciparum bearing dihydrofolate reductase (DHFR) 1164L was isolated from Africa. Quadruple mutations containing 1164L confer high-level resistance to antifolate antimalarials. We prospectively measured the effect of co-trimoxazole (CTX) prophylaxis on P. falciparum antifolate resistance development among HIV-infected persons. HIV-positive patients with CD4 cell count <350cells/mu l (n=692) received CTX; HIV-positive patients with CD4 cell count >= 350 cells/mu l (n=336) and HIV-negative patients (n=132) received multivitamins. Malaria microscopy-positive samples (n=413) and selected microscopy-negative/PCR-positive samples (n = 76) were analysed for DHFR mutations at baseline and during six months follow up. We identified 1164L in 14 patients. Seven were malaria microscopy-positive: two failed sulfadoxine-pyrimethamine (SP). Among seven microscopy-negative/PCR-positive patients, none developed patent infections with 1164L. 1164L was not associated with high-level SP resistance or poor outcome among adults living where malaria is highly endemic. Surveillance to monitor spread of 1164L is critical, especially among children and pregnant women, who are potentially a source for 1164L amplification. (c) 2008 Royal Society of Tropical Medicine and Hygiene. Published by Elsevier Ltd. All rights reserved.
C1 [Hamel, Mary J.; Poe, Amanda; Bloland, Peter; McCollum, Andrea; Zhou, Zhiyong; Shi, Ya Ping; Ouma, Peter; Otieno, Kephas; Escalante, Ananias; Udhayakumar, Venkatachalam; Slutsker, Laurence] Ctr Dis Control & Prevent, Div Parasit Dis, Malaria Branch, Atlanta, GA USA.
   [Poe, Amanda; McCollum, Andrea; Zhou, Zhiyong] Atlanta Res & Educ Fdn, Atlanta, GA USA.
   [McCollum, Andrea] Emory Univ, Program Populat Biol Ecol & Evolut, Atlanta, GA 30322 USA.
   [Hamel, Mary J.; Ouma, Peter; Otieno, Kephas; Vulule, John] Kenya Govt Med Res Ctr, Ctr Vector Biol & Control Res, Kisumu, Kenya.
   [Escalante, Ananias] Arizona State Univ, Sch Life Sci, Tempe, AZ USA.
C3 Centers for Disease Control & Prevention - USA; Emory University; Kenya
   Medical Research Institute; Arizona State University; Arizona State
   University-Tempe
RP Hamel, MJ (corresponding author), CDC KEMRI Res Stn, Box 1578, Kisumu, Kenya.
EM mhamel@ke.cdc.gov
RI Reynolds, Mary/IXX-0784-2023
OI Escalante, Ananias/0000-0002-1532-3430; McCollum,
   Andrea/0000-0002-9136-818X
FU NIGMS NIH HHS [R01 GM60740] Funding Source: Medline
CR Alker AP, 2005, ANTIMICROB AGENTS CH, V49, P3919, DOI 10.1128/AAC.49.9.3919-3921.2005
   Bates SJ, 2004, J INFECT DIS, V190, P1783, DOI 10.1086/425078
   Bloland PB, 1999, AM J TROP MED HYG, V60, P641, DOI 10.4269/ajtmh.1999.60.641
   Buvé A, 2001, AIDS, V15, pS5, DOI 10.1097/00002030-200108004-00002
   Bwijo B, 2003, ACTA TROP, V85, P363, DOI 10.1016/S0001-706X(02)00264-4
   Chandramohan D, 2005, BMJ-BRIT MED J, V331, P727, DOI 10.1136/bmj.331.7519.727
   Cissé B, 2006, LANCET, V367, P659, DOI 10.1016/S0140-6736(06)68264-0
   Diourté Y, 1999, AM J TROP MED HYG, V60, P475, DOI 10.4269/ajtmh.1999.60.475
   GITHEKO AK, 1993, ANN TROP MED PARASIT, V87, P379, DOI 10.1080/00034983.1993.11812782
   Hastings MD, 2002, T ROY SOC TROP MED H, V96, P674, DOI 10.1016/S0035-9203(02)90349-4
   Jelinek T, 1999, AM J TROP MED HYG, V61, P463, DOI 10.4269/ajtmh.1999.61.463
   Krudsood S, 2005, T ROY SOC TROP MED H, V99, P142, DOI 10.1016/j.trstmh.2004.07.001
   Kublin JG, 2002, J INFECT DIS, V185, P380, DOI 10.1086/338566
   Macete E, 2006, J INFECT DIS, V194, P276, DOI 10.1086/505431
   Mberu EK, 2002, EXP PARASITOL, V101, P90, DOI 10.1016/S0014-4894(02)00108-X
   McCollum AM, 2006, J INFECT DIS, V194, P189, DOI 10.1086/504687
   Mutabingwa T, 2001, LANCET, V358, P1218, DOI 10.1016/S0140-6736(01)06344-9
   Nzila AM, 2000, ANTIMICROB AGENTS CH, V44, P991, DOI 10.1128/AAC.44.4.991-996.2000
   Nzila-Mounda A, 1998, ANTIMICROB AGENTS CH, V42, P164, DOI 10.1128/AAC.42.1.164
   Obonyo CO, 2003, T ROY SOC TROP MED H, V97, P585, DOI 10.1016/S0035-9203(03)80038-X
   Plowe CV, 1997, J INFECT DIS, V176, P1590, DOI 10.1086/514159
   Schellenberg D, 2001, LANCET, V357, P1471, DOI 10.1016/S0140-6736(00)04643-2
   Shah SN, 2006, J INFECT DIS, V194, P1519, DOI 10.1086/508892
   Sibley CH, 2001, TRENDS PARASITOL, V17, P582, DOI 10.1016/S1471-4922(01)02085-2
   Staedke SG, 2004, TROP MED INT HEALTH, V9, P624, DOI 10.1111/j.1365-3156.2004.01239.x
   *WHO, 2006, WHO FACTS ACTS ART B
NR 26
TC 13
Z9 14
U1 0
U2 0
PU OXFORD UNIV PRESS
PI OXFORD
PA GREAT CLARENDON ST, OXFORD OX2 6DP, ENGLAND
SN 0035-9203
EI 1878-3503
J9 T ROY SOC TROP MED H
JI Trans. Roy. Soc. Trop. Med. Hyg.
PD APR
PY 2008
VL 102
IS 4
BP 338
EP 345
DI 10.1016/j.trstmh.2008.01.018
PG 8
WC Public, Environmental & Occupational Health; Tropical Medicine
WE Science Citation Index Expanded (SCI-EXPANDED)
SC Public, Environmental & Occupational Health; Tropical Medicine
GA 289GR
UT WOS:000255043500010
PM 18321547
DA 2025-02-04
ER

PT J
AU Muzíková, G
   Laga, R
AF Muzikova, G.
   Laga, R.
TI Macromolecular Systems for Vaccine Delivery
SO PHYSIOLOGICAL RESEARCH
LA English
DT Review
DE Vaccine delivery; Cellular and humoral immunity; Polymer
   immunostimulants; Adjuvants
ID CONTROLLED-RELEASE; PLGA MICROSPHERES; DNA VACCINE; PEPTIDE; ADJUVANT;
   RESPONSES; EFFICACY; POLYMER; VECTOR; NANOPARTICLE
AB Vaccines have helped considerably in eliminating some life-threatening infectious diseases in past two hundred years. Recently, human medicine has focused on vaccination against some of the world's most common infectious diseases (AIDS, malaria, tuberculosis, etc.), and vaccination is also gaining popularity in the treatment of cancer or autoimmune diseases. The major limitation of current vaccines lies in their poor ability to generate a sufficient level of protective antibodies and T cell responses against diseases such as HIV, malaria, tuberculosis and cancers. Among the promising vaccination systems that could improve the potency of weakly immunogenic vaccines belong macromolecular carriers (water soluble polymers, polymer particels, micelles, gels etc.) conjugated with antigens and immunistumulatory molecules. The size, architecture, and the composition of the high molecular-weight carrier can significantly improve the vaccine efficiency. This review includes the most recently developed (bio) polymer-based vaccines reported in the literature.
C1 [Muzikova, G.; Laga, R.] Czech Acad Sci, Inst Macromol Chem, Heyrovskeho Nam 2, Prague 16206 6, Czech Republic.
C3 Czech Academy of Sciences; Institute of Macromolecular Chemistry of the
   Czech Academy of Sciences
RP Muzíková, G (corresponding author), Czech Acad Sci, Inst Macromol Chem, Heyrovskeho Nam 2, Prague 16206 6, Czech Republic.
EM muzikova@imc.cas.cz
RI Laga, Richard/G-3627-2014
FU Ministry of Education, Youth and Sports of CR within the National
   Sustainability Program II [BIOCEV-FAR LQ1604]
FX This work was supported by the Ministry of Education, Youth and Sports
   of CR within the National Sustainability Program II (Project BIOCEV-FAR
   LQ1604).
CR Agnihotri SA, 2004, J CONTROL RELEASE, V100, P5, DOI 10.1016/j.jconrel.2004.08.010
   Ai CQ, 2015, APPL MICROBIOL BIOT, V99, P4309, DOI 10.1007/s00253-015-6407-6
   Anderson RJ, 2007, VACCINE, V25, pB24, DOI 10.1016/j.vaccine.2007.05.030
   Appaiahgari MB, 2010, EXPERT REV VACCINES, V9, P1371, DOI [10.1586/erv.10.139, 10.1586/ERV.10.139]
   Awate S, 2013, FRONT IMMUNOL, V4, DOI 10.3389/fimmu.2013.00114
   Baxendale A, 2011, INT J PHARMACEUT, V413, P147, DOI 10.1016/j.ijpharm.2011.04.053
   Blander JM, 2006, NATURE, V440, P808, DOI 10.1038/nature04596
   Brito LA, 2014, J CONTROL RELEASE, V190, P563, DOI 10.1016/j.jconrel.2014.06.027
   Brubaker CE, 2016, ACS BIOMATER SCI ENG, V2, P231, DOI 10.1021/acsbiomaterials.5b00456
   Casale TB, 2014, J ALLERGY CLIN IMMUN, V133, P612, DOI 10.1016/j.jaci.2014.01.007
   CDC, 1999, 48 CDC MMWR
   Chen YS, 2010, NANOTECHNOLOGY, V21, DOI 10.1088/0957-4484/21/19/195101
   Di Pasquale A, 2015, VACCINES-BASEL, V3, P320, DOI 10.3390/vaccines3020320
   Eliasson DG, 2011, VACCINE, V29, P3951, DOI 10.1016/j.vaccine.2011.03.090
   Farkas P, 2010, EUR J MED CHEM, V45, P795, DOI 10.1016/j.ejmech.2009.11.002
   Heuking S, 2009, J DRUG TARGET, V17, P662, DOI 10.1080/10611860903106034
   Jaganathan KS, 2006, VACCINE, V24, P4201, DOI 10.1016/j.vaccine.2006.01.011
   Kallen KJ, 2013, HUM VACC IMMUNOTHER, V9, P2263, DOI 10.4161/hv.25181
   KOPECEK J, 1985, ANN NY ACAD SCI, V446, P93, DOI 10.1111/j.1749-6632.1985.tb18393.x
   Kutzler MA, 2008, NAT REV GENET, V9, P776, DOI 10.1038/nrg2432
   Li M, 2016, MOL PHARMACEUT, V13, P885, DOI 10.1021/acs.molpharmaceut.5b00802
   Ligi D, 2015, J INORG BIOCHEM, V152, P190, DOI 10.1016/j.jinorgbio.2015.09.009
   Liu TY, 2015, CURR DRUG DELIV, V12, P3, DOI 10.2174/1567201811666141001155729
   Liu TY, 2015, J MED CHEM, V58, P888, DOI 10.1021/jm501514h
   Lynn GM, 2015, NAT BIOTECHNOL, V33, P1201, DOI 10.1038/nbt.3371
   Maubant S, 2011, NUCLEIC ACID THER, V21, P231, DOI 10.1089/nat.2011.0291
   Mittendorf EA, 2008, CANCER IMMUNOL IMMUN, V57, P1511, DOI 10.1007/s00262-008-0540-3
   MOREIN B, 1984, NATURE, V308, P457, DOI 10.1038/308457a0
   Movahedi Z, 2015, J CURR RES SCI, V3, P106
   Nair-Gupta P, 2014, CELL, V158, P506, DOI 10.1016/j.cell.2014.04.054
   Neimert-Andersson T, 2014, VACCINE, V32, P5967, DOI 10.1016/j.vaccine.2014.08.057
   Pandey RS, 2010, J DRUG TARGET, V18, P282, DOI 10.3109/10611860903450015
   Parida SK, 2010, CURR OPIN IMMUNOL, V22, P374, DOI 10.1016/j.coi.2010.04.006
   Parlane NA, 2011, APPL ENVIRON MICROB, V77, P8516, DOI 10.1128/AEM.06420-11
   Pechar M, 2014, BIOMACROMOLECULES, V15, P2590, DOI 10.1021/bm500436p
   Podda Audino, 2003, Expert Rev Vaccines, V2, P197, DOI 10.1586/14760584.2.2.197
   Prego C, 2010, VACCINE, V28, P2607, DOI 10.1016/j.vaccine.2010.01.011
   Ragupathy L, 2014, MACROMOL BIOSCI, V14, P1528, DOI 10.1002/mabi.201400146
   Rajapaksa TE, 2010, J CONTROL RELEASE, V142, P196, DOI 10.1016/j.jconrel.2009.10.033
   Roush SW, 2007, JAMA-J AM MED ASSOC, V298, P2155, DOI 10.1001/jama.298.18.2155
   Saade F, 2012, EXPERT REV VACCINES, V11, P189, DOI [10.1586/ERV.11.188, 10.1586/erv.11.188]
   Saini V, 2013, VACCINE, V31, P4183, DOI 10.1016/j.vaccine.2013.06.066
   Schijns VEJC, 2000, CURR OPIN IMMUNOL, V12, P456, DOI 10.1016/S0952-7915(00)00120-5
   Schully KL, 2015, INT J PHARMACEUT, V495, P849, DOI 10.1016/j.ijpharm.2015.09.059
   Scott EA, 2012, BIOMATERIALS, V33, P6211, DOI 10.1016/j.biomaterials.2012.04.060
   Shanmugam A, 2012, PLOS ONE, V7, DOI 10.1371/journal.pone.0030839
   Siddiqui M, 2013, HUM VACC IMMUNOTHER, V9, P2643, DOI 10.4161/hv.27243
   Silvers MJ, 2001, PRIMARY CARE, V28, P685, DOI 10.1016/S0095-4543(05)70036-1
   Singh B, 2015, MOL PHARMACEUT, V12, P3816, DOI 10.1021/acs.molpharmaceut.5b00265
   Singh M, 1998, VACCINE, V16, P346, DOI 10.1016/S0264-410X(97)80912-7
   Suksamran T, 2011, TROP J PHARM RES, V10, P317, DOI 10.4314/tjpr.v10i3.8
   Turell MJ, 2003, EMERG INFECT DIS, V9, P1077, DOI 10.3201/eid0909.030025
   Vunain E, 2016, INT J BIOL MACROMOL, V86, P570, DOI 10.1016/j.ijbiomac.2016.02.005
   Wang TY, 2011, EUR J PHARM SCI, V44, P653, DOI 10.1016/j.ejps.2011.10.012
   WOOD R, 2015, Patent, Patent No. [2015125495 A1, 2015125495]
   Wurz GT, 2016, THER ADV MED ONCOL, V8, P4, DOI 10.1177/1758834015615514
   Yen HH, 2007, VACCINE, V25, P2575, DOI 10.1016/j.vaccine.2006.12.025
   Zepp F, 2010, VACCINE, V28, pC14, DOI 10.1016/j.vaccine.2010.07.020
   ZHU L, 2013, Patent, Patent No. 103110943
NR 59
TC 3
Z9 4
U1 0
U2 26
PU ACAD SCIENCES CZECH REPUBLIC, INST PHYSIOLOGY
PI PRAGUE 4
PA VIDENSKA 1083, PRAGUE 4 142 20, CZECH REPUBLIC
SN 0862-8408
EI 1802-9973
J9 PHYSIOL RES
JI Physiol. Res.
PY 2016
VL 65
SU 2
BP S203
EP S216
DI 10.33549/physiolres.933422
PG 14
WC Physiology
WE Science Citation Index Expanded (SCI-EXPANDED)
SC Physiology
GA EA5TP
UT WOS:000386686800006
PM 27762586
OA gold
DA 2025-02-04
ER

PT J
AU Bloom, DE
   Kuhn, M
   Prettner, K
AF Bloom, David E.
   Kuhn, Michael
   Prettner, Klaus
TI Modern Infectious Diseases: Macroeconomic Impacts and Policy Responses
SO JOURNAL OF ECONOMIC LITERATURE
LA English
DT Article
ID LIFE EXPECTANCY; ECONOMIC-GROWTH; PANDEMIC INFLUENZA;
   DEMOGRAPHIC-TRANSITION; MALARIA ERADICATION; EQUILIBRIUM-MODEL;
   STATISTICAL LIFE; SOUTH-AFRICA; HEALTH; HIV
AB We discuss and review literature on the macroeconomic effects of epidemics and pan-demics since the late twentieth century. First, we cover the role of health in driv -ing economic growth and well-being and discuss standard frameworks for assessing the economic burden of infectious diseases. Second, we sketch a general theoretical framework to evaluate the trade-offs policy makers must consider when addressing infectious diseases and their macroeconomic repercussions. In so doing, we emphasize the dependence of economic consequences on (i) disease characteristics; (ii) inequal-ities among individuals in terms of susceptibility, preferences, and income; and (iii) cross-country heterogeneities in terms of their institutional and macroeconomic environments. Third, we study pharmaceutical and nonpharmaceutical policies aimed at mitigating and preventing infectious diseases and their macroeconomic repercus-sions. Fourth, we discuss the health toll and economic impacts of five infectious dis-eases: HIV/AIDS, malaria, tuberculosis, influenza, and COVID-19. Although major epidemics and pandemics can take an enormous human toll and impose a staggering economic burden, early and targeted health and economic policy interventions can often mitigate both to a substantial degree. (JEL E20, H50, I12, I14, I15, I18, J17)
C1 [Bloom, David E.] Harvard TH Chan Sch Publ Hlth, Dept Global Hlth & Populat, Boston, MA 02115 USA.
   [Kuhn, Michael] Int Inst Appl Syst Anal IIASA, Vienna, Austria.
   [Kuhn, Michael] Univ Vienna, Wittgenstein Ctr, IIASA,OeAW, Vienna Inst Demography, Vienna, Austria.
   [Prettner, Klaus] Vienna Univ Econ & Business WU, Dept Econ, Wittgenstein Ctr, IIASA OeAW,Vienna Inst Demography, Vienna, Austria.
C3 Harvard University; Harvard T.H. Chan School of Public Health;
   International Institute for Applied Systems Analysis (IIASA); University
   of Vienna; Vienna University of Economics & Business
RP Bloom, DE (corresponding author), Harvard TH Chan Sch Publ Hlth, Dept Global Hlth & Populat, Boston, MA 02115 USA.
RI Prettner, Klaus/KXR-9960-2024
OI Kuhn, Michael/0000-0003-0424-3221; Prettner, Klaus/0000-0002-8971-8750
FU Bill & Melinda Gates Foundation
FX We would like to thank Maddalena Ferranna, Remi Jedwab, and Martin
   Saavedra for thoughtful comments and suggestions. We would also like to
   thank Jeffrey Adams and Paris Ghazi for very helpful editorial
   assistance. Bloom received general support for work on this article from
   the Value of Vacci-nation Research Network based at the Harvard T.H.
   Chan School of Public Health and funded by the Bill & Melinda Gates
   Foundation.
CR Acemoglu D, 2007, J POLIT ECON, V115, P925, DOI 10.1086/529000
   Acemoglu Daron, 2020, NBER Working Paper 27565
   Adda J, 2016, Q J ECON, V131, P891, DOI 10.1093/qje/qjw005
   Adler Matthew D., 2020, Covid Economics, P1
   Aghion P., 2011, Review of Economics and Institutions, V2, P1
   Aksan AM, 2014, EUR ECON REV, V70, P470, DOI 10.1016/j.euroecorev.2014.06.011
   Aksoy C.G., 2020, Working Paper
   Aldy JE, 2008, REV ECON STAT, V90, P573, DOI 10.1162/rest.90.3.573
   Alfaro L., 2020, Social interactions in pandemics: Fear, altruism, and reciprocity
   Ali M, 2015, PLOS NEGLECT TROP D, V9, DOI 10.1371/journal.pntd.0003832
   Alon Titan., 2020, How should policy responses to the covid-19 pandemic differ in the developing world? Technical report
   Alsan M, 2006, WORLD DEV, V34, P613, DOI 10.1016/j.worlddev.2005.09.006
   Alsan MM, 2013, J HEALTH ECON, V32, P863, DOI 10.1016/j.jhealeco.2013.06.002
   Alva-Manchego F, 2020, COMPUT LINGUIST, V46, P135, DOI [10.1162/coli_a_00370, 10.1162/COLI_a_00370]
   Anderson ST, 2012, J HEALTH ECON, V31, P658, DOI 10.1016/j.jhealeco.2012.05.001
   [Anonymous], 2020, International Monetary Fund
   [Anonymous], 1997, DETERMINANTS EC GROW
   [Anonymous], 2001, MACROECONOMICS HLTH
   Arellano Cristina, 2020, Deadly Debt Crises: COVID-19 in Emerging Markets
   Ashraf N, 2013, J ECON BEHAV ORGAN, V88, P133, DOI 10.1016/j.jebo.2012.12.031
   Assenza Tiziana, 2020, CEPR Discussion Paper
   Attema AE, 2010, HEALTH ECON, V19, P1240, DOI 10.1002/hec.1549
   Auld MC, 2003, J HEALTH ECON, V22, P361, DOI 10.1016/S0167-6296(02)00103-0
   Aum Sangmin, 2020, NBER Working Paper, No. 27100
   Azomahou TT, 2016, AM ECON REV, V106, P472, DOI 10.1257/aer.p20161112
   Baird S, 2016, Q J ECON, V131, P1637, DOI 10.1093/qje/qjw022
   Bairoliya Neha, 2020, Centre for Economic Policy Research, COVID Economics, P68
   Baker S.R., 2020, NBER Working Papers, V6983, DOI [DOI 10.3386/W26983, 10.3386/w26983]
   Bandiera O, 2020, AM ECON J-APPL ECON, V12, P210, DOI 10.1257/app.20170416
   Baqaee D., 2020, Supply and Demand in Disaggregated Keynesian Economies with an Application to the COVID-19 Crisis (NBER Working Paper 27152)
   Barrero JM, 2020, BROOKINGS PAP ECO AC, P329, DOI 10.1353/eca.2020.0012
   Barrett S, 2003, J EUR ECON ASSOC, V1, P591, DOI 10.1162/154247603322391224
   Barro R.J., 2020, The coronavirus and the great influenza pandemic: Lessons from the "Spanish flu"for the coronavirus's potential effects on mortality and economic activity, DOI DOI 10.3386/W26866
   BARRO RJ, 1991, Q J ECON, V106, P407, DOI 10.2307/2937943
   Bartscher Alina Kristin, 2020, IZA DISCUSSION PAPER
   Beach B., 2022, J ECON PERSPECT, V60, P41, DOI 10.1257/jel.20201641
   Behrman JA, 2015, SOC SCI MED, V127, P108, DOI 10.1016/j.socscimed.2014.06.034
   Bell C, 2006, WORLD BANK ECON REV, V20, P55, DOI 10.1093/wber/lhj006
   Bell C, 2009, J HEALTH ECON, V28, P54, DOI 10.1016/j.jhealeco.2008.07.011
   Bell Clive, 2006, WORLD BANK POLICY RE
   BENPORATH Y, 1967, J POLIT ECON, V75, P352, DOI 10.1086/259291
   Berger D.W., 2020, 26901 NAT BUR EC RES, DOI [10.3386/w26901, DOI 10.3386/W26901]
   Berthelemy Jean-Claude, 2015, OXFORD HDB AFRICA EC, V2, P508
   Bethune Z. A., 2020, NBER working paper series, V27009
   Bleakley H, 2007, Q J ECON, V122, P73, DOI 10.1162/qjec.121.1.73
   Bleakley H, 2010, AM ECON J-APPL ECON, V2, P1, DOI 10.1257/app.2.2.1
   Bleakley H, 2009, REV ECON STAT, V91, P52, DOI 10.1162/rest.91.1.52
   Bloom D., 2020, Finance and Development
   Bloom D.E., 2019, Health and economic growth: reconciling the micro and macro evidence, DOI [10.3386/w26003, DOI 10.3386/W26003]
   Bloom D.E., 2003, DEMOGRAPHIC DIVIDEND
   Bloom DE, 2007, J MONETARY ECON, V54, P92, DOI 10.1016/j.jmoneco.2006.12.004
   Bloom DE, 2021, POPUL DEV REV, V47, P377, DOI 10.1111/padr.12389
   Bloom DE, 2020, ECON J, V130, P1650, DOI 10.1093/ej/ueaa061
   Bloom DE, 2020, ECONOMIST-NETHERLAND, V168, P153, DOI 10.1007/s10645-020-09362-1
   Bloom DE, 2020, J ECON AGEING, V17, DOI 10.1016/j.jeoa.2018.09.002
   Bloom DE, 2019, FRONT IMMUNOL, V10, DOI 10.3389/fimmu.2019.00549
   Bloom DE, 2018, SCI TRANSL MED, V10, DOI 10.1126/scitranslmed.aaj2345
   Bloom DE, 2017, J DEMOGR ECON, V83, P63, DOI 10.1017/dem.2016.19
   Bloom DE, 2014, J POLIT ECON, V122, P1355, DOI 10.1086/677189
   Bloom David E., 2018, COMMUNICATIONS DEP, V55, P46, DOI DOI 10.5089/9781484357415.022
   Bloom David E., 2019, Oxford Encyclopedia of Economics and Finance
   Bloom David E., 2020, IZA DISCUSSION PAPER
   Bloom DE, 1998, BROOKINGS PAP ECO AC, P207, DOI 10.2307/2534695
   Bloom DE, 2004, WORLD DEV, V32, P1, DOI 10.1016/j.worlddev.2003.07.002
   Bloom DE, 1997, J ECONOMETRICS, V77, P105, DOI 10.1016/S0304-4076(96)01808-8
   BLOOM DE, 1991, SCIENCE, V252, P1798, DOI 10.1126/science.1829547
   Bor J, 2012, HEALTH AFFAIR, V31, P1459, DOI 10.1377/hlthaff.2012.0407
   Boucekkine R, 2002, J ECON THEORY, V104, P340, DOI 10.1006/jeth.2001.2854
   Boucekkine R, 2010, J ECON DYN CONTROL, V34, P231, DOI 10.1016/j.jedc.2009.09.003
   Boucekkine R, 2009, J ECON GROWTH, V14, P233, DOI 10.1007/s10887-009-9042-1
   Brinca Pedro, 2020, COVID Economics, P158
   Brodeur A, 2021, J ECON SURV, V35, P1007, DOI 10.1111/joes.12423
   Brotherhood L., 2020, CESIFO WORKING PAPER
   Bruck Tilman., 2020, IZA Discussion Paper 13386
   Burke M, 2015, ECON J, V125, P1157, DOI 10.1111/ecoj.12149
   Cardona-Ospina JA, 2019, INT J INFECT DIS, V88, P49, DOI 10.1016/j.ijid.2019.08.033
   Case A, 2006, DEMOGRAPHY, V43, P401, DOI 10.1353/dem.2006.0022
   Caulkins J, 2020, PLOS ONE, V15, DOI 10.1371/journal.pone.0243413
   Cervellati M, 2005, AM ECON REV, V95, P1653, DOI 10.1257/000282805775014380
   Cervellati M, 2013, ECONOMETRICA, V81, P2055, DOI 10.3982/ECTA11169
   Cervellati M, 2011, J ECON GROWTH, V16, P99, DOI 10.1007/s10887-011-9065-2
   Cespedes Luis Felipe, 2020, 27228 NBER
   Chakraborty S, 2016, MACROECON DYN, V20, P189, DOI 10.1017/S1365100514000297
   Chakraborty S, 2010, J MONETARY ECON, V57, P859, DOI 10.1016/j.jmoneco.2010.08.004
   Chan TY, 2016, REV ECON STUD, V83, P1465, DOI 10.1093/restud/rdv053
   Chen F, 2014, J THEOR BIOL, V363, P105, DOI 10.1016/j.jtbi.2014.08.003
   Chen SM, 2019, HEALTH AFFAIR, V38, P1832, DOI 10.1377/hlthaff.2019.00291
   Chen SM, 2019, LANCET PLANET HEALTH, V3, pE390, DOI 10.1016/S2542-5196(19)30170-6
   Chen SM, 2018, PLOS ONE, V13, DOI 10.1371/journal.pone.0206702
   Chetty R, 2016, JAMA-J AM MED ASSOC, V315, P1750, DOI 10.1001/jama.2016.4226
   Chima RI, 2003, HEALTH POLICY, V63, P17, DOI 10.1016/S0168-8510(02)00036-2
   Cohen J, 2010, Q J ECON, V125, P1, DOI 10.1162/qjec.2010.125.1.1
   Corrigan P, 2005, J DEV ECON, V77, P107, DOI 10.1016/j.jdeveco.2004.02.005
   CUDDINGTON JT, 1993, WORLD BANK ECON REV, V7, P173, DOI 10.1093/wber/7.2.173
   Currie G, 2000, Inj Prev, V6, P175, DOI 10.1136/ip.6.3.175
   Dang HA, 2020, J. Econ. Dev.
   Dawood FS, 2012, LANCET INFECT DIS, V12, P687, DOI 10.1016/S1473-3099(12)70121-4
   Decerf Benoit, 2020, WORLD BANK POLICY RE
   Di Angelantonio E, 2019, LANCET GLOB HEALTH, V7, pE1332, DOI 10.1016/S2214-109X(19)30318-3
   Didier T, 2021, J FINANC STABIL, V53, DOI 10.1016/j.jfs.2020.100837
   Dingel J.I., 2020, MANY JOBS CAN BE DON
   Dobson AP, 2020, SCIENCE, V369, P379, DOI 10.1126/science.abc3189
   Doganoglu T, 2020, COVID EC VETTED REAL, V16, P135
   Dowd JB, 2020, P NATL ACAD SCI USA, V117, P9696, DOI 10.1073/pnas.2004911117
   Duarte R, 2018, PULMONOLOGY, V24, P115, DOI 10.1016/j.rppnen.2017.11.003
   Duflo E, 2015, AM ECON REV, V105, P2757, DOI 10.1257/aer.20121607
   Dupas P, 2011, ANNU REV ECON, V3, P425, DOI 10.1146/annurev-economics-111809-125029
   Durlauf SN, 2005, HANDB ECON, V22, P555
   Eberhardt M, 2011, J ECON SURV, V25, P109, DOI 10.1111/j.1467-6419.2010.00624.x
   Eichenbaum Martin S., 26882 NBER
   Eichenbaum Sergio, 27104 NBER
   Eichengreen B, 2021, J PUBLIC ECON, V193, DOI 10.1016/j.jpubeco.2020.104343
   Elenev V., 2020, 27207 NBER
   Emanuel EJ, 2020, NEW ENGL J MED, V382, P2049, DOI 10.1056/NEJMsb2005114
   Enanoria WTA, 2016, PLOS ONE, V11, DOI 10.1371/journal.pone.0167160
   Fan VY, 2018, BMJ-BRIT MED J, V363, DOI 10.1136/bmj.k4371
   Fancourt D, 2020, LANCET, V396, P464, DOI 10.1016/S0140-6736(20)31690-1
   Favero CA, 2020, CEPR DISCUSSION PAPE, DOI DOI 10.2139/SSRN.3580626
   Fenichel EP, 2013, J HEALTH ECON, V32, P440, DOI 10.1016/j.jhealeco.2013.01.002
   Fonseca R, 2021, J EUR ECON ASSOC, V19, P536, DOI 10.1093/jeea/jvaa003
   Forslid R, 2015, HEALTH ECON, V24, P726, DOI 10.1002/hec.3057
   Fortson JG, 2011, REV ECON STAT, V93, P1, DOI 10.1162/REST_a_00067
   Fortson JG, 2009, AM ECON J-APPL ECON, V1, P170, DOI 10.1257/app.1.3.170
   Fox AM, 2012, J BIOSOC SCI, V44, P459, DOI 10.1017/S0021932011000745
   Frankovic I, 2020, ECONOMIST-NETHERLAND, V168, P215, DOI 10.1007/s10645-020-09360-3
   Frankovic I, 2019, J ECON AGEING, V14, DOI 10.1016/j.jeoa.2019.01.002
   Frankovic Ivan., 2018, 012018 VIENN U TECHN
   Galama Titus, 2018, OXFORD RES ENCY EC F
   Galasso Vincenzo, 2020, COVID EC VETTED REAL, P241
   Gallup JL, 2001, AM J TROP MED HYG, V64, P85, DOI 10.4269/ajtmh.2001.64.85
   Galor O, 2011, UNIFIED GROWTH THEORY, P1
   Galor O, 2005, HANDB ECON, V22, P171
   Galor O, 2000, AM ECON REV, V90, P806, DOI 10.1257/aer.90.4.806
   Garibaldi P., 2020, CEPR Covid Econ, V5, P1
   Garrett TA, 2009, ECON INQ, V47, P711, DOI 10.1111/j.1465-7295.2008.00137.x
   GBD Causes Death Collaborators, 2018, LANCET, V392, P2170, DOI [10.1016/S0140-6736(18)32203-7, 10.1016/s0140-6736(18)32203-7]
   Geoffard PY, 1996, INT ECON REV, V37, P603, DOI 10.2307/2527443
   Geoffard PY, 1997, AM ECON REV, V87, P222
   Gersovitz M, 2005, J PUBLIC ECON, V89, P647, DOI 10.1016/j.jpubeco.2004.02.007
   Gersovitz M, 2004, ECON J, V114, P1, DOI 10.1046/j.0013-0133.2003.0174.x
   Gersovitz M, 2011, ANNU REV RESOUR ECON, V3, P277, DOI 10.1146/annurev-resource-083110-120052
   Gertler P, 2004, REV ECON STAT, V86, P211, DOI 10.1162/003465304323023769
   Glover Andrew, 2020, Penn Institute for Economic Research Working Paper 20-014
   Goenka A, 2014, J MATH ECON, V50, P34, DOI 10.1016/j.jmateco.2013.10.004
   Gori L, 2020, J DEMOGR ECON, V86, P125, DOI 10.1017/dem.2019.21
   Greenwood J, 2019, ECONOMETRICA, V87, P1081, DOI 10.3982/ECTA11530
   Guerrieri Veronica, 2020, Working Paper Series - National Bureau of Economic Research (Massachusetts)
   Hall R. E., 2020, TRADING CONSUMPTION, DOI [10.3386/w27340, DOI 10.21034/QR.4211, 10.21034/qr.4211]
   Hall RE, 2007, Q J ECON, V122, P39, DOI 10.1162/qjec.122.1.39
   Hansen CW, 2015, ECON J, V125, P838, DOI 10.1111/ecoj.12261
   Hauck K., 2018, Oxford Research Encyclopedia of Economics and Finance
   Hogan AB, 2020, LANCET GLOB HEALTH, V8, pE1132, DOI 10.1016/S2214-109X(20)30288-6
   Hollingsworth TD, 2011, PLOS COMPUT BIOL, V7, DOI 10.1371/journal.pcbi.1001076
   IHME, 2018, FIND GLOB BURD DIS S
   Institute for Health Metrics and Evaluation, 2021, GLOBAL BURDEN DIS CO
   ISLAM N, 1995, Q J ECON, V110, P1127, DOI 10.2307/2946651
   Jarosch G., 2021, Journal of Economic Theory, V196, DOI DOI 10.1016/J.JET.2021.105293
   Jayachandran S, 2009, Q J ECON, V124, P349, DOI 10.1162/qjec.2009.124.1.349
   Jedwab R., 2020, IIEP-WP-2020-14
   Jedwab Remi, 2022, J ECON LIT, V60, P132
   Johnson PTJ, 2015, ECOL LETT, V18, P1119, DOI 10.1111/ele.12479
   Joint United Nations Programme on HIV/AIDS, 2019, FACT SHEET WORLD AID
   Jones CI, 2016, AM ECON REV, V106, P2426, DOI 10.1257/aer.20110236
   Jones CI, 2016, J POLIT ECON, V124, P539, DOI 10.1086/684750
   Jordà O, 2022, REV ECON STAT, V104, P166, DOI 10.1162/rest_a_01042
   Juhn C, 2013, J POPUL ECON, V26, P835, DOI 10.1007/s00148-012-0456-2
   Jung Juergen, 2020, COVID EC, P1
   Kalemli-Ozcan S, 2012, J POPUL ECON, V25, P871, DOI 10.1007/s00148-011-0368-6
   Kalemli-Ozcan S, 2011, J DEV ECON, V96, P61, DOI 10.1016/j.jdeveco.2010.08.001
   Karlsson M, 2014, J HEALTH ECON, V36, P1, DOI 10.1016/j.jhealeco.2014.03.005
   Kass DA, 2020, LANCET, V395, P1544, DOI 10.1016/S0140-6736(20)31024-2
   Keogh-Brown MR, 2010, HEALTH ECON, V19, P1345, DOI 10.1002/hec.1554
   Keogh-Brown MR, 2010, EUR J HEALTH ECON, V11, P543, DOI 10.1007/s10198-009-0210-1
   Kermack WO, 1927, P R SOC LOND A-CONTA, V115, P700, DOI 10.1098/rspa.1927.0118
   Kessing SG, 2006, EUR ECON REV, V50, P1061, DOI 10.1016/j.euroecorev.2004.06.007
   Klasing MJ, 2020, J ECON GROWTH, V25, P37, DOI 10.1007/s10887-020-09175-6
   Klein E, 2007, ENVIRON DEV ECON, V12, P707, DOI 10.1017/S1355770X0700383X
   Kremer M, 1996, Q J ECON, V111, P549, DOI 10.2307/2946687
   Kremer M, 2020, AEA PAP P, V110, P269, DOI 10.1257/pandp.20201017
   Kremer M, 2018, REV IND ORGAN, V53, P235, DOI 10.1007/s11151-018-9621-4
   Kremer M, 2015, Q J ECON, V130, P1167, DOI 10.1093/qje/qjv012
   Krenz A, 2021, EUR ECON REV, V136, DOI 10.1016/j.euroecorev.2021.103744
   Kruger Dirk, 2020, 202043 BECK FRIEDM I
   Kuhn M, 2018, J POPUL ECON, V31, P135, DOI 10.1007/s00148-017-0654-z
   Kuhn M, 2016, J HEALTH ECON, V46, P100, DOI 10.1016/j.jhealeco.2016.01.009
   Kuhn M, 2011, J MATH ECON, V47, P627, DOI 10.1016/j.jmateco.2011.08.002
   Lagerlöf NP, 2003, INT ECON REV, V44, P755, DOI 10.1111/1468-2354.t01-1-00088
   Laxminarayan R, 2004, AM J TROP MED HYG, V71, P187, DOI 10.4269/ajtmh.2004.71.187
   Laxminarayan R, 2016, OXFORD REV ECON POL, V32, P88, DOI 10.1093/oxrep/grv030
   Laxminarayan R, 2014, PLOS ONE, V9, DOI 10.1371/journal.pone.0090290
   Laxminarayan Ramanan., 2011, The Oxford Handbook of Health Economics, P189
   Laxminarayan Ramanan, 2007, WORLD BANK POLICY RE
   Leibovici F., 2020, Social distancing and contact-intensive occupations
   Litvinova M, 2019, P NATL ACAD SCI USA, V116, P13174, DOI 10.1073/pnas.1821298116
   Liu FC, 2015, BMC PUBLIC HEALTH, V15, DOI 10.1186/s12889-015-1766-6
   Lloyd-Smith JO, 2009, SCIENCE, V326, P1362, DOI 10.1126/science.1177345
   Lorentzen P, 2008, J ECON GROWTH, V13, P81, DOI 10.1007/s10887-008-9029-3
   Lucas AM, 2010, AM ECON J-APPL ECON, V2, P46, DOI 10.1257/app.2.2.46
   LUCAS RE, 1988, J MONETARY ECON, V22, P3, DOI 10.1016/0304-3932(88)90168-7
   Mahal Ajay, 2004, EC POLIT WEEKLY, V39, P1049
   Malani A, 2011, J HUM RESOUR, V46, P176
   Manfredi P., 2013, Modeling the Interplay between Human Behavior and the Spread of Infectious Diseases
   Maringe C, 2020, LANCET ONCOL, V21, P1023, DOI 10.1016/S1470-2045(20)30388-0
   McAdams David, 2020, COVID EC, P115
   Megiddo I, 2019, HEALTH ECON, V28, P556, DOI 10.1002/hec.3867
   Momota A, 2005, J ECON DYN CONTROL, V29, P1673, DOI 10.1016/j.jedc.2004.09.007
   Murphy KM, 2006, J POLIT ECON, V114, P871, DOI 10.1086/508033
   Oguzoglu Umut, 2020, IZA Discussion Paper, 13278.
   Oster E, 2018, J HEALTH ECON, V57, P90, DOI 10.1016/j.jhealeco.2017.10.003
   Oster E, 2013, AM ECON REV, V103, P1977, DOI 10.1257/aer.103.5.1977
   Oster E, 2012, J EUR ECON ASSOC, V10, P1025, DOI 10.1111/j.1542-4774.2012.01075.x
   Oster E, 2012, J HEALTH ECON, V31, P35, DOI 10.1016/j.jhealeco.2011.12.006
   Over M, 1992, 3 WORLD BANK AFR TEC
   Paget J, 2019, J GLOB HEALTH, V9, DOI 10.7189/jogh.09.020421
   Palomino JC, 2020, EUR ECON REV, V129, DOI 10.1016/j.euroecorev.2020.103564
   PAULY MV, 1970, J POLIT ECON, V78, P572, DOI 10.1086/259651
   Philipson T, 2000, HANDB ECON, V17, P1761
   Prettner Klaus, 2020, AUTOMATION ITS MACRO
   Qiu Y, 2020, J POPUL ECON, V33, P1127, DOI [10.1101/2020.03.13.20035238, 10.1007/s00148-020-00778-2]
   Rasul I, 2020, AEA PAP P, V110, P265, DOI 10.1257/pandp.20201016
   Rice D P, 2000, Inj Prev, V6, P177, DOI 10.1136/ip.6.3.177
   Rossi P, 2020, J HEALTH ECON, V73, DOI 10.1016/j.jhealeco.2020.102330
   Rowthorn Robert, 2020, CAMBRIDGE WORKING PA, V2027
   Saak AE, 2018, ECON THEOR, V66, P21, DOI 10.1007/s00199-017-1053-0
   Sala-I-Martin X, 2004, AM ECON REV, V94, P813, DOI 10.1257/0002828042002570
   Sánchez-Romero M, 2016, J ECON DYN CONTROL, V73, P118, DOI 10.1016/j.jedc.2016.09.004
   Shastry GK, 2003, J EUR ECON ASSOC, V1, P387, DOI 10.1162/154247603322391026
   Smith DL, 2013, PHILOS T R SOC B, V368, DOI 10.1098/rstb.2012.0145
   Smith RD, 2011, SOC SCI MED, V73, P235, DOI 10.1016/j.socscimed.2011.05.025
   Smith RD, 2009, BMJ-BRIT MED J, V339, DOI 10.1136/bmj.b4571
   Suhrcke M, 2010, HEALTH ECON, V19, P1478, DOI 10.1002/hec.1565
   Tarozzi A, 2014, AM ECON REV, V104, P1909, DOI 10.1257/aer.104.7.1909
   Teklehaimanot A, 2008, ANN NY ACAD SCI, V1136, P32, DOI 10.1196/annals.1425.037
   Thao Tran Thi Nhu, 2019, ESTIMATES GLOBAL BUR, DOI [10.1101/19006940v1, DOI 10.1101/19006940V1]
   Thirumurthy H, 2012, HEALTH AFFAIR, V31, P1470, DOI 10.1377/hlthaff.2012.0217
   Toxvaerd F.M., 2020, COVID EC, DOI [10.17863/CAM.52489, DOI 10.17863/CAM.52489]
   Toxvaerd F, 2019, INT ECON REV, V60, P1737, DOI 10.1111/iere.12402
   Tubadji Annie, 2020, COVID EC, V13, P48
   Verguet S, 2017, LANCET GLOB HEALTH, V5, pE1123, DOI 10.1016/S2214-109X(17)30341-8
   Verguet S, 2015, HEALTH ECON, V24, P318, DOI 10.1002/hec.3019
   Viscusi WK, 2003, J RISK UNCERTAINTY, V27, P5, DOI 10.1023/A:1025598106257
   Ward CJ, 2014, AM ECON J-APPL ECON, V6, P38, DOI 10.1257/app.6.1.38
   Weil DN, 2007, Q J ECON, V122, P1265, DOI 10.1162/qjec.122.3.1265
   Weil DN, 2014, HBK ECON, P623, DOI 10.1016/B978-0-444-53540-5.00003-3
   WHO, 2012, GLOBAL TUBERCULOSIS REPORT 2012, P1
   WHO, 2003, Summary of probable SARS cases with onset of illness from 1st November 2002 to 31st July 2003
   WHO, 2016, Report
   WHO, 2021, DENG SEV DENG
   World Bank, 2020, WORLD DEV IND 2016 W
   World Health Organization, 2020, GLOB HLTH EST 2019 D
   World Health Organization, 2009, WHO Guide to Identifying the Economic Consequences of Disease and Injury
   World Health Organization, 2018, World Malaria Report 2018, DOI DOI 10.30875/F309483F-EN
   World Health Organization, 2016, MORT GLOB HLTH EST A
   World Health Organization, 2020, EP BURD DIS
   Wyplosz Charles, 2020, PUBLISHING MEASURING, P147
   Young A, 2005, Q J ECON, V120, P423, DOI 10.1162/0033553053970223
   Young A, 2007, J ECON GROWTH, V12, P283, DOI 10.1007/s10887-007-9021-3
   Zorn P., 2020, Covid Econ., V31, P59
NR 258
TC 61
Z9 61
U1 5
U2 47
PU AMER ECONOMIC ASSOC
PI NASHVILLE
PA 2014 BROADWAY, STE 305, NASHVILLE, TN 37203 USA
SN 0022-0515
EI 2328-8175
J9 J ECON LIT
JI J. Econ. Lit.
PD MAR
PY 2022
VL 60
IS 1
BP 85
EP 131
DI 10.1257/jel.20201642
PG 47
WC Economics
WE Social Science Citation Index (SSCI)
SC Business & Economics
GA ZP8XF
UT WOS:000766700200003
OA Green Published, Green Submitted
DA 2025-02-04
ER

PT J
AU Brueckner, M
AF Brueckner, Markus
TI Adult mortality and urbanization: Examination of a weak connection in
   sub-Saharan Africa
SO WORLD DEVELOPMENT
LA English
DT Article
DE Urbanization; Life expectancy; Mortality; Disease; AIDS
ID DETERMINANTS; REDUCTIONS; GEOGRAPHY; CONFLICT; ORIGINS
AB Estimation of a panel model during the period 1960-2013 shows that there is no significant negative correlation between adult mortality and urbanization in sub-Saharan Africa. For the rest of the world the correlation between adult mortality and urbanization is significantly negative. A high prevalence of HIV likely explains the absence of a significant negative correlation between adult mortality and urbanization in the sub-Saharan African region. During the 1960s and 1970s, i.e. prior to the HIV epidemic, adult mortality and urbanization are significantly negatively correlated in sub-Saharan Africa. Panel model estimates show that the urban health premium is significantly decreasing in HIV prevalence. So much so, that for countries with very high HIV prevalence rates, i.e. above 10 percent, there is a significant urban health penalty. Despite a number of features of sub-Saharan Africa that significantly increase the urban health premium - such as a large share of the population at risk of contracting Malaria and high average temperatures - the high HIV prevalence rates during the 1990s and 2000s completely overshadow these features so that, on average, there is no significant negative correlation between urbanization and adult mortality in the sub-Saharan African region. (C) 2019 Elsevier Ltd. All rights reserved.
C1 [Brueckner, Markus] Australian Natl Univ, Res Sch Econ, LF Crisp Bldg 26A, Canberra, ACT 0200, Australia.
C3 Australian National University
RP Brueckner, M (corresponding author), Australian Natl Univ, Res Sch Econ, LF Crisp Bldg 26A, Canberra, ACT 0200, Australia.
EM markus.brueckner@anu.edu.au
RI Vachadze, George/O-2680-2014
CR Acemoglu D, 2001, AM ECON REV, V91, P1369, DOI 10.1257/aer.91.5.1369
   Akoto E., 2002, SOCIOECONOMIC INEQUA
   Aksan AM, 2014, EUR ECON REV, V70, P470, DOI 10.1016/j.euroecorev.2014.06.011
   Alesina A, 2011, J EUR ECON ASSOC, V9, P246, DOI 10.1111/j.1542-4774.2010.01009.x
   Andoh SY, 2006, PUBLIC HEALTH, V120, P624, DOI 10.1016/j.puhe.2006.04.008
   [Anonymous], 1999, PREV HIV TRANSM MOTH
   [Anonymous], 18953 NBER
   [Anonymous], 2010, Global report: UNAIDS report on the global AIDS epidemic 2010
   [Anonymous], CAUS OF DEATH
   Berhan Y., 2015, METAANALYSIS RISKY S
   Bloom DE, 1998, BROOKINGS PAP ECO AC, P207, DOI 10.2307/2534695
   Bocquier P., 2004, NEW FORMS URBANISATI
   Brueckner M, 2015, ECON J, V125, P1653, DOI 10.1111/ecoj.12152
   Brückner M, 2012, J URBAN ECON, V71, P26, DOI 10.1016/j.jue.2011.08.004
   Collier P, 2017, OXFORD REV ECON POL, V33, P355, DOI 10.1093/oxrep/grx035
   Collier P, 2017, OXFORD REV ECON POL, V33, P405, DOI 10.1093/oxrep/grx031
   Dell M, 2012, AM ECON J-MACROECON, V4, P66, DOI 10.1257/mac.4.3.66
   Donnelly M., 2005, MALARIA J, P4
   Easterly W, 1997, Q J ECON, V112, P1203, DOI 10.1162/003355300555466
   Fay M., 2000, Urbanization without growth: A not so uncommon phenomenon volume 2412, V2412
   Fink G., 2017, NEW APPROACHES DEATH
   Fink G, 2014, DEMOGRAPHY, V51, P1175, DOI 10.1007/s13524-014-0302-0
   Gallup JL, 1999, INT REGIONAL SCI REV, V22, P179, DOI 10.1177/016001799761012334
   Hajizadeh M., 2014, INT J EQUITY HEALTH, P13
   Kahn M., 2009, ANN REV RESOURCE EC, V1
   Kalemli-Ozcan S, 2011, J DEV ECON, V96, P61, DOI 10.1016/j.jdeveco.2010.08.001
   Kearns Gerry., 1988, SOC HLTH POPULATION, P213
   La Porta R, 1999, J LAW ECON ORGAN, V15, P222, DOI 10.1093/jleo/15.1.222
   Menashe-Oren A., 2016, URBAN RURAL DI UNPUB
   Montalvo JG, 2005, AM ECON REV, V95, P796, DOI 10.1257/0002828054201468
   Nordhaus WD, 2006, P NATL ACAD SCI USA, V103, P3510, DOI 10.1073/pnas.0509842103
   Nunn N, 2008, Q J ECON, V123, P139, DOI 10.1162/qjec.2008.123.1.139
   Nunn N, 2011, AM ECON REV, V101, P3221, DOI 10.1257/aer.101.7.3221
   Nunn N, 2012, REV ECON STAT, V94, P20, DOI 10.1162/REST_a_00161
   Potts D, 2017, WORLD DEV, V97, P67, DOI 10.1016/j.worlddev.2017.03.036
   Potts D, 2012, WORLD DEV, V40, P1382, DOI 10.1016/j.worlddev.2011.12.004
   Preston S.H., 1980, POPULATION EC CHANGE, P289
   Pritchett L, 1996, J HUM RESOUR, V31, P841, DOI 10.2307/146149
   Rajaratnam JK, 2010, LANCET, V375, P1988, DOI 10.1016/S0140-6736(10)60703-9
   Rodrigues D., 2016, J AFRICAN EC, P1, DOI [DOI 10.1093/JAE/EJW027, 10.1093/jae/ejw027]
   Soares RR, 2007, POPUL DEV REV, V33, P247, DOI 10.1111/j.1728-4457.2007.00169.x
   Soares RR, 2005, AM ECON REV, V95, P580, DOI 10.1257/0002828054201486
   Uchudi J, 2012, J BIOSOC SCI, V44, P289, DOI 10.1017/S0021932011000654
   UNAIDS, 2000, Report on the Global HIV/AIDS Epidemic'
   Voegele J., 1998, LIVERPOOL STUDIES EU, V5
   World Bank,, 2015, WORLD DEV IND
NR 46
TC 15
Z9 15
U1 2
U2 12
PU PERGAMON-ELSEVIER SCIENCE LTD
PI OXFORD
PA THE BOULEVARD, LANGFORD LANE, KIDLINGTON, OXFORD OX5 1GB, ENGLAND
SN 0305-750X
EI 1873-5991
J9 WORLD DEV
JI World Dev.
PD OCT
PY 2019
VL 122
BP 184
EP 198
DI 10.1016/j.worlddev.2019.05.019
PG 15
WC Development Studies; Economics
WE Social Science Citation Index (SSCI)
SC Development Studies; Business & Economics
GA IS6ER
UT WOS:000482245600014
DA 2025-02-04
ER

PT J
AU Andrews, KT
   Haque, A
   Jones, MK
AF Andrews, Katherine T.
   Haque, Ashraful
   Jones, Malcolm K.
TI HDAC inhibitors in parasitic diseases
SO IMMUNOLOGY AND CELL BIOLOGY
LA English
DT Review
DE HDAC inhibitor; malaria; schistosomiasis; leishmaniasis;
   trypanosomiasis; toxoplasmosis
ID HISTONE DEACETYLASE INHIBITORS; PLASMODIUM-FALCIPARUM SIR2;
   SUBEROYLANILIDE HYDROXAMIC ACID; SPECTRUM ANTIPROTOZOAL AGENTS;
   GENE-EXPRESSION; ANTIMALARIAL ACTIVITY; IN-VITRO; ANTILEISHMANIAL
   ACTIVITY; ANTIGENIC VARIATION; TRYPANOSOMA-BRUCEI
AB Parasitic diseases cause significant global morbidity and mortality, particularly in underdeveloped regions of the world. Malaria alone causes similar to 800 000 deaths each year, with children and pregnant women being at highest risk. There is no licensed vaccine available for any human parasitic disease and drug resistance is compromising the efficacy of many available anti-parasitic drugs. This is driving drug discovery research on new agents with novel modes of action. Histone deacetylase (HDAC) inhibitors are being investigated as drugs for a range of diseases, including cancers and infectious diseases such as HIV/AIDS, and several parasitic diseases. This review focuses on the current state of knowledge of HDAC inhibitors targeted to the major human parasitic diseases malaria, schistosomiasis, trypanosomiasis, toxoplasmosis and leishmaniasis. Insights are provided into the unique challenges that will need to be considered if HDAC inhibitors are to be progressed towards clinical development as potential new anti-parasitic drugs. Immunology and Cell Biology (2012) 90, 66-77; doi: 10.1038/icb.2011.97; published online 29 November 2011
C1 [Andrews, Katherine T.] Queensland Inst Med Res, Trop Parasitol Lab, Herston, Qld 4029, Australia.
   [Andrews, Katherine T.] Griffith Univ, Eskitis Inst Cell & Mol Therapies, Nathan, Qld 4111, Australia.
   [Jones, Malcolm K.] Univ Queensland, Sch Vet Sci, Gatton, Qld, Australia.
C3 QIMR Berghofer Medical Research Institute; Griffith University;
   University of Queensland
RP Andrews, KT (corresponding author), Queensland Inst Med Res, Trop Parasitol Lab, POB Royal Brisbane Hosp, Herston, Qld 4029, Australia.
EM k.andrews@griffith.edu.au
RI Jones, Malcolm/A-1097-2009; Andrews, Kathy/F-9586-2011; Haque,
   Ashraful/H-8697-2014
OI Jones, Malcolm/0000-0002-0035-6141; Andrews, Kathy/0000-0002-1591-8979;
   Haque, Ashraful/0000-0003-2260-0026
FU Australian Research Council (ARC); National Health and Medical Research
   Council (NHMRC) of Australia
FX We thank the Australian Research Council (ARC Future Fellowship to KTA)
   and the National Health and Medical Research Council (NHMRC) of
   Australia for funding support.
CR Adriano MA, 2007, PARASITOL RES, V100, P811, DOI 10.1007/s00436-006-0352-3
   Agbor-Enoh S, 2009, ANTIMICROB AGENTS CH, V53, P1727, DOI 10.1128/AAC.00729-08
   Alcaín FJ, 2009, EXPERT OPIN THER PAT, V19, P283, DOI 10.1517/13543770902755111
   Alcain FJ, 2009, EXPERT OPIN THER PAT, V19, P403, DOI 10.1517/13543770902762893
   Alsford S, 2007, MOL MICROBIOL, V63, P724, DOI 10.1111/j.1365-2958.2006.05553.x
   Andrews KT, 2008, ANTIMICROB AGENTS CH, V52, P1454, DOI 10.1128/AAC.00757-07
   Andrews KT, 2000, INT J PARASITOL, V30, P761, DOI 10.1016/S0020-7519(00)00043-6
   Aurrecoechea C, 2009, NUCLEIC ACIDS RES, V37, pD539, DOI 10.1093/nar/gkn814
   Azzi A, 2009, EXP PARASITOL, V121, P288, DOI 10.1016/j.exppara.2008.11.010
   Bajsa J, 2007, BIOL PHARM BULL, V30, P1740, DOI 10.1248/bpb.30.1740
   Becker K, 2004, INT J PARASITOL, V34, P163, DOI 10.1016/j.ijpara.2003.09.011
   Berriman M, 2009, NATURE, V460, P352, DOI 10.1038/nature08160
   Beumer JH, 2010, CURR CLIN PHARMACOL, V5, P196, DOI 10.2174/157488410791498770
   Bieliauskas AV, 2008, CHEM SOC REV, V37, P1402, DOI 10.1039/b703830p
   Bougdour A, 2009, J EXP MED, V206, P953, DOI 10.1084/jem.20082826
   Bozdech Z, 2003, PLOS BIOL, V1, P85, DOI 10.1371/journal.pbio.0000005
   BRABIN BJ, 1983, B WORLD HEALTH ORGAN, V61, P1005
   Brinkmann H, 2001, J BIOL CHEM, V276, P22491, DOI 10.1074/jbc.M100206200
   Cairns BR, 2001, TRENDS CELL BIOL, V11, pS15, DOI 10.1016/S0962-8924(01)82074-2
   Chaal BK, 2010, PLOS PATHOG, V6, DOI 10.1371/journal.ppat.1000737
   Chakrabarty SP, 2008, MOL BIOCHEM PARASIT, V158, P139, DOI 10.1016/j.molbiopara.2007.12.003
   Chakrabarty SP, 2009, BIOORGAN MED CHEM, V17, P8060, DOI 10.1016/j.bmc.2009.10.003
   Chappuis F, 2007, NAT REV MICROBIOL, V5, P873, DOI 10.1038/nrmicro1748
   Chen Y, 2008, J MED CHEM, V51, P3437, DOI 10.1021/jm701606b
   Colletti SL, 2001, BIOORG MED CHEM LETT, V11, P107, DOI 10.1016/S0960-894X(00)00604-1
   Colletti SL, 2001, BIOORG MED CHEM LETT, V11, P113, DOI 10.1016/S0960-894X(00)00605-3
   DarkinRattray SJ, 1996, P NATL ACAD SCI USA, V93, P13143, DOI 10.1073/pnas.93.23.13143
   Dokmanovic M, 2007, MOL CANCER RES, V5, P981, DOI 10.1158/1541-7786.MCR-07-0324
   Dondorp AM, 2009, NEW ENGL J MED, V361, P455, DOI 10.1056/NEJMoa0808859
   Dow GS, 2008, ANTIMICROB AGENTS CH, V52, P3467, DOI 10.1128/AAC.00439-08
   Dubois F, 2009, MOL BIOCHEM PARASIT, V168, P7, DOI 10.1016/j.molbiopara.2009.06.001
   Duraisingh MT, 2005, CELL, V121, P13, DOI 10.1016/j.cell.2005.01.036
   Fenwick A, 2006, ADV PARASIT, V61, P567, DOI 10.1016/S0065-308X(05)61013-5
   Florens L, 2002, NATURE, V419, P520, DOI 10.1038/nature01107
   Freitas-Junior LH, 2005, CELL, V121, P25, DOI 10.1016/j.cell.2005.01.037
   Garcia-Manero G, 2008, BLOOD, V111, P1060, DOI 10.1182/blood-2007-06-098061
   Glaser KB, 2006, LEUKEMIA RES, V30, P651, DOI 10.1016/j.leukres.2005.10.016
   Glaser KB, 2003, MOL CANCER THER, V2, P151
   Grant S, 2007, NAT REV DRUG DISCOV, V6, P21, DOI 10.1038/nrd2227
   Greenwood BM, 2005, LANCET, V365, P1487, DOI 10.1016/S0140-6736(05)66420-3
   Hertz-Fowler C, 2008, PLOS ONE, V3, DOI 10.1371/journal.pone.0003527
   Hu GA, 2010, NAT BIOTECHNOL, V28, P91, DOI 10.1038/nbt.1597
   Ingram AK, 2002, MOL MICROBIOL, V45, P89, DOI 10.1046/j.1365-2958.2002.03018.x
   Ivens AC, 2005, SCIENCE, V309, P436, DOI 10.1126/science.1112680
   John CC, 2010, EXPERT REV ANTI-INFE, V8, P997, DOI [10.1586/eri.10.90, 10.1586/ERI.10.90]
   Jones-Brando L, 2003, SCHIZOPHR RES, V62, P237, DOI 10.1016/S0920-9964(02)00357-2
   Joshi MB, 1999, MOL BIOCHEM PARASIT, V99, P11, DOI 10.1016/S0166-6851(98)00177-7
   Kadam RU, 2006, BIOORG MED CHEM LETT, V16, P6013, DOI 10.1016/j.bmcl.2006.08.128
   Kissinger JC, 2003, NUCLEIC ACIDS RES, V31, P234, DOI 10.1093/nar/gkg072
   LaCount DJ, 2005, NATURE, V438, P103, DOI 10.1038/nature04104
   Le Roch KG, 2003, SCIENCE, V301, P1503, DOI 10.1126/science.1087025
   Mai A, 2004, ANTIMICROB AGENTS CH, V48, P1435, DOI 10.1128/AAC.48.4.1435-1436.2004
   Marfurt J, 2011, ANTIMICROB AGENTS CH, V55, P961, DOI 10.1128/AAC.01220-10
   Meinke PT, 2000, J MED CHEM, V43, P4919, DOI 10.1021/jm0001976
   Merrick CJ, 2007, EUKARYOT CELL, V6, P2081, DOI 10.1128/EC.00114-07
   Montoya JG, 2004, LANCET, V363, P1965, DOI 10.1016/S0140-6736(04)16412-X
   Morgan HP, 2011, J BIOL CHEM, V286, P31232, DOI 10.1074/jbc.M110.212613
   Mosley AJ, 2006, BLOOD, V108, P3801, DOI 10.1182/blood-2006-03-013235
   Mukherjee P, 2008, BIOORGAN MED CHEM, V16, P5254, DOI 10.1016/j.bmc.2008.03.005
   Murray PJ, 2001, BIOORG MED CHEM LETT, V11, P773, DOI 10.1016/S0960-894X(01)00049-X
   Mwakwari SC, 2010, J MED CHEM, V53, P6100, DOI 10.1021/jm100507q
   Oger F, 2008, BIOCHEM BIOPH RES CO, V377, P1079, DOI 10.1016/j.bbrc.2008.10.090
   Pallavi R, 2010, J BIOL CHEM, V285, P37964, DOI 10.1074/jbc.M110.155317
   Patel V, 2009, J MED CHEM, V52, P2185, DOI 10.1021/jm801654y
   Patil V, 2010, BIOORGAN MED CHEM, V18, P415, DOI 10.1016/j.bmc.2009.10.042
   Pays E, 2005, TRENDS PARASITOL, V21, P517, DOI 10.1016/j.pt.2005.08.016
   Peart MJ, 2005, P NATL ACAD SCI USA, V102, P3697, DOI 10.1073/pnas.0500369102
   PORTER SB, 1992, NEW ENGL J MED, V327, P1643, DOI 10.1056/NEJM199212033272306
   Prusty D, 2008, FEMS MICROBIOL LETT, V282, P266, DOI 10.1111/j.1574-6968.2008.01135.x
   Rasheed WK, 2007, EXPERT OPIN INV DRUG, V16, P659, DOI 10.1517/13543784.16.5.659
   Reddy P, 2008, J CLIN INVEST, V118, P2562, DOI 10.1172/JCI34712
   Reilly CM, 2008, J AUTOIMMUN, V31, P123, DOI 10.1016/j.jaut.2008.04.020
   Reithinger R, 2007, LANCET INFECT DIS, V7, P581, DOI 10.1016/S1473-3099(07)70209-8
   Respuela P, 2008, J BIOL CHEM, V283, P15884, DOI 10.1074/jbc.M802081200
   Roger T, 2011, BLOOD, V117, P1205, DOI 10.1182/blood-2010-05-284711
   Saksouk N, 2005, MOL CELL BIOL, V25, P10301, DOI 10.1128/MCB.25.23.10301-10314.2005
   Saxena A, 2007, MOL BIOCHEM PARASIT, V152, P53, DOI 10.1016/j.molbiopara.2006.11.011
   Sereno D, 2005, ANTIMICROB AGENTS CH, V49, P808, DOI 10.1128/AAC.49.2.808-812.2005
   Shakespear MR, 2011, TRENDS IMMUNOL, V32, P335, DOI 10.1016/j.it.2011.04.001
   Sheader K, 2004, J BIOL CHEM, V279, P13363, DOI 10.1074/jbc.M312307200
   Silvestre R, 2006, IMMUNOLOGY, V119, P529, DOI 10.1111/j.1365-2567.2006.02468.x
   Silvestre R, 2009, IMMUNOLOGY, V128, P484, DOI 10.1111/j.1365-2567.2009.03132.x
   Singh SB, 2002, J ORG CHEM, V67, P815, DOI 10.1021/jo016088w
   Strobl JS, 2007, J PARASITOL, V93, P694, DOI 10.1645/GE-1043R.1
   Tan JH, 2010, J HEMATOL ONCOL, V3, DOI 10.1186/1756-8722-3-5
   Tavares J, 2008, BIOCHEM J, V415, P377, DOI 10.1042/BJ20080666
   Tavares J, 2010, CHEMMEDCHEM, V5, P140, DOI 10.1002/cmdc.200900367
   THEURKAUF WE, 1986, P NATL ACAD SCI USA, V83, P8477, DOI 10.1073/pnas.83.22.8477
   Tonkin CJ, 2009, PLOS BIOL, V7, P771, DOI 10.1371/journal.pbio.1000084
   Ungerstedt JS, 2005, P NATL ACAD SCI USA, V102, P673, DOI 10.1073/pnas.0408732102
   van Riet E, 2007, IMMUNOBIOLOGY, V212, P475, DOI 10.1016/j.imbio.2007.03.009
   Vergnes B, 2005, GENE, V363, P85, DOI 10.1016/j.gene.2005.06.047
   Vergnes B, 2005, ACTA TROP, V94, P107, DOI 10.1016/j.actatropica.2005.03.004
   Vergnes B, 2002, GENE, V296, P139, DOI 10.1016/S0378-1119(02)00842-9
   Verotta L, 2007, BIOORG MED CHEM LETT, V17, P1544, DOI 10.1016/j.bmcl.2006.12.100
   Wang QP, 2010, MOL MICROBIOL, V77, P1237, DOI 10.1111/j.1365-2958.2010.07284.x
   Wheatley NC, 2010, BIOORG MED CHEM LETT, V20, P7080, DOI 10.1016/j.bmcl.2010.09.096
   Witkowski B, 2009, DRUG RESIST UPDATE, V12, P42, DOI 10.1016/j.drup.2009.01.001
   World Health Organization, 2008, GLOB BURD DIS 2004 U
   Yahiaoui B, 1996, GENE, V169, P115, DOI 10.1016/0378-1119(95)00785-7
   Yamada H, 2006, LEUKEMIA RES, V30, P723, DOI 10.1016/j.leukres.2005.09.014
   Zemzoumi K, 1998, BIOL CELL, V90, P239, DOI 10.1016/S0248-4900(98)80020-8
   Zerlotini A, 2009, NUCLEIC ACIDS RES, V37, pD579, DOI 10.1093/nar/gkn681
NR 103
TC 123
Z9 139
U1 0
U2 42
PU WILEY
PI HOBOKEN
PA 111 RIVER ST, HOBOKEN 07030-5774, NJ USA
SN 0818-9641
EI 1440-1711
J9 IMMUNOL CELL BIOL
JI Immunol. Cell Biol.
PD JAN
PY 2012
VL 90
IS 1
BP 66
EP 77
DI 10.1038/icb.2011.97
PG 12
WC Cell Biology; Immunology
WE Science Citation Index Expanded (SCI-EXPANDED)
SC Cell Biology; Immunology
GA 875QH
UT WOS:000299048300010
PM 22124373
OA Bronze
DA 2025-02-04
ER

PT J
AU Alsan, MM
   Westerhaus, M
   Herce, M
   Nakashima, K
   Farmer, PE
AF Alsan, Marcella M.
   Westerhaus, Michael
   Herce, Michael
   Nakashima, Koji
   Farmer, Paul E.
TI Poverty, Global Health, and Infectious Disease: Lessons from Haiti and
   Rwanda
SO INFECTIOUS DISEASE CLINICS OF NORTH AMERICA
LA English
DT Article
DE Poverty; Global health; Infectious disease; HIV/AIDS; Malaria and
   inequality
ID TIME PREFERENCE; IMPACT; LONG
AB Poverty and infectious diseases interact in complex ways. Casting destitution as intractable, or epidemics that afflict the poor as accidental, erroneously exonerates us from responsibility for caring for those most in need. Adequately addressing communicable diseases requires a biosocial appreciation of the structural forces that shape disease patterns. Most health interventions in resource-poor settings could garner support based on cost/benefit ratios with appropriately lengthy time horizons to capture the return on health investments and an adequate accounting of externalities; however, such a calculus masks the suffering of inaction and risks eroding the most powerful incentive to act: redressing inequality.
C1 [Alsan, Marcella M.] Harvard Univ, Brigham & Womens Hosp, Dept Econ, Div Infect Dis, Boston, MA 02115 USA.
   [Westerhaus, Michael; Herce, Michael; Farmer, Paul E.] Harvard Univ, Brigham & Womens Hosp, Sch Med, Div Global Hlth Equ,Dept Global Hlth & Social Med, Boston, MA 02115 USA.
C3 Harvard University; Harvard University Medical Affiliates; Brigham &
   Women's Hospital; Harvard University; Harvard Medical School; Harvard
   University Medical Affiliates; Brigham & Women's Hospital
RP Alsan, MM (corresponding author), Harvard Univ, Brigham & Womens Hosp, Dept Econ, Div Infect Dis, 75 Francis St, Boston, MA 02115 USA.
EM malsan@fas.harvard.edu
CR Almond D, 2006, J POLIT ECON, V114, P672, DOI 10.1086/507154
   Anonymous, 2010, Morbidity and Mortality Weekly Report, V59, P1586
   [Anonymous], 2010, Human Development Report 2010: The Real Wealth of Nations: Pathways to Human Development
   [Anonymous], 1999, INT CAMP BAND LANDM
   [Anonymous], Millennium Development Goals
   [Anonymous], 2010, LAB TEST RES CHOL OU
   [Anonymous], 2001, MACROECONOMICS HLTH
   Barro RJ., 2003, Economic growth, V2
   Beaubien J, 2010, CHOLERA CASES SPUR C
   Brown TM, 2006, AM J PUBLIC HEALTH, V96, P2104, DOI 10.2105/AJPH.2005.078436
   Chin CS, 2011, NEW ENGL J MED, V364, P33, DOI 10.1056/NEJMoa1012928
   Farmer Paul., 2010, PARTNER POOR
   Farmer Paul., 2006, AIDS and Accusation: Haiti and the Geography of Blame, Updated with a New Preface
   Frederick S, 2002, J ECON LIT, V40, P351, DOI 10.1257/002205102320161311
   Ghobarah HA, 2003, AM POLIT SCI REV, V97, P189
   Gourevitch P., 1998, WE WISH INFORM YOU T
   Jayachandran S, 2009, Q J ECON, V124, P349, DOI 10.1162/qjec.2009.124.1.349
   Katz J.M., 2010, WASHINGTON TIMES
   LAWRANCE EC, 1991, J POLIT ECON, V99, P54, DOI 10.1086/261740
   Llorente E, 2010, MORE CHOLERA CASES R
   McNeil DG, 2010, NY TIMES
   Miguel E, 2004, ECONOMETRICA, V72, P159, DOI 10.1111/j.1468-0262.2004.00481.x
   Mills EJ, 2006, INT J STD AIDS, V17, P713, DOI 10.1258/095646206778691077
   Paul AM, 2010, EXCERPT ORIGINS 1 NI
   Sen A., 2000, Development as Freedom
   Shin S, 2004, SOC SCI MED, V59, P1529, DOI 10.1016/j.socscimed.2004.01.027
   Uvin Peter., 1998, Aiding Violence : The Development Enterprise in Rwanda
   Varma Monika Kalra, 2008, Health Hum Rights, V10, P67
   Von Tunzelmann Alexander, 2009, SUNDAY TIMES
   WHO, 2010, SCREENING DONATED BLOOD FOR TRANSFUSION: TRANSMISSIBLE INFECTIONS, P1
   Willis BM, 2000, JAMA-J AM MED ASSOC, V284, P612, DOI 10.1001/jama.284.5.612
   World Bank, 2005, HAIT GLANC
   World Bank, 2020, World development indicators
NR 33
TC 52
Z9 70
U1 0
U2 25
PU W B SAUNDERS CO-ELSEVIER INC
PI PHILADELPHIA
PA 1600 JOHN F KENNEDY BOULEVARD, STE 1800, PHILADELPHIA, PA 19103-2899 USA
SN 0891-5520
EI 1557-9824
J9 INFECT DIS CLIN N AM
JI Infect. Dis. Clin. North Am.
PD SEP
PY 2011
VL 25
IS 3
BP 611
EP +
DI 10.1016/j.idc.2011.05.004
PG 13
WC Immunology; Infectious Diseases
WE Science Citation Index Expanded (SCI-EXPANDED); Social Science Citation Index (SSCI)
SC Immunology; Infectious Diseases
GA 828HT
UT WOS:000295492800010
PM 21896362
OA Green Accepted, Green Published
DA 2025-02-04
ER

PT J
AU Mbanya, DN
   Diop, S
   Mintya, ANN
   El Kiaby, M
AF Mbanya, D. N.
   Diop, S.
   Mintya, A. N. Ndoumba
   El Kiaby, M.
TI Hemophilia care in Africa: Status and challenges
SO TRANSFUSION CLINIQUE ET BIOLOGIQUE
LA English
DT Review
DE Haemophilia; Haemophilia care; Africa
ID SUB-SAHARAN AFRICA; PROPHYLAXIS; SENEGAL
AB Haemophilia care remains challenging especially in resource -limited settings where haemophilia and other non-communicable diseases may not be considered a healthcare priority, in comparison to malaria, HIV/AIDS and other infectious diseases. This article is a review of the evolution in haemophilia care in Africa, with focus on countries with varying degrees of care (Cameroon with budding care; Senegal with more evolved care and Egypt with a more longstanding history of care). The indispensable role of the World Federation of Haemophilia is highlighted in all the contexts of care. (C) 2021 Published by Elsevier Masson SAS on behalf of Societe francaise de transfusion sanguine (SFTS).
C1 [Mbanya, D. N.; Mintya, A. N. Ndoumba] Univ Yaounde I, Fac Med & Biomed Sci, POB 1364, Yaounde, Cameroon.
   [Mbanya, D. N.; Mintya, A. N. Ndoumba] Yaounde Univ Teaching Hosp, POB 1364, Yaounde, Cameroon.
   [Diop, S.] Natl Blood Transfus Serv, BP 5002, Dakar, Senegal.
   [El Kiaby, M.] Egypt Shabrawishi Hosp, Int Hemophilia Treatment Ctr, Giza, Egypt.
C3 University of Yaounde I; University of Yaounde I
RP Mbanya, DN (corresponding author), Univ Yaounde I, Fac Med & Biomed Sci, POB 1364, Yaounde, Cameroon.; Mbanya, DN (corresponding author), Yaounde Univ Teaching Hosp, POB 1364, Yaounde, Cameroon.
EM dmbanya1@yahoo.co.uk
CR Balôgôg PN, 2014, INT J LAB HEMATOL, V36, P566, DOI 10.1111/ijlh.12190
   Chendjou A, 2020, J BLOOD TRANSFUSIONS, V3, P126
   Chendjou D, 1972, THESIS U TAOUNDE 1 C
   Coffin D, 2018, HAEMOPHILIA, V24, pE113, DOI 10.1111/hae.13431
   Didjoo Sadia C, 2011, THESIS U YAOUNDE 1
   Diop S, 2014, HAEMOPHILIA, V20, P73, DOI 10.1111/hae.12249
   Diop S, 2003, TRANSFUS CLIN BIOL, V10, P37, DOI 10.1016/S1246-7820(02)00002-2
   Diop S, 2003, Med Trop (Mars), V63, P139
   Diop S, 2019, BLOOD ADV, V3, P1, DOI 10.1182/bloodadvances.2019GS121537
   El Ekiaby M, 2020, HAEMOPHILIA, V26, P11, DOI 10.1111/hae.13921
   Fombutu KT., 2010, THESIS U YAOUNDE 1 C
   Iorio A, 2019, ANN INTERN MED, V171, P540, DOI 10.7326/M19-1208
   Ndoumba Mintya A., 2014, MED AFR NOIRE, V61, P275
   Odine Njimbong E, 2016, ASSESSMENT HLTH RELA
   Pierce GF, 2018, HAEMOPHILIA, V24, P229, DOI 10.1111/hae.13409
   Sangong SN., 2016, THESIS U YAOUNDE 1
   Srivastava A, 2020, HAEMOPHILIA, V26, P1, DOI 10.1111/hae.14046
   Tagny CT, 2016, BLOOD COAGUL FIBRIN, V27, P835, DOI 10.1097/MBC.0000000000000498
   Tagny CT, 2014, J BLOOD LYMPH, V4, P119, DOI [10.4172/2165-7831.1000119, DOI 10.4172/2165-7831.1000119]
   Tolo A, 2005, MED AFR NOIRE, V5212, P653
   Touré SA, 2020, HAEMOPHILIA, V26, P66
   Weyand AC, 2019, BLOOD, V133, P389, DOI 10.1182/blood-2018-08-872291
   World Federation of Hemophilia, 2020, REP ANN GLOB SURV 20
   Yimlefack NC, 2017, BLOOD COAGUL FIBRIN, V28, P176, DOI 10.1097/MBC.0000000000000549
NR 24
TC 8
Z9 8
U1 0
U2 1
PU ELSEVIER FRANCE-EDITIONS SCIENTIFIQUES MEDICALES ELSEVIER
PI ISSY-LES-MOULINEAUX
PA 65 RUE CAMILLE DESMOULINS, CS50083, 92442 ISSY-LES-MOULINEAUX, FRANCE
SN 1246-7820
J9 TRANSFUS CLIN BIOL
JI Transfu. Clin. Biol.
PD MAY
PY 2021
VL 28
IS 2
BP 158
EP 162
DI 10.1016/j.tracli.2021.01.008
EA APR 2021
PG 5
WC Hematology; Immunology
WE Science Citation Index Expanded (SCI-EXPANDED)
SC Hematology; Immunology
GA XW5OC
UT WOS:000735667400009
PM 33515729
DA 2025-02-04
ER

PT J
AU Moses, SJ
   Wachekwa, I
   Van Ryn, C
   Grandits, G
   Pau, A
   Badio, M
   Kennedy, SB
   Sneller, MC
   Higgs, ES
   Lane, HC
   Fallah, M
   Migueles, SA
   Reilly, C
AF Moses, Soka J.
   Wachekwa, Ian
   Van Ryn, Collin
   Grandits, Greg
   Pau, Alice
   Badio, Moses
   Kennedy, Stephen B.
   Sneller, Michael C.
   Higgs, Elizabeth S.
   Lane, H. Clifford
   Fallah, Mosoka
   Migueles, Stephen A.
   Reilly, Cavan
TI The impact of the 2014 Ebola epidemic on HIV disease burden and outcomes
   in Liberia West Africa
SO PLOS ONE
LA English
DT Article
ID REGRESSION-MODELS; TUBERCULOSIS; PREVALENCE; HIV/AIDS; MALARIA; DEATHS
AB Background Detailed longitudinal studies of HIV-positive individuals in West Africa are lacking. Here the HIV prevalence, incidence, all-cause mortality, and the proportion of individuals receiving treatment with cART in two cohorts of participants in Ebola-related studies are described. Setting Individuals of all ages were enrolled and followed at four sites in the area of Monrovia, Liberia. Methods Two cohorts identified in response to the Ebola epidemic are described to provide insights into the current state of the HIV epidemic. HIV testing was performed at baseline for participants in both cohorts and during follow-up in one cohort. Results Prevalence and incidence of HIV (prevalence of 3.1% for women and 1.4% for men and incidence of 3.3 per 1,000) were higher in these cohorts compared to 2018 national estimates (prevalence of 1.3% and incidence of 0.39 per 1,000). Most participants testing positive did not know their status prior to testing. Of those who knew they were HIV positive, 7.9% reported being on antiretroviral treatment. The death rate among those with HIV was 12.3% compared to 1.9% in HIV-negative individuals (adjusted odds ratio of 6.87). While higher levels of d-dimer were associated with increased mortality, this was not specific to those with HIV, however lower hemoglobin levels were associated with increased mortality among those with HIV. Conclusion These findings point to a need to perform further research studies aimed at fulfilling these knowledge gaps and address current shortcomings in the provision of care for those living with HIV in Liberia.
C1 [Moses, Soka J.; Badio, Moses; Kennedy, Stephen B.] Partnership Res Vaccines & Infect Dis Liberia PRE, Monrovia, Liberia.
   [Wachekwa, Ian] John F Kennedy Med Ctr, Monrovia, Liberia.
   [Van Ryn, Collin; Grandits, Greg; Reilly, Cavan] Univ Minnesota, Sch Publ Hlth, Div Biostat, Minneapolis, MN 55455 USA.
   [Pau, Alice; Sneller, Michael C.; Higgs, Elizabeth S.; Lane, H. Clifford; Migueles, Stephen A.] NIH, Bldg 10, Bethesda, MD 20892 USA.
   [Fallah, Mosoka] Natl Publ Hlth Inst Liberia, Monrovia, Liberia.
C3 University of Minnesota System; University of Minnesota Twin Cities;
   National Institutes of Health (NIH) - USA
RP Reilly, C (corresponding author), Univ Minnesota, Sch Publ Hlth, Div Biostat, Minneapolis, MN 55455 USA.
EM cavanr@biostat.umn.edu
RI Lane, H. Clifford/JTT-0703-2023; Moses, J. Soka/GVU-2515-2022
OI Moses, J. Soka/0000-0001-5773-5292
FU National Cancer Institute, National Institutes of Health
   [HHSN261200800001E]; National Institute of Allergy and Infectious
   Diseases
FX The project was funded in whole or in part with federal funds from the
   National Cancer Institute, National Institutes of Health, under Contract
   No. HHSN261200800001E. This research was supported [in part] by the
   National Institute of Allergy and Infectious Diseases.
CR COX DR, 1972, J R STAT SOC B, V34, P187
   Dusingize JC, 2015, AIDS RES HUM RETROV, V31, P723, DOI [10.1089/AID.2014.0170, 10.1089/aid.2014.0170]
   Hamza M., 2014, SUBSAHARAN AFRICAN J, V1, P175, DOI [10.4103/2384-5147.144727, DOI 10.4103/2384-5147.144727]
   HESS KR, 1994, STAT MED, V13, P1045, DOI 10.1002/sim.4780131007
   Hira S, 2016, AIDS, V30, P2555, DOI 10.1097/QAD.0000000000001231
   Kempton J, 2019, J VIRUS ERAD, V5, P92, DOI 10.1016/S2055-6640(20)30058-3
   Kennedy SB, 2017, NEW ENGL J MED, V377, P1438, DOI 10.1056/NEJMoa1614067
   LIANG KY, 1986, BIOMETRIKA, V73, P13, DOI 10.2307/2336267
   Liberia Ministry of Health, 2017, NAT STAND THER GUID, V2nd
   Loubet P, 2015, AIDS, V29, P2347, DOI 10.1097/QAD.0000000000000821
   Loubet P, 2015, J ANTIMICROB CHEMOTH, V70, P1881, DOI 10.1093/jac/dkv030
   Martí-Carvajal AJ, 2011, COCHRANE DB SYST REV, DOI 10.1002/14651858.CD004776.pub3
   Medicins sans Frontieres, 2016, MEDICINS SAN FRO APR
   National AIDS Commission Liberia, 2016, ANN REP JAN DEC 2016
   National AIDS Commission Liberia, 2014, NAT HIV AIDS STRAT P
   National AIDS Commission Liberia, 2017, NAT AIDS COMM ANN RE
   National AIDS Control Program, 2017, LIB HIV AIDS PROGR R
   Núñez M, 2006, J HEPATOL, V44, pS132, DOI 10.1016/j.jhep.2005.11.027
   Nyenswah TG, 2016, EMERG INFECT DIS, V22, P169, DOI 10.3201/eid2202.151456
   Obirikorang C, 2009, J BIOMED SCI, V16, DOI 10.1186/1423-0127-16-102
   Omoding Daniel, 2014, BMC Res Notes, V7, P746, DOI 10.1186/1756-0500-7-746
   Parpia AS, 2016, EMERG INFECT DIS, V22, P433, DOI 10.3201/eid2203.150977
   Pol S, 2004, CLIN INFECT DIS, V38, pS65, DOI 10.1086/381499
   SCHOENFELD D, 1982, BIOMETRIKA, V69, P239, DOI 10.1093/biomet/69.1.239
   Sneller MC, 2019, NEW ENGL J MED, V380, P924, DOI 10.1056/NEJMoa1805435
   Standard Diagnostic I, 2013, STANDARD DIAGNOSTIC
   Taremwa IM, 2019, BMC RES NOTES, V12, DOI 10.1186/s13104-019-4272-6
   UNAIDS, 2018, UNAIDS data 2018 | UNAIDS Internet
   UNAIDS, 2019, UNAIDS Data 2019
   UNAIDS, 2019, UNAIDS COUNTR FACTS
   USAID, 2019, INT DAT EC AN LIB CO
   WHO-Liberia, 2018, WHO ANN REP 2018
   Woldeamanuel Gashaw Garedew, 2018, BMC Hematol, V18, P7, DOI 10.1186/s12878-018-0099-y
NR 33
TC 1
Z9 1
U1 0
U2 1
PU PUBLIC LIBRARY SCIENCE
PI SAN FRANCISCO
PA 1160 BATTERY STREET, STE 100, SAN FRANCISCO, CA 94111 USA
SN 1932-6203
J9 PLOS ONE
JI PLoS One
PY 2021
VL 16
IS 9
AR e0257049
DI 10.1371/journal.pone.0257049
PG 12
WC Multidisciplinary Sciences
WE Science Citation Index Expanded (SCI-EXPANDED)
SC Science & Technology - Other Topics
GA XM9EM
UT WOS:000729120700133
PM 34506540
OA Green Published, gold
DA 2025-02-04
ER

PT J
AU Hobbs, CV
   Sahu, T
   Neal, J
   Conteh, S
   Voza, T
   Borkowsky, W
   Langhorne, J
   Duffy, PE
AF Hobbs, Charlotte, V
   Sahu, Tejram
   Neal, Jillian
   Conteh, Solomon
   Voza, Tatiana
   Borkowsky, William
   Langhorne, Jean
   Duffy, Patrick E.
TI Determinants of Malaria Protective Immunity in Mice Immunized with Live
   Sporozoites during Trimethoprim-Sulfamethoxazole Prophylaxis
SO AMERICAN JOURNAL OF TROPICAL MEDICINE AND HYGIENE
LA English
DT Article
ID PLASMODIUM-BERGHEI; STAGE; COTRIMOXAZOLE; VACCINATION; PARASITES
AB HIV and malaria geographically overlap. Trimethoprim-sulfamethoxazole (TMP-SMX) is a drug widely used in HIV-exposed uninfected and infected children in malaria-endemic areas, and is known to have antimalarial effects. Further study in terms of antimalarial impact and effect on development of malaria-specific immunity is therefore essential. Using rodent malaria models, we previously showed that repeated Plasmodium exposure during TMP-SMX administration, or chemoprophylaxis vaccination (CVac), induces CD8 T-cell-dependent preerythrocytic immunity. However, humoral immune responses have been shown to be important in models of preerythrocytic immunity. Herein, we demonstrate that antibody-mediated responses contribute to protective immunity induced by CVac immune sera using TMPSMX in models of homologous, but not heterologous, parasite species. Clinical studies must account for potential anti -Plasmodium antibody induced during TMP-SMX prophylaxis.
C1 [Hobbs, Charlotte, V] Univ Mississippi, Med Ctr, Dept Pediat, Batson Childrens Hosp,Div Infect Dis, 2500 North State St, Jackson, MS 39216 USA.
   [Hobbs, Charlotte, V] Univ Mississippi, Med Ctr, Dept Microbiol, Jackson, MS 39216 USA.
   [Hobbs, Charlotte, V; Sahu, Tejram; Neal, Jillian; Conteh, Solomon; Duffy, Patrick E.] NIAID, Lab Malaria Immunol & Vaccinol, NIH, 9000 Rockville Pike, Bethesda, MD 20892 USA.
   [Sahu, Tejram] Johns Hopkins Univ, Bloomberg Sch Publ Hlth, W Harty Feinstone Dept Mol Microbiol & Immunol, Malaria Res Inst, Baltimore, MD USA.
   [Voza, Tatiana] CUNY, New York City Coll Technol, Biol Sci Dept, New York, NY 10021 USA.
   [Borkowsky, William] NYU, Sch Med, Dept Pediat, Div Infect Dis & Immunol, New York, NY USA.
   [Langhorne, Jean] Francis Crick Inst, London, England.
C3 University of Mississippi Medical Center; University of Mississippi;
   University of Mississippi Medical Center; University of Mississippi;
   National Institutes of Health (NIH) - USA; NIH National Institute of
   Allergy & Infectious Diseases (NIAID); Johns Hopkins University; Johns
   Hopkins Bloomberg School of Public Health; City University of New York
   (CUNY) System; New York University; Francis Crick Institute
RP Hobbs, CV (corresponding author), Univ Mississippi, Med Ctr, Dept Pediat, Batson Childrens Hosp,Div Infect Dis, 2500 North State St, Jackson, MS 39216 USA.; Hobbs, CV (corresponding author), Univ Mississippi, Batson Childrens Hosp, Dept Microbiol, Med Ctr, 2500 North State St, Jackson, MS 39216 USA.
EM chobbs@umc.edu; tsahu1@jhmi.edu; jillian.vanvliet@nih.gov;
   solomon.conteh@nih.gov; tvoza@citytech.cuny.edu;
   william.borkowsky@nyumc.org; jean.langhorne@crick.ac.uk;
   patrick.duffy@nih.gov
OI Hobbs, Charlotte/0000-0003-4829-0791; Neal, Jillian/0009-0007-8840-0664
FU Intramural Research Program of the National Institute of Allergy and
   Infectious Diseases, National Institutes of Health; Francis Crick
   Institute; Wellcome Trust [FC001101, 104777/Z/14/Z]; UK Medical Research
   Council [FC001101]; Cancer Research, the United Kingdom [FC001101]; NIH,
   NIAID, Division of Intramural Research; Wellcome Trust [104777/Z/14/Z]
   Funding Source: Wellcome Trust
FX This study was funded by the Intramural Research Program of the National
   Institute of Allergy and Infectious Diseases, National Institutes of
   Health. J. L. is a Wellcome Trust senior investigator (104777/Z/14/Z),
   and is supported by the Francis Crick Institute, which receives its core
   funding from the Wellcome Trust (FC001101), the UK Medical Research
   Council (FC001101), and Cancer Research, the United Kingdom (FC001101).
   This work was funded by the NIH, NIAID, Division of Intramural Research.
CR Belnoue E, 2004, J IMMUNOL, V172, P2487, DOI 10.4049/jimmunol.172.4.2487
   Belnoue E, 2008, J IMMUNOL, V181, P8552, DOI 10.4049/jimmunol.181.12.8552
   Church JA, 2015, LANCET INFECT DIS, V15, P327, DOI 10.1016/S1473-3099(14)71011-4
   Giovannini D, 2011, CELL HOST MICROBE, V10, P591, DOI 10.1016/j.chom.2011.10.012
   Gregson A, 2005, PHARMACOL REV, V57, P117, DOI 10.1124/pr.57.1.4
   Hobbs CV, 2017, J INFECT DIS, V215, P122, DOI 10.1093/infdis/jiw482
   Hobbs CV, 2012, J INFECT DIS, V206, P1706, DOI 10.1093/infdis/jis602
   Homsy J, 2014, LANCET GLOB HEALTH, V2, pE727, DOI 10.1016/S2214-109X(14)70329-8
   Kumar KA, 2004, J IMMUNOL METHODS, V292, P157, DOI 10.1016/j.jim.2004.06.017
   Lyke KE, 2017, P NATL ACAD SCI USA, V114, P2711, DOI 10.1073/pnas.1615324114
   NUSSENZWEIG RS, 1969, NATURE, V222, P488, DOI 10.1038/222488a0
   Oliveira GA, 2008, INFECT IMMUN, V76, P1200, DOI 10.1128/IAI.00566-07
   Ono T, 2007, EXP PARASITOL, V115, P310, DOI 10.1016/j.exppara.2006.09.008
   Pichugin A, 2015, METHODS MOL BIOL, V1325, P81, DOI 10.1007/978-1-4939-2815-6_7
   Putrianti ED, 2009, J INFECT DIS, V199, P899, DOI 10.1086/597121
   Roestenberg M, 2009, NEW ENGL J MED, V361, P468, DOI 10.1056/NEJMoa0805832
   Sedegah M, 2007, PARASITE IMMUNOL, V29, P559, DOI 10.1111/j.1365-3024.2007.00976.x
   Spence PJ, 2015, PLOS PATHOG, V11, DOI 10.1371/journal.ppat.1004987
   Voza T, 2005, INFECT IMMUN, V73, P4777, DOI 10.1128/IAI.73.8.4777-4786.2005
   Wykes MN, 2009, EUR J IMMUNOL, V39, P2004, DOI 10.1002/eji.200939552
NR 20
TC 0
Z9 0
U1 0
U2 2
PU AMER SOC TROP MED & HYGIENE
PI MCLEAN
PA 8000 WESTPARK DR, STE 130, MCLEAN, VA 22101 USA
SN 0002-9637
EI 1476-1645
J9 AM J TROP MED HYG
JI Am. J. Trop. Med. Hyg.
PD FEB
PY 2021
VL 104
IS 2
BP 666
EP 670
DI 10.4269/ajtmh.20-0749
PG 5
WC Public, Environmental & Occupational Health; Tropical Medicine
WE Science Citation Index Expanded (SCI-EXPANDED)
SC Public, Environmental & Occupational Health; Tropical Medicine
GA SD2MS
UT WOS:000651201600051
PM 33350377
OA hybrid, Green Published
DA 2025-02-04
ER

PT J
AU Cohn, J
   Russell, A
   Baker, B
   Kayongo, A
   Wanjiku, E
   Davis, P
AF Cohn, Jennifer
   Russell, Asia
   Baker, Brook
   Kayongo, Alice
   Wanjiku, Esther
   Davis, Paul
TI Using global health initiatives to strengthen health systems: A civil
   society perspective
SO GLOBAL PUBLIC HEALTH
LA English
DT Article
DE health systems strengthening; civil society; global health initiatives;
   HIV/AIDS; sub-Saharan Africa
ID ANTIRETROVIRAL TREATMENT; HUMAN-RESOURCES; HIV; CARE; PARTNERSHIPS;
   OUTCOMES; LESSONS; WORKERS; PEOPLE; IMPACT
AB Research into the effects of global health initiatives (GHIs) on health systems has largely left out the viewpoints and contributions of civil society. This study details civil society's perspective regarding the effects of two GHIs, the US President's Emergency Plan for AIDS Relief (PEPFAR) and the Global Fund to Fight AIDS, Tuberculosis and Malaria (GFATM), on country health systems and the added value of civil society interacting with GHIs to strengthen health systems.
   The study employed qualitative data collection methods using semi-structured interviews administered during focus groups and key informant interviews. A range of health system stakeholders were interviewed in Kenya, Malawi, Uganda and Zambia. Data were coded and analysed for themes and sub-themes.
   In total, 2910 civil society participants provided information individually or in focus groups. Respondents reported that GHIs have contributed to dramatic health benefits within and outside of a disease-specific focus, including health systems strengthening efforts. However, opportunities for synergy between GHIs and health systems have been missed, and GHIs have not worked sufficiently to close capacity gaps of grassroots civil society organisations. Despite some governance innovations, civil society's opportunities to participate meaningfully in GHI priority setting efforts are limited. Recommendations are included on how to best use GHIs to strengthen health systems by partnering with civil society.
C1 [Cohn, Jennifer] Univ Penn, Philadelphia, PA 19104 USA.
   [Russell, Asia; Davis, Paul] Hlth GAP, New York, NY 10027 USA.
   [Baker, Brook] Northeastern Univ, Programme Human Rights & Global Econ, Sch Law, Boston, MA 02115 USA.
   [Kayongo, Alice] Uganda Community Based Assoc Child Welf, Kampala, Uganda.
   [Wanjiku, Esther] GROOTS Kenya, Nairobi, Kenya.
C3 University of Pennsylvania; Northeastern University
RP Cohn, J (corresponding author), Univ Penn, Philadelphia, PA 19104 USA.
EM jecohn6@critpath.org
RI Baker, Brook/HPG-0712-2023; Cohn, Jennifer/JTU-0502-2023
CR Amazigo U., 2008, GLOB HLTH IN CONS M
   [Anonymous], 2021, WHAT IS CIVIL SOC PR
   [Anonymous], 2005, HLTH MILL DEV GOALS
   [Anonymous], 2006, 4024 WORLD BANK
   [Anonymous], 2008, Task shifting: rational redistribution of tasks among health workforce teams
   [Anonymous], 2014, World Health Report 2014
   [Anonymous], 2008, REP GLOB AIDS EP
   [Anonymous], 1978, DECL ALM AT INT C PR
   [Anonymous], 2009, UN ACC SCAL PRIOR HI
   Aronson J., 1995, The Qualitative Report, V2, P1, DOI [DOI 10.46743/2160-3715/1995.2069, https://doi.org/10.46743/2160-3715/1995.2069]
   Assefa Y, 2009, PLOS MED, V6, DOI 10.1371/journal.pmed.1000056
   Baker B., 2007, INCREASING CIVIL SOC
   Bhan A, 2007, PLOS MED, V4, P1456, DOI 10.1371/journal.pmed.0040272
   Biesma RG, 2009, HEALTH POLICY PLANN, V24, P239, DOI 10.1093/heapol/czp025
   Bill and Melinda Gates Foundation and McKinsey, 2004, HIGH LEV FOR HLTH MD
   Birdsall K., 2005, COMMUNITY RESPONSES
   Brown H, 2007, LANCET, V370, P1115, DOI 10.1016/S0140-6736(07)61493-7
   Buse K, 2001, B WORLD HEALTH ORGAN, V79, P748
   Buse K, 2007, SOC SCI MED, V64, P259, DOI 10.1016/j.socscimed.2006.09.001
   Carter M., 2008, AIDSMAP NEWS    1209
   Chen L, 2004, LANCET, V364, P1984, DOI 10.1016/S0140-6736(04)17482-5
   Cornwall A, 2008, SOC SCI MED, V66, P2173, DOI 10.1016/j.socscimed.2008.01.038
   *GFATM INT HIV AID, 2008, CIV SOC SUCC GROUND
   Global Fund for AIDS Tuberculosis and Malaria (GFATM), 2007, INV IMP MID YEAR RES
   Global Fund to Fight AIDS Tuberculosis and Malaria (GFATM), 2006, PROGR REP 2006
   Hanefeld J., 2007, HAVE GLOBAL HLTH INI
   Hanefeld Johanna, 2008, Promot Educ, V15, P19, DOI 10.1177/1025382307088094
   Hanefeld J, 2009, HUM RESOUR HEALTH, V7, DOI 10.1186/1478-4491-7-8
   Hargreaves JR, 2008, J EPIDEMIOL COMMUN H, V62, P113, DOI 10.1136/jech.2006.053827
   HSU LN, 2004, BUILDING DEMOCRATIC
   International Centre for AIDS Care and Treatment Programmes (ICAP), 2008, LEV HIV SCAL UP STRE
   International Treatment Preparedness Coalition (ITPC), 2008, MISS TARG 6 HIV AIDS
   Janssens B, 2007, B WORLD HEALTH ORGAN, V85, P880, DOI 10.2471/BLT.06.036574
   Joffe H., 2003, RES METHODS CLIN HLT, V56, P56
   Kohn D, 2008, LANCET, V371, P1235, DOI 10.1016/S0140-6736(08)60542-5
   Leaver CA, 2007, AIDS BEHAV, V11, pS85, DOI 10.1007/s10461-007-9246-3
   Lele U, 2005, HLTH SYSTEM CAPACITI
   Liese B., 2003, Background Paper The Human Resource Crisis in Health Services in Sub-Saharan Africa
   Makhubele M., 2007, STRENGTHENING COMMUN
   Makombe SD, 2007, B WORLD HEALTH ORGAN, V85, P851
   Marchal B, 2009, PLOS MED, V6, DOI 10.1371/journal.pmed.1000059
   Mermin J, 2008, LANCET, V371, P752, DOI 10.1016/S0140-6736(08)60345-1
   *MSF, 2006, ACH SUST UN ACC ANT
   Ndirangu J., 2009, INT AIDS SOC C 19 22
   Oomman N., 2008, SEIZ OPP AIDS HLTH S
   Ooms G., 2008, GLOBALISATION HLTH, V4
   Ooms G, 2007, PLOS MED, V4, P605, DOI 10.1371/journal.pmed.0040128
   Patcharanarumol W., 2008, MAXIMISING POSITIVE
   *PEPFAR, 2005, ALL COUNTR PARTN SUB
   Price J., 2008, EXPERT CONSULTATIONS
   Price JE, 2009, AIDS CARE, V21, P608, DOI 10.1080/09540120802310957
   Samb B, 2009, LANCET, V373, P2137, DOI 10.1016/S0140-6736(09)60919-3
   Smith R., 2006, DRUGS BODIES GLOBAL
   Stillman K., 2005, SYSTEMWIDE EFFECTS G
   Stoneburner R., 2006, 16 INT AIDS C 13 18
   Thurman T.R., 2008, CASE STUDY INTEGRATE
   UNAIDS, 2005, 3 ON ACT WE ARE WE G
   UNDP, 1997, GOV HUM DEV
   Uplekar M., 2007, B WORLD HEALTH ORGAN, V85, P5413
   USAID, 2008, USAIDS GLOB CIV SOC
   Walton DA, 2004, J PUBLIC HEALTH POL, V25, P137, DOI 10.1057/palgrave.jphp.3190013
   World Health Organisation (WHO), 2009, MEX POS SYN HLTH SYS
   World Health Organisation (WHO), 2006, TAK STOCK HLTH WORKS
   Wouters E, 2008, AIDS, V22, P2545, DOI 10.1097/QAD.0b013e32831c5562
   Yu DB, 2008, GLOBALIZATION HEALTH, V4, DOI 10.1186/1744-8603-4-8
NR 65
TC 22
Z9 25
U1 1
U2 23
PU ROUTLEDGE JOURNALS, TAYLOR & FRANCIS LTD
PI ABINGDON
PA 2-4 PARK SQUARE, MILTON PARK, ABINGDON OX14 4RN, OXON, ENGLAND
SN 1744-1692
EI 1744-1706
J9 GLOB PUBLIC HEALTH
JI Glob. Public Health
PY 2011
VL 6
IS 7
BP 687
EP 702
DI 10.1080/17441692.2010.521165
PG 16
WC Public, Environmental & Occupational Health
WE Social Science Citation Index (SSCI)
SC Public, Environmental & Occupational Health
GA 843ZM
UT WOS:000296716800001
PM 21038166
DA 2025-02-04
ER

PT J
AU Herbinger, KH
   Hanus, I
   Beissner, M
   Berens-Riha, N
   Kroidl, I
   von Sonnenburg, F
   Löscher, T
   Hoelscher, M
   Nothdurft, HD
   Schunk, M
AF Herbinger, Karl-Heinz
   Hanus, Ingrid
   Beissner, Marcus
   Berens-Riha, Nicole
   Kroidl, Inge
   von Sonnenburg, Frank
   Loescher, Thomas
   Hoelscher, Michael
   Nothdurft, Hans Dieter
   Schunk, Mirjam
TI Lymphocytosis and Lymphopenia Induced by Imported Infectious Diseases: A
   Controlled Cross-Sectional Study of 17,229 Diseased German Travelers
   Returning from the Tropics and Subtropics
SO AMERICAN JOURNAL OF TROPICAL MEDICINE AND HYGIENE
LA English
DT Article
ID MALARIA; COUNT
AB The present controlled cross-sectional study aimed to assess relative and absolute lymphocytosis and lymphopenia induced by imported infectious diseases (IDs) seen among patients consulting the Division of Infectious Diseases and Tropical Medicine, Medical Center of the University of Munich (1999-2014) after being in the tropics and subtropics. The analysis investigated data sets from 17,229 diseased German travelers returning from Latin America (3,238), Africa (5,467), and Asia (8,524), and from 1,774 healthy controls who had not recently traveled. Among the cases, the proportion of those with relative lymphopenia (10.5%) and absolute lymphopenia (8.0%) was significantly higher than among controls (3.2% and 3.6%, respectively), whereas relative lymphocytosis was significantly lower among cases (6.1%) than among controls (8.0%). The study identified IDs with significantly larger proportions of relative lymphocytosis (cytomegalovirus [CMV] infection [56%], infectious mononucleosis [51%], and dengue fever [11%]); absolute lymphocytosis (infectious mononucleosis [70%] and CMV infection [63%]); relative lymphopenia (streptococcal pharyngitis [56%], malaria [34%], Campylobacter infection [19%], salmonellosis [18%], and shigellosis [17%]); and of absolute lymphopenia (human immunodeficiency virus infection [53%], malaria [45%], dengue fever [40%], salmonellosis [16%], and Campylobacter infection [11%]). This study demonstrates that relative and absolute lymphocytosis and lymphopenia are useful laboratory findings for travelers returning from the tropics and subtropics, as they are typically caused by imported viral, bacterial, and protozoan IDs.
C1 [Herbinger, Karl-Heinz; Hanus, Ingrid; Beissner, Marcus; Berens-Riha, Nicole; Kroidl, Inge; von Sonnenburg, Frank; Loescher, Thomas; Hoelscher, Michael; Nothdurft, Hans Dieter; Schunk, Mirjam] Univ Munich, Div Infect Dis & Trop Med DITM, Med Ctr, Munich, Germany.
   [Hoelscher, Michael] German Ctr Infect Res DZIF, Partner Site Munich, Munich, Germany.
C3 University of Munich; German Center for Infection Research
RP Herbinger, KH (corresponding author), Univ Munich, Div Infect Dis & Trop Med, Med Ctr, Leopoldstr 5, D-80802 Munich, Germany.
EM herbinger@lrz.uni-muenchen.de
RI Löscher, Thomas/AAA-8399-2020; Schunk, Mirjam/KLD-2728-2024; Hoelscher,
   Michael/D-3436-2012
OI Berens-Riha, Nicole/0000-0003-4533-0081; Hoelscher,
   Michael/0000-0002-7642-1835
CR [Anonymous], 2015, UNWTO Tourism Highlights, V2015
   [Anonymous], 2012, HARRISONS PRINCIPLES
   Becker O, 2014, LABOR INFORM, P75
   Berens-Riha N, 2014, MALARIA J, V13, DOI 10.1186/1475-2875-13-155
   de Jager CPC, 2010, CRIT CARE, V14, DOI 10.1186/cc9309
   Fleming AF, 2003, MANSONS TROPICAL DIS
   Hviid L, 2000, INFECT IMMUN, V68, P6087, DOI 10.1128/IAI.68.10.6087-6089.2000
   Naeim F., 2013, ATLAS HEMATOPATHOLOG, P627, DOI 10.1016/B978-0-12-385183-3.00057-7
   Paschke C, 2011, CLIN MICROBIOL INFEC, V17, P1194, DOI 10.1111/j.1469-0691.2010.03414.x
   SHAPER AG, 1971, LANCET, V2, P1021
   Statistisches Bundesamt (Federal Statistical Office of Germany), 2015, LUFTV 2014
NR 11
TC 14
Z9 17
U1 0
U2 1
PU AMER SOC TROP MED & HYGIENE
PI MCLEAN
PA 8000 WESTPARK DR, STE 130, MCLEAN, VA 22101 USA
EI 1476-1645
J9 AM J TROP MED HYG
JI Am. J. Trop. Med. Hyg.
PD JUN
PY 2016
VL 94
IS 6
BP 1385
EP 1391
DI 10.4269/ajtmh.15-0920
PG 7
WC Public, Environmental & Occupational Health; Tropical Medicine
WE Science Citation Index Expanded (SCI-EXPANDED)
SC Public, Environmental & Occupational Health; Tropical Medicine
GA ET3UV
UT WOS:000400205900033
PM 27068397
OA Green Published, Bronze
DA 2025-02-04
ER

PT J
AU Irena, TK
   Gakkhar, S
AF Irena, Tsegaye Kebede
   Gakkhar, Sunita
TI A dynamical model for HIV-typhoid co-infection with typhoid vaccine
SO JOURNAL OF APPLIED MATHEMATICS AND COMPUTING
LA English
DT Article
DE HIV-typhoid co-infection; Local asymptotic stability; Basic reproduction
   number; Sensitivity analysis
ID SALMONELLA-TYPHI; FEVER; MALARIA; TRANSMISSION; INFECTION; SPREAD;
   IMPACT
AB Individuals living with HIV/AIDS are significantly at higher risk of infection with Salmonella Typhi. A deterministic nonlinear mathematical model that describes the co-infection dynamics of HIV and typhoid incorporating typhoid vaccine and treatment has been developed. The basic reproduction number for the co-infection model is computed. The co-infection model exhibits four steady states, namely, the disease-free, HIV alone endemic, typhoid alone endemic, and the co-infection endemic states. The local stability of the disease-free state has been investigated. The co-infection endemic state, if it exists, is found to be locally stable. The minimum vaccination rate that eliminates the typhoid infection is determined. Sensitivity analysis has been performed to ascertain model parameters that have a strong impact on the disease dynamics. It is demonstrated that the co-infection basic reproduction number can be reduced to below unity by simultaneous preventive measures, thereby eliminating both diseases. Numerical simulation of the co-infection model is carried out to examine the effects of parameters on disease spread. The study suggests that the two diseases need to be managed simultaneously for effective control of the co-infection.
C1 [Irena, Tsegaye Kebede; Gakkhar, Sunita] Indian Inst Technol Roorkee, Dept Math, Roorkee 247667, Uttarakhand, India.
C3 Indian Institute of Technology System (IIT System); Indian Institute of
   Technology (IIT) - Roorkee
RP Irena, TK (corresponding author), Indian Inst Technol Roorkee, Dept Math, Roorkee 247667, Uttarakhand, India.
EM tsegayekebede2017@gmail.com; sungkfma@gmail.com
RI Irena, Tsegaye Kebede/JCE-9093-2023
OI Kebede Irena, Tsegaye/0000-0002-8279-5622
FU Indian Council for Cultural Relations (ICCR)
FX The first author is grateful to the Indian Council for Cultural
   Relations (ICCR) for financial support during his Ph.D. work. The
   authors are thankful to the anonymous reviewers for their valuable
   comments and suggestions, which helped us to improve the quality of our
   original manuscript.
CR Agwu E, 2009, BRAZ J MICROBIOL, V40, P329, DOI [10.1590/S1517-83822009000200022, 10.1590/S1517-838220090002000022]
   ANGULO FJ, 1995, CLIN INFECT DIS, V21, pS84, DOI 10.1093/clinids/21.Supplement_1.S84
   Antillon M, 2017, PLOS NEGLECT TROP D, V11, DOI 10.1371/journal.pntd.0005376
   Baker S, 2011, OPEN BIOL, V1, DOI 10.1098/rsob.110008
   Brachman P.S., 2009, Bacterial Infections of Humans: Epidemiology and Control, V4th
   Butler T, 2011, CLIN MICROBIOL INFEC, V17, P959, DOI 10.1111/j.1469-0691.2011.03552.x
   Carvalho ARM, 2014, BIOSYSTEMS, V124, P46, DOI 10.1016/j.biosystems.2014.08.004
   Castillo-Chavez C, 2004, MATH BIOSCI ENG, V1, P361, DOI 10.3934/mbe.2004.1.361
   Castillo-Chavez C, 2002, IMA VOL MATH APPL, V125, P229
   CELUM CL, 1987, J INFECT DIS, V156, P998, DOI 10.1093/infdis/156.6.998
   Chitnis N, 2008, B MATH BIOL, V70, P1272, DOI 10.1007/s11538-008-9299-0
   Crump JA, 2019, CLIN INFECT DIS, V68, pS4, DOI 10.1093/cid/ciy846
   Edward S., 2016, Eng. Math., V1, P44
   Edward S., 2017, Open Access Lib. J., V4, P75873, DOI [10.4236/oalib.1103493, DOI 10.4236/OALIB.1103493]
   Fink KD., 2004, NUMER METHODS MATLAB
   FISCHL MA, 1986, ARCH INTERN MED, V146, P113, DOI 10.1001/archinte.146.1.113
   GONZALEZGUZMAN J, 1989, MATH BIOSCI, V96, P33, DOI 10.1016/0025-5564(89)90081-3
   GOTUZZO E, 1991, ARCH INTERN MED, V151, P381, DOI 10.1001/archinte.151.2.381
   Kalra S P, 2003, Med J Armed Forces India, V59, P130, DOI 10.1016/S0377-1237(03)80060-6
   Kaur N, 2016, WORLD J MODEL SIMUL, V12, P97
   Kgosimore M., 2016, J MATH SCI ADV APPL, V40, P75, DOI DOI 10.18642/JMSAA_7100121689
   Kroon FP, 1999, VACCINE, V17, P2941, DOI 10.1016/S0264-410X(99)00167-X
   La Salle J. P., 1976, The Stability of Dynamical Systems, DOI [10.1137/1.9781611970432, DOI 10.1137/1.9781611970432]
   Ma S, 2009, MATH UNDERSTANDING I
   Marchello CS, 2019, CLIN INFECT DIS, V68, pS105, DOI 10.1093/cid/ciy1094
   Mogasale V, 2014, LANCET GLOB HEALTH, V2, pE570, DOI 10.1016/S2214-109X(14)70301-8
   Mushanyu J, 2018, J MATH BIOL, V77, P647, DOI 10.1007/s00285-018-1219-9
   Mushayabasa S., 2016, International Journal of Dynamics and Control, V4, P330, DOI [10.1007/s40435-014-0123-4, DOI 10.1007/S40435-014-0123-4]
   Mushayabasa S, 2014, APPL APPL MATH, V9, P121
   Mutua JM, 2015, MATH BIOSCI, V264, P128, DOI 10.1016/j.mbs.2015.03.014
   Nthiiri J., 2016, Br J Math Comput Sci, P1, DOI [10.9734/BJMCS/2016/23325, DOI 10.9734/BJMCS/2016/23325]
   Pitzer VE, 2014, PLOS NEGLECT TROP D, V8, DOI 10.1371/journal.pntd.0002642
   Rizvi F., 2016, Mathematical modeling of Two-Dose vaccines
   Roth GA, 2018, LANCET, V392, P1736, DOI 10.1016/S0140-6736(18)32203-7
   Saha S, 2019, PHYSICA A, V516, P280, DOI 10.1016/j.physa.2018.10.033
   SPERBER SJ, 1987, REV INFECT DIS, V9, P925
   Tian JP, 2011, MATH BIOSCI, V232, P31, DOI 10.1016/j.mbs.2011.04.001
   Tilahun GT, 2018, APPL MATH COMPUT, V316, P438, DOI 10.1016/j.amc.2017.07.063
   Tilahun GT, 2017, COMPUT MATH METHOD M, V2017, DOI 10.1155/2017/2324518
   UNAIDS, 2019, GLOBAL HIV AIDS STAT
   van den Driessche P, 2002, MATH BIOSCI, V180, P29, DOI 10.1016/S0025-5564(02)00108-6
NR 41
TC 5
Z9 5
U1 5
U2 21
PU SPRINGER HEIDELBERG
PI HEIDELBERG
PA TIERGARTENSTRASSE 17, D-69121 HEIDELBERG, GERMANY
SN 1598-5865
EI 1865-2085
J9 J APPL MATH COMPUT
JI J. Appl. Math. Comput.
PD OCT
PY 2021
VL 67
IS 1-2
BP 641
EP 670
DI 10.1007/s12190-020-01485-7
EA JAN 2021
PG 30
WC Mathematics, Applied; Mathematics
WE Science Citation Index Expanded (SCI-EXPANDED)
SC Mathematics
GA UO7TF
UT WOS:000611070800002
DA 2025-02-04
ER

PT J
AU Abdullah, S
   Karunamoorthi, K
AF Abdullah, Saleh
   Karunamoorthi, Kaliyaperumal
TI Malaria and blood transfusion: major issues of blood safety in
   malaria-endemic countries and strategies for mitigating the risk of
   <i>Plasmodium</i> parasites
SO PARASITOLOGY RESEARCH
LA English
DT Review
DE Malaria; Blood-borne pathogens; Malaria-endemic countries; Blood
   transfusion and safety
ID RAPID DIAGNOSTIC-TESTS; TRANSMITTED MALARIA; FALCIPARUM MALARIA;
   UNITED-STATES; HEPATITIS-B; TRANSMISSION; INFECTIONS; DONORS;
   ANTIMALARIAL; KNOWLESI
AB Malaria inflicts humankind over centuries, and it remains as a major threat to both clinical medicine and public health worldwide. Though hemotherapy is a life-sustaining modality, it continues to be a possible source of disease transmission. Hence, hemovigilance is a matter of grave concern in the malaria-prone third-world countries. In order to pursue an effective research on hemovigilance, a comprehensive search has been conducted by using the premier academic-scientific databases, WHO documents, and English-language search engines. One hundred two appropriate articles were chosen for data extraction, with a particular reference to emerging pathogens transmitted through blood transfusion, specifically malaria. Blood donation screening is done through microscopic examination and immunological assays to improve the safety of blood products by detection major blood-borne pathogens, viz., HIV, HBV, HCV, syphilis, and malarial parasites. Transfusion therapy significantly dwindles the preventable morbidity and mortality attributed to various illnesses and diseases, particularly AIDS, tuberculosis, and malaria. Examination of thick and thin blood smears are performed to detect positivity and to identify the Plasmodium species, respectively. However, all of these existing diagnostic tools have their own limitations in terms of sensitivity, specificity, cost-effectiveness, and lack of resources and skilled personnel. Globally, despite the mandate need of screening blood and its components according to the blood-establishment protocols, it is seldom practiced in the low-income/poverty-stricken settings. In addition, each and every single phase of transfusion chain carries sizable inherent risks from donors to recipients. Interestingly, opportunities also lie ahead to enhance the safety of blood-supply chain and patients. It can be achieved through sustainable blood-management strategies like (1) appropriate usage of precise diagnostic tools/techniques, (2) promoting hemovigilance system, and (3) adopting novel processes of inactivation technology. Furthermore, selection of the zero-risk donors could pave the way to build a transmissible malaria-free world in the near future.
C1 [Abdullah, Saleh] Jazan Univ, Fac Appl Med Sci, Dept Lab Med, Jazan, Saudi Arabia.
   [Karunamoorthi, Kaliyaperumal] Jazan Univ, Fac Publ Hlth & Trop Med, Dept Environm Hlth, Unit Trop Dis, Jazan, Saudi Arabia.
C3 Jazan University; Jazan University
RP Karunamoorthi, K (corresponding author), Jazan Univ, Fac Publ Hlth & Trop Med, Dept Environm Hlth, Unit Trop Dis, Jazan, Saudi Arabia.
EM karunamoorthi@gmail.com
RI abdullah, saleh/AAO-2143-2020; Karunamoorthi, Kaliyaperumal/C-7287-2014
OI Karunamoorthi, Kaliyaperumal/0000-0003-0362-0531
CR Abdullah S, 2005, EUR REV MED PHARMACO, V19, P2983
   AIIMS, 2014, PROT NEON
   Ali M. S. M., 2004, Ethiopian Journal of Health Development, V18, P70
   Ali N, 2010, AFR J BIOTECHNOL, V9, P5445
   Andréoletti O, 2012, PLOS PATHOG, V8, DOI 10.1371/journal.ppat.1002782
   [Anonymous], BLOOD SAF AV
   [Anonymous], 2006, STATUS BLOOD SAFETY
   Antinori S, 2013, ACTA TROP, V125, P191, DOI 10.1016/j.actatropica.2012.10.008
   Baha W, 2013, BMC PUBLIC HEALTH, V13, DOI 10.1186/1471-2458-13-50
   Bahadur Shalini, 2010, Asian J Transfus Sci, V4, P140, DOI 10.4103/0973-6247.67033
   BEAL RW, 1992, VOX SANG, V63, P1, DOI 10.1111/j.1423-0410.1992.tb01210.x
   Bell D, 2006, NAT REV MICROBIOL, pS34, DOI [10.1038/nrmico1524, 10.1038/nrmicro1524]
   Bharti PK, 2008, MALARIA J, V7, DOI 10.1186/1475-2875-7-126
   Blajchman MA, 2006, NEW ENGL J MED, V355, P1303, DOI 10.1056/NEJMp068178
   Borkow G, 2008, EUR HAEMATOL, P85
   Brouwer EE, 2013, MALARIA J, V12, DOI 10.1186/1475-2875-12-439
   Bruce-Chwatt L J, 1982, Trop Dis Bull, V79, P827
   BRUCECHW.LJ, 1974, B WORLD HEALTH ORGAN, V50, P337
   Busch MP, 2003, JAMA-J AM MED ASSOC, V289, P959, DOI 10.1001/jama.289.8.959
   CDC, 2004, TRAUM BRAIN INJ US, P1
   CDC, 2014, MAL DIAGN US RAP DIA
   Centres for Disease Control and Prevention, 2013, CDC SARS RESP TIM
   Chattopadhyay R, 2011, TRANSFUSION, V51, P630, DOI 10.1111/j.1537-2995.2010.02872.x
   Chikwem JO, 1997, E AFR MED J, V74, P213
   CHOUDHURY N, 1991, MED LAB SCI, V48, P206
   Dhingra N, 2002, VOX SANG, V83, P173
   DOVER AS, 1971, TRANSFUSION, V11, P353, DOI 10.1111/j.1537-2995.1971.tb04429.x
   DOVER AS, 1971, J AMER MED ASSOC, V217, P1701, DOI 10.1001/jama.1971.03190120067017
   Dwyre DM, 2011, VOX SANG, V100, P92, DOI 10.1111/j.1423-0410.2010.01426.x
   Dwyre DM, 2008, TRANSFUSION MICROBIOLOGY, P9, DOI 10.1017/CBO9780511545245.005
   Engelfriet CP, 2006, VOX SANG, V90, P63
   Falade CO, 2009, ANN TROP MED PARASIT, V103, P383, DOI 10.1179/136485909X451807
   GARFIELD MD, 1978, JAMA-J AM MED ASSOC, V240, P2285, DOI 10.1001/jama.240.21.2285
   GRANT DB, 1960, LANCET, V2, P469
   GUERRERO IC, 1983, ANN INTERN MED, V99, P221, DOI 10.7326/0003-4819-99-2-221
   Guiguemide TR, 1992, MALARIA TRANSFUSION
   Handa M., 2003, JMAJ - Japan Medical Association Journal, V46, P151
   HANG VTT, 1995, T ROY SOC TROP MED H, V89, P44, DOI 10.1016/0035-9203(95)90652-5
   Hassanpour G, 2011, PARASITOL RES, V108, P1519, DOI 10.1007/s00436-010-2207-1
   Hopkins H, 2015, DIAGNOSIS OF MALARIA
   Jayagowri MS, 2014, INT J HEALTHCARE BIO, V2, P193
   Karunamoorthi K, 2011, CLIN MICROBIOL INFEC, V17, P1608, DOI 10.1111/j.1469-0691.2011.03664.x
   Karunamoorthi K, 2012, J MALARIA RES, V2, P37
   Karunamoorthi K, 2012, HEALTH SCOPE, V1, P118, DOI 10.5812/jhs.7076
   Karunamoorthi K, 2014, INT J PREVENTIVE MED, V5, P529
   Karunamoorthi K, 2014, MALARIA J, V13, DOI 10.1186/1475-2875-13-209
   Karunamoorthi K, 2013, HEALTH SCOPE, V2, DOI 10.17795/jhealthscope-9840
   Karunamoorthi K, 2013, VECTOR-BORNE ZOONOT, V13, P521, DOI 10.1089/vbz.2011.0946
   Karunamoorthi K, 2010, J PUBLIC HEALTH-HEID, V18, P559, DOI 10.1007/s10389-010-0335-9
   Karunamoorthi Kaliyaperumal, 2009, J Infect Public Health, V2, P171, DOI 10.1016/j.jiph.2009.08.005
   Kaur G, 2013, TRANSFUS APHER SCI, V49, P291, DOI 10.1016/j.transci.2013.05.005
   Kaur Paramjit, 2005, J Postgrad Med, V51, P146
   Kitchen AD, 2006, VOX SANG, V90, P77, DOI 10.1111/j.1423-0410.2006.00733.x
   Kitchen AD, 2005, VOX SANG, V89, P77, DOI 10.1111/j.1423-0410.2005.00661.x
   Kitchen AD, 1997, TRANSMISSIBLE NONVIR, P16
   Ludlam CA, 2006, LANCET, V367, P252, DOI 10.1016/S0140-6736(06)68036-7
   Manson Bahr PCC, 1987, MANSONS TROPICAL DIS
   Matee MIN, 2006, BMC PUBLIC HEALTH, V6, DOI 10.1186/1471-2458-6-21
   Mbanya D, 2013, CLIN MICROBIOL INFEC, V19, P416, DOI 10.1111/1469-0691.12184
   McClelland ED, 2007, HDB TRANSFUSION MED, P5
   McCullough J, 2007, AM J CLIN PATHOL, V128, P945, DOI 10.1309/RAPQ3NXG3MV9AL94
   Meremikwu M, 2000, COCHRANE DB SYST REV, pCd001475, DOI [10.1002/14651858.CD001475, DOI 10.1002/14651858.CD001475]
   Mungai M, 2001, NEW ENGL J MED, V344, P1973, DOI 10.1056/NEJM200106283442603
   Murray CK, 2008, CLIN MICROBIOL REV, V21, P97, DOI 10.1128/CMR.00035-07
   Murray NA, 2004, ARCH DIS CHILD-FETAL, V89, P101, DOI 10.1136/adc.2002.019760
   Nabarro D, 1939, LANCET, V2, P556
   Nansseu JRN, 2013, MALARIA J, V12, DOI 10.1186/1475-2875-12-465
   Noubouossie D, 2012, TRANSFUSION MED, V22, P63, DOI 10.1111/j.1365-3148.2011.01121.x
   Owusu-Ofori AK, 2013, CLIN INFECT DIS, V56, P1735, DOI 10.1093/cid/cit130
   Owusu-Ofori AK, 2010, CLIN INFECT DIS, V51, P1192, DOI 10.1086/656806
   Panda M, 2008, Indian J Public Health, V52, P43
   Park JW, 2008, PARASITOL RES, V103, P625, DOI 10.1007/s00436-008-1023-3
   Pennell WT, 2011, TECHNICAL CHALLENGES OF MULTIPOLLUTANT AIR QUALITY MANAGEMENT, P1, DOI 10.1007/978-94-007-0304-9_1
   Pruett CR, 2015, TRANSFUS MED REV, V29, P35, DOI 10.1016/j.tmrv.2014.09.003
   Rajab J A, 2005, East Afr Med J, V82, P565
   Sawke N, 2010, PEOPLES J SCI RES, V3, P1
   Seed CR, 2005, TRANSFUS MED REV, V19, P229, DOI 10.1016/j.tmrv.2005.02.004
   Shah Snehal, 2004, Morbidity and Mortality Weekly Report, V53, P21
   Shimosaka A, 2007, APBN, V11, P273
   Singh B, 2004, LANCET, V363, P1017, DOI 10.1016/S0140-6736(04)15836-4
   Tagny CT, 2010, TRANSFUSION MED, V20, P1, DOI 10.1111/j.1365-3148.2009.00958.x
   Tagny CT, 2007, TRANSFUS CLIN BIOL, V14, P481, DOI 10.1016/j.tracli.2007.12.003
   Tagny CT, 2009, TRANSFUSION, V49, P1592, DOI 10.1111/j.1537-2995.2009.02137.x
   Talib VH., 1996, HEMATOLOGY STUDENTS, V1 ed., P415
   Tapko J., 2014, STATUS BLOOD SAFETY
   Taylor TE, 2004, NAT MED, V10, P143, DOI 10.1038/nm986
   Uneke CJ, 2007, PARASITOL RES, V100, P759, DOI 10.1007/s00436-006-0342-5
   van der Poel CL, 2002, VOX SANG, V83, P285, DOI 10.1046/j.1423-0410.2002.00239.x
   van Hellemond JJ, 2009, EMERG INFECT DIS, V15, P1478, DOI 10.3201/eid1509.090358
   WHO, 2013, WORLD MALARIA REPORT 2013, P1
   WHO, 2010, SCREENING DONATED BLOOD FOR TRANSFUSION: TRANSMISSIBLE INFECTIONS, P1
   WHO, 2008, GLOB DAT BLOOD SAF 2
   WHO, 2009, BLOOD TRANSF SAF TES
   WHO, 2007, REP GLOB CONS UN ACC
   WPRO, 2015, MAL RAP DIAGN TEST
   WYLIE BR, 1993, ANAESTH INTENS CARE, V21, P24, DOI 10.1177/0310057X9302100109
   Zou SM, 2012, TRANSFUS MED REV, V26, P119, DOI 10.1016/j.tmrv.2011.07.007
NR 97
TC 11
Z9 15
U1 0
U2 9
PU SPRINGER
PI NEW YORK
PA 233 SPRING ST, NEW YORK, NY 10013 USA
SN 0932-0113
EI 1432-1955
J9 PARASITOL RES
JI Parasitol. Res.
PD JAN
PY 2016
VL 115
IS 1
BP 35
EP 47
DI 10.1007/s00436-015-4808-1
PG 13
WC Parasitology
WE Science Citation Index Expanded (SCI-EXPANDED)
SC Parasitology
GA DE8EM
UT WOS:000370868600003
PM 26531301
DA 2025-02-04
ER

PT J
AU Dandara, C
   Dzobo, K
   Chirikure, S
AF Dandara, Collet
   Dzobo, Kevin
   Chirikure, Shadreck
TI COVID-19 Pandemic and Africa: From the Situation in Zimbabwe to a Case
   for Precision Herbal Medicine
SO OMICS-A JOURNAL OF INTEGRATIVE BIOLOGY
LA English
DT Article
DE Zimbabwe; COVID-19; SARS-CoV-2; Africa; personalized medicine; precision
   herbal medicine; medical tourism
AB This opinion commentary on the coronavirus disease 2019 (COVID-19) pandemic brings together observations from Zimbabwe specifically, and Africa broadly, drawing from the fields of pharmacogenomics, precision herbal medicine, and responsible innovation so as to respond to the pandemic in ways that are efficient, critically informed, principled, and responsive to needs in rural and urban communities across Africa. With new findings suggesting that COVID-19 is a systemic disease, impacting the respiratory system and beyond in some individuals, we need new molecular targets for therapeutics innovation more than ever. We argue that the current pandemic will likely strip the limited resources from other diseases such as malaria, human immunodeficiency virus (HIV) infection, and among others affecting the African continent. Hence, we need to address not only COVID-19 but also its broader health care and societal impacts in Africa. Extensive diagnostic testing to trace and isolate the COVID-19 cases as well as basic income and economic support for those who are unable to work will be needed. A critically informed and democratic governance that builds on transparency and trust for the elected leaders is crucial. Finally, the pandemic offers a silver lining for Africa: the prospects to integrate omics research with long-standing expertise in herbal medicine in Africa, thus accelerating the advances toward novel molecular therapeutic targets for COVID-19 and precision herbal medicine worldwide.
C1 [Dandara, Collet] Univ Cape Town, Pharmacogen & Drug Metab Res Grp, Div Human Genet, Dept Pathol, Cape Town, South Africa.
   [Dandara, Collet] Univ Cape Town, Fac Hlth Sci, Inst Infect Dis & Mol Med, Cape Town, South Africa.
   [Dzobo, Kevin] Univ Cape Town, Fac Hlth Sci, Dept Integrat Biomed Sci, Div Med Biochem, Cape Town, South Africa.
   [Chirikure, Shadreck] Univ Cape Town, Fac Sci, Dept Archaeol, Cape Town, South Africa.
   [Chirikure, Shadreck] Univ Oxford, Sch Archaeol, Div Social Sci, Oxford, England.
C3 University of Cape Town; University of Cape Town; University of Cape
   Town; University of Cape Town; University of Oxford
RP Dandara, C (corresponding author), Univ Cape Town, Pharmacogen & Drug Metab Res Grp, Human Genet Div, Dept Pathol,Inst Infect Dis & Mol Med,Fac Hlth Sc, Anzio Rd, ZA-7700 Cape Town, South Africa.
EM collet.dandara@uct.ac.za
RI ; Dandara, Collet/D-1978-2009
OI Chirikure, Shadreck/0000-0002-2183-4253; Dandara,
   Collet/0000-0002-5925-4895
FU Medical Research Council of South Africa (SAMRC); National Research
   Foundation (NRF)
FX No funding was received for this article. However, Collet Dandara's
   research work is supported by the Medical Research Council of South
   Africa (SAMRC) and the National Research Foundation (NRF).
CR APM Research Lab, 2020, Coronavirus: 2020 Year in Review
   Bauer GK, 2020, W GAZE AFRICA IS COU
   Buffin J, 2020, SAME STORM MAYBE NOT
   CDC, 2018, GLOB HLTH ZIMB
   du Toit A, 2019, J ETHNOPHARMACOL, V244, DOI 10.1016/j.jep.2019.112127
   Eichengreen, 2020, PROJECT SYNDICATE
   JICA, 2012, DAT COLL SURV HLTH S
   Kuguyo O, 2020, SINGAPORE COVID 19 P, DOI 10.1089/omi.2020.0077
   Letzing J, 2020, WHAT DOES COVID 19 S
   Mahomoodally MF, 2013, EVID-BASED COMPL ALT, V2013, DOI 10.1155/2013/617459
   Maswime S, 2020, CONVERSATION
   McCoy S, 2020, AFRICAS ELITE BUILD
   Santoro H., 2020, FUTURE TENSE
   Springer S, 2020, DIALOGUES HUM GEOGR, V10, P112, DOI 10.1177/2043820620931277
   Thomford NE, 2018, OMICS, V22, P375, DOI 10.1089/omi.2018.0074
NR 15
TC 24
Z9 26
U1 0
U2 9
PU MARY ANN LIEBERT, INC
PI NEW ROCHELLE
PA 140 HUGUENOT STREET, 3RD FL, NEW ROCHELLE, NY 10801 USA
SN 1536-2310
EI 1557-8100
J9 OMICS
JI OMICS
PD APR 1
PY 2021
VL 25
IS 4
BP 209
EP 212
DI 10.1089/omi.2020.0099
EA JUL 2020
PG 4
WC Biotechnology & Applied Microbiology; Genetics & Heredity
WE Science Citation Index Expanded (SCI-EXPANDED)
SC Biotechnology & Applied Microbiology; Genetics & Heredity
GA RK4YA
UT WOS:000549570200001
PM 32654634
DA 2025-02-04
ER

PT J
AU Attia, MA
AF Attia, MA
TI Prevalence of hepatitis B and C in Egypt and Africa
SO ANTIVIRAL THERAPY
LA English
DT Article
ID VIRUS-INFECTION; BLOOD-DONORS; WEST-AFRICA; HIGH SEROPREVALENCE;
   NATURAL-HISTORY; RISK FACTOR; EPIDEMIOLOGY; MARKERS; TRANSMISSION;
   ANTIBODIES
AB Hepatitis B and C are, and will remain for some time, major health problems in Egypt and the entire continent of Africa. Both infections can lead to an acute or silent course of liver disease, progressing from liver impairment to cirrhosis and decompensated liver failure or hepatocellular carcinoma (HCC) in a 20-30 year period. In addition, hepatitis B and C infection rates differ in different settings, and prognosis may be worse in conjunction with schistosomiasis in Egypt, malaria in Sudan and human immunodeficiency virus (HIV) in other African populations. Unlike hepatitis B virus (HBV), for which the prospects for controlling the of infection by vaccination are promising, (HBV), for which the prospects for controlling the spread of infection by vaccination are promising, prospects for development of an effective vaccine against hepatitis C virus (HCV) are limited. As well as screening of blood for transfusion and using sterile needles for injection, preventive measures should be undertaken to reduce the risk of contact (often described as community-acquired infection). Until more is known about the unidentified routes of transmission in tropical and subtropical settings it will be difficult to be specific about the kind of measures which may be effective. Success may largely depend on changing habits within the population. Prevention should be the main goal of current efforts until low-cost, effective therapies become available.
C1 Cairo Univ, Natl Canc Inst, Virol & Immunol Unit, Cairo 11441, Egypt.
C3 Egyptian Knowledge Bank (EKB); National Cancer Institute - Egypt; Cairo
   University
RP Attia, MA (corresponding author), Cairo Univ, Natl Canc Inst, Virol & Immunol Unit, Cairo 11441, Egypt.
EM nciattia@rite.com
CR ABDELAAL M, 1994, TRANSFUSION, V34, P135, DOI 10.1046/j.1537-2995.1994.34294143941.x
   ABDOOLKARIM SS, 1991, INT J EPIDEMIOL, V20, P495
   ACTOR JK, 1993, P NATL ACAD SCI USA, V90, P948, DOI 10.1073/pnas.90.3.948
   ADEBAJO AO, 1994, J MED VIROL, V42, P366, DOI 10.1002/jmv.1890420407
   ALTER M, 1996, ANTIVIR THER S, V1, P9
   ALTER MJ, 1992, NEW ENGL J MED, V327, P1899, DOI 10.1056/NEJM199212313272702
   Arthur RR, 1997, T ROY SOC TROP MED H, V91, P271, DOI 10.1016/S0035-9203(97)90070-5
   ARTHUR RR, 1995, LANCET, V346, P1239, DOI 10.1016/S0140-6736(95)92953-3
   ARTHUR RR, 1996, MED COMMUNITY, V6, P4
   ATTIA MA, 1996, P AM SOC CLIN ONCOL, V15, P370
   Attia MAM, 1996, J CLIN MICROBIOL, V34, P2665, DOI 10.1128/JCM.34.11.2665-2669.1996
   BASSILY S, 1995, AM J TROP MED HYG, V52, P503, DOI 10.4269/ajtmh.1995.52.503
   BOS P, 1995, E AFR MED J, V72, P113
   BRETTLER DB, 1992, BLOOD, V80, P540
   CHOO QL, 1990, BRIT MED BULL, V46, P423, DOI 10.1093/oxfordjournals.bmb.a072408
   DARWISH MA, 1993, AM J TROP MED HYG, V49, P440, DOI 10.4269/ajtmh.1993.49.440
   Darwish MA, 1996, AM J TROP MED HYG, V54, P554, DOI 10.4269/ajtmh.1996.54.554
   DUSHEIKO G, 1994, HEPATOLOGY, V19, P13, DOI 10.1016/0270-9139(94)90046-9
   *EG ORG BIOL PROD, 1979, ANN REP, P49
   ELDAFRAWI MS, 1992, EGYPTIAN MED J, V9, P23
   ELGHONEIMY S, 1995, EGYPTIAN J MED MICRO, V4, P361
   Gaobepe M, 1995, E AFR MED J, V72, P421
   HASSAN NF, 1993, T ROY SOC TROP MED H, V87, P638, DOI 10.1016/0035-9203(93)90270-Z
   HEGAZI LA, 1996, MED J CAIRO U, V64, P167
   HYAMS KC, 1987, J MED VIROL, V23, P109, DOI 10.1002/jmv.1890230203
   HYAMS KC, 1989, AM J TROP MED HYG, V40, P200, DOI 10.4269/ajtmh.1989.40.200
   HYAMS KC, 1991, J MED VIROL, V33, P73, DOI 10.1002/jmv.1890330202
   IWARSON S, 1995, CLIN INFECT DIS, V20, P1361, DOI 10.1093/clinids/20.5.1361
   KAMEL MA, 1992, LANCET, V340, P427, DOI 10.1016/0140-6736(92)91508-6
   KASHALA O, 1994, J INFECT DIS, V169, P628, DOI 10.1093/infdis/169.3.628
   KIIRE CF, 1990, VACCINE, V8, pS107, DOI 10.1016/0264-410X(90)90229-F
   KIIRE CF, 1996, GUT S2, V38, P95
   KLEIN RS, 1991, LANCET, V338, P1539, DOI 10.1016/0140-6736(91)92369-D
   KO YC, 1992, J MED VIROL, V38, P288, DOI 10.1002/jmv.1890380411
   KOZIEL MJ, 1992, J IMMUNOL, V149, P3339
   MANSOUR TM, 1994, MED J CAIRO U, V62, P883
   MANZINI P, 1995, HEPATOLOGY, V21, P328, DOI 10.1016/0270-9139(95)90088-8
   MARGOLIS HS, 1991, SEMIN LIVER DIS, V11, P84, DOI 10.1055/s-2008-1040427
   MCCARTHY MC, 1994, T ROY SOC TROP MED H, V88, P534, DOI 10.1016/0035-9203(94)90150-3
   MCMAHON BJ, 1985, J INFECT DIS, V151, P599, DOI 10.1093/infdis/151.4.599
   MCNEELEY DF, 1990, AM J TROP MED HYG, V42, P157, DOI 10.4269/ajtmh.1990.42.157
   Ojo OS, 1995, E AFR MED J, V72, P719
   RAFLA H, 1993, MED J CAIRO U S1, V61, P203
   RAPICETTA M, 1996, MED COMMUNITY, V6, P14
   RICHARDLENOBLE D, 1995, AM J TROP MED HYG, V53, P338, DOI 10.4269/ajtmh.1995.53.338
   RYDER RW, 1992, AM J EPIDEMIOL, V136, P1122, DOI 10.1093/oxfordjournals.aje.a116578
   SAEED AA, 1991, LANCET, V338, P459, DOI 10.1016/0140-6736(91)91094-B
   SALLAM SA, 1981, J EGYPT PUB HLTH ASS, V56, P324
   SCHOUB BD, 1992, T ROY SOC TROP MED H, V86, P431, DOI 10.1016/0035-9203(92)90255-B
   SOUBEYRAND J, 1990, PATHOL BIOL, V38, P899
   STUYVER L, 1996, ANTIVIR THER S, V1, P53
   Tibbs CJ, 1997, T ROY SOC TROP MED H, V91, P121, DOI 10.1016/S0035-9203(97)90191-7
   TSWANA SA, 1992, J MED VIROL, V37, P161, DOI 10.1002/jmv.1890370302
   WEGDAN AA, 1994, EGYPTIAN J MED MICRO, V3, P381
NR 54
TC 38
Z9 39
U1 0
U2 2
PU INT MEDICAL PRESS
PI LONDON
PA 125 HIGH HOLBORN, LONDON WC1V 6QA, ENGLAND
SN 1359-6535
J9 ANTIVIR THER
JI Antivir. Ther.
PY 1998
VL 3
SU 3
BP 1
EP 9
PG 9
WC Infectious Diseases; Pharmacology & Pharmacy; Virology
WE Science Citation Index Expanded (SCI-EXPANDED)
SC Infectious Diseases; Pharmacology & Pharmacy; Virology
GA 143QP
UT WOS:000077267900002
PM 10726051
DA 2025-02-04
ER

PT J
AU Waning, B
   Kaplan, W
   King, AC
   Lawrence, DA
   Leufkens, HG
   Fox, MP
AF Waning, Brenda
   Kaplan, Warren
   King, Alexis C.
   Lawrence, Danielle A.
   Leufkens, Hubert G.
   Fox, Matthew P.
TI Global strategies to reduce the price of antiretroviral medicines:
   evidence from transactional databases
SO BULLETIN OF THE WORLD HEALTH ORGANIZATION
LA English
DT Article
ID DRUGS
AB Objective To estimate the impact of global strategies, such as pooled procurement arrangements, third-party price negotiation and differential pricing, on reducing the price of antiretrovirals (ARVs), which,currently hinders universal access to HIV/AIDS treatment.
   Methods We estimated the impact of global strategies to reduce ARV prices using data on 7253 procurement transactions (July 2002-October 2007) from databases hosted by WHO and the Global Fund to Fight AIDS, Tuberculosis and Malaria.
   Findings For 19 of 24 ARV dosage forms, we detected no association between price and volume purchased. For the other five ARVs, high-volume purchases were 4-21% less expensive than medium- or low-volume purchases. Nine of 13 generic ARVs were priced 6-36% lower when purchased under the Clinton Foundation HIV/AIDS Initiative (CHAI), Fifteen of 18 branded ARVs were priced 23-498% higher for differentially priced purchases compared with non-CHAI generic purchases. However, two branded, differentially priced ARVs were priced 63% and 73% lower, respectively, than generic non-CHAI equivalents.
   Conclusion Large purchase volumes did not necessarily result in lower ARV prices. Although current plans for pooled procurement will further increase purchase volumes, savings are uncertain and should be balanced against programmatic costs. Third-party negotiation by CHAI resulted in lower generic ARV prices. Generics were less expensive than differentially priced branded ARVs, except where little generic competition exists. Alternative strategies for reducing ARV prices, such as streamlining financial management systems, improving demand forecasting and removing barriers to generics, should be explored.
C1 [Waning, Brenda] Boston Univ, Sch Med, Boston, MA 02118 USA.
   [Kaplan, Warren; Lawrence, Danielle A.; Fox, Matthew P.] Boston Univ, Sch Publ Hlth, Boston, MA 02118 USA.
   [King, Alexis C.] Massachusetts Coll Pharm & Hlth Sci, Boston, MA USA.
   [Leufkens, Hubert G.] Utrecht Inst Pharmaceut Sci, Utrecht, Netherlands.
C3 Boston University; Boston University; Utrecht University
RP Waning, B (corresponding author), Boston Univ, Sch Med, Boston, MA 02118 USA.
EM bwaning@bu.edu
RI Fox, Matthew/K-2004-2019
OI Waning, Brenda/0000-0001-5773-1558; Kaplan, Warren/0000-0001-6127-4820;
   Fox, Matthew/0000-0001-9887-0634
FU United Kingdom Department for International Development
FX United Kingdom Department for International Development through the
   Medicines Transparency Alliance (MeTA) Project.
CR [Anonymous], 2002, Accelerating Access Initiative: widening access to care and support for people living with HIV/AIDS: progress report
   [Anonymous], 2007, UN ACC SCAL PRIOR HI
   [Anonymous], 2006, ANT THER HIV INF AD
   BARNIGHAUSEN T, 2007, CONDITIONAL SCHOLARS
   Chien CV, 2007, PLOS ONE, V2, DOI 10.1371/journal.pone.0000278
   *CLINT FDN, CLINT HIV AIDS IN
   *CTR PHARM MAN, 2002, REG POOL PROC UNPUB
   *GLOB FUND FIGHT A, 2008, PRIC REP MECH
   *GLOB FUND FIGHT A, 2007, 15 BOARD M GEN GLOB
   *GLOB FUND FIGHT A, 2006, 13 BOARD M GEN GLOB
   *INT CHAMB COMM, 2007, INC
   *INT MON FUND, 2007, WORLD EC OUTL DAT
   *MED FRONT, 2001, UNT WEB PRIC RED PRI
   Nunn AS, 2007, PLOS MED, V4, P1804, DOI 10.1371/journal.pmed.0040305
   ONYANGO C, 2002, READINESS REGI UNPUB
   *US FDA, 2007, APPR TENT APPR ANT A
   Vasan A, 2006, B WORLD HEALTH ORGAN, V84, P393, DOI 10.2471/BLT.05.025684
   *WHO, 2008, GLOB PRIC REP MECH
   WHO, 2004, SCAL ANT THER RES LT
   *WHO, 2007, WHO PREQ PROGR
   *WHO, 2007, SUMM REP GLOB PRIC R
   World Bank, 2007, WORLD BANK COUNTRY, P1, DOI 10.1596/978-0-8213-7102-2
   World Health Organization, 2006, Antiretroviral therapy of HIV infection in infants and children: Towards universal access
NR 23
TC 75
Z9 89
U1 0
U2 24
PU WORLD HEALTH ORGANIZATION
PI GENEVA 27
PA MARKETING AND DISSEMINATION, CH-1211 GENEVA 27, SWITZERLAND
SN 0042-9686
J9 B WORLD HEALTH ORGAN
JI Bull. World Health Organ.
PD JUL
PY 2009
VL 87
IS 7
BP 520
EP 528
DI 10.2471/BLT.08.058925
PG 9
WC Public, Environmental & Occupational Health
WE Science Citation Index Expanded (SCI-EXPANDED)
SC Public, Environmental & Occupational Health
GA 467MA
UT WOS:000267741800011
PM 19649366
OA Green Published, gold
DA 2025-02-04
ER

PT J
AU Tichenor, M
AF Tichenor, Marlee
TI Data Performativity, Performing Health Work: Malaria and Labor in
   Senegal
SO MEDICAL ANTHROPOLOGY
LA English
DT Article
DE Senegal; data; global health; labor; malaria; performativity
ID PLASMODIUM-FALCIPARUM; GLOBAL HEALTH; AIDS
AB In this article, I investigate the ramifications of health data production in the health fight against malaria in and around Dakar, Senegal. Malaria health development funding at the community level is contingent on performativity; the Global Fund's performance-based funding, for example, requires that local actors produce certain forms of evidence and that intermediaries synthesize this evidence into citable data. Analyzing the practices of diagnosis and approximation in health clinics and in global malaria documents, I argue that data production in Senegal is conditioned by and reifies preconceived notions of malaria as a problem addressable by the enumeration of technological fixes.
C1 [Tichenor, Marlee] Univ Edinburgh, Sch Med, Global Hlth Governance Programme, Usher Inst Populat Hlth Sci & Informat, Edinburgh EH8 9AG, Midlothian, Scotland.
C3 University of Edinburgh
RP Tichenor, M (corresponding author), Univ Edinburgh, Sch Med, Global Hlth Governance Programme, Usher Inst Populat Hlth Sci & Informat, Edinburgh EH8 9AG, Midlothian, Scotland.
EM Marlee.Tichenor@ed.ac.uk
OI Tichenor, Marlee/0000-0001-6434-9795
CR [Anonymous], 2007, The state of the world's children 2007: Women and children: The double dividend of gender equality
   [Anonymous], 2006, CSI WORKING PAPERS S
   [Anonymous], 1975, DO THINGS WORDS, DOI DOI 10.1093/ACPROF:OSO/9780198245537.001.0001
   [Anonymous], 2009, GENDER TROUBLE FEMIN
   Bhatt S, 2015, NATURE, V526, P207, DOI 10.1038/nature15535
   Biruk C, 2012, MED ANTHROPOL, V31, P347, DOI 10.1080/01459740.2011.631960
   Brown TM, 2006, AM J PUBLIC HEALTH, V96, P62, DOI 10.2105/AJPH.2004.050831
   Carter ED, 2014, J HIST GEOGR, V43, P111, DOI 10.1016/j.jhg.2013.09.002
   Cohen JM, 2012, MALARIA J, V11, DOI 10.1186/1475-2875-11-122
   Cueto M, 2013, WHEN PEOPLE COME FIRST: CRITICAL STUDIES IN GLOBAL HEALTH, P30
   Cueto Marcos, 2007, DEADLY FEVERS MALARI
   Dondorp AM, 2009, NEW ENGL J MED, V361, P455, DOI 10.1056/NEJMoa0808859
   Eichler R., 2009, PERFORMANCE INCENTIV
   Erikson SL, 2012, MED ANTHROPOL, V31, P367, DOI 10.1080/01459740.2011.621908
   Fan VY, 2013, LANCET GLOB HEALTH, V1, pE161, DOI 10.1016/S2214-109X(13)70017-2
   FEIERMAN S, 2010, ETHNOGRAPHY MED RES
   Ferguson James., 1995, ANTIPOLITICS MACHINE
   Floridi M., 2008, Cartographie des acteurs non etatiques au Senegal
   Gerrets R, 2012, GFOIG11007
   Gerrets Rene., 2015, The World of Indicators: The Making of Governmental Knowledge through Quantification, P151
   Granado Sylvie, 2007, THESIS
   Greenwood BM, 1997, PARASITOL TODAY, V13, P90, DOI 10.1016/S0169-4758(97)01002-8
   Hackett LW, 1937, MALARIA EUROPE ECOLO
   Kelly AH, 2011, BIOSOCIETIES, V6, P71, DOI 10.1057/biosoc.2010.42
   Kingori P, 2016, SOC SCI MED, V166, P150, DOI 10.1016/j.socscimed.2016.08.019
   Lakoff A, 2010, HUMANITY, V1, P59, DOI 10.1353/hum.2010.0001
   Langwick SA, 2008, AM ETHNOL, V35, P428, DOI 10.1111/j.1548-1425.2008.00044.x
   Musoke R., 2015, INDEPENDENT    0810
   Nájera JA, 2011, PLOS MED, V8, DOI 10.1371/journal.pmed.1000412
   Ndoye T., 2009, SOC SENEGALAISE FACE
   Noedl H, 2008, NEW ENGL J MED, V359, P2619, DOI 10.1056/NEJMc0805011
   Packard Randall., 2007, The Making of a Tropical Disease: A Short History of Malaria
   Programme National de Lutte Contre le Paludisme (PNLP), 2015, PLAN STRAT NAC LUTT
   Roucher C, 2012, PLOS ONE, V7, DOI 10.1371/journal.pone.0046188
   Sane I., 2013, LE SOLEIL       0303
   Snowden FM., 2006, The conquest of Malaria: Italy, P1900
   The Global Fund to Fight AIDS Tuberculosis and Malaria (Global Fund), 2009, PERF BAS FUND GLOB F
   Tichenor Marlee., 2016, Metrics: What Counts in Global Health, P106
   Trape JF, 2014, LANCET INFECT DIS, V14, P476, DOI 10.1016/S1473-3099(14)70712-1
   US Agency for International Development, 2016, PRES MAL IN SEN MAL
   World Health Organization, 2015, Achieving the malaria MDG target: reversing the incidence of malaria 20 0 0-2015
NR 41
TC 22
Z9 24
U1 0
U2 6
PU ROUTLEDGE JOURNALS, TAYLOR & FRANCIS LTD
PI ABINGDON
PA 2-4 PARK SQUARE, MILTON PARK, ABINGDON OX14 4RN, OXON, ENGLAND
SN 0145-9740
EI 1545-5882
J9 MED ANTHROPOL
JI Med. Anthropol.
PY 2017
VL 36
IS 5
SI SI
BP 436
EP 448
DI 10.1080/01459740.2017.1316722
PG 13
WC Anthropology; Reproductive Biology; Social Sciences, Biomedical
WE Social Science Citation Index (SSCI)
SC Anthropology; Reproductive Biology; Biomedical Social Sciences
GA FB4SD
UT WOS:000406130900003
PM 28394640
OA Green Submitted
DA 2025-02-04
ER

PT J
AU Locher, CP
   Paidhungat, M
   Whalen, RG
   Punnonen, J
AF Locher, CP
   Paidhungat, M
   Whalen, RG
   Punnonen, J
TI DNA shuffling and screening strategies for improving vaccine efficacy
SO DNA AND CELL BIOLOGY
LA English
DT Article
ID DIRECTED EVOLUTION; VARIANT ANTIGEN; IN-VITRO; PROTEIN EVOLUTION;
   RECOMBINATION; EXPRESSION; DIVERSITY; SURFACE; FAMILY; VIRUS
AB The efficacy of vaccines can be improved by increasing their immunogenicity, broadening their crossprotective range, as well as by developing immunomodulators that can be coadministered with the vaccine antigen. One technology that can be applied to each of these aspects of vaccine development is MolecularBreeding(TM) directed molecular evolution. Essentially, this technology is used to evolve genes in vitro through an iterative process consisting of recombinant generation followed by selection of the desired recombinants. We have used DNA shuffling and screening strategies to develop and improve vaccine candidates against several infectious pathogens including Plasmodium falciparum (a common cause of severe and fatal human malaria), dengue virus, encephalitic alphaviruses such as Venezuelan, western and eastern equine encephalitis viruses ( VEEV, WEEV, and EEEV, respectively), human immunodeficiency virus-1 (HIV-1), and hepatitis B virus (HBV). By recombining antigen-encoding genes from different serovar isolates, new chimeras are selected for cross-reactivity; these vaccine candidates are expected to provide broader crossprotection than vaccines based on a single serovar. Furthermore, the vaccine candidates can be selected for improved immunogenicity, which would also improve their efficacy. In addition to vaccine candidates, we have applied the technology to evolve several immunomodulators that when coadministered with vaccines can improve vaccine efficacy by fine-tuning the T cell response. Thus, DNA shuffling and screening technology is a promising strategy to facilitate vaccine efficacy.
C1 Maxygen Inc, Div Infect Dis, Redwood City, CA 94063 USA.
   Maxygen Inc, Div Mol Biol, Redwood City, CA 94063 USA.
   Maxygen Inc, Div Immunotherapeut, Redwood City, CA 94063 USA.
RP Maxygen Inc, Div Infect Dis, 200 Penobscot Dr, Redwood City, CA 94063 USA.
EM Christopher.locher@maxygen.com
CR Abécassis V, 2003, BIOTECHNIQUES, V34, P1272, DOI 10.2144/03346mt03
   APT D, UNPUB TETRAVALENT NE
   Arnold FrancesH., 2003, Methods Mol. Biol, V231, DOI DOI 10.1002/anie.200300599
   Baruch DI, 2002, P NATL ACAD SCI USA, V99, P3860, DOI 10.1073/pnas.022018399
   BARUCH DI, 1995, CELL, V82, P77, DOI 10.1016/0092-8674(95)90054-3
   Brault AC, 1999, AM J TROP MED HYG, V61, P579, DOI 10.4269/ajtmh.1999.61.579
   Bull PC, 1998, NAT MED, V4, P358, DOI 10.1038/nm0398-358
   Burton DR, 2002, NAT REV IMMUNOL, V2, P706, DOI 10.1038/nri891
   Castle LA, 2004, SCIENCE, V304, P1151, DOI 10.1126/science.1096770
   Chang CCJ, 1999, NAT BIOTECHNOL, V17, P793, DOI 10.1038/11737
   Chen QJ, 1998, NATURE, V394, P392, DOI 10.1038/28660
   Crameri A, 1998, NATURE, V391, P288, DOI 10.1038/34663
   DU X, 2003, 10 C RETR OPP INF FE
   Ferguson NM, 2003, NATURE, V422, P428, DOI 10.1038/nature01509
   Fox R, 2003, PROTEIN ENG, V16, P589, DOI 10.1093/protein/gzg077
   Galinski MR, 2004, MOL BIOCHEM PARASIT, V134, P17, DOI 10.1016/j.molbiopara.2003.09.013
   Gibbs MD, 2001, GENE, V271, P13, DOI 10.1016/S0378-1119(01)00506-6
   Hahn YS, 2003, CURR OPIN IMMUNOL, V15, P443, DOI 10.1016/S0952-7915(03)00076-1
   Jermutus L, 2001, P NATL ACAD SCI USA, V98, P75, DOI 10.1073/pnas.011311398
   Joern JM, 2002, J MOL BIOL, V316, P643, DOI 10.1006/jmbi.2001.5349
   Kim JJ, 2001, CLIN CANCER RES, V7, p882S
   Korber B, 2001, BRIT MED BULL, V58, P19, DOI 10.1093/bmb/58.1.19
   Kurtzman AL, 2001, CURR OPIN BIOTECH, V12, P361, DOI 10.1016/S0958-1669(00)00228-7
   Lazetic S, 2002, J BIOL CHEM, V277, P38660, DOI 10.1074/jbc.M205808200
   Leong SR, 2003, P NATL ACAD SCI USA, V100, P1163, DOI 10.1073/pnas.0237327100
   Locher CP, 2004, CURR OPIN MOL THER, V6, P34
   Locher CP, 2004, EXPERT OPIN BIOL TH, V4, P589, DOI 10.1517/eobt.4.4.589.29798
   LOCHER CP, 2004, EXP PARASITOL, V105, P52
   Lutz S, 2001, P NATL ACAD SCI USA, V98, P11248, DOI 10.1073/pnas.201413698
   Maheshri N, 2003, P NATL ACAD SCI USA, V100, P3071, DOI 10.1073/pnas.0537968100
   Miller LH, 2002, NATURE, V415, P673, DOI 10.1038/415673a
   Minshull J, 1999, CURR OPIN CHEM BIOL, V3, P284, DOI 10.1016/S1367-5931(99)80044-1
   Moore GL, 2001, P NATL ACAD SCI USA, V98, P3226, DOI 10.1073/pnas.051631498
   NARA PL, 1991, FASEB J, V5, P2437, DOI 10.1096/fasebj.5.10.1712328
   Ness JE, 2002, NAT BIOTECHNOL, V20, P1251, DOI 10.1038/nbt754
   Obaro SK, 2002, CLIN MICROBIOL INFEC, V8, P623, DOI 10.1046/j.1469-0691.2002.00424.x
   PAIDHUNGAT M, 2004, KEYST S KEYST CO
   Patten PA, 1997, CURR OPIN BIOTECH, V8, P724, DOI 10.1016/S0958-1669(97)80127-9
   Randall R, 1944, SCIENCE, V99, P225, DOI 10.1126/science.99.2568.225
   Scherf A, 1998, EMBO J, V17, P5418, DOI 10.1093/emboj/17.18.5418
   Sin J I, 2000, Dev Biol (Basel), V104, P187
   Smith J.F., 1997, MED ASPECTS CHEM BIO
   Staalsoe T, 2004, LANCET, V363, P283, DOI 10.1016/S0140-6736(03)15386-X
   Stemmer W, 2003, AM SCI, V91, P526, DOI 10.1511/2003.38.906
   STEMMER WPC, 1994, NATURE, V370, P389, DOI 10.1038/370389a0
   STEMMER WPC, 1994, P NATL ACAD SCI USA, V91, P10747, DOI 10.1073/pnas.91.22.10747
   Sullender WM, 2000, CLIN MICROBIOL REV, V13, P1, DOI 10.1128/CMR.13.1.1-15.2000
   Tobin MB, 2000, CURR OPIN STRUC BIOL, V10, P421, DOI 10.1016/S0959-440X(00)00109-3
   Trinchieri G, 1999, CURR TOP MICROBIOL, V238, P57
   Whalen RG, 2001, CURR OPIN MOL THER, V3, P31
   WHALEN RG, 2003, FALK S, V138
   XU L, 2004, DNA VACC 2004 NOV 17
   YANG S, 2002, AM SOC TROP MED HYG
   Young D, 2002, NAT IMMUNOL, V3, P1026, DOI 10.1038/ni1102-1026
   Zhang JH, 1997, P NATL ACAD SCI USA, V94, P4504, DOI 10.1073/pnas.94.9.4504
NR 55
TC 23
Z9 35
U1 1
U2 13
PU MARY ANN LIEBERT, INC
PI NEW ROCHELLE
PA 140 HUGUENOT STREET, 3RD FL, NEW ROCHELLE, NY 10801 USA
SN 1044-5498
EI 1557-7430
J9 DNA CELL BIOL
JI DNA Cell Biol.
PD APR
PY 2005
VL 24
IS 4
BP 256
EP 263
DI 10.1089/dna.2005.24.256
PG 8
WC Biochemistry & Molecular Biology; Cell Biology; Genetics & Heredity
WE Science Citation Index Expanded (SCI-EXPANDED)
SC Biochemistry & Molecular Biology; Cell Biology; Genetics & Heredity
GA 915CT
UT WOS:000228275900006
PM 15812242
DA 2025-02-04
ER

PT J
AU Rodríguez, DC
   Whiteside, A
   Bennett, S
AF Rodriguez, Daniela C.
   Whiteside, Alan
   Bennett, Sara
TI Political commitment for vulnerable populations during donor transition
SO BULLETIN OF THE WORLD HEALTH ORGANIZATION
LA English
DT Article
ID TRADE-OFF; EXPERIENCE; PROGRAMS; HEALTH; EFFICIENCY; EQUITY; HIV
AB The responsibilities for the programmatic, technical and financial support of health programmes are increasingly being passed from external donors to governments. Programmes for family planning, human immunodeficiency virus, immunization, malaria and tuberculosis have already faced such donor transition, which is a difficult and often political process. Wherever programmes and services aimed at vulnerable populations are primarily supported by donors, the post-transition future is uncertain. Overreliance on donor support is often a reflection of limited domestic political commitment. Limited commitment, which is frequently expressed as the persecution of vulnerable groups, poses a risk to individuals as well as to the effectiveness and sustainability of health programmes. We argue that, for reasons linked to human rights, the social contract and the cost effectiveness of health promotion, prevention and treatment programmes, it is critical that governments sustain health services for vulnerable populations during and after donor transition. Although civil society organizatins could help by engaging with government stakeholders, pushing to change social norms and supporting mechanisms that demand accountability, they may be constrained by economic, political and social factors.Vulnerable populations need to be actively involved in the planning and implementation of donor transition - to ensure that their voice and needs are taken into account and to establish a platform that improves visibility and accountability. As transitions spread across all aspects of global health, transparent conversations about the building and sustainment of political commitment for health services for vulnerable populations become a critical human rights issue.
C1 [Rodriguez, Daniela C.; Bennett, Sara] Johns Hopkins Bloomberg Sch Publ Hlth, Dept Int Hlth, 615 North Wolfe St, Baltimore, MD 21205 USA.
   [Whiteside, Alan] Balsillie Sch Int Affairs, Ctr Int Governance Innovat, Waterloo, ON, Canada.
C3 Johns Hopkins University; Johns Hopkins Bloomberg School of Public
   Health; University of Waterloo
RP Rodríguez, DC (corresponding author), Johns Hopkins Bloomberg Sch Publ Hlth, Dept Int Hlth, 615 North Wolfe St, Baltimore, MD 21205 USA.
EM drodri17@jhu.edu
RI Rodriguez, Daniela/HNP-6345-2023
OI bennett, sara/0000-0001-8094-8798
CR Alkenbrack S, 2005, LESSONS LEARNED PASE
   [Anonymous], 2010, DOM REP PARTN FRAM 2
   [Anonymous], 2011, EL TRANS POL
   [Anonymous], 2016, READ ASS MOV COUNTR
   [Anonymous], 2011, USAID GRADUATION FAM
   [Anonymous], 2014, KEY POP ACT PLAN 201
   [Anonymous], 2012, USAID NICARAGUA FAMI
   [Anonymous], 2011, PARTN FRAM GOV US AM
   [Anonymous], 2013, GLOB FUND EL COUNT F
   [Anonymous], 2010, PARTN FRAM DOC SUPP
   [Anonymous], 2017, 90-90-90: An ambitious treatment target to help end the AIDS epidemic
   [Anonymous], 2010, PARTN FRAM IMPL PLAN
   [Anonymous], 2014, PEPFAR 3 0 CONTR EP
   Bennett S, 2015, EVAL PROGRAM PLANN, V52, P148, DOI 10.1016/j.evalprogplan.2015.05.003
   Burrows D., 2016, APMGlobal Health
   Cornejo S, 2013, GAVI ENGAGEMENT GRAD
   Gotsadze T, 2015, SYNTHESIS REPORT
   Health Policy Project, 2016, KEY POPULATIONS HIV
   Kazatchkine M, 2013, HUFFINGTON POST 1015
   Kevany S, 2013, GLOB PUBLIC HEALTH, V8, P570, DOI 10.1080/17441692.2013.790461
   LEGRAND J, 1990, ETHICS, V100, P554, DOI 10.1086/293210
   O'Connell T, 2014, LANCET, V383, P277, DOI 10.1016/S0140-6736(13)60955-1
   Ophori Endurance A, 2014, Trop Med Health, V42, P67, DOI 10.2149/tmh.2013-13
   Pelham Coleman A, 2013, EVALUATION REGIONAL
   Rodríguez DC, 2015, BMC INFECT DIS, V15, DOI 10.1186/s12879-015-1068-8
   Shen AK, 2015, HEALTH POLICY PLANN, V30, P687, DOI 10.1093/heapol/czu045
   Stock I., 2021, J NORTH AFR STUD, DOI [10.1080/13629387.2020.1814751, DOI 10.1080/13629387.2020.1814751]
   Stop TB Partnership, 2015, PAR SHIFT 2016 2020
   Summers T, 2015, KEY POPULATIONS NEXT
   WAGSTAFF A, 1991, J HEALTH ECON, V10, P21, DOI 10.1016/0167-6296(91)90015-F
NR 30
TC 15
Z9 16
U1 0
U2 6
PU WORLD HEALTH ORGANIZATION
PI GENEVA 27
PA MARKETING AND DISSEMINATION, CH-1211 GENEVA 27, SWITZERLAND
SN 0042-9686
EI 1564-0604
J9 B WORLD HEALTH ORGAN
JI Bull. World Health Organ.
PD FEB
PY 2017
VL 95
IS 2
BP 121
EP 127
DI 10.2471/BLT.16.179861
PG 7
WC Public, Environmental & Occupational Health
WE Science Citation Index Expanded (SCI-EXPANDED)
SC Public, Environmental & Occupational Health
GA EJ5PG
UT WOS:000393269600014
PM 28250512
OA Green Published, Green Submitted, gold
DA 2025-02-04
ER

PT J
AU Turner, AN
   Tabbah, S
   Mwapasa, V
   Rogerson, SJ
   Meshnick, SR
   Ackerman, WE
   Kwiek, JJ
AF Turner, Abigail Norris
   Tabbah, Sammy
   Mwapasa, Victor
   Rogerson, Stephen J.
   Meshnick, Steven R.
   Ackerman, William E.
   Kwiek, Jesse J.
TI Severity of Maternal HIV-1 Disease Is Associated With Adverse Birth
   Outcomes in Malawian Women: A Cohort Study
SO JAIDS-JOURNAL OF ACQUIRED IMMUNE DEFICIENCY SYNDROMES
LA English
DT Article
DE HIV-1; adverse birth outcomes; low birth weight; preterm delivery;
   placenta; Malawi
ID TO-CHILD TRANSMISSION; PRETERM BIRTH; PREGNANT-WOMEN; HUMAN PLACENTA;
   ANTIRETROVIRAL THERAPY; SYSTEMATIC ANALYSIS; INFANTS BORN; RISK-FACTORS;
   TIME TRENDS; INFECTION
AB Background: Compared with HIV-negative women, HIV-infected women have increased risk of low birthweight (LBW) and preterm delivery (PTD). We assessed whether severity of maternal HIV-1 disease was associated with LBW or PTD.
   Methods: Secondary analysis of The Malaria and HIV in Pregnancy prospective cohort, which enrolled HIV-positive, pregnant Malawian women from 2000 to 2004. Included participants (n = 809) were normotensive antiretroviral treatment-naive women who delivered a live singleton infant. Binomial regression models were used to assess the unadjusted and adjusted prevalence ratios (PRs) and 95% confidence intervals (CI) of the effect of severity of HIV-1 disease, defined by viral load and CD4(+) T-cell counts, on prevalence of LBW and PTD.
   Results: In unadjusted analyses, among those with malaria (n = 198), there was no association between severity of HIV-1 infection and LBW, whereas among women without malaria (n = 611), we observed a harmful association between both increasing peripheral viral load and LBW (PR: 1.44 per 1-log(10) increase, 95% CI: 1.12 to 1.86) and placental viral load and LBW (PR: 1.24 per 1-log(10) increase, 95% CI: 1.00 to 1.53). We observed a similar association between increasing placental viral load and PTD (PR: 1.33 per one-log(10) increase, 95% CI: 1.04 to 1.69). These associations persisted in multivariate models adjusted for residence, maternal education, primigravid status, and maternal anemia.
   Conclusions: In malaria-negative women, maternal HIV-1 disease severity was significantly associated with increased prevalence of LBW and PTD. Such an association was not found in the malariainfected women.
C1 [Turner, Abigail Norris; Kwiek, Jesse J.] Ohio State Univ, Ctr Microbial Interface Biol, Dept Med, Div Infect Dis, Columbus, OH 43210 USA.
   [Turner, Abigail Norris; Kwiek, Jesse J.] Ohio State Univ, Publ Hlth Preparedness Infect Dis Program, Columbus, OH 43210 USA.
   [Turner, Abigail Norris] Ohio State Univ, Coll Publ Hlth, Div Epidemiol, Columbus, OH 43210 USA.
   [Tabbah, Sammy; Ackerman, William E.] Ohio State Univ, Coll Med, Dept Obstet & Gynecol, Columbus, OH 43210 USA.
   [Mwapasa, Victor] Malawi Coll Med, Dept Community Hlth, Blantyre, Malawi.
   [Rogerson, Stephen J.] Univ Melbourne, Dept Med, Parkville, Vic 3052, Australia.
   [Meshnick, Steven R.] Univ N Carolina, Dept Epidemiol, Chapel Hill, NC USA.
   [Kwiek, Jesse J.] Ohio State Univ, Dept Microbial Infect & Immun, Columbus, OH 43210 USA.
   [Kwiek, Jesse J.] Ohio State Univ, Dept Microbiol, Columbus, OH 43210 USA.
   [Kwiek, Jesse J.] Ohio State Univ, Ctr Retrovirus Res, Columbus, OH 43210 USA.
C3 University System of Ohio; Ohio State University; University System of
   Ohio; Ohio State University; University System of Ohio; Ohio State
   University; University System of Ohio; Ohio State University; University
   of Malawi; University of Melbourne; University of North Carolina;
   University of North Carolina Chapel Hill; University System of Ohio;
   Ohio State University; University System of Ohio; Ohio State University;
   University System of Ohio; Ohio State University
RP Kwiek, JJ (corresponding author), 788 Biomed Res Tower,460 West 12th Ave, Columbus, OH 43210 USA.
EM kwiek.2@osu.edu
RI Norris Turner, Abigail/GYD-4753-2022; Kwiek, Jesse/E-3449-2011;
   Ackerman, William/GRS-5804-2022
OI Mwapasa, Victor/0000-0002-2748-8902; Rogerson,
   Stephen/0000-0003-4287-1982; Ackerman, William/0000-0001-7366-3903;
   Kwiek, Jesse/0000-0003-4277-8315
FU NIH [R01-AI49084, R00HD056586]; Ohio State University Center for
   Clinical and Translational Science (OSU CCTS) [KL2RR025754]; National
   Center for Advancing Translational Sciences [8UL1TR000090-05]; Wellcome
   Trust
FX NIH: KL2RR025754 (A.N.T.); Wellcome Trust (S. R.); R01-AI49084 (S. R.
   M.); R00-HD056586 (J.J.K.). The MHP cohort was funded by the NIH
   (R01-AI49084). This research was supported in part by NIH grants
   R00HD056586 to J.J.K.; A.N.T. was supported by KL2RR025754, through the
   Ohio State University Center for Clinical and Translational Science (OSU
   CCTS); the OSU CCTS is supported by the National Center for Advancing
   Translational Sciences, Grant 8UL1TR000090-05. The content of this
   article is solely the responsibility of the authors and it does not
   necessarily represent the official views of the NIH.S.J.R. was supported
   by a Senior Fellowship from the Wellcome Trust. The remaining authors
   have no conflicts of interest to disclose.
CR Abrams ET, 2004, AM J REPROD IMMUNOL, V52, P174, DOI 10.1111/j.1600-0897.2004.00186.x
   AMIRHESSAMIAGHILI N, 1991, J VIROL, V65, P2231, DOI 10.1128/JVI.65.5.2231-2236.1991
   BACKE E, 1992, J CLIN PATHOL, V45, P871, DOI 10.1136/jcp.45.10.871
   Benirschke K., 2006, Pathology of the Human Placenta, P321
   Blencowe H, 2012, LANCET, V379, P2162, DOI 10.1016/S0140-6736(12)60820-4
   Brocklehurst P, 1998, BRIT J OBSTET GYNAEC, V105, P836, DOI 10.1111/j.1471-0528.1998.tb10227.x
   Faye A, 2007, CLIN EXP IMMUNOL, V149, P430, DOI 10.1111/j.1365-2249.2007.03411.x
   Finney CAM, 2013, AIDS, V27, P325, DOI 10.1097/QAD.0b013e32835b3dfa
   Golightly E, 2011, MOL CELL ENDOCRINOL, V335, P52, DOI 10.1016/j.mce.2010.08.005
   Green NS, 2005, AM J OBSTET GYNECOL, V193, P626, DOI 10.1016/j.ajog.2005.02.106
   Greenland S, 1999, EPIDEMIOLOGY, V10, P37, DOI 10.1097/00001648-199901000-00008
   Guyatt HL, 2004, CLIN MICROBIOL REV, V17, P760, DOI 10.1128/CMR.17.4.760-769.2004
   Jauniaux E, 2010, CURR OPIN OBSTET GYN, V22, P452, DOI 10.1097/GCO.0b013e3283404e44
   Kramer MS, 2012, AM J OBSTET GYNECOL, V206, P108, DOI 10.1016/j.ajog.2011.10.864
   Kuhn L, 2005, CLIN INFECT DIS, V41, P1654, DOI 10.1086/498029
   Kumar SB, 2012, AIDS, V26, P685, DOI 10.1097/QAD.0b013e3283519b00
   Kumar SB, 2011, J VIROL, V85, P7142, DOI 10.1128/JVI.01955-10
   Kwiek JJ, 2008, MALAWI MED J, V20, P80, DOI 10.4314/mmj.v20i3.10965
   Lambert JS, 2000, AIDS, V14, P1389, DOI 10.1097/00002030-200007070-00012
   Liu L, 2012, LANCET, V379, P2151, DOI 10.1016/S0140-6736(12)60560-1
   MALDONADO G, 1993, AM J EPIDEMIOL, V138, P923, DOI 10.1093/oxfordjournals.aje.a116813
   MCCORMICK MC, 1985, NEW ENGL J MED, V312, P82, DOI 10.1056/NEJM198501103120204
   McNutt LA, 2003, AM J EPIDEMIOL, V157, P940, DOI 10.1093/aje/kwg074
   Menu E, 1999, J INFECT DIS, V179, P44, DOI 10.1086/314542
   Moussa M, 2001, CLIN EXP IMMUNOL, V125, P455, DOI 10.1046/j.1365-2249.2001.01629.x
   Muula AS, 2008, TANZAN J HLTH RES, V10, P166
   Mwapasa V, 2004, AIDS, V18, P1051, DOI 10.1097/00002030-200404300-00014
   Mwapasa V, 2006, AIDS, V20, P1869, DOI 10.1097/01.aids.0000244206.41500.27
   Nazli A, 2010, PLOS PATHOG, V6, DOI 10.1371/journal.ppat.1000852
   Nkhoma ET, 2012, AM J TROP MED HYG, V87, P29, DOI 10.4269/ajtmh.2012.11-0380
   Polliotti BM, 1998, PLACENTA, V19, P205
   Rogerson SJ, 2007, AM J TROP MED HYG, V77, P14
   Schulte J, 2007, PEDIATRICS, V119, pE900, DOI 10.1542/peds.2006-1123
   Steketee RW, 2001, AM J TROP MED HYG, V64, P28, DOI 10.4269/ajtmh.2001.64.28
   Taha TE, 2012, PEDIATR INFECT DIS J, V31, P481, DOI 10.1097/INF.0b013e31824d9bd9
   Tuomala RE, 2002, NEW ENGL J MED, V346, P1863, DOI 10.1056/NEJMoa991159
   Yang B, 2010, J NEUROSCI RES, V88, P3090, DOI 10.1002/jnr.22458
NR 37
TC 23
Z9 25
U1 0
U2 11
PU LIPPINCOTT WILLIAMS & WILKINS
PI PHILADELPHIA
PA 530 WALNUT ST, PHILADELPHIA, PA 19106-3621 USA
SN 1525-4135
EI 1077-9450
J9 JAIDS-J ACQ IMM DEF
JI JAIDS
PD DEC 1
PY 2013
VL 64
IS 4
BP 392
EP 399
PG 8
WC Immunology; Infectious Diseases
WE Science Citation Index Expanded (SCI-EXPANDED)
SC Immunology; Infectious Diseases
GA 300HE
UT WOS:000330454200010
PM 23846560
OA Green Accepted, Bronze
DA 2025-02-04
ER

PT J
AU Sonoiki, E
   Nsanzabana, C
   Legac, J
   Sindhe, KMV
   DeRisi, J
   Rosenthal, PJ
AF Sonoiki, Ebere
   Nsanzabana, Christian
   Legac, Jennifer
   Sindhe, Kirthana M. V.
   DeRisi, Joseph
   Rosenthal, Philip J.
TI Altered <i>Plasmodium falciparum</i> Sensitivity to the Antiretroviral
   Protease Inhibitor Lopinavir Associated with Polymorphisms in
   <i>pfmdr1</i>
SO ANTIMICROBIAL AGENTS AND CHEMOTHERAPY
LA English
DT Article
DE malaria; Plasmodium falciparum; drug sensitivity; drug resistance;
   pfmdr1; aspartic protease; antiretroviral; lopinavir; HIV; drug
   resistance mechanisms
ID PLASMEPSIN VII; MALARIA; PROTEINS
AB The HIV protease inhibitor lopinavir inhibits Plasmodium falciparum aspartic proteases (plasmepsins) and parasite development, and children receiving lopinavir-ritonavir experienced fewer episodes of malaria than those receiving other antiretroviral regimens. Resistance to lopinavir was selected in vitro over similar to 9 months, with similar to 4-fold decreased sensitivity. Whole-genome sequencing of resistant parasites showed a mutation and increased copy number in pfmdr1 and a mutation in a protein of unknown function, but no polymorphisms in plasmepsin genes.
C1 [Sonoiki, Ebere; Nsanzabana, Christian; Legac, Jennifer; Sindhe, Kirthana M. V.; Rosenthal, Philip J.] Univ Calif San Francisco, Dept Med, San Francisco, CA 94143 USA.
   [DeRisi, Joseph] Univ Calif San Francisco, Howard Hughes Med Inst, San Francisco, CA USA.
   [DeRisi, Joseph] Univ Calif San Francisco, Dept Biochem & Biophys, San Francisco, CA 94143 USA.
C3 University of California System; University of California San Francisco;
   Howard Hughes Medical Institute; University of California System;
   University of California San Francisco; University of California System;
   University of California San Francisco
RP Rosenthal, PJ (corresponding author), Univ Calif San Francisco, Dept Med, San Francisco, CA 94143 USA.
EM philip.rosenthal@ucsf.edu
RI Nsanzabana, Christian/ABE-8253-2021
OI Nsanzabana, Christian/0000-0002-6944-3892; DeRisi,
   Joseph/0000-0002-4611-9205
FU National Institutes of Health [HD059454]; Howard Hughes Medical
   Institute
FX This work was supported by a grant from the National Institutes of
   Health (HD059454). J.D. was funded by the Howard Hughes Medical
   Institute.
CR Achan J, 2012, NEW ENGL J MED, V367, P2110, DOI 10.1056/NEJMoa1200501
   Andrews KT, 2006, ANTIMICROB AGENTS CH, V50, P639, DOI 10.1128/AAC.50.2.639-648.2006
   Boddey JA, 2010, NATURE, V463, P627, DOI 10.1038/nature08728
   Coombs GH, 2001, TRENDS PARASITOL, V17, P532, DOI 10.1016/S1471-4922(01)02037-2
   Fromme JC, 2008, TRENDS CELL BIOL, V18, P330, DOI 10.1016/j.tcb.2008.04.006
   Gazdik M, 2016, BIOORGAN MED CHEM, V24, P1993, DOI 10.1016/j.bmc.2016.03.027
   Guler JL, 2013, PLOS PATHOG, V9, DOI 10.1371/journal.ppat.1003375
   Langmead B, 2009, GENOME BIOL, V10, DOI 10.1186/gb-2009-10-3-r25
   Li FW, 2016, MALARIA J, V15, DOI 10.1186/s12936-016-1161-5
   Liu J, 2005, J BIOL CHEM, V280, P1432, DOI 10.1074/jbc.M409740200
   Mastan BS, 2014, MOL BIOCHEM PARASIT, V195, P10, DOI 10.1016/j.molbiopara.2014.05.004
   Parikh S, 2005, ANTIMICROB AGENTS CH, V49, P2983, DOI 10.1128/AAC.49.7.2983-2985.2005
   Pau AK, 2014, INFECT DIS CLIN N AM, V28, P371, DOI 10.1016/j.idc.2014.06.001
   PEARL LH, 1987, NATURE, V329, P351, DOI 10.1038/329351a0
   Porter KA, 2012, ANTIMICROB AGENTS CH, V56, P995, DOI 10.1128/AAC.05322-11
   Rasina D, 2016, J MED CHEM, V59, P374, DOI 10.1021/acs.jmedchem.5b01558
   Rosenthal PJ, 2013, MOL MICROBIOL, V89, P1025, DOI 10.1111/mmi.12349
   Ruby JG, 2013, G3-GENES GENOM GENET, V3, P865, DOI 10.1534/g3.113.005967
   Russo I, 2010, NATURE, V463, P632, DOI 10.1038/nature08726
   Skinner-Adams TS, 2012, PLOS ONE, V7, DOI 10.1371/journal.pone.0034399
   Skinner-Adams TS, 2004, J INFECT DIS, V190, P1998, DOI 10.1086/425584
   Sonoiki E, 2016, ANTIMICROB AGENTS CH, V60, P4886, DOI 10.1128/AAC.00820-16
   WHO, 2015, WORLD MAL REP 2015
NR 23
TC 6
Z9 6
U1 0
U2 2
PU AMER SOC MICROBIOLOGY
PI WASHINGTON
PA 1752 N ST NW, WASHINGTON, DC 20036-2904 USA
SN 0066-4804
EI 1098-6596
J9 ANTIMICROB AGENTS CH
JI Antimicrob. Agents Chemother.
PD JAN
PY 2017
VL 61
IS 1
AR e01949-16
DI 10.1128/AAC.01949-16
PG 4
WC Microbiology; Pharmacology & Pharmacy
WE Science Citation Index Expanded (SCI-EXPANDED)
SC Microbiology; Pharmacology & Pharmacy
GA EK7HC
UT WOS:000394095800052
PM 27821443
OA Bronze, Green Published
DA 2025-02-04
ER

PT J
AU Sánchez-Montalvá, A
   Salvador, F
   Ruiz-Camps, I
   Barba, P
   Valcárcel, D
   Sulleiro, E
   Sanz-García, E
   Molina, I
AF Sanchez-Montalva, Adrian
   Salvador, Fernando
   Ruiz-Camps, Isabel
   Barba, Pere
   Valcarcel, David
   Sulleiro, Elena
   Sanz-Garcia, Enrique
   Molina, Israel
TI Imported Disease Screening Prior to Chemotherapy and Bone Marrow
   Transplantation for Oncohematological Malignancies
SO AMERICAN JOURNAL OF TROPICAL MEDICINE AND HYGIENE
LA English
DT Article
ID STRONGYLOIDES-STERCORALIS HYPERINFECTION; STEM-CELL TRANSPLANTATION;
   HEMATOLOGIC MALIGNANCIES; IMMUNOSUPPRESSED PATIENTS; HISTOPLASMOSIS;
   INFECTION; DIAGNOSIS; THERAPY; BLOOD; SPAIN
AB Reactivation of latent imported infections has been periodically reported in migrant patients undergoing immunosuppression. We performed a prospective study at Vall d'Hebron University Hospital (Barcelona, Spain). Migrant patients over 16 years with the diagnosis of any oncohematologic disease were included. Patients were tested for soil-transmitted helminths, hepatitis virus, and human immunodeficiency virus, Treponema pallidum, human T-cell lymphotropic virus, latent tuberculosis infection, Toxoplasma spp., Plasmodium infection, Schistosoma spp., Trypanosoma cruzi infection, Leishmania spp., and dimorphic fungi. Patients were treated and followed for 1 year to assess reactivation. A total of 42 patients were included in this study. Median age was 39 (31-51) years. Twenty-five (59.5%) patients were women. More than half of the patients were of Latin American origin. Sixteen patients (38.1%) underwent hematopoietic stem cell transplantation. Of the patients, 71.4% had at least one imported infection. Patients with at least one positive result in the screening did not show any statistically significant association with the studied variables. We did not find any reactivation of the treated latent infections. After specific treatment we did not observe any reactivation. Screening of latent imported infections previous to an immunosuppressive treatment is easy to perform and it may be lifesaving.
C1 [Sanchez-Montalva, Adrian; Salvador, Fernando; Ruiz-Camps, Isabel; Molina, Israel] Univ Autonoma Barcelona, PROSICS Barcelona, Vall dHebron Univ Hosp, Dept Infect Dis, Barcelona, Spain.
   [Barba, Pere; Valcarcel, David] Univ Autonoma Barcelona, Vall dHebron Univ Hosp, Dept Hematol, Barcelona, Spain.
   [Sulleiro, Elena] Univ Autonoma Barcelona, PROSICS Barcelona, Vall dHebron Univ Hosp, Microbiol Dept, Barcelona, Spain.
   [Sanz-Garcia, Enrique] Univ Autonoma Barcelona, Vall dHebron Univ Hosp, Med Oncol Dept, Barcelona, Spain.
C3 Hospital Universitari Vall d'Hebron; Autonomous University of Barcelona;
   Hospital Universitari Vall d'Hebron; Autonomous University of Barcelona;
   Hospital Universitari Vall d'Hebron; Autonomous University of Barcelona;
   Autonomous University of Barcelona; Hospital Universitari Vall d'Hebron
RP Sánchez-Montalvá, A (corresponding author), Hosp Univ Vall dHebron, Dept Enfermedades Infecciosas, Passeig Vall dHebron 119-129,Edificio Gen, Barcelona 08035, Spain.
EM adsanche@vhebron.net; fmsalvad@vhebron.net; iruiz@vhebron.net;
   pebarba@vhebron.net; dvalcarcel@vhebron.net; esulleir@vhebron.net;
   esanz@vhebron.net; imolina@vhebron.net
RI valcarcel, david/T-8770-2019; Molina, Israel/IUP-8515-2023; Ruiz,
   Isabel/KPB-6092-2024
OI Barba, Pere/0000-0001-7076-7969; VALCARCEL, DAVID/0000-0002-8747-078X;
   Sulleiro, Elena/0000-0002-9783-6060; Molina Romero,
   Israel/0000-0001-6642-7515; Sanz Garcia, Enrique/0000-0002-3119-3832;
   Ruiz- Camps, Isabel/0000-0003-3743-2379; Salvador,
   Fernando/0000-0002-0546-1354
CR Adderson EE, 2004, J PEDIATR-US, V144, P100, DOI 10.1016/j.jpeds.2003.10.035
   Altclas J, 2005, BONE MARROW TRANSPL, V36, P123, DOI 10.1038/sj.bmt.1705006
   Ashbee HR, 2008, MED MYCOL, V46, P57, DOI 10.1080/13693780701591481
   Assi MA, 2007, MEDICINE, V86, P162, DOI 10.1097/md.0b013e3180679130
   AYDIN H, 1994, ACTA ONCOL, V33, P78, DOI 10.3109/02841869409098386
   Blair JE, 2005, ARCH INTERN MED, V165, P113, DOI 10.1001/archinte.165.1.113
   Bocanegra C, 2014, AM J TROP MED HYG, V91, P1277, DOI 10.4269/ajtmh.14-0206
   de Górgolas M, 2009, AM J TROP MED HYG, V81, P424, DOI 10.4269/ajtmh.2009.81.424
   de Medeiros B C, 2001, Transpl Infect Dis, V3, P24, DOI 10.1034/j.1399-3062.2001.003001024.x
   Edvinsson B, 2008, APMIS, V116, P345, DOI 10.1111/j.1600-0463.2008.00871.x
   Eurostat, 2015, MIGR MIGR POP STAT S
   Fakhar M, 2008, PARASITOL RES, V103, P473, DOI 10.1007/s00436-008-0999-z
   Glenn TJ, 2005, MED MYCOL, V43, P705, DOI 10.1080/13693780500147840
   Graeff-Teixeira C, 1997, Rev Soc Bras Med Trop, V30, P355, DOI 10.1590/S0037-86821997000500001
   Guarner J, 1997, ARCH MED RES, V28, P219
   IGRASIEGMAN Y, 1981, REV INFECT DIS, V3, P397
   Kauffman CA, 2008, CURR OPIN INFECT DIS, V21, P421, DOI 10.1097/QCO.0b013e328306eb8d
   KHALIL H M, 1991, Journal of the Egyptian Society of Parasitology, V21, P657
   Kindwall-Keller T, 2009, BONE MARROW TRANSPL, V43, P597, DOI 10.1038/bmt.2009.28
   Machado ER, 2011, AM J TROP MED HYG, V84, P957, DOI 10.4269/ajtmh.2011.10-0490
   McDermott S, 2011, J IMMIGR MINOR HEALT, V13, P15, DOI 10.1007/s10903-010-9347-3
   METZE K, 1991, TROP GEOGR MED, V43, P228
   Montes M, 2004, AM J TROP MED HYG, V71, P552, DOI 10.4269/ajtmh.2004.71.552
   Pérez-Molina JA, 2015, LANCET INFECT DIS, V15, P1347, DOI 10.1016/S1473-3099(15)00243-1
   Piron M, 2007, ACTA TROP, V103, P195, DOI 10.1016/j.actatropica.2007.05.019
   Portugal R, 2002, HAEMATOLOGICA, V87, P663
   Rougemont M, 2004, J CLIN MICROBIOL, V42, P5636, DOI 10.1128/JCM.42.12.5636-5643.2004
   Salvador F, 2014, AM J TROP MED HYG, V90, P830, DOI 10.4269/ajtmh.13-0678
   Salvador F, 2013, AM J TROP MED HYG, V88, P1196, DOI 10.4269/ajtmh.12-0714
   Schaffel R, 2004, BONE MARROW TRANSPL, V33, P117, DOI 10.1038/sj.bmt.1704309
   Schaffel R, 2001, AM J TROP MED HYG, V65, P346, DOI 10.4269/ajtmh.2001.65.346
   Schaffel R, 2000, CLIN INFECT DIS, V31, P821, DOI 10.1086/314023
   Tomblyn M, 2009, BIOL BLOOD MARROW TR, V15, P1143, DOI 10.1016/j.bbmt.2009.06.019
   Vázquez ML, 2011, HEALTH POLICY, V101, P70, DOI 10.1016/j.healthpol.2010.08.026
   Vergidis P, 2015, CLIN INFECT DIS, V61, P409, DOI 10.1093/cid/civ299
   Wirk B, 2009, TRANSPL INFECT DIS, V11, P143, DOI 10.1111/j.1399-3062.2008.00360.x
NR 36
TC 15
Z9 15
U1 0
U2 1
PU AMER SOC TROP MED & HYGIENE
PI MCLEAN
PA 8000 WESTPARK DR, STE 130, MCLEAN, VA 22101 USA
SN 0002-9637
EI 1476-1645
J9 AM J TROP MED HYG
JI Am. J. Trop. Med. Hyg.
PD DEC
PY 2016
VL 95
IS 6
BP 1463
EP 1468
DI 10.4269/ajtmh.16-0458
PG 6
WC Public, Environmental & Occupational Health; Tropical Medicine
WE Science Citation Index Expanded (SCI-EXPANDED)
SC Public, Environmental & Occupational Health; Tropical Medicine
GA ET3VF
UT WOS:000400206900040
PM 27928093
OA Green Published
DA 2025-02-04
ER

PT J
AU Ramamurthy, D
   Nundalall, T
   Cingo, S
   Mungra, N
   Karaan, M
   Naran, K
   Barth, S
AF Ramamurthy, Dharanidharan
   Nundalall, Trishana
   Cingo, Sanele
   Mungra, Neelakshi
   Karaan, Maryam
   Naran, Krupa
   Barth, Stefan
TI Recent advances in immunotherapies against infectious diseases
SO IMMUNOTHERAPY ADVANCES
LA English
DT Review
DE immunotherapy; infectious disease; vaccine; checkpoint inhibition;
   T-cells
ID ZIKA VIRUS; ANTIBODY; TUBERCULOSIS; HIV-1; VACCINE
AB Immunotherapies are disease management strategies that target or manipulate components of the immune system. Infectious diseases pose a significant threat to human health as evidenced by countries continuing to grapple with several emerging and re-emerging diseases, the most recent global health threat being the SARS-CoV2 pandemic. As such, various immunotherapeutic approaches are increasingly being investigated as alternative therapies for infectious diseases, resulting in significant advances towards the uncovering of pathogen-host immunity interactions. Novel and innovative therapeutic strategies are necessary to overcome the challenges typically faced by existing infectious disease prevention and control methods such as lack of adequate efficacy, drug toxicity, and the emergence of drug resistance. As evidenced by recent developments and success of pharmaceuticals such as monoclonal antibodies (mAbs), immunotherapies already show abundant promise to overcome such limitations while also advancing the frontiers of medicine. In this review, we summarize some of the most notable inroads made to combat infectious disease, over mainly the last 5 years, through the use of immunotherapies such as vaccines, mAb-based therapies, T-cell-based therapies, manipulation of cytokine levels, and checkpoint inhibition. While its most general applications are founded in cancer treatment, advances made towards the curative treatment of human immunodeficiency virus, tuberculosis, malaria, zika virus and, most recently COVID-19, reinforce the role of immunotherapeutic strategies in the broader field of disease control. Ultimately, the comprehensive specificity, safety, and cost of immunotherapeutics will impact its widespread implementation.
C1 [Ramamurthy, Dharanidharan; Nundalall, Trishana; Cingo, Sanele; Mungra, Neelakshi; Karaan, Maryam; Naran, Krupa; Barth, Stefan] Univ Cape Town, Inst Infect Dis & Mol Med, Fac Hlth Sci, Med Biotechnol & Immunotherapy Res Unit, Cape Town, South Africa.
   [Barth, Stefan] Univ Cape Town, Fac Hlth Sci, Dept Integrat Biomed Sci, Canc Biotechnol, Cape Town, South Africa.
   [Barth, Stefan] Univ Cape Town, Inst Infect Dis & Mol Med, Fac Hlth Sci, Dept Integrat Biomed Sci, ZA-7700 Cape Town, South Africa.
C3 University of Cape Town; University of Cape Town; University of Cape
   Town
RP Barth, S (corresponding author), Univ Cape Town, Inst Infect Dis & Mol Med, Fac Hlth Sci, Dept Integrat Biomed Sci, ZA-7700 Cape Town, South Africa.
EM stefan.barth@uct.ac.za
RI ; Barth, Stefan/F-7301-2012
OI Cingo, Siphelele Sanele/0000-0002-8657-4130; Barth,
   Stefan/0000-0001-9589-653X
FU National Research Foundation of South Africa
FX The Editor-in-Chief and editorial team would like to thank the handling
   editor, Adriana Bonomo, and the following reviewers, Paul Elkington and
   Herbert Guedes, for their contribution to the publication of this
   article. All figures were designed by the authors and illustrated by
   Alison Schroeer.
CR Ali A, 2020, J INFECT DIS, V222, P853, DOI 10.1093/infdis/jiaa171
   Ali SO, 2019, CLIN MICROBIOL INFEC, V25, DOI 10.1016/j.cmi.2018.08.004
   Anand K, 2020, ESMO OPEN, V5, DOI 10.1136/esmoopen-2020-000866
   [Anonymous], 2020, UPD CAR T CELL THER
   Barber DL, 2019, SCI TRANSL MED, V11, DOI 10.1126/scitranslmed.aat2702
   Bekeredjian-Ding I, 2020, FRONT IMMUNOL, V11, DOI 10.3389/fimmu.2020.01755
   Biran N, 2020, LANCET RHEUMATOL, V2, pE603, DOI 10.1016/S2665-9913(20)30277-0
   Brannan JM, 2019, NAT COMMUN, V10, DOI 10.1038/s41467-018-08040-w
   Cale EM, 2020, J CLIN INVEST, V130, P3299, DOI 10.1172/JCI134395
   Cerny N, 2016, HUM VACC IMMUNOTHER, V12, P438, DOI 10.1080/21645515.2015.1078044
   Chuang YM, 2021, CELL MOL IMMUNOL, V18, P2393, DOI 10.1038/s41423-020-0439-2
   Cunningham CK, 2020, J INFECT DIS, V222, P628, DOI 10.1093/infdis/jiz532
   da Fonseca-Martins AM, 2019, SCI REP-UK, V9, DOI 10.1038/s41598-019-56336-8
   Day CL, 2018, FRONT IMMUNOL, V9, DOI 10.3389/fimmu.2018.01995
   */* E 831, 2019, LANCET HIV, V6, pE83, DOI DOI 10.1016/S2352-3018(19)30196-1
   Erasmus JH, 2020, MOL THER-METH CLIN D, V18, P402, DOI 10.1016/j.omtm.2020.06.011
   Esquivel RN, 2019, MOL THER, V27, P974, DOI 10.1016/j.ymthe.2019.03.005
   Feigman MS, 2018, CELL CHEM BIOL, V25, P1185, DOI 10.1016/j.chembiol.2018.05.019
   François B, 2018, INTENS CARE MED, V44, P1787, DOI 10.1007/s00134-018-5229-2
   Gilchuk P, 2018, IMMUNITY, V49, P363, DOI 10.1016/j.immuni.2018.06.018
   Godfrey MS, 2019, CLIN CHEST MED, V40, P721, DOI 10.1016/j.ccm.2019.07.003
   Guaraldi G, 2020, LANCET RHEUMATOL, V2, pE474, DOI 10.1016/S2665-9913(20)30173-9
   Hanajiri R, 2019, CYTOTHERAPY, V21, P840, DOI 10.1016/j.jcyt.2019.06.008
   HOOKS MA, 1991, PHARMACOTHERAPY, V11, P26
   Howell KA, 2016, CELL REP, V15, P1514, DOI 10.1016/j.celrep.2016.04.026
   Ikeogu NM, 2020, MICROORGANISMS, V8, DOI 10.3390/microorganisms8081201
   Jackson NAC, 2020, NPJ VACCINES, V5, DOI 10.1038/s41541-020-0159-8
   Jäschke A, 2017, CLIN VACCINE IMMUNOL, V24, DOI [10.1128/CVI.00155-17, 10.1128/cvi.00155-17]
   Janeway C. A. Jr., 2001, Immunobiology: The Immune System in Health and Disease, V5th
   Jayaraman P, 2016, PLOS PATHOG, V12, DOI 10.1371/journal.ppat.1005490
   Jones K, 2018, INFECT IMMUN, V86, DOI [10.1128/IAI.00876-17, 10.1128/iai.00876-17]
   Kim YC, 2020, NPJ VACCINES, V5, DOI 10.1038/s41541-020-0188-3
   La Manna MP, 2020, FRONT IMMUNOL, V11, DOI 10.3389/fimmu.2020.02107
   Langan EA, 2020, LANCET ONCOL, V21, pE55, DOI 10.1016/S1470-2045(19)30674-6
   Lázár-Molnár E, 2010, P NATL ACAD SCI USA, V107, P13402, DOI 10.1073/pnas.1007394107
   Liu Q, 2017, SCI REP-UK, V7, DOI 10.1038/srep45552
   Liu YB, 2020, EMERG MICROBES INFEC, V9, P194, DOI 10.1080/22221751.2020.1713707
   Long F, 2019, P NATL ACAD SCI USA, V116, P1591, DOI 10.1073/pnas.1815432116
   Lu LL, 2016, CELL, V167, P433, DOI 10.1016/j.cell.2016.08.072
   Lu RM, 2020, J BIOMED SCI, V27, DOI 10.1186/s12929-019-0592-z
   Luo P, 2020, J MED VIROL, V92, P814, DOI 10.1002/jmv.25801
   MacGregor P, 2019, PLOS NEGLECT TROP D, V13, DOI 10.1371/journal.pntd.0007373
   Mahon RN, 2017, FRONT IMMUNOL, V8, DOI 10.3389/fimmu.2017.00688
   Makhluf H, 2018, VACCINES-BASEL, V6, DOI 10.3390/vaccines6010007
   Maldini CR, 2020, NAT MED, V26, P1776, DOI 10.1038/s41591-020-1039-5
   Margolin E, 2020, NAT REV MICROBIOL, V18, P690, DOI 10.1038/s41579-020-00441-3
   Maskus DJ, 2016, SCI REP-UK, V6, DOI 10.1038/srep39462
   Maskus DJ, 2015, MALARIA J, V14, DOI 10.1186/s12936-015-0797-x
   Motley MP, 2019, CURR OPIN INFECT DIS, V32, P210, DOI 10.1097/QCO.0000000000000539
   Naran K, 2018, FRONT MICROBIOL, V9, DOI 10.3389/fmicb.2018.03158
   Ndiaye BP, 2015, LANCET RESP MED, V3, P190, DOI 10.1016/S2213-2600(15)00037-5
   Niessl J, 2020, NAT MED, V26, P222, DOI 10.1038/s41591-019-0747-1
   Norris RP, 2020, BMC MED, V18, DOI 10.1186/s12916-020-01753-0
   Pang Z, 2019, BIOTECHNOL ADV, V37, P177, DOI 10.1016/j.biotechadv.2018.11.013
   Papaioannou NE, 2016, ANN TRANSL MED, V4, DOI 10.21037/atm.2016.04.01
   Peck M, 2019, ANTIMICROB AGENTS CH, V63, DOI [10.1128/aac.02588-18, 10.1128/AAC.02588-18]
   Phillips BL, 2017, PLOS ONE, V12, DOI 10.1371/journal.pone.0180413
   Phillips MA, 2017, NAT REV DIS PRIMERS, V3, DOI 10.1038/nrdp.2017.50
   Pitman MC, 2018, LANCET HIV, V5, pE317, DOI 10.1016/S2352-3018(18)30039-0
   Promsote W, 2020, BIODRUGS, V34, P121, DOI 10.1007/s40259-020-00413-2
   Ramos-Espinosa O, 2018, EXPERT REV RESP MED, V12, P427, DOI 10.1080/17476348.2018.1457439
   Rappuoli R, 2014, P NATL ACAD SCI USA, V111, P12288, DOI 10.1073/pnas.1402981111
   Riley RS, 2019, NAT REV DRUG DISCOV, V18, P175, DOI 10.1038/s41573-018-0006-z
   Ruzin A, 2018, CLIN TRANSL IMMUNOL, V7, DOI 10.1002/cti2.1009
   Sable SB, 2020, CLIN MICROBIOL REV, V33, DOI 10.1128/CMR.00100-19
   Scally SW, 2017, NAT COMMUN, V8, DOI 10.1038/s41467-017-01924-3
   Seif M, 2019, FRONT IMMUNOL, V10, DOI 10.3389/fimmu.2019.02711
   Shi R, 2020, NATURE, V584, P120, DOI 10.1038/s41586-020-2381-y
   Skwarczynski M, 2020, VACCINES-BASEL, V8, DOI 10.3390/vaccines8030373
   Suurs FV, 2019, PHARMACOL THERAPEUT, V201, P103, DOI 10.1016/j.pharmthera.2019.04.006
   Tabor DE, 2018, J INFECT DIS, V218, P1983, DOI 10.1093/infdis/jiy438
   Tait DR, 2019, NEW ENGL J MED, V381, P2429, DOI 10.1056/NEJMoa1909953
   Tameris MD, 2013, LANCET, V381, P1021, DOI 10.1016/S0140-6736(13)60177-4
   Tezera LB, 2020, ELIFE, V9, DOI 10.7554/eLife.52668
   Le TT, 2020, NAT REV DRUG DISCOV, V19, P305, DOI 10.1038/d41573-020-00073-5
   Trovato M, 2020, FRONT IMMUNOL, V11, DOI 10.3389/fimmu.2020.02130
   van Huijsduijnen RH, 2020, PLOS NEGLECT TROP D, V14, DOI 10.1371/journal.pntd.0007860
   Versteeg L, 2019, VACCINES-BASEL, V7, DOI 10.3390/vaccines7040122
   Wang CY, 2019, NEW ENGL J MED, V380, P1535, DOI 10.1056/NEJMoa1802264
   Wang JQ, 2017, CELL, V171, P229, DOI 10.1016/j.cell.2017.09.002
   Wec AZ, 2019, CELL HOST MICROBE, V25, P39, DOI 10.1016/j.chom.2018.12.004
   Wherry EJ, 2011, NAT IMMUNOL, V12, P492, DOI 10.1038/ni.2035
   WHO, 2020, Q A MAL VACC IMPL PR
   Wu Y, 2020, SCIENCE, V368, P1274, DOI 10.1126/science.abc2241
   Wykes MN, 2018, NAT REV IMMUNOL, V18, P91, DOI 10.1038/nri.2017.112
   Xu Xiaoling, 2020, Proc Natl Acad Sci U S A, V117, P10970, DOI 10.1073/pnas.2005615117
   Yadav RK, 2020, HELIYON, V6, DOI 10.1016/j.heliyon.2020.e03779
   Zhang SJ, 2020, CELL REP, V31, DOI 10.1016/j.celrep.2020.107584
   2012, GLOB TUB REP 2019, P1
NR 89
TC 26
Z9 27
U1 0
U2 0
PU OXFORD UNIV PRESS
PI OXFORD
PA GREAT CLARENDON ST, OXFORD OX2 6DP, ENGLAND
EI 2732-4303
J9 IMMUNOTHER ADV
JI Immunother. Adv.
PD JAN 1
PY 2021
VL 1
IS 1
AR ltaa007
DI 10.1093/immadv/ltaa007
PG 16
WC Immunology
WE Emerging Sources Citation Index (ESCI)
SC Immunology
GA EY4C8
UT WOS:001142473400007
PM 38626281
OA Green Published, hybrid
DA 2025-02-04
ER

PT J
AU Alves, VS
   Leite-Aguiar, R
   da Silva, JP
   Coutinho-Silva, R
   Savio, LEB
AF Alves, Vinicius Santos
   Leite-Aguiar, Raissa
   da Silva, Joyce Pereira
   Coutinho-Silva, Robson
   Baggio Savio, Luiz Eduardo
TI Purinergic signaling in infectious diseases of the central nervous
   system
SO BRAIN BEHAVIOR AND IMMUNITY
LA English
DT Article
DE Neuroinfections; Neuroinflammation; Cerebral toxoplasmosis, Zika,
   SARS-CoV-2; P2 receptor; CD39; CD73; Adenosine
ID TRYPANOSOMA-EVANSI; P2X(7) RECEPTOR; IMMUNE PRIVILEGE; NEUROPATHIC PAIN;
   CEREBRAL-CORTEX; P2Y RECEPTORS; P2X7 RECEPTOR; BRAIN; INJURY; ACTIVATION
AB The incidence of infectious diseases affecting the central nervous system (CNS) has been increasing over the last several years. Among the reasons for the expansion of these diseases and the appearance of new neuropathogens are globalization, global warming, and the increased proximity between humans and wild animals due to human activities such as deforestation. Neurotropism affecting normal brain function is shared by organisms such as viruses, bacteria, fungi, and parasites. Neuroinfections caused by these agents activate immune responses, inducing neuroinflammation, excitotoxicity, and neurodegeneration. Purinergic signaling is an evolutionarily conserved signaling pathway associated with these neuropathologies. During neuroinfections, host cells release ATP as an extracellular danger signal with pro-inflammatory activities. ATP is metabolized to its derivatives by ectonucleotidases such as CD39 and CD73; ATP and its metabolites modulate neuronal and immune mechanisms through P1 and P2 purinergic receptors that are involved in pathophysiological mechanisms of neuroinfections. In this review we discuss the beneficial or deleterious effects of various components of the purinergic signaling pathway in infectious diseases that affect the CNS, including human immunodeficiency virus (HIV-1) infection, herpes simplex virus type 1 (HSV-1) infection, bacterial meningitis, sepsis, cryptococcosis, toxoplasmosis, and malaria. We also provide a description of this signaling pathway in emerging viral infections with neurological implications such as Zika and SARS-CoV-2.
C1 [Alves, Vinicius Santos; Leite-Aguiar, Raissa; da Silva, Joyce Pereira; Coutinho-Silva, Robson; Baggio Savio, Luiz Eduardo] Univ Fed Rio de Janeiro, Biophys Inst Carlos Chagas Filho, Lab Immunophysiol, Rio De Janeiro, Brazil.
C3 Universidade Federal do Rio de Janeiro
RP Savio, LEB (corresponding author), Univ Fed Rio de Janeiro, Inst Biofis Carlos Chagas Filho, Edificio Ctr Ciencias Saude, BR-21941902 Rio De Janeiro, RJ, Brazil.
EM savio@biof.ufrj.br
RI Coutinho-Silva, Robson/M-4690-2013; Savio, Luiz Eduardo/M-4662-2013
OI Santos Alves, Vinicius/0000-0001-9178-7037; Aguiar,
   Raissa/0000-0002-7560-9318; Savio, Luiz Eduardo/0000-0002-6712-6885
FU Conselho Nacional de Desenvolvimento Cientifico e Tecnologico do Brasil
   -CNPq [306839/2019-9]; Coordenacao de Aperfeicoamento de Pessoal de
   Nivel Superior (CAPES); Fundacao de Amparo a Pesquisa do Estado do Rio
   de Janeiro - FAPERJ [E-26/202.701/2019, E-26/010.002260/2019,
   26/010.101036/2018, E-26/202.774/2018]
FX This work was supported by funds from the Conselho Nacional de
   Desenvolvimento Cientifico e Tecnologico do Brasil -CNPq (306839/2019-9
   to RCS), Coordenacao de Aperfeicoamento de Pessoal de Nivel Superior
   (CAPES), and Fundacao de Amparo a Pesquisa do Estado do Rio de Janeiro -
   FAPERJ (E-26/202.701/2019 and E-26/010.002260/2019 to LEBS;
   26/010.101036/2018 and E-26/202.774/2018 to RCS).
CR Moreira-Souza MCA, 2019, AM J PATHOL, V189, P730, DOI 10.1016/j.ajpath.2019.01.001
   Akkaya C, 2009, PFLUG ARCH EUR J PHY, V457, P1035, DOI 10.1007/s00424-008-0572-8
   Allard B, 2017, IMMUNOL REV, V276, P121, DOI 10.1111/imr.12528
   Savio LEB, 2019, CURR OPIN PHARMACOL, V47, P53, DOI 10.1016/j.coph.2019.02.005
   Savio LEB, 2017, MOL NEUROBIOL, V54, P6459, DOI 10.1007/s12035-016-0168-9
   Bhatt DL, 2013, NEW ENGL J MED, V368, P1303, DOI 10.1056/NEJMoa1300815
   Bhattacharya A, 2018, FRONT PHARMACOL, V9, DOI 10.3389/fphar.2018.00030
   Bonan CD, 2012, CNS NEUROL DISORD-DR, V11, P739
   Bostanciklioglu M, 2020, BRAIN BEHAV IMMUN, V87, P122, DOI 10.1016/j.bbi.2020.04.080
   Bottari NB, 2019, PURINERG SIGNAL, V15, P77, DOI 10.1007/s11302-018-9634-3
   Brisevac D, 2015, J MOL NEUROSCI, V57, P452, DOI 10.1007/s12031-015-0601-y
   Bruzzone R, 2009, PLOS PATHOG, V5, DOI 10.1371/journal.ppat.1000199
   Burnstock G, 2009, ACTA PHYSIOL, V195, P415, DOI 10.1111/j.1748-1716.2009.01957.x
   BURNSTOCK G, 1970, BRIT J PHARMACOL, V40, P668, DOI 10.1111/j.1476-5381.1970.tb10646.x
   BURNSTOCK G, 1972, PHARMACOL REV, V24, P509
   Burnstock G, 2016, NEUROPHARMACOLOGY, V104, P4, DOI 10.1016/j.neuropharm.2015.05.031
   Bynoe MS, 2015, FLUIDS BARRIERS CNS, V12, DOI 10.1186/s12987-015-0017-7
   Cain MD, 2019, NEURON, V103, P771, DOI 10.1016/j.neuron.2019.07.015
   Calovi S, 2019, NEUROSCIENCE, V405, P137, DOI 10.1016/j.neuroscience.2018.12.021
   Caporarello N, 2018, MOL NEUROBIOL, V55, P5321, DOI 10.1007/s12035-017-0769-y
   Carson MJ, 2006, IMMUNOL REV, V213, P48, DOI 10.1111/j.1600-065X.2006.00441.x
   Chang YC, 2004, INFECT IMMUN, V72, P4985, DOI 10.1128/IAI.72.9.4985-4995.2004
   Chen Q, 2016, INFLAMMATION, V39, P1814, DOI 10.1007/s10753-016-0417-0
   Chen ZZ, 2019, J NEUROINFLAMM, V16, DOI 10.1186/s12974-019-1443-2
   Cicko Sanja, 2018, Oncotarget, V9, P30635, DOI 10.18632/oncotarget.25761
   Cieslak M, 2018, PURINERG SIGNAL, V14, P331, DOI 10.1007/s11302-018-9629-0
   Cisneros-Mejorado A, 2015, CELL MOL NEUROBIOL, V35, P1, DOI 10.1007/s10571-014-0092-3
   Coen M, 2020, BRAIN BEHAV IMMUN, V87, P111, DOI 10.1016/j.bbi.2020.04.074
   Cognato GP, 2011, NEUROSCIENCE, V180, P191, DOI 10.1016/j.neuroscience.2011.01.065
   Corrêa G, 2017, IMMUNOBIOLOGY, V222, P676, DOI 10.1016/j.imbio.2016.12.007
   Corrêa G, 2016, IMMUNOBIOLOGY, V221, P794, DOI 10.1016/j.imbio.2016.02.003
   Corrêa G, 2010, MICROBES INFECT, V12, P497, DOI 10.1016/j.micinf.2010.03.004
   Cunha RA, 2016, J NEUROCHEM, V139, P1019, DOI 10.1111/jnc.13724
   da Rosa G, 2020, MICROB PATHOGENESIS, V138, DOI 10.1016/j.micpath.2019.103787
   Da Silva AS, 2012, EXP PARASITOL, V131, P80, DOI 10.1016/j.exppara.2012.03.008
   Da Silva AS, 2011, EXP PARASITOL, V127, P173, DOI 10.1016/j.exppara.2010.07.010
   Dando SJ, 2014, CLIN MICROBIOL REV, V27, P691, DOI 10.1128/CMR.00118-13
   Daneman R, 2015, CSH PERSPECT BIOL, V7, DOI 10.1101/cshperspect.a020412
   Daniel M, 2018, FRONT CELL INFECT MI, V8, DOI 10.3389/fcimb.2018.00090
   de Azevedo MI, 2017, MICROB PATHOGENESIS, V113, P124, DOI 10.1016/j.micpath.2017.10.012
   de Azevedo MI, 2014, VET MICROBIOL, V174, P206, DOI 10.1016/j.vetmic.2014.09.007
   de Salles ÉM, 2017, PLOS PATHOG, V13, DOI 10.1371/journal.ppat.1006595
   del Puerto A, 2013, FRONT CELL NEUROSCI, V7, DOI 10.3389/fncel.2013.00197
   Di Virgilio F, 2020, BRIT J PHARMACOL, V177, P4990, DOI 10.1111/bph.15138
   Di Virgilio F, 2009, TRENDS NEUROSCI, V32, P79, DOI 10.1016/j.tins.2008.11.003
   Drury AN, 1929, J PHYSIOL-LONDON, V68, P213, DOI 10.1113/jphysiol.1929.sp002608
   Duong LS, 2020, BRAIN BEHAV IMMUN, V87, P33, DOI 10.1016/j.bbi.2020.04.024
   Effendi WI, 2020, CELLS-BASEL, V9, DOI 10.3390/cells9030785
   Engelhardt B, 2017, NAT IMMUNOL, V18, P123, DOI 10.1038/ni.3666
   Färber K, 2008, GLIA, V56, P331, DOI 10.1002/glia.20606
   Fehr AR, 2015, METHODS MOL BIOL, V1282, P1, DOI 10.1007/978-1-4939-2438-7_1
   Fekete R, 2018, ACTA NEUROPATHOL, V136, P461, DOI 10.1007/s00401-018-1885-0
   Ferrari D, 1996, J IMMUNOL, V156, P1531
   Ferrari D, 2006, J IMMUNOL, V176, P3877, DOI 10.4049/jimmunol.176.7.3877
   Ferrari D, 2018, TRENDS PHARMACOL SCI, V39, P926, DOI 10.1016/j.tips.2018.09.004
   Förster D, 2015, PURINERG SIGNAL, V11, P441, DOI 10.1007/s11302-015-9471-6
   Fotheringham J, 2004, VIROLOGY, V327, P186, DOI 10.1016/j.virol.2004.07.007
   Fredholm BB, 2011, PHARMACOL REV, V63, P1, DOI 10.1124/pr.110.003285
   Ginhoux F, 2010, SCIENCE, V330, P841, DOI 10.1126/science.1194637
   Grkovic I, 2019, CURR NEUROPHARMACOL, V17, P84, DOI 10.2174/1570159X15666170518151541
   Guzman SJ, 2016, NEURAL PLAST, V2016, DOI 10.1155/2016/1207393
   Habila N, 2012, RES VET SCI, V93, P13, DOI 10.1016/j.rvsc.2011.08.011
   Haroon E, 2017, NEUROPSYCHOPHARMACOL, V42, P193, DOI 10.1038/npp.2016.199
   Haynes SE, 2006, NAT NEUROSCI, V9, P1512, DOI 10.1038/nn1805
   Heaton RK, 2010, NEUROLOGY, V75, P2087, DOI 10.1212/WNL.0b013e318200d727
   Henriques-Normark B, 2013, CSH PERSPECT MED, V3, DOI 10.1101/cshperspect.a010215
   Hoegen T, 2011, J IMMUNOL, V187, P5440, DOI 10.4049/jimmunol.1100790
   Huang SW, 2017, IMMUNOL CELL BIOL, V95, P178, DOI 10.1038/icb.2016.75
   Huet T, 2020, LANCET RHEUMATOL, V2, pE393, DOI 10.1016/S2665-9913(20)30164-8
   Illes P, 2020, CELLS-BASEL, V9, DOI 10.3390/cells9051108
   Illes P, 2017, J NEUROSCI, V37, P7049, DOI 10.1523/JNEUROSCI.3103-16.2017
   Irino Y, 2008, J NEUROSCI RES, V86, P1511, DOI 10.1002/jnr.21610
   Jacobson KA, 2020, BRIT J PHARMACOL, V177, P2413, DOI [10.1111/bph.1500510.1111/bph.15005, 10.1111/bph.15005]
   Jacobson KA, 2019, FRONT CELL NEUROSCI, V13, DOI 10.3389/fncel.2019.00124
   Jarvis MF, 2002, P NATL ACAD SCI USA, V99, P17179, DOI 10.1073/pnas.252537299
   Jin YF, 2020, VIRUSES-BASEL, V12, DOI 10.3390/v12040372
   Jose RJ, 2020, LANCET RESP MED, V8, pE46, DOI 10.1016/S2213-2600(20)30216-2
   Joshi PP, 2005, AM J TROP MED HYG, V73, P491, DOI 10.4269/ajtmh.2005.73.491
   Kajani R, 2020, BRAIN BEHAV IMMUN, V88, P28, DOI 10.1016/j.bbi.2020.05.042
   Kaufman-Francis K, 2018, AM J PATHOL, V188, P1653, DOI 10.1016/j.ajpath.2018.03.015
   Koizumi S, 2007, NATURE, V446, P1091, DOI 10.1038/nature05704
   Kuboyama K, 2011, J CEREBR BLOOD F MET, V31, P1930, DOI 10.1038/jcbfm.2011.49
   Lanser AJ, 2017, IMMUNOLOGY, V152, P589, DOI 10.1111/imm.12798
   Li HD, 2016, NEURON, V92, P949, DOI 10.1016/j.neuron.2016.11.031
   Liebner S, 2018, ACTA NEUROPATHOL, V135, P311, DOI 10.1007/s00401-018-1815-1
   Liu Y, 2017, GENET MOL RES, V16, DOI 10.4238/gmr16019356
   Louveau A, 2015, NATURE, V523, P337, DOI 10.1038/nature14432
   Lucae S, 2006, HUM MOL GENET, V15, P2438, DOI 10.1093/hmg/ddl166
   Lucas MJ, 2016, J INFECTION, V73, P18, DOI 10.1016/j.jinf.2016.04.009
   Luzolo AL, 2019, BRAIN RES BULL, V145, P53, DOI 10.1016/j.brainresbull.2019.01.010
   Mackenzie JS, 2005, J NEUROVIROL, V11, P434, DOI 10.1080/13550280591002487
   Mahamed D.A., 2012, CD73 GENERATED ADENO, DOI DOI 10.1073/PNAS.1205589109/-/DCSUPPLEMENTAL.WWW.PNAS.ORG/CGI/DOI/10.1073/PNAS.1205589109
   Mao L, 2020, JAMA NEUROL, V77, P683
   Marín-García P, 2009, J INFECT DIS, V200, P1279, DOI 10.1086/605896
   McCusker RH, 2013, J EXP BIOL, V216, P84, DOI 10.1242/jeb.073411
   Mecha M, 2013, NEUROBIOL DIS, V59, P141, DOI 10.1016/j.nbd.2013.06.016
   Meng F, 2019, BRAIN, V142, P700, DOI 10.1093/brain/awy351
   Monçao-Ribeiro LC, 2011, RESP PHYSIOL NEUROBI, V179, P314, DOI 10.1016/j.resp.2011.09.015
   Nath Avindra, 2004, Curr Treat Options Neurol, V6, P139, DOI 10.1007/s11940-004-0023-6
   Nath A, 2015, JAMA NEUROL, V72, P143, DOI 10.1001/jamaneurol.2014.3442
   Nedeljkovic N, 2006, CELL BIOL INT, V30, P541, DOI 10.1016/j.cellbi.2006.03.001
   Neher JJ, 2014, GLIA, V62, P1463, DOI 10.1002/glia.22693
   Nwafor DC, 2019, J CENT NERV SYST DIS, V11, DOI 10.1177/1179573519840652
   Oleszak EL, 2004, CLIN MICROBIOL REV, V17, P174, DOI 10.1128/CMR.17.1.174-207.2004
   Oliveira CB, 2011, EXP PARASITOL, V128, P225, DOI 10.1016/j.exppara.2011.03.007
   Olloquequi J, 2018, J PSYCHOPHARMACOL, V32, P265, DOI 10.1177/0269881118754680
   Parvathenani LK, 2003, J BIOL CHEM, V278, P13309, DOI 10.1074/jbc.M209478200
   Pingle SC, 2007, MOL PHARMACOL, V72, P856, DOI 10.1124/mol.106.031427
   Prinz M, 2017, NAT NEUROSCI, V20, P136, DOI 10.1038/nn.4475
   Pu H, 2003, MOL CELL NEUROSCI, V24, P224, DOI 10.1016/S1044-7431(03)00171-4
   Rajasingham R, 2017, LANCET INFECT DIS, V17, P873, DOI [10.1016/S1473-3099(17)30243-8, 10.1016/s1473-3099(17)30243-8]
   Ralevic V, 1998, PHARMACOL REV, V50, P413
   Rappaport J, 1999, J LEUKOCYTE BIOL, V65, P458, DOI 10.1002/jlb.65.4.458
   Robson Simon C, 2006, Purinergic Signal, V2, P409, DOI 10.1007/s11302-006-9003-5
   Saha RN, 2003, J NEUROCHEM, V86, P1057, DOI 10.1046/j.1471-4159.2003.01942.x
   Savio LEB, 2018, FRONT PHARMACOL, V9, DOI 10.3389/fphar.2018.00052
   Schlüter D, 2019, FRONT IMMUNOL, V10, DOI 10.3389/fimmu.2019.00242
   Sellner Johann, 2010, Handb Clin Neurol, V96, P1, DOI 10.1016/S0072-9752(09)96001-8
   Sharp AJ, 2008, J NEUROINFLAMM, V5, DOI 10.1186/1742-2094-5-33
   Sheth S, 2014, INT J MOL SCI, V15, P2024, DOI 10.3390/ijms15022024
   Shi B, 1996, J CLIN INVEST, V98, P1979, DOI 10.1172/JCI119002
   Shi LR, 2018, NEUROCHEM INT, V112, P259, DOI 10.1016/j.neuint.2017.08.006
   Souza CF, 2018, MOL CELL BIOCHEM, V443, P131, DOI 10.1007/s11010-017-3217-4
   Stockwell J, 2017, MOLECULES, V22, DOI 10.3390/molecules22040676
   Tewari M, 2015, J NEUROCHEM, V132, P464, DOI 10.1111/jnc.12953
   Tonin A.A., 2014, EXP PARASITOL, DOI DOI 10.1016/J.EXPPARA.2014.04
   Tsuda M, 2003, NATURE, V424, P778, DOI 10.1038/nature01786
   Tyebji S, 2019, BRAIN BEHAV IMMUN, V80, P88, DOI 10.1016/j.bbi.2019.02.028
   Vavougios GD, 2020, BRAIN BEHAV IMMUN, V87, P107, DOI 10.1016/j.bbi.2020.04.071
   Vermehren P, 2018, Neuroglia, V1, P30, DOI [10.3390/neuroglia1010005, DOI 10.3390/NEUROGLIA1010005]
   Waltl I, 2018, BRAIN BEHAV IMMUN, V74, P186, DOI 10.1016/j.bbi.2018.09.006
   Wang H, 2015, CELL RES, V25, P674, DOI 10.1038/cr.2015.61
   Wang WB, 2018, NAT COMMUN, V9, DOI 10.1038/s41467-017-02645-3
   Webster CM, 2013, PLOS ONE, V8, DOI 10.1371/journal.pone.0070927
   Weisman GA, 2012, CNS NEUROL DISORD-DR, V11, P722
   Wu YS, 2020, BRAIN BEHAV IMMUN, V87, P18, DOI 10.1016/j.bbi.2020.03.031
   Xiang Y, 2013, PLOS ONE, V8, DOI 10.1371/journal.pone.0063759
   Yamane M, 2015, OPTOMETRY VISION SCI, V92, pS25, DOI 10.1097/OPX.0000000000000523
   Yuan SB, 2014, ANN NEUROL, V75, P837, DOI 10.1002/ana.24139
   Zarrinmayeh H, 2020, MOL IMAGING, V19, DOI 10.1177/1536012120927609
   Zhang ZQ, 2019, INFLAMMATION, V42, P1082, DOI 10.1007/s10753-019-00969-4
   Zhou F, 2019, J NEUROINFLAMM, V16, DOI 10.1186/s12974-019-1466-8
   Zierhut M, 2017, SCI REP-UK, V7, DOI 10.1038/srep44625
NR 143
TC 33
Z9 35
U1 2
U2 17
PU ACADEMIC PRESS INC ELSEVIER SCIENCE
PI SAN DIEGO
PA 525 B ST, STE 1900, SAN DIEGO, CA 92101-4495 USA
SN 0889-1591
EI 1090-2139
J9 BRAIN BEHAV IMMUN
JI Brain Behav. Immun.
PD OCT
PY 2020
VL 89
BP 480
EP 490
DI 10.1016/j.bbi.2020.07.026
PG 11
WC Immunology; Neurosciences; Psychiatry
WE Science Citation Index Expanded (SCI-EXPANDED)
SC Immunology; Neurosciences & Neurology; Psychiatry
GA OH9GJ
UT WOS:000582897600046
PM 32717399
OA Green Published
DA 2025-02-04
ER

PT J
AU Chijioke-Nwauche, I
   van Wyk, A
   Nwauche, C
   Beshir, KB
   Kaur, H
   Sutherland, CJ
AF Chijioke-Nwauche, Ifeyinwa
   van Wyk, Albert
   Nwauche, Chijioke
   Beshir, Khalid B.
   Kaur, Harparkash
   Sutherland, Colin J.
TI HIV-Positive Nigerian Adults Harbor Significantly Higher Serum
   Lumefantrine Levels than HIV-Negative Individuals Seven Days after
   Treatment for <i>Plasmodium falciparum</i> Infection
SO ANTIMICROBIAL AGENTS AND CHEMOTHERAPY
LA English
DT Article
ID POPULATION PHARMACOKINETICS; ARTEMETHER-LUMEFANTRINE; ANTIMALARIAL;
   NEVIRAPINE; TRANSMISSION; BENFLUMETOL; CAPILLARY; CHILDREN; THERAPY
AB Management of coinfection with malaria and HIV is a major challenge to public health in developing countries, and yet potential drug-drug interactions between antimalarial and antiviral regimens have not been adequately investigated in people with both infections. Each of the constituent components of artemether-lumefantrine, the first-line regimen for malaria treatment in Nigeria, and nevirapine, a major component of highly active antiretroviral therapy, are drugs metabolized by the cytochrome P450 3A4 isoenzyme system, which is also known to be induced by nevirapine. We examined potential interactions between lumefantrine and nevirapine in 68 HIV-positive adults, all of whom were diagnosed with asymptomatic Plasmodium falciparum infections by microscopy. Post hoc PCR analysis confirmed the presence of P. falciparum in only a minority of participants. Day 7 capillary blood levels of lumefantrine were significantly higher in HIV-positive participants than in 99 HIV-negative controls (P = 0.0011). Associations between day 7 levels of lumefantrine and risk of persistent parasitemia could not be evaluated due to inadequate power. Further investigations of the impact of nevirapine on in vivo malaria treatment outcomes in HIV-infected patients are thus needed.
C1 [Chijioke-Nwauche, Ifeyinwa] Univ Port Harcourt, Fac Pharmaceut Sci, Dept Clin Pharm & Management, Port Harcourt, Rivers State, Nigeria.
   [Chijioke-Nwauche, Ifeyinwa; Beshir, Khalid B.; Sutherland, Colin J.] LSHTM, Fac Infect & Trop Dis, Dept Immunol & Infect, London, England.
   [Nwauche, Chijioke] Univ Port Harcourt, Coll Hlth Sci, Dept Haematol Blood Transfus & Immunol, Port Harcourt, Rivers State, Nigeria.
   [Nwauche, Chijioke] Univ Port Harcourt, Ctr Malaria Res & Phytomed, Port Harcourt, Rivers State, Nigeria.
   [van Wyk, Albert; Kaur, Harparkash] LSHTM, Fac Infect & Trop Dis, Dept Dis Control, London, England.
C3 University of Port Harcourt; University of London; London School of
   Hygiene & Tropical Medicine; University of Port Harcourt; University of
   Port Harcourt; University of London; London School of Hygiene & Tropical
   Medicine
RP Sutherland, CJ (corresponding author), LSHTM, Fac Infect & Trop Dis, Dept Immunol & Infect, London, England.
EM Colin.sutherland@lshtm.ac.uk
RI Chijioke-Nwauche, Ifeyinwa/CAG-4429-2022; Sutherland,
   Colin/AAN-3939-2020
OI Beshir, Khalid/0000-0001-5108-8362; Sutherland,
   Colin/0000-0003-1592-6407
FU Rivers State Sustainable Development Agency; MALACTRES Project (EU FP7);
   Public Health England
FX This work was supported by a doctoral studentship awarded to Ifeyinwa
   Chijioke-Nwauche by the Rivers State Sustainable Development Agency and
   by the MALACTRES Project (EU FP7). C.J.S. is supported by Public Health
   England.
CR Back DJ, 2003, BRIT J CLIN PHARMACO, V55, P473, DOI 10.1046/j.1365-2125.2003.01843.x
   Beshir KB, 2010, MALARIA J, V9, DOI 10.1186/1475-2875-9-312
   Blessborn D, 2007, J PHARMACEUT BIOMED, V45, P282, DOI 10.1016/j.jpba.2007.07.015
   Bousema JT, 2006, J INFECT DIS, V193, P1151, DOI 10.1086/503051
   Byakika-Kibwika P, 2012, J ANTIMICROB CHEMOTH, V67, P2213, DOI 10.1093/jac/dks207
   Dinko B, 2013, INT J PARASITOL-DRUG, V3, P45, DOI 10.1016/j.ijpddr.2013.01.001
   Djimdé AA, 2003, AM J TROP MED HYG, V69, P558, DOI 10.4269/ajtmh.2003.69.558
   Djimdé A, 2009, MALARIA J, V8, DOI 10.1186/1475-2875-8-S1-S4
   Dlamini SV, 2010, MALARIA J, V9, DOI 10.1186/1475-2875-9-68
   Ezzet F, 2000, ANTIMICROB AGENTS CH, V44, P697, DOI 10.1128/AAC.44.3.697-704.2000
   Ezzet F, 1998, BRIT J CLIN PHARMACO, V46, P553, DOI 10.1046/j.1365-2125.1998.00830.x
   Federal Ministry of Health Nigeria, 2008, NAT HIV SER PREV SEN
   Gerber JG, 2000, CLIN INFECT DIS, V30, pS123, DOI 10.1086/313857
   HAVLIR D, 1995, J INFECT DIS, V171, P537, DOI 10.1093/infdis/171.3.537
   Humphreys GS, 2007, ANTIMICROB AGENTS CH, V51, P991, DOI 10.1128/AAC.00875-06
   Khoo S, 2005, AIDS, V19, P995, DOI 10.1097/01.aids.0000174445.40379.e0
   Korenromp EL, 2005, EMERG INFECT DIS, V11, P1410, DOI 10.3201/eid1109.050337
   Kredo T, 2011, ANTIMICROB AGENTS CH, V55, P5616, DOI 10.1128/AAC.05265-11
   Lefèvre G, 2000, EUR J PHARM SCI, V10, P141, DOI 10.1016/S0928-0987(00)00060-9
   McGready R, 2006, EUR J CLIN PHARMACOL, V62, P1021, DOI 10.1007/s00228-006-0199-7
   Nwauche C A, 2006, Niger J Clin Pract, V9, P48
   Salman S, 2011, ANTIMICROB AGENTS CH, V55, P5306, DOI 10.1128/AAC.05136-11
   Sutherland CJ, 2005, PLOS MED, V2, P338, DOI 10.1371/journal.pmed.0020092
   van Vugt M, 1998, T ROY SOC TROP MED H, V92, P564, DOI 10.1016/S0035-9203(98)90917-8
   Whitworth J, 2000, LANCET, V356, P1051, DOI 10.1016/S0140-6736(00)02727-6
NR 25
TC 9
Z9 9
U1 0
U2 0
PU AMER SOC MICROBIOLOGY
PI WASHINGTON
PA 1752 N ST NW, WASHINGTON, DC 20036-2904 USA
SN 0066-4804
EI 1098-6596
J9 ANTIMICROB AGENTS CH
JI Antimicrob. Agents Chemother.
PD SEP
PY 2013
VL 57
IS 9
BP 4146
EP 4150
DI 10.1128/AAC.02508-12
PG 5
WC Microbiology; Pharmacology & Pharmacy
WE Science Citation Index Expanded (SCI-EXPANDED)
SC Microbiology; Pharmacology & Pharmacy
GA 203IL
UT WOS:000323285500007
PM 23774430
OA Green Published, Bronze, Green Accepted
DA 2025-02-04
ER

PT J
AU Sundararajan, R
   Mwanga-Amumpaire, J
   Adrama, H
   Tumuhairwe, J
   Mbabazi, S
   Mworozi, K
   Carroll, R
   Bangsberg, D
   Boum, Y
   Ware, NC
AF Sundararajan, Radhika
   Mwanga-Amumpaire, Juliet
   Adrama, Harriet
   Tumuhairwe, Jackline
   Mbabazi, Sheilla
   Mworozi, Kenneth
   Carroll, Ryan
   Bangsberg, David
   Boum, Yap, II
   Ware, Norma C.
TI Sociocultural and Structural Factors Contributing to Delays in Treatment
   for Children with Severe Malaria: A Qualitative Study in Southwestern
   Uganda
SO AMERICAN JOURNAL OF TROPICAL MEDICINE AND HYGIENE
LA English
DT Article
ID SEEKING BEHAVIOR; HEALTH-CARE; PREVENTION; MANAGEMENT; TRANSMISSION;
   MORBIDITY; HIV/AIDS; AFRICA
AB Malaria is a leading cause of pediatric mortality, and Uganda has among the highest incidences in the world. Increased morbidity and mortality are associated with delays to care. This qualitative study sought to characterize barriers to prompt allopathic care for children hospitalized with severe malaria in the endemic region of southwestern Uganda. Minimally structured, qualitative interviews were conducted with guardians of children admitted to a regional hospital with severe malaria. Using an inductive and content analytic approach, transcripts were analyzed to identify and define categories that explain delayed care. These categories represented two broad themes: sociocultural and structural factors. Sociocultural factors were 1) interviewee's distinctions of "traditional" versus "hospital" illnesses, which were mutually exclusive and 2) generational conflict, where deference to one's elders, who recommended traditional medicine, was expected. Structural factors were 1) inadequate distribution of health-care resources, 2) impoverishment limiting escalation of care, and 3) financial impact of illness on household economies. These factors perpetuate a cycle of illness, debt, and poverty consistent with a model of structural violence. Our findings inform a number of potential interventions that could alleviate the burden of this preventable, but often fatal, illness. Such interventions could be beneficial in similarly endemic, low-resource settings.
C1 [Sundararajan, Radhika] Univ Calif San Diego, Dept Emergency Med, San Diego, CA 92103 USA.
   Univ Calif San Diego, Div Global Publ Hlth, San Diego, CA 92103 USA.
   Epictr Res Base, Mbarara, Uganda.
   Mbarara Univ Sci & Technol, Mbarara, Uganda.
   [Bangsberg, David] Massachusetts Gen Hosp, Ctr Global Hlth, Boston, MA 02114 USA.
   [Ware, Norma C.] Harvard Univ, Sch Med, Dept Global Hlth & Social Med, Boston, MA USA.
   [Mwanga-Amumpaire, Juliet; Adrama, Harriet; Tumuhairwe, Jackline; Mbabazi, Sheilla; Mworozi, Kenneth; Boum, Yap, II] Uganda Res Base, Epictr, Mbarara, Uganda.
   [Carroll, Ryan] Massachusetts Gen Hosp, Dept Pediat, Boston, MA 02114 USA.
C3 University of California System; University of California San Diego;
   University of California System; University of California San Diego;
   Mbarara University of Science & Technology; Harvard University; Harvard
   University Medical Affiliates; Massachusetts General Hospital; Harvard
   University; Harvard Medical School; Harvard University; Harvard
   University Medical Affiliates; Massachusetts General Hospital
RP Sundararajan, R (corresponding author), Univ Calif San Diego, Dept Emergency Med, 200 West Arbor Dr,MC 8676, San Diego, CA 92103 USA.
EM rsundararajan@ucsd.edu; juliet.mwanga@epicentre.msf.org;
   harriet.adrama@gmail.com; tumuhairwejackline@gmail.com;
   sheilla.mbabazi@gmail.com; mworozikenneth@gmail.com;
   rcarroll4@partners.org; dbangsberg@partners.org;
   yap.boum@epicentre.msf.org; norma_ware@hms.harvard.edu
OI Sundararajan, Radhika/0000-0002-8451-2243
FU Harvard-affiliated Emergency Medicine Residency Povinelli Research
   Award; Brigham and Women's Hospital Biomedical Research Institute/Center
   for Faculty Development
FX Funding for this project was provided by the Harvard-affiliated
   Emergency Medicine Residency Povinelli Research Award, as well as the
   Brigham and Women's Hospital Biomedical Research Institute/Center for
   Faculty Development.
CR [Anonymous], UG NAT HOUS SURV FIN
   Audet CM, 2012, SAHARA J-J SOC ASP H, V9, P41, DOI 10.1080/17290376.2012.665257
   Beiersmann C, 2007, MALARIA J, V6, DOI 10.1186/1475-2875-6-106
   Bodeker G, 2009, LANCET, V355, P1284
   Bodeker G, 2006, J ALTERN COMPLEM MED, V12, P563, DOI 10.1089/acm.2006.12.563
   Chourasia MK, 2014, TROP DOCT, V44, P196, DOI 10.1177/0049475514545201
   De Beaudrap P, 2011, MALARIA J, V10, DOI 10.1186/1475-2875-10-132
   Dondorp AM, 2010, LANCET, V376, P1647, DOI 10.1016/S0140-6736(10)61924-1
   Espino F, 1997, ACTA TROP, V63, P221, DOI 10.1016/S0001-706X(96)00623-7
   Farmer P, 2004, CURR ANTHROPOL, V45, P305, DOI 10.1086/382250
   Farmer PE, 2006, PLOS MED, V3, P1686, DOI 10.1371/journal.pmed.0030449
   Gomes MF, 2010, DRUG DEVELOP RES, V71, P92, DOI 10.1002/ddr.20352
   Greenwood BM, 2005, LANCET, V365, P1487, DOI 10.1016/S0140-6736(05)66420-3
   Homsy J, 2004, J ALTERN COMPLEM MED, V10, P905
   Houngbedji CA, 2015, MALARIA J, V14, DOI 10.1186/1475-2875-14-7
   Hsieh HF, 2005, QUAL HEALTH RES, V15, P1277, DOI 10.1177/1049732305276687
   Ingstad B, 2012, MALARIA J, V11, DOI 10.1186/1475-2875-11-15
   KENGEYAKAYONDO JF, 1994, ACTA TROP, V58, P267, DOI 10.1016/0001-706X(94)90020-5
   Konde-Lule J, 2010, BMC INT HEALTH HUM R, V10, DOI 10.1186/1472-698X-10-29
   Krishna S, 2012, CURR OPIN INFECT DIS, V25, P484, DOI 10.1097/QCO.0b013e3283567b20
   Lutalo SKK, 2000, REPORT MONITORING EV
   Makundi EA, 2006, MALARIA J, V5, DOI 10.1186/1475-2875-5-58
   Maslove DM, 2009, BMC INT HEALTH HUM R, V9, DOI 10.1186/1472-698X-9-26
   McCombie SC, 1996, SOC SCI MED, V43, P933, DOI 10.1016/0277-9536(95)00446-7
   MURRAY CJL, 1990, T ROY SOC TROP MED H, V84, P1, DOI 10.1016/0035-9203(90)90364-K
   MWENESI H, 1995, SOC SCI MED, V40, P1271, DOI 10.1016/0277-9536(94)00250-W
   Obonyo CO, 2007, AM J TROP MED HYG, V77, P23
   Okello PE, 2006, AM J TROP MED HYG, V75, P219, DOI 10.4269/ajtmh.2006.75.219
   Palinkas LA, 2015, ADM POLICY MENT HLTH, V42, P533, DOI 10.1007/s10488-013-0528-y
   President's Malaria Initiative, 2014, UG MAL OP PLAN
   Sachs J, 2002, NATURE, V415, P680, DOI 10.1038/415680a
   Sachs J., 2005, END POVERTY
   Straus A., 2008, Basics of qualitative research
   WHO, 2013, WORLD MALARIA REPORT 2013, P1
   Williams HA, 2004, SOC SCI MED, V59, P501, DOI 10.1016/j.socscimed.2003.11.010
   Winch PJ, 1996, SOC SCI MED, V42, P1057, DOI 10.1016/0277-9536(95)00293-6
NR 36
TC 21
Z9 25
U1 0
U2 10
PU AMER SOC TROP MED & HYGIENE
PI MCLEAN
PA 8000 WESTPARK DR, STE 130, MCLEAN, VA 22101 USA
SN 0002-9637
EI 1476-1645
J9 AM J TROP MED HYG
JI Am. J. Trop. Med. Hyg.
PD MAY
PY 2015
VL 92
IS 5
BP 933
EP 940
DI 10.4269/ajtmh.14-0784
PG 8
WC Public, Environmental & Occupational Health; Tropical Medicine
WE Science Citation Index Expanded (SCI-EXPANDED); Social Science Citation Index (SSCI)
SC Public, Environmental & Occupational Health; Tropical Medicine
GA CH5KQ
UT WOS:000354074900011
PM 25802438
OA hybrid, Green Published
DA 2025-02-04
ER

PT J
AU Salako, KV
   Sode, AI
   Dicko, A
   Alaye, EA
   Wolkewitz, M
   Kakaï, RG
AF Salako, Kolawole Valere
   Sode, Akoeugnigan Idelphonse
   Dicko, Aliou
   Alaye, Eustache Ayedegue
   Wolkewitz, Martin
   Kakai, Romain Glele
TI Cross-Country Assessment of Socio-Ecological Drivers of COVID-19
   Dynamics in Africa: A Spatial Modelling Approach
SO STATS
LA English
DT Article
DE coronavirus; cases; deaths; climate; spatial regression
AB Understanding how countries' socio-economic, environmental, health status, and climate factors have influenced the dynamics of COVID-19 is essential for public health, particularly in Africa. This study explored the relationships between African countries' COVID-19 cases and deaths and their socio-economic, environmental, health, clinical, and climate variables. It compared the performance of Ordinary Least Square (OLS) regression, the spatial lag model (SLM), the spatial error model (SEM), and the conditional autoregressive model (CAR) using statistics such as the Akaike Information Criterion (AIC), Bayesian Information Criterion (BIC), Root Mean Square Error (RMSE), and coefficient of determination (R2). Results showed that the SEM with the 10-nearest neighbours matrix weights performed better for the number of cases, while the SEM with the maximum distance matrix weights performed better for the number of deaths. For the cases, the number of tests followed by the adjusted savings, Gross Domestic Product (GDP) per capita, dependence ratio, and annual temperature were the strongest covariates. For deaths, the number of tests followed by malaria prevalence, prevalence of communicable diseases, adjusted savings, GDP, dependence ratio, Human Immunodeficiency Virus (HIV) prevalence, and moisture index of the moistest quarter play a critical role in explaining disparities across countries. This study illustrates the importance of accounting for spatial autocorrelation in modelling the dynamics of the disease while highlighting the role of countries' specific factors in driving its dynamics.
C1 [Salako, Kolawole Valere; Sode, Akoeugnigan Idelphonse; Dicko, Aliou; Alaye, Eustache Ayedegue; Kakai, Romain Glele] Univ Abomey Calavi, Fac Des Sci Agron, Lab Biomath Et Estimat Forestieres, 04 BP 1525, Cotonou, Benin.
   [Wolkewitz, Martin] Univ Freiburg, Med Ctr, Fac Med, Inst Med Bioinformat & Syst Med, D-79110 Freiburg, Germany.
C3 University of Abomey Calavi; University of Freiburg
RP Kakaï, RG (corresponding author), Univ Abomey Calavi, Fac Des Sci Agron, Lab Biomath Et Estimat Forestieres, 04 BP 1525, Cotonou, Benin.
EM valere.salako@fsa.uac.bj; sdidelphonse@gmail.com; dicko_aliou@yahoo.fr;
   alaye3195eustache@gmail.com; martin.wolkewitz@uniklinik-freiburg.de;
   romain.glelekakai@fsa.uac.bj
RI SALAKO, Valère/AFX-0541-2022
OI Glele Kakai, Romain/0000-0002-6965-4331; Salako, Kolawole
   Valere/0000-0002-7817-3687
FU The 2nd European & Developing Countries Clinical Trials Partnership
   (EDCTP2); German Federal Foreign Office; Alexander von Humboldt
   Foundation (AvH)
FX This work was supported by the 2nd European & Developing Countries
   Clinical Trials Partnership (EDCTP2): CSA2020E-3131. Additional support
   was obtained from the Humboldt Research Hub SEMCA (HRH-SEMCA 2021),
   which was funded by the German Federal Foreign Office with the support
   of the Alexander von Humboldt Foundation (AvH).
CR Amugsi DA, 2015, GLOBAL HEALTH ACTION, V8, P1, DOI 10.3402/gha.v8.29349
   Andersen JP, 2020, ELIFE, V9, DOI 10.7554/eLife.58807
   Anselin L, 2013, PAP REG SCI, V92, P3, DOI 10.1111/j.1435-5957.2012.00480.x
   Anyanwu MU, 2021, BMC INFECT DIS, V21, DOI 10.1186/s12879-021-06701-8
   Bankole TO, 2022, J PUBLIC HEALTH-HEID, V30, P1179, DOI 10.1007/s10389-020-01394-w
   Bivand R, 2022, GEOGR ANAL, V54, P488, DOI 10.1111/gean.12319
   Bivand R, 2015, J STAT SOFTW, V63, P1
   Bouba Y, 2021, FRONT PUBLIC HEALTH, V9, DOI 10.3389/fpubh.2021.751197
   Breiman L, 2001, MACH LEARN, V45, P5, DOI 10.1023/A:1010933404324
   Breiman L., 2003, Using Underst. Random For, V4, P1
   Byun WS, 2021, ENVIRON RES, V196, DOI 10.1016/j.envres.2021.110972
   Core Team R., 2020, RA Language and Environment for Statistical Computing, DOI DOI 10.1038/S41598-020-79736-7
   Cortis D, 2020, FRONT PUBLIC HEALTH, V8, DOI 10.3389/fpubh.2020.00202
   Davis RE, 2016, INFLUENZA OTHER RESP, V10, P310, DOI 10.1111/irv.12369
   Demongeot J, 2020, BIOLOGY-BASEL, V9, DOI 10.3390/biology9050094
   Dowd JB, 2020, P NATL ACAD SCI USA, V117, P9696, DOI 10.1073/pnas.2004911117
   Ehlert A, 2021, SOCIO-ECON PLAN SCI, V78, DOI 10.1016/j.seps.2021.101083
   Fan Y, 2023, ANN REGIONAL SCI, V70, P81, DOI 10.1007/s00168-021-01103-9
   Fang CL, 2015, SUSTAINABILITY-BASEL, V7, P15570, DOI 10.3390/su71115570
   Formenti Beatrice, 2022, Infez Med, V30, P30, DOI 10.53854/liim-3001-4
   Gnanvi JE, 2021, INFECT DIS MODEL, V6, P258, DOI 10.1016/j.idm.2020.12.008
   Keitt TH, 2002, ECOGRAPHY, V25, P616, DOI 10.1034/j.1600-0587.2002.250509.x
   Liaw A., 2002, R NEWS, V2, P18
   Liu MY, 2021, SCI TOTAL ENVIRON, V777, DOI 10.1016/j.scitotenv.2021.145992
   Ma YL, 2020, SCI TOTAL ENVIRON, V724, DOI 10.1016/j.scitotenv.2020.138226
   Maeda JM, 2021, SCIENCE, V371, P27, DOI 10.1126/science.abf8832
   Maiti A, 2021, SUSTAIN CITIES SOC, V68, DOI 10.1016/j.scs.2021.102784
   Manda SOM, 2021, INT J ENV RES PUB HE, V18, DOI 10.3390/ijerph182010783
   Mbow M, 2020, SCIENCE, V369, P624, DOI 10.1126/science.abd3902
   Millard K, 2015, REMOTE SENS-BASEL, V7, P8489, DOI 10.3390/rs70708489
   Neves JMM, 2023, TROP MED INFECT DIS, V8, DOI 10.3390/tropicalmed8040198
   Nordling L, 2020, SCIENCE, V369, P756, DOI 10.1126/science.369.6505.756
   Oleribe OO, 2019, INT J GEN MED, V12, P395, DOI 10.2147/IJGM.S223882
   Oshan TM, 2020, INT J HEALTH GEOGR, V19, DOI 10.1186/s12942-020-00204-6
   Paraskevis D, 2021, SCI TOTAL ENVIRON, V768, DOI 10.1016/j.scitotenv.2020.144578
   Prata DN, 2020, SCI TOTAL ENVIRON, V729, DOI 10.1016/j.scitotenv.2020.138862
   Sannigrahi S, 2020, SUSTAIN CITIES SOC, V62, DOI 10.1016/j.scs.2020.102418
   Snyder BF, 2020, HEALTH PLACE, V66, DOI 10.1016/j.healthplace.2020.102471
   Su D., 2020, medRxiv, DOI [10.2139/ssrn.3582852, DOI 10.2139/SSRN.3582852]
   Taboe HB, 2020, MATH BIOSCI, V328, DOI 10.1016/j.mbs.2020.108431
   Tamasiga P, 2022, J SOCIAL EC DEV, V24, P493, DOI 10.1007/s40847-022-00184-2
   Thenon N, 2022, PLOS NEGLECT TROP D, V16, DOI 10.1371/journal.pntd.0010735
   Tsinda Emmanuel Kagning, 2021, Bull Natl Res Cent, V45, P133, DOI 10.1186/s42269-021-00589-9
   Upadhyaya A, 2022, J HEALTH RES, V36, P166, DOI 10.1108/JHR-09-2020-0448
   Uyoga S, 2021, SCIENCE, V371, P79, DOI 10.1126/science.abe1916
   Varkey RS, 2021, J PUBLIC AFF, V21, DOI 10.1002/pa.2532
   Zanobetti A, 2012, P NATL ACAD SCI USA, V109, P6608, DOI 10.1073/pnas.1113070109
   Zhang CH, 2020, J RURAL HEALTH, V36, P433, DOI 10.1111/jrh.12476
NR 48
TC 0
Z9 0
U1 0
U2 0
PU MDPI
PI BASEL
PA ST ALBAN-ANLAGE 66, CH-4052 BASEL, SWITZERLAND
EI 2571-905X
J9 STATS-BASEL
JI Stats
PD DEC
PY 2024
VL 7
IS 4
BP 1084
EP 1098
DI 10.3390/stats7040064
PG 15
WC Mathematics, Interdisciplinary Applications; Statistics & Probability
WE Emerging Sources Citation Index (ESCI)
SC Mathematics
GA Q7S5H
UT WOS:001386629300001
OA gold
DA 2025-02-04
ER

PT J
AU Marchiori, PE
   Lino, AMM
   Machado, LR
   Pedalini, LM
   Boulos, M
   Scaff, M
AF Marchiori, Paulo E.
   Lino, Angelina M. M.
   Machado, Luis R.
   Pedalini, Livia M.
   Boulos, Marcos
   Scaff, Milberto
TI Neuroinfection survey at a neurological ward in a Brazilian tertiary
   teaching hospital
SO CLINICS
LA English
DT Article
DE Infectious Diseases; Nervous System; Tropical Medicine; Epidemiology;
   Neurology
ID CENTRAL-NERVOUS-SYSTEM; DISEASE; SCHISTOSOMIASIS; INFECTIONS
AB OBJECTIVES: This study was undertaken to characterize the neuroinfection profile in a tertiary neurological ward.
   INTRODUCTION: Neuroinfection is a worldwide concern and bacterial meningitis, tetanus and cerebral malaria have been reported as the commonest causes in developing countries.
   METHODS: From 1999 to 2007, all patients admitted to the Neurology Ward of Hospital das Clinicas, Sao Paulo University School of Medicine because of neuroinfection had their medical records reviewed. Age, gender, immunological status, neurological syndrome at presentation, infectious agent and clinical outcome were recorded.
   RESULTS: Three hundred and seventy four cases of neuroinfectious diseases accounted for 4.2% of ward admissions and the identification of infectious agent was successful in 81% of cases. Mean age was 40.5 +/- 13.4 years, 63.8% were male, 19.7% were immunocompromised patients and meningoencephalitis was the most common clinical presentation despite infectious agent. Viruses and bacteria were equally responsible for 29.4% of neuroinfectious diseases; parasitic, fungal and prion infections accounted for 28%, 9.6% and 3.5% respectively. Human immunodeficiency virus (HIV), herpes simplex virus 1 (HSV1), Mycobacterium tuberculosis, Treponema pallidum, Taenia solium, Schistosoma mansoni, Cryptococcus neoformans and Histoplasma capsulatum were the more common infectious pathogens in the patients. Infection mortality rate was 14.2%, of which 62.3% occurred in immunocompetent patients.
   CONCLUSION: Our institution appeared to share some results with developed and developing countries. Comparison with literature may be considered as quality control to health assistance.
C1 [Marchiori, Paulo E.; Lino, Angelina M. M.; Machado, Luis R.; Scaff, Milberto] Univ Sao Paulo, Fac Med, Hosp Clin, Dept Neurol, Sao Paulo, Brazil.
   [Pedalini, Livia M.] Publ Hlth Fac, Sao Paulo, Brazil.
   [Boulos, Marcos] Univ Sao Paulo, Fac Med, Hosp Clin, Dept Infect Dis, Sao Paulo, Brazil.
C3 Universidade de Sao Paulo; Universidade de Sao Paulo
RP Marchiori, PE (corresponding author), Univ Sao Paulo, Fac Med, Hosp Clin, Dept Neurol, Sao Paulo, Brazil.
EM marchiori@hcnet.usp.br
CR Chapp-Jumbo Emmanuel N, 2006, Afr Health Sci, V6, P55
   de Andrade DC, 2007, NEUROLOGY, V69, pE12, DOI 10.1212/01.wnl.0000277047.22403.8d
   García HH, 2003, LANCET, V362, P547, DOI 10.1016/S0140-6736(03)14117-7
   Gardner E., 1993, Peripheral Neuropathy, P8
   Goldstein W, 2007, EUR J INTERN MED, V18, P504, DOI 10.1016/j.ejim.2007.02.017
   Hatz CFR, 2005, J TRAVEL MED, V12, P1, DOI 10.2310/7060.2005.00001
   Hopkins DR, 2008, ANN NY ACAD SCI, V1136, P45, DOI 10.1196/annals.1425.015
   Hotez PJ, 2009, BIOLOGICALS, V37, P160, DOI 10.1016/j.biologicals.2009.02.008
   Jaren O, 2006, NEUROLOGIST, V12, P245, DOI 10.1097/01.nrl.0000240859.97587.48
   Jmor F, 2008, VIROL J, V5, DOI 10.1186/1743-422X-5-134
   King CH, 2008, CHRONIC ILLN, V4, P65, DOI 10.1177/1742395307084407
   Krcmery V, 2007, NEUROENDOCRINOL LETT, V28, P5
   Marchiori PE, 2007, J HEART LUNG TRANSPL, V26, P1091, DOI 10.1016/j.healun.2007.07.043
   Mata-Essayag S, 2008, MEDICINE, V87, P193, DOI 10.1097/MD.0b013e31817fa2a8
   Njambi S, 2007, NEUROENDOCRINOL LETT, V28, P25
   Prasad KN, 2008, J BIOSCIENCES, V33, P571, DOI 10.1007/s12038-008-0075-y
   Shears P, 2007, J HOSP INFECT, V67, P217, DOI 10.1016/j.jhin.2007.08.016
   Soumaré M, 2005, MED MALADIES INFECT, V35, P383, DOI 10.1016/j.medmal.2005.03.009
   Steiner I, 2005, EUR J NEUROL, V12, P331, DOI 10.1111/j.1468-1331.2005.01126.x
   Sundaram C, 2006, HISTOPATHOLOGY, V49, P396, DOI 10.1111/j.1365-2559.2006.02515.x
   Talabi O A, 2003, West Afr J Med, V22, P150
   Tan K, 2008, NEUROLOGY, V71, P1160, DOI 10.1212/01.wnl.0000327526.71683.b7
   Verma A, 2007, NEUROLOGY CLIN PRACT, P1473
   Wadhwa A, 2008, NEUROLOGIST, V14, P247, DOI 10.1097/NRL.0b013e3181678a7a
NR 24
TC 6
Z9 6
U1 0
U2 6
PU HOSPITAL CLINICAS, UNIV SAO PAULO
PI SAO PAULO
[truncated: 3,306,957 more chars]
