# Supplementary material for: Unraveling the HIV-malaria interactions: a bibliometric analysis of global research trends and emerging insights
Source: Front Microbiol. 2025 Aug 29;16:1622769. doi: 10.3389/fmicb.2025.1622769 (PMC12426043; doi:10.3389/fmicb.2025.1622769)
Supplement: Supplementary file 1 [file Data_Sheet_1.ZIP › Supplementary Material S2 Raw data/download_2001-2500.txt]

FN Clarivate Analytics Web of Science
VR 1.0
PT J
AU Murdoch, C
   Finn, A
AF Murdoch, C
   Finn, A
TI Chemokine receptors and their role in inflammation and infectious
   diseases
SO BLOOD
LA English
DT Review
ID DUFFY BLOOD-GROUP; MONOCYTE CHEMOATTRACTANT PROTEIN-1; HUMAN
   INTERLEUKIN-8 RECEPTOR; HUMAN ENDOTHELIAL-CELLS; SMOOTH-MUSCLE CELLS;
   HUMAN POLYMORPHONUCLEAR LEUKOCYTES; NEUTROPHIL-ACTIVATING PEPTIDE-2;
   INTERFERON-INDUCIBLE PROTEIN-10; IMMUNODEFICIENCY-VIRUS TYPE-1;
   MACROPHAGE-DERIVED CHEMOKINE
AB Chemokines are small peptides that are potent activators and chemoattractants for leukocyte subpopulations and some nonhemopoietic cells. Their actions are mediated by a family of 7-transmembrane G-protein-coupled receptors, the size of which has grown considerably in recent years and now includes 18 members. Chemokine receptor expression on different cell types and their binding and response to specific chemokines are highly variable. Significant advances have been made in understanding the regulation of chemokine receptor expression and the intracellular signaling mechanisms used in bringing about cell activation. Chemokine receptors have also recently been implicated in several disease states including allergy, psoriasis, atherosclerosis, and malaria. However, most fascinating has been the observation that some of these receptors are used by human immunodeficiency virus type 1 in gaining entry into permissive cells. This review will discuss structural and functional aspects of chemokine receptor biology and will consider the roles these receptors play in inflammation and in infectious diseases. (C) 2000 by The American Society of Hematology.
C1 Univ Sheffield, Sheffield Childrens Hosp, Div Child Hlth, Sheffield S10 2TH, S Yorkshire, England.
C3 Sheffield Children's NHS Foundation Trust; Sheffield Children's
   Hospital; University of Sheffield
RP Univ Sheffield, Sheffield Childrens Hosp, Div Child Hlth, Sheffield S10 2TH, S Yorkshire, England.
EM c.murdoch@sheffield.ac.uk
OI Murdoch, Craig/0000-0001-9724-122X; Finn, Adam/0000-0003-1756-5668
CR Ahuja SK, 1996, J BIOL CHEM, V271, P20545, DOI 10.1074/jbc.271.34.20545
   Alkhatib G, 1996, SCIENCE, V272, P1955, DOI 10.1126/science.272.5270.1955
   AnsariLari MA, 1997, NAT GENET, V16, P221, DOI 10.1038/ng0797-221
   Baba M, 1997, J BIOL CHEM, V272, P14893, DOI 10.1074/jbc.272.23.14893
   Bacon KB, 1996, J EXP MED, V184, P873, DOI 10.1084/jem.184.3.873
   BAGGIOLINI M, 1994, ADV IMMUNOL, V55, P97
   Baggiolini M, 1997, ANNU REV IMMUNOL, V15, P675, DOI 10.1146/annurev.immunol.15.1.675
   BARNWELL JW, 1989, J EXP MED, V169, P1795, DOI 10.1084/jem.169.5.1795
   Bazan JF, 1997, NATURE, V385, P640, DOI 10.1038/385640a0
   BENBARUCH A, 1995, J BIOL CHEM, V270, P22123, DOI 10.1074/jbc.270.38.22123
   Berger EA, 1999, ANNU REV IMMUNOL, V17, P657, DOI 10.1146/annurev.immunol.17.1.657
   BESEMER J, 1989, J BIOL CHEM, V264, P17409
   BIRKENBACH M, 1993, J VIROL, V67, P2209, DOI 10.1128/JVI.67.4.2209-2220.1993
   Biti R, 1997, NAT MED, V3, P252, DOI 10.1038/nm0397-252
   Bleul CC, 1996, NATURE, V382, P829, DOI 10.1038/382829a0
   Boisvert WA, 1998, J CLIN INVEST, V101, P353, DOI 10.1172/JCI1195
   BOKOCH GM, 1995, BLOOD, V86, P1649, DOI 10.1182/blood.V86.5.1649.bloodjournal8651649
   Bonecchi R, 1999, J IMMUNOL, V162, P474
   Bonini JA, 1997, DNA CELL BIOL, V16, P1249, DOI 10.1089/dna.1997.16.1249
   Boring L, 1998, NATURE, V394, P894, DOI 10.1038/29788
   Campbell JJ, 1998, J CELL BIOL, V141, P1053, DOI 10.1083/jcb.141.4.1053
   Chan DC, 1997, CELL, V89, P263, DOI 10.1016/S0092-8674(00)80205-6
   CHARO IF, 1994, P NATL ACAD SCI USA, V91, P2752, DOI 10.1073/pnas.91.7.2752
   CHAUDHURI A, 1989, J BIOL CHEM, V264, P13770
   Chaudhuri A, 1997, BLOOD, V89, P701, DOI 10.1182/blood.V89.2.701
   CHAUDHURI A, 1993, P NATL ACAD SCI USA, V90, P10793, DOI 10.1073/pnas.90.22.10793
   CHEE MS, 1990, NATURE, V344, P774, DOI 10.1038/344774a0
   Choe H, 1998, SEMIN IMMUNOL, V10, P249, DOI 10.1006/smim.1998.0127
   CHUNTHARAPAI A, 1994, J IMMUNOL, V153, P5682
   COCCHI F, 1995, SCIENCE, V270, P1811, DOI 10.1126/science.270.5243.1811
   Cole KE, 1998, J EXP MED, V187, P2009, DOI 10.1084/jem.187.12.2009
   COMBADIERE C, 1995, J BIOL CHEM, V270, P29671
   Connor RI, 1997, J EXP MED, V185, P621, DOI 10.1084/jem.185.4.621
   D'Ambrosio D, 1998, J IMMUNOL, V161, P5111
   DAHINDEN CA, 1994, J EXP MED, V179, P751, DOI 10.1084/jem.179.2.751
   DARBONNE WC, 1991, J CLIN INVEST, V88, P1362, DOI 10.1172/JCI115442
   Daugherty BL, 1996, J EXP MED, V183, P2349, DOI 10.1084/jem.183.5.2349
   Deng HK, 1996, NATURE, V381, P661, DOI 10.1038/381661a0
   DOBNER T, 1992, EUR J IMMUNOL, V22, P2795, DOI 10.1002/eji.1830221107
   Doms RW, 1997, VIROLOGY, V235, P179, DOI 10.1006/viro.1997.8703
   Doranz BJ, 1996, CELL, V85, P1149, DOI 10.1016/S0092-8674(00)81314-8
   Dragic T, 1996, NATURE, V381, P667, DOI 10.1038/381667a0
   Elsner J, 1998, EUR J IMMUNOL, V28, P2152, DOI 10.1002/(SICI)1521-4141(199807)28:07<2152::AID-IMMU2152>3.0.CO;2-G
   Endres MJ, 1996, CELL, V87, P745, DOI 10.1016/S0092-8674(00)81393-8
   Farzan M, 1999, CELL, V96, P667, DOI 10.1016/S0092-8674(00)80577-2
   Feng Y, 1996, SCIENCE, V272, P872, DOI 10.1126/science.272.5263.872
   Fong AM, 1998, J EXP MED, V188, P1413, DOI 10.1084/jem.188.8.1413
   Forssmann U, 1997, J EXP MED, V185, P2171, DOI 10.1084/jem.185.12.2171
   Fujisawa N, 1999, CYTOKINE, V11, P231, DOI 10.1006/cyto.1998.0418
   Ganju RK, 1998, BLOOD, V91, P791, DOI 10.1182/blood.V91.3.791.791_791_797
   GAO JL, 1994, J BIOL CHEM, V269, P28539
   GAVETT SH, 1994, AM J RESP CELL MOL, V10, P587, DOI 10.1165/ajrcmb.10.6.8003337
   GERARD C, 1994, ANNU REV IMMUNOL, V12, P775, DOI 10.1146/annurev.immunol.12.1.775
   Gerber BO, 1997, CURR BIOL, V7, P836, DOI 10.1016/S0960-9822(06)00371-X
   Giancarlo B, 1996, EUR J IMMUNOL, V26, P3238, DOI 10.1002/eji.1830261260
   GOLDMAN DW, 1982, J IMMUNOL, V129, P1600
   Gong XQ, 1997, J BIOL CHEM, V272, P11682, DOI 10.1074/jbc.272.18.11682
   Gosling J, 1999, J CLIN INVEST, V103, P773, DOI 10.1172/JCI5624
   Greaves DR, 1997, J EXP MED, V186, P837, DOI 10.1084/jem.186.6.837
   GriffithsJohnson DA, 1997, METHOD ENZYMOL, V288, P241
   GROB PM, 1990, J BIOL CHEM, V265, P8311
   Gu L, 1998, MOL CELL, V2, P275, DOI 10.1016/S1097-2765(00)80139-2
   GUPTA SK, 1994, J CELL BIOL, V127, P1121, DOI 10.1083/jcb.127.4.1121
   Gupta SK, 1998, J BIOL CHEM, V273, P4282, DOI 10.1074/jbc.273.7.4282
   Hadley TJ, 1997, BLOOD, V89, P3077, DOI 10.1182/blood.V89.9.3077
   HADLEY TJ, 1994, J CLIN INVEST, V94, P985, DOI 10.1172/JCI117465
   Han KH, 1998, ARTERIOSCL THROM VAS, V18, P1983, DOI 10.1161/01.ATV.18.12.1983
   HANAHAN DJ, 1986, ANNU REV BIOCHEM, V55, P483, DOI 10.1146/annurev.bi.55.070186.002411
   Hayes IM, 1998, ARTERIOSCL THROM VAS, V18, P397, DOI 10.1161/01.ATV.18.3.397
   HEIBER M, 1995, DNA CELL BIOL, V14, P25, DOI 10.1089/dna.1995.14.25
   HOLMES WE, 1991, SCIENCE, V253, P1278, DOI 10.1126/science.1840701
   Horuk R, 1996, J LEUKOCYTE BIOL, V59, P29, DOI 10.1002/jlb.59.1.29
   HORUK R, 1993, SCIENCE, V261, P1182, DOI 10.1126/science.7689250
   Horuk R, 1998, J BIOL CHEM, V273, P386, DOI 10.1074/jbc.273.1.386
   Huang RY, 1998, MOL CELL BIOL, V18, P7130, DOI 10.1128/MCB.18.12.7130
   Imai T, 1997, J BIOL CHEM, V272, P15036, DOI 10.1074/jbc.272.23.15036
   Imai T, 1998, J BIOL CHEM, V273, P1764, DOI 10.1074/jbc.273.3.1764
   Imai T, 1997, CELL, V91, P521, DOI 10.1016/S0092-8674(00)80438-9
   IWAMOTO S, 1995, BLOOD, V85, P622, DOI 10.1182/blood.V85.3.622.bloodjournal853622
   Jiang Y, 1998, J NEUROIMMUNOL, V86, P1, DOI 10.1016/S0165-5728(98)00005-8
   Jourdan P, 1998, J IMMUNOL, V160, P4153
   Kampen GT, 1998, J ALLERGY CLIN IMMUN, V101, pS52
   Kanazawa N, 1999, EUR J IMMUNOL, V29, P1925, DOI 10.1002/(SICI)1521-4141(199906)29:06<1925::AID-IMMU1925>3.0.CO;2-U
   KASAHARA T, 1999, 1 INT C CYT CHEM INF
   KAY AB, 1992, BRIT MED BULL, V48, P51, DOI 10.1093/oxfordjournals.bmb.a072541
   KENNEDY J, 1995, J IMMUNOL, V155, P203
   Khandaker MH, 1999, BLOOD, V93, P2173, DOI 10.1182/blood.V93.7.2173.407a06_2173_2185
   Kita H, 1996, J EXP MED, V183, P2421, DOI 10.1084/jem.183.6.2421
   Kitaura M, 1996, J BIOL CHEM, V271, P7725, DOI 10.1074/jbc.271.13.7725
   KOCH AE, 1992, SCIENCE, V258, P1798, DOI 10.1126/science.1281554
   Kuang YN, 1996, J BIOL CHEM, V271, P3975
   Kunkel SL, 1996, J LEUKOCYTE BIOL, V59, P6, DOI 10.1002/jlb.59.1.6
   LAWRENCE MB, 1991, CELL, V65, P859, DOI 10.1016/0092-8674(91)90393-D
   Lee B, 1998, J VIROL, V72, P7450, DOI 10.1128/JVI.72.9.7450-7458.1998
   LEE J, 1992, J BIOL CHEM, V267, P16283
   Legler DF, 1998, J EXP MED, V187, P655, DOI 10.1084/jem.187.4.655
   LEMSTER BH, 1995, CLIN EXP IMMUNOL, V99, P148
   LIAO F, 1995, J EXP MED, V182, P1301, DOI 10.1084/jem.182.5.1301
   Liao F, 1999, J IMMUNOL, V162, P186
   Liu R, 1996, CELL, V86, P367, DOI 10.1016/S0092-8674(00)80110-5
   LLOYD AR, 1995, J BIOL CHEM, V270, P28188
   LOETSCHER M, 1994, J BIOL CHEM, V269, P232
   Loetscher M, 1996, J EXP MED, V184, P963, DOI 10.1084/jem.184.3.963
   Loetscher P, 1996, J EXP MED, V184, P569, DOI 10.1084/jem.184.2.569
   Lukacs NW, 1998, INT J CLIN LAB RES, V28, P91, DOI 10.1007/s005990050025
   Lukacs NW, 1996, J LEUKOCYTE BIOL, V59, P13, DOI 10.1002/jlb.59.1.13
   Ma Q, 1998, P NATL ACAD SCI USA, V95, P9448, DOI 10.1073/pnas.95.16.9448
   MAIONE TE, 1990, SCIENCE, V247, P77, DOI 10.1126/science.1688470
   MANNA SK, 1995, FEBS LETT, V367, P117, DOI 10.1016/0014-5793(95)00525-E
   MARSH W L, 1975, Critical Reviews in Clinical Laboratory Sciences, V5, P387, DOI 10.3109/10408367509107049
   Mellado M, 1998, J IMMUNOL, V161, P805
   MICHEL G, 1992, FEBS LETT, V305, P241, DOI 10.1016/0014-5793(92)80677-9
   MILLER LH, 1975, SCIENCE, V189, P561, DOI 10.1126/science.1145213
   MILLER MD, 1992, P NATL ACAD SCI USA, V89, P2950, DOI 10.1073/pnas.89.7.2950
   MORIRUCHI H, 1999, 1 INT C CYT CHEM INF
   MOSCATELLI D, 1987, J CELL PHYSIOL, V131, P123, DOI 10.1002/jcp.1041310118
   MOSER B, 1991, J BIOL CHEM, V266, P10666
   Murdoch C, 1999, IMMUNOLOGY, V98, P36
   Murdoch C, 1999, CYTOKINE, V11, P704, DOI 10.1006/cyto.1998.0465
   Murphy Philip M., 1996, Cytokine and Growth Factor Reviews, V7, P47, DOI 10.1016/1359-6101(96)00009-3
   MURPHY PM, 1994, ANNU REV IMMUNOL, V12, P593, DOI 10.1146/annurev.immunol.12.1.593
   MURPHY PM, 1991, SCIENCE, V253, P1280, DOI 10.1126/science.1891716
   Nagasawa T, 1996, NATURE, V382, P635, DOI 10.1038/382635a0
   Napolitano M, 1996, J IMMUNOL, V157, P2759
   NELKEN NA, 1991, J CLIN INVEST, V88, P1121, DOI 10.1172/JCI115411
   NEOTE K, 1993, J BIOL CHEM, V268, P12247
   NEOTE K, 1993, CELL, V72, P415, DOI 10.1016/0092-8674(93)90118-A
   Nibbs RJB, 1997, J BIOL CHEM, V272, P32078, DOI 10.1074/jbc.272.51.32078
   NICHOLS ME, 1987, J EXP MED, V166, P776, DOI 10.1084/jem.166.3.776
   Oberlin E, 1996, NATURE, V382, P833, DOI 10.1038/382833a0
   Penton-Rol G, 1998, J IMMUNOL, V160, P3869
   Perera LP, 1999, J IMMUNOL, V162, P2606
   PETZELBAUER P, 1995, CYTOKINE, V7, P267, DOI 10.1006/cyto.1995.0031
   PEVERI P, 1988, J EXP MED, V167, P1547, DOI 10.1084/jem.167.5.1547
   Ponath PD, 1996, J CLIN INVEST, V97, P604, DOI 10.1172/JCI118456
   POWER CA, 1995, J BIOL CHEM, V270, P19495, DOI 10.1074/jbc.270.33.19495
   Rabut GEE, 1998, J VIROL, V72, P3464, DOI 10.1128/JVI.72.4.3464-3468.1998
   Raport CJ, 1996, J BIOL CHEM, V271, P17161, DOI 10.1074/jbc.271.29.17161
   Reape TJ, 1999, AM J PATHOL, V154, P365, DOI 10.1016/S0002-9440(10)65283-2
   Roos RS, 1997, J BIOL CHEM, V272, P17251, DOI 10.1074/jbc.272.28.17251
   ROSS R, 1995, ANNU REV PHYSIOL, V57, P791, DOI 10.1146/annurev.ph.57.030195.004043
   ROT A, 1993, EUR J IMMUNOL, V23, P303, DOI 10.1002/eji.1830230150
   Ruffing N, 1998, CELL IMMUNOL, V189, P160, DOI 10.1006/cimm.1998.1379
   SAMANTA AK, 1989, J EXP MED, V169, P1185, DOI 10.1084/jem.169.3.1185
   SAMANTA AK, 1990, J BIOL CHEM, V265, P183
   Samson M, 1996, NATURE, V382, P722, DOI 10.1038/382722a0
   Samson M, 1996, EUR J IMMUNOL, V26, P3021, DOI 10.1002/eji.1830261230
   Samson M, 1996, BIOCHEMISTRY-US, V35, P3362, DOI 10.1021/bi952950g
   Schecter AD, 1997, J BIOL CHEM, V272, P28568, DOI 10.1074/jbc.272.45.28568
   SCHIFFMANN E, 1975, P NATL ACAD SCI USA, V72, P1059, DOI 10.1073/pnas.72.3.1059
   SCHONBECK U, 1995, J IMMUNOL, V154, P2375
   Schroder JM, 1996, J LEUKOCYTE BIOL, V59, P1
   SCHULZ BS, 1993, J IMMUNOL, V151, P4399
   Sica A, 1997, J EXP MED, V185, P969, DOI 10.1084/jem.185.5.969
   Sozzani S, 1998, J EXP MED, V187, P439, DOI 10.1084/jem.187.3.439
   SPRINGER TA, 1994, CELL, V76, P301, DOI 10.1016/0092-8674(94)90337-9
   Standiford TJ, 1996, J LEUKOCYTE BIOL, V59, P24, DOI 10.1002/jlb.59.1.24
   STRIETER RM, 1995, J BIOL CHEM, V270, P27348, DOI 10.1074/jbc.270.45.27348
   SZABO MC, 1995, J BIOL CHEM, V270, P25348, DOI 10.1074/jbc.270.43.25348
   Tachibana K, 1998, NATURE, V393, P591, DOI 10.1038/31261
   Taha RA, 1999, J ALLERGY CLIN IMMUN, V103, P476, DOI 10.1016/S0091-6749(99)70474-4
   TANAKA Y, 1993, IMMUNOL TODAY, V14, P111, DOI 10.1016/0167-5699(93)90209-4
   TAUB DD, 1993, J EXP MED, V177, P1809, DOI 10.1084/jem.177.6.1809
   Tiffany HL, 1997, J EXP MED, V186, P165, DOI 10.1084/jem.186.1.165
   TOURNAMILLE C, 1995, HUM GENET, V95, P407, DOI 10.1007/BF00208965
   TOURNAMILLE C, 1995, NAT GENET, V10, P224, DOI 10.1038/ng0695-224
   Tsou CL, 1998, J EXP MED, V188, P603, DOI 10.1084/jem.188.3.603
   Turner SJ, 1998, J BIOL CHEM, V273, P25987, DOI 10.1074/jbc.273.40.25987
   TUSCHIL A, 1992, J INVEST DERMATOL, V99, P294, DOI 10.1111/1523-1747.ep12616634
   Uguccioni M, 1997, J CLIN INVEST, V100, P1137, DOI 10.1172/JCI119624
   VANRIPER G, 1993, J EXP MED, V177, P851, DOI 10.1084/jem.177.3.851
   Vicari AP, 1997, IMMUNITY, V7, P291, DOI 10.1016/S1074-7613(00)80531-2
   Volin MV, 1998, BIOCHEM BIOPH RES CO, V242, P46, DOI 10.1006/bbrc.1997.7890
   Wang WK, 1998, P NATL ACAD SCI USA, V95, P5740, DOI 10.1073/pnas.95.10.5740
   Wang XK, 1996, J BIOL CHEM, V271, P24286, DOI 10.1074/jbc.271.39.24286
   WATSON B, 1994, G PROTEIN LINKED REC
   Weber C, 1999, ATHEROSCLEROSIS, V145, P115, DOI 10.1016/S0021-9150(99)00021-0
   Wolf M, 1998, EUR J IMMUNOL, V28, P164, DOI 10.1002/(SICI)1521-4141(199801)28:01<164::AID-IMMU164>3.3.CO;2-J
   WU DQ, 1993, SCIENCE, V261, P101, DOI 10.1126/science.8316840
   Wu LJ, 1996, NATURE, V384, P179, DOI 10.1038/384179a0
   YAMAGAMI S, 1994, BIOCHEM BIOPH RES CO, V202, P1156, DOI 10.1006/bbrc.1994.2049
   Yanagihara S, 1998, J IMMUNOL, V161, P3096
   Ying S, 1997, EUR J IMMUNOL, V27, P3507, DOI 10.1002/eji.1830271252
   Yoshida R, 1997, J BIOL CHEM, V272, P13803, DOI 10.1074/jbc.272.21.13803
   Yoshida T, 1998, J BIOL CHEM, V273, P16551, DOI 10.1074/jbc.273.26.16551
   YOSHIMURA T, 1990, J IMMUNOL, V145, P292
   Youn BS, 1998, BLOOD, V91, P3118, DOI 10.1182/blood.V91.9.3118.3118_3118_3126
   YUE TL, 1994, CIRC RES, V75, P1, DOI 10.1161/01.RES.75.1.1
   Zaballos A, 1996, BIOCHEM BIOPH RES CO, V227, P846, DOI 10.1006/bbrc.1996.1595
   Zaballos A, 1999, J IMMUNOL, V162, P5671
   Zeibecoglou K, 1999, J ALLERGY CLIN IMMUN, V103, P99, DOI 10.1016/S0091-6749(99)70532-4
   Zella D, 1998, BLOOD, V91, P4444, DOI 10.1182/blood.V91.12.4444.412k46_4444_4450
   Zimmermann N, 1998, BBA-GENE STRUCT EXPR, V1442, P170, DOI 10.1016/S0167-4781(98)00162-6
   Zingoni A, 1998, J IMMUNOL, V161, P547
NR 194
TC 641
Z9 808
U1 0
U2 51
PU AMER SOC HEMATOLOGY
PI WASHINGTON
PA 2021 L ST NW, SUITE 900, WASHINGTON, DC 20036 USA
SN 0006-4971
EI 1528-0020
J9 BLOOD
JI Blood
PD MAY 15
PY 2000
VL 95
IS 10
BP 3032
EP 3043
PG 12
WC Hematology
WE Science Citation Index Expanded (SCI-EXPANDED)
SC Hematology
GA 312PE
UT WOS:000086951000006
PM 10807766
DA 2025-02-04
ER

PT J
AU Okello, D
   Kang, Y
AF Okello, Denis
   Kang, Youngmin
TI Ethnopharmacological Potentials of <i>Warburgia ugandensis</i> on
   Antimicrobial Activities
SO CHINESE JOURNAL OF INTEGRATIVE MEDICINE
LA English
DT Review
DE Ethnopharmacological potential; Warburgia ugandensis; greenheart;
   pharmacological activity; review
ID MEDICINAL-PLANTS; ASTHMA; RESISTANCE; EXTRACTS; TANNINS
AB Warburgia ugandensis (W. ugandensis) is known by various names, including the East African greenheart, pepper bark tree, and Ugandan greenheart, and has a rich history of extensive use in the treatment of a host of human diseases in many African countries. This review is based on the botany and ethnopharmacological potentials of W. ugandensis for the treatment of pneumonia, asthma, malaria, candidiasis, skin infections, human immunodeficiency virus opportunistic infections, diarrhea, and measles given the common use in the management of these diseases. Extracts from W. ugandensis have strong antimicrobial activities against a broad spectrum of pathogens mainly because of the presence of abundant terpenoids, drimane, and coloratane type sesquditerpenoids amongst which are ugandensial, warburganal, mukaadial, and other secondary metabolites, such as tannins, flavonoids, saponins, steroids, and mannitol. This group of compounds gives the plant a high therapeutic value. Based on the review, there is a need for identification and isolation of the highly therapeutic phytochemical constituents and a drive for more preclinical and clinical trials to validate the safety and efficacy of the extracts. This gives basis for the potential development of new therapeutic drugs from the plant.
C1 [Okello, Denis; Kang, Youngmin] Univ Sci & Technol, Daejeon, South Korea.
   [Okello, Denis] Gombe Secondary Sch, POB 192, Butambala Mpigi, Uganda.
   [Okello, Denis; Kang, Youngmin] Korea Inst Oriental Med, Herbal Med Res Div, Daejeon 34054, South Korea.
C3 University of Science & Technology (UST); Korea Institute of Oriental
   Medicine (KIOM)
RP Kang, Y (corresponding author), Univ Sci & Technol, Daejeon, South Korea.; Kang, Y (corresponding author), Korea Inst Oriental Med, Herbal Med Res Div, Daejeon 34054, South Korea.
EM ymkang@kiom.re.kr
RI OKELLO, DENIS/JVO-8416-2024
CR Ahmed M, 2013, J HELMINTHOL, V87, P174, DOI 10.1017/S0022149X1200020X
   [Anonymous], 2006, GENETIC VARIATION WA
   [Anonymous], 2005, WHO Traditional Medicine Strategy 2002-2005
   Asiimwe S, 2013, J ETHNOPHARMACOL, V150, P639, DOI 10.1016/j.jep.2013.09.017
   Beentje H., 1994, KENYA TREES SHRUBS L, P112
   Bele Archana A., 2010, Asian Journal of Plant Sciences, V9, P209
   Bessong PO, 2005, J ETHNOPHARMACOL, V99, P83, DOI 10.1016/j.jep.2005.01.056
   Chung KT, 1998, TRENDS FOOD SCI TECH, V9, P168, DOI 10.1016/S0924-2244(98)00028-4
   Cohen BE, 2014, TRENDS HEAR, V18, DOI 10.1177/2331216514541361
   CURRAN JP, 1980, PEDIATRICS, V66, P285
   Dharani N., 2002, FIELD GUIDE COMMON T
   Ekpo OE, 2007, S AFR J SCI, V103, P201
   El-Kamali H. H., 1997, Fitoterapia, V68, P527
   Frum Y, 2005, S AFR J BOT, V71, P447, DOI 10.1016/S0254-6299(15)30119-8
   Geyid A, 2005, J ETHNOPHARMACOL, V97, P421, DOI 10.1016/j.jep.2004.08.021
   Girum T, 2018, ARCH PUBLIC HEALTH, V76, DOI 10.1186/s13690-018-0299-8
   Jennette JC, 2013, ARTHRITIS RHEUM-US, V65, P1, DOI 10.1002/art.37715
   Kabra SK, 2013, COCHRANE DB SYST REV, DOI 10.1002/14651858.CD001477.pub4
   Kang YoungMin Kang YoungMin, 2018, Journal of Medicinal Plants Research, V12, P448, DOI 10.5897/jmpr2018.6626
   Karani LW, 2013, S AFR J BOT, V88, P183, DOI 10.1016/j.sajb.2013.07.007
   Kiringe J. W., 2006, Ethnobotany Research and Applications, V4, P61
   Kisangau DP, 2007, J ETHNOBIOL ETHNOMED, V3, DOI 10.1186/1746-4269-3-29
   Kokwaro J.O., 2009, Medicinal Plants of East Africa
   Komakech R, 2017, EVID-BASED COMPL ALT, V2017, DOI 10.1155/2017/3014019
   Kourkoumpetis TK, 2011, MYCOPATHOLOGIA, V171, P85, DOI 10.1007/s11046-010-9369-3
   Kuglerova M, 2011, AFR J BIOTECHNOL, V10, P3628
   Lemanske RF, 2010, J ALLERGY CLIN IMMUN, V125, pS95, DOI 10.1016/j.jaci.2009.10.047
   Leonard CM, 2015, J ETHNOPHARMACOL, V165, P260, DOI 10.1016/j.jep.2015.02.021
   Lovett J., 2006, Field Guide to the Moist Forest Trees of Tanzania
   Lovett J., 1998, WARBURGIA UGANDENSIS
   Manolakaki D, 2010, VIRULENCE, V1, P367, DOI 10.4161/viru.1.5.12796
   Maobe M A., 2012, Academic Journal of Cancer Research, V5, P31
   MAOBE MAG, 2013, GLOBAL J PHARM, V7, P61, DOI DOI 10.1080/03602559.2016.1171878
   Maroyi A, 2014, PHARM BIOL, V52, P378, DOI 10.3109/13880209.2013.837935
   Martinez FD, 2007, EUR RESPIR J, V29, P179, DOI 10.1183/09031936.00087906
   Mbwambo Z. Z., 2009, Tanzania Journal of Health Research, V11, P75
   Merawie Yibeltal, 2013, Journal of Coastal Life Medicine, V1, P233
   Morono DA, 2018, J PHARM CHEM BIOL SC, V6, P1
   Morrissey JP, 1999, MICROBIOL MOL BIOL R, V63, P708, DOI 10.1128/MMBR.63.3.708-724.1999
   Mwitari PG, 2013, PLOS ONE, V8, DOI 10.1371/journal.pone.0065619
   Nakatsuji T, 2016, J INVEST DERMATOL, V136, P2192, DOI 10.1016/j.jid.2016.05.127
   Nanyingi MO, 2008, J ETHNOBIOL ETHNOMED, V4, DOI 10.1186/1746-4269-4-14
   Nanyingi MO., 2010, ETHNIC GROUPS, V16, P17
   Ngure PK, 2009, J MED PLANTS RES, V3, P61, DOI 10.3923/rjmp.2009.61.68
   Njoroge GN, 2006, J ETHNOBIOL ETHNOMED, V2, DOI 10.1186/1746-4269-2-8
   Olila D, 2001, Afr Health Sci, V1, P66
   Olila D., 2001, AFR HEALTH SCI, V1, P121
   Orwa C., 2009, Agroforestree Database: A Tree Reference and Selection Guide Version 4.0
   Pasetto S, 2014, PLOS ONE, V9, DOI 10.1371/journal.pone.0115323
   Rukunga Geoffrey M, 2002, Afr J Health Sci, V9, P81
   TANIGUCHI M, 1978, CHEM PHARM BULL, V26, P2910
   Tintinalli EJ., 2015, EMERGENCY MED COMPRE, V8th ed.
   Tong SYC, 2015, CLIN MICROBIOL REV, V28, P603, DOI 10.1128/CMR.00134-14
   Van Delden C, 1998, EMERG INFECT DIS, V4, P551, DOI 10.3201/eid0404.980405
   Vos T, 2016, Lancet, V388, P1545, DOI [10.1016/S0140-6736(16)31012-1, DOI 10.1016/s0140-6736(16)31678-6]
   WERE P. S., 2015, International Journal of Pharmacognosy and Phytochemical Research, V7, P201
   World Health Organization, 2010, WHO RECOMMENDATIONS
   World Health Organization, World malaria report 2022
   Wube AA, 2005, PHYTOCHEMISTRY, V66, P2309, DOI 10.1016/j.phytochem.2005.07.018
NR 59
TC 5
Z9 6
U1 0
U2 8
PU SPRINGER
PI NEW YORK
PA ONE NEW YORK PLAZA, SUITE 4600, NEW YORK, NY, UNITED STATES
SN 1672-0415
EI 1993-0402
J9 CHIN J INTEGR MED
JI Chin. J. Integr. Med.
PD AUG
PY 2021
VL 27
IS 8
BP 633
EP 640
DI 10.1007/s11655-019-3042-6
PG 8
WC Integrative & Complementary Medicine
WE Science Citation Index Expanded (SCI-EXPANDED)
SC Integrative & Complementary Medicine
GA TQ9JL
UT WOS:000678592000011
PM 31848891
DA 2025-02-04
ER

PT J
AU Lai, SJ
   Li, ZJ
   Wardrop, NA
   Sun, JL
   Head, MG
   Huang, ZJ
   Zhou, S
   Yu, JX
   Zhang, ZK
   Zhou, SS
   Xia, ZG
   Wang, RB
   Zheng, B
   Ruan, Y
   Zhang, L
   Zhou, XN
   Tatem, AJ
   Yu, HJ
AF Lai, Shengjie
   Li, Zhongjie
   Wardrop, Nicola A.
   Sun, Junling
   Head, Michael G.
   Huang, Zhuojie
   Zhou, Sheng
   Yu, Jianxing
   Zhang, Zike
   Zhou, Shui-Sen
   Xia, Zhigui
   Wang, Rubo
   Zheng, Bin
   Ruan, Yao
   Zhang, Li
   Zhou, Xiao-Nong
   Tatem, Andrew J.
   Yu, Hongjie
TI Malaria in China, 2011-2015: an observational study
SO BULLETIN OF THE WORLD HEALTH ORGANIZATION
LA English
DT Article
ID PLASMODIUM-FALCIPARUM MALARIA; IMPORTED MALARIA; GLOBAL FUND;
   ELIMINATION; VIVAX; TRANSITION; SITUATION; BURDEN
AB Objective To ascertain the trends and burden of malaria in China and the costs of interventions for 2011-2015.
   Methods We analysed the spatiotemporal and demographic features of locally transmitted and imported malaria cases using disaggregated surveillance data on malaria from 2011 to 2015, covering the range of dominant malaria vectors in China. The total and mean costs for malaria elimination were calculated by funding sources, interventions and population at risk.
   Findings A total of 17 745 malaria cases, including 123 deaths (0.7%), were reported in mainland China, with 15 840 (89%) being imported cases, mainly from Africa and south-east Asia. Almost all counties of China (2855/2858) had achieved their elimination goals by 2015, and locally transmitted cases dropped from 1469 cases in 2011 to 43 cases in 2015, mainly occurring in the regions bordering Myanmar where Anopheles minimus and An. dirus are the dominant vector species. A total of United States dollars (US$) 134.6 million was spent in efforts to eliminate malaria during 2011-2015, with US$ 57.2 million (43%) from the Global Fund to Fight AIDS, Tuberculosis and Malaria and US$ 77.3 million (57%) from the Chinese central government. The mean annual investment (US$ 27 million) per person at risk (574 million) was US$ 0.05 (standard deviation: 0.03).
   Conclusion The locally transmitted malaria burden in China has decreased. The key challenge is to address the remaining local transmission, as well as to reduce imported cases from Africa and south-east Asia. Continued efforts and appropriate levels of investment are needed in the 2016-2020 period to achieve elimination.
C1 [Lai, Shengjie; Yu, Hongjie] Fudan Univ, Sch Publ Hlth, Dongan Rd, Shanghai 200032, Peoples R China.
   [Li, Zhongjie; Sun, Junling; Huang, Zhuojie; Zhou, Sheng] Chinese Ctr Dis Control & Prevent, Div Infect Dis, Beijing, Peoples R China.
   [Wardrop, Nicola A.; Tatem, Andrew J.] Univ Southampton, Dept Geog & Environm, Southampton, Hants, England.
   [Head, Michael G.] Univ Southampton, Fac Med, Southampton, Hants, England.
   [Head, Michael G.] Univ Southampton, Global Hlth Res Inst, Southampton, Hants, England.
   [Yu, Jianxing] Chinese Acad Med Sci, Inst Pathogen Biol, Beijing, Peoples R China.
   [Zhang, Zike] Zhejiang Univ, Affiliated Hosp 1, Coll Med, Hangzhou, Zhejiang, Peoples R China.
   [Zhou, Shui-Sen; Xia, Zhigui; Wang, Rubo; Zheng, Bin; Ruan, Yao; Zhang, Li; Zhou, Xiao-Nong] Chinese Ctr Dis Control & Prevent, Natl Inst Parasit Dis, Shanghai, Peoples R China.
C3 Fudan University; Chinese Center for Disease Control & Prevention;
   University of Southampton; University of Southampton; University of
   Southampton; Chinese Academy of Medical Sciences - Peking Union Medical
   College; Institute of Pathogen Biology - CAMS; Zhejiang University;
   Chinese Center for Disease Control & Prevention; National Institute of
   Parasitic Diseases, Chinese Center for Disease Control & Prevention
RP Yu, HJ (corresponding author), Fudan Univ, Sch Publ Hlth, Dongan Rd, Shanghai 200032, Peoples R China.
EM cfetpyhj@vip.sina.com
RI Yu, Hongjie/GZK-5351-2022; Zheng, Bin/AGK-1976-2022; Wardrop,
   Nicola/C-3031-2012; Head, Michael/H-6595-2019; Li, Zhongjie/J-1474-2018;
   Zhou, Xiao-Nong/MCJ-7560-2025; Li, Li/AEM-3636-2022; Yu,
   Hongjie/S-7302-2019
OI Head, Michael/0000-0003-1189-0531; Tatem, Andrew/0000-0002-7270-941X;
   YU, Jianxing/0000-0002-9696-2460; Lai, Shengjie/0000-0001-9781-8148; Yu,
   Hongjie/0000-0002-6335-5648
FU National Science Fund for Distinguished Young Scholars of China
   [81525023]; Ministry of Science and Technology of China
   [2016ZX10004222-009, 2017ZX10103001, 2014BAI13B05, 2012ZX10004-201];
   United States National Institutes of Health (Comprehensive International
   Program for Research on AIDS grant) [U19 AI51915]; NIH/NIAID
   [U19AI089674]; Bill & Melinda Gates Foundation [OPP1106427, 1032350,
   OPP1134076, OPP1094793]; Clinton Health Access Initiative; Wellcome
   Trust Sustaining Health Grant [106866/Z/15/Z]; National Institute of
   Allergy and Infectious Diseases [U19AI089674] Funding Source: NIH
   RePORTER
FX This study was supported by grants from the National Science Fund for
   Distinguished Young Scholars of China (No. 81525023); the Ministry of
   Science and Technology of China (2016ZX10004222-009, 2017ZX10103001,
   2014BAI13B05, 2012ZX10004-201); the United States National Institutes of
   Health (Comprehensive International Program for Research on AIDS grant
   U19 AI51915). AJT is supported by funding from NIH/NIAID (U19AI089674),
   the Bill & Melinda Gates Foundation (OPP1106427, 1032350, OPP1134076,
   OPP1094793), the Clinton Health Access Initiative, and a Wellcome Trust
   Sustaining Health Grant (106866/Z/15/Z).
CR [Anonymous], MAL ANN REP SURV SEL
   [Anonymous], TECHN SCHEM CHIN MAL
   [Anonymous], 2016, NAT DAT
   [Anonymous], 2592006 WS NAT HLTH
   [Anonymous], MAL ANN REP SURV SEL
   [Anonymous], MAL ANN REP SURV SEL
   [Anonymous], MAL ANN REP SURV SEL
   [Anonymous], 2012, WORLD MALARIA REPORT
   [Anonymous], CHIN TOUR STAT B
   [Anonymous], STAT B CHIN OUTW DIR
   [Anonymous], GLOBAL FUND FIGHT AI
   [Anonymous], SIT AN PRIOR SETT
   [Anonymous], MAL ANN REP SURV SEL
   [Anonymous], ACT PLAN CHIN MAL EL
   Cao J, 2014, PLOS MED, V11, DOI 10.1371/journal.pmed.1001642
   Chiyaka C, 2013, SCIENCE, V339, P909, DOI 10.1126/science.1229509
   Cohen JM, 2012, MALARIA J, V11, DOI 10.1186/1475-2875-11-122
   Dalrymple U, 2015, BMC MED, V13, DOI 10.1186/s12916-015-0372-x
   Fan VY, 2013, LANCET GLOB HEALTH, V1, pE161, DOI 10.1016/S2214-109X(13)70017-2
   Gaughan AE, 2016, SCI DATA, V3, DOI 10.1038/sdata.2016.5
   Haque U, 2014, LANCET GLOB HEALTH, V2, pE98, DOI 10.1016/S2214-109X(13)70176-1
   Hu T, 2016, INFECT DIS POVERTY, V5, DOI 10.1186/s40249-016-0146-5
   Hu Y, 2016, ACTA TROP, V157, P12, DOI 10.1016/j.actatropica.2016.01.022
   Huang ZJ, 2013, MALARIA J, V12, DOI 10.1186/1475-2875-12-269
   Lai SJ, 2016, SCI REP-UK, V6, DOI 10.1038/srep39524
   Li ZJ, 2016, MALARIA J, V15, DOI 10.1186/s12936-016-1188-7
   Li ZJ, 2015, EMERG INFECT DIS, V21, P864, DOI [10.3201/eid2105.141712, 10.3201/2105.141712]
   Liu YB, 2014, MALARIA J, V13, DOI 10.1186/1475-2875-13-29
   Sinka ME, 2011, PARASITE VECTOR, V4, DOI 10.1186/1756-3305-4-89
   Sinka ME, 2010, PARASITE VECTOR, V3, DOI 10.1186/1756-3305-3-72
   Sun JL, 2016, INFECT DIS POVERTY, V5, DOI 10.1186/s40249-016-0163-4
   Tatem AJ, 2017, LANCET INFECT DIS, V17, P98, DOI 10.1016/S1473-3099(16)30326-7
   Tatem AJ, 2010, P NATL ACAD SCI USA, V107, P12222, DOI 10.1073/pnas.1002971107
   Tusting LS, 2013, LANCET, V382, P963, DOI 10.1016/S0140-6736(13)60851-X
   Wang DQ, 2015, EMERG INFECT DIS, V21, P1861, DOI 10.3201/eid2110.150679
   Wang RB, 2014, ADV PARASIT, V86, P289, DOI 10.1016/B978-0-12-800869-0.00011-1
   Wang RB, 2014, MALARIA J, V13, DOI 10.1186/1475-2875-13-302
   Wangdi K, 2016, LANCET INFECT DIS, V16, pE214, DOI 10.1016/S1473-3099(16)30123-2
   Wangdi K, 2016, LANCET GLOB HEALTH, V4, pE336, DOI 10.1016/S2214-109X(16)00083-8
   WHO, 2013, WORLD MALARIA REPORT 2013, P1
   WHO, 2015, WORLD MAL REP 2015
   World Health Organization, 2016, WORLD MAL REP 2016
   World Health Organization, 2015, Global technical strategy for malaria 20162030
   Zelman B, 2014, PLOS ONE, V9, DOI 10.1371/journal.pone.0115714
   Zhang Q, 2014, MALARIA J, V13, DOI 10.1186/1475-2875-13-419
   Zhou S, 2016, MALARIA J, V15, DOI 10.1186/s12936-016-1093-0
   ZHOU ZJ, 1981, B WORLD HEALTH ORGAN, V59, P931
NR 47
TC 24
Z9 27
U1 1
U2 13
PU WORLD HEALTH ORGANIZATION
PI GENEVA 27
PA MARKETING AND DISSEMINATION, CH-1211 GENEVA 27, SWITZERLAND
SN 0042-9686
EI 1564-0604
J9 B WORLD HEALTH ORGAN
JI Bull. World Health Organ.
PD AUG
PY 2017
VL 95
IS 8
BP 564
EP 573
DI 10.2471/BLT.17.191668
PG 10
WC Public, Environmental & Occupational Health
WE Science Citation Index Expanded (SCI-EXPANDED)
SC Public, Environmental & Occupational Health
GA FG0PA
UT WOS:000409461100011
PM 28804168
OA Green Submitted, Green Accepted, gold, Green Published
DA 2025-02-04
ER

PT J
AU Pandlan, P
AF Pandlan, Pitchaimuthu
TI Clinical Utilization of Non-Anticoagulant - A Review
SO INTERNATIONAL JOURNAL OF PHARMACEUTICAL INVESTIGATION
LA English
DT Review
DE Non-anticoagulant; Cancer; Anti-tumor; Asthma; Clinical trials; Fracture
ID MOLECULAR-WEIGHT HEPARIN; INTRAVENOUS UNFRACTIONATED HEPARIN;
   PULMONARY-EMBOLISM; INHALED HEPARIN; ENDOTHELIAL-CELLS; INITIAL
   TREATMENT; ENOXAPARIN; ACTIVATION; INHIBITION; BRONCHOCONSTRICTION
AB Heparin is used as anticoagulant for long period and also other activities both experimentally and clinically. The heparin is prepared by many methods namely enzymatic hydrolysis, chemical hydrolysis by removing the antithrombin binding sites or inactivating functional groups or units of this sequence. In non-anticoagulant treatments the therapeutic spectrum helps to the structural variations to treat different diseases. Sulfated non-anticoagulant heparins (S-NACHs) might be preferred for potential clinical use in cancer patients without affecting hemostasis. Among still some of the drugs or its derivatives are undergoing the clinical trials for various non-anticoagulant diseases. This review analyses the effects of this group of drugs on non-anticoagulant heparin, acute pulmonary embolism, oral pulmonary embolism, Non anticoagulant in cancer, Antitumor activities of LMWHs, dermatology, Effects of non-anticoagulant on Fractures such as bone metabolism, bone mineral density, Anti-inflammatory, asthma, Malaria Parasites, Anti-Human Immunodeficiency Virus, Non-anticoagulant activities of LMWHs with their mechanism, Non-anticoagulant pharmacological activities in clinical trials are discussed in this review.
C1 [Pandlan, Pitchaimuthu] Annamalai Univ, Dept Pharm, Annamalainagar 608002, Tamil Nadu, India.
C3 Annamalai University
RP Pandlan, P (corresponding author), Annamalai Univ, Dept Pharm, Annamalainagar 608002, Tamil Nadu, India.
EM pandian0071@rediffmail.com
CR Adya KA, 2016, INDIAN J DERMATOL VE, V82, P626, DOI 10.4103/0378-6323.184199
   Agnelli G, 2007, CIRCULATION, V116, P180, DOI 10.1161/CIRCULATIONAHA.106.668020
   Agnelli G, 2010, NEW ENGL J MED, V363, P266, DOI 10.1056/NEJMra0907731
   Ahmed T, 1999, AM J RESP CRIT CARE, V160, P576, DOI 10.1164/ajrccm.160.2.9812076
   AHMED T, 1993, NEW ENGL J MED, V329, P90, DOI 10.1056/NEJM199307083290204
   BARDANA EJ, 1969, ANN ALLERGY, V27, P108
   BARRITT DW, 1960, LANCET, V1, P1309
   Bergamaschini L, 2004, J NEUROSCI, V24, P4181, DOI 10.1523/JNEUROSCI.0550-04.2004
   Bergamaschini L, 2009, THESCIENTIFICWORLDJO, V9, P891, DOI 10.1100/tsw.2009.100
   Bloom S, 2004, ALIMENT PHARM THER, V19, P871, DOI 10.1111/j.1365-2036.2004.01926.x
   BOWLER SD, 1993, AM REV RESPIR DIS, V147, P160, DOI 10.1164/ajrccm/147.1.160
   BOYLE JP, 1964, AM J CARDIOL, V14, P25, DOI 10.1016/0002-9149(64)90100-6
   Buller HR, 2007, NEW ENGL J MED, V357, P1094
   Büller HR, 2012, NEW ENGL J MED, V366, P1287, DOI 10.1056/NEJMoa1113572
   Büller HR, 2003, NEW ENGL J MED, V349, P1695
   Capila I, 2002, ANGEW CHEM INT EDIT, V41, P391
   Carmazzi Y, 2012, CELL PROLIFERAT, V45, P545, DOI 10.1111/j.1365-2184.2012.00847.x
   Cassinelli G, 2020, ADV EXP MED BIOL, V1221, P493, DOI 10.1007/978-3-030-34521-1_20
   Cassinelli G, 2016, INT J CARDIOL, V212, pS14, DOI 10.1016/S0167-5273(16)12004-2
   Casu B, 2007, PATHOPHYSIOL HAEMO T, V36, P195, DOI 10.1159/000175157
   Cugno M, 2009, EXPERT REV CLIN IMMU, V5, P605, DOI [10.1586/eci.09.40, 10.1586/ECI.09.40]
   Cui H, 2011, PLOS ONE, V6, DOI 10.1371/journal.pone.0023007
   Diamant Z, 1996, AM J RESP CRIT CARE, V153, P1790, DOI 10.1164/ajrccm.153.6.8665036
   FINE NL, 1968, AM REV RESPIR DIS, V98, P886
   Garrigo J, 1996, AM J RESP CRIT CARE, V153, P1702, DOI 10.1164/ajrccm.153.5.8630624
   Gray Elaine, 2012, Handb Exp Pharmacol, P43, DOI 10.1007/978-3-642-23056-1_3
   Jin L, 1997, P NATL ACAD SCI USA, V94, P14683, DOI 10.1073/pnas.94.26.14683
   Kalpaklioglu AF, 1997, J ASTHMA, V34, P337, DOI 10.3109/02770909709067224
   Kearon C, 2012, CHEST, V141, pE419S, DOI 10.1378/chest.11-2301
   Lever R, 2002, NAT REV DRUG DISCOV, V1, P140, DOI 10.1038/nrd724
   Ludwig RJ, 2006, THROMB HAEMOSTASIS, V95, P535, DOI 10.1160/TH05-07-0515
   Ma LX, 2012, INVEST NEW DRUG, V30, P508, DOI 10.1007/s10637-010-9578-0
   Manduteanu I, 2003, EUR J PHARMACOL, V477, P269, DOI 10.1016/j.ejphar.2003.08.016
   Manduteanu I, 2002, PHARMACOLOGY, V65, P32, DOI 10.1159/000056183
   Manduteanu I, 2007, PHARMACOLOGY, V79, P154, DOI 10.1159/000098952
   Marti C, 2015, EUR HEART J, V36, P605, DOI 10.1093/eurheartj/ehu218
   Molnar S, 2007, HEMATOLOGY, V12, P555, DOI 10.1080/10245330701521416
   Morla S, 2019, INT J MOL SCI, V20, DOI 10.3390/ijms20081963
   Naggi A., 2005, CHEM BIOL HEPARIN HE, P461, DOI DOI 10.1016/B978-008044859-6/50017-4
   NelsonPiercy C, 1997, AM J OBSTET GYNECOL, V176, P1062, DOI 10.1016/S0002-9378(97)70403-4
   Niven AS, 2003, CHEST, V123, P1254, DOI 10.1378/chest.123.4.1254
   Pavord I, 1996, EUR RESPIR J, V9, P217, DOI 10.1183/09031936.96.09020217
   PRICE PA, 1981, J BIOL CHEM, V256, P2754
   Quinlan DJ, 2004, ANN INTERN MED, V140, P175, DOI 10.7326/0003-4819-140-3-200402030-00008
   Rullan M, 2003, Aten Primaria, V31, P539, DOI 10.1157/13047739
   Signorelli SS, 2019, INT J MOL SCI, V20, DOI 10.3390/ijms20215275
   Timmer NM, 2010, NEUROBIOL DIS, V40, P340, DOI 10.1016/j.nbd.2010.06.008
   Wan S, 2004, CIRCULATION, V110, P744, DOI 10.1161/01.CIR.0000137826.09715.9C
   Xu XX, 2010, J CELL MOL MED, V14, P175, DOI 10.1111/j.1582-4934.2009.00871.x
   Yan YS, 2017, CARBOHYD POLYM, V160, P71, DOI 10.1016/j.carbpol.2016.12.037
   Yates EA, 2016, J R SOC INTERFACE, V12, P1
NR 51
TC 0
Z9 0
U1 1
U2 10
PU INPHARM ASSOC, PHCOG NET
PI BANGELORE
PA 17, II FLOOR, BUDDHA VIHAR RD, COX TOWN, BANGELORE, 560 005, INDIA
SN 2230-973X
EI 2230-9713
J9 INT J PHARM INVESTIG
JI INT. J. PHARM. INVESTIG.
PD OCT-DEC
PY 2020
VL 10
IS 4
BP 423
EP 429
DI 10.5330/ijpi.2020.4.75
PG 7
WC Pharmacology & Pharmacy
WE Emerging Sources Citation Index (ESCI)
SC Pharmacology & Pharmacy
GA PU4FU
UT WOS:000609263300001
DA 2025-02-04
ER

PT J
AU Tatem, AJ
   Noor, AM
   Haya, SI
AF Tatem, AJ
   Noor, AM
   Haya, SI
TI Defining approaches to settlement mapping for public health management
   in Kenya using medium spatial resolution satellite imagery
SO REMOTE SENSING OF ENVIRONMENT
LA English
DT Article
DE Landsat TM; JERS-1 SAR; neural network; texture; settlement mapping;
   Kenya; public health; population
ID LAND-COVER CLASSIFICATION; HUMAN-IMMUNODEFICIENCY-VIRUS; POPULATION
   ESTIMATION; MALARIA TRANSMISSION; COOCCURRENCE MATRIX;
   URBAN-ENVIRONMENT; PATTERN-ANALYSIS; NEURAL-NETWORKS; SAR DATA; AREAS
AB This paper presents an appraisal of satellite imagery types and texture measures for identifying and delineating settlements in four Districts of Kenya chosen to represent the variation in human ecology across the country. Landsat Thematic Mapper (TM) and Japanese Earth Resources Satellite-1 (JERS-1) synthetic aperture radar (SAR) imagery of the four districts were obtained and supervised per-pixel classifications of image combinations tested for their efficacy at settlement delineation. Additional data layers including human population census data, land cover, and locations of medical facilities, villages, schools and market centres were used for training site identification and validation. For each district, the most accurate approach was determined through the best correspondence with known settlement and non-settlement pixels. The resulting settlement maps will be used in combination with census data to produce medium spatial resolution population maps for improved public health planning in Kenya. (C) 2004 Published by Elsevier Inc.
C1 Univ Oxford, Dept Zool, TALA Res Grp, Oxford OX1 3PS, England.
   Wellcome Trust Res Labs, KEMRI, Publ Hlth Grp, Nairobi, Kenya.
C3 University of Oxford
RP Univ Oxford, Dept Zool, TALA Res Grp, Tinbergen Bldg,S Parks Rd, Oxford OX1 3PS, England.
EM andy.tatem@zoo.ox.ac.uk
RI Hay, Simon/F-8967-2015
OI Hay, Simon/0000-0002-0611-7272
FU Wellcome Trust [069045] Funding Source: Medline
CR Abebe Y, 2003, AIDS, V17, P1835, DOI 10.1097/00002030-200308150-00013
   [Anonymous], 2002, ERDAS Field Guide, V6th
   Ardo J., 1997, Canadian Journal of Remote Sensing, V23, P217, DOI DOI 10.1080/07038992.1997.10855204
   Arzandeh S, 2002, CAN J REMOTE SENS, V28, P653, DOI 10.5589/m02-061
   Balk D., 2001, TRANSFORMING POPULAT
   Banerjee A, 1999, T ROY SOC TROP MED H, V93, P392, DOI 10.1016/S0035-9203(99)90128-1
   BARALDI A, 1990, IEEE T GEOSCI REMOTE, V28, P674, DOI 10.1109/TGRS.1990.572979
   BARALDI A, 1995, IEEE T GEOSCI REMOTE, V33, P653
   BAUER ME, 1994, PHOTOGRAMM ENG REM S, V60, P287
   Campbell J.B., 1997, Cartographica, V34, P70
   Carr JR, 1998, IEEE T GEOSCI REMOTE, V36, P1945, DOI 10.1109/36.729366
   Chan JCW, 2001, PHOTOGRAMM ENG REM S, V67, P213
   Civco DL, 2002, PHOTOGRAMM ENG REM S, V68, P1083
   Craig MH, 1999, PARASITOL TODAY, V15, P105, DOI 10.1016/S0169-4758(99)01396-4
   De Grandi G, 2000, IEEE T GEOSCI REMOTE, V38, P2218, DOI 10.1109/36.868880
   Deichmann U., 1996, A review of spatial population database design and modeling
   Dekker RJ, 2003, IEEE T GEOSCI REMOTE, V41, P1950, DOI 10.1109/TGRS.2003.814628
   Dell'Acqua F, 2003, IEEE T GEOSCI REMOTE, V41, P153, DOI 10.1109/TGRS.2002.807754
   Dobson J.E., 2003, REMOTELY SENSED CITI, P267
   Dobson JE, 2000, PHOTOGRAMM ENG REM S, V66, P849
   Eicher C.L., 2001, CARTOGR GEOGR INF SC, V28, P125, DOI [10.1559/152304001782173727, DOI 10.1559/152304001782173727]
   Floyd K, 2002, SCIENCE, V295, P2040, DOI 10.1126/science.1069771
   FORSTER B, 1983, PHOTOGRAMM ENG REM S, V49, P1693
   FORSTER BC, 1980, PHOTOGRAMM ENG REM S, V46, P547
   Franklin SE, 2002, PROG PHYS GEOG, V26, P173, DOI 10.1191/0309133302pp332ra
   FUJISADA H, 1994, P SOC PHOTO-OPT INS, V2268, P14, DOI 10.1117/12.185838
   FULLER RM, 1994, PHOTOGRAMM ENG REM S, V60, P553
   Giada S, 2003, INT J REMOTE SENS, V24, P4251, DOI 10.1080/0143116021000035021
   GONG P, 1992, REMOTE SENS ENVIRON, V40, P137, DOI 10.1016/0034-4257(92)90011-8
   Hansen MC, 2000, INT J REMOTE SENS, V21, P1331, DOI 10.1080/014311600210209
   HARALICK RM, 1979, P IEEE, V67, P786, DOI 10.1109/PROC.1979.11328
   HARALICK RM, 1973, IEEE T SYST MAN CYB, VSMC3, P610, DOI 10.1109/TSMC.1973.4309314
   HARPHAM T, 1997, UNPUB LANCET, P349
   Hay SI, 2000, T ROY SOC TROP MED H, V94, P113, DOI 10.1016/S0035-9203(00)90246-3
   HAY SI, 2004, UNPUB INT J EPIDEMIO
   Henderson FM, 1997, IEEE T GEOSCI REMOTE, V35, P79, DOI 10.1109/36.551936
   IISAKA J, 1982, REMOTE SENS ENVIRON, V12, P259, DOI 10.1016/0034-4257(82)90039-6
   Imhoff ML, 1997, REMOTE SENS ENVIRON, V61, P361
   KANELLOPOULOS I, 1992, INT J REMOTE SENS, V13, P917, DOI 10.1080/01431169208904164
   Karathanassi V, 2000, INT J REMOTE SENS, V21, P1807, DOI 10.1080/014311600209751
   Kavzoglu T, 2003, INT J REMOTE SENS, V24, P4907, DOI 10.1080/0143116031000114851
   Lagarde E, 2003, INT J EPIDEMIOL, V32, P744, DOI 10.1093/ije/dyg111
   LAINE A, 1993, IEEE T PATTERN ANAL, V15, P1186, DOI 10.1109/34.244679
   Langford M., 2003, REMOTELY SENSED CITI, P137
   LEWIS HG, 1998, DATA ANAL EMPIRICAL
   Lichtenegger J., 1991, Earth Observation Quarterly, P1
   LINES J, 1994, HEALTH POLICY PLANN, V9, P113, DOI 10.1093/heapol/9.2.113
   LO CP, 1984, INT J REMOTE SENS, V5, P959, DOI 10.1080/01431168408948889
   LO CP, 1986, PROF GEOGR, V38, P141, DOI 10.1111/j.0033-0124.1986.00141.x
   MA ZK, 1995, PHOTOGRAMM ENG REM S, V61, P435
   MARCEAU DJ, 1990, IEEE T GEOSCI REMOTE, V28, P513, DOI 10.1109/TGRS.1990.572937
   McMichael AJ, 2000, B WORLD HEALTH ORGAN, V78, P1117
   Mhalu FS, 1996, E AFR MED J, V73, P13
   Noor AM, 2004, ACTA TROP, V91, P239, DOI 10.1016/j.actatropica.2004.05.003
   Noor AM, 2003, TROP MED INT HEALTH, V8, P917, DOI 10.1046/j.1365-3156.2003.01112.x
   PAOLA JD, 1995, IEEE T GEOSCI REMOTE, V33, P981, DOI 10.1109/36.406684
   PAOLA JD, 1995, INT J REMOTE SENS, V16, P3033, DOI 10.1080/01431169508954607
   Prothero RM, 2001, HEALTH RISK SOC, V3, P19, DOI 10.1080/713670171
   QUARTULLI M, 2003, INFORMATION EXTRACTI
   RICHTER R, 1990, INT J REMOTE SENS, V11, P159, DOI 10.1080/01431169008955008
   Robert V, 2003, AM J TROP MED HYG, V68, P169, DOI 10.4269/ajtmh.2003.68.169
   ROTH A, 2003, TERRASAR 10 NEW PERS
   RUEFENACHT B, 2003, NEW TECHNIQUE SEGMEN
   Schneider A, 2003, PHOTOGRAMM ENG REM S, V69, P1377, DOI 10.14358/PERS.69.12.1377
   Siqueira P, 2003, REMOTE SENS ENVIRON, V87, P389, DOI 10.1016/j.rse.2002.12.002
   Stefanov WL, 2001, REMOTE SENS ENVIRON, V77, P173, DOI 10.1016/S0034-4257(01)00204-8
   Sutton P, 2001, INT J REMOTE SENS, V22, P3061, DOI 10.1080/01431160010007015
   Sutton Paul C., 2003, REMOTELY SENSED CITI, P301
   Tanaka S, 2001, INT J REMOTE SENS, V22, P1, DOI 10.1080/014311601750038802
   Tatem AJ, 2003, INT J GEOGR INF SCI, V17, P647, DOI 10.1080/1365881031000135519
   Tatem AJ, 2004, J URBAN HEALTH, V81, P363, DOI 10.1093/jurban/jth124
   TATEM AJ, 2001, IEEE T GEOSCI REMOTE, V39, P761
   TATEM AJ, 2001, INT GEOSC REM SENS S
   TOBLER WR, 1979, J AM STAT ASSOC, V74, P519, DOI 10.2307/2286968
   TOLL DL, 1985, INT J REMOTE SENS, V6, P1209, DOI 10.1080/01431168508948273
   United Nations, 2002, WORLD URB PROSP
   Vogelmann JE, 1998, PHOTOGRAMM ENG REM S, V64, P45
   VOLPE F, 2003, URBAN 2003
   Wright JK, 1936, GEOGR REV, V26, P103, DOI 10.2307/209467
   Yuan Y., 1997, COMPUT ENVIRON URBAN, V21, P245, DOI DOI 10.1016/S0198-9715(97)01003-X
   Zhang Q, 2003, INT J REMOTE SENS, V24, P4137, DOI 10.1080/0143116031000070445
NR 81
TC 36
Z9 38
U1 1
U2 19
PU ELSEVIER SCIENCE INC
PI NEW YORK
PA STE 800, 230 PARK AVE, NEW YORK, NY 10169 USA
SN 0034-4257
EI 1879-0704
J9 REMOTE SENS ENVIRON
JI Remote Sens. Environ.
PD OCT 30
PY 2004
VL 93
IS 1-2
BP 42
EP 52
DI 10.1016/j.rse.2004.06.014
PG 11
WC Environmental Sciences; Remote Sensing; Imaging Science & Photographic
   Technology
WE Science Citation Index Expanded (SCI-EXPANDED)
SC Environmental Sciences & Ecology; Remote Sensing; Imaging Science &
   Photographic Technology
GA 859UW
UT WOS:000224294400004
PM 22581984
OA Green Accepted
DA 2025-02-04
ER

PT J
AU Gavazzi, G
   Herrmann, F
   Krause, KH
AF Gavazzi, G
   Herrmann, F
   Krause, KH
TI Aging and infectious diseases in the developing world
SO CLINICAL INFECTIOUS DISEASES
LA English
DT Review
ID VISCERAL LEISHMANIASIS; DEVELOPING-COUNTRIES; ANTIMICROBIAL RESISTANCE;
   TUBERCULOSIS PATIENTS; CLINICAL PRESENTATION; FALCIPARUM-MALARIA;
   VIRUS-INFECTION; ANTIBIOTIC USE; OLDER PERSONS; RISK-FACTOR
AB Although demographic aging does not remain restricted to industrialized countries, the medical challenge arising from the aging population will be distinct in the developing world. This is particularly true with respect to infectious diseases, which have a distinct spectrum in the elderly population, as well as a greater overall relevance in the developing world. Tropical diseases have a specific presentation and epidemiology in elderly patients. Infectious diseases with a worldwide distribution impact elderly patients in the developing world in a specific manner, which is most obvious with respect to human immunodeficiency virus and tuberculosis but is also true with respect to "trivial" manifestations of infection, such as diarrhea and pneumonia. Malnutrition contributes in a major way to the immunodeficiency of elderly patients in the developing world. Poorly controlled use of antimicrobial drugs leads to multidrug-resistant microorganisms, which, together with the limited resources available for drug treatment, makes appropriate treatment of infections in elderly patients in developing countries very difficult. Infections in elderly patients will have an increasing impact on the public health and economy of developing countries.
C1 Univ Hosp Geneva, Dept Rehabil & Geriatr, Geneva, Switzerland.
C3 University of Geneva
RP Biol Aging Lab, 2 Chemin Petit Bel Air, CH-1225 Geneva, Switzerland.
EM gaetan.gavazzi@hcuge.ch
RI Krause, Karl-Heinz/E-8030-2011; HERRMANN, Francois/B-6710-2011
OI Herrmann, Francois/0000-0003-1312-1517
CR [Anonymous], 2002, Impact of AIDS on older people in Africa: Zimbabwe case study
   [Anonymous], 2002, The world health report 2001. Mental health: new understanding
   [Anonymous], WHOCDSTB2003316
   Archibald LK, 2001, EMERG INFECT DIS, V7, P302, DOI 10.3201/eid0702.010232
   Arora V K, 2003, Indian J Chest Dis Allied Sci, V45, P231
   Ashford RW, 2000, INT J PARASITOL, V30, P1269, DOI 10.1016/S0020-7519(00)00136-3
   BA AB, 1989, PATHOL INFECT SUJET, P76
   BA AH, 1962, UN ED SCI CULT ORG U
   Baird JK, 1998, ANN TROP MED PARASIT, V92, P367, DOI 10.1080/00034989859366
   Baird JK, 1998, J INFECT DIS, V178, P592, DOI 10.1086/517482
   Bantar C, 2003, CLIN INFECT DIS, V37, P180, DOI 10.1086/375818
   Beales PF, 2000, T ROY SOC TROP MED H, V94, pS1
   Berner YN, 2002, J AM GERIATR SOC, V50, P1844, DOI 10.1046/j.1532-5415.2002.505402.x
   Besselaar TG, 1999, J MED VIROL, V59, P561, DOI 10.1002/(SICI)1096-9071(199912)59:4<561::AID-JMV22>3.0.CO;2-5
   Bethony J, 2002, CLIN INFECT DIS, V35, P1336, DOI 10.1086/344268
   Brodsky J, 2002, AGING CLIN EXP RES, V14, P279
   Carvalho ACC, 2002, MEM I OSWALDO CRUZ, V97, P1225, DOI 10.1590/S0074-02762002000800027
   Castle SC, 2000, CLIN INFECT DIS, V31, P578, DOI 10.1086/313947
   Chai JY, 2001, AM J TROP MED HYG, V65, P518, DOI 10.4269/ajtmh.2001.65.518
   Charlton KE, 2001, J NUTR, V131, p2424S, DOI 10.1093/jn/131.9.2424S
   Chiao EY, 1999, CLIN INFECT DIS, V28, P740, DOI 10.1086/515219
   Coker AO, 2002, EMERG INFECT DIS, V8, P237, DOI 10.3201/eid0803.010233
   Corbett EL, 2002, LANCET, V359, P2177, DOI 10.1016/S0140-6736(02)09095-5
   Crampin AC, 2002, AIDS, V16, P1545, DOI 10.1097/00002030-200207260-00012
   Dey AB, 1997, NATL MED J INDIA, V10, P169
   DIOUM M, 1990, MENINGITES PURULENTE, P81
   Dosso M, 2000, MED MALADIES INFECT, V30, p197S, DOI 10.1016/S0399-077X(00)89090-3
   El-Safi SH, 2002, MICROBES INFECT, V4, P1439, DOI 10.1016/S1286-4579(02)00026-6
   EMORI TG, 1991, AM J MED, V91, pS289, DOI 10.1016/0002-9343(91)90384-A
   Farthing MJG, 2000, INT J ANTIMICROB AG, V14, P65, DOI 10.1016/S0924-8579(99)00149-1
   Fedson DS, 1999, VACCINE, V17, pS11, DOI 10.1016/S0264-410X(99)00122-X
   French N, 2001, AIDS, V15, P899, DOI 10.1097/00002030-200105040-00010
   Gambhir IS, 2003, TROP MED INT HEALTH, V8, P415, DOI 10.1046/j.1365-3156.2003.01031.x
   García-Rivera Enid J., 2003, Rev Panam Salud Publica, V13, P362, DOI 10.1590/S1020-49892003000500004
   Gavazzi G, 2002, LANCET INFECT DIS, V2, P659, DOI 10.1016/S1473-3099(02)00437-1
   Gjorup IE, 2002, J TRAVEL MED, V9, P91, DOI 10.2310/7060.2002.21494
   Gutierrez Eliana Battaggia, 2001, Revista do Instituto de Medicina Tropical de Sao Paulo, V43, P317, DOI 10.1590/S0036-46652001000600003
   Han JP, 1999, VACCINE, V17, pS57, DOI 10.1016/S0264-410X(99)00107-3
   Harries AD, 2001, INT J TUBERC LUNG D, V5, P1000
   Hart CA, 1998, BRIT MED J, V317, P647, DOI 10.1136/bmj.317.7159.647
   Hernández-Pérez J, 1999, CLIN INFECT DIS, V29, P918, DOI 10.1086/520457
   Hien TT, 1996, NEW ENGL J MED, V335, P76, DOI 10.1056/NEJM199607113350202
   High KP, 2002, LANCET INFECT DIS, V2, P655, DOI 10.1016/S1473-3099(02)00434-6
   High KP, 2001, CLIN INFECT DIS, V33, P1892, DOI 10.1086/324509
   Holmgren B, 2003, AIDS, V17, P241, DOI 10.1097/00002030-200301240-00015
   Ibara JR, 2002, B SOC PATHOL EXOT, V95, P100
   Isenbarger DW, 2002, EMERG INFECT DIS, V8, P175
   JAMISON DT, 1991, AM J PUBLIC HEALTH, V81, P15, DOI 10.2105/AJPH.81.1.15
   Janssens JP, 2001, J AM GERIATR SOC, V49, P571, DOI 10.1046/j.1532-5415.2001.49116.x
   Janssens JP, 1999, SCHWEIZ MED WSCHR, V129, P80
   Jones G, 2003, LANCET, V362, P65, DOI 10.1016/S0140-6736(03)13811-1
   Jones N, 1998, AIDS, V12, P2177, DOI 10.1097/00002030-199816000-00013
   KALACHE A, 1996, EPIDEMIOLOGY OLD AGE, V1, P22
   Karstaedt AS, 2001, CLIN INFECT DIS, V33, P610, DOI 10.1086/322589
   Kesah C, 2003, CLIN MICROBIOL INFEC, V9, P153, DOI 10.1046/j.1469-0691.2003.00531.x
   KINSELLA K, 1996, EPIDEMIOLOGY OLD AGE, V1, P32
   Kleinschmidt I, 2001, TROP MED INT HEALTH, V6, P986, DOI 10.1046/j.1365-3156.2001.00817.x
   Knodel J, 2003, JAIDS-J ACQ IMM DEF, V33, pS153, DOI 10.1097/00126334-200306012-00012
   Knodel J, 2002, AIDS, V16, pS77, DOI 10.1097/00002030-200216004-00011
   Knodel J, 2001, SOC SCI MED, V52, P1313, DOI 10.1016/S0277-9536(00)00233-1
   Kubar J, 1998, AIDS, V12, P2147, DOI 10.1097/00002030-199816000-00009
   Kumarasamy N, 2003, CLIN INFECT DIS, V36, P79, DOI 10.1086/344756
   KUNIN CM, 1987, REV INFECT DIS, V9, pS270
   Kyle UG, 2002, NUTRITION, V18, P463, DOI 10.1016/S0899-9007(01)00804-8
   LIAW YS, 1995, J AM GERIATR SOC, V43, P256, DOI 10.1111/j.1532-5415.1995.tb07332.x
   LIU LX, 1993, INFECT DIS CLIN N AM, V7, P655
   Lloyd-Sherlock P, 2000, SOC SCI MED, V51, P887, DOI 10.1016/S0277-9536(00)00068-X
   McCarthy J, 2000, INT J PARASITOL, V30, P1351, DOI 10.1016/S0020-7519(00)00122-3
   McDonald LC, 1999, LANCET, V354, P1159, DOI 10.1016/S0140-6736(98)12325-5
   Morales MA, 2002, J INFECT DIS, V185, P1533, DOI 10.1086/340219
   Mtei L N, 2001, East Afr Med J, V78, P144
   Mühlberger N, 2003, CLIN INFECT DIS, V36, P990, DOI 10.1086/374224
   Nash D, 2001, NEW ENGL J MED, V344, P1807, DOI 10.1056/NEJM200106143442401
   NDIAYE CL, 2003, PALUDISME ASPECTS EP, P96
   Nyambi P, 2002, JAIDS-J ACQ IMM DEF, V31, P506, DOI 10.1097/00126334-200212150-00008
   Okeke IN, 1999, EMERG INFECT DIS, V5, P18, DOI 10.3201/eid0501.990103
   OMRAN AR, 1977, POPUL BULL, V32, P3
   Peters DH, 2003, HEALTH POLICY PLANN, V18, P249, DOI 10.1093/heapol/czg031
   Pintado V, 2001, CLIN MICROBIOL INFEC, V7, P291, DOI 10.1046/j.1198-743x.2001.00262.x
   Quick RE, 2002, AM J TROP MED HYG, V66, P584, DOI 10.4269/ajtmh.2002.66.584
   Rajagopalan S, 2001, CLIN INFECT DIS, V33, P1034, DOI 10.1086/322671
   Raviglione MC, 2003, TUBERCULOSIS, V83, P4, DOI 10.1016/S1472-9792(02)00071-9
   RETAILLIAU HF, 1978, INT J EPIDEMIOL, V7, P223, DOI 10.1093/ije/7.3.223
   Rizvi N, 2003, J Pak Med Assoc, V53, P321
   Sadoyama G, 2000, Braz J Infect Dis, V4, P135
   Saldías F, 2002, REV MED CHILE, V130, P1373
   Schwartz E, 2001, CLIN INFECT DIS, V33, P1774, DOI 10.1086/322522
   Scott JAG, 2000, LANCET, V355, P1225, DOI 10.1016/S0140-6736(00)02089-4
   Shah SS, 2002, CLIN INFECT DIS, V35, P1238, DOI 10.1086/343048
   Simonsen L, 1999, VACCINE, V17, pS3, DOI 10.1016/S0264-410X(99)00099-7
   SOE S, 2002, TRENDS PARASITOL, V18, P8
   Stamboulian D, 1999, VACCINE, V17, pS53, DOI 10.1016/S0264-410X(99)00106-1
   Starling C, 2001, CURR OPIN INFECT DIS, V14, P461, DOI 10.1097/00001432-200108000-00011
   Strausbaugh LJ, 2001, EMERG INFECT DIS, V7, P268, DOI 10.3201/eid0702.010224
   Tucker KL, 2001, J NUTR, V131, p2417S, DOI 10.1093/jn/131.9.2417S
   *UN SECR DEP EC SO, 2002, WORLD POP PROSP 2002
   Vellas B, 2001, CURR OPIN CLIN NUTR, V4, P5, DOI 10.1097/00075197-200101000-00002
   Wang X, 2001, Zhonghua Liu Xing Bing Xue Za Zhi, V22, P212
   Werneck GL, 2002, ACTA TROP, V83, P13, DOI 10.1016/S0001-706X(02)00058-X
   Wilson AO, 2001, AGE AGEING, V30, P8, DOI 10.1093/ageing/30.1.8
   Yerly S, 2001, J INFECT DIS, V184, P369, DOI 10.1086/322036
   Yoshikawa TT, 1997, J INFECT DIS, V176, P1053, DOI 10.1086/516547
   Yoshikawa TT, 2000, CLIN INFECT DIS, V30, P931, DOI 10.1086/313792
   Yoshikawa TT, 2002, J AM GERIATR SOC, V50, pS226
NR 104
TC 84
Z9 98
U1 0
U2 5
PU OXFORD UNIV PRESS INC
PI CARY
PA JOURNALS DEPT, 2001 EVANS RD, CARY, NC 27513 USA
SN 1058-4838
EI 1537-6591
J9 CLIN INFECT DIS
JI Clin. Infect. Dis.
PD JUL 1
PY 2004
VL 39
IS 1
BP 83
EP 91
DI 10.1086/421559
PG 9
WC Immunology; Infectious Diseases; Microbiology
WE Science Citation Index Expanded (SCI-EXPANDED)
SC Immunology; Infectious Diseases; Microbiology
GA 829YJ
UT WOS:000222087800015
PM 15206058
OA Green Published, Bronze
DA 2025-02-04
ER

PT J
AU Bizimana, JP
   Kienberger, S
   Hagenlocher, M
   Twarabamenye, E
AF Bizimana, Jean Pierre
   Kienberger, Stefan
   Hagenlocher, Michael
   Twarabamenye, Emmanuel
TI Modelling homogeneous regions of social vulnerability to malaria in
   Rwanda
SO GEOSPATIAL HEALTH
LA English
DT Article
DE Malaria; Social vulnerability; Regionalisation; Integrated geons; Rwanda
ID INFECTED PREGNANT-WOMEN; SOCIOECONOMIC VULNERABILITY; DENGUE-FEVER;
   RISK-FACTORS; HEALTH-CARE; VECTOR; AFRICA; HIV; TRANSMISSION; IRRIGATION
AB Despite the decline in malaria incidence due to intense interventions, potentials for malaria transmission persist in Rwanda. To eradicate malaria in Rwanda, strategies need to expand beyond approaches that focus solely on malaria epidemiology and also consider the socioeconomic, demographic and biological/disease-related factors that determine the vulnerability of potentially exposed populations. This paper analyses current levels of social vulnerability to malaria in Rwanda by integrating a set of weighted vulnerability indicators. The paper uses regionalisation techniques as a spatially explicit approach for delineating homogeneous regions of social vulnerability to malaria. This overcomes the limitations of administrative boundaries for modelling the trans-boundary social vulnerability to malaria. The utilised approach revealed high levels of social vulnerability to malaria in the highland areas of Rwanda, as well as in remote areas where populations are more susceptible. Susceptibility may be due to the populations' lacking the capacity to anticipate mosquito bites, or lacking resilience to cope with or recover from malaria infection. By highlighting the most influential indicators of social vulnerability to malaria, the applied approach indicates which vulnerability domains need to be addressed, and where appropriate interventions are most required. Interventions to improve the socioeconomic development in highly vulnerable areas could prove highly effective, and provide sustainable outcomes against malaria in Rwanda. This would ultimately increase the resilience of the population and their capacity to better anticipate, cope with, and recover from possible infection.
C1 [Bizimana, Jean Pierre; Twarabamenye, Emmanuel] Univ Rwanda, Coll Sci & Technol, Dept Geog, Ave Armee, Kigali 3900, Rwanda.
   [Bizimana, Jean Pierre; Twarabamenye, Emmanuel] Ctr Geog Informat Syst & Remote Sensing, Huye, Rwanda.
   [Kienberger, Stefan; Hagenlocher, Michael] Salzburg Univ, Dept Geoinformat Z GIS, A-5020 Salzburg, Austria.
C3 University of Rwanda; Salzburg University
RP Bizimana, JP (corresponding author), Univ Rwanda, Coll Sci & Technol, Dept Geog, Ave Armee, Kigali 3900, Rwanda.
EM jpbizimana@nur.ac.rw
OI Kienberger, Stefan/0000-0002-4800-4516
FU European Union's Seventh Framework Programme under HEALTHY FUTURES
   Project [266327]
FX the research leading to these results received funding from the European
   Union's Seventh Framework Programme (FP7/2007-2013) under grant
   agreement no. 266327 HEALTHY FUTURES Project
   (http://www.healthyfutures.eu/). We also thank the DHS Program of the
   U.S. Agency for International Development (USAID) for providing the
   socioeconomic data for Rwanda. We are grateful to Raphael Spiekermann
   and Helena Rebecca Merschdorf for proofreading the draft of the
   manuscript.
CR Abson D.J., 2012, Spatial mapping of socio-ecological vulnerability to environmental change in Southern Africa
   Abson DJ, 2012, APPL GEOGR, V35, P515, DOI 10.1016/j.apgeog.2012.08.004
   Alegana VA, 2012, INT J HEALTH GEOGR, V11, DOI 10.1186/1476-072X-11-6
   [Anonymous], THESIS UTRECHT U UTR
   [Anonymous], ISSUE BRIEF SER VECT
   [Anonymous], GLOB STRAT PLAN 2005
   [Anonymous], HUMANITARIAN EXCHANG
   [Anonymous], RWAND 5 YEAR AG SEX
   [Anonymous], 2008, Handbook on Constructing Composite Indicators: Methodology and User Guide
   [Anonymous], 2000, GLOB PARTN ROLL BACK
   [Anonymous], ENTOMOLOGICAL MONITO
   [Anonymous], SOCIAL VULNERABILITY
   [Anonymous], PRES MAL IN MAL OP P
   [Anonymous], MUT HLTH INS POL RWA
   [Anonymous], J AGR PHYS
   [Anonymous], 4 POP HOUS CENS
   [Anonymous], NONMOTORISED TRANSPO
   [Anonymous], HDB MALARIA DIS ITS
   [Anonymous], RWAND DEM HLTH SURV
   [Anonymous], 2014, INTEGRATED RES PARTN
   [Anonymous], 4 POP HOUS CENS 2012
   [Anonymous], AFR J NURS MIDWIFERY
   [Anonymous], 2011, Cybergeo: European Journal of Geography, DOI [10.4000/cybergeo.24606, DOI 10.4000/CYBERGE0.24606, DOI 10.4000/CYBERGEO.24606]
   [Anonymous], 2009, 6 SESS COMM FOOD SEC
   [Anonymous], 1988, T R SOC TROP MED HYG
   Appiah-Darkwah I., 2011, International Journal of Tropical Medicine, V6, P61
   Baatz M., 2000, Multiresolution Segmentation: an optimization approach for high quality multi-scale image segmentation
   Baeza A, 2013, P NATL ACAD SCI USA, V110, P15157, DOI 10.1073/pnas.1305728110
   BAIRD JK, 1995, PARASITOL TODAY, V11, P105, DOI 10.1016/0169-4758(95)80167-7
   Baldwin RE, 2000, ECONOMICA, V67, P307, DOI 10.1111/1468-0335.00211
   Bates I, 2004, LANCET INFECT DIS, V4, P267, DOI 10.1016/S1473-3099(04)01002-3
   Berg A, 2014, PLOS ONE, V9, DOI 10.1371/journal.pone.0088257
   Birkmann J, 2013, NAT HAZARDS, V67, P193, DOI 10.1007/s11069-013-0558-5
   Birkmann J., 2006, MEASURING UNMEASURAB
   Bizimana JP, 2015, MALARIA J, V14, DOI 10.1186/1475-2875-14-2
   Blumenstock JE, 2012, INFORM TECHNOL DEV, V18, P107, DOI 10.1080/02681102.2011.643209
   BORDERON M, 2013, SOCIAL VULNERABILITY, P108
   Bowen HL, 2013, MALARIA J, V12, DOI 10.1186/1475-2875-12-36
   Brooks N, 2005, GLOBAL ENVIRON CHANG, V15, P151, DOI 10.1016/j.gloenvcha.2004.12.006
   Chanda P, 2011, MALARIA J, V10, DOI 10.1186/1475-2875-10-158
   Checkley AM, 2012, BMJ-BRIT MED J, V344, DOI 10.1136/bmj.e2116
   Clay D. C., 1992, Fighting an Uphill Battle: Demographic Pressure, the Structure of Landholding, and Land Degradation in Rwanda
   CLAY DC, 1992, POP STUD-J DEMOG, V46, P491, DOI 10.1080/0032472031000146476
   Cromley E.K., 2012, GIS PUBLIC HLTH, V2nd
   Cutter SL, 2003, SOC SCI QUART, V84, P242, DOI 10.1111/1540-6237.8402002
   Cutter SL, 2000, ANN ASSOC AM GEOGR, V90, P713, DOI 10.1111/0004-5608.00219
   De Plaen R, 2004, ACTA TROP, V89, P135, DOI 10.1016/j.actatropica.2003.09.018
   De Smith M, 2015, GEOSPATIAL ANAL COMP
   Dickin SK, 2013, PLOS ONE, V8, DOI 10.1371/journal.pone.0063584
   Dragut L, 2014, ISPRS J PHOTOGRAMM, V88, P119, DOI 10.1016/j.isprsjprs.2013.11.018
   Dunn CE, 2011, SOC SCI MED, V72, P408, DOI 10.1016/j.socscimed.2010.11.009
   Ermias Abera Turuse Ermias Abera Turuse, 2014, Health, V6, P950, DOI 10.4236/health.2014.610120
   Fedderke JW, 2006, WORLD DEV, V34, P1037, DOI 10.1016/j.worlddev.2005.11.004
   Fekete A, 2009, NAT HAZARD EARTH SYS, V9, P393, DOI 10.5194/nhess-9-393-2009
   Field A., 2013, DISCOVERING STAT USI
   Frazier TG, 2014, APPL GEOGR, V51, P158, DOI 10.1016/j.apgeog.2014.04.004
   Gething PW, 2011, MALARIA J, V10, DOI 10.1186/1475-2875-10-378
   González R, 2012, EXPERT REV ANTI-INFE, V10, P153, DOI [10.1586/ERI.11.167, 10.1586/eri.11.167]
   Graves PM, 2009, T ROY SOC TROP MED H, V103, P1211, DOI 10.1016/j.trstmh.2008.11.016
   Hagenlocher M, 2015, POPUL HEALTH METR, V13, DOI 10.1186/s12963-015-0036-2
   Hagenlocher M, 2014, GI FORUM 2014: GEOSPATIAL INNOVATION FOR SOCIETY, P197, DOI 10.1553/giscience2014s197
   Hagenlocher M, 2013, INT J HEALTH GEOGR, V12, DOI 10.1186/1476-072X-12-36
   Hakizimana E, 2014, MALARIA J, V13, DOI 10.1186/1475-2875-13-344
   Hammerich A, 2002, TROP MED INT HEALTH, V7, P573, DOI 10.1046/j.1365-3156.2002.00898.x
   Hay SI, 2002, NATURE, V415, P905, DOI 10.1038/415905a
   Henninger S. M., 2013, Health, V5, P728
   Henninger S. M., 2013, Natural Science, V5, P124
   Hongoh V, 2011, INT J HEALTH GEOGR, V10, DOI 10.1186/1476-072X-10-70
   Hudrliková L, 2013, PRAGUE ECON PAP, V22, P459, DOI 10.18267/j.pep.462
   Ijumba JN, 2001, MED VET ENTOMOL, V15, P1, DOI 10.1046/j.1365-2915.2001.00279.x
   Ingabire CM, 2015, MALARIA J, V14, DOI 10.1186/s12936-015-0659-6
   Ingabire CM, 2014, MALARIA J, V13, DOI 10.1186/1475-2875-13-167
   Ivan E, 2013, PLOS NEGLECT TROP D, V7, DOI 10.1371/journal.pntd.0002380
   Ivan E, 2012, ACTA TROP, V124, P179, DOI 10.1016/j.actatropica.2012.08.004
   Karema C, 2012, MALARIA J, V11, DOI 10.1186/1475-2875-11-236
   Kateera F, 2015, MALARIA J, V14, DOI 10.1186/s12936-014-0534-x
   Kibret S, 2014, MALARIA J, V13, DOI 10.1186/1475-2875-13-360
   Kienberger S, 2009, NAT HAZARD EARTH SYS, V9, P767, DOI 10.5194/nhess-9-767-2009
   Kienberger S, 2014, INT J HEALTH GEOGR, V13, DOI 10.1186/1476-072X-13-29
   Kienberger S, 2013, GEOSPATIAL HEALTH, V8, P313, DOI 10.4081/gh.2013.76
   Kienberger S, 2013, NAT HAZARDS, V68, P1343, DOI 10.1007/s11069-012-0513-x
   Kilama M, 2014, MALARIA J, V13, DOI 10.1186/1475-2875-13-111
   King RAR, 2013, APPL GEOGR, V44, P79, DOI 10.1016/j.apgeog.2013.07.011
   Kiszewski AE, 2004, AM J TROP MED HYG, V71, P128, DOI 10.4269/ajtmh.2004.71.128
   Ladner J, 2002, AM J TROP MED HYG, V66, P56, DOI 10.4269/ajtmh.2002.66.56
   Lang S., 2008, Geospatial Crossroads @ GI Forum '08, Proceedings of the Geoinformatics Forum Salzburg, P180
   Lang S, 2014, CARTOGR GEOGR INF SC, V41, P214, DOI 10.1080/15230406.2014.902755
   Lindsay SW, 1998, B WORLD HEALTH ORGAN, V76, P33
   Lizzi KM, 2014, TRENDS PARASITOL, V30, P394, DOI 10.1016/j.pt.2014.06.001
   Lu CL, 2012, PLOS ONE, V7, DOI 10.1371/journal.pone.0039282
   Lung T, 2013, GLOBAL ENVIRON CHANG, V23, P522, DOI 10.1016/j.gloenvcha.2012.11.009
   Lwetoijera DW, 2013, PARASITE VECTOR, V6, DOI 10.1186/1756-3305-6-57
   Martens P, 1999, GLOBAL ENVIRON CHANG, V9, pS89, DOI 10.1016/S0959-3780(99)00020-5
   Meade M.S., 2005, Medical Geography, V2nd
   Meyrowitsch DW, 2011, MALARIA J, V10, DOI 10.1186/1475-2875-10-188
   MEYUS H., 1962, ANN SOC BEIGE MED TROP, V42, P771
   Morgan LM, 2001, HEALTH POLICY PLANN, V16, P221, DOI 10.1093/heapol/16.3.221
   Mwangangi JM, 2012, PARASITOL RES, V110, P61, DOI 10.1007/s00436-011-2449-6
   Nabahungu NL, 2013, LAND DEGRAD DEV, V24, P363, DOI 10.1002/ldr.1133
   Nardo M., 2005, EUROPEAN COMISSION I, V15, P19
   Nyandekwe M, 2014, PAN AFR MED J, V17, DOI 10.11604/pamj.2014.17.232.3471
   O'Meara WP, 2009, TROP MED INT HEALTH, V14, P29, DOI 10.1111/j.1365-3156.2008.02194.x
   Okwaraji YB, 2012, PLOS ONE, V7, DOI 10.1371/journal.pone.0033564
   Onwujekwe O, 2011, TROP MED INT HEALTH, V16, P1087, DOI 10.1111/j.1365-3156.2011.02821.x
   Packard Randall., 2007, The Making of a Tropical Disease: A Short History of Malaria
   President's Malaria Initiative, 2018, BURK FAS MAL OP PLAN
   Ricci F, 2012, MEDITERR J HEMATOL I, V4, DOI 10.4084/MJHID.2012.048
   Richmond AK, 2015, APPL GEOGR, V63, P380, DOI 10.1016/j.apgeog.2015.07.013
   Rytkonen Mika J, 2004, Int J Circumpolar Health, V63, P9
   SLOTTJE DJ, 1991, REV ECON STAT, V73, P684, DOI 10.2307/2109407
   Snow RW, 1997, LANCET, V349, P1650, DOI 10.1016/S0140-6736(97)02038-2
   Snow RW, 1999, PARASITOL TODAY, V15, P99, DOI 10.1016/S0169-4758(99)01395-2
   Snow RW, 1999, B WORLD HEALTH ORGAN, V77, P624
   Stern DI, 2011, PLOS ONE, V6, DOI 10.1371/journal.pone.0024524
   Stich A, 2003, DEUT MED WOCHENSCHR, V128, P309, DOI 10.1055/s-2003-37247
   Thaxton M., 2009, Integrating population, health, and environment in Rwanda
   Van Geertruyden JP, 2005, TROP MED INT HEALTH, V10, P681, DOI 10.1111/j.1365-3156.2005.01431.x
   Verhoeff FH, 1999, TROP MED INT HEALTH, V4, P5, DOI 10.1046/j.1365-3156.1999.00349.x
   Vyas S, 2006, HEALTH POLICY PLANN, V21, P459, DOI 10.1093/heapol/czl029
   Wandiga SO, 2010, CLIMATIC CHANGE, V99, P473, DOI 10.1007/s10584-009-9670-7
   WHO, 2013, WORLD MALARIA REPORT 2013, P1
   WHO, 2011, WORLD MALARIA REPORT 2011, P1
   *WHO, 2006, INT POV GEND HLTH PR
NR 123
TC 7
Z9 11
U1 0
U2 6
PU UNIV NAPLES FEDERICO II
PI NAPLES
PA FAC VET MED, DEP PATHOLOGY & ANIMAL HEALTH, VET PARASITOLOGY, VIA DELLA
   VETERINARIA 1, NAPLES, 80137, ITALY
SN 1827-1987
EI 1970-7096
J9 GEOSPATIAL HEALTH
JI Geospatial Health
PY 2016
VL 11
SU 1
BP 129
EP 146
DI 10.4081/gh.2016.404
PG 18
WC Health Care Sciences & Services; Public, Environmental & Occupational
   Health
WE Science Citation Index Expanded (SCI-EXPANDED); Social Science Citation Index (SSCI)
SC Health Care Sciences & Services; Public, Environmental & Occupational
   Health
GA DK1RD
UT WOS:000374690200012
PM 27063738
OA gold, Green Submitted
DA 2025-02-04
ER

PT J
AU Mulu, A
   Kassu, A
   Legesse, M
   Erko, B
   Nigussie, D
   Shimelis, T
   Belyhun, Y
   Moges, B
   Ota, F
   Elias, D
AF Mulu, Andargachew
   Kassu, Afework
   Legesse, Mengistu
   Erko, Berhanu
   Nigussie, Demise
   Shimelis, Techalew
   Belyhun, Yeshambel
   Moges, Beyene
   Ota, Fusao
   Elias, Daniel
TI Helminths and malaria co-infections are associated with elevated serum
   IgE
SO PARASITES & VECTORS
LA English
DT Article
DE Helminths; Malaria; Th2; IgE; Ethiopia
ID PLASMODIUM-FALCIPARUM; INFECTION; PATHOGENESIS; ANTIBODIES; CHEMOKINES;
   CYTOKINES; RESPONSES; SEVERITY; HIV
AB Background: Both helminth and malaria infections result in a highly polarized immune response characterized by IgE production. This study aimed to investigate the total serum IgE profile in vivo as a measure of Th2 immune response in malaria patients with and without helminth co-infection.
   Methods: A cross sectional observational study composed of microscopically confirmed malaria positive (N = 197) and malaria negative (N = 216) apparently healthy controls with and without helminth infection was conducted at Wondo Genet Health Center, Southern Ethiopia. A pre-designed structured format was utilized to collect socio-demographic and clinical data of the subjects. Detection and quantification of helminths, malaria parasites and determination of serum IgE levels were carried out following standard procedures.
   Results: Irrespective of helminth infection, individuals infected by malaria showed significantly high levels of serum IgE compared with malaria free apparently healthy controls (with and without helminth infections). Moreover, malaria patients co-infected with intestinal helminths showed high level of serum IgE compared with those malaria patients without intestinal helminths (2198 IU/ml versus 1668 IU/ml). A strong statistically significant association was observed between malaria parasite density and elevated serum IgE levels (2047 IU/ml versus 1778 IU/ml; P = 0.001) with high and low parasitaemia (parasite density >50,000 parasite/mu l of blood), respectively. Likewise, helminth egg loads were significantly associated with elevated serum IgE levels (P = 0.003).
   Conclusions: The elevated serum IgE response in malaria patients irrespective of helminth infection and its correlation with malaria parasite density and helminth egg intensity support that malaria infection is also a strong driver of IgE production as compared to helminths.
C1 [Mulu, Andargachew; Kassu, Afework; Belyhun, Yeshambel; Moges, Beyene] Univ Gondar, Coll Med, Dept Microbiol, Gondar, Ethiopia.
   [Legesse, Mengistu; Erko, Berhanu] Univ Addis Ababa, Aklilu Lemma Inst Pathobiol, Addis Ababa, Ethiopia.
   [Nigussie, Demise; Shimelis, Techalew] Hawasa Univ, Coll Hlth Sci, Sch Med Lab Technol, Hawasa, Ethiopia.
   [Ota, Fusao] Univ Tokushima, Inst Hlth Biosci, Grad Sch Nutr & Biosci, Dept Prevent Environm & Nutr, Tokushima 7708503, Japan.
   [Elias, Daniel] ACE Biosci, DK-5220 Odense SOE, Denmark.
   [Mulu, Andargachew] Univ Leipzig, Fac Med, Inst Virol, D-04109 Leipzig, Germany.
C3 University of Gondar; Addis Ababa University; Tokushima University;
   Leipzig University
RP Mulu, A (corresponding author), Univ Gondar, Coll Med, Dept Microbiol, Gondar, Ethiopia.
EM andargachewmulu@yahoo.com
RI Shimelis, Techalew/AFL-2401-2022; Mulu, Andargachew/GMW-4823-2022;
   Elias, Daniel/KBD-3896-2024; Belyhun, Yeshambel/JUV-3067-2023
OI Belyhun, Yeshambel/0000-0002-5747-4034; Mulu,
   Andargachew/0000-0003-2862-0175
FU Addis Ababa University Graduate Studies Program; University of
   Thokushuma Japan
FX The authors would like to thank all study participants. This work was
   supported by Addis Ababa University Graduate Studies Program and the
   University of Thokushuma Japan.
CR Alemu A, 2013, PARASITE VECTOR, V6, DOI 10.1186/1756-3305-6-18
   Araujo Z, 2012, ARCH MED RES, V43, P225, DOI 10.1016/j.arcmed.2012.04.002
   Bentwich Z, 1999, IMMUNOL TODAY, V20, P485, DOI 10.1016/S0167-5699(99)01499-1
   BENTWICH Z, 1995, IMMUNOL TODAY, V16, P187, DOI 10.1016/0167-5699(95)80119-7
   Bereczky S, 2004, INT J PARASITOL, V34, P935, DOI 10.1016/j.ijpara.2004.04.007
   Calissano C, 2003, AM J TROP MED HYG, V69, P31, DOI 10.4269/ajtmh.2003.69.31
   Cheesbrough M., 1998, DISTRICT LAB PRACTIC, VSecond edition, P191
   Constant SL, 1997, ANNU REV IMMUNOL, V15, P297, DOI 10.1146/annurev.immunol.15.1.297
   Degarege A, 2012, BMC INFECT DIS, V12, DOI 10.1186/1471-2334-12-291
   Degarege Abraham, 2010, BMC Res Notes, V3, P143, DOI 10.1186/1756-0500-3-143
   Degarege A, 2009, ACTA TROP, V112, P8, DOI 10.1016/j.actatropica.2009.05.019
   Duarte J, 2007, MALARIA J, V6, DOI 10.1186/1475-2875-6-1
   Ethiopian Ministry of Health, 2004, MAL OTH VECT BORN DI
   Farouk SE, 2005, MICROBES INFECT, V7, P110, DOI 10.1016/j.micinf.2004.09.012
   Fincham JE, 2003, ACTA TROP, V86, P315, DOI 10.1016/S0001-706X(03)00063-9
   Girum Tadesse Girum Tadesse, 2005, Ethiopian Journal of Health Development, V19, P140
   Kassu A, 2004, CLIN EXP IMMUNOL, V138, P122, DOI 10.1111/j.1365-2249.2004.02597.x
   Legesse M., 2004, Ethio J Health Dev, V18, P116, DOI [DOI 10.4172/2329-891X.1000132, 10.4314/ejhd.v18i2.9947, DOI 10.4314/EJHD.V18I2.9947]
   Maizels R, 1998, PARASITOL TODAY, V14, P131, DOI 10.1016/S0169-4758(97)01219-2
   Mihret A, 2014, BMC INFECT DIS, V14, DOI 10.1186/1471-2334-14-125
   Mihret A, 2013, J INFECTION, V66, P357, DOI 10.1016/j.jinf.2012.11.005
   Mulu A, 2014, PARASITE VECTOR, V7, DOI 10.1186/1756-3305-7-204
   Mulu A, 2013, INT J INFECT DIS, V17, pE897, DOI 10.1016/j.ijid.2013.03.022
   Mulu A, 2013, MALARIA J, V12, DOI 10.1186/1475-2875-12-227
   Nacher M, 2002, AM J TROP MED HYG, V66, P304, DOI 10.4269/ajtmh.2002.66.304
   Nacher M, 2001, AM J TROP MED HYG, V65, P335, DOI 10.4269/ajtmh.2001.65.335
   Njenga SM, 2014, PARASITE VECTOR, V7, DOI 10.1186/1756-3305-7-74
   Olds G Richard, 2013, Trans Am Clin Climatol Assoc, V124, P265
   Perlmann P, 2000, AM J TROP MED HYG, V62, P373, DOI 10.4269/ajtmh.2000.62.373
   Plebanski M, 2000, CURR OPIN IMMUNOL, V12, P437, DOI 10.1016/S0952-7915(00)00117-5
   Pullan RL, 2014, PARASITE VECTOR, V7, DOI 10.1186/1756-3305-7-37
   Seka-Seka J, 2004, SCAND J IMMUNOL, V59, P228, DOI 10.1111/j.0300-9475.2004.01337.x
   Snow RW, 2005, NATURE, V434, P214, DOI 10.1038/nature03342
   WHO, 2002, WHO/EDM/TRM/2002.1
   WHO Expert Committee, 2005, WHO TECHNICAL REPORT, V997, P1
   Yazdanbakhsh M, 1998, CURR OPIN INFECT DIS, V11, P541, DOI 10.1097/00001432-199810000-00005
NR 36
TC 14
Z9 14
U1 0
U2 8
PU BMC
PI LONDON
PA CAMPUS, 4 CRINAN ST, LONDON N1 9XW, ENGLAND
SN 1756-3305
J9 PARASITE VECTOR
JI Parasites Vectors
PD MAY 23
PY 2014
VL 7
AR 240
DI 10.1186/1756-3305-7-240
PG 6
WC Parasitology; Tropical Medicine
WE Science Citation Index Expanded (SCI-EXPANDED)
SC Parasitology; Tropical Medicine
GA AK2RG
UT WOS:000338266400001
PM 24886689
OA Green Published, gold
DA 2025-02-04
ER

PT J
AU Årdal, C
   Rottingen, JA
AF Ardal, Christine
   Rottingen, John-Arne
TI An Open Source Business Model for Malaria
SO PLOS ONE
LA English
DT Article
ID ERADICATION
AB Greater investment is required in developing new drugs and vaccines against malaria in order to eradicate malaria. These precious funds must be carefully managed to achieve the greatest impact. We evaluate existing efforts to discover and develop new drugs and vaccines for malaria to determine how best malaria R&D can benefit from an enhanced open source approach and how such a business model may operate. We assess research articles, patents, clinical trials and conducted a smaller survey among malaria researchers. Our results demonstrate that the public and philanthropic sectors are financing and performing the majority of malaria drug/vaccine discovery and development, but are then restricting access through patents, 'closed' publications and hidden away physical specimens. This makes little sense since it is also the public and philanthropic sector that purchases the drugs and vaccines. We recommend that a more "open source" approach is taken by making the entire value chain more efficient through greater transparency which may lead to more extensive collaborations. This can, for example, be achieved by empowering an existing organization like the Medicines for Malaria Venture (MMV) to act as a clearing house for malaria-related data. The malaria researchers that we surveyed indicated that they would utilize such registry data to increase collaboration. Finally, we question the utility of publicly or philanthropically funded patents for malaria medicines, where little to no profits are available. Malaria R&D benefits from a publicly and philanthropically funded architecture, which starts with academic research institutions, product development partnerships, commercialization assistance through UNITAID and finally procurement through mechanisms like The Global Fund to Fight AIDS, Tuberculosis and Malaria and the U.S.' President's Malaria Initiative. We believe that a fresh look should be taken at the cost/benefit of patents particularly related to new malaria medicines and consider alternative incentives, like WHO prequalification.
C1 [Ardal, Christine] Norwegian Inst Publ Hlth, Dept Int Publ Hlth, Oslo, Norway.
   [Ardal, Christine] Norwegian Knowledge Ctr Hlth Serv, Sect Global Hlth, Oslo, Norway.
   [Rottingen, John-Arne] Norwegian Inst Publ Hlth, Div Infect Dis Control, Oslo, Norway.
   [Rottingen, John-Arne] Univ Oslo, Inst Hlth & Soc, Dept Hlth Management & Hlth Econ, Oslo, Norway.
   [Rottingen, John-Arne] Harvard Univ, Sch Publ Hlth, Dept Global Hlth & Populat, Boston, MA 02115 USA.
C3 Norwegian Institute of Public Health (NIPH); Norwegian Knowledge Centre
   for Health Services; Norwegian Institute of Public Health (NIPH);
   University of Oslo; Harvard University; Harvard T.H. Chan School of
   Public Health
RP Årdal, C (corresponding author), Norwegian Inst Publ Hlth, Dept Int Publ Hlth, Oslo, Norway.
EM christine.ardal@fhi.no
FU Norwegian Research Council [192465]
FX This research was made possible through the generous financing of the
   Norwegian Research Council (grant number 192465). The funders had no
   role in study design, data collection and analysis, decision to publish,
   or preparation of the manuscript.
CR Adams CP, 2006, HEALTH AFFAIR, V25, P420, DOI 10.1377/hlthaff.25.2.420
   [Anonymous], GLOB BURD DIS GEN EV
   [Anonymous], 2011, OPEN SOURCE NEGLECTE
   [Anonymous], 2012, Research and development to meet health needs in developing countries: Strengthening global financing and coordination
   Baird JK, 2004, ANTIMICROB AGENTS CH, V48, P4075, DOI 10.1128/AAC.48.11.4075-4083.2004
   Barrett S, 2010, WHY COOPERATIVE INCE
   Burrows J, 2013, GUARDIAN
   Carter R, 2002, CLIN MICROBIOL REV, V15, P564, DOI 10.1128/CMR.15.4.564-594.2002
   Chesbrough H, 2002, IND CORP CHANGE, V11, P529, DOI 10.1093/icc/11.3.529
   Dilaforette, 2012, AB US
   Kar S, 2010, NAT REV DRUG DISCOV, V9, P511, DOI 10.1038/nrd3207
   Liu J, 2013, LANCET GLOB HEALTH, V1, pE2, DOI 10.1016/S2214-109X(13)70002-0
   Malaria Vaccine Initiative, 2013, MAL VACC CAND RED DI
   Maurer S, 2005, RIGHT TOOLS DESIGNIN
   Medicines for Malaria Venture, 2013, MMV PROV PROM COMP S
   Medicines for Malaria Venture, 2013, GLOB MAL PORTF
   Medicines for Malaria Venture, 2013, ANN REP 2012
   Mendis K, 2009, TROP MED INT HEALTH, V14, P802, DOI 10.1111/j.1365-3156.2009.02287.x
   Moran M, 2012, G FINDER NEGLECTED D
   Moran M, 2013, G FINDER NEGLECTED D
   Paddon CJ, 2013, NATURE, V496, P528, DOI 10.1038/nature12051
   Patentstyret, 2013, KOSTN INT PAT, DOI [10.1016/j.mgene.2013.11.003, DOI 10.1016/J.MGENE.2013.11.003]
   Pecoul B, 2011, COMMUNICATION
   PLOS, 2014, PUBL FEES
   Robertson M, 2013, PARASITOLOGY
   The Global Fund to Fight AIDS TaM, 2013, ACT PRIC AFF MED FAC
   The Global Fund to Fight AIDS Tuberculosis and Malaria, 2012, ANN REP 2012
   The President's Malaria Initiative, 2013, 7 PRES MAL IN
   WHO, 2013, WORLD MALARIA REPORT 2013, P1
   Wikipedia, 2013, BUS MOD
   World Health Organization, 2010, GUID TREATM MAL, DOI DOI 10.1080/03630269.2023.2168201
   World Health Organization, 2013, PUBL BRIEF HELD WHO
   World Health Organization Roll Back Malaria Partnership, 2011, EL MAL LEARN LOOK AH
   World Health Organization Roll Back Malaria Partnership, 2013, FOC S AFR
NR 34
TC 7
Z9 7
U1 1
U2 38
PU PUBLIC LIBRARY SCIENCE
PI SAN FRANCISCO
PA 1160 BATTERY STREET, STE 100, SAN FRANCISCO, CA 94111 USA
SN 1932-6203
J9 PLOS ONE
JI PLoS One
PD FEB 6
PY 2015
VL 10
IS 2
AR e0117150
DI 10.1371/journal.pone.0117150
PG 15
WC Multidisciplinary Sciences
WE Science Citation Index Expanded (SCI-EXPANDED)
SC Science & Technology - Other Topics
GA CB2GK
UT WOS:000349444900109
PM 25658590
OA gold, Green Submitted, Green Published
DA 2025-02-04
ER

PT J
AU Gill, J
   Anvikar, AR
AF Gill, Jasmita
   Anvikar, Anupkumar R.
TI New Strides in Prevention of Malaria during Pregnancy Present
   Multitudinous Opportunities
SO ACS INFECTIOUS DISEASES
LA English
DT Review
DE malaria; pregnancy; IPTp; antenatalcare; vaccine; ISTp;
   insecticide-treatedbed nets; antimalarials; community IPTp
ID DIHYDROARTEMISININ-PIPERAQUINE; SULFADOXINE-PYRIMETHAMINE; PLACENTAL
   MALARIA; DOUBLE-BLIND; DELIVERY; WOMEN; KENYA; CHEMOPREVENTION; MALAWI;
   HIV
AB Pregnant women are at a higher risk of developing complications from malaria, a mosquito-borne disease caused by Plasmodium parasites, resulting in considerable maternal and infant morbidity and mortality. Malaria in pregnancy causes unfavorable and life-threatening outcomes for both the mother and fetus not limited to maternal anemia, hypoglycaemia, cerebral malaria, pulmonary edema, and puerperal sepsis. WHO recommends wide-ranging strategies for this detrimental but preventable disease; however, numerous challenges persist in ensuring high uptake of preventive therapies, effective usage of insecticide-treated bed nets, and early initiation and optimal antenatal care coverage for pregnant women. This work distils recent global advances in preventive strategies for malaria in pregnancy. We discuss three mainstay interventions by WHO, viz. intermittent preventive treatment of malaria in pregnancy (IPTp), utilization and outcomes of insecticide-treated bed nets (ITNs), and headways in malaria case management using therapeutic drugs. We cover multitudinous facets of antenatal care, WHO-advised community-based delivery of IPTp (c-IPTp), intermittent screening and treatment for malaria in pregnancy (ISTp), a malaria vaccine for pregnant women, and auxiliary factors that are crucial for improving prevention outcomes. Despite the reduction in malaria globally, malaria in pregnancy remains a prevalent issue in endemic areas, which warrants strengthening of preventative strategies. This work attempts to consolidate pivotal observations of the prevention of malaria during pregnancy by highlighting key advances, priority areas, new opportunities, research gaps, and challenges that need to be addressed to ensure improved outcomes in pregnant women infected with malaria.
C1 [Gill, Jasmita; Anvikar, Anupkumar R.] ICMR Natl Inst Malaria Res, New Delhi 110077, India.
   [Anvikar, Anupkumar R.] Acad Sci & Innovat Res AcSIR, Ghaziabad 201002, Uttar Pradesh, India.
C3 Indian Council of Medical Research (ICMR); ICMR - National Institute of
   Malaria Research (NIMR); Academy of Scientific & Innovative Research
   (AcSIR)
RP Gill, J; Anvikar, AR (corresponding author), ICMR Natl Inst Malaria Res, New Delhi 110077, India.; Anvikar, AR (corresponding author), Acad Sci & Innovat Res AcSIR, Ghaziabad 201002, Uttar Pradesh, India.
EM jasmita.gill@gmail.com; anvikar@gmail.com
OI Gill, Jasmita/0000-0002-7004-2850
FX The authors are thankful to ICMR-National Institute of Malaria Research,
   New Delhi for providing infrastructure facilities.
CR Agyeman YN, 2020, J TROP MED-US, V2020, DOI 10.1155/2020/2325304
   Ahmed R, 2019, LANCET INFECT DIS, V19, P973, DOI 10.1016/S1473-3099(19)30156-2
   Akinyotu O, 2018, INT J GYNECOL OBSTET, V142, P194, DOI 10.1002/ijgo.12516
   Alonso Y, 2022, BMJ GLOB HEALTH, V7, DOI 10.1136/bmjgh-2022-010079
   Amimo F, 2020, BMJ GLOB HEALTH, V5, DOI 10.1136/bmjgh-2020-003217
   [Anonymous], 2024, COMMUNITY DEPLOYMENT
   [Anonymous], 2022, World Malaria Report
   Ansah RK, 2024, PLOS ONE, V19, DOI 10.1371/journal.pone.0300431
   Anvikar AR, 2018, MALARIA J, V17, DOI 10.1186/s12936-018-2393-3
   Apinjoh TO., 2022, PLoS ONE, V17, DOI [10.1371/journal.pone.0275370, DOI 10.1371/JOURNAL.PONE.0275370]
   Banda CG, 2022, ANTIMICROB AGENTS CH, V66, DOI 10.1128/aac.00584-22
   Barsosio HC, 2024, LANCET, V403, P365, DOI 10.1016/S0140-6736(23)02631-4
   Bash CE, 2023, T ROY SOC TROP MED H, V117, P553, DOI 10.1093/trstmh/trad017
   Burt JF, 2021, BMJ GLOB HEALTH, V6, DOI 10.1136/bmjgh-2021-006102
   Chaponda EB, 2021, MALARIA J, V20, DOI 10.1186/s12936-021-03596-3
   Chotsiri P, 2021, ANTIMICROB AGENTS CH, V65, DOI 10.1128/AAC.01150-20
   Dambrun M, 2022, PLOS ONE, V17, DOI 10.1371/journal.pone.0262018
   De-Gaulle VF, 2022, MALARIA J, V21, DOI 10.1186/s12936-022-04159-w
   Desai M, 2018, LANCET INFECT DIS, V18, pE119, DOI 10.1016/S1473-3099(18)30064-1
   Desai M, 2015, LANCET, V386, P2507, DOI 10.1016/S0140-6736(15)00310-4
   Dionne JA, 2024, OPEN FORUM INFECT DI, V11, DOI 10.1093/ofid/ofae274
   Divala TH, 2018, LANCET INFECT DIS, V18, P1097, DOI 10.1016/S1473-3099(18)30415-8
   Duffy PE, 2003, CURR OPIN MICROBIOL, V6, P371, DOI 10.1016/S1369-5274(03)00090-0
   Eisenberg SL, 2023, GLOBAL HEALTH ACTION, V16, DOI 10.1080/16549716.2023.2231257
   Esu E, 2018, MALARIA J, V17, DOI 10.1186/s12936-018-2394-2
   Figueroa-Romero A, 2023, LANCET GLOB HEALTH, V11, pE1765, DOI 10.1016/S2214-109X(23)00414-X
   Figueroa-Romero A, 2022, TROP MED INFECT DIS, V7, DOI 10.3390/tropicalmed7080152
   Frempong NA, 2024, PARASITE IMMUNOL, V46, DOI 10.1111/pim.13027
   Gamain B, 2021, FRONT IMMUNOL, V12, DOI 10.3389/fimmu.2021.634508
   Gill J, 2021, INT J INFECT DIS, V112, P35, DOI 10.1016/j.ijid.2021.08.054
   González R, 2024, LANCET INFECT DIS, V24, P476, DOI 10.1016/S1473-3099(23)00738-7
   González R, 2023, LANCET GLOB HEALTH, V11, pE566, DOI 10.1016/S2214-109X(23)00051-7
   Greenwood B, 2021, MALARIA J, V20, DOI 10.1186/s12936-021-03888-8
   Gutman JR, 2023, MALARIA J, V22, DOI 10.1186/s12936-023-04521-6
   Gutman JR, 2021, ECLINICALMEDICINE, V41, DOI 10.1016/j.eclinm.2021.101160
   Gutman JR, 2020, MALARIA J, V19, DOI 10.1186/s12936-020-03356-9
   Healy SA, 2019, VACCINE, V37, P763, DOI 10.1016/j.vaccine.2018.12.025
   Hill J, 2020, MALARIA J, V19, DOI 10.1186/s12936-020-03505-0
   Hughes E, 2022, CLIN INFECT DIS, V75, P406, DOI 10.1093/cid/ciab965
   Imbert P., 2024, PREGNANCY OUTCOMESIN, V60, P102727, DOI [10.1016/j.tmaid.2024.102727, DOI 10.1016/J.TMAID.2024.102727]
   Iyamu U, 2023, FRONT CELL INFECT MI, V13, DOI 10.3389/fcimb.2023.1202276
   Tshiongo JK, 2024, TROP MED INFECT DIS, V9, DOI 10.3390/tropicalmed9050092
   Kabuya JBB, 2021, TRIALS, V22, DOI 10.1186/s13063-021-05745-0
   Kakuru A, 2016, NEW ENGL J MED, V374, P928, DOI 10.1056/NEJMoa1509150
   Kalinjuma AV, 2020, BMC INFECT DIS, V20, DOI 10.1186/s12879-020-05521-6
   Kassie GA, 2023, MALARIA J, V22, DOI 10.1186/s12936-023-04655-7
   Kawuki J, 2023, BMC PREGNANCY CHILDB, V23, DOI 10.1186/s12884-023-05583-9
   Kitojo C, 2020, MALARIA J, V19, DOI 10.1186/s12936-020-03513-0
   Koita K, 2024, BMC PUBLIC HEALTH, V24, DOI 10.1186/s12889-023-17529-z
   Koko D, 2024, AM J TROP MED HYG, V110, P50, DOI 10.4269/ajtmh.23-0359
   Koné S, 2023, BMJ GLOB HEALTH, V8, DOI 10.1136/bmjgh-2022-010934
   Kuepfer I, 2019, BMJ GLOB HEALTH, V4, DOI 10.1136/bmjgh-2019-001399
   Otuli NL, 2021, BRIT J CLIN PHARMACO, V87, P3115, DOI 10.1111/bcp.14720
   Lingani M, 2023, MALARIA J, V22, DOI 10.1186/s12936-023-04530-5
   Luntamo M, 2013, TROP MED INT HEALTH, V18, P386, DOI 10.1111/tmi.12074
   Ma R, 2024, PLOS PATHOG, V20, DOI 10.1371/journal.ppat.1011879
   Madaj B, 2022, BJOG-INT J OBSTET GY, V129, P1546, DOI [10.1111/1471-0528.17106, 10.1111/1471-0528.17113]
   Madanitsa M, 2023, LANCET, V401, P1020, DOI 10.1016/S0140-6736(22)02535-1
   Maketa V, 2022, TRIALS, V23, DOI 10.1186/s13063-022-06884-8
   Mama A, 2022, MALARIA J, V21, DOI 10.1186/s12936-022-04124-7
   Mankelkl G, 2023, BMC WOMENS HEALTH, V23, DOI 10.1186/s12905-023-02351-x
   Marascia FG, 2023, TRAVEL MED INFECT DI, V56, DOI 10.1016/j.tmaid.2023.102673
   Mkubwa B, 2022, MALARIA J, V21, DOI 10.1186/s12936-022-04425-x
   Mlugu EM, 2021, CLIN PHARMACOL THER, V110, P1478, DOI 10.1002/cpt.2273
   Moore BR, 2019, ANTIMICROB AGENTS CH, V63, DOI 10.1128/AAC.00302-19
   Mordmüller B, 2019, CLIN INFECT DIS, V69, P1509, DOI 10.1093/cid/ciy1140
   Natureeba P, 2017, J INFECT DIS, V216, P29, DOI 10.1093/infdis/jix110
   Okedo-Alex IN, 2020, MALARIA J, V19, DOI 10.1186/s12936-020-03468-2
   Onyamboko MA, 2020, ANTIMICROB AGENTS CH, V64, DOI 10.1128/AAC.01140-19
   Onyinyechi OM, 2024, BMC PUBLIC HEALTH, V24, DOI 10.1186/s12889-024-17650-7
   Paintain L, 2020, LANCET GLOB HEALTH, V8, pE1524, DOI 10.1016/S2214-109X(20)30386-7
   Pons-Duran C, 2022, PLOS MED, V19, DOI 10.1371/journal.pmed.1004084
   Raghavan SSR, 2022, PLOS PATHOG, V18, DOI 10.1371/journal.ppat.1010924
   Reddy V, 2023, LANCET GLOB HEALTH, V11, pE40, DOI 10.1016/S2214-109X(22)00431-4
   Rogerson SJ, 2017, EXPERT REV ANTI-INFE, V15, P361, DOI 10.1080/14787210.2017.1272411
   Rubenstein BL, 2022, MALARIA J, V21, DOI 10.1186/s12936-022-04216-4
   Saito M, 2021, BMC MED, V19, DOI 10.1186/s12916-021-02002-8
   Saito M, 2020, LANCET CHILD ADOLESC, V4, P761, DOI 10.1016/S2352-4642(20)30099-7
   Sawadogo H, 2023, INFECT DRUG RESIST, V16, P6673, DOI 10.2147/IDR.S420004
   Scott S, 2019, CLIN INFECT DIS, V68, P586, DOI 10.1093/cid/ciy522
   Sharma A, 2022, J INFECT DIS, V226, P521, DOI 10.1093/infdis/jiac096
   Shibeshi W, 2021, THER CLIN RISK MANAG, V17, P1353, DOI 10.2147/TCRM.S336771
   Sirima SB, 2020, LANCET INFECT DIS, V20, P585, DOI 10.1016/S1473-3099(19)30739-X
   Tagbor H, 2015, PLOS ONE, V10, DOI 10.1371/journal.pone.0132247
   Tamir Z, 2023, MALARIA J, V22, DOI 10.1186/s12936-023-04803-z
   Teo A, 2019, SCI REP-UK, V9, DOI 10.1038/s41598-019-44340-x
   Turkiewicz A, 2020, PLOS GENET, V16, DOI 10.1371/journal.pgen.1009268
   Unger HW, 2022, MALARIA J, V21, DOI 10.1186/s12936-022-04177-8
   Unger HW, 2019, SCI REP-UK, V9, DOI 10.1038/s41598-019-38821-2
   Unger HW, 2015, BMC MED, V13, DOI 10.1186/s12916-014-0258-3
   Uwimana A, 2023, CLIN INFECT DIS, V77, P127, DOI 10.1093/cid/ciad128
   van Eijk AM, 2019, LANCET INFECT DIS, V19, P546, DOI 10.1016/S1473-3099(18)30732-1
   Walker PGT, 2020, NAT COMMUN, V11, DOI 10.1038/s41467-020-17528-3
   Wolf K, 2024, AM J TROP MED HYG, V110, P42, DOI 10.4269/ajtmh.23-0206
   Zakama AK, 2020, CURR TROP MED REP, V7, P162, DOI 10.1007/s40475-020-00213-2
   Zango SH, 2020, PLOS ONE, V15, DOI 10.1371/journal.pone.0242368
NR 96
TC 0
Z9 0
U1 0
U2 0
PU AMER CHEMICAL SOC
PI WASHINGTON
PA 1155 16TH ST, NW, WASHINGTON, DC 20036 USA
SN 2373-8227
J9 ACS INFECT DIS
JI ACS Infect. Dis.
PD OCT 15
PY 2024
VL 10
IS 11
BP 3721
EP 3735
DI 10.1021/acsinfecdis.4c00566
EA OCT 2024
PG 15
WC Chemistry, Medicinal; Infectious Diseases
WE Science Citation Index Expanded (SCI-EXPANDED)
SC Pharmacology & Pharmacy; Infectious Diseases
GA L6G2H
UT WOS:001337238600001
PM 39405402
DA 2025-02-04
ER

PT J
AU Lacaille-Dubois, MA
AF Lacaille-Dubois, Marie-Aleth
TI Updated insights into the mechanism of action and clinical profile of
   the immunoadjuvant QS-21: A review
SO PHYTOMEDICINE
LA English
DT Review
DE Quillaja saponaria; QS-21; Vaccine adjuvant; Herpes zoster; Malaria;
   Cancer
ID T-CELL RESPONSES; POLYPROTEIN HIV-1 VACCINE; ZOSTER SUBUNIT VACCINE;
   MONOPHOSPHORYL-LIPID-A; CANDIDATE VACCINE; IMMUNE-RESPONSES; ADJUVANTED
   VACCINES; VANUTIDE CRIDIFICAR; BIOACTIVE SAPONINS; MALARIA VACCINE
AB Background: Vaccine adjuvants are compounds that significantly enhance/prolong the immune response to a co-administered antigen. The limitations of the use of aluminium salts that are unable to elicite cell responses against intracellular pathogens such as those causing malaria, tuberculosis, or AIDS, have driven the development of new alternative adjuvants such as QS-21, a triterpene saponin purified from Quillaja saponaria.
   Purpose: The aim of this review is to attempt to clarify the mechanism of action of QS-21 through either receptors or signaling pathways in vitro and in vivo with special emphasis on the co-administration with other immunostimulants in new adjuvant formulations, called adjuvant systems (AS). Furthermore, the most relevant clinical applications will be presented.
   Methods: A literature search covering the period 2014-2018 was performed using electronic databases from Sci finder, Science direct, Medline/Pubmed, Scopus, Google scholar.
   Results: Insights into the mechanism of action of QS-21 can be summarized as follows: 1) in vivo stimulation of Th2 humoral and Th1 cell-mediated immune responses through action on antigen presenting cells (APCs) and T cells, leading to release of Th1 cytokines participating in the elimination of intracellular pathogens. 2) activation of the NLRP3 inflammasome in mouse APCs with subsequent release of caspase-1 dependent cytokines, Il-1 beta and Il-18, important for Th1 responses. 3) synthesis of nearly 50 QS-21 analogs, allowing structure/activity relationships and mechanistic studies. 4) unique synergy mechanism between monophosphoryl lipid A (MPL A) and QS-21, formulated in a liposome (AS01) in the early IFN-gamma response, promoting vaccine immunogenicity. The second part of the review is related to phase I-III clinical trials of QS-21, mostly formulated in ASs, to evaluate efficacy, immunogenicity and safety of adjuvanted prophylactic vaccines against infectious diseases, e.g. malaria, herpes zoster, tuberculosis, AIDS and therapeutic vaccines against cancer and Alzheimer's disease.
   Conclusion: The most advanced phase III clinical applications led to the development of two vaccines containing QS-21 as part of the AS, the Herpes Zoster vaccine (HZ/su) (Shingrix (TM)) which received a license in 2017 from the FDA and a marketing authorization in the EU in 2018 and the RTS,S/AS01 vaccine (Mosquirix (TM)) against malaria, which was approved by the EMA in 2015 for further implementation in Sub-Saharan countries for routine use.
C1 [Lacaille-Dubois, Marie-Aleth] Univ Bourgogne Franche Comte, PEPITE EA 4267, Lab Pharmacognosie, UFR Sci Sante, 7 Bd Jeanne dArc, F-21079 Dijon, France.
C3 Universite de Bourgogne
RP Lacaille-Dubois, MA (corresponding author), Univ Bourgogne Franche Comte, PEPITE EA 4267, Lab Pharmacognosie, UFR Sci Sante, 7 Bd Jeanne dArc, F-21079 Dijon, France.
EM m-a.lacaille-dubois@u-bourgogne.fr
CR Agnandji ST, 2015, FUTURE MICROBIOL, V10, P1553, DOI 10.2217/fmb.15.90
   Agnandji ST, 2010, J INFECT DIS, V202, P1076, DOI 10.1086/656190
   Minsoko PA, 2014, PLOS MED, V11, DOI 10.1371/journal.pmed.1001685
   [Anonymous], 2016, Wkly Epidemiol Rec, V91, P33
   [Anonymous], EMA760732018
   [Anonymous], 2019, WHO Q AON MALARIA VA
   [Anonymous], 2013, Vaccines, DOI DOI 10.1016/B978-1-4557-0090-5.00004-5
   [Anonymous], 2018, HIV AIDS KEY FACTS
   Ansong D, 2011, PLOS ONE, V6, DOI 10.1371/journal.pone.0018891
   Arai H, 2015, CURR ALZHEIMER RES, V12, P242, DOI 10.2174/1567205012666150302154121
   Awate S, 2013, FRONT IMMUNOL, V4, DOI 10.3389/fimmu.2013.00114
   Beck Z, 2015, BBA-BIOMEMBRANES, V1848, P775, DOI 10.1016/j.bbamem.2014.12.005
   Chlibek R, 2016, VACCINE, V34, P863, DOI 10.1016/j.vaccine.2015.09.073
   Chlibek R, 2014, VACCINE, V32, P1745, DOI 10.1016/j.vaccine.2014.01.019
   Coccia M, 2017, NPJ VACCINES, V2, DOI 10.1038/s41541-017-0027-3
   Cunningham AL, 2016, NEW ENGL J MED, V375, P1019, DOI 10.1056/NEJMoa1603800
   Cunningham AL, 2018, J INFECT DIS, V217, P1750, DOI 10.1093/infdis/jiy095
   Del Giudice G, 2018, SEMIN IMMUNOL, V39, P14, DOI 10.1016/j.smim.2018.05.001
   Dendouga N, 2012, VACCINE, V30, P3126, DOI 10.1016/j.vaccine.2012.01.088
   Detienne S, 2016, SCI REP-UK, V6, DOI 10.1038/srep39475
   Di Pasquale A, 2015, VACCINES-BASEL, V3, P320, DOI 10.3390/vaccines3020320
   Didierlaurent AM, 2017, EXPERT REV VACCINES, V16, P55, DOI 10.1080/14760584.2016.1213632
   Didierlaurent AM, 2014, J IMMUNOL, V193, P1920, DOI 10.4049/jimmunol.1400948
   Dinges W, 2016, MEDICINE, V95, DOI 10.1097/MD.0000000000002673
   Dreno B, 2018, LANCET ONCOL, V19, P916, DOI 10.1016/S1470-2045(18)30254-7
   Eggermont AMM, 2013, J CLIN ONCOL, V31, P3831, DOI 10.1200/JCO.2012.47.9303
   Esfandiary A, 2015, IMMUNOTHERAPY-UK, V7, P683, DOI [10.2217/IMT.15.29, 10.2217/imt.15.29]
   Fernández-Tejada A, 2017, PURE APPL CHEM, V89, P1359, DOI 10.1515/pac-2016-1213
   Fernández-Tejada A, 2016, ACCOUNTS CHEM RES, V49, P1741, DOI 10.1021/acs.accounts.6b00242
   Fernández-Tejada A, 2014, NAT CHEM, V6, P636, DOI [10.1038/NCHEM.1963, 10.1038/nchem.1963]
   Garcon N., 2011, Perspectives in Vaccinology, V1, P89, DOI [DOI 10.1016/J.PERVAC.2011.05.004, https://doi.org/10.1016/j.pervac.2011.05.004]
   Garcon N, 2007, EXPERT REV VACCINES, V6, P723, DOI 10.1586/14760584.6.5.723
   Garçon N, 2017, HUM VACC IMMUNOTHER, V13, P19, DOI 10.1080/21645515.2016.1225635
   Guy B, 2007, NAT REV MICROBIOL, V5, P505, DOI 10.1038/nrmicro1681
   Harrer T, 2018, VACCINE, V36, P2683, DOI 10.1016/j.vaccine.2018.03.043
   Harrer T, 2014, VACCINE, V32, P2657, DOI 10.1016/j.vaccine.2013.10.030
   Hüll M, 2017, CURR ALZHEIMER RES, V14, P696, DOI 10.2174/1567205014666170117101537
   Idoko OT, 2014, TUBERCULOSIS, V94, P564, DOI 10.1016/j.tube.2014.07.001
   Kazmin D, 2017, P NATL ACAD SCI USA, V114, P2425, DOI 10.1073/pnas.1621489114
   KENSIL CR, 1991, J IMMUNOL, V146, P431
   Kensil CR, 1996, CRIT REV THER DRUG, V13, P1
   Kester KE, 2009, J INFECT DIS, V200, P337, DOI 10.1086/600120
   Lacaille-Dubois M.-A., 1999, Immunomodulatory Agents from Plants, P243
   Lacaille-Dubois MA, 2000, STUD NAT PROD CHEM, V21, P633
   Lacaille-Dubois MA, 2005, STUD NAT PROD CHEM, V32, P209
   Lacaille-Dubois MA, 2017, PHYTOMEDICINE, V37, P49, DOI 10.1016/j.phymed.2017.10.019
   LacailleDubois MA, 1996, PHYTOMEDICINE, V2, P363, DOI 10.1016/S0944-7113(96)80081-X
   Lal H, 2015, NEW ENGL J MED, V372, P2087, DOI 10.1056/NEJMoa1501184
   Lee S, 2015, IMMUNE NETW, V15, P51, DOI 10.4110/in.2015.15.2.51
   Leroux-Roels G, 2014, HUM VACC IMMUNOTHER, V10, P2211, DOI 10.4161/hv.29375
   Leroux-Roels G, 2014, CLIN VACCINE IMMUNOL, V21, P302, DOI 10.1128/CVI.00617-13
   Leroux-Roels I, 2013, VACCINE, V31, P2196, DOI 10.1016/j.vaccine.2012.05.035
   Leroux-Roels I, 2012, J INFECT DIS, V206, P1280, DOI 10.1093/infdis/jis497
   Leroux-Roels I, 2010, VACCINE, V28, P7016, DOI 10.1016/j.vaccine.2010.08.035
   Levast B, 2014, VACCINES-BASEL, V2, P297, DOI 10.3390/vaccines2020297
   Lorent JH, 2014, ORG BIOMOL CHEM, V12, P8803, DOI 10.1039/c4ob01652a
   Marciani DJ, 2018, TRENDS PHARMACOL SCI, V39, P573, DOI 10.1016/j.tips.2018.03.005
   Marciani DJ, 2003, DRUG DISCOV TODAY, V8, P934, DOI 10.1016/S1359-6446(03)02864-2
   Marty-Roix R, 2016, J BIOL CHEM, V291, P1123, DOI 10.1074/jbc.M115.683011
   Moris P, 2018, HUM VACC IMMUNOTHER, V14, P17, DOI 10.1080/21645515.2017.1381809
   Olotu A, 2011, LANCET INFECT DIS, V11, P102, DOI 10.1016/S1473-3099(10)70262-0
   Pasquier F, 2016, J ALZHEIMERS DIS, V51, P1131, DOI 10.3233/JAD-150376
   Penn-Nicholson A, 2015, VACCINE, V33, P4025, DOI 10.1016/j.vaccine.2015.05.088
   Reed SG, 2013, NAT MED, V19, P1597, DOI 10.1038/nm.3409
   Schwarz TF, 2018, HUM VACC IMMUNOTHER, V14, P1370, DOI 10.1080/21645515.2018.1442162
   Stassijns J, 2016, VACCINE, V34, P714, DOI 10.1016/j.vaccine.2015.12.024
   Tinto H, 2015, LANCET, V386, P31, DOI 10.1016/S0140-6736(15)60721-8
   Van Braeckel E, 2011, CLIN INFECT DIS, V52, P522, DOI 10.1093/cid/ciq160
   van den Berg RA, 2017, FRONT IMMUNOL, V8, DOI 10.3389/fimmu.2017.00557
   Van der Meeren O, 2018, NEW ENGL J MED, V379, P1621, DOI [10.1056/NEJMoa1803484, 10.1056/nejmoa1803484]
   Vandepapelière P, 2008, VACCINE, V26, P1375, DOI 10.1016/j.vaccine.2007.12.038
   Vansteenkiste JF, 2016, LANCET ONCOL, V17, P822, DOI 10.1016/S1470-2045(16)00099-1
   Walkowicz WE, 2016, CHEM SCI, V7, P2371, DOI 10.1039/c5sc02978c
   Welsby I, 2017, FRONT IMMUNOL, V7, DOI 10.3389/fimmu.2016.00663
   White MM, 2013, PLOS ONE, V8, DOI 10.1371/journal.pone.0061065
   Winblad B, 2014, ALZHEIMERS RES THER, V6, DOI 10.1186/alzrt237
NR 76
TC 108
Z9 118
U1 5
U2 54
PU ELSEVIER GMBH
PI MUNICH
PA HACKERBRUCKE 6, 80335 MUNICH, GERMANY
SN 0944-7113
EI 1618-095X
J9 PHYTOMEDICINE
JI Phytomedicine
PD JUL
PY 2019
VL 60
AR 152905
DI 10.1016/j.phymed.2019.152905
PG 12
WC Plant Sciences; Chemistry, Medicinal; Integrative & Complementary
   Medicine; Pharmacology & Pharmacy
WE Science Citation Index Expanded (SCI-EXPANDED)
SC Plant Sciences; Pharmacology & Pharmacy; Integrative & Complementary
   Medicine
GA IX6GQ
UT WOS:000485781500006
PM 31182297
OA Green Published
DA 2025-02-04
ER

PT J
AU Haque, U
   Overgaard, HJ
   Clements, ACA
   Norris, DE
   Islam, N
   Karim, J
   Roy, S
   Haque, W
   Kabir, M
   Smith, DL
   Glass, GE
AF Haque, Ubydul
   Overgaard, Hans J.
   Clements, Archie C. A.
   Norris, Douglas E.
   Islam, Nazrul
   Karim, Jahirul
   Roy, Shyamal
   Haque, Waziul
   Kabir, Moktadir
   Smith, David L.
   Glass, Gregory E.
TI Malaria burden and control in Bangladesh and prospects for elimination:
   an epidemiological and economic assessment
SO LANCET GLOBAL HEALTH
LA English
DT Article
ID RAPID DIAGNOSTIC-TESTS; COST-EFFECTIVENESS; UNCOMPLICATED MALARIA; NET;
   PREVALENCE; DISTRICTS; PROGRAM; SUCCESS; BRAZIL; RISK
AB Background Malaria is endemic in 13 of 64 districts in Bangladesh. About 14 million people are at risk. Some evidence suggests that the prevalence of malaria in Bangladesh has decreased since the the Global Fund to Fight AIDS, Tuberculosis and Malaria started to support the National Malaria Control Program (NMCP) in 2007. We did an epidemiological and economic assessment of malaria control in Bangladesh.
   Methods We obtained annually reported, district-level aggregated malaria case data and information about disbursed funds from the NMCP. We used a Poisson regression model to examine the associations between total malaria, severe malaria, malaria-attributable mortality, and insecticide-treated net coverage. We identified and mapped malaria hotspots using the Getis-Ord Gi* statistic. We estimated the cost-effectiveness of the NMCP by estimating the cost per confirmed case, cost per treated case, and cost per person of insecticide-treated net coverage.
   Findings During the study period (from Jan 1, 2008, to Dec 31, 2012) there were 285 731 confirmed malaria cases. Malaria decreased from 6.2 cases per 1000 population in 2008, to 2.1 cases per 1000 population in 2012. Prevalence of all malaria decreased by 65% (95% CI 65-66), severe malaria decreased by 79% (78-80), and malaria-associated mortality decreased by 91% (83-95). By 2012, there was one insecticide-treated net for every 2.6 individuals (SD 0.20). Districts with more than 0.5 insecticide-treated nets per person had a decrease in prevalence of 21% (95% CI 19-23) for all malaria, 25% (17-32) for severe malaria, and 76% (35-91) for malaria-associated mortality among all age groups. Malaria hotspots remained in the highly endemic districts in the Chittagong Hill Tracts. The cost per diagnosed case was US$0.39 (SD 0.02) and per treated case was $0.51 (0.27); $0.05 (0.04) was invested per person per year for health education and $0.68 (0.30) was spent per person per year for insecticide-treated net coverage.
   Interpretation Malaria elimination is an achievable prospect in Bangladesh and failure to push for elimination nearly ensures a resurgence of disease. Consistent financing is needed to avoid resurgence and maintain elimination goals.
C1 [Haque, Ubydul; Norris, Douglas E.; Glass, Gregory E.] Johns Hopkins Univ, Bloomberg Sch Publ Hlth, W Harry Feinstone Dept Mol Microbiol & Immunol, Baltimore, MD 21205 USA.
   [Smith, David L.] Johns Hopkins Univ, Bloomberg Sch Publ Hlth, Dept Epidemiol, Baltimore, MD 21205 USA.
   [Overgaard, Hans J.] Norwegian Univ Life Sci, Dept Math Sci & Technol, As, Norway.
   [Clements, Archie C. A.] Univ Queensland, Sch Populat Hlth, Infect Dis Epidemiol Unit, Herston, Qld, Australia.
   [Islam, Nazrul; Karim, Jahirul; Roy, Shyamal] Minist Hlth & Family Welf Malaria & Parasit Dis C, Hlth Serv, Dhaka, Bangladesh.
   [Haque, Waziul] Oslo & Akershus Univ Coll Appl Sci, Oslo, Norway.
   [Kabir, Moktadir] BRAC, BRAC Hlth Nutr & Populat Programme, Dhaka, Bangladesh.
   [Glass, Gregory E.] So Res Inst, Frederick, MD USA.
C3 Johns Hopkins University; Johns Hopkins Bloomberg School of Public
   Health; Johns Hopkins University; Johns Hopkins Bloomberg School of
   Public Health; Norwegian University of Life Sciences; University of
   Queensland; Oslo Metropolitan University (OsloMet); Bangladesh Rural
   Advancement Committee BRAC
RP Haque, U (corresponding author), Johns Hopkins Univ, Bloomberg Sch Publ Hlth, W Harry Feinstone Dept Mol Microbiol & Immunol, Baltimore, MD 21205 USA.
EM ubydul.kth@gmail.com
RI Overgaard, Hans/AAE-9972-2020; Islam, Nazrul/F-3251-2013; Norris,
   Doug/GXV-3397-2022; Clements, Archie/ABD-1615-2020; Smith,
   David/L-8850-2013
OI Norris, Douglas/0000-0002-4631-2777; Clements,
   Archie/0000-0002-7601-325X; Smith, David/0000-0003-4367-3849
FU W Harry Feinstone Department of Molecular Microbiology and Immunology,
   Johns Hopkins Bloomberg School of Public Health; Johns Hopkins
   University Libraries
FX UH is supported by an A Ralph and Sylvia E Barr Fellowship from the W
   Harry Feinstone Department of Molecular Microbiology and Immunology,
   Johns Hopkins Bloomberg School of Public Health. Publication of this
   Article was funded partly by the Open Access Promotion Fund of the Johns
   Hopkins University Libraries.
CR Akhavan D, 1999, SOC SCI MED, V49, P1385, DOI 10.1016/S0277-9536(99)00214-2
   Alam MS, 2011, MALARIA J, V10, DOI 10.1186/1475-2875-10-175
   [Anonymous], 1999, Wkly Epidemiol Rec, V74, P265
   [Anonymous], **NON-TRADITIONAL**
   [Anonymous], SPAT STAT RES
   [Anonymous], REP POST EN CHECK PE
   [Anonymous], MEKONG MALAR FORUM
   [Anonymous], DEMOGRAPHIC SOCIOECO
   Asenso-Okyere K, 2011, AGR ECON-BLACKWELL, V42, P293, DOI 10.1111/j.1574-0862.2010.00515.x
   Barat LM, 2006, AM J TROP MED HYG, V74, P12, DOI 10.4269/ajtmh.2006.74.12
   Barkakaty B. N., 1992, Indian Journal of Malariology, V29, P89
   Batisso E, 2012, MALARIA J, V11, DOI 10.1186/1475-2875-11-183
   Batwala V, 2011, MALARIA J, V10, DOI 10.1186/1475-2875-10-372
   Beales PF, 2000, T ROY SOC TROP MED H, V94, pS1
   Becker-Dreps SI, 2009, AM J TROP MED HYG, V81, P496, DOI 10.4269/ajtmh.2009.81.496
   Brown T, 2012, MALARIA J, V11, DOI 10.1186/1475-2875-11-333
   Chanda P, 2011, MALARIA J, V10, DOI [10.1186/1475-2875-10-159, 10.1186/1475-2875-10-158]
   Cohen JM, 2012, MALARIA J, V11, DOI 10.1186/1475-2875-11-122
   DAS S C, 1990, Indian Journal of Malariology, V27, P111
   Dev V, 2009, J Parasit Dis, V33, P13, DOI 10.1007/s12639-009-0002-7
   Dev V, 2010, MALARIA J, V9, DOI 10.1186/1475-2875-9-263
   Dhiman S, 2010, SE ASIAN J TROP MED, V41, P1279
   Dutta P, 2010, ECOHEALTH, V7, P498, DOI 10.1007/s10393-010-0337-7
   Dysoley L, 2008, ACTA TROP, V106, P207, DOI 10.1016/j.actatropica.2007.01.007
   Faiz MA, 2002, AM J TROP MED HYG, V67, P396, DOI 10.4269/ajtmh.2002.67.396
   GETIS A, 1992, GEOGR ANAL, V24, P189, DOI 10.1111/j.1538-4632.1992.tb00261.x
   Hague U, 2013, AM J TROP MED HYG, V88, P727, DOI 10.4269/ajtmh.12-0456
   Haque U, 2013, T ROY SOC TROP MED H, V107, P745, DOI 10.1093/trstmh/trt088
   Haque U, 2012, MALARIA J, V11, DOI 10.1186/1475-2875-11-63
   Haque U, 2011, PLOS ONE, V6, DOI 10.1371/journal.pone.0018908
   Haque U, 2010, MALARIA J, V9, DOI 10.1186/1475-2875-9-156
   Haque U, 2010, MALARIA J, V9, DOI 10.1186/1475-2875-9-120
   Haque U, 2009, PLOS ONE, V4, DOI 10.1371/journal.pone.0006737
   Kilian A, 2011, MALARIA J, V10, DOI 10.1186/1475-2875-10-299
   Last J., 1995, DICT EPIDEMIOLOGY, V3rd
   MARSH K, 1995, NEW ENGL J MED, V332, P1399, DOI 10.1056/NEJM199505253322102
   Mulligan JA, 2008, MALARIA J, V7, DOI 10.1186/1475-2875-7-32
   Noedl H, 2008, NEW ENGL J MED, V359, P2619, DOI 10.1056/NEJMc0805011
   ORD JK, 1995, GEOGR ANAL, V27, P286, DOI 10.1111/j.1538-4632.1995.tb00912.x
   Phyo AP, 2012, LANCET, V379, P1960, DOI 10.1016/S0140-6736(12)60484-X
   Reid H, 2010, AM J TROP MED HYG, V83, P861, DOI 10.4269/ajtmh.2010.10-0154
   Reid HL, 2012, MALARIA J, V11, DOI 10.1186/1475-2875-11-170
   Sachs J, 2002, NATURE, V415, P680, DOI 10.1038/415680a
   Smith DL, 2013, PHILOS T R SOC B, V368, DOI 10.1098/rstb.2012.0145
   Snow RW, 2008, PLOS MED, V5, P1068, DOI 10.1371/journal.pmed.0050142
   Starzengruber P, 2012, PLOS ONE, V7, DOI 10.1371/journal.pone.0052236
   Stevens W, 2005, MALARIA J, V4, DOI 10.1186/1475-2875-4-22
   Thwing JI, 2011, MALARIA J, V10, DOI 10.1186/1475-2875-10-86
   Tusting LS, 2013, LANCET, V382, P963, DOI 10.1016/S0140-6736(13)60851-X
   West PA, 2012, MALARIA J, V11, DOI 10.1186/1475-2875-11-273
   White MT, 2011, MALARIA J, V10, DOI 10.1186/1475-2875-10-337
   WHO, 2013, WORLD MALARIA REPORT 2013, P1
   WHO, 2012, WORLD MALARIA REPORT 2012, P1
   Yates A, 2005, MALARIA J, V4, DOI 10.1186/1475-2875-4-52
   Yukich JO, 2008, MALARIA J, V7, DOI 10.1186/1475-2875-7-258
NR 55
TC 58
Z9 68
U1 0
U2 19
PU ELSEVIER SCI LTD
PI London
PA 125 London Wall, London, ENGLAND
SN 2214-109X
J9 LANCET GLOB HEALTH
JI Lancet Glob. Health
PD FEB
PY 2014
VL 2
IS 2
BP E98
EP E105
DI 10.1016/S2214-109X(13)70176-1
PG 8
WC Public, Environmental & Occupational Health
WE Science Citation Index Expanded (SCI-EXPANDED); Social Science Citation Index (SSCI)
SC Public, Environmental & Occupational Health
GA AH8YO
UT WOS:000336424300016
PM 25104666
OA Green Published, Green Submitted, gold
DA 2025-02-04
ER

PT J
AU Pardridge, WM
   Yang, J
   Diagne, A
AF Pardridge, WM
   Yang, J
   Diagne, A
TI Chloroquine inhibits HIV-1 replication in human peripheral blood
   lymphocytes
SO IMMUNOLOGY LETTERS
LA English
DT Article
DE chloroquine; human immunodeficiency deficiency virus; DNA replication;
   human lymphocytes
ID IMMUNODEFICIENCY
AB Chloroquine has inhibitory effects on human immunodeficiency deficiency virus (HIV)-1 replication in human lymphocytes with an ED50 of 15 mu M, which approximates the chloroquine plasma concentration generated in the acute treatment of malaria. Chloroquine has a parallel inhibitory effect on DNA replication in human lymphocytes, although the inhibitory effect on DNA replication is not as pronounced as is the drug inhibition of HIV-1 replication in the cells. (C) 1998 Elsevier Science B.V. All rights reserved.
C1 Univ Calif Los Angeles, Sch Med, Dept Med, Los Angeles, CA 90095 USA.
C3 University of California System; University of California Los Angeles;
   University of California Los Angeles Medical Center; David Geffen School
   of Medicine at UCLA
RP Pardridge, WM (corresponding author), Univ Calif Los Angeles, Sch Med, Dept Med, Los Angeles, CA 90095 USA.
OI Pardridge, William/0000-0002-2664-1338
CR Charmot G, 1990, Med Trop (Mars), V50, P103
   FAUCI AS, 1993, SCIENCE, V262, P1011, DOI 10.1126/science.8235617
   FESEN MR, 1993, P NATL ACAD SCI USA, V90, P2399, DOI 10.1073/pnas.90.6.2399
   Jiang MC, 1996, BIOCHEM BIOPH RES CO, V226, P1, DOI 10.1006/bbrc.1996.1302
   PARDRIDGE WM, 1994, J INFECT DIS, V169, P55, DOI 10.1093/infdis/169.1.55
   PARDRIDGE WM, 1994, J INFECT DIS, V170, P563, DOI 10.1093/infdis/170.3.563
   WOLLHEIM FA, 1978, SCAND J RHEUMATOL, V7, P171, DOI 10.3109/03009747809095649
NR 7
TC 31
Z9 36
U1 0
U2 4
PU ELSEVIER SCIENCE BV
PI AMSTERDAM
PA PO BOX 211, 1000 AE AMSTERDAM, NETHERLANDS
SN 0165-2478
J9 IMMUNOL LETT
JI Immunol. Lett.
PD NOV
PY 1998
VL 64
IS 1
BP 45
EP 47
DI 10.1016/S0165-2478(98)00096-0
PG 3
WC Immunology
WE Science Citation Index Expanded (SCI-EXPANDED)
SC Immunology
GA 146UR
UT WOS:000077450400008
PM 9865601
DA 2025-02-04
ER

PT J
AU McDonald, CR
   Weckman, AM
   Conroy, AL
   Olwoch, P
   Natureeba, P
   Kamya, MR
   Havlir, DV
   Dorsey, G
   Kain, KC
AF McDonald, Chloe R.
   Weckman, Andrea M.
   Conroy, Andrea L.
   Olwoch, Peter
   Natureeba, Paul
   Kamya, Moses R.
   Havlir, Diane V.
   Dorsey, Grant
   Kain, Kevin C.
TI Systemic inflammation is associated with malaria and preterm birth in
   women living with HIV on antiretrovirals and co-trimoxazole
SO SCIENTIFIC REPORTS
LA English
DT Article
ID PREGNANCY; EPIDEMIOLOGY; PREVENTION; CYTOKINES; BURDEN
AB Women living with HIV (WLHIV) have an increased risk of malaria in pregnancy (MiP). It is unclear if MiP in WLHIV causes a systemic inflammatory response and increases the risk of adverse birth outcomes, especially for women receiving antiretroviral therapy (ART) and daily trimethoprim-sulfamethoxazole (TMP/SXT). We analyzed repeated plasma samples in a cohort of malaria-exposed Ugandan WLHIV receiving ART and daily TMP/SXT to examine changes in inflammatory markers across pregnancy and their association with birth outcomes. Concentrations of CHI3L1, CRP, IL-18BP, IL-6, sICAM-1, and sTNFR2 were quantified by ELISA in 1115 plasma samples collected over pregnancy from 326 women. MiP was associated with increased sTNFR2, sICAM-1 and IL-18BP concentrations across pregnancy. Women who delivered preterm had elevated concentrations of sTNFR2 and altered levels of IL-6 during pregnancy. Women with sTNFR2 concentrations in the highest quartile within 6 weeks of delivery had an increased relative risk of preterm birth. Our results indicate that despite dailyTMP/SXT, MiP in WLHIV induced a systemic inflammatory response that was associated with an increased risk of preterm birth. These findings highlight the need for additional strategies to protect WLHIV from malaria infection in pregnancy to promote healthy outcomes for mother and child.
C1 [McDonald, Chloe R.; Kain, Kevin C.] Univ Hlth Network, Toronto Gen Hosp, Sandra Rotman Ctr Global Hlth, SAR Labs, Toronto, ON, Canada.
   [Weckman, Andrea M.] Univ Toronto, Dept Lab Med & Pathobiol, Toronto, ON, Canada.
   [Conroy, Andrea L.] Indiana Univ, Sch Med, Dept Pediat, Indianapolis, IN 46202 USA.
   [Olwoch, Peter; Natureeba, Paul; Kamya, Moses R.] Makerere Univ Univ Calif San Francisco Res Collab, Kampala, Uganda.
   [Havlir, Diane V.; Dorsey, Grant] Univ Calif San Francisco, Dept Med, San Francisco, CA USA.
   [Kain, Kevin C.] Univ Toronto, Div Infect Dis, Dept Med, Trop Dis Unit, Toronto, ON, Canada.
   [Kain, Kevin C.] Toronto Gen Hosp, Toronto Gen Res Inst, Toronto, ON, Canada.
C3 University of Toronto; University Health Network Toronto; Toronto
   General Hospital; University of Toronto; Indiana University System;
   Indiana University Indianapolis; Makerere University; University of
   California System; University of California San Francisco; University of
   Toronto; University of Toronto; University Health Network Toronto;
   Toronto General Hospital
RP Kain, KC (corresponding author), Univ Hlth Network, Toronto Gen Hosp, Sandra Rotman Ctr Global Hlth, SAR Labs, Toronto, ON, Canada.; Kain, KC (corresponding author), Univ Toronto, Div Infect Dis, Dept Med, Trop Dis Unit, Toronto, ON, Canada.; Kain, KC (corresponding author), Toronto Gen Hosp, Toronto Gen Res Inst, Toronto, ON, Canada.
EM kevin.kain@uhn.ca
RI Conroy, Andrea/ABC-5715-2020
OI Conroy, Andrea/0000-0002-5328-6511
FU Global Alliance to Prevent Prematurity and Stillbirth and Grand
   Challenges in Global Health: Preventing Preterm Birth Initiative
   [12003]; Canadian Institutes of Health Research (CIHR) Foundation [FDN
   -148139]; Canada Research Chair; CIHR Frederick Banting and Charles Best
   Canada Graduate Scholarships Doctoral Award [GSD - 157907]
FX This study would not have been possible without the participation,
   input, and work of the mothers, field teams, nursing and medical staff,
   and members of the Infectious Diseases Research Collaboration involved
   in this trial. We would like to thank Mr. Ssemanda Cephus for assistance
   with plate mapping and aliquoting samples. This work was supported by
   the Global Alliance to Prevent Prematurity and Stillbirth and Grand
   Challenges in Global Health: Preventing Preterm Birth Initiative [Grant
   Number 12003 to KCK]; the Canadian Institutes of Health Research (CIHR)
   Foundation Grant [Grant Number FDN -148139 to KCK], Canada Research
   Chair [to KCK]; CIHR Frederick Banting and Charles Best Canada Graduate
   Scholarships Doctoral Award [Grant Number GSD - 157907 to AW].
CR [Anonymous], 2016, PREV GAP REP
   Bailey H, 2018, LANCET HIV, V5, pE457, DOI 10.1016/S2352-3018(18)30059-6
   Bates D, 2015, J STAT SOFTW, V67, P1, DOI 10.18637/jss.v067.i01
   Blencowe H, 2013, REPROD HEALTH, V10, DOI 10.1186/1742-4755-10-S1-S2
   Chaisavaneeyakorn S, 2002, J INFECT DIS, V185, P127, DOI 10.1086/338013
   Chêne A, 2014, INFECT IMMUN, V82, P3783, DOI 10.1128/IAI.01922-14
   Conroy AL, 2016, OPEN FORUM INFECT DI, V3, DOI 10.1093/ofid/ofw046
   Conroy AL, 2011, PLOS ONE, V6, DOI 10.1371/journal.pone.0028540
   Cooper D, 2007, SOC SCI MED, V65, P274, DOI 10.1016/j.socscimed.2007.03.019
   Dellicour S, 2010, PLOS MED, V7, DOI 10.1371/journal.pmed.1000221
   Desai M, 2007, LANCET INFECT DIS, V7, P93, DOI 10.1016/S1473-3099(07)70021-X
   Desai M, 2018, LANCET INFECT DIS, V18, pE119, DOI 10.1016/S1473-3099(18)30064-1
   DIEZRUIZ A, 1995, EUR J HAEMATOL, V54, P1, DOI 10.1111/j.1600-0609.1995.tb01618.x
   Flateau C, 2011, LANCET INFECT DIS, V11, P541, DOI 10.1016/S1473-3099(11)70031-7
   Fried M, 1998, J IMMUNOL, V160, P2523
   Fried M, 2017, CLIN INFECT DIS, V65, P1729, DOI 10.1093/cid/cix623
   Goldenberg RL, 2008, LANCET, V371, P75, DOI 10.1016/S0140-6736(08)60074-4
   González R, 2016, PLOS MED, V13, DOI 10.1371/journal.pmed.1002014
   Helmo FR, 2018, J MATERN-FETAL NEO M, V31, P1227, DOI 10.1080/14767058.2017.1311318
   Herrera CA, 2017, AM J OBSTET GYNECOL, V217, DOI 10.1016/j.ajog.2017.05.027
   Homsy J, 2009, PLOS ONE, V4, DOI 10.1371/journal.pone.0004149
   Jun JK, 2000, AM J OBSTET GYNECOL, V183, P868, DOI 10.1067/mob.2000.109034
   Kalilani-Phiri L, 2013, PLOS ONE, V8, DOI 10.1371/journal.pone.0074643
   McDonald CR, 2015, PLOS ONE, V10, DOI 10.1371/journal.pone.0134619
   Mmbaga EJ, 2013, BMC PUBLIC HEALTH, V13, DOI 10.1186/1471-2458-13-86
   Natureeba P, 2014, J INFECT DIS, V210, P1938, DOI 10.1093/infdis/jiu346
   Neal JL, 2015, AM J OBSTET GYNECOL, V212, DOI 10.1016/j.ajog.2014.07.050
   Raats M. M., 1991, Food Quality and Preference, V3, P89, DOI 10.1016/0950-3293(91)90028-D
   Rogerson SJ, 2007, LANCET INFECT DIS, V7, P105, DOI 10.1016/S1473-3099(07)70022-1
   Rogerson SJ, 2018, LANCET INFECT DIS, V18, pE107, DOI 10.1016/S1473-3099(18)30066-5
   Romero R, 2006, BJOG-INT J OBSTET GY, V113, P17, DOI 10.1111/j.1471-0528.2006.01120.x
   Samarani S, 2016, CYTOKINE, V82, P38, DOI 10.1016/j.cyto.2016.01.006
   Sicuri E, 2015, PLOS ONE, V10, DOI 10.1371/journal.pone.0125072
   Suguitan AL, 2003, J INFECT DIS, V188, P1074, DOI 10.1086/378500
   Suthar AB, 2015, LANCET HIV, V2, pE137, DOI 10.1016/S2352-3018(15)00005-3
   Unal ER, 2011, AM J OBSTET GYNECOL, V204, DOI 10.1016/j.ajog.2011.01.002
   Wedi COO, 2016, LANCET HIV, V3, pE33, DOI 10.1016/S2352-3018(15)00207-6
NR 37
TC 9
Z9 10
U1 0
U2 3
PU NATURE PORTFOLIO
PI BERLIN
PA HEIDELBERGER PLATZ 3, BERLIN, 14197, GERMANY
SN 2045-2322
J9 SCI REP-UK
JI Sci Rep
PD MAY 1
PY 2019
VL 9
AR 6758
DI 10.1038/s41598-019-43191-w
PG 8
WC Multidisciplinary Sciences
WE Science Citation Index Expanded (SCI-EXPANDED)
SC Science & Technology - Other Topics
GA HW0GK
UT WOS:000466358700027
PM 31043691
OA Green Published, gold
DA 2025-02-04
ER

PT J
AU Abrams, ET
   Kwiek, JJ
   Mwapasa, V
   Kamwendo, DD
   Tadesse, E
   Lema, VM
   Molyneux, ME
   Rogerson, SJ
   Meshnick, SR
AF Abrams, ET
   Kwiek, JJ
   Mwapasa, V
   Kamwendo, DD
   Tadesse, E
   Lema, VM
   Molyneux, ME
   Rogerson, SJ
   Meshnick, SR
TI Malaria during pregnancy and foetal haematological status in Blantyre,
   Malawi
SO MALARIA JOURNAL
LA English
DT Article
ID PLASMODIUM-FALCIPARUM MALARIA; INTRAUTERINE GROWTH-RETARDATION;
   NECROSIS-FACTOR-ALPHA; BIRTH-WEIGHT; ERYTHROPOIETIN PRODUCTION;
   PLACENTAL MALARIA; IMMUNE-RESPONSES; IRON STATUS; ANEMIA; CHILDREN
AB Background: Although maternal anaemia often stems from malaria infection during pregnancy, its effects on foetal haemoglobin levels are not straightforward. Lower-than-expected cord haemoglobin values in malarious versus non-malarious regions were noted by one review, which hypothesized they resulted from foetal immune activation to maternal malaria. This study addressed this idea by examining cord haemoglobin levels in relation to maternal malaria, anaemia, and markers of foetal immune activation.
   Methods: Cord haemoglobin levels were examined in 32 malaria-infected and 58 uninfected women in Blantyre, Malawi, in relation to maternal haemoglobin levels, malaria status, and markers of foetal haematological status, hypoxia, and inflammation, including TNF-alpha, TGF-beta, and ferritin. All women were HIV-negative.
   Results: Although malaria was associated with a reduction in maternal haemoglobin (10.8 g/dL vs. 12.1 g/ dL, p < 0.001), no reduction in cord haemoglobin and no significant relationship between maternal and cord haemoglobin levels were found. Cord blood markers of haematological and hypoxic statuses did not differ between malaria-infected and uninfected women. Maternal malaria was associated with decreased TGF- and increased cord ferritin, the latter of which was positively correlated with parasitaemia (r = 0.474, p = 0.009). Increased cord ferritin was associated with significantly decreased birth weight and gestational length, although maternal and cord haemoglobin levels and malaria status had no effect on birth outcome.
   Conclusion: In this population, cord haemoglobin levels were protected from the effect of maternal malaria. However, decreased TGF- and elevated ferritin levels in cord blood suggest foetal immune activation to maternal malaria, which may help explain poor birth outcomes.
C1 Univ N Carolina, Dept Epidemiol, Chapel Hill, NC 27599 USA.
   CALTECH, Div Humanities & Social Sci, Pasadena, CA 91125 USA.
   Univ Malawi, Univ Coll Med, Dept Community Hlth, Blantyre, Malawi.
   UNC Project, Lilongwe, Malawi.
   Univ Malawi, Coll Med, Dept Obstet & Gynaecol, Blantyre, Malawi.
   Univ Liverpool, Liverpool Sch Trop Med, Liverpool L3 5QA, Merseyside, England.
   Univ Malawi, Coll Med, Malawi Liverpool Wellcome Trust Clin Res Programm, Blantyre, Malawi.
   Univ Melbourne, Royal Melbourne Hosp, Dept Med, Parkville, Vic, Australia.
C3 University of North Carolina; University of North Carolina Chapel Hill;
   California Institute of Technology; University of Malawi; University of
   Malawi; Liverpool School of Tropical Medicine; University of Liverpool;
   University of Malawi; Malawi-Liverpool Wellcome Trust Clinical Research
   Programme; University of Melbourne; Melbourne Health; Royal Melbourne
   Hospital
RP Univ N Carolina, Dept Epidemiol, Chapel Hill, NC 27599 USA.
EM eabrams@hss.caltech.edu; kwiek@unc.edu; vmwapasa@medcol.mw;
   dkamwendo@unclilongwe.org.mw; etnigussie@yahoo.com; vmlema@yahoo.com;
   mmolyneux@mlw.medcol.mw; sroger@unimelb.edu.au; meshnick@email.unc.edu
RI Kwiek, Jesse/E-3449-2011
OI Rogerson, Stephen/0000-0003-4287-1982; ABRAMS RICH,
   ELIZABETH/0000-0002-4248-3915; Kwiek, Jesse/0000-0003-4277-8315;
   Mwapasa, Victor/0000-0002-2748-8902
FU NIAID NIH HHS [R01 AI049084, AI 49084] Funding Source: Medline; Wellcome
   Trust Funding Source: Medline
CR ABDALLA SH, 1990, BLOOD CELLS, V16, P401
   AGARWAL K N, 1984, Indian Pediatrics, V21, P765
   Allen LH, 2001, J NUTR, V131, p581S, DOI 10.1093/jn/131.2.581S
   Arbeille P, 1998, J ULTRAS MED, V17, P223
   BALLARD JL, 1991, J PEDIATR-US, V119, P417, DOI 10.1016/S0022-3476(05)82056-6
   BALLEW C, 1986, AM J OBSTET GYNECOL, V155, P166, DOI 10.1016/0002-9378(86)90104-3
   BHARGAVA M, 1991, J TROP PEDIATRICS, V37, P149, DOI 10.1093/tropej/37.4.149
   BRABIN B, 1992, ANN TROP PAEDIATR, V12, P303, DOI 10.1080/02724936.1992.11747589
   BRABIN BJ, 1983, B WORLD HEALTH ORGAN, V61, P1005
   Buescher U, 1998, INT J GYNECOL OBSTET, V60, P257, DOI 10.1016/S0020-7292(98)00011-3
   BURCHARD GD, 1995, AM J TROP MED HYG, V53, P547, DOI 10.4269/ajtmh.1995.53.547
   ElHassan AMA, 1997, EUR J HAEMATOL, V59, P299, DOI 10.1111/j.1600-0609.1997.tb01690.x
   Erdem A, 2002, J Matern Fetal Neonatal Med, V11, P329, DOI 10.1080/713605557
   Fievet N, 1996, PARASITE IMMUNOL, V18, P483, DOI 10.1046/j.1365-3024.1996.d01-19.x
   FLETCHER J, 1969, CLIN SCI, V36, P209
   Fried M, 1998, J IMMUNOL, V160, P2523
   GUTTEBERG TJ, 1986, ACTA OBSTET GYN SCAN, V65, P203, DOI 10.3109/00016348609155171
   Hokama T, 1996, J TROP PEDIATRICS, V42, P75, DOI 10.1093/tropej/42.2.75
   Huddle JM, 1999, EUR J CLIN NUTR, V53, P792, DOI 10.1038/sj.ejcn.1600851
   King CL, 2002, J IMMUNOL, V168, P356, DOI 10.4049/jimmunol.168.1.356
   Menendez C, 2000, PARASITOL TODAY, V16, P469, DOI 10.1016/S0169-4758(00)01774-9
   Menendez C, 2000, J INFECT DIS, V181, P1740, DOI 10.1086/315449
   Moormann AM, 1999, J INFECT DIS, V180, P1987, DOI 10.1086/315135
   MOSTELLO D, 1991, AM J PHYSIOL, V261, pR1075, DOI 10.1152/ajpregu.1991.261.5.R1075
   Mwapasa V, 2004, AIDS, V18, P1051, DOI 10.1097/00002030-200404300-00014
   Nussenblatt V, 2001, CLIN DIAGN LAB IMMUN, V8, P1164, DOI 10.1128/CDLI.8.6.1164-1170.2001
   Östlund E, 2000, ACTA OBSTET GYN SCAN, V79, P276, DOI 10.1034/j.1600-0412.2000.079004276.x
   PACIFICI GM, 1995, CLIN PHARMACOKINET, V28, P235, DOI 10.2165/00003088-199528030-00005
   Rogerson SJ, 2000, T ROY SOC TROP MED H, V94, P549, DOI 10.1016/S0035-9203(00)90083-X
   Rogerson SJ, 2003, INFECT IMMUN, V71, P267, DOI 10.1128/IAI.71.1.267-270.2003
   Rogerson SJ, 2003, AM J TROP MED HYG, V68, P115, DOI 10.4269/ajtmh.2003.68.1.0680115
   Rondó PHC, 1999, T ROY SOC TROP MED H, V93, P423, DOI 10.1016/S0035-9203(99)90144-X
   Sokal R., 1995, BIOMETRY
   STARREVELD JS, 1995, PLACENTA, V16, P383, DOI 10.1016/0143-4004(95)90096-9
   Tracer DP, 1997, TROP MED INT HEALTH, V2, P513, DOI 10.1046/j.1365-3156.1997.d01-327.x
   Vedovato M, 1999, NEPHROL DIAL TRANSPL, V14, P1043, DOI 10.1093/ndt/14.4.1043
   Verhoef H, 2002, BLOOD, V100, P3489, DOI 10.1182/blood-2001-12-0228
   Vora M, 1998, Obstet Gynecol Surv, V53, P500, DOI 10.1097/00006254-199808000-00023
   WEINBERG ED, 1975, JAMA-J AM MED ASSOC, V231, P39, DOI 10.1001/jama.231.1.39
   Yang K, 1997, Rev Reprod, V2, P129, DOI 10.1530/ror.0.0020129
   ZANJANI ED, 1993, PATHOBIOLOGY, V61, P211, DOI 10.1159/000163796
   Zaretsky MV, 2004, OBSTET GYNECOL, V103, P546, DOI 10.1097/01.AOG.0000114980.40445.83
NR 42
TC 38
Z9 42
U1 0
U2 2
PU BMC
PI LONDON
PA CAMPUS, 4 CRINAN ST, LONDON N1 9XW, ENGLAND
SN 1475-2875
J9 MALARIA J
JI Malar. J.
PD AUG 25
PY 2005
VL 4
AR 39
DI 10.1186/1475-2875-4-39
PG 8
WC Infectious Diseases; Parasitology; Tropical Medicine
WE Science Citation Index Expanded (SCI-EXPANDED)
SC Infectious Diseases; Parasitology; Tropical Medicine
GA 967RE
UT WOS:000232108100001
PM 16122391
OA gold, Green Published
DA 2025-02-04
ER

PT J
AU Murphy, SC
   Daza, G
   Chang, M
   Coombs, R
AF Murphy, Sean C.
   Daza, Glenda
   Chang, Ming
   Coombs, Robert
TI Laser Cutting Eliminates Nucleic Acid Cross-Contamination in
   Dried-Blood-Spot Processing
SO JOURNAL OF CLINICAL MICROBIOLOGY
LA English
DT Article
ID HIV-1 INFECTION; FILTER-PAPER; VIRUS; STABILITY; RNA; DIAGNOSIS;
   INFANTS; STORAGE; PLASMA; PCR
AB Dried blood spots (DBS) are useful for molecular assays but are prone to false positives from cross-contamination. In our malaria DBS assay, cross-contamination was encountered despite cleaning techniques suitable for HIV-1. We therefore developed a contact-free laser cutting system that effectively eliminated cross-contamination during DBS processing.
C1 [Murphy, Sean C.; Daza, Glenda; Chang, Ming; Coombs, Robert] Univ Washington, Med Ctr, Dept Lab Med, Seattle, WA 98195 USA.
   [Coombs, Robert] Univ Washington, Harborview Med Ctr, Ctr AIDS Res, Seattle, WA 98104 USA.
C3 University of Washington; University of Washington Seattle; University
   of Washington; University of Washington Seattle; Harborview Medical
   Center
RP Murphy, SC (corresponding author), Univ Washington, Med Ctr, Dept Lab Med, Seattle, WA 98195 USA.
EM murphysc@uw.edu
RI Ming, Chang/JGD-6938-2023; Murphy, Sean/AAC-7531-2019
FU U.S. National Institutes of Health [1K08AI097238]; AIDS Clinical Trials
   Group Virology Specialty Laboratory [AI-38858]; University of Washington
   Center for AIDS Research (CFAR); NIH [P30 AI027757]; NIAID, NIH; NCI,
   NIH; NIMH, NIH; NIDA, NIH; NICHD, NIH; NHLBI, NIH; NIA, NIH
FX This work was supported by the U.S. National Institutes of Health
   (1K08AI097238 to S. C. M.), an AIDS Clinical Trials Group Virology
   Specialty Laboratory grant (AI-38858), and the University of Washington
   Center for AIDS Research (CFAR), which is an NIH-funded program (P30
   AI027757) supported by the following NIH Institutes and Centers: NIAID,
   NCI, NIMH, NIDA, NICHD, NHLBI, and NIA.
CR Bonne N, 2008, J VET DIAGN INVEST, V20, P60, DOI 10.1177/104063870802000111
   Cassol S, 1997, J CLIN MICROBIOL, V35, P2795, DOI 10.1128/JCM.35.11.2795-2801.1997
   Desbois D, 2009, J CLIN MICROBIOL, V47, P1536, DOI 10.1128/JCM.02191-08
   Driver GA, 2007, J VIROL METHODS, V146, P397, DOI 10.1016/j.jviromet.2007.07.024
   Elbin CS, 2011, CLIN CHIM ACTA, V412, P1207, DOI 10.1016/j.cca.2011.03.012
   Garrido C, 2009, J CLIN MICROBIOL, V47, P1031, DOI 10.1128/JCM.02099-08
   Jorgez CJ, 2008, REPROD BIOMED ONLINE, V17, P716, DOI 10.1016/S1472-6483(10)60321-5
   Leelawiwat W, 2009, J VIROL METHODS, V155, P109, DOI 10.1016/j.jviromet.2008.09.022
   Mangold KA, 2005, J CLIN MICROBIOL, V43, P2435, DOI 10.1128/JCM.43.5.2435-2440.2005
   Mitchell C, 2010, J VIROL METHODS, V163, P489, DOI 10.1016/j.jviromet.2009.10.016
   Pritsch M, 2012, MALARIA J, V11, DOI 10.1186/1475-2875-11-138
   Richardson BA, 2003, J VIROL, V77, P7120, DOI 10.1128/JVI.77.12.7120-7123.2003
NR 12
TC 34
Z9 34
U1 0
U2 2
PU AMER SOC MICROBIOLOGY
PI WASHINGTON
PA 1752 N ST NW, WASHINGTON, DC 20036-2904 USA
SN 0095-1137
J9 J CLIN MICROBIOL
JI J. Clin. Microbiol.
PD DEC
PY 2012
VL 50
IS 12
BP 4128
EP 4130
DI 10.1128/JCM.02549-12
PG 3
WC Microbiology
WE Science Citation Index Expanded (SCI-EXPANDED)
SC Microbiology
GA 038ZE
UT WOS:000311211800055
PM 23052309
OA Bronze, Green Published
DA 2025-02-04
ER

PT J
AU Ezeanolue, EE
   Obiefune, MC
   Yang, W
   Obaro, SK
   Ezeanolue, CO
   Ogedegbe, GG
AF Ezeanolue, Echezona E.
   Obiefune, Michael C.
   Yang, Wei
   Obaro, Stephen K.
   Ezeanolue, Chinenye O.
   Ogedegbe, Gbenga G.
TI Comparative effectiveness of congregation-versus clinic-based approach
   to prevention of mother-to-child HIV transmission: study protocol for a
   cluster randomized controlled trial
SO IMPLEMENTATION SCIENCE
LA English
DT Article
DE HIV; Prevention of Mother-to-child HIV Transmission (PMTCT);
   Congregation-based Approaches; Community-based; Church-based;
   Comparative Effectiveness; Nigeria
ID PREGNANT-WOMEN; ANTENATAL CARE; INTERVENTIONS; INFECTION; COUPLES;
   AFRICA; PMTCT
AB Background: A total of 22 priority countries have been identified by the WHO that account for 90% of pregnant women living with HIV. Nigeria is one of only 4 countries among the 22 with an HIV testing rate for pregnant women of less than 20%. Currently, most pregnant women must access a healthcare facility (HF) to be screened and receive available prevention of mother-to-child HIV transmission (PMTCT) interventions. Finding new approaches to increase HIV testing among pregnant women is necessary to realize the WHO/President's Emergency Plan for AIDS Relief (PEPFAR) goal of eliminating new pediatric infections by 2015.
   Methods: This cluster randomized trial tests the comparative effectiveness of a congregation-based Healthy Beginning Initiative (HBI) versus a clinic-based approach on the rates of HIV testing and PMTCT completion among a cohort of church attending pregnant women. Recruitment occurs at the level of the churches and participants (in that order), while randomization occurs only at the church level. The trial is unblinded, and the churches are informed of their randomization group. Eligible participants, pregnant women attending study churches, are recruited during prayer sessions. HBI is delivered by trained community health nurses and church-based health advisors and provides free, integrated on-site laboratory tests (HIV plus hemoglobin, malaria, hepatitis B, sickle cell gene, syphilis) during a church-organized 'baby shower.' The baby shower includes refreshments, gifts exchange, and an educational game show testing participants' knowledge of healthy pregnancy habits in addition to HIV acquisition modes, and effective PMTCT interventions. Baby receptions provide a contact point for follow-up after delivery. This approach was designed to reduce barriers to screening including knowledge, access, cost and stigma. The primary aim is to evaluate the effect of HBI on the HIV testing rate among pregnant women. The secondary aims are to evaluate the effect of HBI on the rate of HIV testing among male partners of pregnant women and the rate of PMTCT completion among HIV-infected pregnant women.
   Discussion: Results of this study will provide further understanding of the most effective strategies for increasing HIV testing among pregnant women in hard-to-reach communities.
C1 [Ezeanolue, Echezona E.] Univ Nevada, Sch Med, Dept Pediat, Las Vegas, NV 89154 USA.
   [Obiefune, Michael C.] Prevent Educ Treatment Training & Res Global Solu, Independence Layout Enug 400001, Enugu State, Nigeria.
   [Yang, Wei] Univ Nevada, Sch Community Hlth Sci, Reno, NV USA.
   [Obaro, Stephen K.] Univ Nebraska Med Ctr, Omaha, NE USA.
   [Ezeanolue, Chinenye O.] Sunrise Fdn, Enugu, Nigeria.
   [Ogedegbe, Gbenga G.] NYU, Sch Med, New York, NY USA.
C3 Nevada System of Higher Education (NSHE); University of Nevada Las
   Vegas; Nevada System of Higher Education (NSHE); University of Nevada
   Reno; University of Nebraska System; University of Nebraska Medical
   Center; New York University
RP Ezeanolue, EE (corresponding author), Univ Nevada, Sch Med, Dept Pediat, 2040 West Charleston Blvd, Las Vegas, NV 89154 USA.
EM eezeanolue@medicine.nevada.edu
OI Ezeanolue, Echezona/0000-0002-6294-9479; Obaro,
   Stephen/0000-0002-7526-1075
FU Eunice Kennedy Shriver National Institute of Child Health & Human
   Development of the national Institutes of Health (NIH/NICHD)
   [R01HD075050]; NIH Bethesda, MD, USA
FX The authors would like to thank our colleagues, Drs Trudy Larson,
   Minggen Lu, and Kristen D Clements-Nolle; the Catholic Bishops of Enugu
   and Awgu; the Anglican Bishop of Enugu and Archbishop of Oji-River.
   Their feedback was very instrumental to the development of this
   protocol. The authors are grateful to Ron Schrader, Ph.D.,
   Biostatistician, University of New Mexico Clinical and Translational
   Science Center. We are also grateful to the team of research assistants,
   program coordinators and educators for their work on this project: Dina
   Patel; Aaron Hunt; Alice Osuji; Amaka Ogidi; Annuli Ike; Tochukwu
   Onuzulike, Benedicta Ozonweke and the many volunteers of PeTR-GS;
   Research reported in this publication was supported by the Eunice
   Kennedy Shriver National Institute of Child Health & Human Development
   of the national Institutes of Health (NIH/NICHD) under award number
   R01HD075050, NIH Bethesda, MD, USA. The funding agency played no role in
   the study conception or design, writing of the manuscript, and decision
   to submit the manuscript for publication.
CR Adegbola Omololu, 2009, Nig Q J Hosp Med, V19, P162
   Altman DG, 2001, ANN INTERN MED, V134, P663, DOI 10.7326/0003-4819-134-8-200104170-00012
   [Anonymous], 2012, GLOB HIV AIDS RESP P
   [Anonymous], SAS COMP PROGR VERS
   [Anonymous], 2009, Nigeria demographic and health survey 2008
   [Anonymous], FACTSH 2011 UPD HIV
   [Anonymous], 2020, HIGH POSS COST COVID
   [Anonymous], BMC PUBLIC HLTH
   [Anonymous], 2010, Antiretroviral drugs for treating pregnant women and preventing HIV infection in infants: Recommendations for a public health approach
   [Anonymous], IBADAN J OBSTET GYNE
   Bello FA, 2011, AFR HEALTH SCI, V11, P30
   Centers for Disease Control and Prevention (CDC), 2006, MMWR Morb Mortal Wkly Rep, V55, P592
   Ciaranello AL, 2012, PLOS MED, V9, DOI 10.1371/journal.pmed.1001156
   Donner A., 2010, Design and Analysis of Cluster Randomization Trials in Health Research
   Dunkle KL, 2008, LANCET, V371, P2183, DOI 10.1016/S0140-6736(08)60953-8
   Ekouevi DK, 2012, PLOS ONE, V7, DOI 10.1371/journal.pone.0029823
   Eyawo O, 2010, LANCET INFECT DIS, V10, P770, DOI 10.1016/S1473-3099(10)70189-4
   Falnes EF, 2011, J INT AIDS SOC, V14, DOI 10.1186/1758-2652-14-21
   Farquhar C, 2004, JAIDS-J ACQ IMM DEF, V37, P1620, DOI 10.1097/00126334-200412150-00016
   Filler SJ, 2011, JAIDS-J ACQ IMM DEF, V57, pE1, DOI 10.1097/QAI.0b013e3182158980
   Giaquinto C, 2005, CLIN INFECT DIS, V40, P458, DOI 10.1086/427287
   Guthrie BL, 2007, CURR HIV RES, V5, P416, DOI 10.2174/157016207781023992
   Hardon A, 2012, BMC PUBLIC HEALTH, V12, DOI 10.1186/1471-2458-12-26
   Jasseron C, 2013, AIDS BEHAV, V17, P488, DOI 10.1007/s10461-011-0084-y
   Johnson LF, 2012, JAIDS-J ACQ IMM DEF, V59, P417, DOI 10.1097/QAI.0b013e3182432f27
   Kinuthia J, 2011, J INT AIDS SOC, V14, DOI 10.1186/1758-2652-14-61
   Larsson EC, 2012, HEALTH POLICY PLANN, V27, P69, DOI 10.1093/heapol/czr009
   Losina E, 2010, PLOS ONE, V5, DOI 10.1371/journal.pone.0009538
   Marinucci F, 2011, CYTOM PART A, V79A, P368, DOI 10.1002/cyto.a.21064
   Monjok Emmanuel, 2009, Afr J Reprod Health, V13, P21
   Nunn A, 2011, AIDS PATIENT CARE ST, V25, P229, DOI 10.1089/apc.2010.0313
   Okonkwo KC, 2007, AIDS PATIENT CARE ST, V21, P252, DOI 10.1089/apc.2006.0065
   Oladokun R E, 2010, Afr J Med Med Sci, V39, P81
   Olagbuji BN, 2011, J OBSTET GYNAECOL, V31, P486, DOI 10.3109/01443615.2011.563637
   Onah HE, 2008, J OBSTET GYNAECOL, V28, P276, DOI 10.1080/01443610802042639
   Peltzer K, 2011, BMC PUBLIC HEALTH, V11, DOI 10.1186/1471-2458-11-778
   Rujumba J, 2012, BMC HEALTH SERV RES, V12, DOI 10.1186/1472-6963-12-3
   Sagay A S, 2006, Afr J Med Med Sci, V35 Suppl, P119
   Tomlinson M, 2011, TRIALS, V12, DOI 10.1186/1745-6215-12-236
   Tubiana R, 2010, CLIN INFECT DIS, V50, P585, DOI 10.1086/650005
   Turan JM, 2011, AIDS BEHAV, V15, P1111, DOI 10.1007/s10461-010-9798-5
   Youngleson MS, 2010, PLOS ONE, V5, DOI 10.1371/journal.pone.0013891
NR 42
TC 34
Z9 35
U1 0
U2 30
PU BMC
PI LONDON
PA CAMPUS, 4 CRINAN ST, LONDON N1 9XW, ENGLAND
SN 1748-5908
J9 IMPLEMENT SCI
JI Implement. Sci.
PD JUN 8
PY 2013
VL 8
AR 62
DI 10.1186/1748-5908-8-62
PG 8
WC Health Care Sciences & Services; Health Policy & Services
WE Science Citation Index Expanded (SCI-EXPANDED); Social Science Citation Index (SSCI)
SC Health Care Sciences & Services
GA 176BR
UT WOS:000321278500001
PM 23758933
OA Green Published, gold
DA 2025-02-04
ER

PT J
AU Kumar, R
   Singh, J
   Joshi, K
   Singh, HP
   Bijesh, S
AF Kumar, Rakesh
   Singh, Jyoti
   Joshi, Karan
   Singh, H. P.
   Bijesh, S.
TI Co-morbidities in hospitalized children with severe acute malnutrition
SO INDIAN PEDIATRICS
LA English
DT Article
DE Co-morbidities; Hospitalization; India; Management; Severe acute
   malnutrition
ID PROTEIN-ENERGY MALNUTRITION; MALNOURISHED CHILDREN; HEALTH
AB To study the co morbidities in hospitalized children with severe acute malnourishment.
   104 severe acute malnourished children were included.
   54% had diarrhea and 27.8% had acute respiratory tract infections. Tuberculosis was diagnosed in 22% of cases (60.8% cases in children 6-12 mo old). Malaria and Measles were diagnosed in 3.8% each, and HIV infection was seen in 2.9% cases. Signs of vitamin B and vitamin A deficiency were seen in 14.4% and 5.8% cases, respectively. Malaria and HIV were not found to be major co morbid conditions.
   Timely identification and treatment of various co-morbidities is likely to break undernutrition-disease cycle, and to decrease mortality and improve outcome.
C1 [Kumar, Rakesh; Singh, Jyoti; Joshi, Karan; Singh, H. P.; Bijesh, S.] APS Univ, Dept Pediat, Gandhi Mem Hosp, Shyam Shah Med Coll, Rewa, Madhya Pradesh, India.
RP Singh, HP (corresponding author), APS Univ, Dept Pediat, Gandhi Mem Hosp, Shyam Shah Med Coll, Rewa, Madhya Pradesh, India.
EM drhpsingh1@rediffmail.com
RI Kumar, Rakesh/HKD-9512-2023
CR Bachou H, 2006, BMC INFECT DIS, V6, DOI 10.1186/1471-2334-6-160
   BERKOWITZ FE, 1992, PEDIATR INFECT DIS J, V11, P750, DOI 10.1097/00006454-199209000-00015
   Bernal C, 2008, J PEDIATR GASTR NUTR, V46, P322, DOI 10.1097/MPG.0b013e318156c2c3
   BHASKARAM P, 1995, INDIAN J MED RES, V102, P195
   Black RE, 2008, LANCET, V371, P243, DOI 10.1016/S0140-6736(13)60937-X
   Chainani N, 1994, Indian J Matern Child Health, V5, P109
   DEONIS M, 1993, B WORLD HEALTH ORGAN, V71, P703
   Ejaz MS, 2010, J PAK MED ASSOC, V60, P543
   Heikens GT, 2008, LANCET, V371, P1305, DOI 10.1016/S0140-6736(08)60565-6
   Heikens GT, 2007, PLOS MED, V4, P222, DOI 10.1371/journal.pmed.0040045
   Irena AH, 2011, NUTR J, V10, DOI 10.1186/1475-2891-10-110
   Müller O, 2005, CAN MED ASSOC J, V173, P279, DOI 10.1503/cmaj.050342
   Sunguya B F P, 2006, Tanzan Health Res Bull, V8, P189
   Talbert A, 2012, PLOS ONE, V7, DOI 10.1371/journal.pone.0038321
   World Health Organization, 1998, MAN SEV MALN MAN PHY
NR 15
TC 33
Z9 33
U1 0
U2 7
PU SPRINGER INDIA
PI NEW DELHI
PA 7TH FLOOR, VIJAYA BUILDING, 17, BARAKHAMBA ROAD, NEW DELHI, 110 001,
   INDIA
SN 0019-6061
EI 0974-7559
J9 INDIAN PEDIATR
JI Indian Pediatrics
PD FEB
PY 2014
VL 51
IS 2
BP 125
EP 127
DI 10.1007/s13312-014-0343-x
PG 3
WC Pediatrics
WE Science Citation Index Expanded (SCI-EXPANDED)
SC Pediatrics
GA AB8DD
UT WOS:000332019400009
PM 23999679
DA 2025-02-04
ER

PT J
AU Djimdé, A
   Lefèvre, G
AF Djimde, Abdoulaye
   Lefevre, Gilbert
TI Understanding the pharmacokinetics of Coartem®
SO MALARIA JOURNAL
LA English
DT Review
ID PLASMODIUM-FALCIPARUM MALARIA; ARTEMETHER-LUMEFANTRINE RIAMET(R);
   THERAPEUTIC RESPONSE; ANTIMALARIAL-DRUG; INTERACTION TRIAL;
   HEALTHY-SUBJECTS; PHARMACODYNAMICS; ARTEMETHER/LUMEFANTRINE;
   BENFLUMETOL; EFFICACY
AB Artemether and lumefantrine (AL), the active constituents of Coartem (R) exhibit complementary pharmacokinetic profiles. Artemether is absorbed quickly; peak concentrations of artemether and its main active metabolite, dihydroartemisinin (DHA) occur at approximately two hours post-dose, leading to a rapid reduction in asexual parasite mass and a prompt resolution of symptoms. Lumefantrine is absorbed and cleared more slowly (terminal elimination half-life 3-4 days in malaria patients), and accumulates with successive doses, acting to prevent recrudescence by destroying any residual parasites that remain after artemether and DHA have been cleared from the body. Food intake significantly enhances the bioavailability of both artemether and lumefantrine, an effect which is more apparent for the highly lipophilic lumefantrine. However, a meal with only a small amount of fat (1.6 g) is considered sufficient to achieve adequate exposure to lumefantrine. The pharmacokinetics of artemether or lumefantrine are similar in children, when dosed according to their body weight, compared with adults. No randomized study has compared the pharmacokinetics of either agent in pregnant versus non-pregnant women. Studies in healthy volunteers and in children with malaria have confirmed that the pharmacokinetic characteristics of crushed standard AL tablets and the newly-developed Coartem (R) Dispersible tablet formulation are similar. Studies to date in healthy volunteers have not identified any clinically relevant drug-drug interactions; data relating to concomitant administration of HIV therapies are limited. While dose-response analyses are difficult to undertake because of the low rate of treatment failures under AL, it appears that artemether and DHA exposure impact on parasite clearance time while lumefantrine exposure is associated with cure rate, consistent with their respective modes of action.
   In conclusion, knowledge of the pharmacokinetic profiles of artemether and lumefantrine is increasing within a range of settings, including infants and children. However, additional data would be warranted to better characterize artemether and lumefantrine pharmacokinetics in patients with hepatic impairment, in pregnant women, and in patients undergoing HIV/AIDS chemotherapy.
C1 [Djimde, Abdoulaye] Univ Bamako, Malaria Res & Training Ctr, Dept Epidemiol Parasit Dis, Fac Med Pharm & Odonto Stomatol, Bamako, Mali.
   [Lefevre, Gilbert] Novartis NIBR, Translat Sci, CH-4002 Basel, Switzerland.
C3 University of Bamako; Novartis
RP Djimdé, A (corresponding author), Univ Bamako, Malaria Res & Training Ctr, Dept Epidemiol Parasit Dis, Fac Med Pharm & Odonto Stomatol, POB 1805 Point G, Bamako, Mali.
EM adjimde@MRTCBKO.org; gilbert.lefevre@novartis.com
FU European and Developing Countries Clinical Trail Partnership Senior
   Fellowship [2004.2.C.f1]; Howard Hughes Medical Institution; Novartis
   Pharma AG
FX AD's research is supported by European and Developing Countries Clinical
   Trail Partnership Senior Fellowship (Grant # 2004.2.C.f1) and Howard
   Hughes Medical Institution International Scholarship (Grant # 55005502).
   The authors would like to thank Caroline Dunstall, who provided
   editorial assistance with funding from Novartis Pharma AG.
CR Abdulla S, 2008, LANCET, V372, P1819, DOI 10.1016/S0140-6736(08)61492-0
   Ashley EA, 2007, TROP MED INT HEALTH, V12, P195, DOI [10.1111/j.1365-3165.2006.01784.x, 10.1111/j.1365-3156.2006.01784.x]
   Ashley EA, 2007, TROP MED INT HEALTH, V12, P201, DOI 10.1111/j.1365-3156.2006.01785.x
   Bakshi R, 2000, T ROY SOC TROP MED H, V94, P419, DOI 10.1016/S0035-9203(00)90126-3
   BORRMANN S, AM SOC TROP MED HYG
   Checchi F, 2006, MALARIA J, V5, DOI 10.1186/1475-2875-5-59
   Ezzet F, 2000, ANTIMICROB AGENTS CH, V44, P697, DOI 10.1128/AAC.44.3.697-704.2000
   Ezzet F, 1998, BRIT J CLIN PHARMACO, V46, P553, DOI 10.1046/j.1365-2125.1998.00830.x
   Foisy MM, 2008, ANN PHARMACOTHER, V42, P1048, DOI 10.1345/aph.1K615
   German P, 2009, JAIDS-J ACQ IMM DEF, V51, P424, DOI 10.1097/QAI.0b013e3181acb4ff
   Kokwaro G, 2007, EXPERT OPIN PHARMACO, V8, P75, DOI 10.1517/14656566.8.1.75
   Lefèvre G, 2000, EUR J PHARM SCI, V10, P141, DOI 10.1016/S0928-0987(00)00060-9
   Lefèvre G, 2002, BRIT J CLIN PHARMACO, V54, P485, DOI 10.1046/j.1365-2125.2002.01696.x
   Lefèvre G, 2002, J CLIN PHARMACOL, V42, P1147, DOI 10.1177/009127002237995
   Lefèvre G, 2001, AM J TROP MED HYG, V64, P247, DOI 10.4269/ajtmh.2001.64.247
   LEFEVRE G, AM SOC TROP MED HYG
   McGready R, 2006, EUR J CLIN PHARMACOL, V62, P1021, DOI 10.1007/s00228-006-0199-7
   *NOV PHARM AG, CCOA566A2403 NOV PHA
   *NOV PHARM AG, CCOA566B2106 NOV PHA
   *NOV PHARM CORP, COART PRESCR INF
   Piola P, 2005, LANCET, V365, P1467, DOI 10.1016/S0140-6736(05)66416-1
   Premji ZG, 2008, MALARIA J, V7, DOI 10.1186/1475-2875-7-244
   Price RN, 2006, CLIN INFECT DIS, V42, P1570, DOI 10.1086/503423
   White NJ, 2008, TRENDS PARASITOL, V24, P159, DOI 10.1016/j.pt.2008.01.006
   White NJ, 1999, CLIN PHARMACOKINET, V37, P105, DOI 10.2165/00003088-199937020-00002
   White NJ, 1998, DRUG RESIST UPDATE, V1, P3, DOI 10.1016/S1368-7646(98)80208-2
   WHO, 2006, guidelines for treatment of malaria, VFirst
NR 27
TC 67
Z9 68
U1 0
U2 26
PU BIOMED CENTRAL LTD
PI LONDON
PA 236 GRAYS INN RD, FLOOR 6, LONDON WC1X 8HL, ENGLAND
SN 1475-2875
J9 MALARIA J
JI Malar. J.
PY 2009
VL 8
SU 1
AR S4
DI 10.1186/1475-2875-8-S1-S4
PG 8
WC Infectious Diseases; Parasitology; Tropical Medicine
WE Science Citation Index Expanded (SCI-EXPANDED)
SC Infectious Diseases; Parasitology; Tropical Medicine
GA 602UO
UT WOS:000278164600004
OA gold, Green Published
DA 2025-02-04
ER

PT J
AU Schmidt, S
   Fritz, JV
   Bitzegeio, J
   Fackler, OT
   Keppler, OT
AF Schmidt, Sarah
   Fritz, Joelle V.
   Bitzegeio, Julia
   Fackler, Oliver T.
   Keppler, Oliver T.
TI HIV-1 Vpu Blocks Recycling and Biosynthetic Transport of the Intrinsic
   Immunity Factor CD317/Tetherin To Overcome the Virion Release
   Restriction
SO MBIO
LA English
DT Article
ID VIRUS TYPE-1 VPU; CLATHRIN-MEDIATED ENDOCYTOSIS; CD4 DOWN-MODULATION;
   PARTICLE RELEASE; CELL-SURFACE; BETA-TRCP; TRANSMEMBRANE DOMAIN;
   PROTEIN-TRANSPORT; T-CELLS; TETHERIN
AB The intrinsic immunity factor CD317 (BST-2/HM1.24/tetherin) imposes a barrier to HIV-1 release at the cell surface that can be overcome by the viral protein Vpu. Expression of Vpu results in a reduction of CD317 surface levels; however, the mechanism of this Vpu activity and its contribution to the virological antagonism are incompletely understood. Here, we characterized the influence of Vpu on major CD317 trafficking pathways using quantitative antibody-based endocytosis and recycling assays as well as a microinjection/microscopy-based kinetic de novo expression approach. We report that HIV-1 Vpu inhibited both the anterograde transport of newly synthesized CD317 and the recycling of CD317 to the cell surface, while the kinetics of CD317 endocytosis remained unaffected. Vpu trapped trafficking CD317 molecules at the trans-Golgi network, where the two molecules colocalized. The subversion of both CD317 transport pathways was dependent on the highly conserved diserine S52/S56 motif of Vpu; however, it did not require recruitment of the diserine motif interactor and substrate adaptor of the SCF-E3 ubiquitin ligase complex, beta-TrCP. Treatment of cells with the malaria drug primaquine resulted in a CD317 trafficking defect that mirrored that induced by Vpu. Importantly, primaquine could functionally replace Vpu as a CD317 antagonist and rescue HIV-1 particle release.
   IMPORTANCE HIV efficiently replicates in the human host and induces the life-threatening immunodeficiency AIDS. Mammalian genomes encode proteins such as CD317 that can inhibit viral replication at the cellular level. As a countermeasure, HIV has evolved genes like vpu that can antagonize these intrinsic immunity factors. Investigating the mechanism by which Vpu overcomes the virion release restriction imposed by CD317, we find that Vpu subverts recycling and anterograde trafficking pathways of CD317, resulting in surface levels of the restriction factor insufficient to block HIV-1 spread. This describes a novel mechanism of immune evasion by HIV.
C1 [Schmidt, Sarah; Fritz, Joelle V.; Bitzegeio, Julia; Fackler, Oliver T.; Keppler, Oliver T.] Heidelberg Univ, Dept Infect Dis, Heidelberg, Germany.
C3 Ruprecht Karls University Heidelberg
RP Fackler, OT (corresponding author), Heidelberg Univ, Dept Infect Dis, Heidelberg, Germany.
EM oliver.fackler@med.uni-heidelberg.de;
   oliver.keppler@med.uni-heidelberg.de
OI Fackler, Oliver Till/0000-0003-2982-4209; Fritz,
   Joelle/0000-0002-4694-3923
FU Deutsche Forschungsgemeinschaft [KE742/4-1]
FX This work was in part funded by the Deutsche Forschungsgemeinschaft
   (KE742/4-1) (to O.T.K. and O.T.F.). O.T.F. and O.T.K. are members of the
   CellNetworks Cluster of Excellence EXC81.
CR Andrew AJ, 2011, J VIROL, V85, P2611, DOI 10.1128/JVI.02080-10
   Bartee E, 2006, PLOS PATHOG, V2, P975, DOI 10.1371/journal.ppat.0020107
   Binette J, 2007, RETROVIROLOGY, V4, DOI 10.1186/1742-4690-4-75
   Blagoveshchenskaya AD, 2002, CELL, V111, P853, DOI 10.1016/S0092-8674(02)01162-5
   Butticaz C, 2007, J VIROL, V81, P1502, DOI 10.1128/JVI.01711-06
   Casartelli N, 2010, PLOS PATHOG, V6, DOI 10.1371/journal.ppat.1000955
   Douglas JL, 2009, J VIROL, V83, P7931, DOI 10.1128/JVI.00242-09
   Dubé M, 2010, RETROVIROLOGY, V7, DOI 10.1186/1742-4690-7-114
   Dubé M, 2010, PLOS PATHOG, V6, DOI 10.1371/journal.ppat.1000856
   Dubé M, 2009, J VIROL, V83, P4574, DOI 10.1128/JVI.01800-08
   Fackler OT, 1999, MOL CELL, V3, P729, DOI 10.1016/S1097-2765(01)80005-8
   Goffinet C, 2010, J VIROL, V84, P11374, DOI 10.1128/JVI.01067-10
   Goffinet C, 2010, J VIROL, V84, P4089, DOI 10.1128/JVI.01549-09
   Goffinet C, 2009, CELL HOST MICROBE, V5, P285, DOI 10.1016/j.chom.2009.01.009
   Gupta RK, 2009, PLOS PATHOG, V5, DOI 10.1371/journal.ppat.1000443
   Habermann A, 2010, J VIROL, V84, P4646, DOI 10.1128/JVI.02421-09
   Hauser H, 2010, RETROVIROLOGY, V7, DOI 10.1186/1742-4690-7-51
   HIEBSCH RR, 1991, J BIOL CHEM, V266, P20323
   Hinz A, 2010, CELL HOST MICROBE, V7, P314, DOI 10.1016/j.chom.2010.03.005
   Iwabu Yukie, 2010, Commun Integr Biol, V3, P366
   Iwabu Y, 2009, J BIOL CHEM, V284, P35060, DOI 10.1074/jbc.M109.058305
   Johannes L, 2008, CELL, V135, P1175, DOI 10.1016/j.cell.2008.12.009
   Jolly C, 2010, J VIROL, V84, P12185, DOI 10.1128/JVI.01447-10
   Jouvenet N, 2009, J VIROL, V83, P1837, DOI 10.1128/JVI.02211-08
   Kaletsky RL, 2009, P NATL ACAD SCI USA, V106, P2886, DOI 10.1073/pnas.0811014106
   KELLER GA, 1992, EMBO J, V11, P863, DOI 10.1002/j.1460-2075.1992.tb05124.x
   Kershaw T, 2009, METHOD ENZYMOL, V460, P357, DOI 10.1016/S0076-6879(09)05218-5
   Kobayashi T, 2011, J VIROL, V85, P932, DOI 10.1128/JVI.01668-10
   Kuhl BD, 2011, J NEUROIMMUNE PHARM, V6, P188, DOI 10.1007/s11481-010-9256-1
   Kuhl BD, 2010, RETROVIROLOGY, V7, DOI 10.1186/1742-4690-7-115
   Kupzig S, 2003, TRAFFIC, V4, P694, DOI 10.1034/j.1600-0854.2003.00129.x
   Magadán JG, 2010, PLOS PATHOG, V6, DOI 10.1371/journal.ppat.1000869
   Malim MH, 2008, CELL HOST MICROBE, V3, P388, DOI 10.1016/j.chom.2008.04.008
   Mangeat B, 2009, PLOS PATHOG, V5, DOI 10.1371/journal.ppat.1000574
   Mansouri M, 2009, J VIROL, V83, P9672, DOI 10.1128/JVI.00597-09
   Margottin F, 1998, MOL CELL, V1, P565, DOI 10.1016/S1097-2765(00)80056-8
   Masuyama N, 2009, J BIOL CHEM, V284, P15927, DOI 10.1074/jbc.M109.005124
   Mitchell RS, 2009, PLOS PATHOG, V5, DOI 10.1371/journal.ppat.1000450
   Miyagi E, 2009, P NATL ACAD SCI USA, V106, P2868, DOI 10.1073/pnas.0813223106
   Nagy G, 2006, J BIOL CHEM, V281, P34574, DOI 10.1074/jbc.M606301200
   Naughtin MJ, 2010, J CELL SCI, V123, P3071, DOI 10.1242/jcs.060103
   Neil SJD, 2008, NATURE, V451, P425, DOI 10.1038/nature06553
   Ochoa GC, 2000, J CELL BIOL, V150, P377, DOI 10.1083/jcb.150.2.377
   Ohtomo T, 1999, BIOCHEM BIOPH RES CO, V258, P583, DOI 10.1006/bbrc.1999.0683
   Pardieu C, 2010, PLOS PATHOG, V6, DOI 10.1371/journal.ppat.1000843
   Perez-Caballero D, 2009, CELL, V139, P499, DOI 10.1016/j.cell.2009.08.039
   Pfeffer SR, 2009, FEBS LETT, V583, P3811, DOI 10.1016/j.febslet.2009.10.075
   Radoshitzky SR, 2010, J VIROL, V84, P10569, DOI 10.1128/JVI.00103-10
   REID PA, 1990, NATURE, V346, P655, DOI 10.1038/346655a0
   Rollason R, 2007, J CELL SCI, V120, P3850, DOI 10.1242/jcs.003343
   Rong LW, 2009, J VIROL, V83, P7536, DOI 10.1128/JVI.00620-09
   Sakuma T, 2009, J VIROL, V83, P2382, DOI 10.1128/JVI.01607-08
   Schindler M, 2010, RETROVIROLOGY, V7, DOI 10.1186/1742-4690-7-1
   Schubert HL, 2010, P NATL ACAD SCI USA, V107, P17951, DOI 10.1073/pnas.1008206107
   Signoret N, 2000, J CELL BIOL, V151, P1281, DOI 10.1083/jcb.151.6.1281
   Song B, 2009, CURR TOP MICROBIOL, V339, P47, DOI 10.1007/978-3-642-02175-6_3
   Swiecki M, 2011, J BIOL CHEM, V286, P2987, DOI 10.1074/jbc.M110.190538
   Tervo HM, 2011, RETROVIROLOGY, V8, DOI 10.1186/1742-4690-8-9
   Van Damme N, 2008, CELL HOST MICROBE, V3, P245, DOI 10.1016/j.chom.2008.03.001
   van Weert AWM, 2000, EUR J CELL BIOL, V79, P394, DOI 10.1078/0171-9335-00062
   Varthakavi V, 2006, TRAFFIC, V7, P298, DOI 10.1111/j.1600-0854.2005.00380.x
   Vigan R, 2010, J VIROL, V84, P12958, DOI 10.1128/JVI.01699-10
   VINCENT MJ, 1995, VIROLOGY, V213, P639, DOI 10.1006/viro.1995.0035
   Weidner JM, 2010, J VIROL, V84, P12646, DOI 10.1128/JVI.01328-10
   Wildurn S, 2006, J VIROL, V80, P8047, DOI 10.1128/JVI.00252-06
   WILLEY RL, 1992, J VIROL, V66, P226, DOI 10.1128/JVI.66.1.226-234.1992
   Woods AJ, 2004, EMBO J, V23, P2531, DOI 10.1038/sj.emboj.7600267
   Yang HT, 2010, P NATL ACAD SCI USA, V107, P18428, DOI 10.1073/pnas.1011485107
NR 68
TC 82
Z9 106
U1 0
U2 4
PU AMER SOC MICROBIOLOGY
PI WASHINGTON
PA 1752 N ST NW, WASHINGTON, DC 20036-2904 USA
SN 2150-7511
J9 MBIO
JI mBio
PD MAY-JUN
PY 2011
VL 2
IS 3
AR e00036-11
DI 10.1128/mBio.00036-11
PG 13
WC Microbiology
WE Science Citation Index Expanded (SCI-EXPANDED)
SC Microbiology
GA 845SW
UT WOS:000296843900002
PM 21610122
OA gold, Green Published
DA 2025-02-04
ER

PT J
AU Molosiwa, D
   Masiya, T
   Maringira, G
AF Molosiwa, Dintle
   Masiya, Tyanai
   Maringira, Godfrey
TI Management of the Global Fund aid programme in Botswana: challenges and
   prospects for health services delivery
SO AJAR-AFRICAN JOURNAL OF AIDS RESEARCH
LA English
DT Article
DE aid effectiveness; health services; country coordinating mechanism;
   power and accountability; principal recipient
AB This paper examines the institutional management of the Global Fund to Fight AIDS, Tuberculosis and Malaria (GFATM) in Botswana. We analyse the often contested roles of the state and non-governmental organisations (NGOs) as recipients of GFATM and partners in extending public health service provision to communities. Of importance is that Botswana's first GFATM grant had to be administratively closed, and the country was not awarded any other grant (especially for HIV/AIDS) until over a decade later. Following this, it is of interest to understand the ways in which institutions manage grant programmes. This article concludes that the "big brother" relationship of the state in relation to NGOs is crippling the critical and constructive effects of these organisations to deliver needed community-based health services in Botswana. GFTAM represents a window of opportunity for creating an effective civil society whose local activities will not be seen as being led covertly by the state. This article contributes to both theory and practice within the scholarship of development aid in Africa. Qualitative research methods were used, including in-depth interviews with public sector policy makers, all GFATM principal and sub-recipients, members of the Country Coordinating Mechanism (CCM) and NGOs.
C1 [Molosiwa, Dintle] Chemon Int Inc, Gaborone, Botswana.
   [Masiya, Tyanai] Univ Pretoria, Sch Publ Management & Adm, Pretoria, South Africa.
   [Maringira, Godfrey] Sol Plaatje Univ, Sch Humanities, Anthropol, Kimberley, South Africa.
C3 University of Pretoria
RP Molosiwa, D (corresponding author), Chemon Int Inc, Gaborone, Botswana.
EM senanto@gmail.com
RI Masiya, Tyanai/AAU-3474-2021
OI MOLOSIWA, DINTLE/0000-0001-9494-6726; Masiya, Tyanai/0000-0002-0292-0674
FU Global Development Network
FX The authors acknowledge the Global Development Network funding which
   made this research possible.
CR Anderson R., 2004, THEMATIC CONTENT ANA
   [Anonymous], 2015, USAIDS VIS HLTH SYST
   Brugha R, 2004, LANCET, V364, P95, DOI 10.1016/S0140-6736(04)16595-1
   Chee G, 2013, INT J HEALTH PLAN M, V28, P85, DOI 10.1002/hpm.2122
   *GLOB FUND, 2008, GLOB FUND IMPL SER
   Global Fund, 2018, BOTSW OV
   Global Fund, 2018, GLOB FUND RES REP 20
   Global Fund slashes govt funding, 2017, PATRIOT SUNDAY  1218
   Hanefeld J., 2011, GLOBAL FUND FIGHT AI
   Hanefeld J, 2014, CLIN MED, V14, P54, DOI 10.7861/clinmedicine.14-1-54
   Kaboyakgosi G., 2013, Botswana Journal of African Studies, V27, P309
   Kapilashrami A, 2013, HEALTH POLICY PLANN, V28, P626, DOI 10.1093/heapol/czs102
   Kapilashrami A, 2012, GLOB PUBLIC HEALTH, V7, P437, DOI 10.1080/17441692.2011.649043
   Letswamotse P., 2017, SUNDAY STANDARD 0129
   Seleke T.L., 2018, BOTSWANA NOTES RECOR, V50, P166
   Sharma KC, 2009, DISASTER MANAGEMENT
   Spicer N, 2010, GLOBALIZATION HEALTH, V6, DOI 10.1186/1744-8603-6-3
   Statistics Botswana, 2011, BOTSW NAT POP CENS 2
   UNAIDS, 2007, BOTSW NAT AIDS SPEND
NR 19
TC 0
Z9 0
U1 0
U2 5
PU NATL INQUIRY SERVICES CENTRE PTY LTD
PI GRAHAMSTOWN
PA 19 WORCESTER STREET, PO BOX 377, GRAHAMSTOWN 6140, SOUTH AFRICA
SN 1608-5906
EI 1727-9445
J9 AJAR-AFR J AIDS RES
JI AJAR-Afr. J. Aids Res.
PD APR 3
PY 2019
VL 18
IS 2
BP 95
EP 103
DI 10.2989/16085906.2019.1605396
EA MAY 2019
PG 9
WC Public, Environmental & Occupational Health
WE Science Citation Index Expanded (SCI-EXPANDED); Social Science Citation Index (SSCI)
SC Public, Environmental & Occupational Health
GA IL1UA
UT WOS:000471455800001
PM 31043120
OA Green Submitted
DA 2025-02-04
ER

PT J
AU Ndam, NT
   Mbuba, E
   González, R
   Cisteró, P
   Kariuki, S
   Sevene, E
   Rupérez, M
   Fonseca, AM
   Vala, A
   Maculuve, S
   Jiménez, A
   Quintó, L
   Ouma, P
   Ramharter, M
   Aponte, JJ
   Nhacolo, A
   Massougbodji, A
   Briand, V
   Kremsner, PG
   Mombo-Ngoma, G
   Desai, M
   Macete, E
   Cot, M
   Menéndez, C
   Mayor, A
AF Ndam, Nicaise Tuikue
   Mbuba, Emmanuel
   Gonzalez, Raquel
   Cistero, Pau
   Kariuki, Simon
   Sevene, Esperanca
   Ruperez, Maria
   Maria Fonseca, Ana
   Vala, Anifa
   Maculuve, Sonia
   Jimenez, Alfons
   Quinto, Llorenc
   Ouma, Peter
   Ramharter, Michael
   Aponte, John J.
   Nhacolo, Arsenio
   Massougbodji, Achille
   Briand, Valerie
   Kremsner, Peter G.
   Mombo-Ngoma, Ghyslain
   Desai, Meghna
   Macete, Eusebio
   Cot, Michel
   Menendez, Clara
   Mayor, Alfredo
TI Resisting and tolerating <i>P-falciparum</i> in pregnancy under
   different malaria transmission intensities
SO BMC MEDICINE
LA English
DT Article
DE Malaria; Pregnancy; Immunity; Resistance; Tolerance
ID INTERMITTENT PREVENTIVE TREATMENT; LOW-BIRTH-WEIGHT;
   INFECTIOUS-DISEASES; MATERNAL ANEMIA; IMMUNITY; WOMEN; RESISTANCE;
   AFRICA; PREVALENCE; MICROSCOPY
AB Background: Resistance and tolerance to Plasmodium falciparum can determine the progression of malaria disease. However, quantitative evidence of tolerance is still limited. We investigated variations in the adverse impact of P. falciparum infections among African pregnant women under different intensities of malaria transmission.
   Methods: P. falciparum at delivery was assessed by microscopy, quantitative PCR (qPCR) and placental histology in 946 HIV-uninfected and 768 HIV-infected pregnant women from Benin, Gabon, Kenya and Mozambique. Resistance was defined by the proportion of submicroscopic infections and the levels of anti-parasite antibodies quantified by Luminex, and tolerance by the relationship of pregnancy outcomes with parasite densities at delivery.
   Results: P. falciparum prevalence by qPCR in peripheral and/or placental blood of HIV-uninfected Mozambican, Gabonese and Beninese women at delivery was 6% (21/340), 11% (28/257) and 41% (143/349), respectively. The proportion of peripheral submicroscopic infections was higher in Benin (83%) than in Mozambique (60%) and Gabon (55%; P = 0.033). Past or chronic placental P. falciparum infection was associated with an increased risk of preterm birth in Mozambican newborns (OR = 7.05, 95% CI 1.79 to 27.82). Microscopic infections were associated with reductions in haemoglobin levels at delivery among Mozambican women (-1.17 g/dL, 95% CI -2.09 to -0.24) as well as with larger drops in haemoglobin levels from recruitment to delivery in Mozambican (-1.66 g/dL, 95% CI -2.68 to -0.64) and Gabonese (-0.91 g/dL, 95% CI -1.79 to -0.02) women. Doubling qPCR-peripheral parasite densities in Mozambican women were associated with decreases in haemoglobin levels at delivery (-0.16 g/dL, 95% CI -0.29 to -0.02) and increases in the drop of haemoglobin levels (-0.29 g/dL, 95% CI -0.44 to -0.14). Beninese women had higher anti-parasite IgGs than Mozambican women (P < 0.001). No difference was found in the proportion of submicroscopic infections nor in the adverse impact of P. falciparum infections in HIV-infected women from Kenya (P. falciparum prevalence by qPCR: 9%, 32/351) and Mozambique (4%, 15/417).
   Conclusions: The lowest levels of resistance and tolerance in pregnant women from areas of low malaria transmission were accompanied by the largest adverse impact of P. falciparum infections. Exposure-dependent mechanisms developed by pregnant women to resist the infection and minimise pathology can reduce malaria-related adverse outcomes. Distinguishing both types of defences is important to understand how reductions in transmission can affect malaria disease.
C1 [Ndam, Nicaise Tuikue; Briand, Valerie; Cot, Michel] Inst Rech Dev, Paris, France.
   [Ndam, Nicaise Tuikue] COMUE Sorbonne Paris Cite, Fac Pharm, Paris, France.
   [Ndam, Nicaise Tuikue; Quinto, Llorenc; Massougbodji, Achille] Univ Abomey Calavi, Fac Sci Sante, Cotonou, Benin.
   [Mbuba, Emmanuel] Bagamoyo Res & Training Ctr, Ifakara Hlth Inst, Bagamoyo, Tanzania.
   [Gonzalez, Raquel; Cistero, Pau; Ruperez, Maria; Maria Fonseca, Ana; Jimenez, Alfons; Aponte, John J.; Menendez, Clara; Mayor, Alfredo] Univ Barcelona, Hosp Clin, Barcelona Ctr Int Hlth Res CRESIB, ISGlobal, Barcelona, Spain.
   [Gonzalez, Raquel; Sevene, Esperanca; Ruperez, Maria; Vala, Anifa; Maculuve, Sonia; Aponte, John J.; Nhacolo, Arsenio; Macete, Eusebio; Menendez, Clara; Mayor, Alfredo] Ctr Invest Saude Manhica, Maputo, Mozambique.
   [Sevene, Esperanca] Univ Eduardo Mondlane, Maputo, Mozambique.
   [Kariuki, Simon; Ouma, Peter] Kenya Med Res Inst KEMRI, Ctr Global Hlth Res, Kisumu, Kenya.
   [Maria Fonseca, Ana] Univ Porto, Graduate Program Areas Basic & Appl Biol, Oporto, Portugal.
   [Jimenez, Alfons] CIBER Epidemiol & Salud Publ CIBERESP, Madrid, Spain.
   [Ramharter, Michael; Kremsner, Peter G.; Mombo-Ngoma, Ghyslain] Univ Tubingen, Inst Trop Med, Tubingen, Germany.
   [Ramharter, Michael] Med Univ Vienna, Div Infect Dis & Trop Med, Dept Med 1, Vienna, Austria.
   [Ramharter, Michael; Kremsner, Peter G.; Mombo-Ngoma, Ghyslain] Ctr Rech Med Lambarene CERMEL, Lambarene, Gabon.
   [Desai, Meghna] Ctr Dis Control & Prevent, Malaria Branch, Div Parasit Dis & Malaria, Ctr Global Hlth, 4770 Buford Highway,Mail Stop F-12, Atlanta, GA USA.
C3 Institut de Recherche pour le Developpement (IRD); University of Abomey
   Calavi; Ifakara Health Institute; ISGlobal; CRESIB; University of
   Barcelona; Hospital Clinic de Barcelona; Centro de Investigacao em Saude
   de Manhica; Eduardo Mondlane University; Kenya Medical Research
   Institute; Universidade do Porto; CIBER - Centro de Investigacion
   Biomedica en Red; CIBERESP; Eberhard Karls University of Tubingen;
   Medical University of Vienna; Centers for Disease Control & Prevention -
   USA; CDC Center for Global Health (CGH)
RP Mayor, A (corresponding author), Univ Barcelona, Hosp Clin, Barcelona Ctr Int Hlth Res CRESIB, ISGlobal, Barcelona, Spain.; Mayor, A (corresponding author), Ctr Invest Saude Manhica, Maputo, Mozambique.
EM alfredo.mayor@isglobal.org
RI Kariuki, Simon/AFT-6596-2022; JIMENEZ, ALFONS/L-2106-2019; Gonzalez,
   Raquel/J-3604-2017; Mbuba, Emmanuel/ABQ-7945-2022; Ramharter,
   Michael/C-5273-2013; Briand, Valerie/S-9398-2019; Cistero,
   Pau/H-2468-2017; Cot, Michel/E-7633-2011; Mombo-Ngoma,
   Ghyslain/I-4305-2019; Sevene, Esperanca/AAI-3532-2020; Fonseca, Ana
   Maria/J-4048-2017; Menendez, Clara/Q-3446-2016; Mayor Aparicio, Alfredo
   Gabriel/H-7488-2017
OI Ramharter, Michael/0000-0002-9259-1885; Briand,
   Valerie/0000-0001-7927-1855; Tuikue Ndam, Nicaise/0000-0003-2646-2513;
   Gonzalez, Raquel/0000-0001-5487-801X; Cistero, Pau/0000-0001-7225-4331;
   Cot, Michel/0000-0003-3014-4294; Nhacolo, Arsenio/0000-0003-1055-6769;
   Mombo-Ngoma, Ghyslain/0000-0003-2658-8706; Sevene,
   Esperanca/0000-0001-9025-4052; Kremsner, Peter
   Gottfried/0000-0002-3926-4113; Fonseca, Ana Maria/0000-0001-8051-4850;
   Quinto, Llorenc/0000-0001-9992-6951; Mbuba,
   Emmanuel/0000-0003-0157-1780; JIMENEZ, ALFONS/0000-0003-0301-3344;
   Menendez, Clara/0000-0002-2641-6907; Ruperez, Maria/0000-0001-8322-7881;
   Mayor Aparicio, Alfredo Gabriel/0000-0003-3890-2897
FU Instituto de Salud Carlos III - Fondo Europeo de Desarrollo Regional
   (FEDER) [PI13/01478]; Departament d'Universitats i Recerca de la
   Generalitat de Catalunya (AGAUR) [CES10/021-I3SNS, 2014SGR263]; Bill &
   Melinda Gates Foundation; Barcelona Institute of Global Health
   (ISGlobal)
FX This work was supported by Instituto de Salud Carlos III (PI13/01478)
   2013 call for the Strategic Action on Health 2013-2016 co-funded by the
   Fondo Europeo de Desarrollo Regional (FEDER), CES10/021-I3SNS and
   2014SGR263 from the Departament d'Universitats i Recerca de la
   Generalitat de Catalunya (AGAUR) to AM, EDCTP, Malaria in Pregnancy
   (MiP) Consortium, and Malaria Eradication Scientific Alliance (MESA).
   ISGlobal is a member of the CERCA Programme, Generalitat de Catalunya.
   The Manhica Health Research Centre receives core support from the
   Spanish Agency for International Cooperation and Development. The MiP
   Consortium and MESA are funded through a grant from the Bill & Melinda
   Gates Foundation to the Liverpool School of Tropical Medicine and the
   Barcelona Institute of Global Health (ISGlobal), respectively.
CR Artavanis-Tsakonas K, 2003, CLIN EXP IMMUNOL, V133, P145, DOI 10.1046/j.1365-2249.2003.02174.x
   Ataíde R, 2014, TRENDS PARASITOL, V30, P85, DOI 10.1016/j.pt.2013.12.007
   BALLARD JL, 1991, J PEDIATR-US, V119, P417, DOI 10.1016/S0022-3476(05)82056-6
   Bardaji A, 2008, MALARIA J, V7, DOI 10.1186/1475-2875-7-27
   Huynh BT, 2011, AM J TROP MED HYG, V85, P214, DOI 10.4269/ajtmh.2011.11-0103
   Brabin BJ, 2004, PLACENTA, V25, P359, DOI 10.1016/j.placenta.2003.10.019
   Chico RM, 2017, CLIN INFECT DIS, V64, P1043, DOI 10.1093/cid/cix026
   Chico RM, 2015, TROP MED INT HEALTH, V20, P1621, DOI 10.1111/tmi.12595
   Collins WE, 1999, AM J TROP MED HYG, V61, P4, DOI 10.4269/tropmed.1999.61-04
   Cottrell G, 2007, AM J TROP MED HYG, V76, P849, DOI 10.4269/ajtmh.2007.76.849
   Cottrell G, 2015, CLIN INFECT DIS, V60, P1481, DOI 10.1093/cid/civ122
   Desai M, 2016, CLIN INFECT DIS, V62, P323, DOI 10.1093/cid/civ881
   Dondorp AM, 2005, PLOS MED, V2, P788, DOI 10.1371/journal.pmed.0020204
   Galatas B, 2016, TRENDS PARASITOL, V32, P296, DOI 10.1016/j.pt.2015.11.015
   González R, 2014, PLOS MED, V11, DOI 10.1371/journal.pmed.1001733
   González R, 2012, EXPERT REV ANTI-INFE, V10, P153, DOI [10.1586/ERI.11.167, 10.1586/eri.11.167]
   GREENWOOD AM, 1992, T ROY SOC TROP MED H, V86, P483, DOI 10.1016/0035-9203(92)90078-Q
   Gupta S, 1999, NAT MED, V5, P340, DOI 10.1038/6560
   Higgins SJ, 2011, EXPERT REV ANTI-INFE, V9, P803, DOI [10.1586/eri.11.96, 10.1586/ERI.11.96]
   Jagannathan P, 2014, PLOS PATHOG, V10, DOI 10.1371/journal.ppat.1003864
   Joanny F, 2014, MALARIA J, V13, DOI 10.1186/1475-2875-13-234
   Liu ML, 2016, SCI REP-UK, V6, DOI 10.1038/srep36193
   Malka R, 2016, SCI TRANSL MED, V8, DOI 10.1126/scitranslmed.aaf9304
   Mayor A, 2015, NEW ENGL J MED, V373, P1607, DOI 10.1056/NEJMoa1406459
   Mayor A, 2012, CLIN INFECT DIS, V54, P1561, DOI 10.1093/cid/cis236
   Mayor A, 2009, MALARIA J, V8, DOI 10.1186/1475-2875-8-9
   Medzhitov R, 2012, SCIENCE, V335, P936, DOI 10.1126/science.1214935
   Menéndez C, 2011, CLIN INFECT DIS, V52, P41, DOI 10.1093/cid/ciq049
   Mockenhaupt FP, 2000, TROP MED INT HEALTH, V5, P167, DOI 10.1046/j.1365-3156.2000.00532.x
   Mombo-Ngoma G, 2011, MALARIA J, V10, DOI 10.1186/1475-2875-10-123
   Naidoo I, 2011, PARASITOLOGY, V138, P1469, DOI 10.1017/S0031182011000746
   Nosten F, 2004, TRENDS PARASITOL, V20, P425, DOI 10.1016/j.pt.2004.06.007
   O'Neil-Dunne I, 2001, INFECT IMMUN, V69, P7487, DOI 10.1128/IAI.69.12.7487-7492.2001
   Ogouyèmi-Hounto A, 2013, MALARIA J, V12, DOI 10.1186/1475-2875-12-413
   Okell LC, 2009, J INFECT DIS, V200, P1509, DOI 10.1086/644781
   Ordi J, 1998, AM J SURG PATHOL, V22, P1006, DOI 10.1097/00000478-199808000-00011
   PETERSEN E, 1991, J INFECT DIS, V164, P949, DOI 10.1093/infdis/164.5.949
   Portugal S, 2014, PLOS PATHOG, V10, DOI 10.1371/journal.ppat.1004079
   Råberg L, 2007, SCIENCE, V318, P812, DOI 10.1126/science.1148526
   Råberg L, 2014, PLOS BIOL, V12, DOI 10.1371/journal.pbio.1001989
   Rogier C, 1996, AM J TROP MED HYG, V54, P613, DOI 10.4269/ajtmh.1996.54.613
   Sinton J. A., 1938, Proceedings of the Royal Society of Medicine London, V31, P1298
   Smith T, 2004, AM J TROP MED HYG, V71, P80, DOI 10.4269/ajtmh.2004.71.80
   Taylor SM, 2014, J CLIN MICROBIOL, V52, P2144, DOI 10.1128/JCM.00565-14
   Tran TM, 2016, SCI REP-UK, V6, DOI 10.1038/srep31291
   Valea I, 2012, MALARIA J, V11, DOI 10.1186/1475-2875-11-71
   Walker-Abbey A, 2005, AM J TROP MED HYG, V72, P229, DOI 10.4269/ajtmh.2005.72.229
   Zumla A, 2016, LANCET INFECT DIS, V16, pE47, DOI 10.1016/S1473-3099(16)00078-5
NR 48
TC 8
Z9 8
U1 0
U2 8
PU BIOMED CENTRAL LTD
PI LONDON
PA 236 GRAYS INN RD, FLOOR 6, LONDON WC1X 8HL, ENGLAND
SN 1741-7015
J9 BMC MED
JI BMC Med.
PD JUL 17
PY 2017
VL 15
AR 130
DI 10.1186/s12916-017-0893-6
PG 12
WC Medicine, General & Internal
WE Science Citation Index Expanded (SCI-EXPANDED)
SC General & Internal Medicine
GA FA5PA
UT WOS:000405494500001
PM 28712360
OA gold, Green Published
DA 2025-02-04
ER

PT J
AU Becker, K
   Hu, Y
   Biller-Andorno, N
AF Becker, Katja
   Hu, Ying
   Biller-Andorno, Nikola
TI Infectious diseases - A global challenge
SO INTERNATIONAL JOURNAL OF MEDICAL MICROBIOLOGY
LA English
DT Review
DE infectious diseases; research activities; publications
ID JOURNALS
AB Infectious diseases represent a continuous and increasing threat to human health and welfare. Due to emerging diseases, increasing resistances, international travelling, and the risk of bioterroristic attacks, infectious diseases concern the whole world and can only be combated by internationally coordinated and interdisciplinary approaches. When assessing the worldwide publication activities on infectious diseases in the years 1994-2004 accessible via the ISI Science Citation Index Expanded((R)), an overall increase by 24% can be monitored. Furthermore, it becomes evident that highest research priorities are given to HIV/AIDS, hepatitis C, tuberculosis, respiratory infections, and sepsis. Ten countries - including the USA, the UK, France, Germany, and Japan - contributed to more than 80% of these publications; nation-specific research priorities focusing on the current problems in the respective country can be estimated. Countries with the highest disease burdens are still not given the opportunity to contribute adequately to the scientific field. Based on our data, relatively increasing publication activities include those on respiratory infections, tuberculosis, malaria, hepatitis, and sepsis, whereas decreasing activities were determined for AIDS, diarrhoea, meningitis, schistosomiasis, and other diseases. Accordingly, the prevalence of many infectious diseases occurring in tropical countries is not clearly reflected in the worldwide publication activities. (c) 2006 Elsevier GmbH. All rights reserved.
C1 Univ Giessen, Interdisziplinares Forschungszentrum, D-35392 Giessen, Germany.
   Univ Zurich, Lehrstuhl Biomed Eth, CH-8008 Zurich, Switzerland.
C3 Justus Liebig University Giessen; University of Zurich
RP Becker, K (corresponding author), Univ Giessen, Interdisziplinares Forschungszentrum, Heinrich Buff Ring 26-32, D-35392 Giessen, Germany.
EM becker.katja@gmx.de
RI Biller-Andorno, Nikola/IWU-9334-2023
OI Biller-Andorno, Nikola/0000-0001-7661-1324
CR BECKER K, 2003, ETHISIERUNG ETHIKFER
   Feachem RGA, 2004, TROP MED INT HEALTH, V9, P1139, DOI 10.1111/j.1365-3156.2004.01343.x
   HACKER J, 2005, NOVA ACTA LEOPOLD, V92
   Krilov LR, 2004, CURR OPIN INFECT DIS, V17, P391, DOI 10.1097/00001432-200410000-00002
   Man JP, 2004, EUR J EPIDEMIOL, V19, P811
   Perkins J., 2004, CONFESSIONS EC HIT M
   REULAN A, 2004, MENSCHENVERSUCHE WEI
   Roelcke V., 2004, Twentieth Century Ethics of Human Subjects Research: Historical Perspectives on Values, Practices and Regulations
   Seglen PO, 1997, BRIT MED J, V314, P498
   STEINMANN R, 1975, THESIS U TUBINGEN
   Takahashi O, 2002, JPN J INFECT DIS, V55, P139
NR 11
TC 52
Z9 58
U1 0
U2 19
PU ELSEVIER GMBH, URBAN & FISCHER VERLAG
PI JENA
PA OFFICE JENA, P O BOX 100537, 07705 JENA, GERMANY
SN 1438-4221
J9 INT J MED MICROBIOL
JI Int. J. Med. Microbiol.
PD AUG
PY 2006
VL 296
IS 4-5
BP 179
EP 185
DI 10.1016/j.ijmm.2005.12.015
PG 7
WC Microbiology; Virology
WE Science Citation Index Expanded (SCI-EXPANDED)
SC Microbiology; Virology
GA 071FV
UT WOS:000239585100002
PM 16446113
OA Green Accepted, Green Published
DA 2025-02-04
ER

PT J
AU Richter, J
   de Bernardis, C
   Sagir, A
   Walter, S
   Savalli, E
   Häussinger, D
AF Richter, J
   de Bernardis, C
   Sagir, A
   Walter, S
   Savalli, E
   Häussinger, D
TI Is ultrasound a useful adjunct for assessing malaria patients?
SO PARASITOLOGY RESEARCH
LA English
DT Article
ID HEPATOSPLENIC SCHISTOSOMIASIS; SPLENIC RUPTURE; SUDANESE PATIENTS;
   SPLEEN SIZE; MANSONI; LIVER; SPLENECTOMY; SONOGRAPHY; DIAGNOSIS; AIDS
AB The value of ultrasonography as an adjunct for diagnosis and monitoring malaria was investigated. In all, 118 patients (male/female 65/53; age 2-78 years, median 29 years) with malaria underwent a standardised abdominal ultrasound examination at baseline. In 62 out of 118 patients, ultrasonography was repeated 21 days later. In the results at baseline, huge splenomegaly with firm organ consistency, consistent with hyperreactive malarious splenomegaly syndrome, was observed in two Cameroonese children. In the other 116 patients, the most common finding was non-specific splenomegaly (96/116, 82.76%), occurring more frequently in non-immune patients (71/78, 91.03%) than in patients who had grown up in malaria-endemic areas (25/38, 65.79%; P<0.002). No correlation was found between liver or spleen size and any clinical parameter. The results on day 21 show that, although splenomegaly after therapy persisted more frequently in patients with malaria recrudescence or relapse (8/8, 100%) than in patients cured (32/54, 59.26%; P<0.0421), the practical value of this finding is questionable. Ultrasonography cannot be regarded as a first-line diagnostic method in patients with malaria.
C1 Univ Dusseldorf, Trop Med Unit, Clin Gastroenterol Hepatol & Infect Dis, D-40225 Dusseldorf, Germany.
   Univ Dusseldorf, Fac Biol, Inst Zoomorphol, D-40225 Dusseldorf, Germany.
   Hosp Pisa Cisanello, Div Infect Dis, I-56100 Pisa, Italy.
C3 Heinrich Heine University Dusseldorf; Heinrich Heine University
   Dusseldorf
RP Univ Dusseldorf, Trop Med Unit, Clin Gastroenterol Hepatol & Infect Dis, D-40225 Dusseldorf, Germany.
EM Joachim.Richter@med.uni-duesseldorf.de
CR ATES KB, 1992, J CLIN ULTRASOUND, V20, P349, DOI 10.1002/jcu.1870200509
   BELLAMY EA, 1984, BRIT J RADIOL, V57, P147, DOI 10.1259/0007-1285-57-674-147
   BOLONDI L, 1982, RADIOLOGY, V142, P167, DOI 10.1148/radiology.142.1.7053528
   Burchard GD, 1996, CLIN INFECT DIS, V23, P979, DOI 10.1093/clinids/23.5.979
   Burchard GD, 2001, ACTA TROP, V80, P103, DOI 10.1016/S0001-706X(01)00157-7
   Davies GR, 2002, T ROY SOC TROP MED H, V96, P149, DOI 10.1016/S0035-9203(02)90285-3
   de Aguirre Z, 1998, ACTA CLIN BELG, V53, P374, DOI 10.1080/17843286.1998.11754195
   DITTRICH M, 1983, PEDIATR RADIOL, V13, P206, DOI 10.1007/BF00973157
   DOEHRINGSCHWERDTFEGER E, 1992, TROP MED PARASITOL, V43, P245
   DOLL M, 1986, DEUT MED WOCHENSCHR, V23, P887
   ELSHAZLY M, 1995, TROP DOCT, V25, P128, DOI 10.1177/004947559502500314
   Gschwantler M, 1996, DEUT MED WOCHENSCHR, V121, P1457, DOI 10.1055/s-2008-1043168
   KURTZ AB, 1980, RADIOLOGY, V136, P717, DOI 10.1148/radiology.136.3.7403553
   Lambertucci JR, 2001, MEM I OSWALDO CRUZ, V96, P147, DOI 10.1590/S0074-02762001000900022
   LAMBERTUCCI JR, 1994, T ROY SOC TROP MED H, V88, P76, DOI 10.1016/0035-9203(94)90507-X
   LORENZ R, 1991, DYNAMISCHE ULTRASCHA
   OHMAE H, 1991, LANCET, V338, P826, DOI 10.1016/0140-6736(91)90720-A
   PALMER PES, 2001, IMAGING TROPICAL DIS, V2, P758
   PETERS H, 1987, ULTRASCHALLUNTERSUCH
   Picardi M, 2002, BLOOD, V99, P4228, DOI 10.1182/blood.V99.11.4228
   Rapp C, 2002, REV MED INTERNE, V23, P85, DOI 10.1016/S0248-8663(01)00518-5
   Richter J, 2003, LANCET, V362, P900, DOI 10.1016/S0140-6736(03)14334-6
   Richter J, 2004, PARASITOL RES, V92, P518, DOI 10.1007/s00436-004-1069-9
   RICHTER J, 1990, T ROY SOC TROP MED H, V84, P749, DOI 10.1016/0035-9203(90)90176-F
   RICHTER J, 1992, RADIOLOGY, V184, P711, DOI 10.1148/radiology.184.3.1509054
   RICHTER J, 1992, ACTA TROP, V51, P281, DOI 10.1016/0001-706X(92)90046-Z
   Tchelepi H, 2002, J ULTRAS MED, V21, P1023, DOI 10.7863/jum.2002.21.9.1023
   Tshibwabwa ET, 2000, ABDOM IMAGING, V25, P290, DOI 10.1007/s002610000035
   WANG L-Y, 1990, Kaohsiung Journal of Medical Sciences, V6, P483
   WEITZEL D, 1978, THESIS U MAINZ GERMA
   Yagmur Y, 2000, CRIT CARE, V4, P309, DOI 10.1186/cc713
   Yazdanpanah Y, 1997, AM J TROP MED HYG, V57, P245, DOI 10.4269/ajtmh.1997.57.245
   YEE JM, 1989, J ULTRAS MED, V8, P705
NR 33
TC 8
Z9 8
U1 0
U2 1
PU SPRINGER
PI NEW YORK
PA ONE NEW YORK PLAZA, SUITE 4600, NEW YORK, NY, UNITED STATES
SN 0932-0113
EI 1432-1955
J9 PARASITOL RES
JI Parasitol. Res.
PD NOV
PY 2004
VL 94
IS 5
BP 349
EP 353
DI 10.1007/s00436-004-1208-3
PG 5
WC Parasitology
WE Science Citation Index Expanded (SCI-EXPANDED)
SC Parasitology
GA 868UB
UT WOS:000224937400006
PM 15549382
DA 2025-02-04
ER

PT J
AU Mandala, WL
AF Mandala, Wilson Lewis
TI Expression of CD11a, CD11b, CD11c, and CD18 on Neutrophils from
   Different Clinical Types of Malaria in Malawian Children
SO JOURNAL OF BLOOD MEDICINE
LA English
DT Article
DE white blood cells; neutrophils; malaria; integrins; receptors
ID PLASMODIUM-FALCIPARUM MALARIA; BLOOD-CELL COUNTS; PERIPHERAL-BLOOD;
   ACTIVATION; PHAGOCYTOSIS; ADHESION; HEALTH; AGE; INFLAMMATION;
   INDICATORS
AB Background: Malaria in individuals who have never had an infection before is usually characterized by an inflammatory response that is linked to the expression of specific activation markers on cells of the innate immune system.
   Methods: This study investigated absolute white blood cell (WBC) and neutrophil counts and expression of several adhesion markers on neutrophils from HIV-uninfected children who were suffering from cerebral malaria (n=35), severe malarial anemia (SMA, n=39), and uncomplicated malaria (n=49) and healthy aparasitemic children (n=33) in Blantyre, Malawi.
   Results: All clinical malaria groups had higher WBC and neutrophil counts compared to healthy controls, with the acute SMA group having significantly (p<0.0001) higher WBC counts than the controls. These elevated counts normalized during recovery. Surprisingly, in all clinical malaria groups, the surface expression of CD11b, CD11c, and CD18 on neutrophils was lower than in healthy controls, again normalizing during convalescence.
   Conclusion: In areas where Plasmodium falciparum malaria is hyperendemic, such as where this study was conducted, neutrophils have reduced expression of adhesion molecules and activation markers during acute stages of the infection, regardless of the clinical type of malaria. This reduced expression could be due to an individual's past exposure to P. falciparum or other parasite-related factors that manifest during active malaria that still need to be investigated.
C1 [Mandala, Wilson Lewis] Malawi Univ Sci & Technol MUST, Acad Med Sci, Thyolo, Malawi.
   [Mandala, Wilson Lewis] Malawi Liverpool Wellcome Trust, Clin Res Programme, Blantyre, Malawi.
   [Mandala, Wilson Lewis] Univ Malawi, Coll Med, Basic Sci Dept, Blantyre, Malawi.
C3 University of Malawi; Malawi-Liverpool Wellcome Trust Clinical Research
   Programme; University of Malawi
RP Mandala, WL (corresponding author), Malawi Univ Sci & Technol MUST, Acad Med Sci, Thyolo, Malawi.; Mandala, WL (corresponding author), Malawi Liverpool Wellcome Trust, Clin Res Programme, Blantyre, Malawi.; Mandala, WL (corresponding author), Univ Malawi, Coll Med, Basic Sci Dept, Blantyre, Malawi.
EM wmandala2002@gmail.com
OI Mandala, Wilson/0000-0001-9386-9239
FU Bill and Melinda Gates Foundation [OPP51941]
FX Funding for this work was sourced under the Gates Malaria Partnership,
   which was sponsored by the Bill and Melinda Gates Foundation (grant
   OPP51941).
CR ABDALLA SH, 1990, BLOOD CELLS, V16, P401
   Blackford J, 1996, EUR J IMMUNOL, V26, P525, DOI 10.1002/eji.1830260304
   Boström S, 2017, PARASITE IMMUNOL, V39, DOI 10.1111/pim.12433
   BROWN J, 1981, CLIN EXP IMMUNOL, V46, P106
   Buckley CD, 1998, MOL MEMBR BIOL, V15, P167, DOI 10.3109/09687689709044318
   Butcher S, 2000, IMMUNOLOGY, V100, P411, DOI 10.1046/j.1365-2567.2000.00079.x
   Chen L, 2000, CLIN EXP IMMUNOL, V120, P125, DOI 10.1046/j.1365-2249.2000.01196.x
   Chotivanich K, 2000, J INFECT DIS, V181, P1206, DOI 10.1086/315353
   Cunnington AJ, 2012, J IMMUNOL, V189, P5336, DOI 10.4049/jimmunol.1201028
   ELHASSAN IM, 1994, AM J TROP MED HYG, V51, P372, DOI 10.4269/ajtmh.1994.51.372
   Feintuch CM, 2016, MBIO, V7, DOI 10.1128/mBio.01300-15
   Frick C, 2005, EUR J IMMUNOL, V35, P3610, DOI 10.1002/eji.200425914
   Gething PW, 2014, MALARIA J, V13, DOI 10.1186/1475-2875-13-39
   Goldberg Daniel E., 1993, Seminars in Cell Biology, V4, P355, DOI 10.1006/scel.1993.1042
   Harawa V, 2018, MALARIA J, V17, DOI 10.1186/s12936-018-2590-0
   Hsieh MM, 2007, ANN INTERN MED, V146, P486, DOI 10.7326/0003-4819-146-7-200704030-00004
   Hviid L, 1997, INFECT IMMUN, V65, P4090, DOI 10.1128/IAI.65.10.4090-4093.1997
   Kassa D, 2006, CLIN VACCINE IMMUNOL, V13, P376, DOI 10.1128/CVI.13.3.376-379.2006
   Knackstedt SL, 2019, SCI IMMUNOL, V4, DOI 10.1126/sciimmunol.aaw0336
   Kolaczkowska E, 2013, NAT REV IMMUNOL, V13, P159, DOI 10.1038/nri3399
   Ladhani S, 2002, BRIT J HAEMATOL, V119, P839, DOI 10.1046/j.1365-2141.2002.03904.x
   Langhorne J, 2008, NAT IMMUNOL, V9, P725, DOI 10.1038/ni.f.205
   Lee HJ, 2018, SCI TRANSL MED, V10, DOI 10.1126/scitranslmed.aar3619
   Li K, 2020, CHINESE MED J-PEKING, V133, P1900, DOI 10.1097/CM9.0000000000000854
   Mandala WL, 2016, PARASITE IMMUNOL, V38, P317, DOI 10.1111/pim.12319
   Mandala WL, 2017, J BLOOD MED, V8, P123, DOI 10.2147/JBM.S142189
   Mandala WL, 2016, CLIN VACCINE IMMUNOL, V23, P95, DOI 10.1128/CVI.00564-15
   MARSH K, 1995, NEW ENGL J MED, V332, P1399, DOI 10.1056/NEJM199505253322102
   McKenzie FE, 2005, J INFECT DIS, V192, P323, DOI 10.1086/431152
   Modiano D, 2001, T ROY SOC TROP MED H, V95, P175, DOI 10.1016/S0035-9203(01)90152-X
   Mohammed AO, 2003, ACTA TROP, V87, P279, DOI 10.1016/S0001-706X(03)00116-5
   MOLYNEUX ME, 1989, Q J MED, V71, P441
   NEWTON CRJC, 1994, ARCH DIS CHILD, V70, P281, DOI 10.1136/adc.70.4.281
   Olliaro P, 2011, AM J TROP MED HYG, V85, P619, DOI 10.4269/ajtmh.2011.11-0154
   Ortblad KF, 2013, LANCET, V381, P105
   Pichyangkul S, 1997, AM J TROP MED HYG, V57, P383, DOI 10.4269/ajtmh.1997.57.383
   Riley EM, 1999, IMMUNOL TODAY, V20, P228, DOI 10.1016/S0167-5699(99)01456-5
   Rojas AI, 1999, CRIT REV ORAL BIOL M, V10, P337, DOI 10.1177/10454411990100030601
   Schofield L, 2007, IMMUNOL CELL BIOL, V85, P130, DOI 10.1038/sj.icb.7100040
   Schwarzer E, 1998, INFECT IMMUN, V66, P1601, DOI 10.1128/IAI.66.4.1601-1606.1998
   Sharma S, 2016, J INFECT DIS, V214, P1531, DOI 10.1093/infdis/jiw394
   Spijkerman Roy, 2020, Crit Care Explor, V2, pe0158, DOI 10.1097/CCE.0000000000000158
   SUN T, 1985, ANN CLIN LAB SCI, V15, P465
   Tembo DL, 2014, PLOS PATHOG, V10, DOI 10.1371/journal.ppat.1004537
   TRAPE JF, 1994, AM J TROP MED HYG, V51, P123, DOI 10.4269/ajtmh.1994.51.123
   TRUBOWITZ S, 1968, SCIENCE, V162, P273, DOI 10.1126/science.162.3850.273
   van Staveren S, 2018, PLOS ONE, V13, DOI 10.1371/journal.pone.0206175
   WHO, 2010, WORLD MALARIA REPORT 2010, P1
   Worku S, 1997, CLIN EXP IMMUNOL, V108, P34, DOI 10.1046/j.1365-2249.1997.d01-981.x
   Zelter T, 2021, BioRxiv, V2021, DOI DOI 10.1101/2021.05.09.443317
NR 50
TC 2
Z9 2
U1 0
U2 4
PU DOVE MEDICAL PRESS LTD
PI ALBANY
PA PO BOX 300-008, ALBANY, AUCKLAND 0752, NEW ZEALAND
SN 1179-2736
J9 J BLOOD MED
JI J. BLOOD MED.
PY 2022
VL 13
BP 1
EP 10
DI 10.2147/JBM.S343109
PG 10
WC Hematology
WE Emerging Sources Citation Index (ESCI)
SC Hematology
GA YE9XJ
UT WOS:000741471100001
PM 35018127
OA gold, Green Published
DA 2025-02-04
ER

PT J
AU Gilbert, H
AF Gilbert, Hannah
TI Re-visioning Local Biologies: HIV-2 and the Pattern of Differential
   Valuation in Biomedical Research
SO MEDICAL ANTHROPOLOGY
LA English
DT Article
DE anthropology of medical research; experimental value; HIV; mobility;
   West Africa
ID VACCINE TRIAL; MORAL ECONOMY; SCIENCE; ETHICS; INFECTION; SENEGAL;
   MALARIA; VIRUS; BLOOD; HE
AB The discovery of HIV-2, a distinctly West African variant of HIV, is often portrayed as the result of a straightforward, if serendipitous, error. This article reframes the history of how HIV-2 came to be a knowable scientific identity. Relying on narratives from an African laboratory and clinic, it suggests that the rise and fall of HIV-2 as a viable research entity is indicative of a differential visibility and valuation of both human bodies and viruses. Understanding how HIV-2 emerged as a local biology reveals the complex set of relations that contemporary African scientists face in navigating local moral economies and the mercurial politics of the contemporary global health industry.
C1 McGill Univ, Dept Anthropol, Montreal, PQ, Canada.
C3 McGill University
RP Gilbert, H (corresponding author), McGill Univ, Dept Anthropol, Montreal, PQ, Canada.
EM hngilber@gmail.com
CR [Anonymous], REP GLOB AIDS EP
   [Anonymous], CHANGING STATES PUBL
   [Anonymous], ACT EARL PREV AIDSTH
   [Anonymous], 2001, GLOBALIZATION
   [Anonymous], 2006, Biocapital. The constitution of postgenomic life, DOI DOI 10.2307/J.CTV120QQQR
   [Anonymous], J CULTURAL EC
   [Anonymous], HIV PREV NEEDS SUCC
   [Anonymous], THESIS MCGILL U
   [Anonymous], HIV 2 W AFRICA EPIDE
   [Anonymous], RAPP SIT RIP NAT EP
   [Anonymous], THESIS SCH HYGIENE T
   [Anonymous], B EP
   [Anonymous], HLTH KEY PROSPERITY
   [Anonymous], 2009, EXPT TRAVEL CLIN TRI
   Bayart Jean-Francois., 1993, STATE AFRICA
   CALLON M, 1986, SOCIOL RE MONOGR, P196, DOI 10.1111/j.1467-954X.1984.tb00113.x
   Callon Michel., 1981, Advances in Social Theory and Methodology: Toward an Integration of Micro and Macro-Sociologies, P277
   CAMBROSIO A, 1992, MED ANTHROPOL Q, V6, P362, DOI 10.1525/maq.1992.6.4.02a00040
   Cohen L., 2005, Global Assemblages, P91
   da Silva ZJ, 2008, AIDS, V22, P1195, DOI 10.1097/QAD.0b013e328300a33d
   DASTON L, 1995, OSIRIS, V10, P2, DOI 10.1086/368740
   Fairhead J, 2006, J BIOSOC SCI, V38, P103, DOI 10.1017/S0021932005000945
   Fairhead J, 2006, SOC SCI MED, V63, P1109, DOI 10.1016/j.socscimed.2006.02.018
   Fassin Didier., 2007, When Bodies Remember: Experiences and Politics of ADDS in South Africa, DOI DOI 10.1525/CALIFORNIA/9780520244672.001.0001
   Fullwiley Duana., 2011, ENCULTURATED GENE SI
   Geissler PW, 2008, SOC SCI MED, V67, P696, DOI 10.1016/j.socscimed.2008.02.004
   Hamel DJ, 2007, AIDS RES HUM RETROV, V23, P1189, DOI 10.1089/aid.2007.0037
   Jones H, 2005, INT J AFR HIST STUD, V38, P27
   Kelly AH, 2011, J CULT ECON-UK, V4, P65, DOI 10.1080/17530350.2011.535336
   Kelly AH, 2010, SOC SCI MED, V70, P1912, DOI 10.1016/j.socscimed.2010.02.012
   Lahouassa H, 2012, NAT IMMUNOL, V13, P223, DOI 10.1038/ni.2236
   Latour B, 2000, BRIT J SOCIOL, V51, P107, DOI 10.1111/j.1468-4446.2000.00107.x
   Law J Hassard J., 1999, Actor network theory and after
   Leligdowicz A, 2010, J INFECT DIS, V201, P114, DOI 10.1086/648733
   Lock M.M., 2010, An Anthropology of Biomedicine
   Lock Margaret., 1993, ENCOUNTERS AGING MYT
   Manel N, 2011, CELL, V147, P271, DOI 10.1016/j.cell.2011.09.010
   Marlink R, 1996, AIDS, V10, P689, DOI 10.1097/00002030-199606001-00002
   MARLINK R, 1994, SCIENCE, V265, P1587, DOI 10.1126/science.7915856
   Meda N, 1999, AIDS, V13, P1397, DOI 10.1097/00002030-199907300-00018
   Nguyen Vinh-Kim., 2010, The Republic of Therapy: Triage and Sovereignty in West Africa's Time of AIDS
   Pandolfi Mariella., 2000, Multitudes, V3, P97
   Peterson Kristin., 2012, Lively Capital: Biotechnologies, Ethics and Governance in Global Markets, P228
   Rose N, 2008, DAEDALUS-US, V137, P36, DOI 10.1162/daed.2008.137.1.36
   Schaller T, 2012, SCIENCE, V335, P1313, DOI 10.1126/science.1221057
   Smith JH, 2010, J INT AIDS SOC, V13, DOI 10.1186/1758-2652-13-47
   THOMPSON EP, 1971, PAST PRESENT, P76
   Whitmarsh Ian., 2008, BIOMEDICAL AMBIGUITY
NR 48
TC 7
Z9 8
U1 0
U2 6
PU ROUTLEDGE JOURNALS, TAYLOR & FRANCIS LTD
PI ABINGDON
PA 2-4 PARK SQUARE, MILTON PARK, ABINGDON OX14 4RN, OXON, ENGLAND
SN 0145-9740
EI 1545-5882
J9 MED ANTHROPOL
JI Med. Anthropol.
PD JUL 1
PY 2013
VL 32
IS 4
SI SI
BP 343
EP 358
DI 10.1080/01459740.2013.773328
PG 16
WC Anthropology; Reproductive Biology; Social Sciences, Biomedical
WE Social Science Citation Index (SSCI)
SC Anthropology; Reproductive Biology; Biomedical Social Sciences
GA 168GC
UT WOS:000320692700005
PM 23768219
DA 2025-02-04
ER

PT J
AU Yartey, JE
AF Yartey, J. E.
TI Malaria in pregnancy: Access to effective interventions in Africa
SO INTERNATIONAL JOURNAL OF GYNECOLOGY & OBSTETRICS
LA English
DT Article
DE malaria; pregnancy; prevention; intermittent preventive treatment (IPT);
   insecticide-treated nets (ITNs)
ID TREATED BED NETS; COST-EFFECTIVENESS; PLACENTAL MALARIA; BIRTH-WEIGHT;
   PLASMODIUM-FALCIPARUM; HEMOGLOBIN LEVELS; MATERNAL MALARIA; HIV
   TRANSMISSION; MORTALITY; PREVENTION
AB Malaria infection during pregnancy (MIP) poses substantial risks to the mother, her fetus and the newborn. Consequences of MIP include severe anemia, placental. parasitemia and intrauterine growth retardation, which contribute to low birth weight, a principal cause of infant mortality in the African region. Effective interventions for the prevention and control of MIP include Intermittent preventive treatment (IPT), Insecticide treated nets (ITNs), and case management, and are being deployed by countries. The global political and fiscal environment is favorable with increasing resources to support the scale-up of interventions. What is needed at country level is strong collaboration among malaria and reproductive health programs and partners, to maximize the use of available resources for scaling-up to achieve the Millennium Development Goats. Equally important is the need for continuous advocacy at all levels to keep malaria high on the global agenda and maintain the current global commitment and momentum. (c) 2006 International Federation of Gynecology and Obstetrics. Published by Elsevier Ireland Ltd. All rights reserved.
C1 WHO, Dept Making Pregnancy Safer, CH-1211 Geneva, Switzerland.
C3 World Health Organization
RP Yartey, JE (corresponding author), WHO, Dept Making Pregnancy Safer, CH-1211 Geneva, Switzerland.
EM yarteyj@who.int
CR [Anonymous], WHOCDSWHOPES20025
   [Anonymous], WHOHTMMAL20051102
   [Anonymous], 2004, AFRMAL0401 WHO
   [Anonymous], WHO TECHN REP SER
   Ayisi JG, 2004, EMERG INFECT DIS, V10, P643, DOI 10.3201/eid1004.030303
   Ayisi JG, 2003, AIDS, V17, P585, DOI 10.1097/00002030-200303070-00014
   Beales PF, 2000, T ROY SOC TROP MED H, V94, pS1
   Brahmbhatt H, 2003, AIDS, V17, P2539, DOI 10.1097/00002030-200311210-00020
   DALESSANDRO U, 1995, LANCET, V345, P479, DOI 10.1016/S0140-6736(95)90582-0
   DAlessandro U, 1996, T ROY SOC TROP MED H, V90, P487, DOI 10.1016/S0035-9203(96)90289-8
   FLEMING AF, 1989, T ROY SOC TROP MED H, V83, P441, DOI 10.1016/0035-9203(89)90241-1
   Goodman CA, 1999, LANCET, V354, P378, DOI 10.1016/S0140-6736(99)02141-8
   Goodman CA, 2001, AM J TROP MED HYG, V64, P45, DOI 10.4269/ajtmh.2001.64.45
   Goodman CA, 2001, TROP MED INT HEALTH, V6, P280, DOI 10.1046/j.1365-3156.2001.00700.x
   Guyatt HL, 2001, AM J TROP MED HYG, V64, P36, DOI 10.4269/ajtmh.2001.64.36
   Hammerich A, 2002, TROP MED INT HEALTH, V7, P573, DOI 10.1046/j.1365-3156.2002.00898.x
   Hanson K., 2004, The economics of malaria control interventions
   Hawley WA, 2003, AM J TROP MED HYG, V68, P121, DOI 10.4269/ajtmh.2003.68.121
   Kamya MR, 2006, J INFECT DIS, V193, P9, DOI 10.1086/498577
   Luxemburger C, 1997, T ROY SOC TROP MED H, V91, P256, DOI 10.1016/S0035-9203(97)90066-3
   MEEK S R, 1988, Southeast Asian Journal of Tropical Medicine and Public Health, V19, P243
   Mutabingwa TK, 2005, PLOS MED, V2, P1260, DOI 10.1371/journal.pmed.0020407
   MUTABINGWA TK, 1993, TROP GEOGR MED, V45, P49
   Nevill CG, 1996, TROP MED INT HEALTH, V1, P139
   Nosten F, 1999, LANCET, V354, P546, DOI 10.1016/S0140-6736(98)09247-2
   Parise ME, 1998, AM J TROP MED HYG, V59, P813, DOI 10.4269/ajtmh.1998.59.813
   Phillips-Howard PA, 2003, AM J TROP MED HYG, V68, P23, DOI 10.4269/ajtmh.2003.68.23
   SACHS J, 2003, GLOBAL HLTH COUNCIL
   Shulman CE, 2001, TROP MED INT HEALTH, V6, P770, DOI 10.1046/j.1365-3156.2001.00786.x
   SIMON J, 2001, REDUCING TARIFFS TAX
   Sirima SB, 2003, CLIN INFECT DIS, V36, P1374, DOI 10.1086/375077
   Snow RW, 1999, B WORLD HEALTH ORGAN, V77, P624
   Steketee RW, 1996, AM J TROP MED HYG, V55, P2, DOI 10.4269/ajtmh.1996.55.2
   Steketee RW, 1996, AM J TROP MED HYG, V55, P33, DOI 10.4269/ajtmh.1996.55.33
   Steketee RW, 1996, AM J TROP MED HYG, V55, P42, DOI 10.4269/ajtmh.1996.55.42
   Steketee RW, 2001, AM J TROP MED HYG, V64, P28, DOI 10.4269/ajtmh.2001.64.28
   Ter Kuile FO, 2004, AM J TROP MED HYG, V71, P41, DOI 10.4269/ajtmh.2004.71.41
   ter Kuile FO, 2003, AM J TROP MED HYG, V68, P50, DOI 10.4269/ajtmh.2003.68.50
   van Eijk AM, 2003, AIDS, V17, P595, DOI 10.1097/00002030-200303070-00015
   Verhoeff FH, 1999, TROP MED INT HEALTH, V4, P5, DOI 10.1046/j.1365-3156.1999.00349.x
   Verhoeff FH, 1998, ANN TROP MED PARASIT, V92, P141, DOI 10.1080/00034989859979
   WARDLAW T, 1999, UNICEF MICS SURVEYS
   *WHO, 2006, IN PRESS TARGETED SU
   *WHO, 2004, INT MAN PREGN CHILDB
   *WHO, 2005, WHORBM200454REV1
   *WHO, WHOHTMMAL2005
   *WHO, 1994, ANT DRUG POL DAT REQ
   *WHO UNICEF, ANT CAR DEV COUNTR P
   World Health Organization, 2003, ASS SAF ART COMP PRE
NR 49
TC 15
Z9 20
U1 0
U2 1
PU WILEY
PI HOBOKEN
PA 111 RIVER ST, HOBOKEN 07030-5774, NJ USA
SN 0020-7292
EI 1879-3479
J9 INT J GYNECOL OBSTET
JI Int. J. Gynecol. Obstet.
PD SEP
PY 2006
VL 94
IS 3
BP 364
EP 373
DI 10.1016/j.ijgo.2006.04.026
PG 10
WC Obstetrics & Gynecology
WE Science Citation Index Expanded (SCI-EXPANDED)
SC Obstetrics & Gynecology
GA 098DQ
UT WOS:000241501600020
PM 16905137
DA 2025-02-04
ER

PT J
AU Druetz, T
   Kadio, K
   Haddad, S
   Kouanda, S
   Ridde, V
AF Druetz, Thomas
   Kadio, Kadidiatou
   Haddad, Slim
   Kouanda, Seni
   Ridde, Valery
TI Do community health workers perceive mechanisms associated with the
   success of community case management of malaria? A qualitative study
   from Burkina Faso
SO SOCIAL SCIENCE & MEDICINE
LA English
DT Article
DE Burkina Faso; Community health workers; Community case management;
   Performance; Malaria
ID SUB-SAHARAN AFRICA; TREATMENT-SEEKING; PERCEPTIONS; VOLUNTEER; PROGRAM;
   GAP; PERFORMANCE; PNEUMONIA; HIV/AIDS; ILLNESS
AB The use of community health workers to administer prompt treatments is gaining popularity in most sub-Saharan African countries. Their performance is a key challenge because it varies considerably, depending on the context, while being closely associated with the effectiveness of case management strategies. What determines community health workers' performance is still under debate. Based on a realist perspective, a systematic review recently hypothesized that several mechanisms are associated with good performance and successful community interventions. In order to empirically investigate this hypothesis and confront it with the reality, we conducted a study in Burkina Faso, where in 2010 health authorities have implemented a national program introducing community case management of malaria. The objective was to assess the presence of the mechanisms in community health workers, and explore the influence of contextual factors. In 2012, we conducted semi-structured interviews with 35 community health workers from a study area established in two similar health districts (Kaya and Zorgho). Results suggest that they perceive most of the mechanisms, except the sense of being valued by the health system and accountability to village members. Analysis shows that drug stock-outs and past experiences of community health workers simultaneously influence the presence of several mechanisms. The lack of integration between governmental and non-governmental interventions and the overall socio-economic deprivation, were also identified as influencing the mechanisms' presence. By focusing on community health workers' agency, this study puts the influence of the context back at the core of the performance debate and raises the question of their ability to perform well in scaled-up anti-malaria programs. (C) 2014 The Authors. Published by Elsevier Ltd.
C1 [Druetz, Thomas; Haddad, Slim; Ridde, Valery] Univ Montreal, Sch Publ Hlth, Montreal, PQ, Canada.
   [Druetz, Thomas; Haddad, Slim; Ridde, Valery] Univ Montreal Hosp Res Ctr, Montreal, PQ, Canada.
   [Kadio, Kadidiatou; Kouanda, Seni] Inst Rech Sci Sante, Biomedial & Publ Hlth Dept, Ouagadougou, Burkina Faso.
   [Kadio, Kadidiatou] Univ Montreal, Dept Appl Human Sci, Montreal, PQ, Canada.
C3 Universite de Montreal; Universite de Montreal; Universite de Montreal
RP Druetz, T (corresponding author), Univ Montreal Hosp Res Ctr CRCHUM, Bur 03 454, 850 Rue St Denis, Montreal, PQ H2X 0A9, Canada.
EM thomas.druetz@umontreal.ca
RI Ridde, Valery/AAD-2736-2019
OI Ridde, Valery/0000-0001-9299-8266; Druetz, Thomas/0000-0002-9234-4286
FU Canadian Institutes of Health Research (CIHR) [40165, ROH-115213];
   Quebec Health Research Fund; CIHR [CPP-137901]
FX We thank the Canadian Institutes of Health Research (CIHR), who funded
   the study (grants 40165 and ROH-115213). The authors are grateful to the
   CHWs who accepted interviews. We also would like to thank for their
   help: the health authorities in the districts of Kaya and Zorgho, Aude
   Nikiema, Emilie Robert, and the Institut de recherche en sciences de la
   sante in Ouagadougou.Thomas Druetz is a Strategic Training Fellow in
   Global Health Research of the Canadian Institutes of Health Research and
   Quebec Population Health Research Network; he is also funded by the
   Quebec Health Research Fund. Valery Ridde holds a CIHR-funded Research
   Chair in Applied Public Health (CPP-137901).
CR Alam K, 2012, SOC SCI MED, V75, P511, DOI 10.1016/j.socscimed.2012.03.039
   [Anonymous], ROLL BACK MAL STRAT
   [Anonymous], 2008, TASK SHIFT GLOB REC
   BERMAN PA, 1987, SOC SCI MED, V25, P443, DOI 10.1016/0277-9536(87)90168-7
   Bhattacharyya S. K., 2001, COMMUNITY HLTH WORKE
   Bhutta Z, 2010, GLOBAL EXPERIENCE CO
   Bingham A, 2012, MALARIA J, V11, DOI 10.1186/1475-2875-11-394
   Brunie A, 2014, GLOB HEALTH-SCI PRAC, V2, P103, DOI 10.9745/GHSP-D-13-00140
   Callaghan-Koru JA, 2012, AM J TROP MED HYG, V87, P61, DOI 10.4269/ajtmh.2012.11-0665
   Carter R, 2002, CLIN MICROBIOL REV, V15, P564, DOI 10.1128/CMR.15.4.564-594.2002
   Chandani Y, 2012, AM J TROP MED HYG, V87, P120, DOI 10.4269/ajtmh.2012.11-0781
   Chaturvedi HK, 2009, MALARIA J, V8, DOI 10.1186/1475-2875-8-301
   Christopher JB, 2011, HUM RESOUR HEALTH, V9, DOI 10.1186/1478-4491-9-27
   Chuma J, 2010, MALARIA J, V9, DOI 10.1186/1475-2875-9-144
   Creswell J. W., 2018, Designing and conducting mixed methods research
   de Sardan J.-P.Olivier., 2008, La rigueur du qualitatif. Les contraintes empiriques de l'interpretation socio-anthropologique
   Druetz T., 2014, CRIT PUBLIC HEALTH, P1
   GILSON L, 1995, HEALTH POLICY, V32, P215, DOI 10.1016/0168-8510(95)00737-D
   Glenton C, 2011, IMPLEMENT SCI, V6, DOI 10.1186/1748-5908-6-53
   Glenton C, 2010, SOC SCI MED, V70, P1920, DOI 10.1016/j.socscimed.2010.02.034
   Greenspan JA, 2013, HUM RESOUR HEALTH, V11, DOI 10.1186/1478-4491-11-52
   Guilbert JJ, 2006, EDUC HEALTH, V19, P385, DOI 10.1080/13576280600937911
   Haines A, 2007, LANCET, V369, P2121, DOI 10.1016/S0140-6736(07)60325-0
   Hongoro C, 2004, LANCET, V364, P1451, DOI 10.1016/S0140-6736(04)17229-2
   Hopkins H, 2007, MALARIA J, P6
   Jaskiewicz W, 2012, HUM RESOUR HEALTH, V10, DOI 10.1186/1478-4491-10-38
   Kane SS, 2010, BMC HEALTH SERV RES, V10, DOI 10.1186/1472-6963-10-286
   Kouanda S, 2013, INT J EPIDEMIOL, V42, P741, DOI 10.1093/ije/dyt076
   Lehmann UtaDavid Sanders., 2007, Community Health Workers: What Do We Know about Them? The State of the Evidence on Programmes, Activities, Costs and Impact on Health Outcomes of Using Community Health Workers
   Lewin S, 2010, COCHRANE DB SYST REV, DOI 10.1002/14651858.CD004015.pub3
   Liu A, 2011, MT SINAI J MED, V78, P419, DOI 10.1002/msj.20260
   McCombie SC, 1996, SOC SCI MED, V43, P933, DOI 10.1016/0277-9536(95)00446-7
   Miles M.B., 2002, QUALITATIVE RES COMP
   Ministate de la Sante, 2010, COMP PAL 8 ROUND MIS
   Nitièma AP, 2003, INT POLIT SCI REV, V24, P237, DOI 10.1177/0192512103024002005
   Pawson R., 1997, Realistic evaluation
   Perry H., 2012, How effective are community health workers?: Overview of current evidence with recommendations for strengthening community health worker programs to accelerate progress in achieving the health - related Millennium Development Goals
   Pfeiffer J, 2003, SOC SCI MED, V56, P725, DOI 10.1016/S0277-9536(02)00068-0
   Ponsar F, 2011, HEALTH POLICY PLANN, V26, pII72, DOI 10.1093/heapol/czr068
   Puett C., 2013, Maternal and Child Nutrition
   Ridde V, 2008, SOC SCI MED, V66, P1368, DOI 10.1016/j.socscimed.2007.10.026
   Ridde V, 2013, PLOS ONE, V8, DOI 10.1371/journal.pone.0069865
   Rifkin SB, 1996, ACTA TROP, V61, P79, DOI 10.1016/0001-706X(95)00105-N
   Ritchie J., 1994, Analyzing qualitative data, P305, DOI [10.4324/9780203413081_chapter_9, DOI 10.4324/9780203413081_CHAPTER_9]
   SAUERBORN R, 1989, SOC SCI MED, V29, P1163, DOI 10.1016/0277-9536(89)90359-6
   Schneider H, 2008, HEALTH POLICY PLANN, V23, P179, DOI 10.1093/heapol/czn006
   Sen A., 2000, Development as Freedom
   Singh P, 2013, LANCET, V382, P363, DOI 10.1016/S0140-6736(12)62002-9
   Spicer N, 2010, GLOBALIZATION HEALTH, V6, DOI 10.1186/1744-8603-6-3
   Standing H, 2008, SOC SCI MED, V66, P2096, DOI 10.1016/j.socscimed.2008.01.046
   Stekelenburg J, 2003, HEALTH POLICY, V65, P109, DOI 10.1016/S0168-8510(02)00207-5
   Takasugi T, 2012, PUBLIC HEALTH, V126, P839, DOI 10.1016/j.puhe.2012.06.005
   Walt G., 1990, COMMUNITY HLTH WORKE
   WHO UNICEF, 2012, INT COMM CAS MAN ICC
   Winch PJ, 2005, HEALTH POLICY PLANN, V20, P199, DOI 10.1093/heapol/czi027
NR 55
TC 34
Z9 39
U1 0
U2 13
PU PERGAMON-ELSEVIER SCIENCE LTD
PI OXFORD
PA THE BOULEVARD, LANGFORD LANE, KIDLINGTON, OXFORD OX5 1GB, ENGLAND
SN 0277-9536
EI 1873-5347
J9 SOC SCI MED
JI Soc. Sci. Med.
PD JAN
PY 2015
VL 124
BP 232
EP 240
DI 10.1016/j.socscimed.2014.11.053
PG 9
WC Public, Environmental & Occupational Health; Social Sciences, Biomedical
WE Science Citation Index Expanded (SCI-EXPANDED); Social Science Citation Index (SSCI)
SC Public, Environmental & Occupational Health; Biomedical Social Sciences
GA AZ5IU
UT WOS:000348255800028
PM 25462427
OA hybrid
DA 2025-02-04
ER

PT J
AU Thomas, A
   Bakai, TA
   Atcha-Oubou, T
   Tchadjobo, T
   Voirin, N
AF Thomas, Anne
   Bakai, Tchaa A.
   Atcha-Oubou, Tinah
   Tchadjobo, Tchassama
   Voirin, Nicolas
TI Implementation of a malaria sentinel surveillance system in Togo: a
   pilot study
SO MALARIA JOURNAL
LA English
DT Article
DE Surveillance system; Sentinel sites; Malaria; National malaria control
   programme; Togo
AB Background In Togo, the National Malaria Control Programme, in collaboration with the Global Fund to Fight AIDS, Tuberculosis and Malaria, has implemented a pilot study for malaria sentinel surveillance since 2017, which consists of collecting information in real time and analysing this information for decision-making. The first 20 months of malaria morbidity and mortality trends, and malaria case management in health facilities included in the surveillance were assessed. Methods Since July 2017, 16 health facilities called sentinel sites, 4 hospitals and 12 peripheral care units located in 2 epidemiologically different health regions, have provided weekly data on malaria morbidity and mortality for the following 3 target groups: < 5-years-old children, >= 5-years-old children and adults, and pregnant women. Data from week 29 in 2017 to week 13 in 2019 were analysed. Results Each sentinel site provided complete data and the median time to data entry was 4 days. The number of confirmed malaria cases increased during the rainy seasons both in children under 5 years old and in children over 5 years old and adults. Malaria-related deaths occurred mainly in children under 5 years old and increased during the rainy seasons. The mean percentage of tested cases for malaria among suspected malaria cases was 99.0%. The mean percentage of uncomplicated malaria cases handled in accordance with national guidelines was 99.4%. The mean percentage of severe malaria cases detected in peripheral care units that were referred to a hospital was 100.0%. Rapid diagnostic tests and artemisinin-based combination therapies were out of stock several times, mainly at the beginning and end of the year. No hospital was out of stock of injectable artesunate or injectable artemether. Conclusions These indicators showed good management of malaria cases in the sentinel sites. Real-time availability of data requires a good follow-up of data entry on the online platform. The management of input stocks and the promptness of data need to be improved to meet the objectives of this malaria sentinel surveillance system.
C1 [Thomas, Anne; Bakai, Tchaa A.; Voirin, Nicolas] Epidemiol & Modelling Infect Dis EPIMOD, Dompierre Sur Veyle, France.
   [Bakai, Tchaa A.; Atcha-Oubou, Tinah; Tchadjobo, Tchassama] Programme Natl Lutte Paludisme PNLP, Lome, Togo.
RP Bakai, TA (corresponding author), Epidemiol & Modelling Infect Dis EPIMOD, Dompierre Sur Veyle, France.
EM francis19fr@yahoo.fr
OI Thomas, Anne/0000-0002-3084-6192
FU New Funding Model 1 (2015-2017) of the Global Fund to Fight AIDS,
   Tuberculosis and Malaria; New Funding Model 2 (2018-2020) of the Global
   Fund to Fight AIDS, Tuberculosis and Malaria
FX This pilot study was planned as a part of the National Malaria Control
   Programme activities and was included in the New Funding Model 1
   (2015-2017) and 2 (2018-2020) of the Global Fund to Fight AIDS,
   Tuberculosis and Malaria. EPIMOD company provided human resources
   support (AT) as part of its internal research and development program.
CR [Anonymous], MAL CHILDR 5
   [Anonymous], 2018, MAL SURV MON EV REF
   Baloyi RE, 2018, MALARIA J, V17, DOI 10.1186/s12936-018-2451-x
   Bennett A, 2017, MALARIA J, V16, DOI 10.1186/s12936-017-1901-1
   Centers for Disease Control and Prevention, 2001, MMWR, V50
   Central Intelligence Agency, WORLD FACTB TOG
   Chisha Z, 2015, MALARIA J, V14, DOI 10.1186/s12936-015-0735-y
   Landier J, 2018, BMC MED, V16, DOI 10.1186/s12916-018-1224-2
   Lourenço C, 2019, MALARIA J, V18, DOI 10.1186/s12936-019-2960-2
   Ministere de la Sante et de la Protection Sociale, 2017, ANN STAT SAN TOG ANN
   Nkumama IN, 2017, TRENDS PARASITOL, V33, P128, DOI 10.1016/j.pt.2016.11.006
   Programme National de Lutte contre le Paludisme, 2019, RAPP ANN 2018
   Programme National de Lutte contre le Paludisme, 2017, DOC STRAT MIS PLAC R
   Programme National de Lutte contre le Paludisme, 2018, PLAN STRAT NAT LUTT
   Rodriguez-Caballero E, 2018, NAT GEOSCI, V11, P185, DOI 10.1038/s41561-018-0072-1
   Sserwanga A, 2011, PLOS ONE, V6, DOI 10.1371/journal.pone.0016316
   Visa TI, 2020, INFECT DIS POVERTY, V9, DOI 10.1186/s40249-020-0629-2
   WHO, 2015, 2015 Guidelines for the treatment of stroke, V3rd
   World Bank, DAT POP TOT TOG
   World Health Organization, 2018, World Malaria Report 2018, DOI DOI 10.30875/F309483F-EN
   World Health Organization, 2015, Global technical strategy for malaria 20162030
   Yukich JO, 2014, MALARIA J, V13, DOI 10.1186/1475-2875-13-88
NR 22
TC 4
Z9 4
U1 1
U2 6
PU BMC
PI LONDON
PA CAMPUS, 4 CRINAN ST, LONDON N1 9XW, ENGLAND
EI 1475-2875
J9 MALARIA J
JI Malar. J.
PD SEP 9
PY 2020
VL 19
IS 1
AR 330
DI 10.1186/s12936-020-03399-y
PG 11
WC Infectious Diseases; Parasitology; Tropical Medicine
WE Science Citation Index Expanded (SCI-EXPANDED)
SC Infectious Diseases; Parasitology; Tropical Medicine
GA NR4LI
UT WOS:000571535300002
PM 32907580
OA Green Published, gold
DA 2025-02-04
ER

PT J
AU Dal-Ré, R
AF Dal-Re, Rafael
TI Worldwide Clinical Interventional Studies on Leading Causes of Death: A
   Descriptive Analysis
SO ANNALS OF EPIDEMIOLOGY
LA English
DT Article
DE Clinical Trials; ClinicalTrials.gov; Experimental Studies;
   Interventional Studies; Major Causes of Mortality Worldwide
ID REGISTRATION; INDUSTRY; HEALTH
AB PURPOSE: To describe the global effort of clinical studies conducted on leading causes of death.
   METHODS: Sixteen leading causes of death were chosen. "Interventional" "open" (i.e., recruiting or not yet recruiting) studies, by sponsorship (Industry [INY], universities and other organizations [UNO], NIH, and other U.S. Federal Agencies [OTH]), intervention (e.g., drugs, behavior, devices, diet), worldwide, and those conducted in the top 11 countries in clinical research were identified in ClinicalTrials.gov.
   RESULTS: Twenty-three percent of all (5851/24964) "open" trials were conducted on the diseases considered. UNO, INY, NIH, and OTH accounted for 68%, 34%, 15%, and 3%, of these studies, respectively. Forty-five percent of all studies were on diabetes (20%), trachea, bronchus and lung cancers (14%), and HIV/AIDS (11%); <4% were on diarrhea, tuberculosis, and malaria. The rest were on ischemic heart disease (10%), colon and rectum cancers (10%), lower respiratory infections (7%), hypertensive heart disease (7%), cerebrovascular disease (6%), chronic obstructive pulmonary disease (4%), stomach cancer (3%), prematurity and low birth weight (2%), and cirrhosis of the liver (2%). Nephritis and nephrosis accounted for less than 1%. In most studies the investigators assessed drugs (66%) or procedures (24%).U.S. sites participated in 44% of all studies. Twenty-four percent were cosponsored studies; 33% of these were on cancers. Thirty-eight percent of HIV/AIDS studies were cofunded.
   CONCLUSIONS: Clinical research efforts are unevenly allocated, depending on the interest developed countries had on each of the diseases considered. A dramatic change is needed aiming to focus efforts on those diseases that need greater attention globally. Ann Epiclemiol 2011;21:727-731. (C) 2011 Elsevier Inc. All rights reserved.
C1 Univ Rey Juan Carlos, Dept Med Prevent & Salud Publ & Inmunol & Microbi, Sch Hlth Sci, Fac Ciencias Salud, Madrid 28922, Spain.
C3 Universidad Rey Juan Carlos
RP Dal-Ré, R (corresponding author), Univ Rey Juan Carlos, Dept Med Prevent & Salud Publ & Inmunol & Microbi, Sch Hlth Sci, Fac Ciencias Salud, Avda Atenas S-N, Madrid 28922, Spain.
EM rafael.dalre@urjc.es
CR [Anonymous], GLOB STRAT DIET PHYS
   [Anonymous], 2009, WKLY EPIDEMIOL REC
   [Anonymous], CURRENT CONTROLLED T
   Bell J, 2003, BRIT MED J, V327, P1041, DOI 10.1136/bmj.327.7422.1041
   Bild DE, 2009, J AM COLL CARDIOL, V53, P2259, DOI 10.1016/j.jacc.2009.03.024
   Bray F, 2006, NAT REV CANCER, V6, P63, DOI 10.1038/nrc1781
   Califf RM, 2009, JAMA-J AM MED ASSOC, V302, P2025, DOI 10.1001/jama.2009.1655
   De Angelis C, 2004, ANN INTERN MED, V141, P477, DOI 10.7326/0003-4819-141-6-200409210-00109
   Demotes-Mainard J, 2006, THERAPIE, V61, P325, DOI 10.2515/therapie:2006059
   Dorsey ER, 2009, MOVEMENT DISORD, V24, P731, DOI 10.1002/mds.22446
   Lyubarova R, 2009, PLOS ONE, V4, DOI 10.1371/journal.pone.0006425
   Mathers CD, 2006, PLOS MED, V3, DOI 10.1371/journal.pmed.0030442
   Montaner JSG, 2001, LANCET, V358, P1893, DOI 10.1016/S0140-6736(01)06891-X
   Pendlebury ST, 2007, INT J STROKE, V2, P80, DOI 10.1111/j.1747-4949.2007.00126.x
   Raghavan M, 2007, CLIN INVEST MED, V30, pE152
   Rothwell PM, 2006, LANCET, V368, P262, DOI 10.1016/S0140-6736(06)69010-7
   Thomson CA, 2007, NUTR CLIN PRACT, V22, P609, DOI 10.1177/0115426507022006609
   Wardlaw T, 2010, LANCET, V375, P870, DOI 10.1016/S0140-6736(09)61798-0
   Wild S, 2004, DIABETES CARE, V27, P1047, DOI 10.2337/diacare.27.5.1047
   World Health Organization, 2008, GLOB BURD DIS 2004 U
   Zarin DA, 2007, JAMA-J AM MED ASSOC, V297, P2112, DOI 10.1001/jama.297.19.2112
NR 21
TC 11
Z9 12
U1 0
U2 9
PU ELSEVIER SCIENCE INC
PI NEW YORK
PA 360 PARK AVE SOUTH, NEW YORK, NY 10010-1710 USA
SN 1047-2797
J9 ANN EPIDEMIOL
JI Ann. Epidemiol.
PD OCT
PY 2011
VL 21
IS 10
BP 727
EP 731
DI 10.1016/j.annepidem.2011.03.010
PG 5
WC Public, Environmental & Occupational Health
WE Science Citation Index Expanded (SCI-EXPANDED)
SC Public, Environmental & Occupational Health
GA 820WJ
UT WOS:000294936500002
PM 21550817
DA 2025-02-04
ER

PT J
AU Susuman, AS
AF Susuman, A. Sathiya
TI Is Swaziland on Track with the 2015 Millennium Development Goals?
SO JOURNAL OF ASIAN AND AFRICAN STUDIES
LA English
DT Article
DE Povery; primary education; child mortality; maternal health; Swaziland
AB According to the Millennium Development Goals (MDGs) agreement, each participating country has to periodically provide a report that will show the progress on their achievement towards the goals. This article's aim is to evaluate Swaziland's prospects of achieving eight MDGs by 2015. This article is an analysis of the current situation of Swaziland, and the aim of this analysis is to look beyond the statistical values to see if the achievements (including lifetime achievements) are on track and whether what is yet to be achieved can really be achieved. Secondary information was collected from various sources. Several countries and organizations have committed themselves to the following eight development goals: (1) eradicate extreme poverty; (2) achieve universal primary education; (3) promote gender equality and empower women; (4) reduce child mortality; (5) improve maternal health; (6) combat HIV/AIDS, malaria and other diseases; (7) ensure environmental sustainability; and (8) develop a global partnership for development. National development is dependent on many factors; therefore, different countries across the world have adopted the MDGs as means of alleviating many of the social ills hindering progress and development. Based on different sources, Swaziland is on track with its MDGs, and there is no doubt that Swaziland will continue to work hard to these ends. It has been argued that there has been progress made that has resulted in significant changes to people's lives, but the question that has to be asked is how long these achievements can realistically last. A reduction of the rate of child mortality, maternal mortality and HIV/AIDS in Swaziland are needed.
C1 [Susuman, A. Sathiya] Univ Western Cape, Dept Stat & Populat Studies, Cape Town, South Africa.
C3 University of the Western Cape
RP Susuman, AS (corresponding author), Univ Western Cape, Dept Stat & Populat Studies, Fac Nat Sci, ZA-7530 Cape Town, South Africa.
EM sappunni@uwc.ac.za
CR [Anonymous], 2012, MYANM NAT AD PROGR A
   [Anonymous], 2012, The millennium development goals report
   [Anonymous], 2013, WORLD MALARIA REPORT
   Central Statistical Office and Macro International Inc, 2008, SWAZ DEM HLTH SURV 2
   Ministry of Health & Family Welfare- Government of India, 2012, Indian Public Health Standards
   Tsawe M, 2015, INT J EQUITY HEALTH, V14, DOI 10.1186/s12939-015-0162-2
   UNICEF, 2022, Adolescents
   UNICEF, 2013, UNICEF ANN REP 2013, P1
   World Health Organization, 2010, SWAZ FACTSH HLTH STA
   World Health Organization United Nations Children's Fund United Nations Population Fund World Bank, 2012, TRENDS MAT MORT 1990
NR 10
TC 0
Z9 0
U1 0
U2 5
PU SAGE PUBLICATIONS INC
PI THOUSAND OAKS
PA 2455 TELLER RD, THOUSAND OAKS, CA 91320 USA
SN 0021-9096
EI 1745-2538
J9 J ASIAN AFR STUD
JI J. Asian Afr. Stud.
PD DEC
PY 2017
VL 52
IS 8
BP 1117
EP 1123
DI 10.1177/0021909616643222
PG 7
WC Area Studies
WE Social Science Citation Index (SSCI)
SC Area Studies
GA FM8KK
UT WOS:000415336100004
DA 2025-02-04
ER

PT J
AU Mwangi, TW
   Ross, A
   Snow, RW
   Marsh, K
AF Mwangi, TW
   Ross, A
   Snow, RW
   Marsh, K
TI Case definitions of clinical malaria under different transmission
   conditions in Kilifi District, Kenya
SO JOURNAL OF INFECTIOUS DISEASES
LA English
DT Article
ID PLASMODIUM-FALCIPARUM TRANSMISSION; WEST-AFRICA; CHILDREN; INFANTS;
   AREA; MORBIDITY; TRIAL; PARASITEMIA; MORTALITY; EFFICACY
AB Background. Clear case definitions of malaria are an essential means of evaluating the effectiveness of present and proposed interventions in malaria. The clinical signs of malaria are nonspecific, and parasitemia accompanied by a fever may not be sufficient to define an episode of clinical malaria in endemic areas. We defined and quantified cases of malaria in people of different age groups from 2 areas with different rates of transmission of malaria.
   Methods. A total of 1602 people were followed up weekly for 2 years, and all the cases of fever accompanied by parasitemia were identified. Logistic regression methods were used to derive case definitions of malaria.
   Results. Two case definitions of malaria were derived: 1 for children 1-14 years old and 1 for infants (<1 year old) and older children and adults (≥ 15 years old). We also found a higher number of episodes of clinical malaria per person per year in people from an area of low transmission of malaria, compared with the number of episodes in those from an area of higher transmission (0.84 vs. 0.55 episodes/person/year; incidence rate ratio, 0.66 [95% confidence interval, 0.61-0.72];). P < .001
   Conclusions. Case definitions of malaria are bound to be altered by factors that affect immunity, such as age and transmission. Case definitions may, however, be affected by other immunity-altering factors, such as HIV and vaccination status, and this needs to be borne in mind during vaccine trials.
C1 Kenya Govt Med Res Ctr, Ctr Geog Med Res Coast, Wellcome Trust Collaborat Program, Kilifi, Kenya.
   Univ Oxford, John Radcliffe Hosp, Nuffield Dept Clin Med, Ctr Trop Med, Oxford OX3 9DU, England.
C3 Kenya Medical Research Institute; University of Oxford
RP Mwangi, TW (corresponding author), KEMRI, Wellcome Trust Collaborat Program, POB 230, Kilifi 80108, Kenya.
EM tmwangi@kilifi.mimcom.net
RI Snow, Robert/AFR-1436-2022
OI Snow, Robert/0000-0003-3725-6088; Ross, Amanda/0000-0001-6027-5645
FU Wellcome Trust [058992] Funding Source: Medline
CR ALONSO PL, 1994, LANCET, V344, P1175, DOI 10.1016/S0140-6736(94)90505-3
   Armstrong-Schellenberg J, 1994, PARASITOL TODAY, V10, P439
   Bloland PB, 1999, AM J TROP MED HYG, V60, P641, DOI 10.4269/ajtmh.1999.60.641
   DALESSANDRO U, 1995, LANCET, V346, P462, DOI 10.1016/S0140-6736(95)91321-1
   DAY KP, 1991, IMMUNOPARASITOL TOD, pA68, DOI 10.1016/S0167-5699(05)80020-9
   GREENWOOD BM, 1987, T ROY SOC TROP MED H, V81, P478, DOI 10.1016/0035-9203(87)90170-2
   Mbogo CM, 2003, AM J TROP MED HYG, V68, P734
   MBOGO CNM, 1995, AM J TROP MED HYG, V52, P201, DOI 10.4269/ajtmh.1995.52.201
   McGuinness D, 1998, T ROY SOC TROP MED H, V92, P527, DOI 10.1016/S0035-9203(98)90902-6
   Menendez C, 1997, LANCET, V350, P844, DOI 10.1016/S0140-6736(97)04229-3
   ROUGEMONT A, 1991, LANCET, V338, P1292, DOI 10.1016/0140-6736(91)92592-P
   SMITH T, 1993, ACTA TROP, V54, P55, DOI 10.1016/0001-706X(93)90068-M
   SMITH T, 1994, STAT MED, V13, P2345, DOI 10.1002/sim.4780132206
   Snow RW, 1997, LANCET, V349, P1650, DOI 10.1016/S0140-6736(97)02038-2
   Trape JF, 1996, PARASITOL TODAY, V12, P236, DOI 10.1016/0169-4758(96)10015-6
   Vounatsou P, 2000, PARASITOLOGY, V120, P1, DOI 10.1017/S0031182099005211
   Whitworth J, 2000, LANCET, V356, P1051, DOI 10.1016/S0140-6736(00)02727-6
NR 17
TC 162
Z9 180
U1 0
U2 3
PU UNIV CHICAGO PRESS
PI CHICAGO
PA 1427 E 60TH ST, CHICAGO, IL 60637-2954 USA
SN 0022-1899
J9 J INFECT DIS
JI J. Infect. Dis.
PD JUN 1
PY 2005
VL 191
IS 11
BP 1932
EP 1939
DI 10.1086/430006
PG 8
WC Immunology; Infectious Diseases; Microbiology
WE Science Citation Index Expanded (SCI-EXPANDED)
SC Immunology; Infectious Diseases; Microbiology
GA 923AN
UT WOS:000228881100021
PM 15871128
OA Green Accepted, Bronze
DA 2025-02-04
ER

PT J
AU Ioannidis, JPA
   Contopoulos-Ioannidis, DG
AF Ioannidis, John P. A.
   Contopoulos-Ioannidis, Despina G.
TI Prepandemic cross-reactive humoral immunity to SARS-CoV-2 in Africa:
   Systematic review and meta-analysis
SO INTERNATIONAL JOURNAL OF INFECTIOUS DISEASES
LA English
DT Review
DE COVID-19; SARS-CoV-2; Malaria; Cross-reactivity; Prepandemic;
   Seroprevalence
ID ANTIBODIES; INFECTION; DENGUE; VIRUS; TESTS
AB Objectives: To assess the evidence on the presence of antibodies cross-reactive with SARS-CoV-2 antigens in prepandemic samples from African populations.Methods: We performed a systematic review and meta-analysis of studies evaluating prepandemic African samples using pre-set assay-specific thresholds for SARS-CoV-2 seropositivity.Results: In total, 26 articles with 156 datasets were eligible, including 3437 positives among 29,923 measurements (11.5%) with large between-dataset heterogeneity. Positivity was similar for anti-nucleocapsid (14%) and anti-spike antibodies (11%), higher for anti-spike1 (23%), and lower for anti-receptor-binding domain antibodies (7%). Positivity was similar, on average, for immunoglobulin M and immunoglobulin G. Positivity was seen prominently in countries where malaria transmission occurs throughout and in datasets enriched in malaria cases (14%, 95% confidence interval, 12-15% vs 2%, 95% confidence interval 1-2% in other datasets). Substantial SARS-CoV-2 reactivity was seen in high malaria burden with or without high dengue burden (14% and 12%, respectively), and not without high malaria burden (2% and 0%, respectively). Lower SARS-CoV-2 cross-reactivity was seen in settings of high HIV seroprevalence. More sparse individual-level data showed associations of higher SARS-CoV-2 cross-reactivity with Plasmodium parasitemia and lower SARS-CoV-2 cross-reactivity with HIV seropositivity.Conclusion: Prepandemic samples from Africa show high levels of anti-SARS-CoV-2 seropositivity. At the country level, cross-reactivity tracks especially with malaria prevalence.& COPY; 2023 The Author(s). Published by Elsevier Ltd on behalf of International Society for Infectious Diseases. This is an open access article under the CC BY license ( http://creativecommons.org/licenses/by/4.0/ )
C1 [Ioannidis, John P. A.] Stanford Univ, Dept Med, Stanford, CA 94305 USA.
   [Ioannidis, John P. A.] Stanford Univ, Dept Epidemiol & Populat Hlth, Stanford, CA 94305 USA.
   [Ioannidis, John P. A.] Stanford Univ, Dept Biomed Data Sci, Stanford, CA 94305 USA.
   [Ioannidis, John P. A.] Stanford Univ, Dept Stat, Stanford, CA 94305 USA.
   [Ioannidis, John P. A.] Stanford Univ, Meta Res Innovat Ctr Stanford METRICS, Stanford, CA 94305 USA.
   [Contopoulos-Ioannidis, Despina G.] Stanford Univ, Sch Med, Dept Pediat, Div Infect Dis, Stanford, CA USA.
C3 Stanford University; Stanford University; Stanford University; Stanford
   University; Stanford University; Stanford University
RP Ioannidis, JPA (corresponding author), Stanford Univ, Dept Med, Stanford, CA 94305 USA.; Ioannidis, JPA (corresponding author), Stanford Univ, Dept Epidemiol & Populat Hlth, Stanford, CA 94305 USA.; Ioannidis, JPA (corresponding author), Stanford Univ, Dept Biomed Data Sci, Stanford, CA 94305 USA.; Ioannidis, JPA (corresponding author), Stanford Univ, Dept Stat, Stanford, CA 94305 USA.; Ioannidis, JPA (corresponding author), Stanford Univ, Meta Res Innovat Ctr Stanford METRICS, Stanford, CA 94305 USA.
EM jioannid@stanford.edu
RI Ioannidis, John/G-9836-2011
CR Adams J, 2021, GLOB HEALTH-SCI PRAC, V9, P433, DOI 10.9745/GHSP-D-21-00172
   [Anonymous], 2022, WIKIPEDIA AIDS ADULT
   Benabdessalem C, 2023, DIAGN MICR INFEC DIS, V105, DOI 10.1016/j.diagmicrobio.2023.115903
   Benjamin DJ, 2018, NAT HUM BEHAV, V2, P6, DOI 10.1038/s41562-017-0189-z
   Braun J, 2020, NATURE, V587, P270, DOI 10.1038/s41586-020-2598-9
   Centers for Disease Control and Prevention (U.S.), 2020, MAL DISTR
   Cheng YL, 2022, FRONT IMMUNOL, V13, DOI 10.3389/fimmu.2022.941923
   DengueMap, 2022, GLOB CONS 2013 MAP
   Faccini-Martínez AA, 2020, INT J INFECT DIS, V101, P191, DOI 10.1016/j.ijid.2020.09.1451
   Goldberg Y, 2022, NEW ENGL J MED, V386, P2201, DOI 10.1056/NEJMoa2118946
   Grassia JT, 2022, EMERG INFECT DIS, V28, P1080, DOI 10.3201/eid2805.220404
   Grifoni A, 2020, CELL, V181, P1489, DOI 10.1016/j.cell.2020.05.015
   Ioannidis JPA, 2008, J EVAL CLIN PRACT, V14, P951, DOI 10.1111/j.1365-2753.2008.00986.x
   Ioannidis JPA, 2021, EUR J EPIDEMIOL, V36, P581, DOI 10.1007/s10654-021-00787-9
   Lapidus S., 2021, MEDRXIV, DOI DOI 10.1101/2021.05.10.21256855
   Lau J, 1997, ANN INTERN MED, V127, P820, DOI 10.7326/0003-4819-127-9-199711010-00008
   Le Bert N, 2020, NATURE, V584, P457, DOI 10.1038/s41586-020-2550-z
   Li YF, 2022, EMERG INFECT DIS, V28, P2214, DOI 10.3201/eid2811.221041
   Lustig Y, 2021, CLIN INFECT DIS, V73, pE2444, DOI 10.1093/cid/ciaa1207
   Luvira V, 2022, TROP MED INFECT DIS, V7, DOI 10.3390/tropicalmed7070132
   Mateus J, 2020, SCIENCE, V370, P89, DOI 10.1126/science.abd3871
   Munn Z, 2014, INT J HEALTH POLICY, V3, P123, DOI 10.15171/ijhpm.2014.71
   Munoz-Jordan J, 2022, MMWR-MORBID MORTAL W, V71, P375, DOI [10.15585/mmwr.mm7110a3, 10.1101/2020.04.24.057323v2]
   Namuniina A, 2023, medRxiv, DOI [10.1101/2023.01.16.23284626, 10.1101/2023.01.16.23284626v1, DOI 10.1101/2023.01.16.23284626V1]
   Nyagwange J, 2023, INT J INFECT DIS, V127, P11, DOI 10.1016/j.ijid.2022.11.041
   Pothast CR, 2022, ELIFE, V11, DOI 10.7554/eLife.82050
   Santoso MS, 2021, VIROL J, V18, DOI 10.1186/s12985-021-01522-2
   Souris M, 2022, VIRUSES-BASEL, V14, DOI 10.3390/v14102259
   Spinicci M, 2020, MEM I OSWALDO CRUZ, V115, DOI 10.1590/0074-02760200225
   WHO, 2022, Dengue and severe dengue
NR 30
TC 5
Z9 5
U1 0
U2 0
PU ELSEVIER SCI LTD
PI London
PA 125 London Wall, London, ENGLAND
SN 1201-9712
EI 1878-3511
J9 INT J INFECT DIS
JI Int. J. Infect. Dis.
PD SEP
PY 2023
VL 134
BP 160
EP 167
DI 10.1016/j.ijid.2023.06.009
EA JUN 2023
PG 8
WC Infectious Diseases
WE Science Citation Index Expanded (SCI-EXPANDED)
SC Infectious Diseases
GA N1JJ2
UT WOS:001034656500001
PM 37327857
OA gold, Green Published
DA 2025-02-04
ER

PT J
AU Rao, KD
   Ramani, S
   Hazarika, I
   George, S
AF Rao, Krishna D.
   Ramani, Sudha
   Hazarika, Indrajit
   George, Sunil
TI When do vertical programmes strengthen health systems? A comparative
   assessment of disease-specific interventions in India
SO HEALTH POLICY AND PLANNING
LA English
DT Article
DE Health systems strengthening; vertical programmes; disease control
   programmes; India
ID FUND-SUPPORTED PROGRAMS; INITIATIVES; HIV; INTEGRATION; AFRICA
AB Objective
   Disease-specific programmes have had a long history in India and their presence has increased over time. This study has two objectives: first, it reports on the interaction between local health systems and key disease-specific programmes in India-National AIDS Control Program (NACP) (HIV/AIDS), Revised National Tuberculosis Control Program (RNTCP) (TB) and National Vector Borne Disease Control Program (NVBDCP) (Malaria), and second, it examines which factors create an enabling environment for disease-specific programmes to strengthen health systems.
   Methods
   A total of 103 in-depth interviews were conducted in six states in 2009 and 2010. Key informants included managers of disease control programmes and health systems, central and state health ministry and staff from peripheral health facilities. Analytical themes were derived from the World Health Organization (WHO) building block and the Systems Rapid Assessment framework.
   Findings Disease-specific programmes contribute to strengthening some components of the health system by sharing human and material resources, increasing demand for health services by improving public perceptions of service quality, encouraging civil society involvement in service delivery and sharing disease-specific information with local health system managers. These synergies were observed more frequently in the RNTCP and NVBDCP compared with the NACP.
   Conclusions Disease-specific programmes in India are widely regarded as having made a substantial contribution in disease control. They can have both positive and negative effects on health systems. Certain conditions are necessary for them to have a positive influence on health systems-the programme needs to have an explicit policy to strengthen local health systems, and should also be embedded within the health system administration.
C1 [Rao, Krishna D.] Publ Hlth Fdn India, Inst Studies Ind Dev ISID, Vasant Kunj Inst Area, New Delhi 110070, India.
   [Ramani, Sudha; Hazarika, Indrajit; George, Sunil] Indian Inst Publ Hlth, Inst Area, Gurgaon 122002, Haryana, India.
C3 Public Health Foundation of India
RP Rao, KD (corresponding author), Publ Hlth Fdn India, Inst Studies Ind Dev ISID, Inst Area, Campus 4, New Delhi 110070, India.
EM kd.rao@phfi.org
RI GEORGE, SUNIL/JCD-5133-2023
OI George, Mathew Sunil/0000-0003-4844-4324
FU Maximizing Positive Synergies project of the World Health Organization
   (WHO); Global Fund to Fight AIDS, Tuberculosis and Malaria
FX Funding for this study was from the Maximizing Positive Synergies
   project of the World Health Organization (WHO) and The Global Fund to
   Fight AIDS, Tuberculosis and Malaria.
CR [Anonymous], 1978, SOCIOLOGICAL METHODS
   [Anonymous], 2000, The world health report: health systems: improving performance
   Atun R, 2011, JAIDS-J ACQ IMM DEF, V57, pS72, DOI 10.1097/QAI.0b013e318221842a
   Atun R, 2010, HEALTH POLICY PLANN, V25, P1, DOI 10.1093/heapol/czp053
   Biesma RG, 2009, HEALTH POLICY PLANN, V24, P239, DOI 10.1093/heapol/czp025
   Cavalli A, 2010, PLOS NEGLECT TROP D, V4, DOI 10.1371/journal.pntd.0000798
   Central TB Division, 2011, TB CONTR IND DIR GEN
   Conseil A, 2010, HEALTH POLICY PLANN, V25, pi32, DOI 10.1093/heapol/czq055
   Desai M, 2010, HEALTH POLICY PLANN, V25, pi43, DOI 10.1093/heapol/czq057
   Duggal R., 2005, HIST REV HLTH POLICY
   Elzinga G, 2005, B WORLD HEALTH ORGAN, V83, P242
   GOI, 2005, STRAT DOC SUP MON RE
   GOI, 2009, TB IND 2009 RNTCP ST
   Hanvoravongchai P, 2010, HEALTH POLICY PLANN, V25, pi53, DOI 10.1093/heapol/czq059
   Indian Institute of Health Management Research, 2005, STUD I ASS RNTCP
   Kawonga M, 2012, HEALTH RES POLICY SY, V10, DOI 10.1186/1478-4505-10-2
   Keugoung B, 2011, TROP MED INT HEALTH, V16, P478, DOI 10.1111/j.1365-3156.2010.02716.x
   Le Loup G, 2010, TROP MED INT HEALTH, V15, P5, DOI 10.1111/j.1365-3156.2009.02411.x
   Luke DA, 2007, ANNU REV PUBL HEALTH, V28, P69, DOI 10.1146/annurev.publhealth.28.021406.144132
   Marchal B, 2009, PLOS MED, V6, DOI 10.1371/journal.pmed.1000059
   Ministry of Health and Family Welfare, 2010, ANN HLTH REP 2009
   Mounier-Jack S, 2010, HEALTH POLICY PLANN, V25, pi37, DOI 10.1093/heapol/czq056
   NACO, 2012, ANN REP 2011 12
   Rasschaert Freya, 2011, J Int AIDS Soc, V14 Suppl 1, pS3, DOI 10.1186/1758-2652-14-S1-S3
   Ravishankar N, 2009, LANCET, V373, P2113, DOI 10.1016/S0140-6736(09)60881-3
   Rudge JW, 2010, HEALTH POLICY PLANN, V25, pi48, DOI 10.1093/heapol/czq058
   Sharma R., 1996, Epidemiology and control of malaria in India
   The Institute of Health Systems, 2006, NAT AIDS CONTR PROGR
   Trägård A, 2010, HEALTH POLICY PLANN, V25, pi58, DOI 10.1093/heapol/czq061
   Uplekar M, 2007, B WORLD HEALTH ORGAN, V85, P413, DOI 10.2471/BLT.07.041756
   WHO, 2010, WORLD MALARIA REPORT 2010, P1
   WHO, 2011, IND TUB PROF
   World Health Organization, 2011, GLOB HLTH EXP DAT
   World Health Organization, 2010, GLOB REP SURV RESP
NR 34
TC 22
Z9 26
U1 0
U2 9
PU OXFORD UNIV PRESS
PI OXFORD
PA GREAT CLARENDON ST, OXFORD OX2 6DP, ENGLAND
SN 0268-1080
EI 1460-2237
J9 HEALTH POLICY PLANN
JI Health Policy Plan.
PD JUL
PY 2014
VL 29
IS 4
BP 495
EP 505
DI 10.1093/heapol/czt035
PG 11
WC Health Care Sciences & Services; Health Policy & Services
WE Science Citation Index Expanded (SCI-EXPANDED); Social Science Citation Index (SSCI)
SC Health Care Sciences & Services
GA AM7SR
UT WOS:000340069200010
PM 23749734
OA hybrid
DA 2025-02-04
ER

PT J
AU Sowa, KMP
   Cavanagh, DR
   Creasey, AM
   Raats, J
   McBride, J
   Sauerwein, R
   Roeffen, WF
   Arnot, DE
AF Sowa, KMP
   Cavanagh, DR
   Creasey, AM
   Raats, J
   McBride, J
   Sauerwein, R
   Roeffen, WF
   Arnot, DE
TI Isolation of a monoclonal antibody from a malaria patient-derived phage
   display library recognising the Block 2 region of <i>Plasmodium
   falciparum</i> merozoite surface protein-1
SO MOLECULAR AND BIOCHEMICAL PARASITOLOGY
LA English
DT Article
DE Plasmodium falciparum; merozoite surface protein; patient-derived phage
   display antibody library; monoclonal antibodies
ID AOTUS MONKEYS; INFECTION; FRAGMENT; IMMUNIZATION; PROTECTION; IMMUNITY;
   ANTIGENS; TARGET; HIV-1
C1 Univ Edinburgh, Ashworth Labs, Inst Cell Anim & Populat Biol, Edinburgh EH9 3JT, Midlothian, Scotland.
   Univ Nijmegen, Nijmegen, Netherlands.
C3 University of Edinburgh; Radboud University Nijmegen
RP Arnot, DE (corresponding author), Univ Edinburgh, Ashworth Labs, Inst Cell Anim & Populat Biol, Kings Bldg,W Mains Rd, Edinburgh EH9 3JT, Midlothian, Scotland.
RI Sauerwein, Robert/C-8519-2013; Cavanagh, David/A-1828-2008; Roeffen,
   W.F.G./L-4607-2015; Arnot, David/S-1984-2019
OI Cavanagh, David/0000-0003-4360-2637
CR Burghaus PA, 1996, INFECT IMMUN, V64, P3614, DOI 10.1128/IAI.64.9.3614-3619.1996
   Cavanagh DR, 1997, MOL BIOCHEM PARASIT, V85, P197, DOI 10.1016/S0166-6851(96)02826-5
   Cavanagh DR, 1998, J IMMUNOL, V161, P347
   Chang SP, 1996, INFECT IMMUN, V64, P253, DOI 10.1128/IAI.64.1.253-261.1996
   Conway DJ, 2000, NAT MED, V6, P689, DOI 10.1038/76272
   DAVID D, 1995, MOL IMMUNOL, V32, P77, DOI 10.1016/0161-5890(94)00109-E
   DIGGS CL, 1993, PARASITOL TODAY, V9, P300, DOI 10.1016/0169-4758(93)90130-8
   GRIFFITHS AD, 1993, EMBO J, V12, P725, DOI 10.1002/j.1460-2075.1993.tb05706.x
   HOWARD RJ, 1993, PARASITOL TODAY, V9, P369, DOI 10.1016/0169-4758(93)90085-T
   KAY BK, 1999, PHAGE DISPLAY PEPTID
   KNAPP B, 1992, INFECT IMMUN, V60, P2397, DOI 10.1128/IAI.60.6.2397-2401.1992
   LASONDER E, 1994, NUCLEIC ACIDS RES, V11, P545
   Malmborg AC, 1996, J IMMUNOL METHODS, V198, P51, DOI 10.1016/0022-1759(96)00159-7
   MALMBORG AC, 1995, J IMMUNOL METHODS, V183, P7, DOI 10.1016/0022-1759(95)00018-6
   Martineau P, 1998, J MOL BIOL, V280, P117, DOI 10.1006/jmbi.1998.1840
   Matsumoto S, 1999, VACCINE, V18, P832, DOI 10.1016/S0264-410X(99)00326-6
   MILLER LH, 1993, MOL BIOCHEM PARASIT, V59, P1, DOI 10.1016/0166-6851(93)90002-F
   NISSIM A, 1994, EMBO J, V13, P692, DOI 10.1002/j.1460-2075.1994.tb06308.x
   Perera KLRL, 1998, INFECT IMMUN, V66, P1500, DOI 10.1128/IAI.66.4.1500-1506.1998
   SKERRA A, 1988, SCIENCE, V240, P1038, DOI 10.1126/science.3285470
   Stadler B M, 1999, Dev Biol Stand, V101, P45
   TOMLINSON IM, 1992, J MOL BIOL, V227, P776, DOI 10.1016/0022-2836(92)90223-7
   Wisnewski A, 1996, J ACQ IMMUN DEF SYND, V11, P31, DOI 10.1097/00042560-199601010-00004
NR 23
TC 21
Z9 24
U1 0
U2 2
PU ELSEVIER SCIENCE BV
PI AMSTERDAM
PA PO BOX 211, 1000 AE AMSTERDAM, NETHERLANDS
SN 0166-6851
J9 MOL BIOCHEM PARASIT
JI Mol. Biochem. Parasitol.
PD JAN 15
PY 2001
VL 112
IS 1
BP 143
EP 147
DI 10.1016/S0166-6851(00)00348-0
PG 5
WC Biochemistry & Molecular Biology; Parasitology
WE Science Citation Index Expanded (SCI-EXPANDED)
SC Biochemistry & Molecular Biology; Parasitology
GA 403GA
UT WOS:000167033100016
PM 11166396
DA 2025-02-04
ER

PT J
AU Renggli, S
   Mandike, R
   Kramer, K
   Patrick, F
   Brown, NJ
   McElroy, PD
   Rimisho, W
   Msengwa, A
   Mnzava, A
   Nathan, R
   Mtung'e, R
   Mgullo, R
   Lweikiza, J
   Lengeler, C
AF Renggli, Sabine
   Mandike, Renata
   Kramer, Karen
   Patrick, Faith
   Brown, Nick J.
   McElroy, Peter D.
   Rimisho, Wilhelmina
   Msengwa, Amina
   Mnzava, Ally
   Nathan, Rose
   Mtung'e, Romanus
   Mgullo, Rita
   Lweikiza, Jane
   Lengeler, Christian
TI Design, implementation and evaluation of a national campaign to deliver
   18 million free long-lasting insecticidal nets to uncovered sleeping
   spaces in Tanzania
SO MALARIA JOURNAL
LA English
DT Article
DE Malaria; Vector control; Insecticide-treated nets; Long-lasting
   insecticidal nets; Distribution campaign; Tanzania
ID MALARIA CONTROL; TREATED NETS; SUBSIDY
AB Background: Since 2004, the Tanzanian National Voucher Scheme has increased availability and accessibility of insecticide-treated nets (ITNs) to pregnant women and infants by subsidizing the cost of nets purchased. From 2008 to 2010, a mass distribution campaign delivered nine million long-lasting insecticidal nets (LLINs) free-of-charge to children under-five years of age in Tanzania mainland. In 2010 and 2011, a Universal Coverage Campaign (UCC) led by the Ministry of Health and Social Welfare (MoHSW) was implemented to cover all sleeping spaces not yet reached through previous initiatives.
   Methods: The UCC was coordinated through a unit within the National Malaria Control Programme. Partners were contracted by the MoHSW to implement different activities in collaboration with local government authorities. Volunteers registered the number of uncovered sleeping spaces in every household in the country. On this basis, LLINs were ordered and delivered to village level, where they were issued over a three-day period in each zone (three regions). Household surveys were conducted in seven districts immediately after the campaign to assess net ownership and use.
   Results: The UCC was chiefly financed by the Global Fund to Fight AIDS, Tuberculosis and Malaria with important contributions from the US President's Malaria Initiative. A total of 18.2 million LLINs were delivered at an average cost of USD 5.30 per LLIN. Overall, 83% of the expenses were used for LLIN procurement and delivery and 17% for campaign associated activities. Preliminary results of the latest Tanzania HIV Malaria Indicator Survey (2011-12) show that household ownership of at least one ITN increased to 91.5%. ITN use, among children under-five years of age, improved to 72.7% after the campaign. ITN ownership and use data post-campaign indicated high equity across wealth quintiles.
   Conclusion: Close collaboration among the MoHSW, donors, contracted partners, local government authorities and volunteers made it possible to carry out one of the largest LLIN distribution campaigns conducted in Africa to date. Through the strong increase of ITN use, the recent activities of the national ITN programme will likely result in further decline in child mortality rates in Tanzania, helping to achieve Millennium Development Goals 4 and 6.
C1 [Renggli, Sabine; Kramer, Karen; Brown, Nick J.; Rimisho, Wilhelmina; Msengwa, Amina; Mnzava, Ally; Lengeler, Christian] Swiss Trop & Publ Hlth Inst, CH-4002 Basel, Switzerland.
   [Renggli, Sabine; Lengeler, Christian] Univ Basel, Basel, Switzerland.
   [Mandike, Renata; Kramer, Karen; Rimisho, Wilhelmina; Msengwa, Amina; Mnzava, Ally] Minist Hlth & Social Welf, Natl Malaria Control Programme, Dar Es Salaam, Tanzania.
   [Patrick, Faith] Mennonite Econ Dev Associates Tanzania, Dar Es Salaam, Tanzania.
   [McElroy, Peter D.] Ctr Dis Control & Prevent Tanzania, US Presidents Malaria Initiat, Dar Es Salaam, Tanzania.
   [Msengwa, Amina] Univ Dar Es Salaam, Dar Es Salaam, Tanzania.
   [Nathan, Rose] Ifakara Hlth Inst, Dar Es Salaam, Tanzania.
   [Mtung'e, Romanus] Populat Serv Int, Dar Es Salaam, Tanzania.
   [Mgullo, Rita] World Vis Tanzania, Dar Es Salaam, Tanzania.
   [Lweikiza, Jane] Tanzania Red Cross Soc, Dar Es Salaam, Tanzania.
C3 University of Basel; Swiss Tropical & Public Health Institute;
   University of Basel; University of Dar es Salaam; Ifakara Health
   Institute
RP Lengeler, C (corresponding author), Swiss Trop & Publ Hlth Inst, CH-4002 Basel, Switzerland.
EM Christian.Lengeler@unibas.ch
RI Brown, Nick/AAZ-2796-2020
OI Msengwa, Amina Suleiman/0000-0001-9418-9008
CR [Anonymous], 2008, GLOB MAL ACT PLAN
   [Anonymous], 2008, Official List of MDG indicators
   [Anonymous], 2011, TANZ DEM HLTH SURV 2
   [Anonymous], TANZ FIG 2010
   [Anonymous], TANZ REPR CHILD HLTH
   [Anonymous], TANZANIA KEEP UP STR
   [Anonymous], TANZ HIV AIDS MAL IN
   [Anonymous], TANZ DEM HLTH SURV 2
   [Anonymous], 2012, MALARIA INDICATOR SU
   Black RE, 2010, LANCET, V375, P1969, DOI 10.1016/S0140-6736(10)60549-1
   Bonner K, 2011, MALARIA J, V10, DOI 10.1186/1475-2875-10-73
   Case Studies for Global Health, 2009, NATNETS SUCC CONTR M
   Global Health Programme, 2009, ROL SWITZ GLOB HLTH
   Heierli U, 2008, SHOULD BEDN BE SOLD
   Lengeler C., 2004, COCHRANE DB SYST REV, V2, P9
   Magesa SM, 2005, MALARIA J, V4, DOI 10.1186/1475-2875-4-34
   Marchant T, 2010, CAN MED ASSOC J, V182, P152, DOI 10.1503/cmaj.090268
   Ministry of Finance of the United Republic of Tanzania, 2009, SUST MOM MARCH UN AC
   Mushi AK, 2003, HEALTH POLICY PLANN, V18, P163, DOI 10.1093/heapol/czg021
   National Bureau of Statistics Dar es Salaam Tanzania ICF Macro Maryland USA, 2012, TANZ HIV AIDS MAL IN
   National Malaria Control Programme Ministry of Health and Social Welfare United Republic of Tanzania, 2009, MAL MED TERM STRAT P
   Ngallaba S., 1993, TANZANIA DEMOGRAPHIC
   Njau RJA, 2009, MALARIA J, V8, DOI 10.1186/1475-2875-8-201
   RBM Vector Control Working Group (VCWG) Continuous Distribution Workstream, 2011, CONS STAT CONT DISTR
   Roll Back Malaria National Malaria Control Programme Nigeria, 2012, NIG NAT LLIN CAMP ST
   Roll Back Malaria Partnership, 2012, PROGR IMP SER COUNTR
   Roll Back Malaria Partnership, 2010, FORTN REP STAT NIG U
   The Global Fund, 2010, CONTR UN ACC DR CONG
   West PA, 2012, MALARIA J, V11, DOI 10.1186/1475-2875-11-273
   White MT, 2011, MALARIA J, V10, DOI 10.1186/1475-2875-10-337
   WHO, 2011, WORLD MALARIA REPORT 2011, P1
   WHO Global Malaria Programme, 2007, INS TREAT MOSQ NETS
NR 32
TC 90
Z9 96
U1 0
U2 7
PU BMC
PI LONDON
PA CAMPUS, 4 CRINAN ST, LONDON N1 9XW, ENGLAND
SN 1475-2875
J9 MALARIA J
JI Malar. J.
PD MAR 4
PY 2013
VL 12
AR 85
DI 10.1186/1475-2875-12-85
PG 16
WC Infectious Diseases; Parasitology; Tropical Medicine
WE Science Citation Index Expanded (SCI-EXPANDED)
SC Infectious Diseases; Parasitology; Tropical Medicine
GA 119BK
UT WOS:000317071600001
PM 23496881
OA Green Published, gold
DA 2025-02-04
ER

PT J
AU Mayer, FL
   Kronstad, JW
AF Mayer, Francois L.
   Kronstad, James W.
TI Discovery of a Novel Antifungal Agent in the Pathogen Box
SO MSPHERE
LA English
DT Article
DE antifungal drug; Candida albicans; Cryptococcus gattii; Cryptococcus
   neoformans; Pathogen Box
ID CANDIDA-ALBICANS; OXIDATIVE STRESS; CRYPTOCOCCUS; EPIDEMIOLOGY;
   APOPTOSIS; GENES; AZOLE
AB Human fungal pathogens cause over 2 million infections per year and are major drivers of morbidity and mortality. Cryptococcus neoformans and Candida albicans are two of the most common fungal pathogens of humans, together accounting for a staggering 1.4 million infections annually, with very high mortality rates. Patients with dysfunctional immune systems, such as individuals with HIV/AIDS, are particularly susceptible to fungal infections. Unfortunately, relatively few antifungal drugs are currently available and fungi frequently develop resistance, further complicating treatment approaches. In this study, we screened the Pathogen Box chemical library (Medicines for Malaria Venture, Switzerland) in an effort to identify novel antifungal compounds. This approach led to the discovery of a novel, highly potent antifungal agent with activity against both C. neoformans and C. albicans. Our initial study of the mechanism of action suggested that this novel compound prevents fungal proliferation by targeting the ability of C. neoformans to withstand stress at the plasma membrane and cell wall. Because this compound had previously been shown to have low toxicity for mammalian cells, we propose that it represents an attractive lead compound for further antifungal drug development.
   IMPORTANCE Cryptococcus neoformans and Candida albicans are two major human fungal pathogens and together account for over 1.4 million infections annually, with very high mortality rates. These fungi often infect immunocompromised individuals, such as HIV/AIDS patients. In an effort to identify novel drugs with antifungal activity, we have screened the Pathogen Box for compounds with anticryptococcal and anticandidal activities. This approach led to the discovery of a promising lead compound (MMV688271) with strong antifungal potency under nutrient-limited conditions.
C1 [Mayer, Francois L.; Kronstad, James W.] Univ British Columbia, Dept Microbiol & Immunol, Michael Smith Labs, Vancouver, BC, Canada.
C3 University of British Columbia
RP Kronstad, JW (corresponding author), Univ British Columbia, Dept Microbiol & Immunol, Michael Smith Labs, Vancouver, BC, Canada.
EM kronstad@msl.ubc.ca
OI Mayer, Francois/0000-0002-6800-9429; Kronstad, James/0000-0003-4240-6976
FU Deutsche Forschungsgemeinschaft [MA6248/1-1]; Burroughs Wellcome Fund
   Scholar in Molecular Pathogenic Mycology; Canadian Institutes of Health
   Research
FX F.L.M. is the grateful recipient of a research fellowship from the
   Deutsche Forschungsgemeinschaft (grant number MA6248/1-1). J.W.K. is a
   Burroughs Wellcome Fund Scholar in Molecular Pathogenic Mycology. This
   work was also supported by a grant from the Canadian Institutes of
   Health Research (to J.W.K.).
CR Albesa I, 2004, BIOCHEM BIOPH RES CO, V317, P605, DOI 10.1016/j.bbrc.2004.03.085
   Bartlett Karen H, 2008, Curr Infect Dis Rep, V10, P58, DOI 10.1007/s11908-008-0011-1
   Brown GD, 2012, SCI TRANSL MED, V4, DOI 10.1126/scitranslmed.3004404
   Brown GD, 2012, SCIENCE, V336, P647, DOI 10.1126/science.1222236
   Cramer KL, 2006, EUKARYOT CELL, V5, P1147, DOI 10.1128/EC.00145-06
   Crawford A, 2015, FEMS YEAST RES, V15, DOI 10.1093/femsyr/fov071
   Denning DW, 2015, SCIENCE, V347, P1414, DOI 10.1126/science.aaa6097
   Denning DW, 2003, LANCET, V362, P1142, DOI 10.1016/S0140-6736(03)14472-8
   Drummond ED, 2007, REV SOC BRAS MED TRO, V40, P209, DOI 10.1590/S0037-86822007000200012
   Elmore S, 2007, TOXICOL PATHOL, V35, P495, DOI 10.1080/01926230701320337
   Ene IV, 2012, CELL MICROBIOL, V14, P1319, DOI 10.1111/j.1462-5822.2012.01813.x
   Feldmesser M, 2000, J INFECT DIS, V182, P1791, DOI 10.1086/317614
   FROST DJ, 1995, J ANTIBIOT, V48, P306, DOI 10.7164/antibiotics.48.306
   Gerik KJ, 2005, MOL MICROBIOL, V58, P393, DOI 10.1111/j.1365-2958.2005.04843.x
   Harvey AL, 2015, NAT REV DRUG DISCOV, V14, P111, DOI 10.1038/nrd4510
   Hoehamer CF, 2010, ANTIMICROB AGENTS CH, V54, P1655, DOI 10.1128/AAC.00756-09
   Hood MI, 2012, NAT REV MICROBIOL, V10, P525, DOI 10.1038/nrmicro2836
   Kannan, 2000, Pathophysiology, V7, P153, DOI 10.1016/S0928-4680(00)00053-5
   Khan A, 2011, FEMS YEAST RES, V11, P114, DOI 10.1111/j.1567-1364.2010.00697.x
   Ko YJ, 2009, EUKARYOT CELL, V8, P1197, DOI 10.1128/EC.00120-09
   Kronstad JW, 2011, NAT REV MICROBIOL, V9, P193, DOI 10.1038/nrmicro2522
   May RC, 2016, NAT REV MICROBIOL, V14, P106, DOI 10.1038/nrmicro.2015.6
   Mayer FL, 2013, VIRULENCE, V4, P119, DOI 10.4161/viru.22913
   Ostrosky-Zeichner L, 2010, NAT REV DRUG DISCOV, V9, P719, DOI 10.1038/nrd3074
   Park BJ, 2009, AIDS, V23, P525, DOI 10.1097/QAD.0b013e328322ffac
   Perlroth J, 2007, MED MYCOL, V45, P321, DOI 10.1080/13693780701218689
   Pfaller MA, 2007, CLIN MICROBIOL REV, V20, P133, DOI 10.1128/CMR.00029-06
   Potrykus J, 2014, PLOS PATHOG, V10, DOI 10.1371/journal.ppat.1003910
   Ramsdale M, 2008, BBA-MOL CELL RES, V1783, P1369, DOI 10.1016/j.bbamcr.2008.01.021
   Semighini CP, 2011, PLOS PATHOG, V7, DOI 10.1371/journal.ppat.1002364
   Sharon A, 2009, FEMS MICROBIOL REV, V33, P833, DOI 10.1111/j.1574-6976.2009.00180.x
   Singh-Babak SD, 2012, PLOS PATHOG, V8, DOI 10.1371/journal.ppat.1002718
   Spangenberg T, 2013, PLOS ONE, V8, DOI 10.1371/journal.pone.0062906
   Torres HA, 2005, LANCET INFECT DIS, V5, P775, DOI 10.1016/S1473-3099(05)70297-8
   Van Voorhis WC, 2016, PLOS PATHOG, V12, DOI 10.1371/journal.ppat.1005763
   Vila T, 2017, ANTIMICROB AGENTS CH, V61, DOI 10.1128/AAC.02006-16
   Xie J.L., 2012, Bio-protocol, V2, pe252, DOI DOI 10.21769/BIOPROTOC.252
NR 37
TC 39
Z9 44
U1 0
U2 8
PU AMER SOC MICROBIOLOGY
PI WASHINGTON
PA 1752 N ST NW, WASHINGTON, DC 20036-2904 USA
SN 2379-5042
J9 MSPHERE
JI mSphere
PD MAR-APR
PY 2017
VL 2
IS 2
AR e00120-17
DI 10.1128/mSphere.00120-17
PG 12
WC Microbiology
WE Science Citation Index Expanded (SCI-EXPANDED)
SC Microbiology
GA ER9VH
UT WOS:000399174700017
PM 28435886
OA Green Published, gold
DA 2025-02-04
ER

PT J
AU Baral, S
   Rao, A
   Rwema, JOT
   Lyons, C
   Cevik, M
   Kågesten, AE
   Diouf, D
   Sohn, AH
   Phaswana-Mafuya, RN
   Kamarulzaman, A
   Millett, G
   Marcus, JL
   Mishra, S
AF Baral, Stefan
   Rao, Amrita
   Rwema, Jean Olivier Twahirwa
   Lyons, Carrie
   Cevik, Muge
   Kagesten, Anna E.
   Diouf, Daouda
   Sohn, Annette H.
   Phaswana-Mafuya, Refilwe Nancy
   Kamarulzaman, Adeeba
   Millett, Gregorio
   Marcus, Julia L.
   Mishra, Sharmistha
TI Competing health risks associated with the COVID-19 pandemic and early
   response: A scoping review
SO PLOS ONE
LA English
DT Review
ID POTENTIAL IMPACT; UNITED-STATES; REPRODUCTIVE HEALTH; TUBERCULOSIS;
   DISEASE; SERVICES; CARE; HIV; PREVENTION; MALARIA
AB Background
   COVID-19 has rapidly emerged as a global public health threat with infections recorded in nearly every country. Responses to COVID-19 have varied in intensity and breadth, but generally have included domestic and international travel limitations, closure of non-essential businesses, and repurposing of health services. While these interventions have focused on testing, treatment, and mitigation of COVID-19, there have been reports of interruptions to diagnostic, prevention, and treatment services for other public health threats.
   Objectives
   We conducted a scoping review to characterize the early impact of COVID-19 on HIV, tuberculosis, malaria, sexual and reproductive health, and malnutrition.
   Methods
   A scoping literature review was completed using searches of PubMed and preprint servers (medRxiv/bioRxiv) from November 1(st), 2019 to October 31(st), 2020, using Medical Subject Headings (MeSH) terms related to SARS-CoV-2 or COVID-19 and HIV, tuberculosis, malaria, sexual and reproductive health, and malnutrition. Empiric studies reporting original data collection or mathematical models were included, and available data synthesized by region. Studies were excluded if they were not written in English.
   Results
   A total of 1604 published papers and 205 preprints were retrieved in the search. Overall, 8.0% (129/1604) of published studies and 10.2% (21/205) of preprints met the inclusion criteria and were included in this review: 7.3% (68/931) on HIV, 7.1% (24/339) on tuberculosis, 11.6% (26/224) on malaria, 7.8% (19/183) on sexual and reproductive health, and 9.8% (13/132) on malnutrition. Thematic results were similar across competing health risks, with substantial indirect effects of the COVID-19 pandemic and response on diagnostic, prevention, and treatment services for HIV, tuberculosis, malaria, sexual and reproductive health, and malnutrition.
   Discussion
   COVID-19 emerged in the context of existing public health threats that result in millions of deaths every year. Thus, effectively responding to COVID-19 while minimizing the negative impacts of COVID-19 necessitates innovation and integration of existing programs that are often siloed across health systems. Inequities have been a consistent driver of existing health threats; COVID-19 has worsened disparities, reinforcing the need for programs that address structural risks. The data reviewed here suggest that effective strengthening of health systems should include investment and planning focused on ensuring the continuity of care for both rapidly emergent and existing public health threats.
C1 [Baral, Stefan; Rao, Amrita; Rwema, Jean Olivier Twahirwa; Lyons, Carrie] Johns Hopkins Sch Publ Hlth, Dept Epidemiol, Baltimore, MD 21205 USA.
   [Cevik, Muge] Univ St Andrews, Div Infect & Global Hlth Res, Sch Med, St Andrews, Fife, Scotland.
   [Kagesten, Anna E.] Karolinska Inst, Dept Global Publ Hlth, Solna, Sweden.
   [Diouf, Daouda] Enda Sante, Dakar, Senegal.
   [Sohn, Annette H.] Fdn AIDS Res, AmfAR, TREAT Asia, Bangkok, Thailand.
   [Phaswana-Mafuya, Refilwe Nancy] Univ Johannesburg, South African Med Res Council, Pan African Ctr Epidem Res Extramural Unit, Johannesburg, South Africa.
   [Phaswana-Mafuya, Refilwe Nancy] Univ Johannesburg, Fac Hlth Sci, Dept Environm Hlth, Johannesburg, South Africa.
   [Kamarulzaman, Adeeba] Univ Malaya, Dept Med & Infect Dis, Kuala Lumpur, Malaysia.
   [Millett, Gregorio] AmfAR, Publ Policy Off, Washington, DC USA.
   [Marcus, Julia L.] Harvard Med Sch, Dept Populat Med, Boston, MA 02115 USA.
   [Marcus, Julia L.] Harvard Pilgrim Hlth Care Inst, Boston, MA USA.
   [Mishra, Sharmistha] Univ Toronto, Li Ka Shing Knowledge Inst, St Michaels Hosp, Toronto, ON, Canada.
C3 Johns Hopkins University; Johns Hopkins Bloomberg School of Public
   Health; University of St Andrews; Karolinska Institutet; University of
   Johannesburg; South African Medical Research Council; University of
   Johannesburg; Universiti Malaya; Harvard University; Harvard Medical
   School; Harvard Pilgrim Health Care; University of Toronto; Li Ka Shing
   Knowledge Institute; Saint Michaels Hospital Toronto
RP Baral, S (corresponding author), Johns Hopkins Sch Publ Hlth, Dept Epidemiol, Baltimore, MD 21205 USA.
EM sbaral@jhu.edu
RI Rwema, Jean/AAD-3534-2021; Çevik, Müge/JJD-6927-2023; Mishra,
   Sharmistha/ABB-0105-2022; Kagesten, Anna/E-6680-2017; Cevik,
   Muge/JKJ-6112-2023
OI Kagesten, Anna/0000-0002-5458-8319; Cevik, Muge/0000-0003-1133-3874;
   Mishra, Sharmistha/0000-0001-8492-5470; Twahirwa Rwema, Jean
   Olivier/0000-0002-7954-1736
FU National Institute of Mental Health [F31MH128079, F31MH124458]; National
   Institute of Allergy and Infectious Diseases Johns Hopkins HIV
   Epidemiology and Prevention Sciences Training Program [T32AI102623-08];
   National Institute of Allergy and Infectious Diseases [K01AI122853];
   Tier 2 Canada Research Chair in Mathematical Modeling; South African
   Medical Research Council
FX Amrita Rao is supported in part by the National Institute of Mental
   Health [F31MH124458]. Carrie Lyons is supported by the National
   Institute of Mental Health [F31MH128079] and by the National Institute
   of Allergy and Infectious Diseases Johns Hopkins HIV Epidemiology and
   Prevention Sciences Training Program [T32AI102623-08]. Julia Marcus is
   supported in part by the National Institute of Allergy and Infectious
   Diseases [K01AI122853]. Sharmistha Mishra is supported by a Tier 2
   Canada Research Chair in Mathematical Modeling. Refilwe Nancy
   Phaswana-Mafuya is supported by the South African Medical Research
   Council The funders had no role in study design, data collection and
   analysis, decision to publish, or preparation of the manuscript.
CR Abdela SG, 2020, AM J TROP MED HYG, V103, P1198, DOI 10.4269/ajtmh.20-0464
   Abena PM, 2020, AM J TROP MED HYG, V102, P1184, DOI 10.4269/ajtmh.20-0290
   Adewole OO, 2020, INT J TUBERC LUNG D, V24, P981, DOI 10.5588/ijtld.20.0418
   Ahmed A, 2020, J LAW BIOSCI, V7, DOI 10.1093/jlb/lsaa012
   Ahmed SAKS, 2020, BMJ GLOB HEALTH, V5, DOI 10.1136/bmjgh-2020-003042
   Aiken ARA, 2020, OBSTET GYNECOL, V136, P835, DOI 10.1097/AOG.0000000000004081
   Aiken ARA., 2020, BMJ SEX REPROD HEAL, V2020, DOI [10.1101/2020.09.15.20195222, DOI 10.1101/2020.09.15.20195222]
   Akseer N, 2020, AM J CLIN NUTR, V112, P251, DOI 10.1093/ajcn/nqaa171
   amfAR, 2020, BROAD BEN AIDS RES
   [Anonymous], 2012, LABOUR MARKET HUMAN
   [Anonymous], 2020, Covidence systematic review software
   [Anonymous], 2020, GLOBAL EC PROSPECTS, DOI [10.1596/978-1-4648-1553-9_ch1, DOI 10.1596/978-1-4648-1553-9_CH1, 10.1596/978-1-4648-1553-9]
   Armstrong W S., Clin Infect Dis, DOI DOI 10.1093/CID/CIAA1532
   Ashish KC, 2020, LANCET GLOB HEALTH, V8, pE1273, DOI [10.1016/S2214-109X(20)30345-4, 10.10161/52214-109X(20)30345-4]
   Bateson DJ, 2020, BMJ SEX REPROD HEAL, V46, P241, DOI 10.1136/bmjsrh-2020-200709
   Bekker LG, 2018, LANCET, V392, P312, DOI [10.1016/S0140-6736(18)31070-5, 10.1016/s0140-6736(18)31070-5]
   Bell D, 2020, AM J TROP MED HYG, V103, P1191, DOI 10.4269/ajtmh.20-0546
   Benova Lenka, 2020, Sex Reprod Health Matters, V28, P1838054, DOI 10.1080/26410397.2020.1838054
   Beshir KB, 2020, AM J TROP MED HYG, V103, P558, DOI 10.4269/ajtmh.20-0467
   Bhatia Vineet, 2020, WHO South East Asia J Public Health, V9, P95, DOI 10.4103/2224-3151.294300
   Bonn M, 2020, J STUD ALCOHOL DRUGS, V81, P556, DOI 10.15288/jsad.2020.81.556
   Brey Z, 2020, AFR J PRIM HEALTH CA, V12, DOI 10.4102/phcfm.v12i1.2449
   Brizi A, 2021, PERS INDIV DIFFER, V168, DOI 10.1016/j.paid.2020.110396
   Bull-Otterson L, 2020, MMWR-MORBID MORTAL W, V69, P1210, DOI 10.15585/mmwr.mm6935a4
   Buonsenso D, 2021, PULMONOLOGY, V27, P67, DOI 10.1016/j.pulmoe.2020.05.013
   Buonsenso D, 2020, FRONT PEDIATR, V8, DOI 10.3389/fped.2020.00517
   Carias C, 2021, VACCINE, V39, P1201, DOI 10.1016/j.vaccine.2020.11.074
   Caruana-Finkel Liza, 2020, Sex Reprod Health Matters, V28, P1780679, DOI 10.1080/26410397.2020.1780679
   Caruso S, 2020, EUR J CONTRACEP REPR, V25, P445, DOI 10.1080/13625187.2020.1830965
   CDC, 2020, HEALTH EQUITY CONSID, V1
   Chanda-Kapata P, 2020, INT J INFECT DIS, V94, P151, DOI 10.1016/j.ijid.2020.04.007
   Chandir S, 2020, VACCINE, V38, P7146, DOI 10.1016/j.vaccine.2020.08.019
   Chen HG, 2020, EUR RESPIR J, V56, DOI 10.1183/13993003.02710-2020
   Chiang CY, 2020, EUR RESPIR J, V56, DOI 10.1183/13993003.03054-2020
   Chow EPF, 2020, LANCET HIV, V7, pE528, DOI 10.1016/S2352-3018(20)30204-6
   Chow EPF, 2020, OPEN FORUM INFECT DI, V7, DOI 10.1093/ofid/ofaa275
   Cilloni L, 2020, ECLINICALMEDICINE, V28, DOI 10.1016/j.eclinm.2020.100603
   Cioffi A, 2020, SEX REPROD HEALTHC, V25, DOI 10.1016/j.srhc.2020.100538
   Cohen MA, 2020, AM J OBSTET GYNECOL, V223, P372, DOI 10.1016/j.ajog.2020.06.006
   Coombe J., 2020, MEDRXIV, V2020, DOI [10.1101/2020.08.10.20172163, DOI 10.1101/2020.08.10.20172163]
   COVID-19 significantly impacts health services for noncommunicable diseases, 2020, COVID 19 SIGNIFICANT, V31
   Cox S, 2021, DEV WORLD BIOETH, V21, P193, DOI 10.1111/dewb.12284
   Cox V, 2020, INT J TUBERC LUNG D, V24, P542, DOI 10.5588/ijtld.20.0205
   Coxon K, 2020, MIDWIFERY, V88, DOI 10.1016/j.midw.2020.102779
   Cronin AM, 2020, MMWR-MORBID MORTAL W, V69, P971, DOI 10.15585/mmwr.mm6929a4
   Darcis G, 2020, EPIDEMIOL INFECT, V148, DOI 10.1017/S0950268820001867
   Dasgupta Aisha, 2020, Gates Open Res, V4, P102, DOI 10.12688/gatesopenres.13148.1
   Datta B, 2020, T ROY SOC TROP MED H, V114, P789, DOI 10.1093/trstmh/traa067
   Davis-Floyd R, 2020, MED ANTHROPOL, V39, P413, DOI 10.1080/01459740.2020.1761804
   Dong ES, 2020, LANCET INFECT DIS, V20, P533, DOI 10.1016/S1473-3099(20)30120-1
   Dourado I, 2020, AIDS BEHAV, V24, P1994, DOI 10.1007/s10461-020-02927-w
   Dyer O, 2020, BMJ-BRIT MED J, V369, DOI 10.1136/bmj.m1483
   Ejima K., 2020, MEDRXIV, DOI [10.1101/2020.10.16.20213959, DOI 10.1101/2020.10.16.20213959]
   EndNote X8, 2020, CLAR AN
   Erlank CP., 2020, MEDRXIV, V2020, DOI [10.1101/2020.11.11.20229377, DOI 10.1101/2020.11.11.20229377]
   Ferreira ES, 2020, EXPERT REV CLIN PHAR, V13, P615, DOI 10.1080/17512433.2020.1782738
   Fulcher IR, 2020, CONTRACEPTION, V102, P385, DOI 10.1016/j.contraception.2020.08.017
   Gichuna S, 2020, GLOB PUBLIC HEALTH, V15, P1430, DOI 10.1080/17441692.2020.1810298
   Gildner TE, 2020, HEALTH EXPECT, V23, P969, DOI 10.1111/hex.13077
   Giuliani M, 2021, SEX TRANSM INFECT, V97, P317, DOI 10.1136/sextrans-2020-054650
   Glaziou P., 2021, PREDICTED IMPACT COV, DOI [10.1101/2020.04.28.20079582, DOI 10.1101/2020.04.28.20079582]
   Graham WJ, 2020, BMJ GLOB HEALTH, V5, DOI 10.1136/bmjgh-2020-002754
   Guerra CA, 2020, BMJ GLOB HEALTH, V5, DOI 10.1136/bmjgh-2020-003880
   Hakeem R, 2020, PAK J MED SCI, V36, pS85, DOI 10.12669/pjms.36.COVID19-S4.2784
   Hale T, 2021, NAT HUM BEHAV, V5, P529, DOI 10.1038/s41562-021-01079-8
   Hall KS, 2020, LANCET, V395, P1175, DOI 10.1016/S0140-6736(20)30801-1
   HAMMOUD MA, 2020, JAIDS-J ACQ IMM DEF, V86, DOI DOI 10.1097/QAI.0000000000002514
   Hartnett KP, 2020, MMWR-MORBID MORTAL W, V69, P699, DOI 10.15585/mmwr.mm6923e1
   Heck S, 2020, FOOD SECUR, V12, P823, DOI 10.1007/s12571-020-01067-2
   Hoagland B, 2020, BRAZ J INFECT DIS, V24, P360
   Hogan AB, 2020, LANCET GLOB HEALTH, V8, pE1132, DOI 10.1016/S2214-109X(20)30288-6
   Hollingsworth TD, 2009, J PUBLIC HEALTH POL, V30, P328, DOI 10.1057/jphp.2009.13
   Hungerford D, 2020, EUROSURVEILLANCE, V25, P34, DOI 10.2807/1560-7917.ES.2020.25.18.2000756
   Husain AA, 2021, CLIN MICROBIOL INFEC, V27, P293, DOI 10.1016/j.cmi.2020.08.014
   Jones RK, 2020, PERSPECT SEX REPRO H, V52, P65, DOI 10.1363/psrh.12139
   Kabir M, 2020, CLIN NUTR, V39, P2322, DOI 10.1016/j.clnu.2020.05.027
   Kalu B, 2020, LANCET RESP MED, V8, P556, DOI 10.1016/S2213-2600(20)30220-4
   Karim QA, 2020, SCIENCE, V369, P366, DOI 10.1126/science.abd1072
   Kay ES, 2020, AIDS BEHAV, V24, P2461, DOI 10.1007/s10461-020-02879-1
   Kazi DS, 2020, DECLINE EMERGENT URG, DOI [10.1101/2020.05.14.20096602, DOI 10.1101/2020.05.14.20096602]
   Khan MS., 2020, WATER AIR SOIL POLL, V2020, DOI [10.1101/2020.10.08.20207969, DOI 10.1101/2020.10.08.20207969]
   Komiya K, 2020, J INFECTION, V81, pE24, DOI 10.1016/j.jinf.2020.07.004
   Kumar N, 2020, EUR J CONTRACEP REPR, V25, P323, DOI 10.1080/13625187.2020.1777398
   Kwak N, 2020, EMERG INFECT DIS, V26, P2506, DOI [10.3201/eid2610.20-2782, 10.3201/eid2610.202782]
   Lai CC, 2020, J INFECTION, V81, pE159, DOI 10.1016/j.jinf.2020.06.014
   Linnemayr S, 2021, AIDS BEHAV, V25, P28, DOI 10.1007/s10461-020-03032-8
   Liu Q, 2021, CLIN INFECT DIS, V73, P542, DOI 10.1093/cid/ciaa1289
   Lobascio F, 2020, SUPPORT CARE CANCER, V28, P3987, DOI 10.1007/s00520-020-05557-z
   Louie JK, 2020, INT J TUBERC LUNG D, V24, P860, DOI 10.5588/ijtld.20.0364
   Luis H, 2020, LANCET HIV, V7, pE384, DOI 10.1016/S2352-3018(20)30138-7
   Mafham MM, 2020, LANCET, V396, P381, DOI 10.1016/S0140-6736(20)31356-8
   Malik AA, 2020, HEALTH POLICY PLANN, V35, P1130, DOI 10.1093/heapol/czaa109
   Marie Stopes International (MSI), 2020, WATER AIR SOIL POLL, V1
   Masonbrink AR, 2020, PEDIATRICS, V146, DOI 10.1542/peds.2020-1440
   Mayurasakorn K, 2020, J PAEDIATR CHILD H, V56, P1013, DOI 10.1111/jpc.15018
   McQuaid CF, 2020, EUR RESPIR J, V56, DOI 10.1183/13993003.01718-2020
   Mehrotra A., 2020, IMPACT COVID 19 PAND, DOI [10.26099/41xy-9m57, DOI 10.26099/41XY-9M57]
   Mejia R, 2020, CURR TROP MED REP, V7, P99, DOI 10.1007/s40475-020-00209-y
   Menza TW, 2021, AIDS BEHAV, V25, P167, DOI 10.1007/s10461-020-02959-2
   Mgbako O, 2020, AIDS BEHAV, V24, P1990, DOI 10.1007/s10461-020-02926-x
   Mhango M, 2020, AIDS BEHAV, V24, P3014, DOI 10.1007/s10461-020-02939-6
   Migliori GB, 2020, EMERG INFECT DIS, V26, P2709, DOI 10.3201/eid2611.203163
   Mohammed H, 2020, INFECT DIS POVERTY, V9, DOI 10.1186/s40249-020-00753-9
   Moreau C, 2021, BMJ SEX REPROD HEAL, V47, DOI 10.1136/bmjsrh-2020-200724
   Mvumbi DM, 2020, MED HYPOTHESES, V143, DOI 10.1016/j.mehy.2020.109912
   Nagata JM, 2021, ADV NUTR, V12, P287, DOI 10.1093/advances/nmaa126
   Naidoo R, 2020, NATURE, V583, P198, DOI 10.1038/d41586-020-01999-x
   Nghochuzie NN, 2020, FRONT MICROBIOL, V11, DOI 10.3389/fmicb.2020.01476
   Noman AHM, 2021, J PSYCHIATR RES, V134, P111, DOI 10.1016/j.jpsychires.2020.12.057
   Nyoni T, 2020, AIDS BEHAV, V24, P2473, DOI 10.1007/s10461-020-02888-0
   Odinga Manas Migot, 2020, Gates Open Res, V4, P117, DOI 10.12688/gatesopenres.13152.2
   Organisation for Economic Co-operation and Development, 2020, GLOB INST, V1
   Oyebode O, 2021, J EPIDEMIOL COMMUN H, V75, P209, DOI 10.1136/jech-2020-214997
   Pallangyo E, 2020, MIDWIFERY, V89, DOI 10.1016/j.midw.2020.102775
   Panthi B, 2020, INT J EQUITY HEALTH, V19, DOI 10.1186/s12939-020-01210-7
   Perez-Escamilla R, 2020, MATERN CHILD NUTR, V16, DOI 10.1111/mcn.13036
   Ponticiello M, 2020, AIDS BEHAV, V24, P3006, DOI 10.1007/s10461-020-02935-w
   Poteat T, 2020, ANN EPIDEMIOL, V47, P1, DOI 10.1016/j.annepidem.2020.05.004
   Purdy C, 2020, DEVEX
   Qiao S, 2021, AIDS BEHAV, V25, P49, DOI 10.1007/s10461-020-03013-x
   Queiroz MM, 2020, ANN OPER RES, DOI 10.1007/s10479-020-03685-7
   Quiros-Roldan E, 2020, AIDS RES THER, V17, DOI 10.1186/s12981-020-00314-y
   Rao A, 2021, JAIDS-J ACQ IMM DEF, V87, P644, DOI 10.1097/QAI.0000000000002620
   Ridgway JP, 2020, AIDS BEHAV, V24, P2770, DOI 10.1007/s10461-020-02905-2
   Riley T, 2020, INT PERSPECT SEX R H, V46, P73, DOI 10.1363/46e9020
   Rimmer MP, 2020, BJOG-INT J OBSTET GY, V127, P1123, DOI 10.1111/1471-0528.16313
   Roberton T, 2020, LANCET GLOB HEALTH, V8, pE901, DOI 10.1016/S2214-109X(20)30229-1
   Robinson EF, 2020, AM J OBSTET GYNECOL, V223, P219, DOI 10.1016/j.ajog.2020.05.022
   Rochelson B, 2020, J PERINAT MED, V48, P453, DOI 10.1515/jpm-2020-0175
   Rodriguez-Valero N, 2020, TRAVEL MED INFECT DI, V38, DOI 10.1016/j.tmaid.2020.101716
   Rogers BG, 2020, AIDS BEHAV, V24, P2999, DOI 10.1007/s10461-020-02933-y
   Rogerson SJ, 2020, BMC MED, V18, DOI 10.1186/s12916-020-01710-x
   Sanchez TH, 2020, AIDS BEHAV, V24, P2024, DOI 10.1007/s10461-020-02894-2
   Sánchez-Rubio J, 2021, SEX TRANSM INFECT, V97, P100, DOI 10.1136/sextrans-2020-054680
   Santos GM, 2021, AIDS BEHAV, V25, P311, DOI 10.1007/s10461-020-02969-0
   Semaan A, 2020, BMJ GLOB HEALTH, V5, DOI 10.1136/bmjgh-2020-002967
   Shen X., 2020, MEDRXIV, V2020, DOI [10.1101/2020.07.16.20150292, DOI 10.1101/2020.07.16.20150292]
   Shiau S, 2020, AIDS BEHAV, V24, P2244, DOI 10.1007/s10461-020-02871-9
   SHIKUKU DN., 2020, EARLY INDIRECT IMPAC, DOI [10.1101/2020.09.09.20191247, DOI 10.1101/2020.09.09.20191247]
   Sidor A, 2020, NUTRIENTS, V12, DOI 10.3390/nu12061657
   Siedner MJ, 2020, BMJ OPEN, V10, DOI 10.1136/bmjopen-2020-043763
   Skuster P, 2020, SEX REPROD HLTH MATT, V28, DOI 10.1080/26410397.2020.1824319
   Spinelli MA, 2020, AIDS, V34, P2328, DOI 10.1097/QAD.0000000000002677
   Starrs AM, 2018, LANCET, V391, P2642, DOI 10.1016/S0140-6736(18)30293-9
   Strully K, 2021, ANN EPIDEMIOL, V53, P56, DOI 10.1016/j.annepidem.2020.08.016
   Ribeiro VST, 2021, ENFERM INFEC MICR CL, V39, P216, DOI 10.1016/j.eimc.2020.08.013
   Thompson RN, 2020, P ROY SOC B-BIOL SCI, V287, DOI 10.1098/rspb.2020.1405
   Thomson-Glover R, 2020, SEX TRANSM INFECT, V96, P473, DOI 10.1136/sextrans-2020-054699
   Togun T, 2020, ANN CLIN MICROB ANTI, V19, DOI 10.1186/s12941-020-00363-1
   Torres K, 2020, AM J TROP MED HYG, V103, P1773, DOI 10.4269/ajtmh.20-0889
   Tricco AC, 2018, ANN INTERN MED, V169, P467, DOI 10.7326/M18-0850
   UNFPA, 2020, IMP COVID 19 PAND FA
   Vardell Emily, 2020, Medical Reference Services Quarterly, V39, P67, DOI 10.1080/02763869.2019.1693231
   Venkatesh V, 2020, INT J INFORM MANAGE, V55, DOI 10.1016/j.ijinfomgt.2020.102197
   Viboud C, 2018, EPIDEMICS-NETH, V22, P13, DOI 10.1016/j.epidem.2017.08.002
   Wang YL, 2020, PLOS ONE, V15, DOI 10.1371/journal.pone.0244630
   Wangamati Cynthia Khamala, 2020, Sex Reprod Health Matters, V28, P1804716, DOI 10.1080/26410397.2020.1804716
   Weinberger M, 2020, GLOB HEALTH-SCI PRAC, V8, P169, DOI 10.9745/GHSP-D-20-00171
   Weiss DJ, 2021, LANCET INFECT DIS, V21, P59, DOI 10.1016/S1473-3099(20)30700-3
   WHO, 2020, RETRIEVED NOVEMBER, V10
   Yadav UN, 2020, FRONT PUBLIC HEALTH, V8, DOI 10.3389/fpubh.2020.00508
   Yuksel B, 2020, INT J GYNECOL OBSTET, V150, P98, DOI 10.1002/ijgo.13193
   Zawawi A, 2020, PARASITE EPIDEM CONT, V11, DOI 10.1016/j.parepi.2020.e00187
   Zuckerman G., 2020, WALL STR J
NR 164
TC 5
Z9 5
U1 0
U2 2
PU PUBLIC LIBRARY SCIENCE
PI SAN FRANCISCO
PA 1160 BATTERY STREET, STE 100, SAN FRANCISCO, CA 94111 USA
SN 1932-6203
J9 PLOS ONE
JI PLoS One
PD AUG 29
PY 2022
VL 17
IS 8
AR e0273389
DI 10.1371/journal.pone.0273389
PG 21
WC Multidisciplinary Sciences
WE Science Citation Index Expanded (SCI-EXPANDED)
SC Science & Technology - Other Topics
GA 8Z0QJ
UT WOS:000933093300031
PM 36037216
OA Green Published, gold
DA 2025-02-04
ER

PT J
AU Satapathy, P
   Khatib, MN
   Gaidhane, S
   Zahiruddin, QS
   Sharma, RK
   Rustagi, S
   Al-Jishi, JM
   Albayat, H
   Al Fares, MA
   Garout, M
   Alrasheed, HA
   Al-Subaie, MF
   Rabaan, AA
   Sah, R
AF Satapathy, Prakasini
   Khatib, Mahalaqua Nazli
   Gaidhane, Shilpa
   Zahiruddin, Quazi Syed
   Sharma, Rakesh Kumar
   Rustagi, Sarvesh
   Al-Jishi, Jumana M.
   Albayat, Hawra
   Al Fares, Mona A.
   Garout, Mohammed
   Alrasheed, Hayam A.
   Al-Subaie, Maha F.
   Rabaan, Ali A.
   Sah, Ranjit
TI Adverse pregnancy outcomes in maternal malarial infection: A systematic
   review and meta-analysis
SO NEW MICROBES AND NEW INFECTIONS
LA English
DT Review
DE Malaria; Plasmodium; Stillbirth; Preterm birth; Low birthweight;
   Meta-analysis
ID FALCIPARUM-MALARIA; PREVALENCE; PLACENTA; HIV
AB Background: Malaria in pregnancy is a critical public health issue that can lead to severe adverse outcomes for both mother and fetus. This systematic review and meta-analysis evaluated the prevalence of adverse birth outcomes in malaria-infected pregnancies and examines their association with the condition. Method: We searched databases up to January 30, 2024, for observational studies on pregnant women with malaria. Data were analyzed using a random-effects model to calculate pooled prevalence rates and risk ratios (RRs) for adverse outcomes, with statistical support from R software version 4.3. Results: Thirty-one studies were included, showing high prevalence of low birth weight (LBW; 17.4 %), preterm birth (17.9 %), and small for gestational age (SGA; 16.1 %) in malaria-affected pregnancies. Infected mothers were significantly more likely to have LBW infants (RR = 1.755), preterm births (RR = 1.484), and SGA infants (RR = 1.554). The risk of stillbirth was not significantly increased (RR = 1.238). Conclusion: Malaria in pregnancy significantly elevates the risk of LBW, preterm birth, and SGA, underscoring the need for effective malaria prevention and treatment strategies in endemic regions. Future research should aim to refine and implement these strategies to enhance maternal and neonatal health outcomes.
C1 [Satapathy, Prakasini; Sah, Ranjit] Saveetha Univ, Saveetha Med Coll & Hosp, Saveetha Inst Med & Tech Sci, Ctr Global Hlth Res, Chennai, India.
   [Satapathy, Prakasini] AL Maarif Univ Coll, Med Labs Tech Dept, Hillah 51001, Babil, Iraq.
   [Khatib, Mahalaqua Nazli] Datta Meghe Inst Higher Educ, Global Consortium Publ Hlth & Res, Div Evidence Synth, Wardha, India.
   [Gaidhane, Shilpa] Datta Meghe Inst Higher Educ, Jawaharlal Nehru Med Coll, Hlth Ctr COHERD 1, Wardha, India.
   [Zahiruddin, Quazi Syed] Datta Meghe Inst Higher Educ, South Asia Infant Feeding Res Network SAIFRN, Global Consortium Publ Hlth & Res, Div Evidence Synth, Wardha, India.
   [Sharma, Rakesh Kumar] Graphic Era, Dehra Dun, India.
   [Sharma, Rakesh Kumar] Graphic Era Hill Univ, Dehra Dun, India.
   [Rustagi, Sarvesh] Uttaranchal Univ, Sch Appl & Life Sci, Dehra Dun, Uttarakhand, India.
   [Al-Jishi, Jumana M.] Qatif Cent Hosp, Internal Med Dept, Qatif 32654, Saudi Arabia.
   [Albayat, Hawra] King Saud Med City, Infect Dis Dept, Riyadh 7790, Saudi Arabia.
   [Al Fares, Mona A.] King Abdulaziz Univ Hosp, Dept Internal Med, Jeddah 21589, Saudi Arabia.
   [Garout, Mohammed] Umm Al Qura Univ, Fac Med, Dept Community Med & Hlth Care Pilgrims, Mecca 21955, Saudi Arabia.
   [Alrasheed, Hayam A.] Princess Nourah Bint Abdulrahman Univ, Coll Pharm, Dept Pharm Practice, Riyadh 11671, Saudi Arabia.
   [Al-Subaie, Maha F.; Rabaan, Ali A.] Dr Sulaiman Alhabib Med Grp, Res Ctr, Riyadh 13328, Saudi Arabia.
   [Al-Subaie, Maha F.] Alfaisal Univ, Coll Med, Riyadh 11533, Saudi Arabia.
   [Rabaan, Ali A.] Johns Hopkins Aramco Healthcare, Mol Diagnost Lab, Dhahran 31311, Saudi Arabia.
   [Rabaan, Ali A.] Univ Haripur, Dept Publ Hlth & Nutr, Haripur 22610, Pakistan.
   [Sah, Ranjit] Tribhuvan Univ, Teaching Hosp, Kathmandu 46000, Nepal.
   [Sah, Ranjit] Dr D Y Patil Vidyapeeth, Dr D Y Patil Med Coll Hosp & Res Ctr, Dept Clin Microbiol, Pune 411000, Maharashtra, India.
   [Sah, Ranjit] D D Y Patil Vidyapeeth, D D Y Patil Dent Coll & Hosp, Dept Publ Hlth Dent, Pune 411018, Maharashtra, India.
C3 Saveetha Institute of Medical & Technical Science; Saveetha Medical
   College & Hospital; Al-Maarif University; Datta Meghe Institute of
   Higher Education & Research (Deemed to be University); Jawaharlal Nehru
   Medical College Wardha; Graphic Era University; Uttaranchal University;
   Qatif Central Hospital; King Saud Medical City; King Abdulaziz
   University; King Abdulaziz University Hospital - Jeddah; Umm Al Qura
   University; Princess Nourah bint Abdulrahman University; Alfaisal
   University; Johns Hopkins University; Johns Hopkins Medicine; Johns
   Hopkins Aramco Healthcare; Tribhuvan University; Institute of Medicine
   (IoM) - Nepal; Dr DY Patil Vidyapeeth Pune; Dr D Y Patil Medical
   College, Hospital & Research Centre
RP Sah, R (corresponding author), Saveetha Univ, Saveetha Med Coll & Hosp, Saveetha Inst Med & Tech Sci, Ctr Global Hlth Res, Chennai, India.
EM prakasini.satapathy@gmail.com; nazli.786@rediffmail.com;
   drshilpagaidhane@gmail.com; zahirquazi@gmail.com;
   prochancellor@geu.ac.in; sarveshrustagi@uumail.in; dr.jmsj@gmail.com;
   H.albayat@ksmc.med.sa; maalfares@kau.edu.sa; Magarout@uqu.edu.sa;
   Haalrasheed@pnu.edu.sa; maha7id@gmail.com; arabaan@gmail.com;
   ranjitsah57@gmail.com
RI Satapathy, Prakasini/HNQ-9666-2023; AlRasheed, Hayam/JHU-7883-2023;
   Rustagi, Sarvesh/AEC-1996-2022; sah, Ranjit/T-5865-2018
OI Alrasheed, Hayam/0009-0002-6186-848X
CR Aguzie I.O. N., 2018, Clinics in Mother and Child Health, V15, DOI DOI 10.4172/2090-7214.1000282
   Ahadzie-Soglie A, 2022, PLOS ONE, V17, DOI 10.1371/journal.pone.0271211
   Al-Awadhi M, 2021, MICROORGANISMS, V9, DOI 10.3390/microorganisms9020338
   Alemayehu Gedif Mulat, 2020, J Reprod Infertil, V21, P138
   Almaw A, 2022, PLOS ONE, V17, DOI 10.1371/journal.pone.0266477
   Aribodor DN, 2009, J INFECT DEV COUNTR, V3, P620, DOI 10.3855/jidc.554
   Bakken L, 2021, MALARIA J, V20, DOI 10.1186/s12936-021-03883-z
   Bassey G, 2015, NIGER J CLIN PRACT, V18, P27, DOI 10.4103/1119-3077.146975
   Bater J, 2020, PLOS ONE, V15, DOI 10.1371/journal.pone.0235626
   Biteghe-Bi-Essone JC, 2022, MALARIA J, V21, DOI 10.1186/s12936-022-04305-4
   Brabin BJ, 2004, PLACENTA, V25, P359, DOI 10.1016/j.placenta.2003.10.019
   Chawla S, 2007, Med J Armed Forces India, V63, P147, DOI 10.1016/S0377-1237(07)80060-8
   Chua CLL, 2021, FRONT IMMUNOL, V12, DOI 10.3389/fimmu.2021.621382
   Chua CLL, 2021, FRONT MICROBIOL, V12, DOI 10.3389/fmicb.2021.777343
   Danwang C, 2020, MALARIA J, V19, DOI 10.1186/s12936-020-03373-8
   Das JK, 2024, EPIDEMIOL INFECT, V152, DOI 10.1017/S0950268824000177
   Datta M, 2017, J CLIN DIAGN RES, V11, pQC1, DOI 10.7860/JCDR/2017/23051.9195
   Desai M, 2007, LANCET INFECT DIS, V7, P93, DOI 10.1016/S1473-3099(07)70021-X
   Dombrowski JG, 2021, PLOS NEGLECT TROP D, V15, DOI 10.1371/journal.pntd.0009390
   Dombrowski JG, 2019, JAMA NETW OPEN, V2, DOI 10.1001/jamanetworkopen.2019.3300
   Dombrowski JG, 2018, PLOS ONE, V13, DOI 10.1371/journal.pone.0199415
   Eisenberg SL, 2023, GLOBAL HEALTH ACTION, V16, DOI 10.1080/16549716.2023.2231257
   Feresu SA, 2015, PLOS ONE, V10, DOI 10.1371/journal.pone.0129705
   Fondjo LA, 2020, PLOS ONE, V15, DOI 10.1371/journal.pone.0238077
   Gavina K, 2018, INFECT IMMUN, V86, DOI 10.1128/IAI.00797-17
   Gaw SL, 2019, Malaria research and treatment, V2019
   Goldstein JA, 2020, FRONT IMMUNOL, V11, DOI 10.3389/fimmu.2020.531543
   Gontie GB, 2020, BMC INFECT DIS, V20, DOI 10.1186/s12879-020-05289-9
   Gonzalez-Sanz M, 2023, CURR INFECT DIS REP, V25, P131, DOI 10.1007/s11908-023-00805-9
   Honkpéhèdji YJ, 2021, TROP MED INT HEALTH, V26, P973, DOI 10.1111/tmi.13591
   Hussein H, 2022, BMJ OPEN, V12, DOI 10.1136/bmjopen-2021-058343
   Ippolito MM, 2021, CURR EPIDEMIOL REP, V8, P46, DOI 10.1007/s40471-021-00266-5
   Kamga SLS, 2024, MALARIA J, V23, DOI 10.1186/s12936-023-04816-8
   Kumlachew Wale, 2018, BMC Res Notes, V11, P611, DOI 10.1186/s13104-018-3723-9
   Lingani M, 2022, BMC PREGNANCY CHILDB, V22, DOI 10.1186/s12884-022-04554-w
   Lloyd YM, 2018, INFECT IMMUN, V86, DOI 10.1128/IAI.00166-18
   Luxemburger C, 2001, AM J EPIDEMIOL, V154, P459, DOI 10.1093/aje/154.5.459
   Megnekou R, 2023, PLOS ONE, V18, DOI 10.1371/journal.pone.0280615
   Mikomangwa WP, 2019, BMC PREGNANCY CHILDB, V19, DOI 10.1186/s12884-019-2397-1
   Naserrudin NA, 2023, BMC PUBLIC HEALTH, V23, DOI 10.1186/s12889-023-16173-x
   Nekaka R, 2020, PLOS ONE, V15, DOI 10.1371/journal.pone.0237407
   Nkwabong E, 2020, INT J GYNECOL OBSTET, V151, P103, DOI 10.1002/ijgo.13261
   Page MJ, 2021, BMJ-BRIT MED J, V372, DOI 10.1136/bmj.n160
   Quanquin NM, 2020, MALARIA J, V19, DOI 10.1186/s12936-020-03351-0
   Quinn AK, 2021, ENVIRON INT, V155, DOI 10.1016/j.envint.2021.106659
   Ranjha R, 2021, BMJ GLOB HEALTH, V6, DOI 10.1136/bmjgh-2021-005391
   Reddy V, 2023, LANCET GLOB HEALTH, V11, pE40, DOI 10.1016/S2214-109X(22)00431-4
   Rijken MJ, 2014, PLOS ONE, V9, DOI 10.1371/journal.pone.0100247
   Sato S, 2021, J PHYSIOL ANTHROPOL, V40, DOI 10.1186/s40101-020-00251-9
   Shabil M, 2024, HEALTH SCI REP-US, V7, DOI 10.1002/hsr2.2206
   Shamim M. A., 2023, Evidence, V1, P93
   Singh J, 2014, INDIAN PEDIATR, V51, P285, DOI 10.1007/s13312-014-0402-3
   Singh PP, 2020, DIS MARKERS, V2020, DOI 10.1155/2020/6163487
   Soni M., 2024, Evidence, V2
   Ssentongo P, 2020, BMC PREGNANCY CHILDB, V20, DOI 10.1186/s12884-020-03064-x
   Sudathip P, 2021, MALARIA J, V20, DOI 10.1186/s12936-021-03791-2
   Thompson JM, 2020, J TROP PEDIATRICS, V66, P327, DOI 10.1093/tropej/fmz068
   Ticconi C, 2003, JAIDS-J ACQ IMM DEF, V34, P289, DOI 10.1097/00126334-200311010-00005
   Towoju FV, 2023, Exploring the role of socio-economic and cultural factors influencing the occurrence of VVF in Northern Nigeria
   van Eijk AM, 2015, LANCET GLOB HEALTH, V3, pE617, DOI 10.1016/S2214-109X(15)00049-2
   Weckman AM, 2021, PLOS MED, V18, DOI 10.1371/journal.pmed.1003701
   White NJ, 2022, MALARIA J, V21, DOI 10.1186/s12936-022-04301-8
   Whittaker C, 2021, LANCET MICROBE, V2, pE366, DOI 10.1016/S2666-5247(21)00055-0
   Zakama AK, 2020, CURR TROP MED REP, V7, P162, DOI 10.1007/s40475-020-00213-2
NR 64
TC 0
Z9 0
U1 1
U2 1
PU ELSEVIER SCI LTD
PI London
PA 125 London Wall, London, ENGLAND
EI 2052-2975
J9 NEW MICROB NEW INFEC
JI New Microbes New Infect.
PD DEC
PY 2024
VL 62
AR 101474
DI 10.1016/j.nmni.2024.101474
PG 10
WC Infectious Diseases; Microbiology
WE Emerging Sources Citation Index (ESCI)
SC Infectious Diseases; Microbiology
GA E9S9O
UT WOS:001306338700001
PM 39286328
OA Green Published, gold
DA 2025-02-04
ER

PT J
AU Ngoi, CN
   Price, MA
   Fields, B
   Bonventure, J
   Ochieng, C
   Mwashigadi, G
   Hassan, AS
   Thiong'o, AN
   Micheni, M
   Mugo, P
   Graham, S
   Sanders, EJ
AF Ngoi, Carolyne N.
   Price, Matt A.
   Fields, Barry
   Bonventure, Juma
   Ochieng, Caroline
   Mwashigadi, Grace
   Hassan, Amin S.
   Thiong'o, Alexander N.
   Micheni, Murugi
   Mugo, Peter
   Graham, Susan
   Sanders, Eduard J.
TI Dengue and Chikungunya Virus Infections among Young Febrile Adults
   Evaluated for Acute HIV-1 Infection in Coastal Kenya
SO PLOS ONE
LA English
DT Article
ID ARBOVIRAL INFECTIONS; SEEKING CARE; RT-PCR; FEVER; MALARIA; TIME;
   ILLNESS; RISK
AB Background
   Fever is common among patients seeking care in sub-Saharan Africa (sSA), but causes other than malaria are rarely diagnosed. We assessed dengue and chikungunya virus infections among young febrile adults evaluated for acute HIV infection (AHI) and malaria in coastal Kenya.
   Methods
   We tested plasma samples obtained in a cross-sectional study from febrile adult patients aged 18-35 years evaluated for AHI and malaria at urgent care seeking at seven health facilities in coastal Kenya in 2014-2015. Dengue virus (DENV) and chikungunya virus (CHIKV) were amplified using quantitative real-time reverse-transcription polymerase chain reaction. We conducted logistic regression analyses to determine independent predictors of dengue virus infection.
   Results
   489 samples that were negative for both AHI and malaria were tested, of which 43 (8.8%, 95% confidence interval [CI]: 6.4-11.7) were positive for DENV infection. No participant was positive for CHIKV infection. DENV infections were associated with clinic visits in the rainy season (adjusted odds ratio (AOR) = 3.0, 95% CI: 1.3-6.5) and evaluation at a private health facility (AOR 5.2, 95% CI: 2.0-13.1) or research health facility (AOR = 25.6, 95% CI: 8.9-73.2) instead of a public health facility.
   Conclusion
   A high prevalence of DENV infections was found in febrile young adult patients evaluated for AHI. Our data suggests that DENV, along with AHI and malaria, should be considered in the differential diagnosis of the adult patient seeking care for fever in coastal Kenya.
C1 [Ngoi, Carolyne N.; Mwashigadi, Grace; Hassan, Amin S.; Thiong'o, Alexander N.; Micheni, Murugi; Mugo, Peter; Graham, Susan; Sanders, Eduard J.] Kenya Med Res Inst KEMRI, Ctr Geog Med Res Coast, Kilifi, Kenya.
   [Price, Matt A.] Int AIDS Vaccine Initiat IAVI New York, New York, NY USA.
   [Price, Matt A.] Univ Calif San Francisco, Dept Epidemiol & Biostat, San Francisco, CA 94143 USA.
   [Fields, Barry; Bonventure, Juma] Ctr Dis Control & Prevent CDC, Div Global Hlth Protect, Ctr Global Hlth, Nairobi, Kenya.
   [Ochieng, Caroline] Kenya Med Res Inst KEMRI CDC, Nairobi, Kenya.
   [Graham, Susan] Univ Washington, Dept Med, Seattle, WA 98195 USA.
   [Graham, Susan] Univ Washington, Dept Global Hlth, Seattle, WA 98195 USA.
   [Graham, Susan] Univ Washington, Dept Epidemiol, Seattle, WA 98195 USA.
   [Sanders, Eduard J.] Univ Oxford, Nuffield Dept Med, Headington, England.
C3 Kenya Medical Research Institute; International AIDS Vaccine Initiative;
   University of California System; University of California San Francisco;
   Kenya Medical Research Institute; University of Washington; University
   of Washington Seattle; University of Washington; University of
   Washington Seattle; University of Washington; University of Washington
   Seattle; University of Oxford
RP Ngoi, CN (corresponding author), Kenya Med Res Inst KEMRI, Ctr Geog Med Res Coast, Kilifi, Kenya.
EM ngoicarol@gmail.com
RI Price, Matt/AAK-6881-2021; Graham, Susan/W-6133-2019
OI Hassan, Amin S./0000-0001-5296-4264; Price, Matt/0000-0002-2918-1373;
   Graham, Susan Marie/0000-0001-7847-8686
FU University of California at San Francisco International Traineeships in
   AIDS Prevention Studies (ITAPS), U.S. National Institutes of Mental
   Health [R25 MH064712]; Wellcome Trust [077092]; American people through
   the United States Agency for International Development (USAID)
FX We wish to acknowledge the support from the University of California at
   San Francisco International Traineeships in AIDS Prevention Studies
   (ITAPS), U.S. National Institutes of Mental Health R25 MH064712. The
   KEMRI-Wellcome Trust Research Programme at the Centre for Geographical
   Medicine Research-Kilifi is supported by core funding from the Wellcome
   Trust (#077092). This study was made possible in part by the generous
   support of the American people through the United States Agency for
   International Development (USAID). The contents are the responsibility
   of the authors and do not necessarily reflect the views of USAID or the
   United States Government. This manuscript was submitted for publication
   with permission from the Director of the Kenya Medical Research
   Institute (KEMRI). The funders had no role in study design, data
   collection and analysis, decision to publish, or preparation of the
   manuscript.
CR [Anonymous], J ACQUIR IMMUNE DEFI
   Carme B, 2009, EMERG INFECT DIS, V15, P668, DOI 10.3201/eid1504.080891
   Caron M, 2012, CLIN INFECT DIS, V55, pE45, DOI 10.1093/cid/cis530
   Crump JA, 2014, T ROY SOC TROP MED H, V108, P61, DOI 10.1093/trstmh/trt120
   Crump JA, 2013, PLOS NEGLECT TROP D, V7, DOI 10.1371/journal.pntd.0002324
   Crump JA, 2011, BRIT MED J, V343, DOI 10.1136/bmj.d4847
   Ellis EM, 2015, PLOS NEGLECT TROP D, V9, DOI 10.1371/journal.pntd.0003733
   Garrett NJ, 2016, J ACQUIR IMMUNE DEFI
   Grobusch MP, 2006, CLIN MICROBIOL INFEC, V12, P395, DOI 10.1111/j.1469-0691.2006.01353.x
   JOHNSON BK, 1982, E AFR MED J, V59, P781
   Johnson BW, 2005, J CLIN MICROBIOL, V43, P4977, DOI 10.1128/JCM.43.10.4977-4983.2005
   LaBeaud AD, 2015, PLOS NEGLECT TROP D, V9, DOI 10.1371/journal.pntd.0003436
   Lanciotti Robert S, 2003, Adv Virus Res, V61, P67, DOI 10.1016/S0065-3527(03)61002-X
   Mease LE, 2011, VIROL J, V8, DOI 10.1186/1743-422X-8-371
   Mwangangi JM, 2012, PARASITOL RES, V110, P61, DOI 10.1007/s00436-011-2449-6
   Ninphanomchai S, 2014, INT J ENV RES PUB HE, V11, P10694, DOI 10.3390/ijerph111010694
   Nkoghe D, 2012, PLOS NEGLECT TROP D, V6, DOI 10.1371/journal.pntd.0001517
   Prins HAB, 2014, INT HEALTH, V6, P82, DOI 10.1093/inthealth/ihu024
   Riswari SF, 2016, J CLIN VIROL, V74, P61, DOI 10.1016/j.jcv.2015.11.017
   Sanders EJ, 2015, AIDS, V29, pS221, DOI 10.1097/QAD.0000000000000924
   Sanders EJ, 2014, AIDS, V28, P1357, DOI 10.1097/QAD.0000000000000245
   Santiago GA, 2013, PLOS NEGLECT TROP D, V7, DOI 10.1371/journal.pntd.0002311
   Sergon K, 2008, AM J TROP MED HYG, V78, P333, DOI 10.4269/ajtmh.2008.78.333
   Staples JE, 2009, CLIN INFECT DIS, V49, P942, DOI 10.1086/605496
   Sutherland LJ, 2011, AM J TROP MED HYG, V85, P158, DOI 10.4269/ajtmh.2011.10-0203
NR 25
TC 18
Z9 21
U1 0
U2 5
PU PUBLIC LIBRARY SCIENCE
PI SAN FRANCISCO
PA 1160 BATTERY STREET, STE 100, SAN FRANCISCO, CA 94111 USA
SN 1932-6203
J9 PLOS ONE
JI PLoS One
PD DEC 12
PY 2016
VL 11
IS 12
AR e0167508
DI 10.1371/journal.pone.0167508
PG 12
WC Multidisciplinary Sciences
WE Science Citation Index Expanded (SCI-EXPANDED)
SC Science & Technology - Other Topics
GA EI8HA
UT WOS:000392745600019
PM 27942016
OA gold, Green Published, Green Submitted
DA 2025-02-04
ER

PT J
AU Bako, BG
   Audu, BM
   Geidam, AD
   Kullima, AA
   Ashiru, GM
   Malah, MB
   Ngadda, HA
   Musa, AB
AF Bako, B. G.
   Audu, B. M.
   Geidam, A. D.
   Kullima, A. A.
   Ashiru, G. M.
   Malah, M. B.
   Ngadda, H. A.
   Musa, A. B.
TI Prevalence, risk factors and effects of placental malaria in the UMTH,
   Maiduguri, North-eastern, Nigeria: A cross-sectional study
SO JOURNAL OF OBSTETRICS AND GYNAECOLOGY
LA English
DT Article
DE Placental malaria; insecticide-treated nets; intermittent treatment
ID PLASMODIUM-FALCIPARUM; CHONDROITIN SULFATE; PREVENTION; MORTALITY; AREA
AB Most of the adverse effects of malaria in pregnancy on the fetus are usually as a consequence of placental malaria (PM). This study was conducted with the objective of determining the prevalence, risk factors and pregnancy outcome of A cross-sectional study of 437 pregnant women who delivered at the UMTH, Maiduguri was conducted between 24 July 2007 and 12 January 2008. Placental histology was done for the malaria parasite. Maternal packed cell volume was done and thick blood films were studied for the malaria parasite in maternal peripheral blood and the cord blood/heel prick of their babies. The prevalence of PM was 33.9% (148/437). It is associated with non-usage of intermittent preventive treatment of malaria in pregnancy (IPT) and maternal HIV infection. PM in turn predisposes to low birth weight and cord parasitaemia. Only 2.8%, of the women were sleeping under insecticide-treated nets (ITNs). The high prevalence of PM calls for renewed efforts for preventive measures, particularly the routine use of IPT and ITN during the antenatal period.
C1 [Bako, B. G.; Audu, B. M.; Geidam, A. D.] Univ Maiduguri Teaching Hosp, Dept Obstet & Gynaecol, Maiduguri, Borno State, Nigeria.
   [Ashiru, G. M.] Univ Maiduguri Teaching Hosp, Dept Paediat, Maiduguri, Borno State, Nigeria.
   [Malah, M. B.] Univ Maiduguri Teaching Hosp, Dept Haematol, Maiduguri, Borno State, Nigeria.
   [Ngadda, H. A.] Univ Maiduguri Teaching Hosp, Dept Histopathol, Maiduguri, Borno State, Nigeria.
   [Kullima, A. A.] Fed Med Ctr, Dept Obstet & Gynaecol, Nguru, Nigeria.
   [Musa, A. B.] Univ Maiduguri, Dept Histopathol, Maiduguri, Nigeria.
RP Bako, BG (corresponding author), Univ Maiduguri Teaching Hosp, Dept Obstet & Gynaecol, Maiduguri, Borno State, Nigeria.
EM babaganabako@yahoo.com
RI Kullima, Abubakar/AAE-2658-2022; Geidam, Ado Danazumi/AAC-4876-2020
OI Garba, Mohammed Ashir/0000-0002-4183-7769; Geidam, Ado
   Danazumi/0000-0003-0081-3880
CR Adebami OJ, 2007, AM J TROP MED HYG, V77, P209, DOI 10.4269/ajtmh.2007.77.209
   Agbor-Enoh ST, 2003, INFECT IMMUN, V71, P2455, DOI 10.1128/IAI.71.5.2455-2461.2003
   Drury R.A.B., 1980, CARLETONS HISTOLOGIC, V5th, P57
   Egwunyenga O. A., 1996, Central African Journal of Medicine, V42, P265
   Falade CO, 2007, MALARIA J, V6, DOI 10.1186/1475-2875-6-88
   Fried M, 1996, SCIENCE, V272, P1502, DOI 10.1126/science.272.5267.1502
   GALBRAITH RM, 1980, T ROY SOC TROP MED H, V74, P61, DOI 10.1016/0035-9203(80)90012-7
   IBHANESEBHOR SE, 1992, INT J GYNECOL OBSTET, V37, P247, DOI 10.1016/0020-7292(92)90324-C
   MCCORMICK MC, 1985, NEW ENGL J MED, V312, P82, DOI 10.1056/NEJM198501103120204
   Menendez C, 2000, J INFECT DIS, V181, P1740, DOI 10.1086/315449
   Moshi EZ, 1995, APMIS, V103, P737, DOI 10.1111/j.1699-0463.1995.tb01431.x
   O'Neil-Dunne I, 2001, INFECT IMMUN, V69, P7487, DOI 10.1128/IAI.69.12.7487-7492.2001
   Okoko BJ, 2002, J HEALTH POPUL NUTR, V20, P4
   Parise ME, 1998, AM J TROP MED HYG, V59, P813, DOI 10.4269/ajtmh.1998.59.813
   Shulman CE, 2003, T ROY SOC TROP MED H, V97, P30, DOI 10.1016/S0035-9203(03)90012-5
   Steketee RW, 1996, AM J TROP MED HYG, V55, P24, DOI 10.4269/ajtmh.1996.55.24
   Steketee RW, 1996, AM J TROP MED HYG, V55, P42, DOI 10.4269/ajtmh.1996.55.42
   *WHO, 2003, LIV RISK MAL PREG
   *WHO AFRO, 2000, LIAISON B MALARIA PR, V3, P1
   Yamey G, 2001, BMJ-BRIT MED J, V322, P1191, DOI 10.1136/bmj.322.7296.1191
NR 20
TC 15
Z9 16
U1 0
U2 3
PU TAYLOR & FRANCIS INC
PI PHILADELPHIA
PA 530 WALNUT STREET, STE 850, PHILADELPHIA, PA 19106 USA
SN 0144-3615
EI 1364-6893
J9 J OBSTET GYNAECOL
JI J. Obstet. Gynaecol.
PD MAY
PY 2009
VL 29
IS 4
BP 307
EP 310
DI 10.1080/01443610902878783
PG 4
WC Obstetrics & Gynecology
WE Science Citation Index Expanded (SCI-EXPANDED)
SC Obstetrics & Gynecology
GA 478OX
UT WOS:000268598700007
PM 19835497
DA 2025-02-04
ER

PT J
AU Gueye, CS
   Teng, A
   Kinyua, K
   Wafula, F
   Gosling, R
   McCoy, D
AF Gueye, Cara Smith
   Teng, Alexandra
   Kinyua, Kelvin
   Wafula, Frank
   Gosling, Roly
   McCoy, David
TI Parasites and vectors carry no passport: how to fund cross-border and
   regional efforts to achieve malaria elimination
SO MALARIA JOURNAL
LA English
DT Article
DE Malaria; Elimination; Global Fund; Financing; Funding; Proposals;
   Multi-country; Cross-border; Regional
ID SOUTH-AFRICA; MORTALITY
AB Background: Tremendous progress has been made in the last ten years in reducing morbidity and mortality caused by malaria, in part because of increases in global funding for malaria control and elimination. Today, many countries are striving for malaria elimination. However, a major challenge is the neglect of cross-border and regional initiatives in malaria control and elimination. This paper seeks to better understand Global Fund support for multi-country initiatives.
   Methods: Documents and proposals were extracted and reviewed from two main sources, the Global Fund website and Aidspan.org. Documents and reports from the Global Fund Technical Review Panel, Board, and Secretariat documents such as guidelines and proposal templates were reviewed to establish the type of policies enacted and guidance provided from the Global Fund on multi-country initiatives and applications. From reviewing this information, the researchers created 29 variables according to eight dimensions to use in a review of Round 10 applications. All Round 10 multi-country applications (for HIV, malaria and tuberculosis) and all malaria multi-country applications (6) from Rounds 1 - 10 were extracted from the Global Fund website. A blind review was conducted of Round 10 applications using the 29 variables as a framework, followed by a review of four of the six successful malaria multi-country grant applications from Rounds 1 - 10.
   Findings: During Rounds 3 - 10 of the Global Fund, only 5.8% of grants submitted were for multi-country initiatives. Out of 83 multi-country proposals submitted, 25.3% were approved by the Technical Review Panel (TRP) for funding, compared to 44.9% of single-country applications. The majority of approved multi-country applications were for HIV (76.2%), followed by malaria (19.0%), then tuberculosis (4.8%). TRP recommendations resulted in improvements to application forms, although guidance was generally vague. The in-depth review of Round 10 multi-country proposals showed that applicants described their projects in one of two ways: a regional 'network approach' by which benefits are derived from economies of scale or from enhanced opportunities for mutual support and learning or the development of common policies and approaches; or a 'cross-border' approach for enabling activities to be more effectively delivered towards border-crossing populations or vectors. In Round 10, only those with a 'network approach' were recommended for funding. The Global Fund has only ever approved six malaria multi-country applications. Four approved applications stated strong arguments for a multi-country initiative, combining both 'cross-border' and network' approaches.
   Conclusion: With the cancellation of Round 11 and the proposal that the Global Fund adopt a more targeted and strategic approach to funding, the time is opportune for the Global Fund to develop a clear consensus about the key factors and criteria for funding malaria specific multi-country initiatives. This study found that currently there was a lack of guidance on the key features that a successful multi-country proposal needs to be approved and that applications directed towards the 'network' approach were most successful in Round 10. This type of multi-country proposal may favour other diseases such as HIV, whereas the need for malaria control and elimination is different, focusing on cross-border coordination and delivery of interventions to specific groups. The Global Fund should seek to address these issues and give better guidance to countries and regions and investigate disease-specific calls for multi-country and regional applications.
C1 [Gueye, Cara Smith; Gosling, Roly] Univ Calif San Francisco, Global Hlth Grp, San Francisco, CA 94143 USA.
   [Teng, Alexandra] Univ Calif San Francisco, San Francisco Sch Med, San Francisco, CA 94143 USA.
   [Kinyua, Kelvin; Wafula, Frank; McCoy, David] Aidspan, Nairobi, Kenya.
   [McCoy, David] Queen Mary Univ, Ctr Primary Care & Publ Hlth, London, England.
C3 University of California System; University of California San Francisco;
   University of California System; University of California San Francisco;
   University of London; Queen Mary University London
RP Gueye, CS (corresponding author), Univ Calif San Francisco, Global Hlth Grp, San Francisco, CA 94143 USA.
EM smithc1@globalhealth.ucsf.edu
OI Wafula, Francis/0000-0002-5761-6151
FU Bill & Melinda Gates Foundation; Aidspan.org; UCSF Dean's Summer
   Research Fellowship; Monument Trust; Hivos; NORAD; UK Department for
   International Development
FX CSG is a Program Coordinator and RG is Lead of the Malaria Elimination
   Initiative at the UCSF Global Health Group, which is funded by the Bill
   & Melinda Gates Foundation. DM, KK, and FW are supported by Aidspan.org.
   AET received funding for this project from the UCSF Dean's Summer
   Research Fellowship. The Bill & Melinda Gates Foundation funds the UCSF
   Global Health Group Malaria Elimination Initiative to gather and
   disseminate evidence on malaria elimination in order to inform planning
   and decision-making. Aidspan is a non-government organization, which
   received core funding from the Monument Trust, Hivos, NORAD and the UK
   Department for International Development.
CR [Anonymous], TWENTIETH BOARD MEET
   [Anonymous], MALARIA CONTROL IN T
   [Anonymous], ELEVENTH BOARD MEETI
   [Anonymous], PLOS ONE
   [Anonymous], SCALING UP HIV PREVE
   [Anonymous], EL DRAMA DE LOS PASE
   [Anonymous], REPORT OF THE SECRET
   [Anonymous], EXTERNAL EVALUATION
   [Anonymous], MALAR J
   [Anonymous], RED LATINOAMERICANA
   [Anonymous], STRENGTHENING COMMUN
   [Anonymous], FOURTEENTH BOARD MEE
   [Anonymous], GLOBAL FUND PROPOSAL
   [Anonymous], METHODOLOGIES FOR ES
   [Anonymous], GLOBAL FUND OBSERVER
   [Anonymous], REGIONAL INNOVATIONS
   [Anonymous], THE GLOBAL FUND ROUN
   [Anonymous], ROUND 8 FREQUENTLY A
   [Anonymous], TUBERCULOSIS AND MAL
   [Anonymous], PEOPLE LIVING WITH H
   [Anonymous], MOZAMBIQUE ZIMBABWE
   [Anonymous], SIXTH CALL FOR PROPO
   [Anonymous], WORLD MALARIA REPORT
   [Anonymous], ARGENTINA HEALTH SIT
   [Anonymous], 2011, GLOBAL STRATEGY DIAG, V2011, P1
   [Anonymous], ROUND 9 FREQUENTLY A
   [Anonymous], ROUND 7 FREQUENTLY A
   [Anonymous], GRANTS IN DETAIL
   [Anonymous], 2010, GlobalSecurity.org, P1
   Feachem RGA, 2010, LANCET, V376, P1566, DOI 10.1016/S0140-6736(10)61270-6
   Hlongwana KW, 2009, MALARIA J, V8, DOI 10.1186/1475-2875-8-29
   Meleigy May, 2007, BMJ, V334, P117, DOI 10.1136/bmj.39097.499641.4E
   Murray CJL, 2012, LANCET, V379, P413, DOI 10.1016/S0140-6736(12)60034-8
   Ngomane L, 2012, MALARIA J, V11, DOI 10.1186/1475-2875-11-19
   Sharp BL, 2007, AM J TROP MED HYG, V76, P42, DOI 10.4269/ajtmh.2007.76.42
   WHO, 2010, WORLD MALARIA REPORT 2010, P1
   Yangzom T, 2012, MALARIA J, V11, DOI 10.1186/1475-2875-11-9
NR 37
TC 12
Z9 16
U1 0
U2 12
PU BMC
PI LONDON
PA CAMPUS, 4 CRINAN ST, LONDON N1 9XW, ENGLAND
EI 1475-2875
J9 MALARIA J
JI Malar. J.
PD OCT 11
PY 2012
VL 11
AR 344
DI 10.1186/1475-2875-11-344
PG 10
WC Infectious Diseases; Parasitology; Tropical Medicine
WE Science Citation Index Expanded (SCI-EXPANDED)
SC Infectious Diseases; Parasitology; Tropical Medicine
GA 044EE
UT WOS:000311601400001
PM 23057734
OA Green Published, gold
DA 2025-02-04
ER

PT J
AU Choudhury, LP
   Tetali, S
AF Choudhury, L. P.
   Tetali, S.
TI Ethical challenges in voluntary blood donation in Kerala, India
SO JOURNAL OF MEDICAL ETHICS
LA English
DT Article
AB The National Blood Policy in India relies heavily on voluntary blood donors, as they are usually assumed to be associated with low levels of transfusion-transmitted infections (TTIs). In India, it is mandatory to test every unit of blood collected for hepatitis B, hepatitis C, HIV/AIDS, syphilis and malaria. Donors come to the blood bank with altruistic intentions. If donors test positive to any of the five infections, their blood is discarded. Although the blood policy advocates disclosure of TTI status, donors are not, in practice, informed about their results. The onus is on the donor to contact the blood bank. Out of approximately 16 000 donations in the past 2 years, 438 tested positive for TTI, including 107 for HIV. Only 20% of the donors contacted the blood bank; none of them were HIV positive. Disclosure by blood banks of TTI status by telephone or mail has resulted in serious consequences for some donors. Health providers face an ethical dilemma, in the absence of proper mechanisms in place for disclosure of test results, regarding notification to donors who may test positive but remain ignorant of their TTI status. Given the high cost of neglecting to notify infected donors, the authors strongly recommend the use of rapid tests before collecting blood, instead of the current practice, which takes 3 h to obtain results, and disclosure of results directly to the donor by a counsellor, to avoid dropouts and to ensure confidentiality.
C1 Sree Chitra Tirunal Inst Med Sci & Technol, Achuta Menon Ctr Hlth Sci Studies, Trivandrum, Kerala, India.
C3 Department of Science & Technology (India); Sree Chitra Tirunal
   Institute for Medical Sciences Technology (SCTIMST)
RP Tetali, S (corresponding author), Sree Chitra Tirunal Inst Med Sci & Technol, Achuta Menon Ctr Hlth Sci Studies, Trivandrum, Kerala, India.
EM shailaja_c@yahoo.com
CR [Anonymous], 2004, UNAIDS WHO POL STAT
   *DEP DRUGS CONTR, 2005, PROC MAK APPL GRANT
   *IND MED COUNC, 2002, PROF COND ET ETH
   *NAT AIDS CONTR OR, GUID HIV TEST NACO G
   National AIDS Control Organization, SPEC TRAIN REF MOD
   National AIDS Control Organization (NACO), 2003, ACT PLAN BLOOD SAF
   Sheikh K, 2005, AIDS CARE, V17, P757, DOI 10.1080/09540120412331336742
   WATWE JM, INDIAN J MED ETHICS, V6
NR 8
TC 12
Z9 12
U1 0
U2 4
PU BMJ PUBLISHING GROUP
PI LONDON
PA BRITISH MED ASSOC HOUSE, TAVISTOCK SQUARE, LONDON WC1H 9JR, ENGLAND
SN 0306-6800
EI 1473-4257
J9 J MED ETHICS
JI J. Med. Ethics
PD MAR 1
PY 2007
VL 33
IS 3
BP 140
EP 142
DI 10.1136/jme.2005.015644
PG 3
WC Ethics; Medical Ethics; Social Issues; Social Sciences, Biomedical
WE Science Citation Index Expanded (SCI-EXPANDED); Social Science Citation Index (SSCI)
SC Social Sciences - Other Topics; Medical Ethics; Social Issues;
   Biomedical Social Sciences
GA 141EZ
UT WOS:000244562100006
PM 17329382
OA Green Published
DA 2025-02-04
ER

PT J
AU Alam, MS
   Kabir, MM
   Hossain, MS
   Naher, S
   Ferdous, NEN
   Khan, WA
   Mondal, D
   Karim, J
   Shamsuzzaman, AKM
   Ahmed, BN
   Islam, A
   Haque, R
AF Alam, Mohammad Shafiul
   Kabir, Mohammad Moktadir
   Hossain, Mohammad Sharif
   Naher, Shamsun
   Ferdous, Nur E. Naznin
   Khan, Wasif Ali
   Mondal, Dinesh
   Karim, Jahirul
   Shamsuzzaman, A. K. M.
   Ahmed, Be-Nazir
   Islam, Akramul
   Haque, Rashidul
TI Reduction in malaria prevalence and increase in malaria awareness in
   endemic districts of Bangladesh
SO MALARIA JOURNAL
LA English
DT Article
DE Malaria; Prevalence; Survey; Awareness; Bangladesh
ID RAPID DIAGNOSTIC-TESTS; PLASMODIUM-FALCIPARUM; KNOWLEDGE; ELIMINATION;
   ATTITUDES; BEHAVIOR; TRANSMISSION; PREVENTION; COMMUNITY; COLOMBIA
AB Background: Malaria is endemic in 13 districts of Bangladesh. A baseline malaria prevalence survey across the endemic districts of Bangladesh was conducted in 2007, when the prevalence was reported around 39.7 per 1000 population. After two rounds of Global Fund to Fight AIDS, Tuberculosis and Malaria (GFATM)-funded intervention by the National Malaria Control Programme (NMCP) and a BRAC-led NGO consortium, a follow-up survey was conducted across the malaria-endemic districts of Bangladesh to measure the change in prevalence rate and in people's knowledge of malaria.
   Methods: The survey was carried out from August to November 2013 in 70 upazilas (sub-districts) of 13 malaria-endemic districts of Bangladesh, following the same multi-stage cluster sampling design and the same number of households enrolled during the baseline prevalence survey in 2007, to collect 9750 randomly selected blood samples. For on-the-spot diagnosis of malaria, a rapid diagnostic test was used. The household head or eldest person available was interviewed using a pre-coded structured questionnaire to collect data on the knowledge and awareness of malaria in the household.
   Results: Based on a weighted calculation, the overall malaria prevalence was found to be 1.41 per 1000 population. The proportion of Plasmodium falciparum mono-infection was 77.78% while both Plasmodium vivax mono-infection and mixed infection of the two species were found to be 11.11%. Bandarban had the highest prevalence (6.67 per 1000 population). Knowledge of malaria signs, symptoms and mode of transmission were higher in the follow-up survey (97.26%) than the baseline survey. Use of bed nets for prevention of malaria was found to be high (90.15%) at respondent level. People's knowledge of selected parameters increased significantly during the follow-up survey compared to the baseline survey conducted in 2007.
   Conclusions: A reduced prevalence rate of malaria and increased level of knowledge were observed in the present malaria prevalence survey in Bangladesh.
C1 [Alam, Mohammad Shafiul; Hossain, Mohammad Sharif; Khan, Wasif Ali; Mondal, Dinesh; Haque, Rashidul] Icddr B, 68 Shaheed Tajuddin Ahmed Sarani, Dhaka 1212, Bangladesh.
   [Kabir, Mohammad Moktadir; Naher, Shamsun; Ferdous, Nur E. Naznin; Islam, Akramul] BRAC, 75 Mohakhali, Dhaka, Bangladesh.
   [Karim, Jahirul] NMCP Mohakhali, Dhaka 1212, Bangladesh.
   [Ahmed, Be-Nazir] DGHS Mohakhali, Dhaka 1212, Bangladesh.
C3 International Centre for Diarrhoeal Disease Research (ICDDR); Bangladesh
   Rural Advancement Committee BRAC
RP Alam, MS (corresponding author), Icddr B, 68 Shaheed Tajuddin Ahmed Sarani, Dhaka 1212, Bangladesh.
EM shafiul@icddrb.org
RI Alam, Mohammad/C-2285-2011; Hossain, Mohammad/IUN-2105-2023
OI Hossain, Mohammad Sharif/0000-0002-9876-7722; Alam, Mohammad
   Shafiul/0000-0001-8330-5499
FU BRAC through Global Fund for AIDS, TB and Malaria (GFATM)
FX This research study was funded by BRAC through Global Fund for AIDS, TB
   and Malaria (GFATM) support.
CR Adedotun AA, 2010, J VECTOR DIS, V47, P155
   Ahmed SM, 2009, MALARIA J, V8, DOI 10.1186/1475-2875-8-173
   Al-Amin HM, 2015, PARASITE VECTOR, V8, DOI 10.1186/s13071-015-0803-8
   Alam MS, 2011, MALARIA J, V10, DOI 10.1186/1475-2875-10-175
   Alam MS, 2010, MALARIA J, V9, DOI 10.1186/1475-2875-9-15
   Berhane A, 2015, MALARIA J, V14, DOI 10.1186/s12936-015-0992-9
   De La Cruz N, 2006, MALARIA J, V5, DOI 10.1186/1475-2875-5-61
   Forero DA, 2014, MALARIA J, V13, DOI 10.1186/1475-2875-13-165
   Gamboa D, 2010, PLOS ONE, V5, DOI 10.1371/journal.pone.0008091
   Haque U, 2014, LANCET GLOB HEALTH, V2, pE98, DOI 10.1016/S2214-109X(13)70176-1
   Haque U, 2013, T ROY SOC TROP MED H, V107, P745, DOI 10.1093/trstmh/trt088
   Haque U, 2009, PLOS ONE, V4, DOI 10.1371/journal.pone.0006737
   Hlongwana KW, 2009, MALARIA J, V8, DOI 10.1186/1475-2875-8-29
   Joshi A. B., 2008, Journal of Vector Borne Diseases, V45, P44
   Khan WA, 2014, PLOS ONE, V9, DOI 10.1371/journal.pone.0098442
   Khan WA, 2011, MALARIA J, V10, DOI 10.1186/1475-2875-10-124
   Larson CP, 2006, INT J EPIDEMIOL, V35, P1430, DOI 10.1093/ije/dyl167
   Ménard D, 2016, NEW ENGL J MED, V374, P2453, DOI 10.1056/NEJMoa1513137
   NMCP, 2015, MAL NAT STRAT PLAN 2
   Pava Z, 2010, AM J TROP MED HYG, V83, P834, DOI 10.4269/ajtmh.2010.10-0075
   Rakhshani F, 2003, East Mediterr Health J, V9, P248
   Shannon KL, 2016, INT J INFECT DIS, V49, P161, DOI 10.1016/j.ijid.2016.06.019
   Simsek Z, 2005, PUBLIC HEALTH, V119, P202, DOI 10.1016/j.puhe.2004.03.011
   Sintasath DM, 2005, AM J TROP MED HYG, V72, P682, DOI 10.4269/ajtmh.2005.72.682
   Starzengruber P, 2014, MALARIA J, V13, DOI 10.1186/1475-2875-13-16
   Tun KM, 2015, LANCET INFECT DIS, V15, P415, DOI 10.1016/S1473-3099(15)70032-0
   Tyagi Padmawati, 2005, Journal of Vector Borne Diseases, V42, P30
   WHO, 2015, World malaria report 2015
   Yimer F, 2015, MALARIA J, V14, DOI 10.1186/s12936-015-0749-5
NR 29
TC 15
Z9 17
U1 0
U2 8
PU BIOMED CENTRAL LTD
PI LONDON
PA 236 GRAYS INN RD, FLOOR 6, LONDON WC1X 8HL, ENGLAND
SN 1475-2875
J9 MALARIA J
JI Malar. J.
PD NOV 11
PY 2016
VL 15
AR 552
DI 10.1186/s12936-016-1603-0
PG 7
WC Infectious Diseases; Parasitology; Tropical Medicine
WE Science Citation Index Expanded (SCI-EXPANDED)
SC Infectious Diseases; Parasitology; Tropical Medicine
GA EC5AD
UT WOS:000388144600002
PM 27836016
OA Green Published, gold
DA 2025-02-04
ER

PT J
AU Lehane, A
   Were, M
   Wade, M
   Hamadu, M
   Cahill, M
   Kiconco, S
   Kajubi, R
   Aweeka, F
   Mwebaza, N
   Li, FY
   Parikh, S
AF Lehane, Aine
   Were, Moses
   Wade, Martina
   Hamadu, Musleehat
   Cahill, Megan
   Kiconco, Sylvia
   Kajubi, Richard
   Aweeka, Francesca
   Mwebaza, Norah
   Li, Fangyong
   Parikh, Sunil
TI Comparison on simultaneous caillary and venous parasite density and
   genotyping results from children and adults with uncomplicated malaria:
   a prospective observational study in Uganda
SO BMC INFECTIOUS DISEASES
LA English
DT Article
DE Malaria; Uganda; Capillary; Venous; Parasitemia; Genotyping; Complexity
   of infection; Microscopy; Strain diversity; Antimalarial; Parasite
   density
ID PLASMODIUM-FALCIPARUM; HEMATOLOGICAL PARAMETERS; BLOOD-SAMPLES;
   CAPILLARY; VARIABILITY; COUNTS
AB BackgroundBlood smear microscopy remains the gold-standard method to diagnose and quantify malaria parasite density. In addition, parasite genotyping of select loci is the most utilized method for distinguishing recrudescent and new infections and to determine the number of strains per sample. In research settings, blood may be obtained from capillary or venous compartments, and results from these matrices have been used interchangeably. Our aim was to compare quantitative results for parasite density and strain complexity from both compartments.MethodsIn a prospective observational study, children and adults presenting with uncomplicated Plasmodium falciparum malaria, simultaneous capillary and venous blood smears and dried blood spots were collected over 42-days following treatment with artemether-lumefantrine. Blood smears were read by two microscopists, any discrepancies resolved by a third reader. Parasite DNA fingerprinting was conducted using six microsatellites. Bland Altman analysis and paired t-test/McNemar's test were used to assess the difference in density readings and measurements.ResultsTwo hundred twenty-three participants were included in the analysis (177 children (35 HIV-infected/142 HIV-uninfected), 21 HIV-uninfected pregnant women, and 25 HIV-uninfected non-pregnant adults). Parasite density measurements did not statistically differ between capillary and venous blood smears at the time of presentation, nor over the course of 42-day follow-up. Characterization of merozoite surface protein-2 (MSP-2) genetic polymorphism demonstrated a higher level of strain diversity at the time of presentation in venous samples, as compared with capillary specimens (p=0.02). There was a high degree of variability in genotype-corrected outcomes when pairs of samples from each compartment were compared using MSP-2 alone, although the variability was reduced with the use of multiple markers.ConclusionsParasite density measurements do not statistically differ between capillary and venous compartments in all studied demographic groups at the time of presentation with malaria, or over the course of follow-up. More strains were detected by MSP-2 genotyping in venous samples than in capillary samples at the time of malaria diagnosis. The use of multiple polymorphic markers reduces the impact of variability in strain detection on genotype-corrected outcomes. This study confirms that both capillary and venous compartments can be used for sampling with confidence in the clinical research setting.Trial registrationThe trial was registered at ClinicalTrials.gov under registration no. NCT01717885.
C1 [Lehane, Aine; Wade, Martina; Hamadu, Musleehat; Cahill, Megan; Li, Fangyong; Parikh, Sunil] Yale Sch Publ Hlth, New Haven, CT 06510 USA.
   [Were, Moses; Kiconco, Sylvia; Kajubi, Richard; Mwebaza, Norah] Infect Dis Res Collaborat, Kampala, Uganda.
   [Aweeka, Francesca] Univ Calif San Francisco, San Francisco, CA 94143 USA.
C3 Yale University; University of California System; University of
   California San Francisco
RP Parikh, S (corresponding author), Yale Sch Publ Hlth, New Haven, CT 06510 USA.
EM sunil.parikh@yale.edu
OI Kiconco, PhD, Dr. Sylvia/0000-0003-4188-7755; Cahill,
   Megan/0000-0002-5404-3116; KAJUBI, RICHARD/0000-0002-9179-9182
FU National Institutes of Health (NIH)/Eunice Kennedy Shriver National
   Institute of Child Health and Human Development [R01 HD068174]; Yale
   University School of Public Health Downs' Fellowship
FX National Institutes of Health (NIH)/Eunice Kennedy Shriver National
   Institute of Child Health and Human Development provided funding under
   grant number R01 HD068174. MH was a recipient of the Yale University
   School of Public Health Downs' Fellowship. The contents of the
   manuscript are solely the responsibility of the authors and do not
   necessarily represent the official views of the National Institutes of
   Health (NIH). The funding bodies had no role in the design of the study
   and collection, analysis, interpretation of data, or writing the
   manuscript.
CR [Anonymous], 2011, WHO Reference Number: WHO/NMH/NHD/MNM/11.1
   [Anonymous], 2007, Methods and techniques for clinical trials on antimalarial drug efficacy: genotyping to identify parasite populations
   Bancone G, 2015, AM J TROP MED HYG, V92, P818, DOI 10.4269/ajtmh.14-0696
   Böhm M, 2006, VET PARASITOL, V141, P18, DOI 10.1016/j.vetpar.2006.05.002
   CALLOW LL, 1974, AUST VET J, V50, P1, DOI 10.1111/j.1751-0813.1974.tb09358.x
   Chavan Preeti, 2016, J Lab Physicians, V8, P65, DOI 10.4103/0974-2727.176238
   Clark IA, 2004, CLIN MICROBIOL REV, V17, P509, DOI 10.1128/CMR.17.3.509-539.2004
   DAAE LNW, 1988, SCAND J CLIN LAB INV, V48, P723, DOI 10.3109/00365518809085796
   DAAE LNW, 1991, SCAND J CLIN LAB INV, V51, P651, DOI 10.3109/00365519109104576
   Ferdig MT, 2000, PARASITOL TODAY, V16, P307, DOI 10.1016/S0169-4758(00)01676-8
   Greenhouse B, 2006, AM J TROP MED HYG, V75, P836, DOI 10.4269/ajtmh.2006.75.836
   Kast K, 2013, MALARIA J, V12, DOI 10.1186/1475-2875-12-438
   Kayiran SM, 2003, CLIN LAB HAEMATOL, V25, P9, DOI 10.1046/j.1365-2257.2003.00484.x
   KUPKE IR, 1981, CLIN CHIM ACTA, V112, P177, DOI 10.1016/0009-8981(81)90376-4
   MacLennan CA, 2007, AIDS, V21, P1643, DOI 10.1097/QAD.0b013e32823bcb03
   Miller LH, 2002, NATURE, V415, P673, DOI 10.1038/415673a
   Mischlinger J, 2018, J INFECT DIS, V218, P1296, DOI 10.1093/infdis/jiy319
   Njunda A., 2013, Scientific Journal of Microbiology, V2, P89
   Nyunt MM, 2016, ANTIMICROB AGENTS CH, V60, P1274, DOI 10.1128/AAC.01605-15
   O'Meara WP, 2006, PARASITOL RES, V99, P500, DOI 10.1007/s00436-006-0135-x
   O'Meara WP, 2006, MALARIA J, V5, DOI 10.1186/1475-2875-5-118
   O'Meara WP, 2005, AM J TROP MED HYG, V73, P593, DOI 10.4269/ajtmh.2005.73.593
   Ouedraogo J. B., 1991, Medecine d'Afrique Noire, V38, P275
   Parikh S, 2016, CLIN INFECT DIS, V63, P414, DOI 10.1093/cid/ciw291
   Ponampalam R, 2012, ISRN EMERG MED, V2012
   Rasti N, 2004, FEMS IMMUNOL MED MIC, V41, P9, DOI 10.1016/j.femsim.2004.01.010
   Roca-Feltrer A, 2014, PLOS ONE, V9, DOI 10.1371/journal.pone.0116143
   Rulisa S, 2012, INT J GYNECOL OBSTET, V119, P66, DOI 10.1016/j.ijgo.2012.04.024
   Sandeu MM, 2017, MALARIA J, V16, DOI 10.1186/s12936-017-1978-6
   Sherman IW, 2003, MICROBES INFECT, V5, P897, DOI 10.1016/S1286-4579(03)00162-X
   WHO, 2015, 2015 Guidelines for the treatment of stroke, V3rd
   World Health O., 1999, Definition, diagnosis and classification of diabetes mellitus and its complications: report of a WHO consultation. Part 1
   World Health Organization, 2018, WORLD MAL REP
   Yang ZW, 2001, CLIN LAB HAEMATOL, V23, P155, DOI 10.1046/j.1365-2257.2001.00388.x
NR 34
TC 5
Z9 5
U1 0
U2 1
PU BMC
PI LONDON
PA CAMPUS, 4 CRINAN ST, LONDON N1 9XW, ENGLAND
SN 1471-2334
J9 BMC INFECT DIS
JI BMC Infect. Dis.
PD JUN 26
PY 2019
VL 19
AR 559
DI 10.1186/s12879-019-4174-1
PG 9
WC Infectious Diseases
WE Science Citation Index Expanded (SCI-EXPANDED)
SC Infectious Diseases
GA IF3WY
UT WOS:000473015000001
PM 31242863
OA gold, Green Published
DA 2025-02-04
ER

PT J
AU Rogerson, SJ
   Pollina, E
   Getachew, A
   Tadesse, E
   Lema, VM
   Molyneux, ME
AF Rogerson, SJ
   Pollina, E
   Getachew, A
   Tadesse, E
   Lema, VM
   Molyneux, ME
TI Placental monocyte infiltrates in response to <i>Plasmodium
   falciparum</i> malaria infection and their association with adverse
   pregnancy outcomes
SO AMERICAN JOURNAL OF TROPICAL MEDICINE AND HYGIENE
LA English
DT Article
ID INTRAUTERINE GROWTH-RETARDATION; LOW-BIRTH-WEIGHT; ANEMIA; MALAWI;
   WOMEN; PREMATURITY; PREVENTION; BLANTYRE; RISK
AB Maternal anemia and low birth weight (LBW) may complicate malaria in pregnancy, and placental monocyte infiltrates have been associated with LBW, and anecdotally with anemia. We examined placental pathology from 357 Malawian women. Intervillous monocyte infiltrates were frequent in placental malaria and were not seen in uninfected placentas. Histology was grouped according to a 5-point scale. Dense monocyte infiltrates and presence of intramonocytic malaria pigment were associated with anemia and LBW. Of factors associated with LBW and/or anemia in univariate analysis, gravidity (P = 0.002), number of antenatal clinic (ANC) visits (P < 0.001), malaria pigment in fibrin (P = 0.03), and monocyte malaria pigment (P = 0.0001) remained associated with lower birth weight by multivariate analysis. Associated with maternal anemia were HIV infection (P < 0.0001), intervillous monocyte numbers (P < 0.0001), number of ANC visits (P = 0.002), and recent febrile symptoms (P = 0.0001). Pigment-containing placental monocytes are associated with anemia and LBW due to malaria, and may have a causative role in their development.
C1 Univ Melbourne, Royal Melbourne Hosp, Dept Med, Parkville, Vic 3050, Australia.
   Univ Malawi, Malawi Liverpool Wellcome Trust Clin Res Programm, Coll Med, Blantyre, Malawi.
   Univ Liverpool, Sch Trop Med, Liverpool L69 3BX, Merseyside, England.
   Kings Coll Hosp, Dept Histopathol, London, England.
   Univ Malawi, Dept Histopathol, Coll Med, Blantyre, Malawi.
   Univ Malawi, Dept Obstet & Gynaecol, Coll Med, Blantyre, Malawi.
C3 Melbourne Health; Royal Melbourne Hospital; University of Melbourne;
   University of Malawi; Malawi-Liverpool Wellcome Trust Clinical Research
   Programme; Liverpool School of Tropical Medicine; University of
   Liverpool; King's College Hospital NHS Foundation Trust; King's College
   Hospital; University of Malawi; University of Malawi
RP Rogerson, SJ (corresponding author), Univ Melbourne, Royal Melbourne Hosp, Dept Med, RMH WH PO, Parkville, Vic 3050, Australia.
OI Rogerson, Stephen/0000-0003-4287-1982
CR BRABIN B, 1991, INT J EPIDEMIOL, V20, P276, DOI 10.1093/ije/20.1.276
   BULMER JN, 1993, HISTOPATHOLOGY, V22, P211, DOI 10.1111/j.1365-2559.1993.tb00110.x
   CLARK IA, 1988, BRIT J HAEMATOL, V70, P99, DOI 10.1111/j.1365-2141.1988.tb02440.x
   Fried M, 1998, J MOL MED-JMM, V76, P162, DOI 10.1007/s001090050205
   Fried M, 1998, J IMMUNOL, V160, P2523
   Goodman CA, 2001, AM J TROP MED HYG, V64, P45, DOI 10.4269/ajtmh.2001.64.45
   Guidotti RJ, 2000, BRIT J OBSTET GYNAEC, V107, P437, DOI 10.1111/j.1471-0528.2000.tb13258.x
   Ismail MR, 2000, HUM PATHOL, V31, P85, DOI 10.1016/S0046-8177(00)80203-8
   JILLY P, 1969, ANN TROP MED PARASIT, V63, P109, DOI 10.1080/00034983.1969.11686605
   Leopardi O, 1996, PATHOL RES PRACT, V192, P892, DOI 10.1016/S0344-0338(96)80068-9
   Letamo G, 2001, J BIOSOC SCI, V33, P391, DOI 10.1017/S0021932001003911
   MENENDEZ C, 1995, PARASITOL TODAY, V11, P178, DOI 10.1016/0169-4758(95)80151-0
   Menendez C, 2000, J INFECT DIS, V181, P1740, DOI 10.1086/315449
   Moormann AM, 1999, J INFECT DIS, V180, P1987, DOI 10.1086/315135
   Nahlen BL, 2000, NEW ENGL J MED, V343, P651, DOI 10.1056/NEJM200008313430909
   Ordi J, 1998, AM J SURG PATHOL, V22, P1006, DOI 10.1097/00000478-199808000-00011
   PHU NH, 1995, T ROY SOC TROP MED H, V89, P200, DOI 10.1016/0035-9203(95)90496-4
   Rogerson SJ, 2000, T ROY SOC TROP MED H, V94, P549, DOI 10.1016/S0035-9203(00)90083-X
   Rogerson SJ, 2000, AM J TROP MED HYG, V62, P335, DOI 10.4269/ajtmh.2000.62.335
   Steketee RW, 1996, AM J TROP MED HYG, V55, P33, DOI 10.4269/ajtmh.1996.55.33
   Steketee RW, 2001, AM J TROP MED HYG, V64, P28, DOI 10.4269/ajtmh.2001.64.28
   Van den Broek NR, 1998, AM J TROP MED HYG, V59, P1004, DOI 10.4269/ajtmh.1998.59.1004
   van den Broek NR, 2000, AM J CLIN NUTR, V72, p247S, DOI 10.1093/ajcn/72.1.247S
   Van Eijk AM, 2001, AM J TROP MED HYG, V65, P623, DOI 10.4269/ajtmh.2001.65.623
   WALTER PR, 1982, AM J PATHOL, V109, P330
   WATKINSON M, 1983, BMJ-BRIT MED J, V287, P251, DOI 10.1136/bmj.287.6387.251
NR 26
TC 212
Z9 237
U1 0
U2 6
PU AMER SOC TROP MED & HYGIENE
PI MCLEAN
PA 8000 WESTPARK DR, STE 130, MCLEAN, VA 22101 USA
SN 0002-9637
J9 AM J TROP MED HYG
JI Am. J. Trop. Med. Hyg.
PD JAN
PY 2003
VL 68
IS 1
BP 115
EP 119
DI 10.4269/ajtmh.2003.68.1.0680115
PG 5
WC Public, Environmental & Occupational Health; Tropical Medicine
WE Science Citation Index Expanded (SCI-EXPANDED)
SC Public, Environmental & Occupational Health; Tropical Medicine
GA 632YV
UT WOS:000180253200022
PM 12556159
OA Bronze
DA 2025-02-04
ER

PT J
AU Corpolongo, A
   De Nardo, P
   Ghirga, P
   Gentilotti, E
   Bellagamba, R
   Tommasi, C
   Paglia, MG
   Nicastri, E
   Narciso, P
AF Corpolongo, Angela
   De Nardo, Pasquale
   Ghirga, Piero
   Gentilotti, Elisa
   Bellagamba, Rita
   Tommasi, Chiara
   Paglia, Maria Grazia
   Nicastri, Emanuele
   Narciso, Pasquale
TI Haemolytic anaemia in an HIV-infected patient with severe
   <i>falciparum</i> malaria after treatment with oral
   artemether-lumefantrine
SO MALARIA JOURNAL
LA English
DT Article
DE Severe malaria; Artemisinin-based combination therapy (ACT); Haemolytic
   anaemia; Drugs and haemolytic anaemia
ID ARTESUNATE
AB Intravenous (i.v.) artesunate is now the recommended first-line treatment of severe falciparum malaria in adults and children by WHO guidelines. Nevertheless, several cases of haemolytic anaemia due to i.v. artesunate treatment have been reported. This paper describes the case of an HIV-infected patient with severe falciparum malaria who was diagnosed with haemolytic anaemia after treatment with oral artemether-lumefantrine. The patient presented with fever, headache, and arthromyalgia after returning from Central African Republic where he had been working. The blood examination revealed acute renal failure, thrombocytopaenia and hypoxia. Blood for malaria parasites indicated hyperparasitaemia (6%) and Plasmodium falciparum infection was confirmed by nested-PCR. Severe malaria according to the laboratory WHO criteria was diagnosed. A treatment with quinine and doxycycline for the first 12 hours was initially administered, followed by arthemeter/lumefantrine (Riamet (R)) for a further three days. At day 10, a diagnosis of severe haemolytic anaemia was made (Hb 6.9 g/dl, LDH 2071 U/l). Hereditary and autoimmune disorders and other infections were excluded through bone marrow aspiration, total body TC scan and a wide panel of molecular and serologic assays. The patient was treated by transfusion of six units of packed blood red cell. He was discharged after complete remission at day 25. At present, the patient is in a good clinical condition and there is no evidence of haemolytic anaemia recurrence.
   This is the first report of haemolytic anaemia probably associated with oral artemether/lumefantrine. Further research is warranted to better define the adverse events occurring during combination therapy with artemisinin derivatives.
C1 [Corpolongo, Angela; De Nardo, Pasquale; Ghirga, Piero; Gentilotti, Elisa; Bellagamba, Rita; Tommasi, Chiara; Paglia, Maria Grazia; Nicastri, Emanuele; Narciso, Pasquale] Natl Inst Infect Dis Lazzaro Spallanzani, I-00149 Rome, Italy.
C3 IRCCS Lazzaro Spallanzani
RP Corpolongo, A (corresponding author), Natl Inst Infect Dis Lazzaro Spallanzani, Via Portuense 292, I-00149 Rome, Italy.
EM angela.corpolongo@inmi.it
RI Tommasi, Chiara/L-3514-2017; corpolongo, angela/AAC-5616-2020; De Nardo,
   Pasquale/K-8933-2016; Paglia, Maria Grazia/B-8849-2017; nicastri,
   emanuele/K-7780-2016
OI De Nardo, Pasquale/0000-0002-4433-0138; Paglia, Maria
   Grazia/0000-0002-3469-6216; nicastri, emanuele/0000-0002-5606-8712;
   Gentilotti, Elisa/0000-0001-6018-5295
CR Beutler E, 2007, AM J TROP MED HYG, V77, P779, DOI 10.4269/ajtmh.2007.77.779
   Dondorp AM, 2010, LANCET, V376, P1647, DOI 10.1016/S0140-6736(10)61924-1
   Faiz MA, 2005, LANCET, V366, P717
   Garratty G, 2010, BLOOD REV, V24, P143, DOI 10.1016/j.blre.2010.06.004
   Hsu E, 2006, T ROY SOC TROP MED H, V100, P505, DOI 10.1016/j.trstmh.2005.09.020
   Itoda Ichiro, 2002, Kansenshogaku Zasshi, V76, P600
   Kano S, 2010, J INFECT CHEMOTHER, V16, P375, DOI 10.1007/s10156-010-0077-1
   Kwaan Hau C., 2011, Infectious Disorders - Drug Targets, V11, P40
   Madkaikar M, 2009, EUR J HAEMATOL, V83, P503, DOI 10.1111/j.1600-0609.2009.01338.x
   World Health Organization, 2010, GUID TREATM MAL, DOI DOI 10.1080/03630269.2023.2168201
   Yasuoka C, 2001, Kansenshogaku Zasshi, V75, P822
   Yoshizawa Sadako, 2002, Kansenshogaku Zasshi, V76, P888
   Zeerleder S, 2011, NETH J MED, V69, P177
   Zoller T, 2011, EMERG INFECT DIS, V17, P771, DOI 10.3201/eid1705.101229
NR 14
TC 29
Z9 29
U1 0
U2 10
PU BMC
PI LONDON
PA CAMPUS, 4 CRINAN ST, LONDON N1 9XW, ENGLAND
EI 1475-2875
J9 MALARIA J
JI Malar. J.
PD MAR 27
PY 2012
VL 11
AR 91
DI 10.1186/1475-2875-11-91
PG 4
WC Infectious Diseases; Parasitology; Tropical Medicine
WE Science Citation Index Expanded (SCI-EXPANDED)
SC Infectious Diseases; Parasitology; Tropical Medicine
GA 931HI
UT WOS:000303206600002
PM 22453057
OA gold, Green Published
DA 2025-02-04
ER

PT J
AU BALDE, AT
   SARTHOU, JL
   ROUSSILHON, C
AF BALDE, AT
   SARTHOU, JL
   ROUSSILHON, C
TI ACUTE PLASMODIUM-FALCIPARUM INFECTION IS ASSOCIATED WITH INCREASED
   PERCENTAGES OF APOPTOTIC CELLS
SO IMMUNOLOGY LETTERS
LA English
DT Article
DE MALARIA ATTACK; PLASMODIUM-FALCIPARUM; APOPTOSIS; LYMPHOCYTE; ACTIVATION
ID MALARIA; RECEPTORS; ANTIGENS; DEATH; IL-2; AIDS
AB The impact of acute malaria infection on the level of spontaneous apoptosis, i.e., the percentage of apoptotic cells detectable in lymphocytes cultured without any exogenous stimulus for 3 days in vitro, was evaluated. Quantitation of apoptosis was performed by staining of lymphocyte nuclei with propidium iodide and analysis of the fluorescence by cytometry. The mean apoptosis of 23 HIV-negative patients (15 Africans and 8 Europeans) determined during a confirmed Plasmodium falciparum attack was 27.2% (95% confidence interval (CI) = 23.5-30.7%) i.e., 2.2 times the mean level found in 49 controls (12.4%, CI = 11.1-13.6). These controls included age- and sex-matched Africans (n = 37) and Europeans (n = 12) differing only by their previous level of exposure to P. falciparum. Naive (European) as well as previously exposed (African) subjects showed dramatically elevated levels of spontaneous apoptosis during the malaria attack (mean = 22.5%, CI = 20.7-24.4 for Europeans; mean = 29.7%, CI = 24.6-34.7 for Africans). Such unusually raised levels were observed for at least 1.5 months and were probably detectable for longer periods as suggested by the fact that the mean level of spontaneous apoptosis in healthy Africans was basically higher (13.8%, CI = 12.5-15) than the one found in healthy Europeans (8.2%, CI = 6.3-10.1) (P = 0.0001). Selective immunomagnetic cell isolations carried out immediately before apoptosis quantitation showed that this process affected not only the alpha beta T cells (CD4(+) T cells as well as CD8(+) T cells) but also the gamma delta T cells and the B-lymphocyte subset. Of particular interest, blastic cells were reduced when apoptosis was elevated, suggesting that both resting and activated cells could be involved in this process.
RP BALDE, AT (corresponding author), INST PASTEUR,UNITE IMMUNOL,BP 220,DAKAR,SENEGAL.
CR BUTTKE TM, 1994, IMMUNOL TODAY, V15, P7, DOI 10.1016/0167-5699(94)90018-3
   CARSON DA, 1993, LANCET, V341, P1251, DOI 10.1016/0140-6736(93)91154-E
   COHEN JJ, 1992, ANNU REV IMMUNOL, V10, P267, DOI 10.1146/annurev.immunol.10.1.267
   DELORON P, 1989, J CLIN MICROBIOL, V27, P1887, DOI 10.1128/JCM.27.8.1887-1889.1989
   GOUGEON ML, 1993, AIDS RES HUM RETROV, V9, P553, DOI 10.1089/aid.1993.9.553
   GOUGEON ML, 1993, SCIENCE, V260, P1269, DOI 10.1126/science.8098552
   HVIID L, 1991, FEMS MICROBIOL IMMUN, V76, P219, DOI 10.1016/0378-1097(91)90070-Q
   NICOLETTI I, 1991, J IMMUNOL METHODS, V139, P271, DOI 10.1016/0022-1759(91)90198-O
   RILEY EM, 1988, CLIN EXP IMMUNOL, V73, P17
   RILEY EM, 1993, CLIN EXP IMMUNOL, V91, P495, DOI 10.1111/j.1365-2249.1993.tb05930.x
   TROYEBLOMBERG M, 1985, J IMMUNOL, V135, P3498
   WELLS RA, 1979, CLIN EXP IMMUNOL, V35, P202
   WYLER DJ, 1976, CLIN EXP IMMUNOL, V23, P471
NR 13
TC 39
Z9 43
U1 0
U2 0
PU ELSEVIER SCIENCE BV
PI AMSTERDAM
PA PO BOX 211, 1000 AE AMSTERDAM, NETHERLANDS
SN 0165-2478
J9 IMMUNOL LETT
JI Immunol. Lett.
PD MAY
PY 1995
VL 46
IS 1-2
BP 59
EP 62
DI 10.1016/0165-2478(95)00017-Y
PG 4
WC Immunology
WE Science Citation Index Expanded (SCI-EXPANDED)
SC Immunology
GA RC440
UT WOS:A1995RC44000011
PM 7590929
DA 2025-02-04
ER

PT J
AU Alderton, WK
   Anderson, RJ
   Collingwood, SP
   Pryde, DC
AF Alderton, W. K.
   Anderson, R. J.
   Collingwood, S. P.
   Pryde, D. C.
TI THERAPEUTIC OPPORTUNITIES IN INFECTIOUS DISEASES HIGHLIGHTS FROM THE
   SOCIETY OF MEDICINES RESEARCH SYMPOSIUM, HELD ON MARCH 14TH 2013 AT THE
   NATIONAL HEART & LUNG INSTITUTE, LONDON, UK
SO DRUGS OF THE FUTURE
LA English
DT Article
DE Antibacterial agents; Antiviral agents; Tuberculosis HIV; Hepatitis C
   virus; Meningitis; Malaria
ID SMALL-MOLECULE INHIBITORS; VIRUS NS3 PROTEASE; CYCLOPENTANE; DISCOVERY
AB Microbial resistance to chemotherapeutic agents is not a new development: the first lactam hydrolyzing enzyme was identified before penicillins were even introduced into the clinic. Extended-spectrum resistance to the major classes of chemotherapeutic agents is now common across many microorganisms, particularly pathogenic bacteria, and due in part to over-and misuse of antibiotics over the last 50 years. Global travel and greater social interaction has facilitated rapid transmission of infectious diseases such as malaria, tuberculosis (TB), human immuno deficiency virus (HIV) and hepatitis C virus (HCV), resulting in an international agenda for addressing the lack of prevention and treatment options for these diseases. This symposium brought together international experts from the pharmaceutical industry and academia to review the need for new antiinfective agents, present the latest therapeutic developments, and to discuss the challenges to be overcome in the discovery and clinical development of novel antiinfective agents and the development of new vaccines. Topics included novel approaches to small-molecule discovery and development for the treatment of TB, HCV and HIV, review of the vaccine approaches to meningitis and malaria, and presentation of the new vaccines in clinical trials for their prevention.
C1 [Alderton, W. K.] Abcodia Ltd, London, England.
   [Anderson, R. J.] Univ Sunderland, Sunderland SR2 7EE, Durham, England.
   [Collingwood, S. P.] Novartis Inst Biomed Res, Cambridge, MA USA.
C3 University of Sunderland; Novartis; Novartis USA
RP Alderton, WK (corresponding author), Abcodia Ltd, London, England.
EM secretariat@smr.org.uk
OI Alderton, Wendy/0000-0003-0258-0451
CR Agnandji ST, 2011, NEW ENGL J MED, V365, P1863, DOI 10.1056/NEJMoa1102287
   Bäck M, 2007, BIOORGAN MED CHEM, V15, P7184, DOI 10.1016/j.bmc.2007.07.027
   Cherepanov P, 2003, J BIOL CHEM, V278, P372, DOI 10.1074/jbc.M209278200
   Christ F, 2012, ANTIMICROB AGENTS CH, V56, P4365, DOI 10.1128/AAC.00717-12
   Christ F, 2010, NAT CHEM BIOL, V6, P442, DOI 10.1038/nchembio.370
   Crosnier C, 2011, NATURE, V480, P534, DOI 10.1038/nature10606
   Demeulemeester J, 2012, J BIOMOL SCREEN, V17, P618, DOI 10.1177/1087057111436343
   Ding SC, 2011, J VIROL, V85, P4343, DOI 10.1128/JVI.02130-10
   Donnelly J, 2010, P NATL ACAD SCI USA, V107, P19490, DOI 10.1073/pnas.1013758107
   El Salabi A, 2013, CRIT REV MICROBIOL, V39, P113, DOI 10.3109/1040841X.2012.691870
   Johansson PO, 2006, BIOORGAN MED CHEM, V14, P5136, DOI 10.1016/j.bmc.2006.04.008
   Murray CJL, 2012, LANCET, V379, P413, DOI 10.1016/S0140-6736(12)60034-8
   Pethe K, 2010, NAT COMMUN, V1, DOI 10.1038/ncomms1060
   Rex JH, 2013, LANCET INFECT DIS, V13, P269, DOI 10.1016/S1473-3099(12)70293-1
   Saalau-Bethell SM, 2012, NAT CHEM BIOL, V8, P920, DOI [10.1038/NCHEMBIO.1081, 10.1038/nchembio.1081]
   Taltynov Oliver, 2012, Mol Biol Int, V2012, P863405, DOI 10.1155/2012/863405
   Tyrrell J., 2012, 22 EUR C CLIN MICR I
   Vogel U., 2013, LANCET INFECT DIS
NR 18
TC 0
Z9 0
U1 0
U2 7
PU PROUS SCIENCE, SAU-THOMSON REUTERS
PI BARCELONA
PA 398 PROVENCA, 08025 BARCELONA, SPAIN
SN 0377-8282
EI 2013-0368
J9 DRUG FUTURE
JI Drug Future
PD MAY
PY 2013
VL 38
IS 5
BP 347
EP 354
DI 10.1358/dof.2013.038.05.1968696
PG 8
WC Pharmacology & Pharmacy
WE Science Citation Index Expanded (SCI-EXPANDED)
SC Pharmacology & Pharmacy
GA 155OR
UT WOS:000319758200008
DA 2025-02-04
ER

PT J
AU Arnuna, P
   Zotor, FB
AF Arnuna, Paul
   Zotor, Francis B.
TI Epidemiological and nutrition transition in developing countries: impact
   on human health and development
SO PROCEEDINGS OF THE NUTRITION SOCIETY
LA English
DT Article; Proceedings Paper
CT 2nd Africa Nutritional Epidemiology Conference
CY AUG 15-18, 2006
CL Gimpa, GHANA
DE epidemiological and nutritional transition; double burden of disease;
   millennium development goals; HIV/AIDS; sub-Saharan Africa
ID CARDIOVASCULAR-DISEASE; FETAL NUTRITION; MATERNAL NUTRITION; THRIFTY
   PHENOTYPE; ADULT DISEASE; BIRTH-WEIGHT; HYPOTHESIS; ORIGINS; PREGNANCY;
   DETERMINANTS
AB Whereas common infectious and parasitic diseases such as malaria and the HIV/AIDS pandemic remain major unresolved health problems in many developing countries, emerging non-communicable diseases relating to diet and lifestyle have been increasing over the last two decades, thus creating a double burden of disease and impacting negatively on already over-stretched health services in these countries. Prevalence rates for type 2 diabetes mellitus and CVD in sub-Saharan Africa have seen a 10-fold increase in the last 20 years. In the Arab Gulf current prevalence rates are between 25 and 35 % for the adult population, whilst evidence of the metabolic syndrome is emerging in children and adolescents. The present review focuses on the concept of the epidemiological and nutritional transition. It looks at historical trends in socio-economic status and lifestyle and trends in nutrition-related non-communicable diseases over the last two decades, particularly in developing Countries with rising income levels, as well as the other extreme of poverty, chronic hunger and coping strategies and metabolic adaptations in fetal life that predispose to non-communicable disease risk in later life. The role of preventable environmental risk factors for obesity and the metabolic syndrome in developing countries is emphasized and also these challenges are related to meeting the millennium development goals. The possible implications of these changing trends for human and economic development in poorly-resourced healthcare settings and the implications for nutrition training are also discussed.
C1 [Arnuna, Paul; Zotor, Francis B.] Univ Greenwich, Sch Sci, Chatham ME4 4TB, Kent, England.
C3 University of Greenwich
RP Arnuna, P (corresponding author), Univ Greenwich, Sch Sci, Medway Campus, Chatham ME4 4TB, Kent, England.
EM P.aniuna@gre.ac.uk
OI Zotor, Francis/0000-0002-4411-4419
CR ALMOUSSA MA, 1999, EUR J EPIDEMIOL, V15, P41
   ALSHAMMARI H, 2005, NUTR HLTH CURRENT TO, V4, P207
   ALSHAMMARI H, 2006, P NUTR SOC, V65, pA95
   [Anonymous], 2004, FOOD NUTR TECHN REP
   [Anonymous], 56 FAO
   Barker D.J. P., 1992, FETAL INFANT ORIGINS
   Barker DJP, 1997, NUTRITION, V13, P807, DOI 10.1016/S0899-9007(97)00193-7
   Barker DJP, 1997, BRIT MED BULL, V53, P96
   BARKER DJP, 1993, BRIT MED J, V306, P422, DOI 10.1136/bmj.306.6875.422
   BARKER DJP, 1993, LANCET, V341, P938, DOI 10.1016/0140-6736(93)91224-A
   Beaglehole R, 2003, LANCET, V362, P903, DOI 10.1016/S0140-6736(03)14335-8
   BELLIZZI MC, 2002, NESTLE NUTR WORKSHOP, V49, P23
   CHEN C, 2002, NESTLE NUTR WORKSHOP, V49, P37
   Colecraft E, 2008, P NUTR SOC, V67, P109, DOI 10.1017/S0029665108006095
   de Onis M, 2000, AM J CLIN NUTR, V72, P1032
   DETELS R, 1997, OXFORD TXB PUBLIC HL, V1, P3
   EID N, 1986, NUTR REP INT, V33, P253
   ERICKSSON JD, 2005, BRIT MED J, V330, P1096
   Fanello C, 2002, MED VET ENTOMOL, V16, P461, DOI 10.1046/j.1365-2915.2002.00393.x
   Fowden AL, 2001, BRIT MED BULL, V60, P123, DOI 10.1093/bmb/60.1.123
   FREEDMAN DS, 2002, OBESITY CHILDHOOD AD, P63
   Godfrey K, 1998, P NUTR SOC, V57, P105, DOI 10.1079/PNS19980016
   Godfrey KM, 2000, AM J CLIN NUTR, V71, p1344S, DOI 10.1093/ajcn/71.5.1344s
   GOLDBERG GR, 1994, NUTR REV, V52, P191, DOI 10.1111/j.1753-4887.1994.tb01420.x
   HALES CN, 1992, DIABETOLOGIA, V35, P595, DOI 10.1093/ije/dyt133
   Hattersley AT, 1998, NAT GENET, V19, P268, DOI 10.1038/953
   Hytten F.E., 1991, CLIN PHYSL OBSTET, P173
   Jackson AA, 2006, ARCH DIS CHILD, V91, P706, DOI 10.1136/adc.2006.095596
   KAIN J, 2002, NESTLE NUTR WORKSHOP, V49, P45
   King JC, 2003, J NUTR, V133, p1732S, DOI 10.1093/jn/133.5.1732S
   Kuzawa CW, 2005, AM J HUM BIOL, V17, P5, DOI 10.1002/ajhb.20091
   LAWRENCE M, 1987, LANCET, V2, P1072, DOI 10.1016/S0140-6736(87)91492-9
   Lee R, 2003, J ECON PERSPECT, V17, P167, DOI 10.1257/089533003772034943
   Lindsay R, 2001, BRIT MED BULL, V60, P21, DOI 10.1093/bmb/60.1.21
   Lindsay RS, 2000, DIABETES, V49, P445, DOI 10.2337/diabetes.49.3.445
   Lucas A, 1999, BRIT MED J, V319, P245, DOI 10.1136/bmj.319.7204.245
   LUCAS A, 1994, ARCH DIS CHILD, V71, P288, DOI 10.1136/adc.71.4.288
   LUCAS A, 1991, CIBA F SYMP, V156, P38
   Moore SE, 1998, P NUTR SOC, V57, P241, DOI 10.1079/PNS19980038
   NEUMAN C, 1993, DIET QUANTITY QUALIT
   OMRAN AR, 1971, MILBANK MEML FUND Q, V49, P509, DOI 10.2307/3349375
   Patel MS, 2005, NESTLE NUTR WORKS SE, V55, P137, DOI 10.1159/000082599
   Prentice AM, 2000, AM J CLIN NUTR, V71, p1226S, DOI 10.1093/ajcn/71.5.1226s
   PRENTICE AM, 1994, ENERGY PROTEIN REQUI
   Ramakrishnan U, 1999, NUTR RES, V19, P103, DOI 10.1016/S0271-5317(98)00178-X
   Reaven GM, 1998, DIABETOLOGIA, V41, P482, DOI 10.1007/s001250050933
   Reddy KS, 2002, PUBLIC HEALTH NUTR, V5, P231, DOI 10.1079/PHN2001298
   Robinson R, 2001, BRIT MED J, V322, P375, DOI 10.1136/bmj.322.7283.375
   *UN NAT, 2001, ROAD MAP IMPL UN NAT
   Wells JCK, 2002, AM J PHYS ANTHROPOL, V119, P276, DOI 10.1002/ajpa.10137
   Wells JCK, 2002, J THEOR BIOL, V214, P413, DOI 10.1006/jtbi.2001.2465
   *WHO, 2002, VACC BIOL WHO VACC P
   Yusuf S, 2001, CIRCULATION, V104, P2855, DOI 10.1161/hc4701.099488
NR 53
TC 210
Z9 240
U1 1
U2 42
PU CAMBRIDGE UNIV PRESS
PI CAMBRIDGE
PA EDINBURGH BLDG, SHAFTESBURY RD, CB2 8RU CAMBRIDGE, ENGLAND
SN 0029-6651
EI 1475-2719
J9 P NUTR SOC
JI Proc. Nutr. Soc.
PD FEB
PY 2008
VL 67
IS 1
BP 82
EP 90
DI 10.1017/S0029665108006058
PG 9
WC Nutrition & Dietetics
WE Science Citation Index Expanded (SCI-EXPANDED); Conference Proceedings Citation Index - Science (CPCI-S)
SC Nutrition & Dietetics
GA 265QE
UT WOS:000253375200010
PM 18234135
OA Green Accepted, Bronze
DA 2025-02-04
ER

PT J
AU Kalinjuma, AV
   Darling, AM
   Mugusi, FM
   Abioye, AI
   Okumu, FO
   Aboud, S
   Masanja, H
   Hamer, DH
   Hertzmark, E
   Fawzi, WW
AF Kalinjuma, Aneth Vedastus
   Darling, Anne Marie
   Mugusi, Ferdinand M.
   Abioye, Ajibola Ibraheem
   Okumu, Fredros O.
   Aboud, Said
   Masanja, Honorati
   Hamer, Davidson H.
   Hertzmark, Ellen
   Fawzi, Wafaie W.
TI Factors associated with sub-microscopic placental malaria and its
   association with adverse pregnancy outcomes among HIV-negative women in
   Dar es Salaam, Tanzania: a cohort study
SO BMC INFECTIOUS DISEASES
LA English
DT Article
DE Sub-microscopic parasitemia; placental malaria; low birth weight;
   Premature; Small for gestational age; Histopathology; DNA PCR
ID PLASMODIUM-FALCIPARUM INFECTION; RISK-FACTORS; GESTATIONAL-AGE; MATERNAL
   ANEMIA; INTERGROWTH-21ST; TRANSMISSION; PREVALENCE; WEIGHT
AB BackgroundMalaria infection during pregnancy has negative health consequences for both mothers and offspring. Sub-microscopic malaria infection during pregnancy is common in most African countries. We sought to identify factors associated with sub-microscopic placental malaria, and its association with adverse pregnancy outcomes among HIV-negative pregnant women in Dar es Salaam, Tanzania.MethodsWe recruited a cohort of pregnant women during their first trimester and assessed for the occurrence of placental malaria and pregnancy outcomes. The follow-up was done monthly from recruitment until delivery. Histopathology placental malaria positive results were defined as the presence of malaria pigment or parasitized erythrocytes on the slide (histology-positive (HP)), and the sub-microscopic placental infection was defined as positive Plasmodium falciparum DNA by polymerase chain reaction (DNA PCR) amplification in a negative histopathology test. Adverse pregnancy outcomes investigated included low birth weight (birth weight below 2.5kg), prematurity (live birth below 37weeks), and small-for-gestational-age (SGA) (live born with a birth weight below 10th percentile for gestational age and sex). Weighted baseline category logit, log-binomial, and log-Poisson models were used to assess factors associated with placental malaria, and its association with adverse pregnancy outcomes.ResultsAmong 1115 women who had histopathology and DNA PCR performed, 93 (8%) had HP placental infection, and 136 (12%) had the sub-microscopic placental infection. The risk of sub-microscopic placental malaria was greater in women who did not use mosquito prevention methods such as bed nets, fumigation, or mosquito coils (odds ratio (OR)=1.75; 95% confidence interval (CI): 1.05-2.92; P=0.03) and in women who were anemic (OR=1.59; 95% CI: 1.20-2.11; P=0.001). Women who were underweight had reduced odds of sub-microscopic placental malaria infection (OR=0.33; 95% CI: 0.17-0.62; P=0.001). Women who were overweight/obese had 1.48 times higher the odds of HP placental malaria compared to normal weight (OR=1.48; 95% CI: 1.03-2.11; P=0.03). HP placental malaria infection was associated with an increased risk of SGA births (RR=1.30, 95% CI: 0.98-1.72, P=0.07). In contrast, the sub-microscopic infection was associated with a reduced risk of SGA births (RR=0.61, 95% CI: 0.43-0.88, P=0.01). Placental malaria was not associated with low birth weight or prematurity.ConclusionMalaria prevention methods and maternal nutrition status during early pregnancy were important predictors of sub-microscopic placental malaria. More research is needed to understand sub-microscopic placental malaria and the possible mechanisms mediating the association between placental malaria and SGA.
C1 [Kalinjuma, Aneth Vedastus; Okumu, Fredros O.; Masanja, Honorati] Ifakara Hlth Inst, Dept Intervent & Clin Trials, POB 53, Morogoro, Tanzania.
   [Kalinjuma, Aneth Vedastus; Darling, Anne Marie; Abioye, Ajibola Ibraheem; Hertzmark, Ellen; Fawzi, Wafaie W.] Harvard TH Chan Sch Publ Hlth, Dept Global Hlth & Populat, Boston, MA 02115 USA.
   [Mugusi, Ferdinand M.; Aboud, Said] Muhimbili Univ Hlth & Allied Sci, Sch Med, Dept Internal Med, Dar Es Salaam, Tanzania.
   [Mugusi, Ferdinand M.; Aboud, Said] Muhimbili Univ Hlth & Allied Sci, Sch Med, Dept Microbiol & Immunol, Dar Es Salaam, Tanzania.
   [Hamer, Davidson H.] Boston Univ, Sch Publ Hlth, Dept Global Hlth, Boston, MA 02215 USA.
   [Hamer, Davidson H.] Boston Univ, Sch Med, Dept Med, Sect Infect Dis, Boston, MA 02118 USA.
C3 Ifakara Health Institute; Harvard University; Harvard T.H. Chan School
   of Public Health; Muhimbili University of Health & Allied Sciences;
   Muhimbili University of Health & Allied Sciences; Boston University;
   Boston University
RP Kalinjuma, AV (corresponding author), Ifakara Hlth Inst, Dept Intervent & Clin Trials, POB 53, Morogoro, Tanzania.; Kalinjuma, AV (corresponding author), Harvard TH Chan Sch Publ Hlth, Dept Global Hlth & Populat, Boston, MA 02115 USA.
EM avedastus@gmail.com
RI Abioye, Ajibola/H-3302-2019
OI Abioye, Ajibola/0000-0002-6632-613X; Kalinjuma, Aneth
   Vedastus/0000-0001-5862-9264
FU U.S. National Institute of Health (NIH) Fogarty International Center
   [D43 TW 007886]; National Institute of Child Health and Human
   Development [NICHD RO1 HD057941-01]
FX The current study was possible through the Global Infectious Diseases
   (GID) training program sponsored by the U.S. National Institute of
   Health (NIH) Fogarty International Center, grant number D43 TW 007886.
   The parent trial was supported by a grant from the National Institute of
   Child Health and Human Development (NICHD RO1 HD057941-01). Both funding
   institutions had no role in study design, data collection, analysis and
   interpretation, manuscript writing, and the choice of journal for
   submission of the manuscript for publication.
CR Accrombessi M, 2018, CLIN INFECT DIS
   Adegnika AA, 2006, AM J TROP MED HYG, V75, P798, DOI 10.4269/ajtmh.2006.75.798
   Amugsi DA, 2017, BMJ OPEN, V7, DOI 10.1136/bmjopen-2017-017344
   [Anonymous], 2019, Body Mass Index (BMI) | Healthy Weight | CDC
   [Anonymous], **NON-TRADITIONAL**
   [Anonymous], **NON-TRADITIONAL**
   Atieli HE, 2011, PARASITE VECTOR, V4, DOI 10.1186/1756-3305-4-113
   Bhatt S, 2015, NATURE, V526, P207, DOI 10.1038/nature15535
   Chandrasiri UP, 2015, MALAR J, V14, P1
   Choi L, 2018, COCHRANE DATABASE SY, V2018
   Cohee LM, 2014, MALARIA J, V13, DOI 10.1186/1475-2875-13-274
   Cottrell G, 2015, CLIN INFECT DIS, V60, P1481, DOI 10.1093/cid/civ122
   Darling AM, 2017, AM J TROP MED HYG, V96, P826, DOI 10.4269/ajtmh.16-0599
   Desai M, 2007, LANCET INFECT DIS, V7, P93, DOI 10.1016/S1473-3099(07)70021-X
   Duffy PE, 2003, INFECT IMMUN, V71, P6620, DOI 10.1128/IAI.71.11.6620-6623.2003
   Escamilla V, 2017, MALARIA J, V16, DOI 10.1186/s12936-017-1767-2
   Filmer D, 2001, DEMOGRAPHY, V38, P115, DOI 10.2307/3088292
   FIRTH D, 1993, BIOMETRIKA, V80, P27, DOI 10.1093/biomet/80.1.27
   Fried M, 2017, COLD SPRING HARB PER, V7
   Geissbühler Y, 2009, PLOS ONE, V4, DOI 10.1371/journal.pone.0005107
   Hogarh JN, 2018, MALARIA J, V17, DOI 10.1186/s12936-018-2412-4
   Kabyemela ER, 2008, J INFECT DIS, V198, P163, DOI 10.1086/589512
   Kalilani-Phiri L, 2013, PLOS ONE, V8, DOI 10.1371/journal.pone.0074643
   Kamau E, 2011, J CLIN MICROBIOL, V49, P2946, DOI 10.1128/JCM.00276-11
   Kapisi J, 2017, MALARIA J, V16, DOI 10.1186/s12936-017-2040-4
   Kattenberg JH, 2011, MALARIA J, V10, DOI 10.1186/1475-2875-10-321
   Katz J, 2014, PLOS ONE, V9, DOI 10.1371/journal.pone.0092074
   Lamptey H, 2018, MALARIA J, V17, DOI 10.1186/s12936-018-2479-y
   Landis SH, 2009, EPIDEMIOL INFECT, V137, P294, DOI 10.1017/S0950268808000915
   Lawrance CE, 2004, J TRAVEL MED, V11, P92, DOI 10.2310/7060.2004.17015
   Lufele E, 2017, MALARIA J, V16, DOI 10.1186/s12936-017-2077-4
   Mayor A, 2013, J INFECT DIS, V207, P1664, DOI 10.1093/infdis/jit083
   Mayor A, 2009, MALARIA J, V8, DOI 10.1186/1475-2875-8-9
   Minja DTR, 2012, MALARIA J, V11, DOI 10.1186/1475-2875-11-211
   Mocking M, 2018, BMC PUBLIC HEALTH, V18, DOI 10.1186/s12889-018-5704-2
   Moya-Alvarez V, 2015, OPEN FORUM INFECT DI, V2, DOI 10.1093/ofid/ofv038
   Mubyazi G, 2005, MALARIA J, V4, DOI 10.1186/1475-2875-4-31
   Mutabingwa TK, 2005, PLOS MED, V2, P1260, DOI 10.1371/journal.pmed.0020407
   Okoko BJ, 2002, J HEALTH POPUL NUTR, V20, P4
   Omer SA, 2019, J TROP MED-US, V2019, DOI 10.1155/2019/3162378
   Robert V, 2003, AM J TROP MED HYG, V68, P169, DOI 10.4269/ajtmh.2003.68.169
   Rosanas-Urgell A, 2010, MALARIA J, V9, DOI 10.1186/1475-2875-9-361
   Seaman SR, 2013, STAT METHODS MED RES, V22, P278, DOI 10.1177/0962280210395740
   Spiegelman D, 2005, AM J EPIDEMIOL, V162, P199, DOI 10.1093/aje/kwi188
   Staalsoe T, 2004, LANCET, V363, P283, DOI 10.1016/S0140-6736(03)15386-X
   Steketee RW, 2001, BURDEN MALARIA PREGN
   Tako EA, 2005, AM J TROP MED HYG, V72, P236, DOI 10.4269/ajtmh.2005.72.236
   Umbers AJ, 2011, TRENDS PARASITOL, V27, P168, DOI 10.1016/j.pt.2011.01.007
   Uneke Chigozie J, 2007, Yale J Biol Med, V80, P95
   Unger HW, 2016, BMC MED, V14, DOI 10.1186/s12916-016-0695-2
   Valente B, 2011, TROP MED INT HEALTH, V16, P1206, DOI 10.1111/j.1365-3156.2011.02830.x
   Villar J, 2016, LANCET, V387, P844, DOI 10.1016/S0140-6736(16)00384-6
   Villar J, 2014, LANCET, V384, P857, DOI 10.1016/S0140-6736(14)60932-6
   Walker-Abbey A, 2005, AM J TROP MED HYG, V72, P229, DOI 10.4269/ajtmh.2005.72.229
   Weinstein JR, 2018, PLOS ONE, V13, DOI 10.1371/journal.pone.0193666
   Wyss K, 2017, CLIN INFECT DIS, V65, P949, DOI 10.1093/cid/cix437
   Zhou ZY, 2014, MALARIA J, V13, DOI 10.1186/1475-2875-13-509
NR 57
TC 12
Z9 15
U1 1
U2 5
PU BMC
PI LONDON
PA CAMPUS, 4 CRINAN ST, LONDON N1 9XW, ENGLAND
EI 1471-2334
J9 BMC INFECT DIS
JI BMC Infect. Dis.
PD OCT 27
PY 2020
VL 20
IS 1
AR 796
DI 10.1186/s12879-020-05521-6
PG 13
WC Infectious Diseases
WE Science Citation Index Expanded (SCI-EXPANDED)
SC Infectious Diseases
GA OP7YN
UT WOS:000588304500004
PM 33109111
OA Green Published, gold
DA 2025-02-04
ER

PT J
AU Singh, R
   Dwivedi, SP
   Gaharwar, US
   Meena, R
   Rajamani, P
   Prasad, T
AF Singh, R.
   Dwivedi, S. P.
   Gaharwar, U. S.
   Meena, R.
   Rajamani, P.
   Prasad, T.
TI Recent updates on drug resistance in <i>Mycobacterium tuberculosis</i>
SO JOURNAL OF APPLIED MICROBIOLOGY
LA English
DT Review
DE anti-tubercular drugs; drug resistance; multidrug drug-resistant
   tuberculosis; Mycobacterium tuberculosis; tuberculosis
ID FLUOROQUINOLONE RESISTANCE; MOLECULAR-MECHANISMS; MULTIDRUG-RESISTANCE;
   EFFLUX PUMP; EVOLUTION; DELIVERY; TARGETS; TB; NANOPARTICLES; CHALLENGES
AB Tuberculosis (TB) along with acquired immune deficiency syndrome and malaria rank among the top three fatal infectious diseases which pose threat to global public health, especially in middle and low income countries. TB caused by Mycobacterium tuberculosis (Mtb) is an airborne infectious disease and one-third of the world's population gets infected with TB leading to nearly 1 center dot 6 million deaths annually. TB drugs are administered in different combinations of four first-line drugs (rifampicin, isoniazid, pyrazinamide and ethambutol) which form the core of treatment regimens in the initial treatment phase of 6-9 months. Several reasons account for the failure of TB therapy such as (i) late diagnosis, (ii) lack of timely and proper administration of effective drugs, (iii) lower availability of less toxic, inexpensive and effective drugs, (iv) long treatment duration, (v) nonadherence to drug regimen and (vi) evolution of drug-resistant TB strains. Drug-resistant TB poses a significant challenge to TB therapy and control programs. In the background of worldwide emergence of 558 000 new TB cases with resistance to rifampicin in the year 2017 and of them, 82% becoming multidrug-resistant TB (MDR-TB), it is essential to continuously update the knowledge on the mechanisms and molecular basis for evolution of Mtb drug resistance. This narrative and traditional review summarizes the progress on the anti-tubercular agents, their mode of action and drug resistance mechanisms in Mtb. The aim of this review is to provide recent updates on drug resistance mechanisms, newly developed/repurposed anti-TB agents in pipeline and international recommendations to manage MDR-TB. It is based on recent literature and WHO guidelines and aims to facilitate better understanding of drug resistance for effective TB therapy and clinical management.
C1 [Singh, R.; Prasad, T.] Jawaharlal Nehru Univ, AIRF, Room 14, New Delhi 110067, India.
   [Singh, R.; Prasad, T.] Jawaharlal Nehru Univ, Special Ctr Nano Sci, New Delhi, India.
   [Dwivedi, S. P.] IFTM Univ, Moradabad, Uttar Pradesh, India.
   [Gaharwar, U. S.; Meena, R.; Rajamani, P.] Jawaharlal Nehru Univ, Sch Environm Sci, New Delhi, India.
C3 Jawaharlal Nehru University, New Delhi; Jawaharlal Nehru University, New
   Delhi; Jawaharlal Nehru University, New Delhi
RP Prasad, T (corresponding author), Jawaharlal Nehru Univ, AIRF, Room 14, New Delhi 110067, India.
EM prasadtulika@hotmail.com
RI Dwivedi, Surya/GLS-4549-2022
OI PRASAD, TULIKA/0000-0003-1617-8375
FU Indian Funding Agency-Indian Council of Medical Research
   [5/8/5/15/2012-ECD-I (2012-26130)]; Indian Council of Medical Research
   (ICMR)
FX T.P. acknowledges Indian Funding Agency-Indian Council of Medical
   Research [5/8/5/15/2012-ECD-I (2012-26130)] and R.S. gratefully thanks
   Indian Council of Medical Research (ICMR) for the award of Junior
   Research Fellowship.
CR Al-Saeedi M, 2017, INFECT DRUG RESIST, V10, P332, DOI 10.2147/IDR.S144446
   Da Silva PEA, 2011, J ANTIMICROB CHEMOTH, V66, P1417, DOI 10.1093/jac/dkr173
   [Anonymous], 2015, Global Tuberculosis Report
   [Anonymous], 2008, Guidelines for the Programmatic Management of Drug-Resistant Tuberculosis
   [Anonymous], 2016, GLOB TUB REP
   Ariza L, 2019, PLOS GENET, V15, DOI 10.1371/journal.pgen.1007971
   Barrera L., 2008, Policy Guidance on Drug-Susceptibility Testing (DST) of Second-Line Antituberculosis Drugs
   Blair JMA, 2015, NAT REV MICROBIOL, V13, P42, DOI 10.1038/nrmicro3380
   Byrne AL, 2015, INT J INFECT DIS, V32, P138, DOI 10.1016/j.ijid.2014.12.016
   Caws M, 2006, J CLIN MICROBIOL, V44, P2333, DOI 10.1128/JCM.00330-06
   Chen WJ, 2012, BIOCHEMISTRY-US, V51, P4959, DOI 10.1021/bi3004473
   Conde MB, 2011, DRUG DEVELOP RES, V72, P501, DOI 10.1002/ddr.20456
   Culyba MJ, 2015, BIOCHEMISTRY-US, V54, P3573, DOI 10.1021/acs.biochem.5b00109
   DEMIRANDA SC, 2018, ANTIMICROB AGENTS CH, V63
   Din FU, 2017, INT J NANOMED, V12, P7291, DOI 10.2147/IJN.S146315
   Dookie N, 2018, J ANTIMICROB CHEMOTH, V73, P1138, DOI 10.1093/jac/dkx506
   Drlica K, 2009, CURR TOP MED CHEM, V9, P981, DOI 10.2174/156802609789630947
   Eldholm V, 2014, GENOME BIOL, V15, DOI 10.1186/s13059-014-0490-3
   Falzon D, 2017, EUR RESPIR J, V49, DOI 10.1183/13993003.02308-2016
   Farhat MR, 2016, J CLIN MICROBIOL, V54, P727, DOI 10.1128/JCM.02775-15
   Ferlazzo G, 2018, LANCET INFECT DIS, V18, P536, DOI 10.1016/S1473-3099(18)30100-2
   Gengenbacher M, 2012, FEMS MICROBIOL REV, V36, P514, DOI 10.1111/j.1574-6976.2012.00331.x
   Ghajavand H, 2019, ANTIMICROB RESIST IN, V8, DOI 10.1186/s13756-019-0516-4
   Gold B, 2017, MICROBIOL SPECTR, V5, DOI 10.1128/microbiolspec.TBTB2-0031-2016
   Gomez JE, 2004, TUBERCULOSIS, V84, P29, DOI 10.1016/j.tube.2003.08.003
   Gregory AE, 2013, FRONT CELL INFECT MI, V3, DOI 10.3389/fcimb.2013.00013
   Gualano G, 2016, INFECT DIS REP, V8, P43, DOI 10.4081/idr.2016.6569
   Gygli SM, 2017, FEMS MICROBIOL REV, V41, P354, DOI 10.1093/femsre/fux011
   Hameed HMA, 2018, FRONT CELL INFECT MI, V8, DOI 10.3389/fcimb.2018.00114
   Hari BNV, 2010, INDIAN J PHARMACOL, V42, P338, DOI 10.4103/0253-7613.71887
   Heuvelings CC, 2017, INT J INFECT DIS, V56, P77, DOI 10.1016/j.ijid.2016.12.025
   Hoagland DT, 2016, ADV DRUG DELIVER REV, V102, P55, DOI 10.1016/j.addr.2016.04.026
   Honeyborne I, 2019, INT J INFECT DIS, V80, pS23, DOI 10.1016/j.ijid.2019.02.006
   Houghton JL, 2013, CHEMBIOCHEM, V14, P2127, DOI 10.1002/cbic.201300359
   Kardan-Yamchi J, 2019, J GLOB ANTIMICROB RE, V17, P201, DOI 10.1016/j.jgar.2019.01.003
   Kaufmann SHE, 2017, INT J INFECT DIS, V56, P263, DOI 10.1016/j.ijid.2016.10.018
   KHAZAEI S, 2017, SOUTH AFR J INFECT D, V32, P23
   Kim H, 2015, SCI REP-UK, V5, DOI 10.1038/srep12737
   Koch A, 2018, CURR OPIN PHARMACOL, V42, P7, DOI 10.1016/j.coph.2018.05.013
   Koch A, 2014, EMERG MICROBES INFEC, V3, DOI 10.1038/emi.2014.17
   Kurz SG, 2016, INFECT DIS CLIN N AM, V30, P509, DOI 10.1016/j.idc.2016.02.010
   Labby KJ, 2013, FUTURE MED CHEM, V5, P1285, DOI 10.4155/fmc.13.80
   Lambert N, 2017, J DRUG TARGET, V25, P296, DOI 10.1080/1061186X.2016.1258705
   Lee ASG, 1999, ANTIMICROB AGENTS CH, V43, P2087, DOI 10.1128/AAC.43.8.2087
   Lee JH, 2015, CHEM ENG SCI, V125, P75, DOI 10.1016/j.ces.2014.08.046
   Lee SH, 2016, TUBERC RESPIR DIS, V79, P201, DOI 10.4046/trd.2016.79.4.201
   Leibert E, 2010, EXPERT REV ANTI-INFE, V8, P801, DOI 10.1586/ERI.10.60
   Lewis K, 2008, CURR TOP MICROBIOL, V322, P107
   Li GL, 2015, PLOS ONE, V10, DOI 10.1371/journal.pone.0119013
   Nguyen L, 2016, ARCH TOXICOL, V90, P1585, DOI 10.1007/s00204-016-1727-6
   Lienhardt C, 2010, CURR OPIN PULM MED, V16, P186, DOI 10.1097/MCP.0b013e328337580c
   Lin CH, 2017, J FOOD DRUG ANAL, V25, P219, DOI 10.1016/j.jfda.2017.02.001
   Lin J, 2015, FRONT MICROBIOL, V6, DOI [10.3389/fmicb.2015.00034, 10.1128/microbiolspec.VMBF-0016-2015]
   Lipworth S, 2016, TUBERCULOSIS, V99, P131, DOI 10.1016/j.tube.2016.05.006
   Luthra S, 2018, FRONT MICROBIOL, V9, DOI 10.3389/fmicb.2018.02179
   Maisonneuve E, 2014, CELL, V157, P539, DOI 10.1016/j.cell.2014.02.050
   Maningi NE, 2018, J CLIN MICROBIOL, V56, DOI [10.1128/JCM.01214-17, 10.1128/jcm.01214-17]
   Marais BJ, 2013, LANCET INFECT DIS, V13, P436, DOI 10.1016/S1473-3099(13)70015-X
   Matteelli A, 2018, EUR RESPIR REV, V27, DOI 10.1183/16000617.0035-2018
   Melly G, 2019, MICROORGANISMS, V7, DOI 10.3390/microorganisms7030070
   Migliori GB, 2007, EUR RESPIR J, V30, P623, DOI 10.1183/09031936.00077307
   MIGLIORI GB, 2007, EURO SURVEILL, V12
   Migliori GB, 2007, EMERG INFECT DIS, V13, P780, DOI 10.3201/eid1305.070200
   Mpagama SG, 2013, BMC INFECT DIS, V13, DOI 10.1186/1471-2334-13-432
   Müller B, 2013, TRENDS GENET, V29, P160, DOI 10.1016/j.tig.2012.11.005
   Narang A, 2017, INT J MYCOBACT, V6, P177, DOI 10.4103/ijmy.ijmy_26_17
   Nasiri MJ, 2017, FRONT MICROBIOL, V8, DOI 10.3389/fmicb.2017.00681
   Nasiruddin Mohammad, 2017, Tuberc Res Treat, V2017, P4920209, DOI 10.1155/2017/4920209
   Pai M, 2016, NAT REV DIS PRIMERS, V2, DOI 10.1038/nrdp.2016.76
   Pai M, 2015, INDIAN J MED RES, V141, P259, DOI 10.4103/0971-5916.156536
   Palomino JC, 2014, ANTIBIOTICS-BASEL, V3, P317, DOI 10.3390/antibiotics3030317
   Piddock LJV, 2006, CLIN MICROBIOL REV, V19, P382, DOI 10.1128/CMR.19.2.382-402.2006
   Pinto Lancelot, 2011, Infect Drug Resist, V4, P129, DOI 10.2147/IDR.S10332
   Prasad R, 2018, LUNG INDIA, V35, P78, DOI 10.4103/lungindia.lungindia_98_17
   Ramirez MS, 2010, DRUG RESIST UPDATE, V13, P151, DOI 10.1016/j.drup.2010.08.003
   Raviglione M, 2016, INFECT DIS REP, V8, P33, DOI 10.4081/idr.2016.6570
   Ravimohan S, 2018, EUR RESPIR REV, V27, DOI 10.1183/16000617.0077-2017
   Seifert M, 2015, PLOS ONE, V10, DOI 10.1371/journal.pone.0119628
   Seung KJ, 2015, CSH PERSPECT MED, V5, DOI 10.1101/cshperspect.a017863
   Shim TS, 2013, INFECT CHEMOTHER, V45, P367, DOI 10.3947/ic.2013.45.4.367
   SINGLA R, 2017, ASTROCYTE, V4, P53
   Sloan DJ, 2016, T ROY SOC TROP MED H, V110, P163, DOI 10.1093/trstmh/trv107
   Smith T, 2014, CURR TOP MICROBIOL, V374, P53, DOI 10.1007/82_2012_279
   Somoskovi A, 2001, RESP RES, V2, P164, DOI 10.1186/rr54
   Sun G, 2012, J INFECT DIS, V206, P1724, DOI 10.1093/infdis/jis601
   Tabarsi P, 2012, ARCH CLIN INFECT DIS, V7, P81, DOI 10.5812/archcid.14773
   Tao J, 2013, NUCLEIC ACIDS RES, V41, P2370, DOI 10.1093/nar/gks1351
   Tiberi S, 2018, PULMONOLOGY, V24, P86, DOI 10.1016/j.rppnen.2017.10.009
   Trastoy R, 2018, CLIN MICROBIOL REV, V31, DOI 10.1128/CMR.00023-18
   Udwadia ZF, 2012, CLIN INFECT DIS, V54, P579, DOI 10.1093/cid/cir889
   Velayati AA, 2009, CHEST, V136, P420, DOI 10.1378/chest.08-2427
   von Wintersdorff CJH, 2016, FRONT MICROBIOL, V7, DOI 10.3389/fmicb.2016.00173
   VYAS A, 2014, SCI WORLD J, V2014, P1
   Wang JY, 2015, PLOS ONE, V10, DOI 10.1371/journal.pone.0144136
   Wang K, 2013, CURR MICROBIOL, V66, P222, DOI 10.1007/s00284-012-0215-3
   Wang M, 2019, FRONT MICROBIOL, V10, DOI 10.3389/fmicb.2019.01001
   World Health Organization (WHO), Global tuberculosis report 2023
   Xu J, 2019, ANTIMICROB AGENTS CH, V63, DOI [10.1128/aac.02155-18, 10.1128/AAC.02155-18]
   Zammarchi L, 2014, MEDITERR J HEMATOL I, V6, DOI 10.4084/MJHID.2014.043
   Zhang Y, 2009, INT J TUBERC LUNG D, V13, P1320
   Zhang Y, 2012, ANTIMICROB AGENTS CH, V56, P2223, DOI 10.1128/AAC.06288-11
NR 101
TC 188
Z9 210
U1 5
U2 41
PU OXFORD UNIV PRESS
PI OXFORD
PA GREAT CLARENDON ST, OXFORD OX2 6DP, ENGLAND
SN 1364-5072
EI 1365-2672
J9 J APPL MICROBIOL
JI J. Appl. Microbiol.
PD JUN
PY 2020
VL 128
IS 6
BP 1547
EP 1567
DI 10.1111/jam.14478
EA OCT 2019
PG 21
WC Biotechnology & Applied Microbiology; Microbiology
WE Science Citation Index Expanded (SCI-EXPANDED)
SC Biotechnology & Applied Microbiology; Microbiology
GA LQ4EO
UT WOS:000492977900001
PM 31595643
OA Bronze
DA 2025-02-04
ER

PT J
AU Epule, ET
   Peng, CH
   Lepage, L
   Chen, Z
AF Epule, Epule Terence
   Peng, Changhui
   Lepage, Laurent
   Chen, Zhi
TI The causes, effects and challenges of Sahelian droughts: a critical
   review
SO REGIONAL ENVIRONMENTAL CHANGE
LA English
DT Review
DE Droughts; Human-induced climate change; Tree mortality; CO2 emissions;
   Food yields; HIV/AIDS; National security
ID SEA-SURFACE TEMPERATURE; LAND-USE CHANGE; AFRICAN SAHEL; TREE MORTALITY;
   CLIMATE VARIABILITY; FOOD SECURITY; RAINFALL; VEGETATION;
   DESERTIFICATION; TRENDS
AB This paper is a critical synthesis of the causes, effects and challenges of the Sahelian droughts. The results show that the four main causes of the Sahelian droughts are as follows: sea surface temperature changes, vegetation and land degradation, dust feedbacks and human-induced climate change. However, human-induced climate change is seen as the major drought-determining factor because it controls sea surface temperatures, dust feedbacks and vegetation degradation. Increase rainfall and greening have been observed in the Sahel since the 1990s; yet, food yields remain low while tree mortality rates are high. The implication of this is that the rainfall is not available for agriculture since various human-induced climate change processes such as deforestation and the expansions of arable farms do not make the moisture available for agriculture. The increase in tree mortality has also been found to increase atmospheric CO2 in the study area. However, this study hypothesizes that the increase in CO2 might be responsible for the increase in greening and rainfall observed. This can be explained by an increased aerial fertilization effect of CO2 that triggers plant productivity and water management efficiency through reduced transpiration. Also, the increase greening can be attributed to rural-urban migration which reduces the pressure of the population on the land. The remittances from migrant urban workers may make farming more sustainable in the rural areas, thus enhancing greening. The principal challenges in overcoming the effects of the droughts are HIV/AIDS and Malaria, political instability, data availability, proliferation of extensive non-mechanized farms and lack of adequate observations.
C1 [Epule, Epule Terence; Peng, Changhui; Lepage, Laurent] Univ Quebec, Succ Ctr Ville, Inst Sci Environm, Montreal, PQ H3C 3P8, Canada.
   [Chen, Zhi] Concordia Univ, Dept Bldg Civil & Environm Engn, Montreal, PQ H3G 2W1, Canada.
C3 University of Quebec; University of Quebec Montreal; Concordia
   University - Canada
RP Epule, ET (corresponding author), Univ Quebec, Succ Ctr Ville, Inst Sci Environm, Case Postale 8888, Montreal, PQ H3C 3P8, Canada.
EM epule.terence_epule@courrier.uqam.ca; peng.changhui@uqam.ca
RI Peng, Changhui/JQJ-4339-2023
FU National Science and Engineering Research Council of Canada (NSERC)
   Strategic Network (ForValueNet); NSERC
FX The authors wish to thank two anonymous reviewers for their valuable
   comments and suggestions. This study was supported by the National
   Science and Engineering Research Council of Canada (NSERC) Strategic
   Network (ForValueNet) and an NSERC discovery grant.
CR Adhikari M, 2005, J GEOPHYS RES-ATMOS, V110, DOI 10.1029/2004JD004758
   Allen CD, 2010, FOREST ECOL MANAG, V259, P660, DOI 10.1016/j.foreco.2009.09.001
   [Anonymous], 2002, REPORT GLOBAL HIVAID
   [Anonymous], 163 UN FAO
   Antwi-Agyei P, 2012, APPL GEOGR, V32, P324, DOI 10.1016/j.apgeog.2011.06.010
   Anyamba A, 2005, J ARID ENVIRON, V63, P596, DOI 10.1016/j.jaridenv.2005.03.007
   Anyamba A, 1996, INT J REMOTE SENS, V17, P2533, DOI 10.1080/01431169608949091
   Asch F, 2005, FIELD CROP RES, V93, P223, DOI 10.1016/j.fcr.2004.10.002
   Bader J, 2003, GEOPHYS RES LETT, V30, DOI 10.1029/2003GL018426
   Baldocchi D, 2008, AUST J BOT, V56, P1, DOI 10.1071/BT07151
   Bell GD, 2005, CLIMVAR EXCHANGES, V10, P29
   Biasutti M, 2006, GEOPHYS RES LETT, V33, DOI 10.1029/2006GL026067
   Camberlin P, 2001, INT J CLIMATOL, V21, P973, DOI 10.1002/joc.673
   CHARNEY J, 1977, J ATMOS SCI, V34, P1366, DOI 10.1175/1520-0469(1977)034<1366:ACSOTE>2.0.CO;2
   Chelliah M, 2004, J CLIMATE, V17, P1777, DOI 10.1175/1520-0442(2004)017<1777:TMAICV>2.0.CO;2
   Clover J., 2003, Africa Security Review, V12, P5, DOI [10.1080/10246029.2003.9627566, DOI 10.1080/10246029.2003.9627566]
   de Rouw A, 2004, AGR SYST, V81, P73, DOI 10.1016/j.agsy.2003.09.002
   Dilley M, 2005, DISAST RISK MANAGE, P1
   Dinku T, 2007, INT J REMOTE SENS, V28, P1503, DOI 10.1080/01431160600954688
   Eklundh L, 2003, GEOPHYS RES LETT, V30, DOI 10.1029/2002GL016772
   Epule T. E., 2012, Journal of Agricultural Science (Toronto), V4, P1, DOI 10.5539/jas.v4n2p1
   Epule T.E., 2011, Journal of Geography and Geology, V3, P30, DOI DOI 10.5539/JGG.V3N1P30
   Epule TE, 2012, ENV DEV SUSTAIN, P593, DOI [10.1007/s10668-012-9341-0, DOI 10.1007/S10668-012-9341-0]
   FAO, 2006, 147 FAO UN
   Food and Agriculture Organization of the United Nation, 2008, PLANN INV ENH AGR PR
   Frelich LE, 2010, FRONT ECOL ENVIRON, V8, P371, DOI 10.1890/080191
   Fuller DO, 2002, CLIMATIC CHANGE, V54, P181, DOI 10.1023/A:1015730900622
   Giannini A, 2005, CLIM DYNAM, V25, P517, DOI 10.1007/s00382-005-0056-x
   Giannini A, 2003, SCIENCE, V302, P1027, DOI 10.1126/science.1089357
   Giannini A, 2008, CLIMATIC CHANGE, V90, P359, DOI [10.1007/s10584-008-9396-y, 10.1007/s10584-008-9396-v]
   GLANTZ MH, 1994, DROUGHT FOLLOWS PLOW, P9
   Gleckler PJ, 2008, J GEOPHYS RES-ATMOS, V113, DOI 10.1029/2007JD008972
   Gonzalez P, 2012, J ARID ENVIRON, V78, P55, DOI 10.1016/j.jaridenv.2011.11.001
   Gonzalez P, 2001, CLIMATE RES, V17, P217, DOI 10.3354/cr017217
   Hagos SM, 2008, J CLIMATE, V21, P3797, DOI 10.1175/2008JCLI2055.1
   Haile M, 2005, PHILOS T R SOC B, V360, P2169, DOI 10.1098/rstb.2005.1746
   Held IM, 2005, P NATL ACAD SCI USA, V102, P17891, DOI 10.1073/pnas.0509057102
   Herrmann SM, 2005, GLOBAL ENVIRON CHANG, V15, P394, DOI 10.1016/j.gloenvcha.2005.08.004
   Hiernaux P, 2009, J HYDROL, V375, P103, DOI 10.1016/j.jhydrol.2009.01.043
   Hoerling M, 2006, J CLIMATE, V19, P3989, DOI 10.1175/JCLI3842.1
   Hui WJ, 2008, WATER RESOUR RES, V44, DOI 10.1029/2008WR006885
   Hulme M, 2001, GLOBAL ENVIRON CHANG, V11, P19, DOI 10.1016/S0959-3780(00)00042-X
   HURRELL JW, 1995, SCIENCE, V269, P676, DOI 10.1126/science.269.5224.676
   Ifejika Speranza C.l., 2006, GLOBAL ENVIRON CHANG, V18, P220
   Janicot S, 2010, J CLIMATE, V23, P4005, DOI 10.1175/2010JCLI3221.1
   Kang SM, 2008, J CLIMATE, V21, P3521, DOI 10.1175/2007JCLI2146.1
   Kaufman YJ, 2002, NATURE, V419, P215, DOI 10.1038/nature01091
   Knorr W, 2007, GEOPHYS RES LETT, V34, DOI 10.1029/2006GL029019
   Knutson TR, 2006, J CLIMATE, V19, P1624, DOI 10.1175/JCLI3709.1
   Koepke DF, 2010, OECOLOGIA, V163, P1079, DOI 10.1007/s00442-010-1671-8
   LAMB PJ, 1982, NATURE, V299, P46, DOI 10.1038/299046a0
   Lamprey H., 1975, REPORT DESERT ENCROA, P16
   Leuzinger S, 2011, NEW PHYTOL, V191, P15, DOI 10.1111/j.1469-8137.2011.03778.x
   Li X, 1996, NATURE, V380, P416, DOI 10.1038/380416a0
   Lindell L, 2010, APPL GEOCHEM, V25, P485, DOI 10.1016/j.apgeochem.2009.12.013
   Lindell L, 2010, SCI TOTAL ENVIRON, V408, P965, DOI 10.1016/j.scitotenv.2009.10.039
   Lintner BR, 2007, J CLIMATE, V20, P2544, DOI 10.1175/JCLI4138.1
   Lohmann U, 2005, ATMOS CHEM PHYS, V5, P715, DOI 10.5194/acp-5-715-2005
   Lu J, 2005, GEOPHYS RES LETT, V32, DOI 10.1029/2005GL023316
   Lwanga JS, 2003, AFR J ECOL, V41, P194, DOI 10.1046/j.1365-2028.2003.00428.x
   Mahowald NM, 2003, GEOPHYS RES LETT, V30, DOI 10.1029/2002GL016762
   Maranz S, 2009, J BIOGEOGR, V36, P1181, DOI 10.1111/j.1365-2699.2008.02081.x
   Maynard K, 2002, CLIM DYNAM, V19, P499, DOI 10.1007/s00382-002-0242-z
   Mbourou GN, 1997, J APPL METEOROL, V36, P868, DOI 10.1175/1520-0450(1997)036<0868:TDASCO>2.0.CO;2
   MCKEE TB, 1993, P 8 C APPL CLIM AN C
   Meir P, 2008, PHILOS T R SOC B, V363, P1849, DOI 10.1098/rstb.2007.0021
   Muller TR, 2004, HIV AIDS AGR SUBSAHA
   Neelin JD, 2005, J CLIMATE, V18, P3928, DOI 10.1175/JCLI3517.1
   Niang AJ, 2008, J ARID ENVIRON, V72, P97, DOI 10.1016/j.jaridenv.2007.04.009
   Nicholson S.E., 1995, Encyclopedia of Environmental Biology, V3, P261
   Nicholson SE, 1998, B AM METEOROL SOC, V79, P815, DOI 10.1175/1520-0477(1998)079<0815:DDASVA>2.0.CO;2
   Nicholson SE, 2001, CLIM RES, V17, P123, DOI 10.3354/cr017123
   Nyariki D. M., 1997, British Food Journal, V99, P249, DOI 10.1108/00070709710179363
   Olsson L, 2005, J ARID ENVIRON, V63, P556, DOI 10.1016/j.jaridenv.2005.03.008
   OLSSON L, 1993, AMBIO, V22, P395
   Olsson L., 1986, ENVIRON, V29, P25
   Olsson Lennart., 2008, The Encyclopedia of Earth
   Palmer W., 1965, 45 US DEP COMM
   Peng CH, 2011, NAT CLIM CHANGE, V1, P467, DOI 10.1038/NCLIMATE1293
   Prince SD, 1998, GLOBAL CHANGE BIOL, V4, P359, DOI 10.1046/j.1365-2486.1998.00158.x
   Prospero JM, 2003, SCIENCE, V302, P1024, DOI 10.1126/science.1089915
   Ramanathan V, 2001, SCIENCE, V294, P2119, DOI 10.1126/science.1064034
   Reij C, 2005, J ARID ENVIRON, V63, P642, DOI 10.1016/j.jaridenv.2005.03.010
   Reynolds JF, 2007, SCIENCE, V316, P847, DOI 10.1126/science.1131634
   Roncoli C, 2002, SOC NATUR RESOUR, V15, P409, DOI 10.1080/08941920252866774
   Rosegrant MW, 2003, SCIENCE, V302, P1917, DOI 10.1126/science.1092958
   Rosenfeld D, 2001, P NATL ACAD SCI USA, V98, P5975, DOI 10.1073/pnas.101122798
   Rotstayn LD, 2002, J CLIMATE, V15, P2103, DOI 10.1175/1520-0442(2002)015<2103:TRTATI>2.0.CO;2
   Runnström MC, 2003, LAND DEGRAD DEV, V14, P189, DOI 10.1002/ldr.545
   Schwalm CR, 2010, GLOBAL CHANGE BIOL, V16, P657, DOI 10.1111/j.1365-2486.2009.01991.x
   Seaquist JW, 2006, INT J REMOTE SENS, V27, P5115, DOI 10.1080/01431160600868458
   Shanahan TM, 2009, SCIENCE, V324, P377, DOI 10.1126/science.1166352
   Simelton E, 2009, ENVIRON SCI POLICY, V12, P438, DOI 10.1016/j.envsci.2008.11.005
   Thiaw WM, 2005, J CLIMATE, V18, P5330, DOI 10.1175/JCLI3552.1
   Tippett MK, 2006, GEOPHYS RES LETT, V33, DOI 10.1029/2005GL024923
   van der Molen MK, 2011, AGR FOREST METEOROL, V151, P765, DOI 10.1016/j.agrformet.2011.01.018
   Vecchi GA, 2007, J CLIMATE, V20, P4316, DOI 10.1175/JCLI4258.1
   Vicente-Serrano SM, 2010, J HYDROMETEOROL, V11, P1033, DOI 10.1175/2010JHM1224.1
   Vincke C, 2010, J ARID ENVIRON, V74, P268, DOI 10.1016/j.jaridenv.2009.08.006
   Wang B, 2005, GEOPHYS RES LETT, V32, DOI 10.1029/2005GL022734
   Weldeab S, 2007, SCIENCE, V316, P1303, DOI 10.1126/science.1140461
   Wezel A., 2006, Environment Development and Sustainability, V8, P553, DOI 10.1007/s10668-006-9055-2
   Wolff C, 2011, SCIENCE, V333, P743, DOI 10.1126/science.1203724
   Woomer PL, 2004, J ARID ENVIRON, V59, P625, DOI 10.1016/j.jaridenv.2004.03.025
   Zeng N, 1999, SCIENCE, V286, P1537, DOI 10.1126/science.286.5444.1537
   Zeng N, 2003, SCIENCE, V302, P999, DOI 10.1126/science.1090849
   Zeppel MJB, 2011, NEW PHYTOL, V192, P800, DOI 10.1111/j.1469-8137.2011.03960.x
   Zhang R, 2006, GEOPHYS RES LETT, V33, DOI 10.1029/2006GL026267
   Zhao L, 2011, ENVIRON REV, V19, P107, DOI [10.1139/A10-025, 10.1139/a10-025]
NR 109
TC 75
Z9 79
U1 1
U2 116
PU SPRINGER HEIDELBERG
PI HEIDELBERG
PA TIERGARTENSTRASSE 17, D-69121 HEIDELBERG, GERMANY
SN 1436-3798
EI 1436-378X
J9 REG ENVIRON CHANGE
JI Reg. Envir. Chang.
PD FEB
PY 2014
VL 14
IS 1
SI SI
BP 145
EP 156
DI 10.1007/s10113-013-0473-z
PG 12
WC Environmental Sciences; Environmental Studies
WE Science Citation Index Expanded (SCI-EXPANDED); Social Science Citation Index (SSCI)
SC Environmental Sciences & Ecology
GA AD4ZV
UT WOS:000333261900013
DA 2025-02-04
ER

PT J
AU Kahn, JG
   Harris, B
   Mermin, JH
   Clasen, T
   Lugada, E
   Grabowksy, M
   Frandsen, MV
   Garg, N
AF Kahn, James G.
   Harris, Brian
   Mermin, Jonathan H.
   Clasen, Thomas
   Lugada, Eric
   Grabowksy, Mark
   Frandsen, Mikkel Vestergaard
   Garg, Navneet
TI Cost of Community Integrated Prevention Campaign for Malaria, HIV, and
   Diarrhea in Rural Kenya
SO BMC HEALTH SERVICES RESEARCH
LA English
DT Article
ID DEVELOPING-COUNTRIES; SOUTH-AFRICA; INTERVENTIONS; UGANDA; SCALE; NETS
AB Background: Delivery of community-based prevention services for HIV, malaria, and diarrhea is a major priority and challenge in rural Africa. Integrated delivery campaigns may offer a mechanism to achieve high coverage and efficiency. Methods: We quantified the resources and costs to implement a large-scale integrated prevention campaign in Lurambi Division, Western Province, Kenya that reached 47,133 individuals (and 83% of eligible adults) in 7 days. The campaign provided HIV testing, condoms, and prevention education materials; a long-lasting insecticide-treated bed net; and a water filter. Data were obtained primarily from logistical and expenditure data maintained by implementing partners. We estimated the projected cost of a Scaled-Up Replication (SUR), assuming reliance on local managers, potential efficiencies of scale, and other adjustments. Results: The cost per person served was $41.66 for the initial campaign and was projected at $31.98 for the SUR. The SUR cost included 67% for commodities (mainly water filters and bed nets) and 20% for personnel. The SUR projected unit cost per person served, by disease, was $6.27 for malaria (nets and training), $15.80 for diarrhea (filters and training), and $9.91 for HIV (test kits, counseling, condoms, and CD4 testing at each site). Conclusions: A large-scale, rapidly implemented, integrated health campaign provided services to 80% of a rural Kenyan population with relatively low cost. Scaling up this design may provide similar services to larger populations at lower cost per person.
C1 [Kahn, James G.] Super Models Global Hlth, Oakland, CA USA.
   [Kahn, James G.; Harris, Brian] Univ Calif San Francisco, Philip R Lee Inst Hlth Policy Studies, San Francisco, CA 94118 USA.
   [Mermin, Jonathan H.] Ctr Dis Control & Prevent CDC Kenya, Coordinating Off Global Hlth, Nairobi, Kenya.
   [Clasen, Thomas] Univ London London Sch Hyg & Trop Med, Dept Dis Control, London WC1E 7HT, England.
   [Lugada, Eric] CHF Int, Nairobi, Kenya.
   [Grabowksy, Mark] UN Fdn, Washington, DC 20036 USA.
   [Frandsen, Mikkel Vestergaard] Vestergaard Frandsen SA, CH-1006 Lausanne, Switzerland.
   [Garg, Navneet] Vestergaard Asia PVT Ltd, New Delhi 110017, India.
C3 University of California System; University of California San Francisco;
   University of London; London School of Hygiene & Tropical Medicine
RP Kahn, JG (corresponding author), Super Models Global Hlth, Oakland, CA USA.
EM jgkahn@ucsf.edu
RI Mermin, Jonathan/J-9847-2012
CR [Anonymous], MILLENNIUM DEV GOALS
   [Anonymous], 2008, WORLD MAL REP 2008
   [Anonymous], 2008, PROGR DRINK WAT SAN
   Clasen T, 2007, J WATER HEALTH, V5, P599, DOI 10.2166/wh.2007.010
   Clasen T, 2007, BMJ-BRIT MED J, V334, P782, DOI 10.1136/bmj.39118.489931.BE
   Denison JA, 2008, AIDS BEHAV, V12, P363, DOI 10.1007/s10461-007-9349-x
   Dye TDV, 2010, MALARIA J, V9, DOI 10.1186/1475-2875-9-345
   Dye TDV, 2011, AM J PUBLIC HEALTH, V101, P1515, DOI 10.2105/AJPH.2011.300127
   Forsythe S, 2002, HEALTH POLICY PLANN, V17, P187, DOI 10.1093/heapol/17.2.187
   Grabowsky M, 2005, TROP MED INT HEALTH, V10, P1151, DOI 10.1111/j.1365-3156.2005.01502.x
   Hausler HP, 2006, B WORLD HEALTH ORGAN, V84, P528, DOI 10.2471/BLT.04.018606
   Kahn J, 2008, COMPARISON VCT DELIV
   Kilian A, 2008, MALARIA J, V7, DOI 10.1186/1475-2875-7-49
   Lengeler C., 2004, COCHRANE DB SYST REV, V2, P9
   Lugada E, 2010, PLOS ONE, V5, DOI 10.1371/journal.pone.0012435
   Marseille E, 2007, BMC HEALTH SERV RES, V7, DOI 10.1186/1472-6963-7-108
   Mathers CD, 2006, GLOBAL BURDEN OF DISEASE AND RISK FACTORS, P45
   McConnel CE, 2005, SAMJ S AFR MED J, V95, P968
   Menzies N, 2009, AIDS, V23, P395, DOI 10.1097/QAD.0b013e328321e40b
   Mueller DH, 2008, MALARIA J, V7, DOI 10.1186/1475-2875-7-73
   Mulligan JA, 2008, MALARIA J, V7, DOI 10.1186/1475-2875-7-32
   National AIDS/STD Control Programme (NASCOP) MoHGoK, 2008, 2007 KEN AIDS IND SU
   Sweat M, 2000, LANCET, V356, P113, DOI 10.1016/S0140-6736(00)02447-8
   Wallace A, 2009, TROP MED INT HEALTH, V14, P11, DOI 10.1111/j.1365-3156.2008.02196.x
   Yukich JO, 2008, MALARIA J, V7, DOI 10.1186/1475-2875-7-258
NR 25
TC 23
Z9 26
U1 0
U2 6
PU BIOMED CENTRAL LTD
PI LONDON
PA 236 GRAYS INN RD, FLOOR 6, LONDON WC1X 8HL, ENGLAND
SN 1472-6963
J9 BMC HEALTH SERV RES
JI BMC Health Serv. Res.
PD DEC 21
PY 2011
VL 11
AR 346
DI 10.1186/1472-6963-11-346
PG 8
WC Health Care Sciences & Services
WE Science Citation Index Expanded (SCI-EXPANDED); Social Science Citation Index (SSCI)
SC Health Care Sciences & Services
GA 902QS
UT WOS:000301054000001
PM 22189090
OA Green Accepted, Green Published, gold
DA 2025-02-04
ER

PT J
AU Jasseh, M
   Howie, SRC
   Gomez, P
   Scott, S
   Roca, A
   Cham, M
   Greenwood, B
   Corrah, T
   D'Alessandro, U
AF Jasseh, Momodou
   Howie, Stephen R. C.
   Gomez, Pierre
   Scott, Susana
   Roca, Anna
   Cham, Mamady
   Greenwood, Brian
   Corrah, Tumani
   D'Alessandro, Umberto
TI Disease-specific mortality burdens in a rural Gambian population using
   verbal autopsy, 1998-2007
SO GLOBAL HEALTH ACTION
LA English
DT Article
DE verbal autopsy; cause of death; mortality; disease-specific mortality;
   communicable disease; non-communicable disease; Farafenni; The Gambia
ID CHILDHOOD MORTALITY; DEATH; INTERVA; SURVEILLANCE; INFANCY; TRENDS
AB Objective: To estimate and evaluate the cause-of-death structure and disease-specific mortality rates in a rural area of The Gambia as determined using the InterVA-4 model.
   Design: Deaths and person-years of observation were determined by age group for the population of the Farafenni Health and Demographic Surveillance area from January 1998 to December 2007. Causes of death were determined by verbal autopsy (VA) using the InterVA-4 model and ICD-10 disease classification. Assigned causes of death were classified into six broad groups: infectious and parasitic diseases; cancers; other non-communicable diseases; neonatal; maternal; and external causes. Poisson regression was used to estimate age and disease-specific mortality rates, and likelihood ratio tests were used to determine statistical significance.
   Results: A total of 3,203 deaths were recorded and VA administered for 2,275 (71%). All-age mortality declined from 15 per 1,000 person-years in 1998-2001 to 8 per 1,000 person-years in 2005-2007. Children aged 1-4 years registered the most marked (74%) decline from 27 to 7 per 1,000 person-years. Communicable diseases accounted for half (49.9%) of the deaths in all age groups, dominated by acute respiratory infections (ARI) (13.7%), malaria (12.9%) and pulmonary tuberculosis (10.2%). The leading causes of death among infants were ARI (5.59 per 1,000 person-years [95% CI: 4.38-7.15]) and malaria (4.11 per 1,000 person-years [95% CI: 3.09-5.47]). Mortality rates in children aged 1-4 years were 3.06 per 1,000 person-years (95% CI: 2.58-3.63) for malaria, and 1.05 per 1,000 person-years (95% CI: 0.79-1.41) for ARI. The HIV-related mortality rate in this age group was 1.17 per 1,000 person-years (95% CI: 0.89-1.54). Pulmonary tuberculosis and communicable diseases other than malaria, HIV/AIDS and ARI were the main killers of adults aged 15 years and over. Stroke-related mortality increased to become the leading cause of death among the elderly aged 60 years or more in 2005-2007.
   Conclusions: Mortality in the Farafenni HDSS area was dominated by communicable diseases. Malaria and ARI were the leading causes of death in the general population. In addition to these, diarrhoeal disease was a particularly important cause of death among children under 5 years of age, as was pulmonary tuberculosis among adults aged 15 years and above.
C1 [Jasseh, Momodou; Howie, Stephen R. C.; Gomez, Pierre; Scott, Susana; Roca, Anna; Corrah, Tumani; D'Alessandro, Umberto] MRC, Gambia Unit, Atlantic Blvd,POB 273, Fajara, Banjul, Gambia.
   [Jasseh, Momodou] INDEPTH Network, Accra, Ghana.
   [Scott, Susana; Greenwood, Brian] London Sch Hyg & Trop Med, London WC1, England.
   [Cham, Mamady] AFPRC Gen Hosp, Farafenni, Gambia.
C3 University of London; London School of Hygiene & Tropical Medicine;
   INDEPTH Network; University of London; London School of Hygiene &
   Tropical Medicine
RP Jasseh, M (corresponding author), MRC, Gambia Unit, Atlantic Blvd,POB 273, Fajara, Banjul, Gambia.
EM mjasseh@mrc.gm
RI Jasseh, Momodou/AAB-6071-2022; D'Alessandro, Umberto/D-3457-2015
OI Jasseh, Momodou/0000-0002-1026-1082
FU INDEPTH Secretariat from Sida (Research Cooperation); Wellcome Trust;
   William & Flora Hewlett Foundation; MRC [MC_UP_A900_1123,
   MC_UP_A900_1119, MC_UP_A900_1116] Funding Source: UKRI
FX We are grateful to the residents of the Farafenni HDSS and all the
   respondents who agreed to participate in the verbal autopsy interviews.
   We also express sincere gratitude to the following fieldworkers for
   conducting the VA interviews: Louie Loppy, Lamin M.D. Sanneh, Rohey
   John, Bakary Jallow, Saikou Sawo, Lamin Makalo, Ebrima Janneh, Malick
   Njie, Tumani Trawally, Foday Conteh, Yerro Bah, Ebou Touray, Yamundow
   Jallow and Yusupha Dampha. Thanks also to Dr. Ifedayo Adetifa for useful
   comments on an earlier version of the manuscript. We are grateful to the
   INDEPTH Secretariat for organising and funding a series of data analysis
   and scientific writing workshops in Ghana, Thailand, Belgium and UK
   through core support grants from Sida (Research Cooperation), the
   Wellcome Trust and the William & Flora Hewlett Foundation.
CR Baiden F, 2007, B WORLD HEALTH ORGAN, V85, P570, DOI 10.2471/BLT.07.043745
   Bauni E, 2011, POPUL HEALTH METR, V9, DOI 10.1186/1478-7954-9-49
   Black RE, 2010, LANCET, V375, P1969, DOI 10.1016/S0140-6736(10)60549-1
   Byass P, 2012, GLOBAL HEALTH ACTION, V5, P1, DOI 10.3402/gha.v5i0.19281
   Byass P, 2011, POPUL HEALTH METR, V9, DOI 10.1186/1478-7954-9-46
   Ceesay SJ, 2008, LANCET, V372, P1545, DOI 10.1016/S0140-6736(08)61654-2
   Ceesay SJ, 2010, PLOS ONE, V5, DOI 10.1371/journal.pone.0012242
   Etard JF, 2004, INT J EPIDEMIOL, V33, P1286, DOI 10.1093/ije/dyh259
   Fottrell E, 2010, EPIDEMIOL REV, V32, P38, DOI 10.1093/epirev/mxq003
   Gambia Bureau of Statistics, 2007, GAMB MULT IND CLUST
   Gambia Government, 2012, NAT HLTH POL 2012 20, P52
   GREENWOOD BM, 1987, ANN TROP PAEDIATR, V7, P91, DOI 10.1080/02724936.1987.11748482
   Herbst AJ, 2011, POPUL HEALTH METR, V9, DOI 10.1186/1478-7954-9-47
   INDEPTH Network, 2014, INDEPTH NETW CAUS SP, DOI [10.7796/INDEPTH.GH003.COD2014.v1, DOI 10.7796/INDEPTH.GH003.C0D2014.V1]
   INDEPTH Network, 2002, POP HLTH DEV COUNTR, V1
   Jaffar S, 1997, TROP MED INT HEALTH, V2, P28, DOI 10.1046/j.1365-3156.1997.d01-131.x
   Jasseh M, 2011, TROP MED INT HEALTH, V16, P1314, DOI 10.1111/j.1365-3156.2011.02809.x
   Kumar R, 2012, J EPIDEMIOL COMMUN H, V66, P890, DOI 10.1136/jech-2011-200336
   Leitao J, 2013, GLOBAL HEALTH ACTION, V6, DOI 10.3402/gha.v6i0.21518
   Masanja H, 2008, LANCET, V371, P1276, DOI 10.1016/S0140-6736(08)60562-0
   Mathers CD, 2009, BRIT MED BULL, V92, P7, DOI 10.1093/bmb/ldp028
   Murray CJL, 2011, POPUL HEALTH METR, V9, DOI 10.1186/1478-7954-9-18
   Nakamura H, 2011, PLOS ONE, V6, DOI 10.1371/journal.pone.0017774
   Oti SO, 2010, POPUL HEALTH METR, V8, DOI 10.1186/1478-7954-8-21
   Payne S, 2014, HEALTH POLICY PLANN, V29, P193, DOI 10.1093/heapol/czt004
   Ramroth H, 2012, TROP MED INT HEALTH, V17, P904, DOI 10.1111/j.1365-3156.2012.02998.x
   Rutherford ME, 2009, TROP MED INT HEALTH, V14, P149, DOI 10.1111/j.1365-3156.2008.02204.x
   Setel PW, 2011, POPUL HEALTH METR, V9, DOI 10.1186/1478-7954-9-20
   Soleman N, 2006, B WORLD HEALTH ORGAN, V84, P239, DOI 10.2471/BLT.05.027003
   van der Loeff MFS, 2003, AIDS, V17, P1841, DOI [10.1097/01.aids.0000076303.76477.49, 10.1097/00002030-200308150-00014]
   van der Sande MAB, 2001, B WORLD HEALTH ORGAN, V79, P133
   van der Sande MAB, 2000, J HUM HYPERTENS, V14, P489, DOI 10.1038/sj.jhh.1001050
   Walraven G, 2000, B WORLD HEALTH ORGAN, V78, P603
NR 33
TC 15
Z9 17
U1 0
U2 1
PU TAYLOR & FRANCIS LTD
PI ABINGDON
PA 2-4 PARK SQUARE, MILTON PARK, ABINGDON OR14 4RN, OXON, ENGLAND
SN 1654-9880
J9 GLOBAL HEALTH ACTION
JI Glob. Health Action
PY 2014
VL 7
BP 1
EP 12
AR 25598
DI 10.3402/gha.v7.25598
PG 12
WC Public, Environmental & Occupational Health
WE Science Citation Index Expanded (SCI-EXPANDED); Social Science Citation Index (SSCI)
SC Public, Environmental & Occupational Health
GA V44GE
UT WOS:000209736700001
OA Green Published, Green Accepted, gold
DA 2025-02-04
ER

PT J
AU Zhao, JK
   Lama, M
   Korenromp, E
   Aylward, P
   Shargie, E
   Filler, S
   Komatsu, R
   Atun, R
AF Zhao, Jinkou
   Lama, Marcel
   Korenromp, Eline
   Aylward, Patrick
   Shargie, Estifanos
   Filler, Scott
   Komatsu, Ryuichi
   Atun, Rifat
TI Adoption of Rapid Diagnostic Tests for the Diagnosis of Malaria, a
   Preliminary Analysis of the Global Fund Program Data, 2005 to 2010
SO PLOS ONE
LA English
DT Article
ID IMPLEMENTATION
AB Introduction: The World Health Organization Guidelines for the Treatment of Malaria, in 2006 and 2010, recommend parasitological confirmation of malaria before commencing treatment. Although microscopy has been the mainstay of malaria diagnostics, the magnitude of diagnostic scale up required to follow the Guidelines suggests that rapid diagnostic tests (RDTs) will be a large component. This study analyzes the adoption of rapid diagnostic testing in malaria programs supported by the Global Fund to fight AIDS, Tuberculosis and Malaria (Global Fund), the leading international funder of malaria control globally.
   Methods and Findings: We analyzed, for the period 2005 to 2010, Global Fund programmatic data for 81 countries on the quantity of RDTs planned; actual quantities of RDTs and artemisinin-based combination treatments (ACTs) procured in 2009 and 2010; RDT-related activities including RDTs distributed, RDTs used, total diagnostic tests including RDTs and microscopy performed, health facilities equipped with RDTs; personnel trained to perform rapid diagnostic malaria test; and grant budgets allocated to malaria diagnosis. In 2010, diagnosis accounted for 5.2% of malaria grant budget. From 2005 to 2010, the procurement plans include 148 million RDTs through 96 malaria grants in 81 countries. Around 115 million parasitological tests, including RDTs, had reportedly been performed from 2005 to 2010. Over this period, 123, 132 health facilities were equipped with RDTs and 137,140 health personnel had been trained to perform RDT examinations. In 2009 and 2010, 41 million RDTs and 136 million ACTs were purchased. The ratio of procured RDTs to ACTs was 0.26 in 2009 and 0.34 in 2010.
   Conclusions/significance: Global Fund financing has enabled 81 malaria-endemic countries to adopt WHO guidelines by investing in RDTs for malaria diagnosis, thereby helping improve case management of acute febrile illness in children. However, roll-out of parasitological diagnosis lags behind the roll-out of ACT-based treatment, and will require prioritization of investments.
C1 [Zhao, Jinkou; Lama, Marcel; Korenromp, Eline; Aylward, Patrick; Shargie, Estifanos; Filler, Scott; Komatsu, Ryuichi] Global Fund Fight AIDS TB & Malaria, Geneva, Switzerland.
   [Zhao, Jinkou] Jiangsu Prov Ctr Dis Control & Prevent, Nanjing, Jiangsu, Peoples R China.
   [Korenromp, Eline] Erasmus Univ, Med Ctr, Rotterdam, Netherlands.
   [Atun, Rifat] Univ London Imperial Coll Sci Technol & Med, London, England.
C3 Jiangsu Provincial Center for Disease Control & Prevention; Erasmus
   University Rotterdam; Erasmus MC; Imperial College London
RP Zhao, JK (corresponding author), Global Fund Fight AIDS TB & Malaria, Geneva, Switzerland.
EM jinkou.zhao@theglobalfound.org
RI Atun, Rifat/AAH-5537-2021
OI Atun, Rifat/0000-0002-1531-5983; Zhao, Jinkou/0000-0001-9184-3385
FU Global Fund to fight AIDS, Tuberculosis and Malaria
FX The analysis was supported by the Global Fund to fight AIDS,
   Tuberculosis and Malaria. The funders had no role in study design, data
   collection and analysis, decision to publish, or preparation of the
   manuscript.
CR Abdelgader TM, 2012, BMC PUBLIC HEALTH, V12, DOI 10.1186/1471-2458-12-11
   Abuya TO, 2010, PLOS ONE, V5, DOI 10.1371/journal.pone.0008937
   [Anonymous], 2003, DIFFUSION INNOVATION
   [Anonymous], 2011, MAL RAP DIAGN TEST P
   [Anonymous], MAK DIFF GLOB FUND R
   [Anonymous], REF UPD GMAP OBJ TAR
   [Anonymous], GUID TREATM MAL, VSecond
   [Anonymous], GLOB MAL ACT PLAN FR
   [Anonymous], WORLD MAL REP 2008
   Atun RA, 2007, INT J INNOV MANAG, V11, P299, DOI 10.1142/S1363919607001709
   Bisoffi Z, 2010, MALARIA J, V9, P19
   Björkman A, 2010, CLIN INFECT DIS, V51, P512, DOI 10.1086/655689
   D'Acremont V, 2011, MALARIA J, V10, DOI 10.1186/1475-2875-10-107
   D'Acremont V, 2009, PLOS MED, V6, P4, DOI 10.1371/journal.pmed.0050252
   Graz B, 2011, MALARIA J, V10, DOI 10.1186/1475-2875-10-136
   Moody A, 2002, CLIN MICROBIOL REV, V15, P66, DOI 10.1128/CMR.15.1.66-78.2002
   Reilley B, 2002, TROP MED INT HEALTH, V7, P744, DOI 10.1046/j.1365-3156.2002.00919.x
   The Global Fund, 2012, GLOB FUND STRAT 2012
   The Presidents Malaria Initiative, 2011, MAL OP PLANS FISC YE
   The Presidents Malaria Initiative, 2011, 5 ANN REP C APR
   Thiam S, 2011, PLOS ONE, V6, DOI 10.1371/journal.pone.0018419
   WHO, 2006, guidelines for treatment of malaria, VFirst
   WHO, 2012, TEST TREAT TRACK INI
   World Health Organization, WOLD MAL REP 2011
   World Health Organization, 2011, UN ACC MAL DIAGN TES
   Zhao JK, 2011, PLOS ONE, V6, DOI 10.1371/journal.pone.0028932
NR 26
TC 22
Z9 26
U1 0
U2 12
PU PUBLIC LIBRARY SCIENCE
PI SAN FRANCISCO
PA 1160 BATTERY STREET, STE 100, SAN FRANCISCO, CA 94111 USA
SN 1932-6203
J9 PLOS ONE
JI PLoS One
PD AUG 27
PY 2012
VL 7
IS 8
AR e43549
DI 10.1371/journal.pone.0043549
PG 5
WC Multidisciplinary Sciences
WE Science Citation Index Expanded (SCI-EXPANDED)
SC Science & Technology - Other Topics
GA 995WH
UT WOS:000308044800037
PM 22952703
OA gold, Green Published, Green Submitted
DA 2025-02-04
ER

PT J
AU Obeng-Adjei, N
   Portugal, S
   Tran, TM
   Yazew, TB
   Skinner, J
   Li, SP
   Jain, A
   Feigner, PL
   Doumbo, OK
   Kayentao, K
   Ongoiba, A
   Traore, B
   Crompton, PD
AF Obeng-Adjei, Nyamekye
   Portugal, Silvia
   Tran, Tuan M.
   Yazew, Takele B.
   Skinner, Jeff
   Li, Shanping
   Jain, Aarti
   Feigner, Philip L.
   Doumbo, Ogobara K.
   Kayentao, Kassoum
   Ongoiba, Aissata
   Traore, Boubacar
   Crompton, Peter D.
TI Circulating Th1-Cell-type Tfh Cells that Exhibit Impaired B Cell Help
   Are Preferentially Activated during Acute Malaria in Children
SO CELL REPORTS
LA English
DT Article
ID T-FOLLICULAR-HELPER; CXC CHEMOKINE RECEPTOR-5; PLASMODIUM-FALCIPARUM;
   ANTIBODY-RESPONSES; VACCINE; IMMUNITY; DIFFERENTIATION; EXPRESSION;
   BCL6; HIV
AB Malaria-specific antibody responses are short lived in children, leaving them susceptible to repeated bouts of febrile malaria. The cellular and molecular mechanisms underlying this apparent immune deficiency are poorly understood. Recently, T follicular helper (Tfh) cells have been shown to play a critical role in generating long-lived antibody responses. We show that Malian children have resting PD-1(+)CXCR5(+)CD4(+) Tfh cells in circulation that resemble germinal center Tfh cells phenotypically and functionally. Within this population, PD-1(+)CXCR5(+)CXCR3(-) Tfh cells are superior to Th1-polarized PD-1(+)CXCR5(+)CXCR3(+) Tfh cells in helping B cells. Longitudinally, we observed that malaria drives Th1 cytokine responses, and accordingly, the less-functional Th1-polarized Tfh subset was preferentially activated and its activation did not correlate with antibody responses. These data provide insights into the Tfh cell biology underlying suboptimal antibody responses to malaria in children and suggest that vaccine strategies that promote CXCR3(-) Tfh cell responses may improve malaria vaccine efficacy.
C1 [Obeng-Adjei, Nyamekye; Portugal, Silvia; Tran, Tuan M.; Yazew, Takele B.; Skinner, Jeff; Li, Shanping; Crompton, Peter D.] NIAID, Malaria Infect Biol & Immun Unit, Immunogenet Lab, NIH, Rockville, MD 20852 USA.
   [Jain, Aarti; Feigner, Philip L.] Univ Calif Irvine, Sch Med, Div Infect Dis, Irvine, CA 92697 USA.
   [Doumbo, Ogobara K.; Kayentao, Kassoum; Ongoiba, Aissata; Traore, Boubacar] Univ Sci Tech & Technol Bamako, Int Ctr Excellence Res, Dept Epidemiol Parasit Dis, Malaria Res & Training Ctr, Bamako, Mali.
C3 National Institutes of Health (NIH) - USA; NIH National Institute of
   Allergy & Infectious Diseases (NIAID); University of California System;
   University of California Irvine; University of Science & Technology of
   Bamako
RP Crompton, PD (corresponding author), NIAID, Malaria Infect Biol & Immun Unit, Immunogenet Lab, NIH, Rockville, MD 20852 USA.
EM pcrompton@niaid.nih.gov
RI Crompton, Peter/N-1130-2016; Tran, Tuan/H-9439-2019
OI Tran, Tuan Manh/0000-0002-1928-861X; Portugal,
   Silvia/0000-0003-4567-9101; Skinner, Jeff/0000-0001-5697-0442
FU Division of Intramural Research, National Institute of Allergy and
   Infectious Diseases, NIH
FX We thank the residents of Kalifabougou, Mali for participating in this
   study. The study was funded by the Division of Intramural Research,
   National Institute of Allergy and Infectious Diseases, NIH. For
   assistance with images, we thank Ethan Tyler (Medical Arts Design
   Section, NIH).
CR Minsoko PA, 2014, PLOS MED, V11, DOI 10.1371/journal.pmed.1001685
   Akiba H, 2005, J IMMUNOL, V175, P2340, DOI 10.4049/jimmunol.175.4.2340
   Alonso PL, 2005, LANCET, V366, P2012, DOI 10.1016/S0140-6736(05)67669-6
   Amanna IJ, 2007, NEW ENGL J MED, V357, P1903, DOI 10.1056/NEJMoa066092
   Breitfeld D, 2000, J EXP MED, V192, P1545, DOI 10.1084/jem.192.11.1545
   Butler NS, 2012, NAT IMMUNOL, V13, P188, DOI 10.1038/ni.2180
   Chevalier N, 2011, J IMMUNOL, V186, P5556, DOI 10.4049/jimmunol.1002828
[truncated: 3,385,356 more chars]
