# Supplementary material for: Unraveling the HIV-malaria interactions: a bibliometric analysis of global research trends and emerging insights
Source: Front Microbiol. 2025 Aug 29;16:1622769. doi: 10.3389/fmicb.2025.1622769 (PMC12426043; doi:10.3389/fmicb.2025.1622769)
Supplement: Supplementary file 1 [file Data_Sheet_1.ZIP › Supplementary Material S2 Raw data/download_2501-3000.txt]

FN Clarivate Analytics Web of Science
VR 1.0
PT J
AU Emerson, C
   Ulimboka, S
   Lemwayi, R
   Kinyina, A
   Nhiga, SL
   Aaron, S
   Simeo, J
   Kitojo, C
   Reaves, EJ
   Drake, M
   Hussein, Y
   Bungire, L
   Gutman, JR
   Winch, PJ
AF Emerson, Courtney
   Ulimboka, Stephen
   Lemwayi, Ruth
   Kinyina, Alen
   Nhiga, Samwel L. L.
   Aaron, Sijenunu
   Simeo, Japhet
   Kitojo, Chonge
   Reaves, Erik J. J.
   Drake, Mary
   Hussein, Yahaya
   Bungire, Leila
   Gutman, Julie R. R.
   Winch, Peter J. J.
TI Women attending antenatal care as a sentinel surveillance population for
   malaria in Geita region, Tanzania: feasibility and acceptability to
   women and providers
SO MALARIA JOURNAL
LA English
DT Article
DE Malaria; Pregnancy; Antenatal care; Surveillance; Tanzania
ID PERSPECTIVES; KENYA; HIV
AB BackgroundMeasurement of malaria prevalence is conventionally estimated through infrequent cross-sectional household surveys that do not provide continuous information regarding malaria parasitaemia. Recent studies have suggested that malaria parasitaemia prevalence among women attending antenatal care (ANC) correlates with prevalence among children under 5 years old and that pregnant women could be a sentinel population for tracking malaria prevalence. In mainland Tanzania, 97% of women are tested for malaria parasitaemia during first ANC visits. However, acceptability among pregnant women and healthcare providers of collecting malaria risk factor data during ANC visits is limited.MethodsA tablet-based questionnaire including 15 questions on insecticide-treated net ownership and use and care-seeking for febrile children was introduced at 40 healthcare facilities in Geita Region, Tanzania. Facilities were randomly selected from among those with 15-120 first ANC visits per month. To assess perspectives regarding introduction of the questionnaire, 21 semi-structured interviews were held with providers and facility in-charges at 12 facilities. Thirty pregnant and recently delivered women participated in focus group discussions at seven facilities to assess the acceptability of spending additional time answering questions about malaria risk.ResultsAll pregnant women reported that introduction of ANC surveillance and spending 10 more minutes with providers answering questions about their health would be neutral or beneficial. They perceived being asked about their health as standard of care. Providers and in-charges reported that introduction of ANC surveillance was within their scope of practice. Nine of 21 indicated it could potentially benefit women's health. Six providers expressed concern about staffing shortages and need for reimbursement for extra time and noted that data management occurs after hours.ConclusionsPregnant women and providers generally perceived ANC surveillance for malaria as acceptable and positive. Pregnant and recently delivered women saw this as a reasonable and even helpful intervention. To be seen as a part of standard practice, efforts are needed to ensure providers perceive a benefit for ANC clients and that staffing concerns are addressed. In addition, staff should receive feedback related to data submissions regarding malaria prevalence and risk factors among women at their facility, with actions to take.
C1 [Emerson, Courtney] US Ctr Dis Control & Prevent, Malaria Branch, US Presidents Malaria Initiat, Atlanta, GA 30329 USA.
   [Ulimboka, Stephen; Lemwayi, Ruth; Kinyina, Alen; Drake, Mary] Jhpiego, PMI Boresha Afya, Dar Es Salaam, Tanzania.
   [Nhiga, Samwel L. L.; Aaron, Sijenunu] Minist Hlth, Natl Malaria Control Programme, Dodoma, Tanzania.
   [Simeo, Japhet] Reg Hlth Management Team, Geita, Tanzania.
   [Kitojo, Chonge] US Agcy Int Dev, US Presidents Malaria Initiat, Dar Es Salaam, Tanzania.
   [Reaves, Erik J. J.] US Ctr Dis Control & Prevent, US Presidents Malaria Initiat, Dar Es Salaam, Tanzania.
   [Hussein, Yahaya; Bungire, Leila] Presidents Off Reg Adm & Local Govt, Dept Hlth Nutr & Social Welf, Dodoma, Tanzania.
   [Gutman, Julie R. R.] US Ctr Dis Control & Prevent, Div Parasit Dis & Malaria, Malaria Branch, Atlanta, GA USA.
   [Winch, Peter J. J.] Johns Hopkins Bloomberg Sch Publ Hlth, Dept Int Hlth, Baltimore, MD USA.
   [Bungire, Leila] Minist Hlth, Dept Reprod Maternal & Child Hlth, Dodoma, Tanzania.
C3 Centers for Disease Control & Prevention - USA; Jhpiego; United States
   Agency for International Development (USAID); Centers for Disease
   Control & Prevention - USA; Johns Hopkins University; Johns Hopkins
   Bloomberg School of Public Health
RP Emerson, C (corresponding author), US Ctr Dis Control & Prevent, Malaria Branch, US Presidents Malaria Initiat, Atlanta, GA 30329 USA.
EM iud6@cdc.gov
OI Kinyina, Alen/0000-0002-9559-2816
FU United States Agency for International Development (USAID)
   [AID-621-A-16-00003]
FX This study is made possible by the generous support of the American
   people, through the United States Agency for International Development
   (USAID) under the terms of the Cooperative Agreement AID-621-A-16-00003.
CR Bakari JP, 2000, ANN NY ACAD SCI, V918, P64
   Brighton A, 2013, INT J GYNECOL OBSTET, V120, P224, DOI 10.1016/j.ijgo.2012.09.017
   Brunner NC, 2019, MALARIA J, V18, DOI 10.1186/s12936-019-2999-0
   D'Ambruoso L, 2005, BMC PUBLIC HEALTH, V5, DOI 10.1186/1471-2458-5-140
   Dee Jacob, 2017, JMIR Public Health Surveill, V3, pe85, DOI 10.2196/publichealth.8000
   DHS Program, 2022, MAL IND SURV
   Dimagi, 2021, COMMCARE
   Grossmann-Kendall F, 2001, REPROD HEALTH MATTER, V9, P90, DOI 10.1016/S0968-8080(01)90095-3
   Hellewell J, 2018, MALARIA J, V17, DOI 10.1186/s12936-018-2460-9
   Hill J, 2020, MALARIA J, V19, DOI 10.1186/s12936-020-03505-0
   Hoyt J, 2021, MALARIA J, V20, DOI 10.1186/s12936-021-03826-8
   Kitojo C, 2021, MALARIA J, V20, DOI 10.1186/s12936-021-03782-3
   Kitojo C, 2019, LANCET GLOB HEALTH, V7, pE1695, DOI 10.1016/S2214-109X(19)30405-X
   Korenromp EL, 2018, SCI REP-UK, V8, DOI 10.1038/s41598-018-29805-9
   Mathole T, 2004, MIDWIFERY, V20, P122, DOI 10.1016/j.midw.2003.10.003
   Ministry of Health Community Development Gender Elderly and Children Tanzania, 2018, ANT CAR GUID
   Ministry of Health Community Development Gender Elderly and Children Tanzania, 2015, NAT MAL STRAT PLAN 2
   Ministry of Health Community Development Gender Elderly and Children Tanzania Mainland] Ministry of Health [Zanzibar] National Bureau of Statistics (NBS) Office of the Chief Government Statistician (OCGS) ICF, 2017, TANZ MAL IND SURV 20
   Mutale W, 2013, BMC HEALTH SERV RES, V13, DOI 10.1186/1472-6963-13-S2-S9
   Nhiga SL, 2021, AM J TROP MED HYG, V105, P348
   Okello G, 2019, MALARIA J, V18, DOI 10.1186/s12936-019-3061-y
   Runge M, 2020, PLOS ONE, V15, DOI 10.1371/journal.pone.0228469
   Sekhon M, 2018, BRIT J HEALTH PSYCH, V23, P519, DOI 10.1111/bjhp.12295
   Thawer SG, 2020, MALARIA J, V19, DOI 10.1186/s12936-020-03250-4
   Uzochukwu B S C, 2004, East Afr Med J, V81, P293
   van Eijk AM, 2015, LANCET GLOB HEALTH, V3, pE617, DOI 10.1016/S2214-109X(15)00049-2
   WHO, 2021, World malaria report
   Willilo RA, 2016, MALARIA J, V15, DOI 10.1186/s12936-016-1441-0
   Winestone LE, 2012, GLOB PUBLIC HEALTH, V7, P149, DOI 10.1080/17441692.2011.621964
   Young N, 2018, PLOS ONE, V13, DOI 10.1371/journal.pone.0198784
NR 30
TC 3
Z9 3
U1 0
U2 0
PU BMC
PI LONDON
PA CAMPUS, 4 CRINAN ST, LONDON N1 9XW, ENGLAND
EI 1475-2875
J9 MALARIA J
JI Malar. J.
PD FEB 24
PY 2023
VL 22
IS 1
AR 66
DI 10.1186/s12936-023-04480-y
PG 10
WC Infectious Diseases; Parasitology; Tropical Medicine
WE Science Citation Index Expanded (SCI-EXPANDED)
SC Infectious Diseases; Parasitology; Tropical Medicine
GA 9I2SJ
UT WOS:000939366100001
PM 36829200
OA Green Published, gold, Green Submitted
DA 2025-02-04
ER

PT J
AU Inwani, I
   Mbori-Ngacha, D
   Nduati, R
   Obimbo, E
   Wamalwa, D
   John-Stewart, G
   Farquhar, C
AF Inwani, Irene
   Mbori-Ngacha, Dorothy
   Nduati, Ruth
   Obimbo, Elizabeth
   Wamalwa, Dalton
   John-Stewart, Grace
   Farquhar, Carey
TI Performance of Clinical Algorithms for HIV-1 Diagnosis and
   Antiretroviral Initiation Among HIV-1-Exposed Children Aged Less Than 18
   Months in Kenya
SO JAIDS-JOURNAL OF ACQUIRED IMMUNE DEFICIENCY SYNDROMES
LA English
DT Article; Proceedings Paper
CT 4th International-AIDS-Society Conference on HIV Pathogenesis, Treatment
   and Prevention
CY JUL 22-25, 2007
CL Sydney, AUSTRALIA
SP Int AIDS Soc
DE clinical algorithms; HIV-1; infant diagnosis
ID RURAL AREA; INFECTION; MORTALITY; HEALTH; BLOOD; DNA; TRANSMISSION;
   INFANTS; MALARIA; MOTHER
AB Background: Ninety percent of HIV-1-infected children live in sub-Saharan Africa. In the absence of diagnosis and antiretroviral therapy, approximately 50% die before 2 years.
   Methods: We evaluated sensitivity and specificity of clinical algorithms for diagnosis of HIV-1 infection and antiretroviral therapy initiation among HIV-1-exposed children aged less than 18 months. Children were identified with routine HIV-1 testing and assessed using 3 sets of criteria: (1) Integrated Management of Childhood Illnesses (IMCI), (2) World Health Organization Presumptive Diagnosis (WHO-PD) for HIV-1 infection, and (3) CD4 T-lymphocyte cell subsets. HIV-1 infection status was determined using DNA polymerase chain reaction testing.
   Findings: A total of 1418 children (median age 5.4 months) were screened for HIV-1 antibodies, of whom 144 (10.2%) were seropositive. Of these, 134 (93%) underwent HIV-1 DNA testing and 80 (60%) were found to be HIV-1 infected. Compared with HIV-1 DNA testing, sensitivity and specificity of the IMCI criteria were 19% and 96% and for WHO-PD criteria 43% and 88%, respectively. Inclusion of severe immune deficiency determined by CD4% improved sensitivity of IMCI and WHO-PD criteria to 74% and 84%, respectively; however, specificity declined to 43% and 41%, respectively.
   Interpretation: Diagnosis of HIV-1 infection among exposed children less than 18 months in a high-prevalence resource-limited setting remains a challenge, and current recommended algorithms have low sensitivity. This underscores the need for rapid scale-up of viral assays for early infant diagnosis.
C1 [Inwani, Irene] Kenyatta Natl Hosp, Dept Paediat, Nairobi 00202, Kenya.
   [Mbori-Ngacha, Dorothy; Nduati, Ruth; Obimbo, Elizabeth; Wamalwa, Dalton] Univ Nairobi, Dept Paediat & Child Hlth, Nairobi, Kenya.
   [John-Stewart, Grace; Farquhar, Carey] Univ Washington, Dept Med, Seattle, WA USA.
   [John-Stewart, Grace; Farquhar, Carey] Univ Washington, Dept Epidemiol, Seattle, WA USA.
C3 Kenyatta National Hospital; University of Nairobi; University of
   Washington; University of Washington Seattle; University of Washington;
   University of Washington Seattle
RP Inwani, I (corresponding author), Kenyatta Natl Hosp, Dept Paediat, Hosp Rd,Box 29720, Nairobi 00202, Kenya.
EM malweyi@wananchi.com
RI John-Stewart, Grace/L-3650-2019
OI John-Stewart, Grace/0000-0002-4301-1573
FU FIC NIH HHS [D43 TW000007, D43 TW000007-19S1] Funding Source: Medline;
   NIAID NIH HHS [P30 AI027757] Funding Source: Medline; NICHD NIH HHS [K24
   HD054314, K24 HD054314-01, K23 HD41879, R01 HD023412, K24 HD054314-03,
   K24 HD054314-02, K23 HD041879] Funding Source: Medline
CR Beck IA, 2001, J CLIN MICROBIOL, V39, P29, DOI 10.1128/JCM.39.1.29-33.2001
   BERMAN S, 1990, ALRI CHILD SURVIVAL, P39
   CASSOL S, 1994, J CLIN MICROBIOL, V32, P2641, DOI 10.1128/JCM.32.11.2641-2645.1994
   Cherutich P, 2008, B WORLD HEALTH ORGAN, V86, P155, DOI 10.2471/BLT.07.040402
   Chintu C, 2004, LANCET, V364, P1865, DOI 10.1016/S0140-6736(04)17442-4
   Embree J, 2001, PEDIATR INFECT DIS J, V20, P397, DOI 10.1097/00006454-200104000-00006
   Fischer A, 2004, J CLIN MICROBIOL, V42, P16, DOI 10.1128/JCM.42.1.16-20.2004
   Gove S, 1997, B WORLD HEALTH ORGAN, V75, P7
   GREENWOOD BM, 1987, T ROY SOC TROP MED H, V81, P478, DOI 10.1016/0035-9203(87)90170-2
   Horwood C, 2003, B WORLD HEALTH ORGAN, V81, P858
   Jones SA, 2005, B WORLD HEALTH ORGAN, V83, P559
   Nduati R, 2000, JAMA-J AM MED ASSOC, V283, P1167, DOI 10.1001/jama.283.9.1167
   Newell ML, 2004, LANCET, V364, P1236, DOI 10.1016/S0140-6736(04)17140-7
   NYAMBI PN, 1994, J CLIN MICROBIOL, V32, P2858, DOI 10.1128/JCM.32.11.2858-2860.1994
   Obimbo EM, 2004, PEDIATR INFECT DIS J, V23, P536, DOI 10.1097/01.inf.0000129692.42964.30
   Olliaro PL, 1995, B WORLD HEALTH ORGAN, V73, P735
   Sherman GG, 2005, PEDIATR INFECT DIS J, V24, P993, DOI 10.1097/01.inf.0000187036.73539.8d
   SHERMAN GG, 2005, J ACQ IMMUN DEF SYND, V8, P615
   TRAPE JF, 1987, AM J EPIDEMIOL, V126, P193, DOI 10.1093/aje/126.2.193
   VOORHOEVE AM, 1978, TROP GEOGR MED, V30, P125
   Zijenah LS, 2005, J TRANSL MED, V3, DOI 10.1186/1479-5876-3-6
   Zijenah LS, 1999, J CLIN MICROBIOL, V37, P3569, DOI 10.1128/JCM.37.11.3569-3571.1999
NR 22
TC 17
Z9 17
U1 0
U2 2
PU LIPPINCOTT WILLIAMS & WILKINS
PI PHILADELPHIA
PA TWO COMMERCE SQ, 2001 MARKET ST, PHILADELPHIA, PA 19103 USA
SN 1525-4135
EI 1077-9450
J9 JAIDS-J ACQ IMM DEF
JI JAIDS
PD APR 15
PY 2009
VL 50
IS 5
BP 492
EP 498
DI 10.1097/QAI.0b013e318198a8a4
PG 7
WC Immunology; Infectious Diseases
WE Science Citation Index Expanded (SCI-EXPANDED); Conference Proceedings Citation Index - Science (CPCI-S)
SC Immunology; Infectious Diseases
GA 424BJ
UT WOS:000264540200007
PM 19225401
OA Bronze, Green Accepted
DA 2025-02-04
ER

PT J
AU Sutcliffe, CG
   Searle, K
   Matakala, HK
   Greenman, MP
   Rainwater-Lovett, K
   Thuma, PE
   Moss, WJ
AF Sutcliffe, Catherine G.
   Searle, Kelly
   Matakala, Hellen K.
   Greenman, Michelle P.
   Rainwater-Lovett, Kaitlin
   Thuma, Philip E.
   Moss, William J.
TI Measles and Rubella Seroprevalence Among HIV-infected and Uninfected
   Zambian Youth
SO PEDIATRIC INFECTIOUS DISEASE JOURNAL
LA English
DT Article
DE youth; measles; rubella; immunity; HIV; sub-Saharan Africa
ID VENOUS-BLOOD SAMPLES; ANTIRETROVIRAL THERAPY; DECLINING TRANSMISSION;
   IMMUNOGLOBULIN-G; RISK-FACTORS; B-CELLS; CHILDREN; IMMUNOGENICITY;
   MEMORY; VIRUS
AB Background: Measles and congenital rubella syndrome remain significant causes of morbidity and mortality despite available vaccines. HIV-infected youth may be at increased risk of measles because of greater waning immunity after vaccination. At a population level, they constitute a potentially large pool of susceptibles to measles and rubella. More data among HIV-infected youth in subSaharan Africa are needed to guide vaccination policy and control strategies.
   Methods: This cross-sectional study was nested within 2 ongoing studies of malaria and HIV in Zambia. Dried blood spot cards from youth (5-15 years) in these studies from 2009 to 2013 were tested for IgG antibodies to measles and rubella viruses. HIV-uninfected youth, HIV-infected treatment-naive youth and HIV-infected youth receiving antiretroviral therapy (ART) were compared.
   Results: A total of 617 HIV-uninfected, 144 HIV-infected treatment-naive and 128 HIV-infected youth receiving ART were included in this study. The proportion seropositive for measles virus was significantly higher among HIV-uninfected youth (92.5%) compared with HIV-infected treatment-naive youth (74.1%) and HIV-infected youth receiving ART (71.9%). No differences by age were observed. The proportion seropositive for rubella virus was significantly higher among HIV-uninfected youth (54.7%) compared with HIV-infected treatment-naive youth (41.7%) and HIV-infected youth receiving ART (49.6%), with increases observed by age for all groups.
   Conclusions: Measles seroprevalence was lower among HIV-infected than uninfected youth, consistent with waning immunity after measles vaccination. HIV-infected youth would benefit from revaccination. Half of all youth in rural Zambia were susceptible to rubella and may need targeting for catch-up rubella campaigns when measles-rubella vaccine is introduced.
C1 [Sutcliffe, Catherine G.; Searle, Kelly; Greenman, Michelle P.; Moss, William J.] Johns Hopkins Univ, Bloomberg Sch Publ Hlth, Dept Epidemiol, 615 North Wolfe St, Baltimore, MD 21218 USA.
   [Matakala, Hellen K.; Thuma, Philip E.] Macha Res Trust, Macha Hosp, Choma, Zambia.
   [Rainwater-Lovett, Kaitlin] Johns Hopkins Univ, Johns Hopkins Sch Med, Dept Pediat Infect Dis, Baltimore, MD USA.
C3 Johns Hopkins University; Johns Hopkins Bloomberg School of Public
   Health; Johns Hopkins University; Johns Hopkins Medicine
RP Sutcliffe, CG (corresponding author), Johns Hopkins Univ, Bloomberg Sch Publ Hlth, Dept Epidemiol, 615 North Wolfe St, Baltimore, MD 21218 USA.
EM csutcli1@jhu.edu
OI Rainwater-Lovett, Kaitlin/0000-0002-8707-7339; Searle,
   Kelly/0000-0003-1316-9342; Sutcliffe, Catherine/0000-0001-8512-8326
FU Center for Global Health at the Johns Hopkins Bloomberg School of Public
   Health; Department of Health and Human Services (DHHS)/Centers for
   Disease Control and Prevention (CDC), Global AIDS Program
   [5U2GPS001930-05]; Division of Microbiology and Infectious Diseases,
   National Institutes of Allergy and Infectious Diseases, National
   Institutes of Health, International Centers of Excellence for Malaria
   Research [U19 AI089680]
FX This work was made possible by a grant from the Center for Global Health
   at the Johns Hopkins Bloomberg School of Public Health. The parent study
   on HIV was supported by the President's Emergency Plan for AIDS Relief
   (PEPFAR) through Cooperative Agreement 5U2GPS001930-05 from the
   Department of Health and Human Services (DHHS)/Centers for Disease
   Control and Prevention (CDC), Global AIDS Program. The parent study on
   malaria is supported by the Division of Microbiology and Infectious
   Diseases, National Institutes of Allergy and Infectious Diseases,
   National Institutes of Health as part of the International Centers of
   Excellence for Malaria Research (U19 AI089680). The authors have no
   conflicts of interest to disclose.
CR Abzug MJ, 2012, J INFECT DIS, V206, P512, DOI 10.1093/infdis/jis386
   [Anonymous], 2015, Wkly Epidemiol Rec, V90, P681
   [Anonymous], 2011, Wkly Epidemiol Rec, V86, P301
   [Anonymous], MEASL OUTBR REG AM E
   [Anonymous], 2014, Zambia Demographic and Health Survey 2013-14
   [Anonymous], 2014, GLOB UPD HLTH SECT R
   [Anonymous], 2011, MALARIA J
   [Anonymous], RUB VACC SUPP
   [Anonymous], ONL NAT AIDS REP SYS
   [Anonymous], MEASL RUB B
   [Anonymous], 2015 AGR TECHN ADV G
   [Anonymous], gap-report-2023
   Arpadi SM, 1996, PEDIATRICS, V97, P653
   Ciaranello AL, 2009, CLIN INFECT DIS, V49, P1915, DOI 10.1086/648079
   Colson K, 2015, J MED VIROL, V87, P1491, DOI 10.1002/jmv.24136
   CONDORELLI F, 1994, J VIROL METHODS, V49, P25, DOI 10.1016/0166-0934(94)90052-3
   Cutts FT, 2000, EPIDEMIOL INFECT, V124, P467, DOI 10.1017/S0950268899003532
   Gibb DM, 2000, LANCET, V355, P1331, DOI 10.1016/S0140-6736(00)02117-6
   Goodson JL, 2011, J INFECT DIS, V204, pS205, DOI 10.1093/infdis/jir129
   Helfand RF, 2001, J MED VIROL, V65, P751, DOI 10.1002/jmv.2100
   Helfand RF, 2008, J INFECT DIS, V198, P1457, DOI 10.1086/592756
   Kombich JJ, 2009, BMC PUBLIC HEALTH, V9, DOI 10.1186/1471-2458-9-269
   Manirakiza A, 2011, BMC PUBLIC HEALTH, V11, DOI 10.1186/1471-2458-11-327
   Mercader S, 2006, J VIROL METHODS, V137, P140, DOI 10.1016/j.jviromet.2006.06.018
   Moir S, 2008, J ALLERGY CLIN IMMUN, V122, P12, DOI 10.1016/j.jaci.2008.04.034
   Moir S, 2009, NAT REV IMMUNOL, V9, P235, DOI 10.1038/nri2524
   Morris LE, 2015, J PEDIAT INF DIS SOC, V4, P63, DOI 10.1093/jpids/pit054
   Moss WJ, 2007, J INFECT DIS, V196, P347, DOI 10.1086/519169
   Moss WJ, 2011, MALARIA J, V10, DOI 10.1186/1475-2875-10-163
   Newell ML, 2004, LANCET, V364, P1236, DOI 10.1016/S0140-6736(04)17140-7
   Newman LP, 2014, PEDIATR INFECT DIS J, V33, P843, DOI 10.1097/INF.0000000000000332
   Novello F, 1996, J VIROL METHODS, V61, P73, DOI 10.1016/0166-0934(96)02071-X
   Pensierosoa S, 2009, P NATL ACAD SCI USA, V106, P7939, DOI 10.1073/pnas.0901702106
   Rainwater-Lovett K, 2014, JAIDS-J ACQ IMM DEF, V67, P455, DOI 10.1097/QAI.0000000000000342
   Rainwater-Lovett K, 2013, J INFECT DIS, V208, P1747, DOI 10.1093/infdis/jit404
   Rainwater-Lovett K, 2010, CLIN INFECT DIS, V51, P634, DOI 10.1086/655769
   RATNAM S, 1995, J CLIN MICROBIOL, V33, P811, DOI 10.1128/JCM.33.4.811-815.1995
   Riddell MA, 2003, B WORLD HEALTH ORGAN, V81, P701
   Scott S, 2008, INT J EPIDEMIOL, V37, P356, DOI 10.1093/ije/dyn007
   Siberry GK, 2015, CLIN INFECT DIS, V61, P988, DOI 10.1093/cid/civ440
   Simani OE, 2014, AIDS, V28, P531, DOI 10.1097/QAD.0000000000000127
   Sticchi L, 2015, HUM VACC IMMUNOTHER, V11, P263, DOI 10.4161/hv.36162
   Sutcliffe CG, 2008, LANCET INFECT DIS, V8, P477, DOI 10.1016/S1473-3099(08)70180-4
   Sutcliffe CG, 2010, LANCET INFECT DIS, V10, P630, DOI 10.1016/S1473-3099(10)70116-X
   Tejiokem MC, 2007, PLOS ONE, V2, DOI 10.1371/journal.pone.0001260
   Thaithumyanon P, 2000, Southeast Asian J Trop Med Public Health, V31, P658
   van Dijk JH, 2011, PLOS ONE, V6, DOI 10.1371/journal.pone.0019006
   van Dijk JH, 2009, BMC INFECT DIS, V9, DOI 10.1186/1471-2334-9-169
   Vigano A, 2000, AIDS, V14, P251, DOI 10.1097/00002030-200002180-00007
   WHO, 2012, GLOBAL MEASLES RUBEL
   Zipprich J, 2015, MMWR-MORBID MORTAL W, V64, P153
NR 51
TC 9
Z9 9
U1 0
U2 3
PU LIPPINCOTT WILLIAMS & WILKINS
PI PHILADELPHIA
PA TWO COMMERCE SQ, 2001 MARKET ST, PHILADELPHIA, PA 19103 USA
SN 0891-3668
EI 1532-0987
J9 PEDIATR INFECT DIS J
JI Pediatr. Infect. Dis. J.
PD MAR
PY 2017
VL 36
IS 3
BP 301
EP 306
DI 10.1097/INF.0000000000001422
PG 6
WC Immunology; Infectious Diseases; Pediatrics
WE Science Citation Index Expanded (SCI-EXPANDED)
SC Immunology; Infectious Diseases; Pediatrics
GA EL1CE
UT WOS:000394357300015
PM 27879554
OA Green Accepted
DA 2025-02-04
ER

PT J
AU Alving, CR
   Peachman, KK
   Matyas, GR
   Rao, MG
   Beck, Z
AF Alving, Carl R.
   Peachman, Kristina K.
   Matyas, Gary R.
   Rao, Mangala
   Beck, Zoltan
TI Army Liposome Formulation (ALF) family of vaccine adjuvants
SO EXPERT REVIEW OF VACCINES
LA English
DT Review
DE Vaccine adjuvant; Army Liposome Formulation; ALF; ALFA; ALFQ; AS01;
   liposomes; monophosphoryl lipid A; QS21; QS-21; malaria vaccine; HIV-1
   vaccine; diarrhea vaccine; heroin vaccine
ID MONOPHOSPHORYL-LIPID-A; MALARIA VACCINE; PHASE-I; ALUMINUM-HYDROXIDE;
   SYSTEM; ANTIBODIES; ANTIGEN; EFFICACY; POTENT; IMMUNOGENICITY
AB Introduction: From its earliest days, the US. military has embraced the use of vaccines to fight infectious diseases. The Army Liposome Formulation (ALF) has been a pivotal innovation as a vaccine adjuvant that provides excellent safety and potency and could lead to dual-use military and civilian benefits. For protection of personnel against difficult disease threats found in many areas of the world, Army vaccine scientists have created novel liposome-based vaccine adjuvants. Areas covered: ALF consists of liposomes containing saturated phospholipids, cholesterol, and monophosphoryl lipid A (MPLA) as an immunostimulant. ALF exhibited safety and strong potency in many vaccine clinical trials. Improvements based on ALF include: ALF adsorbed to aluminum hydroxide (ALFA); ALF containing QS21 saponin (ALFQ); and ALFQ adsorbed to aluminum hydroxide (ALFQA). Preclinical safety and efficacy studies with ALF, LFA, ALFQ, and ALFQA are discussed in preparation for upcoming vaccine trials targeting malaria, HIV-1, bacterial diarrhea, and opioid addiction. Expert opinion: The introduction of ALF in the 1980s stimulated commercial interest in vaccines to infectious diseases, and therapeutic vaccines to cancer, and Alzheimer's disease. It is likely that ALF, ALFA, and ALFQ, will provide momentum for new types of modern vaccines with improved efficacy and safety.
C1 [Alving, Carl R.; Peachman, Kristina K.; Matyas, Gary R.; Rao, Mangala; Beck, Zoltan] Walter Reed Army Inst Res, Lab Adjuvant & Antigen Res, US Mil HIV Res Program, 503 Robert Grant Ave, Silver Spring, MD 20910 USA.
   [Peachman, Kristina K.; Beck, Zoltan] Henry M Jackson Fdn Adv Mil Med, Bethesda, MD USA.
C3 United States Department of Defense; United States Army; Walter Reed
   Army Institute of Research (WRAIR); Henry M. Jackson Foundation for the
   Advancement of Military Medicine, Inc
RP Alving, CR (corresponding author), Walter Reed Army Inst Res, Lab Adjuvant & Antigen Res, US Mil HIV Res Program, 503 Robert Grant Ave, Silver Spring, MD 20910 USA.
EM calving@hivresearch.org
RI Matyas, Gary/AAK-6785-2021
FU Henry M. Jackson Foundation for the Advancement of Military Medicine,
   Inc. [W81XWH-182-0067]; US. Department of Defense (DOD)
   [W81XWH-182-0067]; Avant Garde award (NIH) [1DP1DA034787-01]; National
   Institute on Drug Abuse at NIH [1UG3DA048351-01]
FX This work was supported by a cooperative agreement (W81XWH-182-0067)
   between the Henry M. Jackson Foundation for the Advancement of Military
   Medicine, Inc., and the US. Department of Defense (DOD). The work was
   partially supported by an Avant Garde award (NIH grant no.
   1DP1DA034787-01) and by a cooperative agreement grant (1UG3DA048351-01)
   to GRM from the National Institute on Drug Abuse at NIH.
CR Agnetti J, 2019, BMC INFECT DIS, V19, DOI 10.1186/s12879-019-3858-x
   Alving C, 2019, US patent, Patent No. 10434167
   Alving CR, 2014, VACCINE, V32, P5382, DOI 10.1016/j.vaccine.2014.07.085
   Alving CR, 2012, EXPERT REV VACCINES, V11, P733, DOI [10.1586/ERV.12.35, 10.1586/erv.12.35]
   Alving CR, 2012, CURR OPIN IMMUNOL, V24, P310, DOI 10.1016/j.coi.2012.03.008
   Alving CR, 2002, VACCINE, V20, pS56, DOI 10.1016/S0264-410X(02)00174-3
   ALVING CR, 1986, VACCINE, V4, P166, DOI 10.1016/0264-410X(86)90005-8
   ALVING CR, 1993, ANN NY ACAD SCI, V690, P265
   Alving CR, 2015, U.S. Patent, Patent No. [9,193,739, 9193739]
   Artenstein Andrew W, 2005, Mil Med, V170, P3
   BANERJI B, 1979, J IMMUNOL, V123, P2558
   Baylor NW, 2002, VACCINE, V20, pS18, DOI 10.1016/S0264-410X(02)00166-4
   Beck Z, 2018, J CONTROL RELEASE, V275, P12, DOI 10.1016/j.jconrel.2018.02.006
   Beck Z, 2015, VACCINE, V33, P5578, DOI 10.1016/j.vaccine.2015.09.001
   Beck Z, 2015, BBA-BIOMEMBRANES, V1848, P775, DOI 10.1016/j.bbamem.2014.12.005
   BEEBE GW, 1964, AM J MED SCI, V247, P385, DOI 10.1097/00000441-196404000-00001
   Beutler B, 2003, NAT REV IMMUNOL, V3, P169, DOI 10.1038/nri1004
   Buckley PR, 2019, FRONT IMMUNOL, V10, DOI 10.3389/fimmu.2019.02150
   Burny W, 2019, VACCINE, V37, P2004, DOI 10.1016/j.vaccine.2019.02.015
   Cawlfield A, 2019, VACCINE, V37, P3793, DOI 10.1016/j.vaccine.2019.05.059
   Dimala CA, 2018, PLOS ONE, V13, DOI 10.1371/journal.pone.0209744
   Duerr R, 2019, VACCINES-BASEL, V7, DOI 10.3390/vaccines7030082
   European Medicines Agency, 2015, 1 MAL VACC REC POS S
   FRIES LF, 1992, P NATL ACAD SCI USA, V89, P358, DOI 10.1073/pnas.89.1.358
   Garcon N, 2007, EXPERT REV VACCINES, V6, P723, DOI 10.1586/14760584.6.5.723
   Genito CJ, 2017, VACCINE, V35, P3865, DOI 10.1016/j.vaccine.2017.05.070
   GlaxoSmithKline package insert for Shingrix, 2019, GLAXOSMITHKLINE PACK
   Glenn GM, 2000, NAT MED, V6, P1403, DOI 10.1038/82225
   GOLDENTHAL KL, 1993, AIDS RES HUM RETROV, V9, pS47
   Gordon SN, 2016, J IMMUNOL, V197, P2726, DOI 10.4049/jimmunol.1600674
   Grabenstein JD, 2006, EPIDEMIOL REV, V28, P3, DOI 10.1093/epirev/mxj003
   Griesenauer RH, 2017, EXPERT REV VACCINES, V16, P1253, DOI 10.1080/14760584.2017.1383159
   Harris DT, 1999, SEMIN ONCOL, V26, P439
   Haynes BF, 2012, NEW ENGL J MED, V366, P1275, DOI 10.1056/NEJMoa1113425
   Heppner DG, 1996, J INFECT DIS, V174, P361, DOI 10.1093/infdis/174.2.361
   Heppner DG, 2005, VACCINE, V23, P2243, DOI 10.1016/j.vaccine.2005.01.042
   Hervé C, 2019, NPJ VACCINES, V4, DOI 10.1038/s41541-019-0132-6
   HOMMA JY, 1985, J BIOCHEM, V98, P395, DOI 10.1093/oxfordjournals.jbchem.a135294
   Hsu DC, 2017, HUM VACC IMMUNOTHER, V13, P1018, DOI 10.1080/21645515.2016.1276138
   Hu J, 2015, EXPERT OPIN DRUG DIS, V10, P1133, DOI 10.1517/17460441.2015.1067198
   Karasavvas N, 2012, AIDS RES HUM RETROV, V28, P1444, DOI 10.1089/aid.2012.0103
   Kaslow DC, 2015, VACCINE, V33, P7425, DOI 10.1016/j.vaccine.2015.09.061
   Kim JH, 2015, ANNU REV MED, V66, P423, DOI 10.1146/annurev-med-052912-123749
   KOTANI S, 1985, INFECT IMMUN, V49, P225, DOI 10.1128/IAI.49.1.225-237.1985
   Lal H, 2015, NEW ENGL J MED, V372, P2087, DOI 10.1056/NEJMoa1501184
   Lombardo D, 2019, AIMS MATER SCI, V6, P200, DOI 10.3934/matersci.2019.2.200
   Marciani DJ, 2015, INT IMMUNOPHARMACOL, V29, P908, DOI 10.1016/j.intimp.2015.10.028
   Matyas GR, 2003, METHOD ENZYMOL, V373, P34
   Matyas GR, 2013, VACCINE, V31, P2804, DOI 10.1016/j.vaccine.2013.04.027
   McElrath MJ, 1995, SEMIN CANCER BIOL, V6, P375, DOI 10.1016/1044-579X(95)90007-1
   MEIKLEJOHN G, 1962, JAMA-J AM MED ASSOC, V179, P594, DOI 10.1001/jama.1962.03050080006002
   Mian-McCarthy S, 2012, NEW ENGL J MED, V367, P2284, DOI 10.1056/NEJMoa1208394
   Om K, 2020, ADJUVANTED HIV 1 VAC
   Ramakrishnan A, 2019, MSPHERE, V4, DOI 10.1128/mSphere.00101-19
   Rao M, 2000, ADV DRUG DELIVER REV, V41, P171, DOI 10.1016/S0169-409X(99)00064-2
   Rao M, 2018, J INFECT DIS, V218, P1541, DOI 10.1093/infdis/jiy348
   Rao M, 2011, VACCINE, V29, P873, DOI 10.1016/j.vaccine.2010.11.049
   Ratto-Kim S, 2018, FRONT IMMUNOL, V9, DOI 10.3389/fimmu.2018.01397
   Regules JA, 2016, J INFECT DIS, V214, P762, DOI 10.1093/infdis/jiw237
   Rerks-Ngarm S, 2009, NEW ENGL J MED, V361, P2209, DOI 10.1056/NEJMoa0908492
   RICHARDS RL, 1983, J IMMUNOL, V130, P1390
   RICHARDS RL, 1989, VACCINE, V7, P506, DOI 10.1016/0264-410X(89)90274-0
   Ricklin D, 2010, NAT IMMUNOL, V11, P785, DOI 10.1038/ni.1923
   RIETSCHEL ET, 1994, FASEB J, V8, P217, DOI 10.1096/fasebj.8.2.8119492
   Rolland M, 2012, NATURE, V490, P417, DOI 10.1038/nature11519
   SALK JE, 1953, JAMA-J AM MED ASSOC, V151, P1169, DOI 10.1001/jama.1953.02940140013005
   Sangha R, 2007, CLIN CANCER RES, V13, p4652S, DOI 10.1158/1078-0432.CCR-07-0213
   Seth L, 2017, VACCINE, V35, P5448, DOI 10.1016/j.vaccine.2017.02.040
   Singh P, 2019, J LIPOSOME RES, V29, P247, DOI 10.1080/08982104.2018.1538239
   Sulima A, 2018, J MED CHEM, V61, P329, DOI 10.1021/acs.jmedchem.7b01427
   Szebeni J, 2003, METHOD ENZYMOL, V373, P136
   TAKADA H, 1993, INFECT IMMUN, V61, P5252, DOI 10.1128/IAI.61.12.5252-5260.1993
   Theunis C, 2013, PLOS ONE, V8, DOI 10.1371/journal.pone.0072301
   Tokatlian T, 2019, SCIENCE, V363, P649, DOI 10.1126/science.aat9120
   Top H, 2017, PHYTOCHEMISTRY, V137, P139, DOI 10.1016/j.phytochem.2017.02.015
   Torres OB, 2018, ANAL BIOANAL CHEM, V410, P3885, DOI 10.1007/s00216-018-1060-4
   Torres OB, 2017, NPJ VACCINES, V2, DOI 10.1038/s41541-017-0013-9
   United National Office of Drugs and Crime, 2019, WORLD DRUG REP 2019, V1-5
   Van der Meeren O, 2018, NEW ENGL J MED, V379, P1621, DOI [10.1056/NEJMoa1803484, 10.1056/nejmoa1803484]
   Vandepapeliere P., 2018, United States patent., Patent No. 10143745
   Venkatesan MM, 2015, HUM VACC IMMUNOTHER, V11, P1434, DOI 10.4161/21645515.2014.986984
   VERMA JN, 1992, INFECT IMMUN, V60, P2438, DOI 10.1128/IAI.60.6.2438-2444.1992
   VOSIKA GJ, 1984, CANCER IMMUNOL IMMUN, V18, P107
   WALKER MC, 1995, AIDS RES HUM RETROV, V11, P1279, DOI 10.1089/aid.1995.11.1279
   Wang N, 2019, J CONTROL RELEASE, V303, P130, DOI 10.1016/j.jconrel.2019.04.025
   WHITE WI, 1995, VACCINE, V13, P1111, DOI 10.1016/0264-410X(94)00058-U
   Wibroe PP, 2016, J CONTROL RELEASE, V221, P1, DOI 10.1016/j.jconrel.2015.11.021
   Wieczorek L, 2015, J VIROL, V89, P7478, DOI 10.1128/JVI.00412-15
   World Health Organization, 2019, UPD RTS S MAL VACC I
   Wrona A, 2019, CURR OPIN ONCOL, V31, P18, DOI 10.1097/CCO.0000000000000493
   Xiao XR, 2017, CURR OPIN CHEM BIOL, V40, P127, DOI 10.1016/j.cbpa.2017.07.008
   Zolla-Pazner S, 2014, PLOS ONE, V9, DOI 10.1371/journal.pone.0087572
   Zollinger WD, 2012, VACCINE, V30, P712, DOI 10.1016/j.vaccine.2011.11.084
NR 93
TC 55
Z9 59
U1 2
U2 53
PU TAYLOR & FRANCIS LTD
PI ABINGDON
PA 2-4 PARK SQUARE, MILTON PARK, ABINGDON OR14 4RN, OXON, ENGLAND
SN 1476-0584
EI 1744-8395
J9 EXPERT REV VACCINES
JI Expert Rev. Vaccines
PD MAR 3
PY 2020
VL 19
IS 3
BP 279
EP 292
DI 10.1080/14760584.2020.1745636
EA APR 2020
PG 14
WC Immunology
WE Science Citation Index Expanded (SCI-EXPANDED)
SC Immunology
GA LF0IC
UT WOS:000524672900001
PM 32228108
OA Green Accepted, hybrid
DA 2025-02-04
ER

PT J
AU Östlin, P
   Braveman, P
   Dachs, JN
   Dahlgren, G
   Diderichsen, F
   Harris, E
   Howden-Chapman, P
   Labonte, R
   Loewenson, R
   McIntyre, D
   Pannarunothai, S
   Sen, G
   Whitehead, M
   Vega, J
   Irwin, A
   Panisset, U
   Valentine, N
AF Östlin, P
   Braveman, P
   Dachs, JN
   Dahlgren, G
   Diderichsen, F
   Harris, E
   Howden-Chapman, P
   Labonte, R
   Loewenson, R
   McIntyre, D
   Pannarunothai, S
   Sen, G
   Whitehead, M
   Vega, J
   Irwin, A
   Panisset, U
   Valentine, N
CA WHO Task Force Res Priorities Equi
   WHO Equity Team
TI Priorities for research to take forward the health equity policy agenda
SO BULLETIN OF THE WORLD HEALTH ORGANIZATION
LA English
DT Article
DE research; health services research; social justice; health priorities;
   health services accessibility; delivery of health care; socioeconomic
   factors; politics; public policy
ID HIV/AIDS INFECTION; LATIN-AMERICA; INEQUALITIES; CARE; VULNERABILITY;
   TUBERCULOSIS; POVERTY; MALARIA; DISEASE; LEVEL
AB Despite impressive improvements in aggregate indicators of health globally over the past few decades, health inequities between and within countries have persisted, and in many regions and countries are widening. Our recommendations regarding research priorities for health equity are based on an assessment of what information is required to gain an understanding of how to make substantial reductions in health inequities. We recommend that highest priority be given to research in five general areas: (1) global factors and processes that affect health equity and/or constrain what countries can do to address health inequities within their own borders; (2) societal and political structures and relationships that differentially affect people's chances of being healthy within a given society; (3) interrelationships between factors at the individual level and within the social context that increase or decrease the likelihood of achieving and maintaining good health; (4) characteristics of the health care system that influence health equity and (5) effective policy interventions to reduce health inequity in the first four areas.
C1 Karolinska Inst, Dept Publ Hlth Sci, S-17177 Stockholm, Sweden.
   Univ Estadual Campinas, BR-13081970 Campinas, SP, Brazil.
   Univ Liverpool, Liverpool L69 3BX, Merseyside, England.
   Univ Copenhagen, DK-1168 Copenhagen, Denmark.
   Univ Otago, Wellington Sch Med, Dunedin, New Zealand.
   Univ Saskatchewan, Saskatoon, SK S7N 0W0, Canada.
   Univ Cape Town, ZA-7700 Rondebosch, South Africa.
   Naresuan Univ, Ctr Hlth Equity Monitoring, Naresuang, Thailand.
   Univ Liverpool, Liverpool L69 3BX, Merseyside, England.
   WHO, Evidence & Informat Policy Cluster, CH-1211 Geneva, Switzerland.
C3 Karolinska Institutet; Universidade Estadual de Campinas; University of
   Liverpool; University of Copenhagen; University of Otago; University of
   Saskatchewan; University of Cape Town; Naresuan University; University
   of Liverpool; World Health Organization
RP Östlin, P (corresponding author), Karolinska Inst, Dept Publ Hlth Sci, S-17177 Stockholm, Sweden.
EM piroska.ostlin@phs.ki.se
RI Diderichsen, Finn/P-4654-2019; Labonte, Ronald/G-4229-2011; Valentine,
   Nicole/AAF-7999-2020
OI Valentine, Nicole/0000-0003-2584-2143
CR AITKEN JM, 2000, 12 EQUINET
   Almeida-Filho N, 2003, AM J PUBLIC HEALTH, V93, P2037, DOI 10.2105/AJPH.93.12.2037
   [Anonymous], 2001, WORLD HLTH REP, DOI DOI 10.1192/bjp.bp.105.020834
   BANGSER M, 2002, ENGENDERING INT HLTH
   BASU S, 2003, AIDS EMPIRE PUBLIC H
   Bates I, 2004, LANCET INFECT DIS, V4, P267, DOI 10.1016/S1473-3099(04)01002-3
   Bates L, 2004, LANCET INFECT DIS, V4, P368, DOI 10.1016/S1473-3099(04)01047-3
   BENZEVAL M, 1995, TACKLING INEQUALITES
   Braveman P, 2003, J EPIDEMIOL COMMUN H, V57, P254, DOI 10.1136/jech.57.4.254
   BRAVEMAN P, 1996, EQUITY HLTH HLTH CAR
   Braveman PA, 2003, J HEALTH POPUL NUTR, V21, P181
   CHEN CL, 2001, CHALLENGING INEQUITI
   Cornia GA, 2001, B WORLD HEALTH ORGAN, V79, P834
   Dean K., 1993, Population Health Research: Linking Theory and Methods
   Deaton A., 2004, HLTH AGE GLOBALIZATI
   DIDERICHSENF, 2001, CHALLENGING INEQUITI
   DOLLAR D, 2000, GROWTH GOOD POOR
   *EQUINET STEER COM, 2000, EQUINET POL SER, V7
   Evans T, 2001, CHALLENGING INEQUITI
   Gilson L, 2003, SOC SCI MED, V56, P1453, DOI 10.1016/S0277-9536(02)00142-9
   Gilson L, 1998, SOC SCI MED, V47, P1891
   Graham H., 2000, Understanding Health Inequalities
   GRIFFIN CC, 1992, HEALTH POLICY PLANN, V7, P177, DOI 10.1093/heapol/7.2.177
   HANSON K, 2002, ENGENDERING INT HLTH
   Howden-Chapman P, 2004, J EPIDEMIOL COMMUN H, V58, P162, DOI 10.1136/jech.2003.011569
   Kutzin J., 1995, 8 SHS WHO
   Labonte Ronald., 2004, Fatal Indifference: the G8, Africa and Global Health
   Lehto J., 1999, HLTH IMPACT ASSESSME
   McIntyre D, 2002, SOC SCI MED, V54, P1637, DOI 10.1016/S0277-9536(01)00332-X
   Muroyi R, 2003, EQUINET GEGA SADC PA
   Östlin P, 2004, B WORLD HEALTH ORGAN, V82, P740
   PADRATH A, 2003, 4 EQUINET
   Pannarunothai S, 1997, SOC SCI MED, V44, P1781, DOI 10.1016/S0277-9536(96)00287-0
   Paterson I., 2002, REDUCING INEQUALITIE
   Petticrew M, 2004, J EPIDEMIOL COMMUN H, V58, P811, DOI 10.1136/jech.2003.015289
   Russell S, 1997, INT J HEALTH SERV, V27, P359, DOI 10.2190/YHL2-F0EA-JW1M-DHEJ
   Saracci R, 1998, BRIT MED J, V316, P795, DOI 10.1136/bmj.316.7134.795
   Sen G., 2002, ENGENDERING INT HLTH
   STANDING H, 2002, ENGENDERING INT HLTH
   Standing H., 2004, Understanding the demand side in service delivery. Definitions, frameworks and tools from the health sector
   Starfield B, 2001, J EPIDEMIOL COMMUN H, V55, P452, DOI 10.1136/jech.55.7.452
   *UN MILL DEC, 2000, GEN ASS
   VANWIJK CMTG, 1995, SOC SCI MED, V40, P597
   WADE RH, 2000, GLOBALISATION LIVING, P37
   Waitzkin H, 2001, LANCET, V358, P315, DOI 10.1016/S0140-6736(01)05488-5
   Whitehead M, 2001, LANCET, V358, P833, DOI 10.1016/S0140-6736(01)05975-X
   Whitehead M, 2000, SOC SCI MED, V50, P255, DOI 10.1016/S0277-9536(99)00280-4
   *WHO, 1981, GLOB STRAT HLTH YEAR
   *WHO REG OFF EUR, 1998, HLTH 21 HLTH 21 CENT
   *WHO REG OFF EUR, 1985, TARG HLTH
NR 50
TC 76
Z9 84
U1 0
U2 16
PU WORLD HEALTH ORGANIZATION
PI GENEVA 27
PA MARKETING AND DISSEMINATION, CH-1211 GENEVA 27, SWITZERLAND
SN 0042-9686
J9 B WORLD HEALTH ORGAN
JI Bull. World Health Organ.
PD DEC
PY 2005
VL 83
IS 12
BP 948
EP 953
PG 6
WC Public, Environmental & Occupational Health
WE Science Citation Index Expanded (SCI-EXPANDED); Social Science Citation Index (SSCI)
SC Public, Environmental & Occupational Health
GA 992BB
UT WOS:000233857700017
PM 16462988
DA 2025-02-04
ER

PT J
AU Kajubi, R
   Huang, L
   Jagannathan, P
   Chamankhah, N
   Were, M
   Ruel, T
   Koss, CA
   Kakuru, A
   Mwebaza, N
   Kamya, M
   Havlir, D
   Dorsey, G
   Rosenthal, PJ
   Aweeka, FT
AF Kajubi, R.
   Huang, L.
   Jagannathan, P.
   Chamankhah, N.
   Were, M.
   Ruel, T.
   Koss, C. A.
   Kakuru, A.
   Mwebaza, N.
   Kamya, M.
   Havlir, D.
   Dorsey, G.
   Rosenthal, P. J.
   Aweeka, F. T.
TI Antiretroviral Therapy With Efavirenz Accentuates Pregnancy-Associated
   Reduction of Dihydroartemisinin-Piperaquine Exposure During Malaria
   Chemoprevention
SO CLINICAL PHARMACOLOGY & THERAPEUTICS
LA English
DT Article
ID INTERMITTENT PREVENTIVE TREATMENT; DRUG-INTERACTIONS; POPULATION
   PHARMACOKINETICS; NONPREGNANT WOMEN; DOUBLE-BLIND; HIV; METABOLISM;
   BURDEN; PLASMA; AGENTS
AB Dihydroartemisinin (DHA)-piperaquine is promising formalaria chemoprevention in pregnancy. We assessed the impacts of pregnancy and efavirenz-based antiretroviral therapy on exposure to DHA and piperaquine in pregnant Ugandan women. Intensive sampling was performed at 28 weeks gestation in 31 HIV-uninfected pregnant women, in 27 HIV-infected pregnant women receiving efavirenz, and in 30 HIV-uninfected nonpregnant women. DHA peak concentration and area under the concentration time curve (AUC(0-8hr)) were 50% and 47% lower, respectively, and piperaquine AUC(0-21d) was 40% lower in pregnant women compared to nonpregnant women. DHA AUC(0-8hr) and piperaquine AUC(0-21d) were 27% and 38% lower, respectively, in pregnant women receiving efavirenz compared to HIV-uninfected pregnant women. Exposure to DHA and piperaquine were lower among pregnant women and particularly in women on efavirenz, suggesting a need for dose modifications. The study of modified dosing strategies for these populations is urgently needed.
C1 [Kajubi, R.; Were, M.; Kakuru, A.; Mwebaza, N.; Kamya, M.] Makerere Univ, Coll Hlth Sci, Infect Dis Res Collaborat, Kampala, Uganda.
   [Kajubi, R.; Mwebaza, N.] Makerere Univ, Coll Hlth Sci, Dept Pharmacol & Therapeut, Kampala, Uganda.
   [Huang, L.; Chamankhah, N.; Aweeka, F. T.] Univ Calif San Francisco, San Francisco Gen Hosp, Dept Clin Pharm, San Francisco, CA 94143 USA.
   [Jagannathan, P.; Koss, C. A.; Havlir, D.; Dorsey, G.; Rosenthal, P. J.] Univ Calif San Francisco, San Francisco Gen Hosp, Dept Med, San Francisco, CA USA.
   [Ruel, T.] Univ Calif San Francisco, San Francisco Gen Hosp, Dept Pediat, San Francisco, CA USA.
C3 Makerere University; Makerere University; San Francisco General Hospital
   Medical Center; University of California System; University of
   California San Francisco; San Francisco General Hospital Medical Center;
   University of California System; University of California San Francisco;
   University of California System; University of California San Francisco;
   San Francisco General Hospital Medical Center
RP Aweeka, FT (corresponding author), Univ Calif San Francisco, San Francisco Gen Hosp, Dept Clin Pharm, San Francisco, CA 94143 USA.
EM fran.aweeka@ucsf.edu
RI Jagannathan, Prasanna/AAC-4176-2022
OI Jagannathan, Prasanna/0000-0001-6305-758X; KAJUBI,
   RICHARD/0000-0002-9179-9182; Huang, Liusheng/0000-0003-2702-4486;
   Kakuru, Abel/0000-0001-9941-1309
FU National Institutes of Health (NIH) [4P01HD059454-09, R01AI117001]; UCSF
   Center for AIDS Research [P30 AI022763]; Eunice Kennedy Shriver National
   Institute of Child Health and Human Development; NIH Office of the
   Director [K12HD052163] Funding Source: NIH RePORTER; National Institute
   of Allergy and Infectious Diseases [R01AI117001, T32AI060530] Funding
   Source: NIH RePORTER; National Institute of Diabetes and Digestive and
   Kidney Diseases; National Institute on Minority Health and Health
   Disparities; Eunice Kennedy Shriver National Institute of Child Health
   and Human Development; National Institute of Nursing Research
   [P30AI027763] Funding Source: NIH RePORTER; National Institute on Drug
   Abuse; National Institute of Dental and Craniofacial Research; National
   Cancer Institute; National Heart Lung and Blood Institute; National
   Institute on Aging; National Institute of Allergy and Infectious
   Diseases [P30AI027763] Funding Source: NIH RePORTER
FX The first two authors contributed equally to this work. This work was
   supported primarily by 4P01HD059454-09 and R01AI117001 funded by the
   National Institutes of Health (NIH). Additional support was provided by
   the UCSF Center for AIDS Research P30 AI022763. The investigators thank
   the staff of the Infectious Disease Research Collaboration (IDRC, based
   in Kampala, Uganda) including Catherine Tugaineyo and Bridget Nzarubara,
   as well as Tamara Clark and Melissa Conrad at UCSF. In addition, we
   thank the research staff of Dr. Aweeka's laboratory at UCSF including
   Ms. Florence Marzan, Ms. Camilla Forsman, Mr. David Gingrich, and Mr.
   Vincent Cheah for excellent analytical work for all PK results. We thank
   the families in Tororo who participated in all study procedures, without
   whose support this study would not have been possible.
CR Achan J, 2012, NEW ENGL J MED, V367, P2110, DOI 10.1056/NEJMoa1200501
   Adam I, 2012, AM J TROP MED HYG, V87, P35, DOI 10.4269/ajtmh.2012.11-0410
   Anderson GD, 2006, EXPERT OPIN DRUG MET, V2, P947, DOI 10.1517/17425255.2.6.947
   [Anonymous], 2012, UPD WHO POL REC INT
   Chaponda EB, 2015, MALARIA J, V14, DOI 10.1186/s12936-015-0866-1
   Costantine Maged M, 2014, Front Pharmacol, V5, P65, DOI 10.3389/fphar.2014.00065
   Dawes M, 2001, BEST PRACT RES CL OB, V15, P819, DOI 10.1053/beog.2001.0231
   Desai M, 2015, LANCET, V386, P2507, DOI 10.1016/S0140-6736(15)00310-4
   Dooley KE, 2008, J INFECT DIS, V198, P948, DOI 10.1086/591459
   Guillemette C, 2003, PHARMACOGENOMICS J, V3, P136, DOI 10.1038/sj.tpj.6500171
   Guyatt HL, 2001, AM J TROP MED HYG, V64, P36, DOI 10.4269/ajtmh.2001.64.36
   HHS Panel on Treatment of HIV-Infected Pregnant Women and Prevention of Perinatal Transmission, 2016, REC US ANT DRUGS PRE
   Hoglund RM, 2012, MALARIA J, V11, DOI 10.1186/1475-2875-11-398
   Huang LS, 2013, BIOANALYSIS, V5, P1501, DOI [10.4155/bio.13.91, 10.4155/BIO.13.91]
   Ilett KF, 2002, DRUG METAB DISPOS, V30, P1005, DOI 10.1124/dmd.30.9.1005
   Isoherranen N, 2013, DRUG METAB DISPOS, V41, P256, DOI 10.1124/dmd.112.050245
   Kakuru A, 2016, NEW ENGL J MED, V374, P928, DOI 10.1056/NEJMoa1509150
   Kamya MR, 2015, AM J TROP MED HYG, V92, P903, DOI 10.4269/ajtmh.14-0312
   Kjellin LL, 2014, BIOANALYSIS, V6, P3081, DOI 10.4155/bio.14.254
   Lee TMN, 2012, XENOBIOTICA, V42, P1088, DOI 10.3109/00498254.2012.693972
   Lwin KM, 2012, ANTIMICROB AGENTS CH, V56, P1571, DOI 10.1128/AAC.05877-11
   Manning J, 2014, ANTIMICROB AGENTS CH, V58, P6056, DOI 10.1128/AAC.02667-14
   Michaud V, 2012, CLIN PHARMACOL THER, V91, P475, DOI 10.1038/clpt.2011.249
   Naidoo I, 2011, PARASITOLOGY, V138, P1469, DOI 10.1017/S0031182011000746
   Parikh S, 2016, CLIN INFECT DIS, V63, P414, DOI 10.1093/cid/ciw291
   Pukrittayakamee S, 1997, EUR J CLIN PHARMACOL, V52, P487, DOI 10.1007/s002280050323
   Regazzi M, 2014, CLIN PHARMACOKINET, V53, P489, DOI 10.1007/s40262-014-0144-3
   Rijken MJ, 2011, ANTIMICROB AGENTS CH, V55, P5500, DOI 10.1128/AAC.05067-11
   Sahasrabudhe V, 2015, J INFECT DIS, V211, pS107, DOI 10.1093/infdis/jiv009
   Srinivas NR, 2016, DRUGS R&D, V16, P141, DOI 10.1007/s40268-016-0133-0
   Stek AM, 2006, AIDS, V20, P1931, DOI 10.1097/01.aids.0000247114.43714.90
   Steketee RW, 2001, AM J TROP MED HYG, V64, P28, DOI 10.4269/ajtmh.2001.64.28
   Tarning J, 2008, ANTIMICROB AGENTS CH, V52, P1052, DOI 10.1128/AAC.00955-07
   Tarning J, 2012, ANTIMICROB AGENTS CH, V56, P1997, DOI 10.1128/AAC.05756-11
   Tsague L, 2014, AIDS, V28, pS119, DOI 10.1097/QAD.0000000000000234
   van Oosterhout JJ, 2015, ANTIMICROB AGENTS CH, V59, P6175, DOI 10.1128/AAC.01193-15
   Walker PGT, 2014, LANCET GLOB HEALTH, V2, pE460, DOI 10.1016/S2214-109X(14)70256-6
   WHO, 2016, CONSOLIDATED GUIDELI
   World Health Organization, 2015, NUMB PEOPL ALL AG LI
   World Health Organization, 2015, WORLD MALARIA REPORT
NR 40
TC 35
Z9 38
U1 1
U2 3
PU WILEY
PI HOBOKEN
PA 111 RIVER ST, HOBOKEN 07030-5774, NJ USA
SN 0009-9236
EI 1532-6535
J9 CLIN PHARMACOL THER
JI Clin. Pharmacol. Ther.
PD SEP
PY 2017
VL 102
IS 3
BP 520
EP 528
DI 10.1002/cpt.664
PG 9
WC Pharmacology & Pharmacy
WE Science Citation Index Expanded (SCI-EXPANDED)
SC Pharmacology & Pharmacy
GA FC8HM
UT WOS:000407082400026
PM 28187497
OA Green Accepted, Green Submitted
DA 2025-02-04
ER

PT J
AU Sawers, L
   Stillwaggon, E
AF Sawers, Larry
   Stillwaggon, Eileen
TI Understanding the Southern African 'Anomaly': Poverty, Endemic Disease
   and HIV
SO DEVELOPMENT AND CHANGE
LA English
DT Article
ID SEXUALLY-TRANSMITTED-DISEASES; FEMALE GENITAL SCHISTOSOMIASIS;
   PLASMODIUM-FALCIPARUM MALARIA; VITAMIN-A; RISK-FACTORS; SUBTYPE-C;
   HELMINTH COINFECTION; CYTOKINE RESPONSES; LABOR MIGRATION; HEALTH-CARE
AB The epicentre of the global HIV epidemic is southern Africa. Previous explanations point to migration patterns and highly skewed income distribution, both thought to promote risky sexual behaviour. This study emphasizes the importance of common infectious and parasitic diseases that increase the likelihood of HIV transmission by increasing contagiousness and vulnerability to infection. Using multiple regression analysis on country-level data, the authors find that socio-economic variables explain statistically only one-tenth of the difference in HIV prevalence between southern Africa and other low- and middle-income countries. Measures of five cofactor infections together with the socio-economic variables, however, explain statistically about two-thirds of the southern Africa difference in HIV prevalence. They conclude that the relative affluence of countries in southern Africa and historical migration patterns have tended to mask the vulnerability of the majority of their populations who are poor and who have very high prevalence of infectious and parasitic diseases. Those diseases replicate a cycle of poverty that produces biological vulnerability through coinfections. An important implication of this research is that integrating treatment of endemic diseases with other HIV-prevention policies may be necessary to slow the spread of HIV.
C1 [Sawers, Larry] American Univ, Washington, DC 20016 USA.
   [Stillwaggon, Eileen] Gettysburg Coll, Gettysburg, PA USA.
C3 American University; Gettysburg College
RP Sawers, L (corresponding author), American Univ, Washington, DC 20016 USA.
EM lsawers@american.edu
CR Abu-Raddad LJ, 2006, SCIENCE, V314, P1603, DOI 10.1126/science.1132338
   Adimora AA, 2002, EPIDEMIOLOGY, V13, P320, DOI 10.1097/00001648-200205000-00013
   Adimora AA, 2007, AM J PUBLIC HEALTH, V97, P2230, DOI 10.2105/AJPH.2006.099069
   [Anonymous], 2008, 2008 REP GLOB AIDS E
   [Anonymous], 1997, CONFR AIDS PUBL PRIO
   [Anonymous], WORLD MAL REP
   [Anonymous], AIDS WEEKLY PLUS
   [Anonymous], 2007, REP GLOB PARTN M NEG
   [Anonymous], 2000, Mathematical Population Studies, DOI DOI 10.1080/08898480009525478
   [Anonymous], 2007, INVISIBLE CURE AFRIC
   ATTILI VR, 1983, BRIT J VENER DIS, V59, P269
   Bentwich Z, 2008, AIDS, V22, P1611, DOI 10.1097/QAD.0b013e32830a506e
   BLOLAND PB, 1995, AIDS, V9, P721, DOI 10.1097/00002030-199507000-00009
   Boily MC, 2009, LANCET INFECT DIS, V9, P118, DOI 10.1016/S1473-3099(09)70021-0
   Bonnel R, 2000, S AFR J ECON, V68, P820
   Booysen F.l. R., 2002, Acta Academica, V34, P53
   Booysen F. le R., 2003, Development Southern Africa, V20, P659, DOI 10.1080/0376835032000149298
   Borkow G, 2006, PARASITE IMMUNOL, V28, P605, DOI 10.1111/j.1365-3024.2006.00918.x
   Boulton IC, 2002, NAT IMMUNOL, V3, P229, DOI 10.1038/ni769
   Brenner BG, 2007, J INFECT DIS, V195, P951, DOI 10.1086/512088
   Brent RJ, 2006, APPL ECON, V38, P491, DOI 10.1080/00036840500392045
   Brown M, 2005, J INFECT DIS, V191, P1648, DOI 10.1086/429668
   Brummer D., 2002, Labour migration and HIV/AIDS in southern Africa
   Chan DJ, 2005, CURR HIV RES, V3, P223, DOI 10.2174/1570162054368075
   Chenine AL, 2008, PLOS NEGLECT TROP D, V2, DOI 10.1371/journal.pntd.0000265
   Clark SJ, 2007, SCAND J PUBLIC HEALT, V35, P35, DOI 10.1080/14034950701355619
   Cohen MS, 2005, J INFECT DIS, V191, P1391, DOI 10.1086/429414
   Corbett EL, 2002, LANCET, V359, P2177, DOI 10.1016/S0140-6736(02)09095-5
   Coutsoudis A, 1999, AIDS, V13, P1517, DOI 10.1097/00002030-199908200-00012
   Crush J.S., 1991, S AFRICAS LABOR EMPI, DOI DOI 10.1186/1471-2148-7-214
   Deuchert E, 2007, ANN EPIDEMIOL, V17, P237, DOI 10.1016/j.annepidem.2006.10.011
   Deuchert E, 2007, ANN EPIDEMIOL, V17, P199, DOI 10.1016/j.annepidem.2006.09.005
   Deuchert E, 2006, INT J STD AIDS, V17, P749, DOI 10.1258/095646206778691167
   Doherty IA, 2006, SEX TRANSM DIS, V33, P368, DOI 10.1097/01.olq.0000194586.66409.7a
   Herrero MD, 2007, AIDS REV, V9, P88
   Drain PK, 2004, JAIDS-J ACQ IMM DEF, V35, P407, DOI 10.1097/00126334-200404010-00011
   Elliott AM, 2003, T ROY SOC TROP MED H, V97, P103, DOI 10.1016/S0035-9203(03)90040-X
   Fawzi W, 2001, AIDS, V15, P1157, DOI 10.1097/00002030-200106150-00011
   Fawzi WW, 1998, EPIDEMIOLOGY, V9, P457, DOI 10.1097/00001648-199807000-00019
   FELDMEIER H, 1995, TROP GEOGR MED, V47, pS2
   Fleming DT, 1999, SEX TRANSM INFECT, V75, P3, DOI 10.1136/sti.75.1.3
   Friis H, 1998, EUR J CLIN NUTR, V52, P157, DOI 10.1038/sj.ejcn.1600546
   Ghani AC, 2000, SEX TRANSM DIS, V27, P579, DOI 10.1097/00007435-200011000-00006
   Gillespie S, 2007, AIDS, V21, pS5, DOI 10.1097/01.aids.0000300531.74730.72
   Gillespie S, 2007, AIDS, V21, pS1, DOI 10.1097/01.aids.0000300530.67107.45
   Gillespie Stuart., 2005, INT FOOD POLICY RES
   Gisselquist D., 2008, Points to Consider: Responses to HIV/AIDS in Africa, Asia, and the Caribbean
   Greener R, 2004, MACROECONOMICS OF HIV/AIDS, P167
   GROSSKURTH H, 1995, LANCET, V346, P530, DOI 10.1016/S0140-6736(95)91380-7
   Halperin DT, 2007, S AFR J HIV MED, P19
   Halperin DT, 2004, LANCET, V364, P4, DOI 10.1016/S0140-6736(04)16606-3
   Hargreaves JR, 2007, AIDS, V21, pS39, DOI 10.1097/01.aids.0000300534.97601.d6
   HAYES RJ, 1995, J TROP MED HYG, V98, P1
   Helleringer S, 2009, AIDS, V23, P1285, DOI 10.1097/QAD.0b013e32832aa85c
   Hoffman IF, 1999, AIDS, V13, P487, DOI 10.1097/00002030-199903110-00007
   HORWITZ S, 2001, S AFRICAN HIST J, V45, P103
   Hunter M., 2002, African Studies, V61, P99, DOI DOI 10.1080/00020180220140091
   Hunter M, 2007, SOC SCI MED, V64, P689, DOI 10.1016/j.socscimed.2006.09.015
   *ILO, 1998, LAB MIGR S AFR 1990S, V4
   Jewkes R, 2006, INT J EPIDEMIOL, V35, P1455, DOI 10.1093/ije/dyl217
   John GC, 1997, J INFECT DIS, V175, P57, DOI 10.1093/infdis/175.1.57
   John-Stewart GC, 2005, J INFECT DIS, V192, P492, DOI 10.1086/431514
   Kallestrup P, 2005, J INFECT DIS, V192, P1956, DOI 10.1086/497696
   KANYENZE G, 2004, ICFTU AFRO C MIGR LA
   Kjetland EF, 2006, AIDS, V20, P593, DOI 10.1097/01.aids.0000210614.45212.0a
   Kretzschmar M, 1996, MATH BIOSCI, V133, P165, DOI 10.1016/0025-5564(95)00093-3
   KRETZSCHMAR M, 2009, AIDS, V23, P1
   Kublin JG, 2005, LANCET, V365, P233, DOI 10.1016/S0140-6736(05)17743-5
   LAGA M, 1993, AIDS, V7, P95, DOI 10.1097/00002030-199301000-00015
   Lagarde E, 2001, AIDS, V15, P877, DOI 10.1097/00002030-200105040-00008
   Landers DV, 1996, J NUTR, V126, pS2637, DOI 10.1093/jn/126.suppl_10.2637S
   LAURENT C, 2007, ENCY INFECT DIS MODE, P45
   Lawn SD, 2000, AIDS, V14, P2437, DOI 10.1097/00002030-200011100-00004
   Leutscher P, 1998, TROP MED INT HEALTH, V3, P327, DOI 10.1046/j.1365-3156.1998.00230.x
   Lopman B, 2007, AIDS, V21, pS57, DOI 10.1097/01.aids.0000300536.82354.52
   Lurie M, 2009, LANCET, V374, P1420, DOI 10.1016/S0140-6736(09)61860-2
   Lurie MN, 2010, AIDS BEHAV, V14, P34, DOI 10.1007/s10461-009-9640-0
   Lurie MN, 2002, IMPACT MIGRATION HIV
   LURIE MN, 2004, EPIDEMIOLOGY MIGRATI
   Mah TL, 2010, AIDS BEHAV, V14, P25, DOI 10.1007/s10461-009-9617-z
   MAHAL A, 2002, J HLTH POPULATION DE, V4, P43
   Marks Shula., 2002, African Studies, V61, P13, DOI [DOI 10.1080/00020180220140055, 10.1080/00020180220140055]
   Mattson CL, 2007, SEX TRANSM DIS, V34, P731, DOI 10.1097/01.olq.0000261335.42480.89
   Mehta S, 2007, VITAM HORM, V75, P355, DOI 10.1016/s0083-6729(06)75013-0
   Mishra V., 2009, Concurrent Sexual Partnerships and HIV Infection: Evidence from National Population-Based Surveys
   Mishra V, 2007, AIDS, V21, pS17, DOI 10.1097/01.aids.0000300532.51860.2a
   Montresor A, 2001, TROP MED INT HEALTH, V6, P535, DOI 10.1046/j.1365-3156.2001.00750.x
   Morison L, 2001, AIDS, V15, pS109, DOI 10.1097/00002030-200108004-00012
   Morris M, 1997, AIDS, V11, P641, DOI 10.1097/00002030-199705000-00012
   Mwinzi PNM, 2001, J INFECT DIS, V184, P488, DOI 10.1086/322783
   Nacher M, 2002, PARASITE IMMUNOL, V24, P391, DOI 10.1046/j.1365-3024.2002.00470.x
   OPPENHEIMER E, 1998, HIV AIDS CROSS BORDE
   Over Mead., 1998, CONFRONTING AIDS, P39
   Pilcher CD, 2004, J INFECT DIS, V189, P1785, DOI 10.1086/386333
   Ping LH, 1999, J VIROL, V73, P6271, DOI 10.1128/JVI.73.8.6271-6281.1999
   Posel D, 2003, S AFR J ECON, V71, P455
   POSEL D, 2003, AFR MIGR COMP PERSP
   Potterat JJ, 2009, INT J STD AIDS, V20, P812, DOI 10.1258/ijsa.2009.009359
   *PPC, 2002, ROM M NOT
   Quinn TC, 2000, NEW ENGL J MED, V342, P921, DOI 10.1056/NEJM200003303421303
   Rainwater S, 2005, AIDS RES HUM RETROV, V21, P1060, DOI 10.1089/aid.2005.21.1060
   Rotchford K, 2000, SEX TRANSM DIS, V27, P243, DOI 10.1097/00007435-200005000-00001
   Sawers L, 2008, AIDS CARE, V20, P488, DOI 10.1080/09540120701868311
   SEMBA RD, 1994, LANCET, V343, P1593, DOI 10.1016/S0140-6736(94)93056-2
   SKELDON R, 2002, POPULATION MOBILITY
   Spira S, 2003, J ANTIMICROB CHEMOTH, V51, P229, DOI 10.1093/jac/dkg079
   Stillwaggon E, 2003, DEV CHANGE, V34, P809, DOI 10.1111/j.1467-7660.2003.00330.x
   Stillwaggon E, 2002, J DEV STUD, V38, P1, DOI 10.1080/00220380412331322561
   Stillwaggon E, 2000, S AFR J ECON, V68, P985
   STILLWAGGON E, 2010, 20 YEARS IS ENOUGH S
   Stillwaggon Eileen., 2006, AIDS and the ecology of poverty
   Sturm AW, 1998, AM J PUBLIC HEALTH, V88, P1243, DOI 10.2105/AJPH.88.8.1243
   Tàpia N, 2003, J GEN VIROL, V84, P607, DOI 10.1099/vir.0.18754-0
   Tebit DM, 2007, AIDS REV, V9, P75
   Thahane TT, 1991, UNSETTLED RELATIONSH, P65
   TSAFACK C, 2008, WHAT DRIVES HIV AIDS
   TSAFACK C, 2006, INCOME INEQUALITY HI
   TSAFACK C, 2006, GENDER INEQUALITY HI
   Walson JL, 2009, COCHRANE DB SYST REV, DOI 10.1002/14651858.CD006419.pub3
   Walson JL, 2008, AIDS, V22, P1601, DOI 10.1097/QAD.0b013e32830a502e
   Wang CC, 2001, J INFECT DIS, V183, P1017, DOI 10.1086/319287
   Webster Linda A., 1993, Morbidity and Mortality Weekly Report, V42, P21
   Wellings K, 2006, LANCET, V368, P1706, DOI 10.1016/S0140-6736(06)69479-8
   Whitworth J, 2000, LANCET, V356, P1051, DOI 10.1016/S0140-6736(00)02727-6
   *WHO, 2008, CURR EST TOT NUMB IN
   *WHO, 2004, GLOB BURD DIS EST 20
   *WHO, 2009, PCT DAT
   Wolday D, 2004, AIDS, V18, P781, DOI 10.1097/00002030-200403260-00009
   Wolday D, 2002, JAIDS-J ACQ IMM DEF, V31, P56, DOI 10.1097/00126334-200209010-00008
   Woodward B, 1998, NUTR REV, V56, pS84
   World Health Organization,, World health report 2002-Reducing risk, promoting healthy life Grneva
   Xiao LH, 1998, J INFECT DIS, V177, P437, DOI 10.1086/514212
   Zuma K, 2003, INT J STD AIDS, V14, P814, DOI 10.1258/095646203322556147
NR 133
TC 14
Z9 19
U1 0
U2 13
PU WILEY
PI HOBOKEN
PA 111 RIVER ST, HOBOKEN 07030-5774, NJ USA
SN 0012-155X
EI 1467-7660
J9 DEV CHANGE
JI Dev. Change
PD MAR
PY 2010
VL 41
IS 2
BP 195
EP 224
DI 10.1111/j.1467-7660.2010.01639.x
PG 30
WC Development Studies
WE Social Science Citation Index (SSCI)
SC Development Studies
GA 583DG
UT WOS:000276652500001
OA Green Published
DA 2025-02-04
ER

PT J
AU Sack, B
   Kappe, SHI
   Sather, DN
AF Sack, Brandon
   Kappe, Stefan H. I.
   Sather, D. Noah
TI Towards functional antibody-based vaccines to prevent pre-erythrocytic
   malaria infection
SO EXPERT REVIEW OF VACCINES
LA English
DT Article
DE Malaria; vaccine; antibody; pre-erythrocytic; immunology; plasmodium
ID FALCIPARUM CIRCUMSPOROZOITE-PROTEIN; PLASMODIUM-FALCIPARUM;
   IMMUNE-RESPONSE; SPOROZOITE CHALLENGE; NEUTRALIZING ANTIBODIES; STERILE
   PROTECTION; CANDIDATE VACCINE; T-CELLS; HIV-1; EFFICACY
AB Introduction: An effective malaria vaccine would be considered a milestone of modern medicine, yet has so far eluded research and development efforts. This can be attributed to the extreme complexity of the malaria parasites, presenting with a multi-stage life cycle, high genome complexity and the parasite's sophisticated immune evasion measures, particularly antigenic variation during pathogenic blood stage infection. However, the pre-erythrocytic (PE) early infection forms of the parasite exhibit relatively invariant proteomes, and are attractive vaccine targets as they offer multiple points of immune system attack.Areas covered: We cover the current state of and roadblocks to the development of an effective, antibody-based PE vaccine, including current vaccine candidates, limited biological knowledge, genetic heterogeneity, parasite complexity, and suboptimal preclinical models as well as the power of early stage clinical models.Expert commentary: PE vaccines will need to elicit broad and durable immunity to prevent infection. This could be achievable if recent innovations in studying the parasites' infection biology, rational vaccine selection and design as well as adjuvant formulation are combined in a synergistic and multipronged approach. Improved preclinical assays as well as the iterative testing of vaccine candidates in controlled human malaria infection trials will further accelerate this effort.
C1 [Sack, Brandon; Kappe, Stefan H. I.; Sather, D. Noah] Ctr Infect Dis Res, Seattle, WA USA.
   [Kappe, Stefan H. I.] Univ Washington, Dept Global Hlth, Seattle, WA 98195 USA.
C3 Center for Infectious Disease Research; Walter Reed Army Institute of
   Research (WRAIR); University of Washington; University of Washington
   Seattle
RP Kappe, SHI; Sather, DN (corresponding author), 307 Westlake Ave N, Seattle, WA 98109 USA.
EM Noah.sather@CIDResearch.org
OI Kappe, Stefan/0000-0003-1540-1731
FU National Institutes of Health; NIAID
FX This paper was funded by the National Institutes of Health and the
   NIAID.
CR Agnandji ST, 2011, NEW ENGL J MED, V365, P1863, DOI 10.1056/NEJMoa1102287
   Aguiar JC, 2004, GENOME RES, V14, P2076, DOI 10.1101/gr.2416604
   Aguiar Joao C, 2015, PLoS One, V10, pe0136109, DOI 10.1371/journal.pone.0136109
   Amino R, 2008, CELL HOST MICROBE, V3, P88, DOI 10.1016/j.chom.2007.12.007
   ANKER R, 1990, EUR J IMMUNOL, V20, P2757, DOI 10.1002/eji.1830201233
   Apostólico JD, 2016, J IMMUNOL RES, V2016, DOI 10.1155/2016/1459394
   Arduin E, 2015, MOL IMMUNOL, V63, P456, DOI 10.1016/j.molimm.2014.09.017
   Audran R, 2009, PLOS ONE, V4, DOI 10.1371/journal.pone.0007304
   Azuma H, 2007, NAT BIOTECHNOL, V25, P903, DOI 10.1038/nbt1326
   Ballou WR, 2009, PARASITE IMMUNOL, V31, P492, DOI 10.1111/j.1365-3024.2009.01143.x
   Behet MC, 2014, MALARIA J, V13, DOI 10.1186/1475-2875-13-136
   Bergmann-Leitner ES, 2011, VACCINE, V29, P5940, DOI 10.1016/j.vaccine.2011.06.053
   Bergmann-Leitner ES, 2010, PLOS ONE, V5, DOI 10.1371/journal.pone.0012294
   Blaauboer SM, 2015, ELIFE, V4, DOI 10.7554/eLife.06670
   Bojang KA, 2001, LANCET, V358, P1927, DOI 10.1016/S0140-6736(01)06957-4
   Bonsignori M, 2012, TRENDS MICROBIOL, V20, P532, DOI 10.1016/j.tim.2012.08.011
   Burton DR, 2015, NAT IMMUNOL, V16, P571, DOI 10.1038/ni.3158
   Butler NS, 2012, TRENDS IMMUNOL, V33, P247, DOI 10.1016/j.it.2012.02.001
   Carey Allison F, 2013, Methods Mol Biol, V923, P371
   CARLISLE KM, 1992, GUT, V33, P92, DOI 10.1136/gut.33.1.92
   Cha SJ, 2016, J EXP MED, V213, P2099, DOI 10.1084/jem.20160059
   CHAROENVIT Y, 1995, EXP PARASITOL, V80, P419, DOI 10.1006/expr.1995.1054
   Chen L, 2009, SCIENCE, V326, P1123, DOI 10.1126/science.1175868
   Ciocca L, 2016, J ORAL IMPLANTOL, V42, P184, DOI 10.1563/aaid-joi-D-14-00302
   Clemens J, 2016, NEW ENGL J MED, V374, P2596, DOI 10.1056/NEJMe1606007
   Coppi A, 2011, J EXP MED, V208, P341, DOI 10.1084/jem.20101488
   Cummings JF, 2010, VACCINE, V28, P5135, DOI 10.1016/j.vaccine.2009.08.046
   Deal C, 2014, P NATL ACAD SCI USA, V111, P12528, DOI 10.1073/pnas.1407362111
   Derking R, 2015, PLOS PATHOG, V11, DOI 10.1371/journal.ppat.1004767
   Didierlaurent AM, 2017, EXPERT REV VACCINES, V16, P55, DOI 10.1080/14760584.2016.1213632
   Dolo A, 1999, PARASSITOLOGIA, VOL 41, NOS 1-3, SEPTEMBER 1999, P425
   Doud MB, 2012, P NATL ACAD SCI USA, V109, P7817, DOI 10.1073/pnas.1205737109
   Douglas DN, 2010, PLOS ONE, V5, DOI 10.1371/journal.pone.0009209
   Duffy D, 2014, IMMUNITY, V40, P436, DOI 10.1016/j.immuni.2014.03.002
   Escolano A, 2016, CELL, V166, P1445, DOI 10.1016/j.cell.2016.07.030
   Espinosa DA, 2015, J INFECT DIS, V212, P1111, DOI 10.1093/infdis/jiv154
   Felgner PL, 2013, SCI REP-UK, V3, DOI 10.1038/srep03549
   Foquet L, 2014, J CLIN INVEST, V124, P140, DOI 10.1172/JCI70349
   Gautam R, 2016, NATURE, V533, P105, DOI 10.1038/nature17677
   Genton B, 2010, VACCINE, V28, P6573, DOI 10.1016/j.vaccine.2010.07.067
   GORDON DM, 1995, J INFECT DIS, V171, P1576, DOI 10.1093/infdis/171.6.1576
   Gorman J, 2016, NAT STRUCT MOL BIOL, V23, P81, DOI 10.1038/nsmb.3144
   Gregson AL, 2008, PLOS ONE, V3, DOI 10.1371/journal.pone.0001556
   Harupa A, 2014, INFECT IMMUN, V82, P4643, DOI 10.1128/IAI.01800-14
   Herrera R, 2015, INFECT IMMUN, V83, P3771, DOI 10.1128/IAI.02676-14
   Hessell AJ, 2007, NATURE, V449, P101, DOI 10.1038/nature06106
   HOLLINGDALE MR, 1984, J IMMUNOL, V132, P909
   Ishizuka AS, 2016, NAT MED, V22, P614, DOI 10.1038/nm.4110
   Jde S. Apostolico, 2016, PLOS ONE, V11
   Joyce MG, 2016, NAT STRUCT MOL BIOL, V23, P811, DOI 10.1038/nsmb.3267
   Kariu T, 2006, MOL MICROBIOL, V59, P1369, DOI 10.1111/j.1365-2958.2005.05024.x
   Kebaier C, 2009, PLOS PATHOG, V5, DOI 10.1371/journal.ppat.1000399
   Keitany GJ, 2014, INFECT IMMUN, V82, P5143, DOI 10.1128/IAI.02320-14
   Kester KE, 2008, VACCINE, V26, P2191, DOI 10.1016/j.vaccine.2008.02.048
   Kester KE, 2014, VACCINE, V32, P6683, DOI 10.1016/j.vaccine.2014.06.033
   Khan N, 2016, SCI REP-UK, V6, DOI 10.1038/srep19084
   KHUSMITH S, 1991, SCIENCE, V252, P715, DOI 10.1126/science.1827210
   Kublin JG, 2017, SCI TRANSL MED, V9, DOI 10.1126/scitranslmed.aad9099
   Kwong PD, 2011, CSH PERSPECT MED, V1, DOI 10.1101/cshperspect.a007278
   Lambrecht BN, 2009, CURR OPIN IMMUNOL, V21, P23, DOI 10.1016/j.coi.2009.01.004
   Ledgerwood JE, 2015, CLIN EXP IMMUNOL, V182, P289, DOI 10.1111/cei.12692
   Lee S, 2015, IMMUNE NETW, V15, P51, DOI 10.4110/in.2015.15.2.51
   Lindner SE, 2013, MOL CELL PROTEOMICS, V12, P1127, DOI 10.1074/mcp.M112.024505
   Liu WM, 2014, NAT COMMUN, V5, DOI 10.1038/ncomms4346
   Liu WM, 2010, NATURE, V467, P420, DOI 10.1038/nature09442
   López JA, 2001, EUR J IMMUNOL, V31, P1989, DOI 10.1002/1521-4141(200107)31:7<1989::AID-IMMU1989>3.0.CO;2-M
   Lynch RM, 2015, SCI TRANSL MED, V7, DOI 10.1126/scitranslmed.aad5752
   Marrack P, 2009, NAT REV IMMUNOL, V9, P287, DOI 10.1038/nri2510
   Mata E, 2013, BIOMED RES INT, V2013, DOI 10.1155/2013/282913
   McLellan JS, 2011, NATURE, V480, P336, DOI 10.1038/nature10696
   McLellan JS, 2011, J MOL BIOL, V409, P853, DOI 10.1016/j.jmb.2011.04.044
   Mian-McCarthy S, 2012, NEW ENGL J MED, V367, P2284, DOI 10.1056/NEJMoa1208394
   MINOR TE, 1981, J CLIN MICROBIOL, V13, P388, DOI 10.1128/JCM.13.2.388-389.1981
   Nahrendorf W, 2014, J INFECT DIS, V210, P1981, DOI 10.1093/infdis/jiu354
   Neafsey DE, 2015, NEW ENGL J MED, V373, P2025, DOI 10.1056/NEJMoa1505819
   Olotu A, 2016, NEW ENGL J MED, V374, P2519, DOI 10.1056/NEJMoa1515257
   Pancera M, 2014, NATURE, V514, P455, DOI 10.1038/nature13808
   Peng K, 2016, CELL MICROBIOL, V18, P1739, DOI 10.1111/cmi.12608
   Penny MA, 2016, LANCET, V387, P367, DOI 10.1016/S0140-6736(15)00725-4
   Polhemus ME, 2009, PLOS ONE, V4, DOI 10.1371/journal.pone.0006465
   Qian F, 2015, VACCINE, V33, P2038, DOI 10.1016/j.vaccine.2015.03.006
   Rappuoli R, 2016, J EXP MED, V213, P469, DOI 10.1084/jem.20151960
   Rathore D, 2005, J BIOL CHEM, V280, P20524, DOI 10.1074/jbc.M414254200
   Regules JA, 2016, J INFECT DIS, V214, P762, DOI 10.1093/infdis/jiw237
   Richie TL, 2015, VACCINE, V33, P7452, DOI 10.1016/j.vaccine.2015.09.096
   Roestenberg M, 2009, NEW ENGL J MED, V361, P468, DOI 10.1056/NEJMoa0805832
   Rosenbloom Mark, 2002, Am J Ther, V9, P5, DOI 10.1097/00045391-200201000-00003
   Sack BK, 2014, INFECT IMMUN, V82, P808, DOI 10.1128/IAI.01249-13
   Samo M, 2016, VACCINE, V34, P1193, DOI 10.1016/j.vaccine.2016.01.024
   Sather DN, 2009, J VIROL, V83, P757, DOI 10.1128/JVI.02036-08
   Schats R, 2015, PLOS ONE, V10, DOI 10.1371/journal.pone.0124243
   Schoofs T, 2016, SCIENCE, V352, P997, DOI 10.1126/science.aaf0972
   Seder RA, 2013, SCIENCE, V341, P1359, DOI 10.1126/science.1241800
   Sinnis P, 2012, SEMIN IMMUNOPATHOL, V3, P275
   Sinnis P, 2008, FUTURE MICROBIOL, V3, P275, DOI 10.2217/17460913.3.3.275
   Sinnis Photini, 2013, Methods Mol Biol, V923, P385
   Skardal A, 2016, DRUG DISCOV TODAY, V21, P1399, DOI 10.1016/j.drudis.2016.07.003
   Sok D, 2016, SCIENCE, V353, P1557, DOI 10.1126/science.aah3945
   Sparrow E, 2016, VACCINE, V34, P5442, DOI 10.1016/j.vaccine.2016.08.057
   Stamatatos L, 2009, NAT MED, V15, P866, DOI 10.1038/nm.1949
   Steel RWJ, 2017, CLIN VACCINE IMMUNOL, V24, DOI 10.1128/CVI.00445-16
   Steichen JM, 2016, IMMUNITY, V45, P483, DOI 10.1016/j.immuni.2016.08.016
   STEWART MJ, 1986, INFECT IMMUN, V51, P859, DOI 10.1128/IAI.51.3.859-864.1986
   Stoute JA, 1997, NEW ENGL J MED, V336, P86, DOI 10.1056/NEJM199701093360202
   Swearingen KE, 2016, PLOS PATHOG, V12, DOI 10.1371/journal.ppat.1005606
   Thompson LJ, 2016, NAT IMMUNOL, V17, P297, DOI 10.1038/ni.3329
   Tinto H, 2015, LANCET, V386, P31, DOI 10.1016/S0140-6736(15)60721-8
   Tse SW, 2014, J INFECT DIS, V210, P1508, DOI 10.1093/infdis/jiu281
   Vanderberg JP, 2004, INT J PARASITOL, V34, P991, DOI 10.1016/j.ijpara.2004.05.005
   Walther M, 2005, VACCINE, V23, P857, DOI 10.1016/j.vaccine.2004.08.020
   Wang RB, 1996, J IMMUNOL, V157, P4061
   Wijayalath W, 2014, MALARIA J, V13, DOI 10.1186/1475-2875-13-386
   Wilson EM, 2014, STEM CELL RES, V13, P404, DOI 10.1016/j.scr.2014.08.006
   Yilmaz B, 2014, CELL, V159, P1277, DOI 10.1016/j.cell.2014.10.053
NR 114
TC 10
Z9 10
U1 0
U2 18
PU TAYLOR & FRANCIS LTD
PI ABINGDON
PA 2-4 PARK SQUARE, MILTON PARK, ABINGDON OR14 4RN, OXON, ENGLAND
SN 1476-0584
EI 1744-8395
J9 EXPERT REV VACCINES
JI Expert Rev. Vaccines
PD MAY
PY 2017
VL 16
IS 5
BP 403
EP 414
DI 10.1080/14760584.2017.1295853
PG 12
WC Immunology
WE Science Citation Index Expanded (SCI-EXPANDED)
SC Immunology
GA ES4VH
UT WOS:000399533100002
PM 28277097
DA 2025-02-04
ER

PT J
AU Shimelis, T
   Tadesse, BT
   Gebriel, FW
   Crump, JA
   Schierhout, G
   Dittrich, S
   Kaldor, JM
   Nery, SV
AF Shimelis, Techalew
   Tadesse, Birkneh Tilahun
   Gebriel, Fitsum W.
   Crump, John A.
   Schierhout, Gill
   Dittrich, Sabine
   Kaldor, John M.
   Vaz Nery, Susana
TI Aetiology of acute febrile illness among children attending a tertiary
   hospital in southern Ethiopia
SO BMC INFECTIOUS DISEASES
LA English
DT Article
DE Malaria; Aetiologies; Acute febrile illness; Bacteraemia; Urinary tract
   infection
ID URINARY-TRACT-INFECTIONS; DIAGNOSIS; FEVER; INFANTS; SURVEILLANCE;
   RESISTANCE; MALARIA; AFRICA
AB BackgroundThe diagnosis of non-malarial aetiologies, which now represent the majority of febrile illnesses, has remained problematic in settings with limited laboratory capacity. We aimed to describe common aetiologies of acute febrile illness among children in a setting where malaria transmission has declined.MethodsA prospective cross-sectional study was conducted among children aged at least 2months and under 13years presenting with fever (temperature of >= 37.5 degrees C or a history of fever in the past 48h) to Hawassa Comprehensive Specialized Hospital, southern Ethiopia, from May 2018 through February 2019. Clinical and demographic data were gathered for consecutive participants, and malaria microscopy, HIV testing, and blood and urine cultures were performed regardless of clinical presentation. Additionally, stool analyses (culture and rotavirus/adenovirus RDT) and throat swab for group A Streptococcus (GAS) and urine Streptococcus pneumoniae were performed by RDTs for children with specific conditions. The antimicrobial susceptibility of bacterial isolates was determined using disc diffusion method.ResultsDuring the study period 433 children were recruited, median age 20months (range, 2months - 12years) and 178 (41.1%) female. Malaria was diagnosed in 14 (3.2%) of 431 children, and 3 (0.7%) had HIV infection. Bacteraemia or fungaemia was detected in 27 (6.4%) of 421 blood cultures, with Staphylococcus aureus isolated in 16 (3.8%). Urinary tract infections (UTIs) were detected in 74 (18.4%) of 402, with Escherichia coli isolated in 37 (9.2%). Among 56 children whose stool specimens were tested, 14 (25%) were positive for rotavirus, 1 (1.8%) for Salmonella Paratyphi A, and 1 (1.8%) for Shigella dysenteriae. Among those with respiratory symptoms, a throat swab test for GAS and urine test for S. pneumoniae were positive in 28 (15.8%) of 177 and 31 (17.0%) of 182, respectively. No test was positive for a pathogen in 266 (61.4%) of 433 participants. Bacterial isolates were frequently resistant to ampicillin, trimethoprim-sulfamethoxazole, tetracycline, and amoxicillin and clavulanic acid.ConclusionOur results showed low proportions of malaria and bacteraemia among febrile children. In contrast, the frequent detection of UTI emphasize the need to support enhanced diagnostic capacity to ensure appropriate antimicrobial intervention.
C1 [Shimelis, Techalew; Kaldor, John M.; Vaz Nery, Susana] Univ New South Wales, Kirby Inst, Sydney, NSW, Australia.
   [Shimelis, Techalew; Tadesse, Birkneh Tilahun; Gebriel, Fitsum W.] Hawassa Univ, Coll Med & Hlth Sci, Hawassa, Ethiopia.
   [Crump, John A.] Univ Otago, Ctr Int Hlth, Dunedin, New Zealand.
   [Schierhout, Gill] George Inst Global Hlth, Sydney, NSW, Australia.
   [Dittrich, Sabine] Fdn Innovat New Diagnost, Geneva, Switzerland.
   [Dittrich, Sabine] Univ Oxford, Nuffield Dept Med, Oxford, England.
C3 University of New South Wales Sydney; Kirby Institute; Hawassa
   University; University of Otago; University of Sydney; George Institute
   for Global Health; Foundation For Innovative New Diagnostics; University
   of Oxford
RP Shimelis, T (corresponding author), Univ New South Wales, Kirby Inst, Sydney, NSW, Australia.; Shimelis, T (corresponding author), Hawassa Univ, Coll Med & Hlth Sci, Hawassa, Ethiopia.
EM twoldekiros@kirby.unsw.edu.au
RI Crump, John/AAZ-6412-2020; Shimelis, Techalew/AFL-2401-2022
OI Schierhout, Gill/0000-0002-6399-7624; Tadesse, Birkneh
   Tilahun/0000-0003-4005-8605; Shimelis, Techalew/0000-0003-3531-0482
FU Foundation for Innovative New Diagnostics (FIND); UK DFID
FX Support for this project was provided through funding from The
   Foundation for Innovative New Diagnostics (FIND) with support from UK
   DFID overseas development funding.
CR Agency FDRoECS, 2013, POP PROJ ETH ALL REG
   [Anonymous], 2016, M100S CLSI
   [Anonymous], 2006, DISTRICT LAB PRACTIC
   [Anonymous], who held a "sensitive"position on a contract award review panel with considerable discretion and influence in
   [Anonymous], 2017, MAL PREV WORKS LETS
   BAUER AW, 1966, AM J CLIN PATHOL, V45, P493
   Belete MD, 2017, CLIMATE, V5, DOI 10.3390/cli5010021
   Bin Zaman S, 2017, CUREUS J MED SCIENCE, V9, DOI 10.7759/cureus.1403
   Crump JA, 2015, PLOS NEGLECT TROP D, V9, DOI 10.1371/journal.pntd.0004040
   Crump JA, 2014, T ROY SOC TROP MED H, V108, P61, DOI 10.1093/trstmh/trt120
   Crump JA, 2011, TROP MED INT HEALTH, V16, P830, DOI 10.1111/j.1365-3156.2011.02774.x
   D'Acremont V, 2014, NEW ENGL J MED, V370, P809, DOI 10.1056/NEJMoa1214482
   d'Acremont V, 2010, CLIN INFECT DIS, V51, P506, DOI 10.1086/655688
   Damtie D, 2020, VIRUSES-BASEL, V12, DOI 10.3390/v12010062
   Deribew A, 2017, MALARIA J, V16, DOI 10.1186/s12936-017-1919-4
   Elfving K, 2016, PLOS ONE, V11, DOI 10.1371/journal.pone.0146054
   Ethiopian Public Health Institute, 2016, ETH NAT MAL IND SURV
   Ethiopian Public Health Institute, ETH MIN DEM HLTH SUR
   Federal Ministry of Health, 2016, PED HOSP CAR ETH POC
   Federal Ministry of Health, ETH POP BAS HIV IMP
   Girum T, 2019, TROP DIS TRAVEL MED, V5, DOI 10.1186/s40794-019-0090-z
   Hall KK, 2006, CLIN MICROBIOL REV, V19, P788, DOI 10.1128/CMR.00062-05
   Hildenwall H, 2016, TROP MED INT HEALTH, V21, P149, DOI 10.1111/tmi.12635
   Ibrahim RA, 2018, AFR J LAB MED, V7, DOI 10.4102/ajlm.v7i2.770
   Kasim OF, 2018, AIR SOIL WATER RES, V11, DOI 10.1177/1178622117752138
   Kiemde F, 2018, INFECT DIS POVERTY, V7, DOI 10.1186/s40249-018-0442-3
   Mahende C, 2014, PLOS ONE, V9, DOI 10.1371/journal.pone.0104197
   Marks F, 2017, LANCET GLOB HEALTH, V5, pE310, DOI 10.1016/S2214-109X(17)30022-0
   Masaninga F, 2012, MALARIA J, V11, DOI 10.1186/1475-2875-11-341
   Mawili-Mboumba DP, 2013, MALARIA J, V12, DOI 10.1186/1475-2875-12-3
   Medernach RL, 2018, INFECT DIS CLIN N AM, V32, P1, DOI 10.1016/j.idc.2017.11.001
   Mitiku E, 2018, ETHIOP J HEALTH SCI, V28, P187, DOI 10.4314/ejhs.v28i2.10
   NATHAN DG, 1981, HEMATOLOGY INFANCY C
   Negash AA, 2019, OPEN FORUM INFECT DI, V6, DOI 10.1093/ofid/ofz029
   Nigussie B, 2019, ETHIOP J HEALTH SCI, V29, P811, DOI 10.4314/ejhs.v29i1.2
   O'Meara WP, 2015, AM J TROP MED HYG, V92, P1030, DOI [10.4269/ajtmh.14-0560, 10.4269/ajtmh.14.0560]
   Opota O, 2015, CLIN MICROBIOL INFEC, V21, P313, DOI 10.1016/j.cmi.2015.01.003
   Reiner RC Jr, 2019, JAMA PEDIATR, V173, DOI 10.1001/jamapediatrics.2019.0337
   Roberts KB, 2011, PEDIATRICS, V128, P595, DOI 10.1542/peds.2011-1330
   Robinson JL, 2014, PAED CHILD HEALT-CAN, V19, P315, DOI 10.1093/pch/19.6.315
   Taffese HS, 2018, INFECT DIS POVERTY, V7, DOI 10.1186/s40249-018-0487-3
   Teferi M, 2019, CLIN INFECT DIS, V69, pS483, DOI 10.1093/cid/ciz620
   Tesfaw G., 2015, Egypt. J. Ear Nose Throat Allied Sci, V16, P35, DOI [10.1016/j.ejenta.2015.02.001, DOI 10.1016/J.EJENTA.2015.02.001]
   White B, 2011, AM FAM PHYSICIAN, V83, P409
   Winskill P, 2011, MALARIA J, V10, DOI 10.1186/1475-2875-10-98
   World Health Organization, CHILDR RED MORT 2017
NR 46
TC 7
Z9 8
U1 0
U2 2
PU BMC
PI LONDON
PA CAMPUS, 4 CRINAN ST, LONDON N1 9XW, ENGLAND
EI 1471-2334
J9 BMC INFECT DIS
JI BMC Infect. Dis.
PD NOV 30
PY 2020
VL 20
IS 1
AR 903
DI 10.1186/s12879-020-05635-x
PG 12
WC Infectious Diseases
WE Science Citation Index Expanded (SCI-EXPANDED)
SC Infectious Diseases
GA PB7HK
UT WOS:000596487600005
PM 33256629
OA gold, Green Published
DA 2025-02-04
ER

PT J
AU Ashburn, K
   Antelman, G
   N'Goran, MK
   Jahanpour, O
   Yemaneberhan, A
   Kouakou, BN
   Kazemi, E
   Duffy, M
   Adama, P
   Kajoka, D
   Coombs, A
   Tayag, J
   Sullivan, D
   Vrazo, A
AF Ashburn, Kim
   Antelman, Gretchen
   N'Goran, Marc Kouadio
   Jahanpour, Ola
   Yemaneberhan, Aida
   Kouakou, Bernard N'Guessan
   Kazemi, Erin
   Duffy, Malia
   Adama, Pongathie
   Kajoka, Deborah
   Coombs, Alexandra
   Tayag, Josef
   Sullivan, David
   Vrazo, Alex
TI Willingness to use HIV self-test kits and willingness to pay among urban
   antenatal clients in Cote d'Ivoire and Tanzania: a cross-sectional study
SO TROPICAL MEDICINE & INTERNATIONAL HEALTH
LA English
DT Article
DE cross-sectional survey; HIV self-test kit; willingness to pay;
   acceptability; antenatal clients; Tanzania; Cote d'Ivoire
ID WOMEN; KENYA; CARE
AB Objectives To generate evidence on willingness to use HIV self-test kits and willingness to pay among antenatal care clients in public and private facilities in Cote d'Ivoire and Tanzania. Methods Cross-sectional survey data were collected from 414 clients recruited from 35 high-volume facilities in Cote d'Ivoire and from 385 clients in 33 high-volume facilities in Tanzania. Surveys covered willingness to use HIV self-test kits, prices clients were willing to pay, advantages and disadvantages and views on specific qualities of HIV self-tests. Market data on availability of proxy self-testing products (e.g. pregnancy and malaria tests) and attitudes of pharmacists towards HIV self-test kits were collected from 51 pharmacies in Cote d'Ivoire and 59 in Tanzania. Results Willingness to use HIV self-test kits was 65% in Cote d'Ivoire and 69% in Tanzania. Median ideal prices women would pay ranged from USD 1.77 in Cote d'Ivoire to USD 0.87 in Tanzania. Proxy self-test kits were available in pharmacies, and interest was high in stocking HIV self-test kits. Conclusions Implications for national HIV self-test policy and planning include keeping prices low, providing psychological and HIV counselling, and ensuring linkage to HIV care and treatment services. Private pharmacies will play a key role in providing access to HIV self-test kits.
C1 [Ashburn, Kim; Yemaneberhan, Aida; Kazemi, Erin] Elizabeth Glaser Pediat AIDS Fdn, Washington, DC USA.
   [Antelman, Gretchen; Jahanpour, Ola] Elizabeth Glaser Pediat AIDS Fdn, Dar Es Salaam, Tanzania.
   [N'Goran, Marc Kouadio; Kouakou, Bernard N'Guessan] Elizabeth Glaser Pediat AIDS Fdn, Adibjan, Cote Ivoire.
   [Duffy, Malia; Coombs, Alexandra] JSI Res & Training Inst Inc, Arlington, VA USA.
   [Adama, Pongathie] Minist Hlth, Abdijan, Cote Ivoire.
   [Kajoka, Deborah] Minist Community Dev Gender Elderly & Children, Dar Es Salaam, Tanzania.
   [Tayag, Josef; Sullivan, David; Vrazo, Alex] US Agcy Int Dev, Washington, DC 20523 USA.
C3 Ministere de la Sante, de l'Hygiene Publique; United States Agency for
   International Development (USAID)
RP Ashburn, K; Yemaneberhan, A (corresponding author), 1140 Connecticut Ave NW,Suite 200, Washington, DC 20036 USA.
EM kashburn@pedaids.org; aberhan@pedaids.org
RI Duffy, Malia/ABD-8022-2020; Farid, Ola/GYV-5910-2022
OI Antelman, Gretchen/0000-0001-7906-9964
FU President's Plan for AIDS Relief (PEPFAR) with the U.S. Agency for
   International Development (USAID) under the terms of the cooperative
   agreement 'Strengthening High Impact Interventions for an AIDS-free
   Generation' (AIDSFree) [AID-OAA-A-14-00046]
FX This programme evaluation was funded by the generous support of the
   American people through the President's Plan for AIDS Relief (PEPFAR)
   with the U.S. Agency for International Development (USAID) under the
   terms of the cooperative agreement 'Strengthening High Impact
   Interventions for an AIDS-free Generation' (AIDSFree), number
   AID-OAA-A-14-00046. The contents are the responsibility of AIDSFree and
   do not necessarily reflect the views of USAID, PEPFAR, or the United
   States Government.
CR [Anonymous], GLOB AIDS UPD 2018 M
   [Anonymous], CDCHRANE DATABASE SY
   [Anonymous], HIV RAP DIAGN SELF T
   [Anonymous], 2017, 90-90-90: An ambitious treatment target to help end the AIDS epidemic
   Choko AT, 2015, PLOS MED, V12, DOI 10.1371/journal.pmed.1001873
   Choko AT, 2017, J INT AIDS SOC, V20, DOI 10.7448/IAS.20.1.21610
   Dovel K, 2015, AIDS, V29, P1123, DOI 10.1097/QAD.0000000000000655
   Gichangi A, 2018, JAIDS-J ACQ IMM DEF, V79, P467, DOI 10.1097/QAI.0000000000001838
   Hlongwa M, 2020, AJAR-AFR J AIDS RES, V19, P13, DOI 10.2989/16085906.2020.1725071
   Indravudh PP, 2018, CURR OPIN INFECT DIS, V31, P14, DOI 10.1097/QCO.0000000000000426
   Jennings L., 2017, Journal of AIDS and Clinical Research, V8, P725, DOI 10.4172/2155-6113.1000725
   Knight L, 2017, BMC RES NOTES, P10
   Levey IR, 2014, HEALTH POLICY PLANN, V29, pI30, DOI 10.1093/heapol/czt036
   MacPherson P, 2014, JAMA-J AM MED ASSOC, V312, P372, DOI 10.1001/jama.2014.6493
   Mugo PM, 2017, PLOS ONE, V12, DOI 10.1371/journal.pone.0170868
   Musheke M, 2013, BMC PUBLIC HEALTH, V13, DOI [10.1186/1471-2458-13-220, 10.1186/1472-6963-13-97]
   Neuman M, 2018, BMC PUBLIC HEALTH, V18, DOI 10.1186/s12889-018-6120-3
   Ortblad KF, 2018, BMJ OPEN, V8, DOI 10.1136/bmjopen-2018-022652
   Ren M, 2018, J INT AIDS SOC, V21
   Spyrelis A, 2017, AIDS CARE, V29, P339, DOI 10.1080/09540121.2016.1234687
   Thirumurthy H, 2018, JAIDS-J ACQ IMM DEF, V78, pE8, DOI 10.1097/QAI.0000000000001659
   Thirumurthy H, 2016, LANCET HIV, V3, pE266, DOI 10.1016/S2352-3018(16)00041-2
   World Health Organization, 2016, Guidelines on HIV self-testing and partner notification
   Zanolini A, 2018, AIDS RES HUM RETROV, V34, P254, DOI [10.1089/aid.2017.0156, 10.1089/AID.2017.0156]
NR 24
TC 8
Z9 8
U1 0
U2 1
PU WILEY
PI HOBOKEN
PA 111 RIVER ST, HOBOKEN 07030-5774, NJ USA
SN 1360-2276
EI 1365-3156
J9 TROP MED INT HEALTH
JI Trop. Med. Int. Health
PD SEP
PY 2020
VL 25
IS 9
BP 1155
EP 1165
DI 10.1111/tmi.13456
EA JUL 2020
PG 11
WC Public, Environmental & Occupational Health; Tropical Medicine
WE Science Citation Index Expanded (SCI-EXPANDED)
SC Public, Environmental & Occupational Health; Tropical Medicine
GA NK1KU
UT WOS:000553099800001
PM 32609932
OA hybrid, Green Published
DA 2025-02-04
ER

PT J
AU Staalsoe, T
   Shulman, CE
   Bulmer, JN
   Kawuondo, K
   Marsh, K
   Hviid, L
AF Staalsoe, T
   Shulman, CE
   Bulmer, JN
   Kawuondo, K
   Marsh, K
   Hviid, L
TI Variant surface antigen-specific IgG and protection against clinical
   consequences of pregnancy-associated <i>Plasmodium falciparum</i>
   malaria
SO LANCET
LA English
DT Article
ID CHONDROITIN SULFATE-A; SUB-SAHARAN AFRICA; RED-CELL SURFACE; INFECTED
   ERYTHROCYTES; PLACENTAL INFECTION; BIRTH-WEIGHT; VAR GENE; ANTIBODIES;
   ADHESION; WOMEN
AB Background Pregnancy-associated malaria caused by Plasmodium falciparum adherence to chondroitin sulfate A in the placental intervillous space is a major cause of low birthweight and maternal anaemia in areas of endemic P falciparum transmission. Adhesion-blocking antibodies that specifically recognise parasite-encoded variant surface antigens (VSA) are associated with resistance to pregnancy-associated malaria. We looked for a possible relation between VSA-specific antibody concentrations, placental infection, and protection from low birthweight and maternal anaemia.
   Methods We used flow cytometry to measure VSA-specific IgG concentrations in plasma samples taken during child birth from 477 Kenyan women selected from a cohort of 910 women on the basis of HIV-1 status, gravidity, and placental histology. We measured VSA expressed by one placental P falciparum isolate and two isolates selected or not selected for chondroitin sulfate A adhesiveness in-vitro.
   Findings Concentrations of plasma IgG specific for VSA, expressed by chondroitin sulfate A-adhering parasites (VSA in pregnancy-associated malaria or vsa-pam), increased with gravidity and were associated with placental histological findings. Women with chronic pregnancy-associated malaria and low or absent VSA-PAM-specific IgG had lower haemoglobin values (reduced by 17 g/L; 95% CI 8.1-25.2) and delivered smaller babies (birthweight reduced by 0.26 kg; 0.10-0.55) than did corresponding women with high VSA-PAM-specific IgG. No such relation was shown for concentrations of IgG with specificity for non-pregnancy-associated malaria VSA.
   Interpretation VSA-PAM-specific IgG protects against low birthweight and maternal anaemia. Our data indicate an important mechanism of clinical protection against malaria and raise hope for the clinical effectiveness of a potential VSA-based vaccine against pregnancy-associated malaria.
C1 Univ Copenhagen Hosp, Rigshosp, Ctr Med Parasitol, Dept Infect Dis, DK-2100 Copenhagen, Denmark.
   Univ Copenhagen Hosp, Rigshosp, Dept Clin Microbiol, DK-2100 Copenhagen, Denmark.
   Univ Copenhagen, Inst Med Microbiol & Immunol, Copenhagen, Denmark.
   London Sch Hyg & Trop Med, London WC1, England.
   Kenya Govt Med Res Ctr, Ctr Geog Med Res Coast, Kilifi, Kenya.
   Univ Newcastle Upon Tyne, Royal Victoria Infirm, Dept Pathol, Newcastle Upon Tyne NE1 4LP, Tyne & Wear, England.
C3 Rigshospitalet; University of Copenhagen; University of Copenhagen;
   Rigshospitalet; University of Copenhagen; University of London; London
   School of Hygiene & Tropical Medicine; Kenya Medical Research Institute;
   Newcastle University - UK
RP Rigshosp, Dept Infect Dis M7641, Blegdamsvej 9, DK-2100 Copenhagen, Denmark.
EM lhcmp@rh.dk
RI ; Hviid, Lars/G-3705-2012
OI Shulman, Caroline/0000-0002-7744-2101; Staalso,
   Trine/0000-0002-7259-9425; Hviid, Lars/0000-0002-1698-4927
CR Achur RN, 2000, J BIOL CHEM, V275, P40344, DOI 10.1074/jbc.M006398200
   Beeson JG, 2002, TRENDS PARASITOL, V18, P145, DOI 10.1016/S1471-4922(01)02228-0
   BRABIN BJ, 1983, B WORLD HEALTH ORGAN, V61, P1005
   Buffet PA, 1999, P NATL ACAD SCI USA, V96, P12743, DOI 10.1073/pnas.96.22.12743
   Bull PC, 1998, NAT MED, V4, P358, DOI 10.1038/nm0398-358
   BULMER JN, 1993, HISTOPATHOLOGY, V22, P211, DOI 10.1111/j.1365-2559.1993.tb00110.x
   Duffy PE, 2003, INFECT IMMUN, V71, P6620, DOI 10.1128/IAI.71.11.6620-6623.2003
   Fried M, 1996, SCIENCE, V272, P1502, DOI 10.1126/science.272.5267.1502
   Fried M, 1998, NATURE, V395, P851, DOI 10.1038/27570
   Gardner MJ, 2002, NATURE, V419, P498, DOI 10.1038/nature01097
   Garner P., 2003, The Cochrane Library
   Guyatt HL, 2001, T ROY SOC TROP MED H, V95, P569, DOI 10.1016/S0035-9203(01)90082-3
   Guyatt HL, 2001, AM J TROP MED HYG, V64, P36, DOI 10.4269/ajtmh.2001.64.36
   Kyes S, 2001, ANNU REV MICROBIOL, V55, P673, DOI 10.1146/annurev.micro.55.1.673
   NGUYENDINH P, 1988, LANCET, V2, P751
   O'Neil-Dunne I, 2001, INFECT IMMUN, V69, P7487, DOI 10.1128/IAI.69.12.7487-7492.2001
   Ofori MF, 2003, INFECT IMMUN, V71, P1584, DOI 10.1128/IAI.71.3.1584-1586.2003
   Ofori MF, 2002, INFECT IMMUN, V70, P2982, DOI 10.1128/IAI.70.6.2982-2988.2002
   Okoko BJ, 2003, ACTA TROP, V87, P193, DOI 10.1016/S0001-706X(03)00097-4
   Reeder JC, 1999, P NATL ACAD SCI USA, V96, P5198, DOI 10.1073/pnas.96.9.5198
   Ricke CH, 2000, J IMMUNOL, V165, P3309, DOI 10.4049/jimmunol.165.6.3309
   Rowe JA, 2002, J INFECT DIS, V185, P1207, DOI 10.1086/339684
   Salanti A, 2003, MOL MICROBIOL, V49, P179, DOI 10.1046/j.1365-2958.2003.03570.x
   Salanti A, 2002, MOL BIOCHEM PARASIT, V122, P111, DOI 10.1016/S0166-6851(02)00080-4
   Shulman CE, 2001, TROP MED INT HEALTH, V6, P770, DOI 10.1046/j.1365-3156.2001.00786.x
   Staalsoe T, 1999, CYTOMETRY, V35, P329, DOI 10.1002/(SICI)1097-0320(19990401)35:4<329::AID-CYTO5>3.0.CO;2-Y
   Staalsoe T, 2001, J INFECT DIS, V184, P618, DOI 10.1086/322809
   Steketee RW, 1996, AM J TROP MED HYG, V55, P42, DOI 10.4269/ajtmh.1996.55.42
   YAMADA M, 1989, AM J TROP MED HYG, V41, P161, DOI 10.4269/ajtmh.1989.41.161
NR 29
TC 227
Z9 251
U1 0
U2 3
PU ELSEVIER SCIENCE INC
PI NEW YORK
PA 360 PARK AVE SOUTH, NEW YORK, NY 10010-1710 USA
SN 0140-6736
EI 1474-547X
J9 LANCET
JI Lancet
PD JAN 24
PY 2004
VL 363
IS 9405
BP 283
EP 289
DI 10.1016/S0140-6736(03)15386-X
PG 7
WC Medicine, General & Internal
WE Science Citation Index Expanded (SCI-EXPANDED)
SC General & Internal Medicine
GA 766FQ
UT WOS:000188361400010
PM 14751701
DA 2025-02-04
ER

PT J
AU Nakalega, R
   Nabisere-Arinaitwe, R
   Mukiza, N
   Kuteesa, CN
   Mawanda, D
   Natureeba, P
   Kasirye, R
   Nakabiito, C
   Nabakooza, J
   Mulumba, E
   Nabukeera, J
   Ggita, J
   Kakuru, A
   Atuyambe, L
   Musoke, P
   Fowler, MG
   Lukyamuzi, Z
AF Nakalega, Rita
   Nabisere-Arinaitwe, Ruth
   Mukiza, Nelson
   Kuteesa, Cynthia Ndikuno
   Mawanda, Denis
   Natureeba, Paul
   Kasirye, Ronnie
   Nakabiito, Clemensia
   Nabakooza, Jane
   Mulumba, Emmie
   Nabukeera, Josephine
   Ggita, Joseph
   Kakuru, Abel
   Atuyambe, Lynn
   Musoke, Philippa
   Fowler, Mary Glenn
   Lukyamuzi, Zubair
TI Attitudes and perceptions towards developing a health educational video
   to enhance optimal uptake of malaria preventive therapy among pregnant
   women in Uganda: a qualitative study involving pregnant women, health
   workers, and Ministry of health officials
SO BMC HEALTH SERVICES RESEARCH
LA English
DT Article
DE Malaria; Preventive therapy; Pregnancy; Educational video; Qualitative
   study
ID ANTIRETROVIRAL THERAPY; REPRODUCTIVE HEALTH
AB Background Malaria in pregnancy remains a major global public health problem. Intermittent prophylaxis treatment of malaria in pregnancy with Sulphadoxine-pyrimethamine and co-trimoxazole is efficacious for prevention of malaria in pregnancy HIV negative and positive women, respectively. However, uptake of the recommended doses of therapies has remained suboptimal in Uganda, majorly due to inadequate knowledge among pregnant women. Therefore, this study aimed to explore attitudes and perceptions towards developing an educational video for malaria preventive therapy.Methods We conducted an exploratory study with qualitative methods among pregnant women attending antenatal care at Kisenyi Health Center IV (KHCIV), health workers from KHCIV, and officials from the Ministry of Health. The study was conducted at KHCIV from October 2022 to March 2023. Focus group discussions (FGD) were conducted among purposively selected pregnant women and key informant interviews (KII) among health workers and Ministry of Health officials. Data were analyzed using inductive and deductive thematic methods in atlas ti.8.Results A total of five FGDs comprising of 7-10 pregnant women were conducted; and KIIs were conducted among four mid-wives, two obstetricians, and two Ministry of Health officials. Generally, all respondents mentioned a need for interventions to improve malaria preventive knowledge among pregnant women; were positive about developing an educative video for malaria preventive therapy in pregnancy; and suggested a short, concise, and edutaining video focusing both the benefits of taking and risks of not taking malaria preventive therapy. They proposed that women may be encouraged to view the video as soon as they conceive and throughout the pregnancy. It also was suggested that the video may be viewed on television sets in maternal and reproductive health clinics and homes, and on smart phones.Conclusion Pregnant women, health workers, and Ministry of Health officials were positive about the development of a short edutaining video on malaria preventive therapy that focuses on both benefits of taking and risks of not taking the malaria preventive therapy in pregnancy. This information guided the video development and therefore, in the development of health educative videos, client and stakeholder inputs may always be solicited.
C1 [Nakalega, Rita; Natureeba, Paul; Kasirye, Ronnie; Nakabiito, Clemensia; Mulumba, Emmie; Nabukeera, Josephine; Ggita, Joseph; Musoke, Philippa; Lukyamuzi, Zubair] Johns Hopkins Univ MU JHU, Makerere Univ, Res Collaborat, Kampala, Uganda.
   [Nabisere-Arinaitwe, Ruth; Mawanda, Denis] Makerere Univ, Infect Dis Inst, Kampala, Uganda.
   [Mukiza, Nelson; Kuteesa, Cynthia Ndikuno] RineCynth Advisory, Kampala, Uganda.
   [Nabakooza, Jane] Minist Hlth, Kampala, Uganda.
   [Kakuru, Abel] Infect Dis Res Collaborat, Kampala, Uganda.
   [Atuyambe, Lynn] Makerere Univ, Kampala, Uganda.
   [Fowler, Mary Glenn] Johns Hopkins Univ, Baltimore, MD USA.
C3 Makerere University; Makerere University; Makerere University; Johns
   Hopkins University
RP Nakalega, R (corresponding author), Johns Hopkins Univ MU JHU, Makerere Univ, Res Collaborat, Kampala, Uganda.
EM rnakalega@mujhu.org
RI Ggita, Joseph/HOH-2992-2023; kasirye, ronnie/AAW-7818-2021
FU Eunice Kennedy Shriver National Institute of Child Health and Human
   Development
FX The authors would like to thank the staff at Kisenyi Health Center IV
   for supporting study recruitment and data collection procedures. We
   thank study participants for their invaluable time and information.
   Finally, we thank Kampala Capital City Authority for granting us
   administrative permission to undertake the study.
CR Abraham C, 2007, CAMBRIDGE HANDBOOK OF PSYCHOLOGY, HEALTH AND MEDICINE, 2ND EDITION, P97
   Al Khaja KAJ, 2021, MALARIA J, V20, DOI 10.1186/s12936-020-03565-2
   Alemi S, 2021, J BIOSOC SCI, V53, P436, DOI 10.1017/S0021932020000292
   Almalik MMA, 2017, WOMEN BIRTH, V30, P100, DOI 10.1016/j.wombi.2016.09.001
   Ameyaw EK, 2022, MALARIA J, V21, DOI 10.1186/s12936-022-04299-z
   [Anonymous], 2004, STRATEGIC FRAMEWORK
   Arinaitwe E, 2013, PLOS ONE, V8, DOI 10.1371/journal.pone.0073073
   Bolan N, 2021, GLOB HEALTH-SCI PRAC, V9, P160, DOI 10.9745/GHSP-D-20-00362
   Booth A., 2014, GUIDELINES REPORTING, P214, DOI [DOI 10.1002/9781118715598.CH21, 10.1002/9781118715598.ch21]
   Braun V, 2015, MALARIA J, V14, DOI 10.1186/s12936-015-0909-7
   Creswell J. W., 2018, Research Design: Qualitative, Quantitative, and Mixed Methods Approaches, V5th
   Darteh EKM, 2021, ARCH PUBLIC HEALTH, V79, DOI 10.1186/s13690-021-00707-z
   Enuma JN, 2022, AFR J LAB MED, V11, DOI 10.4102/ajlm.v11i1.1842
   Fisher HH, 2011, AIDS BEHAV, V15, P1691, DOI 10.1007/s10461-011-9961-7
   Flateau C, 2011, LANCET INFECT DIS, V11, P541, DOI 10.1016/S1473-3099(11)70031-7
   Fokam EB, 2016, MALARIA J, V15, DOI 10.1186/s12936-016-1228-3
   Gasasira AF, 2010, MALARIA J, V9, DOI 10.1186/1475-2875-9-177
   Jibril UN, 2018, INT J WOMEN HEAL REP, V6, P154, DOI 10.15296/ijwhr.2018.26
   Kilfoyle KA, 2016, J WOMENS HEALTH, V25, P1237, DOI 10.1089/jwh.2016.5810
   Kim MH, 2020, TRIALS, V21, DOI 10.1186/s13063-020-4131-8
   Mangusho C, 2023, PLOS ONE, V18, DOI 10.1371/journal.pone.0283755
   Mermin J, 2006, LANCET, V367, P1256, DOI 10.1016/S0140-6736(06)68541-3
   Ministry of Health, 2018, U. Annual health sector performamnce report, financial 2017/2018
   Ministry of Health. U, Consolidated guidelines for Prevention and Treatment of HIV and AIDs in Uganda February 2020 2020
   Ministry of Health. U.N.M.C.D, 2018, Malaria indicator survey
   Mutanyi JA, 2021, INFECT DIS POVERTY, V10, DOI 10.1186/s40249-021-00887-4
   Mutulei A.C.N., 2013, American Journal of Public Health Research, V1, P110, DOI [DOI 10.12691/ajphr-1-5-2, DOI 10.12691/AJPHR-1-5-2]
   Nan X., 2018, REV COMMUNICATION, V18, P370, DOI [DOI 10.1080/15358593.2018.1519845, https://doi.org/10.1080/15358593.2018.1519845]
   Nekaka R, 2020, PLOS ONE, V15, DOI 10.1371/journal.pone.0237407
   Okethwangu D, 2019, MALARIA J, V18, DOI 10.1186/s12936-019-2883-y
   Okiring J, 2019, MALARIA J, V18, DOI 10.1186/s12936-019-2779-x
   Omolola A., 2022, J Health Med Nurs, V8, P54, DOI [10.47604/jhmn.1573, DOI 10.47604/JHMN.1573]
   Organization WH, 2018, WHO RECOMMENDATIONS
   Owusu-Addo E., 2014, Effectiveness of health education in community-based malaria prevention and control interventions in sub-Saharan Africa: a systematic review
   Park J, 2020, DIABETES RES CLIN PR, V161, DOI 10.1016/j.diabres.2020.108043
   Raoof AM., 2011, DMJ, V5, P31
   Rassi C, 2016, MALARIA J, V15, DOI 10.1186/s12936-016-1405-4
   Saito M, 2020, LANCET CHILD ADOLESC, V4, P761, DOI 10.1016/S2352-4642(20)30099-7
   Scott Susana, 2022, PLOS Digit Health, V1, pe0000165, DOI 10.1371/journal.pdig.0000165
   Statistics UBo, 2016, The national population and housing census 2014-Main report
   Sweat M, 2001, AIDS, V15, P781, DOI 10.1097/00002030-200104130-00014
   Thorne S., 2008, INTERPRETIVE DESCRIP
   Tokhi M, 2018, PLOS ONE, V13, DOI 10.1371/journal.pone.0191620
   Tuong W, 2014, J BEHAV MED, V37, P218, DOI 10.1007/s10865-012-9480-7
   Twabi HS, 2020, BMC PUBLIC HEALTH, V20, DOI 10.1186/s12889-020-09046-0
   UBOS, 2017, UBOS Uganda demographic and health survey 2016: key indicators report
   UGANDA AIDS COMMISSION SECRETARIAT, 2021, U. Factsheet - Facts on HIV and AIDS in Uganda 2021
   UNAIDS, 2022, DANGER UNAIDS GLOBAL
   Vashishtha VM, 2008, INDIAN PEDIATR, V45, P985
   Walker Janiece L, 2012, Can J Cardiovasc Nurs, V22, P37
   Wanzira H, 2016, MALARIA J, V15, DOI 10.1186/s12936-016-1462-8
   WHO, 2020, WORLD MALARIA REPORT, P299
   WHO, 2019, Engaging men, addressing harmful masculinities to improve sexual and reproductive health and rights
   WHO, 2016, WORLD MALARIA REPORT
   WHO, 2019, HIV treatment and care: WHO HIV policy adoption and implementation status in countries: factsheet
   Wong IY, 2006, JAIDS-J ACQ IMM DEF, V43, pS142, DOI 10.1097/01.qai.0000248345.02760.03
   World Health Organization, 2015, Guidelines for the Treatment of Malaria, DOI DOI 10.1016/0035-9203(91)90261-V
   World Health Organization, 2017, WHO strategic communications framework for effective communications
   Wylie B., 2020, Malaria in pregnancy: prevention and treatment
NR 59
TC 1
Z9 1
U1 0
U2 0
PU BMC
PI LONDON
PA CAMPUS, 4 CRINAN ST, LONDON N1 9XW, ENGLAND
EI 1472-6963
J9 BMC HEALTH SERV RES
JI BMC Health Serv. Res.
PD APR 18
PY 2024
VL 24
IS 1
AR 484
DI 10.1186/s12913-024-10944-x
PG 11
WC Health Care Sciences & Services
WE Science Citation Index Expanded (SCI-EXPANDED)
SC Health Care Sciences & Services
GA OC6Z1
UT WOS:001205112200002
PM 38637742
OA gold
DA 2025-02-04
ER

PT J
AU Ng, M
   Colson, KE
   Fullman, N
   Dwyer-Lindgren, L
   Achoki, T
   Schneider, MT
   Mulenga, P
   Hangoma, P
   Masiye, F
   Gakidou, E
AF Ng, Marie
   Colson, K. Ellicott
   Fullman, Nancy
   Dwyer-Lindgren, Laura
   Achoki, Tom
   Schneider, Matthew T.
   Mulenga, Peter
   Hangoma, Peter
   Masiye, Felix
   Gakidou, Emmanuela
TI Assessing the Contribution of Malaria Vector Control and Other Maternal
   and Child Health Interventions in Reducing All-Cause Under-Five
   Mortality in Zambia, 1990-2010
SO AMERICAN JOURNAL OF TROPICAL MEDICINE AND HYGIENE
LA English
DT Article
ID SUB-SAHARAN AFRICA; IMPACT; SURVIVAL; POOR
AB Under-fivemortality in Zambia has declined since 1990, with reductions accelerating after 2000. Zambia's scale-up of malaria control is viewed as the driver of these gains, but past studies have not fully accounted for other potential factors. This study sought to systematically evaluate the impact of malaria vector control on under-five mortality. Using amixed-effects regression model, we quantified the relationship between malaria vector control, other priority health interventions, and socioeconomic indicators and district-level under-five mortality trends from 1990 to 2010. We then conducted counterfactual analyses to estimate under-five mortality in the absence of scaling upmalaria vector control. Throughout Zambia, increased malaria vector control coverage coincided with scaling up three other interventions: the pentavalent vaccine, exclusive breast-feeding, and prevention of mother-to-child transmission of HIV services. This simultaneous scale-up made statistically isolating intervention-specific impact infeasible. Instead, in combination, these interventions jointly accelerated declines in under-five mortality by 11% between 2000 and 2010. Zambia's scale-up of multiple interventions is notable, yet our findings highlight challenges in quantifying program-specific impact without better health data and information systems. As countries aim to further improve health outcomes, there is even greater need-and opportunity-to strengthen routine data systems and to develop more rigorous evaluation strategies.
C1 [Ng, Marie; Fullman, Nancy; Dwyer-Lindgren, Laura; Achoki, Tom; Masiye, Felix; Gakidou, Emmanuela] Univ Washington, Inst Hlth Metr & Evaluat, 2301 5th Ave,Suite 600, Seattle, WA 98121 USA.
   [Colson, K. Ellicott] Univ Calif Berkeley, Berkeley, CA 94720 USA.
   [Schneider, Matthew T.] US Agcy Int Dev, Washington, DC 20523 USA.
   [Mulenga, Peter] Clinton Hlth Access Initiat, Lusaka, Zambia.
   [Hangoma, Peter] Univ Bergen, Dept Econ, Bergen, Norway.
   [Hangoma, Peter; Masiye, Felix] Univ Zambia, Sch Humanities & Social Sci, Lusaka, Zambia.
C3 Institute for Health Metrics & Evaluation; University of Washington;
   University of Washington Seattle; University of California System;
   University of California Berkeley; United States Agency for
   International Development (USAID); University of Bergen; University of
   Zambia
RP Gakidou, E (corresponding author), Univ Washington, Inst Hlth Metr & Evaluat, 2301 5th Ave,Suite 600, Seattle, WA 98121 USA.
EM marieng@uw.edu; kecolson@gmail.com; nf4@uw.edu; ladwyer@uw.edu;
   tachoki@uw.edu; matthew.schneider1324@gmail.com;
   pmulengamusonda@yahoo.com; peterhangoma555@gmail.com; fmasiye@yahoo.com;
   gakidou@uw.edu
RI Ng, Marie/B-3430-2011
OI Achoki, Tom/0000-0001-6309-8904; Dwyer-Lindgren,
   Laura/0000-0002-3872-6451
FU Bill & Melinda Gates Foundation
FX Funding for this research came from the Bill & Melinda Gates Foundation.
CR Alliance GAVI, 2014, GAVI ALL COUNTR HUB
   Ashraf N, 2010, EVALUATING EFFECTS L
   Banek K, 2014, MALARIA J, V13, DOI 10.1186/1475-2875-13-7
   Barnes KI, 2009, MALARIA J, V8, DOI 10.1186/1475-2875-8-S1-S8
   Bennett A, 2014, POPUL HEALTH METR, V12, DOI 10.1186/s12963-014-0030-0
   Bhutta ZA, 2010, LANCET, V375, P2032, DOI 10.1016/S0140-6736(10)60678-2
   Carter R, 2000, B WORLD HEALTH ORGAN, V78, P1401
   Chanda E, 2013, MALARIA J, V12, DOI 10.1186/1475-2875-12-10
   Chanda E, 2008, MALARIA J, V7, DOI 10.1186/1475-2875-7-164
   Chizema-Kawesha E, 2010, AM J TROP MED HYG, V83, P480, DOI 10.4269/ajtmh.2010.10-0035
   Colson KE, 2015, BMC MED, V13, DOI 10.1186/s12916-015-0308-5
   CSO, 2011, LIV COND MON SURV RE
   Dieleman JL, 2015, JAMA-J AM MED ASSOC, V313, P2359, DOI 10.1001/jama.2015.5825
   Dwyer-Lindgren L, 2014, SPAT SPATIO-TEMPORAL, V11, P89, DOI 10.1016/j.sste.2014.09.002
   Fullman N, 2013, MALARIA J, V12, DOI 10.1186/1475-2875-12-62
   Gakidou E, 2007, JAMA-J AM MED ASSOC, V298, P1876, DOI 10.1001/jama.298.16.1876
   Gakidou E, 2006, LANCET, V368, P1920, DOI 10.1016/S0140-6736(06)69568-8
   Gething PW, 2014, MALARIA J, V13, DOI 10.1186/1475-2875-13-39
   Gething PW, 2011, MALARIA J, V10, DOI 10.1186/1475-2875-10-378
   Global Fund to fight AIDS Tuberculosis and Malaria, 2015, TUB MAL
   Griffin JT, 2010, PLOS MED, V7, DOI 10.1371/journal.pmed.1000324
   Jones G, 2003, LANCET, V362, P65, DOI 10.1016/S0140-6736(03)13811-1
   Kamuliwo M, 2013, MALARIA J, V12, DOI 10.1186/1475-2875-12-437
   Larsen DA, 2015, AM J TROP MED HYG, V92, P913, DOI 10.4269/ajtmh.14-0347
   Mortality Task Force of Roll Back Malaria's Monitoring and Evaluation Reference Group, 2014, GUID EV IMP NAT MAL
   National HIV/ AIDS/ STI/ TB Council Ministry of Health Zambia, 2014, ZAMB COUNTR REP MON
   National Malaria Control Centre Ministry of Health Republic of Zambia, 2011, ZAMB NAT MAL PROGR P
   Nayyar GML, 2012, LANCET INFECT DIS, V12, P488, DOI 10.1016/S1473-3099(12)70064-6
   Noor AM, 2007, PLOS MED, V4, P1341, DOI 10.1371/journal.pmed.0040255
   President's Malaria Initiative (PMI), 2015, WE WORK ZAMB
   President's Malaria Initiative (PMI), 2013, PRES MAL IN NIG MAL
   Protopopoff N, 2007, MALARIA J, V6, DOI 10.1186/1475-2875-6-158
   Sipilanyambe N, 2008, MALARIA J, V7, DOI 10.1186/1475-2875-7-25
   Steketee RW, 2010, MALARIA J, V9, DOI 10.1186/1475-2875-9-299
   Strode C, 2014, PLOS MED, V11, DOI 10.1371/journal.pmed.1001619
   U. S. Agency for International Development, 2014, 8 USAID PRES MAL IN
   Vega JC, 2007, TROP MED INT HEALTH, V12, P1524, DOI 10.1111/j.1365-3156.2007.01961.x
   Victora CG, 2011, LANCET, V377, P85, DOI [10.1016/S0140-6736(10)60810-0, 10.1016/S0140-6736(11)60138-4]
   Wang HD, 2014, LANCET, V384, P957, DOI 10.1016/S0140-6736(14)60497-9
NR 39
TC 15
Z9 17
U1 0
U2 1
PU AMER SOC TROP MED & HYGIENE
PI MCLEAN
PA 8000 WESTPARK DR, STE 130, MCLEAN, VA 22101 USA
SN 0002-9637
EI 1476-1645
J9 AM J TROP MED HYG
JI Am. J. Trop. Med. Hyg.
PY 2017
VL 97
IS 3
SU S
BP 58
EP 64
DI 10.4269/ajtmh.15-0315
PG 7
WC Public, Environmental & Occupational Health; Tropical Medicine
WE Science Citation Index Expanded (SCI-EXPANDED)
SC Public, Environmental & Occupational Health; Tropical Medicine
GA FT5PE
UT WOS:000423204900009
PM 26880778
OA Green Published, Green Submitted, hybrid
DA 2025-02-04
ER

PT J
AU Feng, XC
   Cao, SJ
   Qiu, F
   Zhang, BL
AF Feng, Xinchi
   Cao, Shijie
   Qiu, Feng
   Zhang, Boli
TI Traditional application and modern pharmacological research of
   <i>Artemisia annua</i> L
SO PHARMACOLOGY & THERAPEUTICS
LA English
DT Review
DE Artemisia annua L; Traditional application; Anti-parasitic; Anti-viral;
   Anti-fungal; Anti-bacterial; Anti-inflammatory; Anti-cancer
ID RANDOMIZED CONTROLLED-TRIAL; NF-KAPPA-B; IN-VITRO; ESSENTIAL OIL;
   CHEMICAL-COMPOSITION; TOXOPLASMA-GONDII; ADIPOCYTE DIFFERENTIATION;
   ANTIULCEROGENIC ACTIVITY; ANTILEISHMANIAL ACTIVITY; ANTIBACTERIAL
   ACTIVITY
AB As a Traditional Chinese Medicine, Artemisia annua L. (A. annua) has been used for the treatment of vario us diseases since ancient times, including intermittent fevers due to malaria, bone steaming and heat/ fever arising from exhaustion, tuberculosis, lice, wounds, scabies, dysentery et al. With the discovery of artemisinin and its excellent anti-malarial activity, A. annua has received great attention. Recently, A. annua has been revealed to show inhibitory effects against parasites (e.g. Plasmodium, Toxoplasma gondii, Leishmania, Acanthamoeba, Schistosoma), viruses (e.g. hepatitis A virus, herpes simplex viruses 1 and 2, human immunodeficiency virus), fungi (Candida, Malassezia, Saccharomyces spp.) and bacteria (Enterococcus, Streptococcus, Staphylococcus, Bacillus, Listeria, Haemophilus, Escherichia, Pseudomonas, Klebsiella, Acinetobacter, Salmonella, Yersinia spp.). A. annua has also been reported to possess antiinflammatory and anti-cancer actions and been employed for the treatment of osteoarthritis, leukemia, colon cancer, renal cell carcinoma, breast cancer, non-small cell lung cancer, prostate cancre and hepatoma. Besides, the immunoregulation, anti-adipogenic, anti-ulcerogenic, anti-asthmatic, antinociceptive and anti-osteoporotic activities of A. annua were also evaluated. Along these lines, this review summarizes the traditional application and modern pharmacological research of A. annua, providing novel insights of A. annua in the treatment of various diseases. (C) 2020 Published by Elsevier Inc.
C1 [Feng, Xinchi; Qiu, Feng] Tianjin Univ Tradit Chinese Med, Sch Chinese Mat Med, 10 Poyanghu Rd, Tianjin 301617, Peoples R China.
   [Cao, Shijie; Qiu, Feng; Zhang, Boli] Tianjin Univ Tradit Chinese Med, Tianjin State Key Lab Modern Chinese Med, 10 Poyanghu Rd, Tianjin 301617, Peoples R China.
C3 Tianjin University of Traditional Chinese Medicine; Tianjin University
   of Traditional Chinese Medicine
RP Qiu, F (corresponding author), Tianjin Univ Tradit Chinese Med, Sch Chinese Mat Med, 10 Poyanghu Rd, Tianjin 301617, Peoples R China.; Zhang, BL (corresponding author), Tianjin Univ Tradit Chinese Med, Tianjin State Key Lab Modern Chinese Med, 10 Poyanghu Rd, Tianjin 301617, Peoples R China.
EM fengqiu20070118@163.com; zhangbolipr@163.com
RI Li, M/AAG-4101-2019; Qiu, Feng/JTS-4514-2023
FU Technology Major Project of China "Key New Drug Creation and
   Manufacturing Program" [2017ZX09301012-001]; Major State Basic Research
   Development Program of China [2014CB560706]
FX This work was supported by the Technology Major Project of China "Key
   New Drug Creation and Manufacturing Program" (2017ZX09301012-001) and
   the Major State Basic Research Development Program of China (No.
   2014CB560706).
CR Alesaeidi Samira, 2016, Electron Physician, V8, P3150, DOI 10.19082/3150
   ALIN MH, 1994, AM J TROP MED HYG, V50, P771, DOI 10.4269/ajtmh.1994.50.771
   [Anonymous], 2016, World J. Tradit. Chin. Med.
   Antipyretic and anti-inflammatory effects of Artemisia annua L., 1993, ZHONGGUO ZHONG YAO Z, P63
   Argemi X, 2019, PHYTOMEDICINE, V62, DOI 10.1016/j.phymed.2018.12.027
   Baek HK, 2015, J VET SCI, V16, P389, DOI 10.4142/jvs.2015.16.4.389
   Bell A, 2005, FEMS MICROBIOL LETT, V253, P171, DOI 10.1016/j.femsle.2005.09.035
   Bhakuni RS, 2001, CURR SCI INDIA, V80, P35
   Bhaw-Luximon A, 2017, CANCER CHEMOTH PHARM, V79, P451, DOI 10.1007/s00280-017-3251-7
   Bilia Anna Rita, 2014, Evid Based Complement Alternat Med, V2014, P159819, DOI 10.1155/2014/159819
   Blanke CH, 2008, TROP DOCT, V38, P113, DOI 10.1258/td.2007.060184
   Blazquez AG, 2013, BIOORGAN MED CHEM, V21, P4432, DOI 10.1016/j.bmc.2013.04.059
   Brown GD, 2010, MOLECULES, V15, P7603, DOI 10.3390/molecules15117603
   Burza S, 2018, LANCET, V392, P951, DOI 10.1016/S0140-6736(18)31204-2
   Cai TY, 2017, J ETHNOPHARMACOL, V207, P86, DOI 10.1016/j.jep.2017.06.025
   Cavar S, 2012, IND CROP PROD, V37, P479, DOI 10.1016/j.indcrop.2011.07.024
   Chang YS, 2003, PHYTOTHER RES, V17, P426, DOI 10.1002/ptr.1155
   Chen J., 2013, AFRICAN J TRADITIONA, V11
   Chen KL, 2005, J ETHNOPHARMACOL, V96, P201, DOI 10.1016/j.jep.2004.09.020
   Chollet C, 2008, BIOMED PHARMACOTHER, V62, P462, DOI 10.1016/j.biopha.2008.04.003
   Chougouo RDK, 2016, SPRINGERPLUS, V5, DOI 10.1186/s40064-016-3199-9
   Chu Y, 2014, PHARMACOGN MAG, V10, P213, DOI 10.4103/0973-1296.137359
   Conrad MD, 2019, LANCET INFECT DIS, V19, pE338, DOI 10.1016/S1473-3099(19)30261-0
   Costa IN, 2009, PLACENTA, V30, P884, DOI 10.1016/j.placenta.2009.08.002
   Crespo-Ortiz MP, 2012, J BIOMED BIOTECHNOL, DOI 10.1155/2012/247597
   da Silva ET, 2020, ACTA PARASITOL, V65, P203, DOI 10.2478/s11686-019-00146-5
   Daddy NB, 2017, PHYTOMEDICINE, V32, P37, DOI 10.1016/j.phymed.2017.04.006
   de Magalhaes PM, 2012, FOOD CHEM, V134, P864, DOI 10.1016/j.foodchem.2012.02.195
   de Oliveira TC, 2009, EXP PARASITOL, V122, P233, DOI 10.1016/j.exppara.2009.04.010
   de Ridder S, 2008, J ETHNOPHARMACOL, V120, P302, DOI 10.1016/j.jep.2008.09.017
   De Sarkar S, 2019, PARASITOL RES, V118, P335, DOI 10.1007/s00436-018-6157-3
   Deng YH, 2015, ANTIMICROB AGENTS CH, V59, P4680, DOI 10.1128/AAC.04758-14
   Derda M, 2016, PARASITOL RES, V115, P1635, DOI 10.1007/s00436-016-4902-z
   Dias PC, 2001, PHYTOTHER RES, V15, P670, DOI 10.1002/ptr.758
   Ding XC, 2011, TRENDS PARASITOL, V27, P73, DOI 10.1016/j.pt.2010.11.006
   Donato R, 2015, LWT-FOOD SCI TECHNOL, V64, P1251, DOI 10.1016/j.lwt.2015.07.014
   Efferth T, 2002, J MOL MED-JMM, V80, P233, DOI 10.1007/s00109-001-0300-8
   Efferth T, 2008, CLIN INFECT DIS, V47, P804, DOI 10.1086/591195
   Efferth T, 2018, BIOTECHNOL ADV, V36, P1730, DOI 10.1016/j.biotechadv.2018.01.001
   Efferth T, 2017, SEMIN CANCER BIOL, V46, P65, DOI 10.1016/j.semcancer.2017.02.009
   Elfawal MA, 2015, P NATL ACAD SCI USA, V112, P821, DOI 10.1073/pnas.1413127112
   Elfawal MA, 2012, PLOS ONE, V7, DOI 10.1371/journal.pone.0052746
   Mesa LE, 2017, REV SOC BRAS MED TRO, V50, P52, DOI 10.1590/0037-8682-0457-2016
   Favero FD, 2014, BMC COMPLEM ALTERN M, V14, DOI 10.1186/1472-6882-14-266
   Ferreira JFS, 2011, PARASITOL RES, V109, P1585, DOI 10.1007/s00436-011-2418-0
   Ferreira JFS, 2010, MOLECULES, V15, P3135, DOI 10.3390/molecules15053135
   Foglio MA, 2002, PLANTA MED, V68, P515, DOI 10.1055/s-2002-32570
   Fröhlich T, 2016, J MED CHEM, V59, P7360, DOI 10.1021/acs.jmedchem.5b01380
   Fu CQ, 2020, FOOD CHEM, V312, DOI 10.1016/j.foodchem.2019.126070
   Geroldinger G, 2020, BIOCHEM PHARMACOL, V173, DOI 10.1016/j.bcp.2019.113737
   Gupta P. C., 2009, International Journal of Green Pharmacy, V3, P255, DOI 10.4103/0973-8258.56287
   Gupta S, 1995, J PARASITOL, V81, P1012, DOI 10.2307/3284060
   Gupta Sadhna, 1998, Indian Journal of Experimental Biology, V36, P824
   Habibi Z, 2013, NAT PROD RES, V27, P198, DOI 10.1080/14786419.2012.662652
   HE YQ, 2003, NATURAL PRODUCT RES, P104
   Ho WE, 2014, PHARMACOL THERAPEUT, V142, P126, DOI 10.1016/j.pharmthera.2013.12.001
   Hsu E, 2006, T ROY SOC TROP MED H, V100, P505, DOI 10.1016/j.trstmh.2005.09.020
   Huang J, 2017, EVID-BASED COMPL ALT, V2017, DOI 10.1155/2017/9870414
   Huo JY, 2020, J ETHNOPHARMACOL, V247, DOI 10.1016/j.jep.2019.112281
   Hwang DI, 2016, NAT PROD COMMUN, V11, P539
   Ikram NKBK, 2017, FRONT PLANT SCI, V8, DOI 10.3389/fpls.2017.01966
   Islamuddin M, 2015, PLOS NEGLECT TROP D, V9, DOI 10.1371/journal.pntd.0003321
   Islamuddin Mohammad, 2014, Front Microbiol, V5, P626, DOI 10.3389/fmicb.2014.00626
   Islamuddin M, 2012, J MED MICROBIOL, V61, P1709, DOI 10.1099/jmm.0.049387-0
   Jassim SAA, 2003, J APPL MICROBIOL, V95, P412, DOI 10.1046/j.1365-2672.2003.02026.x
   Juteau F, 2002, FITOTERAPIA, V73, P532, DOI 10.1016/S0367-326X(02)00175-2
   Karamoddini MK, 2011, ASIAN BIOMED, V5, P63, DOI 10.5372/1905-7415.0501.007
   KE OY, 1990, ANTIMICROB AGENTS CH, V34, P1961, DOI 10.1128/AAC.34.10.1961
   Kim EJ, 2017, BMC COMPLEM ALTERN M, V17, DOI 10.1186/s12906-017-1702-7
   Kim WS, 2015, KOREAN J PHYSIOL PHA, V19, P21, DOI 10.4196/kjpp.2015.19.1.21
   KLAYMAN DL, 1993, ACS SYM SER, V534, P242
   Ko YS, 2016, PHYTOTHER RES, V30, P1180, DOI 10.1002/ptr.5626
   Lai KC, 2019, AM J CHINESE MED, V47, P223, DOI [10.1142/S0192415X19500113, 10.1142/s0192415x19500113]
   Lam NS, 2019, ANTI-CANCER DRUG, V30, P1, DOI 10.1097/CAD.0000000000000697
   Lam NS, 2018, PHARMACOL RES, V133, P77, DOI 10.1016/j.phrs.2018.04.025
   Lang SJ, 2020, INT J MOL SCI, V21, DOI 10.3390/ijms21114090
   Lang SJ, 2019, PHYTOMEDICINE, V62, DOI 10.1016/j.phymed.2019.152962
   Lee J, 2012, J CELL BIOCHEM, V113, P2488, DOI 10.1002/jcb.24124
   Lee SK, 2017, SCI REP-UK, V7, DOI 10.1038/s41598-017-17427-6
   Li HB, 2015, MAGN RESON CHEM, V53, P244, DOI 10.1002/mrc.4168
   Li KM, 2019, FITOTERAPIA, V134, P323, DOI 10.1016/j.fitote.2019.02.022
   Li Y, 2011, J MED PLANTS RES, V5, P3629
   Li YJ, 2015, TOXICOL APPL PHARM, V286, P151, DOI 10.1016/j.taap.2015.04.005
   Liu CX, 2017, CHIN HERB MED, V9, P101, DOI 10.1016/S1674-6384(17)60084-4
   Liu R, 2012, PARASITOL RES, V110, P2071, DOI 10.1007/s00436-011-2707-7
   Liu XY, 2019, CURR TOP MED CHEM, V19, P205, DOI 10.2174/1568026619666190122144217
   Liu YX, 2014, MOLECULES, V19, P15058, DOI 10.3390/molecules190915058
   Loo CSN, 2017, PHARMACOL RES, V117, P192, DOI 10.1016/j.phrs.2016.11.012
   [陆兆光 Lu Zhaoguang], 2018, [中国实验方剂学杂志, Chinese Journal of Experimental Traditional Medical Formulae], V24, P11
   Lubbe A, 2012, J ETHNOPHARMACOL, V141, P854, DOI 10.1016/j.jep.2012.03.024
   Lv ZY, 2017, PLANT SIGNAL BEHAV, V12, DOI 10.1080/15592324.2017.1366398
   Malebo H M, 2009, Tanzan J Health Res, V11, P226
   Marinas IC, 2015, CHEM BIODIVERS, V12, P1554, DOI 10.1002/cbdv.201400340
   Mashati P., 2019, International Journal of Hematology-Oncology and Stem Cell Research, V13, P132
   Michaelsen FW, 2015, PHYTOMEDICINE, V22, P1223, DOI 10.1016/j.phymed.2015.11.001
   Montoya JG, 2004, LANCET, V363, P1965, DOI 10.1016/S0140-6736(04)16412-X
   Mu XZ, 2018, CURR RHEUMATOL REP, V20, DOI 10.1007/s11926-018-0764-y
   Mueller MS, 2004, T ROY SOC TROP MED H, V98, P318, DOI 10.1016/j.trstmh.2003.09.001
   Munyangi J, 2018, PHYTOMEDICINE, V51, P233, DOI 10.1016/j.phymed.2018.10.014
   Ogwang P. E., 2012, TROPICAL J PHARM RES, V11
   Onimus M., 2013, MED AROMATIC PLANTS, V02
   Pawar S. B., 2015, International Journal of Agriculture Innovations and Research, V3, P1595
   Qiao Z, 2019, N-S ARCH PHARMACOL, V392, P177, DOI 10.1007/s00210-018-1574-5
   Qin DP, 2018, ORG LETT, V20, P453, DOI 10.1021/acs.orglett.7b03796
   Ramchandani S., 2020, Molecules, V25
   Rassias DJ, 2019, PHYTOMEDICINE, V52, P247, DOI 10.1016/j.phymed.2018.09.167
   Räth K, 2004, AM J TROP MED HYG, V70, P128, DOI 10.4269/ajtmh.2004.70.128
   Romero MR, 2006, PLANTA MED, V72, P1169, DOI 10.1055/s-2006-947198
   Rostkowska C, 2016, FRONT PLANT SCI, V7, DOI 10.3389/fpls.2016.01430
   Saeed-ur-Rahman, 2019, TROP PLANT BIOL, V12, P231, DOI 10.1007/s12042-019-09228-0
   Santomauro F, 2018, PLANTA MED, V84, P160, DOI 10.1055/s-0043-118912
   Santomauro F, 2016, PLANTA MED, V82, P1016, DOI 10.1055/s-0042-108740
   Sen R, 2007, J MED MICROBIOL, V56, P1213, DOI 10.1099/jmm.0.47364-0
   Sen R, 2010, FREE RADICAL RES, V44, P1289, DOI 10.3109/10715762.2010.498475
   Seo DJ, 2017, FOOD CONTROL, V72, P9, DOI 10.1016/j.foodcont.2016.07.028
   Shen Q, 2016, SCI BULL, V61, P18, DOI 10.1007/s11434-015-0983-9
   Shiue YW, 2016, AM J CHINESE MED, V44, P637, DOI 10.1142/S0192415X1650035X
   Slezakova S, 2017, ANTICANCER RES, V37, P5995, DOI 10.21873/anticanres.12046
   Soares DC, 2013, EVID-BASED COMPL ALT, V2013, DOI 10.1155/2013/761323
   Son JY, 2018, CANCER MED-US, V7, P5083, DOI 10.1002/cam4.1748
   Song Y., 2017, NUTRIENTS, V9
   Stebbings S, 2016, CLIN RHEUMATOL, V35, P1829, DOI 10.1007/s10067-015-3110-z
   Suresh N, 2018, CURR OPIN PHARMACOL, V42, P46, DOI 10.1016/j.coph.2018.06.003
   Talman AM, 2019, TRENDS PARASITOL, V35, P953, DOI 10.1016/j.pt.2019.09.005
   Tang KX, 2014, PLANT CELL REP, V33, P605, DOI 10.1007/s00299-014-1566-y
   Tilley L, 2016, TRENDS PARASITOL, V32, P682, DOI 10.1016/j.pt.2016.05.010
   Tu YY, 2011, NAT MED, V17, P1217, DOI 10.1038/nm.2471
   van der Kooy F, 2013, J ETHNOPHARMACOL, V150, P1, DOI 10.1016/j.jep.2013.08.021
   Wan Y D, 1992, Zhongguo Ji Sheng Chong Xue Yu Ji Sheng Chong Bing Za Zhi, V10, P290
   Wang JG, 2017, TRENDS PHARMACOL SCI, V38, P506, DOI 10.1016/j.tips.2017.03.007
   Wang KS, 2017, IMMUNOPHARM IMMUNOT, V39, P28, DOI 10.1080/08923973.2016.1267744
   Want MY, 2017, INT J NANOMED, V12, P2189, DOI 10.2147/IJN.S106548
   Want MY, 2014, J COLLOID INTERF SCI, V432, P258, DOI 10.1016/j.jcis.2014.06.035
   Weathers Pamela J, 2014, World J Pharmacol, V3, P39
   Weathers PJ, 2014, J ETHNOPHARMACOL, V153, P732, DOI 10.1016/j.jep.2014.03.037
   Willcox M, 2004, T ROY SOC TROP MED H, V98, P755, DOI 10.1016/j.trstmh.2004.06.001
   Wojtkowiak-Giera A, 2019, EXP PARASITOL, V199, P24, DOI 10.1016/j.exppara.2019.02.011
   Wojtkowiak-Giera A, 2018, EXP PARASITOL, V185, P17, DOI 10.1016/j.exppara.2018.01.008
   Wong YK, 2017, MED RES REV, V37, P1492, DOI 10.1002/med.21446
   Xiao L, 2016, SCI BULL, V61, P26, DOI 10.1007/s11434-015-0980-z
   Xiao SH, 2000, PARASITOL INT, V49, P19, DOI 10.1016/S1383-5769(00)00028-3
   Yan L, 2019, CARBOHYD POLYM, V213, P361, DOI 10.1016/j.carbpol.2019.02.081
   YANG DM, 1993, PARASITOLOGY, V106, P7, DOI 10.1017/S0031182000074758
   Yang M, 2017, CHIN J INTEGR MED, V23, P496, DOI 10.1007/s11655-016-2650-7
   Zhai DD, 2010, PHYTOMEDICINE, V17, P856, DOI 10.1016/j.phymed.2010.02.008
   Zhang J. F., 2004, NATURAL PRODUCT RES, P307
   Zhang XG, 2014, PARASITOL RES, V113, P1769, DOI 10.1007/s00436-014-3822-z
   Zhang YX, 2009, IMMUNOPHARM IMMUNOT, V31, P625, DOI 10.3109/08923970902932954
   ZHENG GQ, 1994, PLANTA MED, V60, P54, DOI 10.1055/s-2006-959408
NR 149
TC 101
Z9 115
U1 6
U2 87
PU PERGAMON-ELSEVIER SCIENCE LTD
PI OXFORD
PA THE BOULEVARD, LANGFORD LANE, KIDLINGTON, OXFORD OX5 1GB, ENGLAND
SN 0163-7258
EI 1879-016X
J9 PHARMACOL THERAPEUT
JI Pharmacol. Ther.
PD DEC
PY 2020
VL 216
SI SI
AR 107650
DI 10.1016/j.pharmthera.2020.107650
PG 16
WC Pharmacology & Pharmacy
WE Science Citation Index Expanded (SCI-EXPANDED)
SC Pharmacology & Pharmacy
GA OZ1JC
UT WOS:000594690000013
PM 32758647
DA 2025-02-04
ER

PT J
AU Schenck-Gustafsson, K
AF Schenck-Gustafsson, Karin
TI Risk factors for cardiovascular disease in women
SO MATURITAS
LA English
DT Review
DE Cardiovascular disease; Coronary heart disease; Gender; Risk factors;
   Women
ID CORONARY-HEART-DISEASE; MYOCARDIAL-INFARCTION; DIABETES-MELLITUS;
   HORMONE-THERAPY; MEDITERRANEAN DIET; GENDER-DIFFERENCES; 52 COUNTRIES;
   FOLLOW-UP; MORTALITY; MEN
AB Management of women's health seldom includes cardiovascular disease (CVD) prevention in spite of CVD being the most common cause of death in females being even more common than cancer, HIV/AIDS, malaria and tuberculosis combined. According to the World Heart Federation, CVD is indisputably the most serious, neglected health problem for women in both the developing and the developed worlds. A possible reason may be that CVD has traditionally been perceived as a 'man's illness'. Since 6 Out Of 10 deaths from CVD can be prevented, it is of utmost importance that there is more general awareness about CVD in women. The most important factors for developing CVD are dyslipidaemia, hypertension, smoking, stress, diabetes, obesity (especially abdominal fat distribution), physical inactivity, poor eating habits and possibly excessive alcohol intake. Some unique risk factors for CVD exist in women; of which older age at presentation is a major one as they are more likely to suffer from co-morbidities such as diabetes and hypertension. (C) 2009 Elsevier Ireland Ltd. All rights reserved.
C1 Karolinska Univ Hosp, Dept Med, Cardiol Unit, Karolinska Inst,Inst Med,Ctr Gender Med, SE-17176 Stockholm, Sweden.
C3 Karolinska Institutet; Karolinska University Hospital
RP Schenck-Gustafsson, K (corresponding author), Karolinska Univ Hosp, Dept Med, Cardiol Unit, Karolinska Inst,Inst Med,Ctr Gender Med, SE-17176 Stockholm, Sweden.
EM karin.schenck-gustafsson@ki.se
OI Schenck-Gustafsson, Karin/0000-0002-3659-5101
CR Almdal T, 2004, ARCH INTERN MED, V164, P1422, DOI 10.1001/archinte.164.13.1422
   Anand SS, 2008, EUR HEART J, V29, P932, DOI 10.1093/eurheartj/ehn018
   [Anonymous], 2006, OB PREV ID ASS MAN O
   [Anonymous], 2002, The world health report 2001. Mental health: new understanding
   [Anonymous], 2000, NAT SERV FRAM COR HE
   Aulakh AK, 2007, WOMEN HEALTH ISS, V17, P342, DOI 10.1016/j.whi.2007.04.002
   BLAIR SN, 1989, JAMA-J AM MED ASSOC, V262, P2395, DOI 10.1001/jama.262.17.2395
   BUSH TL, 1988, CLIN CHEM, V34, pB60
   Collins R, 2002, LANCET, V360, P7, DOI 10.1016/S0140-6736(02)09327-3
   Conroy RM, 2003, EUR HEART J, V24, P987, DOI 10.1016/S0195-668X(03)00114-3
   Daly C, 2006, CIRCULATION, V113, P490, DOI 10.1161/CIRCULATIONAHA.105.561647
   DELORGERIL M, 1994, LANCET, V343, P1454, DOI 10.1016/S0140-6736(94)92580-1
   DOLL R, 2004, BMJ-BRIT MED J, V328, P1591
   Fagrell Bengt, 2006, Lakartidningen, V103, P3385
   GARCIA MJ, 1974, DIABETES, V23, P105, DOI 10.2337/diab.23.2.105
   GEISS LS, 1995, DIABETES AM NATL DIA
   Giljohann DA, 2009, J AM CHEM SOC, V131, P2072, DOI 10.1021/ja808719p
   Grodstein F, 2006, J WOMENS HEALTH, V15, P35, DOI 10.1089/jwh.2006.15.35
   Gunzerath L, 2004, ALCOHOL CLIN EXP RES, V28, P829, DOI 10.1097/01.ALC.0000128382.79375.B6
   Howard BV, 2006, JAMA-J AM MED ASSOC, V295, P655, DOI 10.1001/jama.295.6.655
   Hu FB, 2001, ARCH INTERN MED, V161, P1717, DOI 10.1001/archinte.161.14.1717
   JACOBS DR, 1990, AM J EPIDEMIOL, V131, P32, DOI 10.1093/oxfordjournals.aje.a115483
   Kim ESH, 2008, J AM COLL CARDIOL, V52, P672, DOI 10.1016/j.jacc.2008.05.025
   Knoops KTB, 2004, JAMA-J AM MED ASSOC, V292, P1433, DOI 10.1001/jama.292.12.1433
   Kuoppala J, 2008, EUR J CANCER, V44, P2122, DOI 10.1016/j.ejca.2008.06.025
   Kurisu S, 2002, AM HEART J, V143, P448, DOI 10.1067/mhj.2002.120403
   Legato MJ, 2000, AM J CARDIOL, V86, p15L
   Lewington S, 2002, LANCET, V360, P1903, DOI 10.1016/S0140-6736(02)11911-8
   Lewis SJ, 1998, J AM COLL CARDIOL, V32, P140, DOI 10.1016/S0735-1097(98)00202-2
   Lokkegaard E, 2008, EUR HEART J, V29, P2660, DOI 10.1093/eurheartj/ehn408
   Manson JE, 1999, NEW ENGL J MED, V341, P650, DOI 10.1056/NEJM199908263410904
   MANSON JE, 1995, NEW ENGL J MED, V333, P677, DOI 10.1056/NEJM199509143331101
   MOSCA L, 2007, CIRCULATION, V109, P672
   Mosca Lori, 2007, Circulation, V115, P1481, DOI 10.1161/CIRCULATIONAHA.107.181546
   Naqvi TZ, 2005, PSYCHOSOM MED, V67, pS15, DOI 10.1097/01.psy.0000164013.55453.05
   Norhammar A, 2008, HEART, V94, P1565, DOI 10.1136/hrt.2007.135038
   Orth-Gomér K, 2000, JAMA-J AM MED ASSOC, V284, P3008, DOI 10.1001/jama.284.23.3008
   PETERSEN S, 2004, SMOKING STAT
   RIDKER P, 2007, JAMA-J AM MED ASSOC, V297, P6
   Rosengren A, 2004, LANCET, V364, P953, DOI 10.1016/S0140-6736(04)17019-0
   Rossouw JE, 2007, JAMA-J AM MED ASSOC, V297, P1465, DOI 10.1001/jama.297.13.1465
   Sarna L, 2008, NURS RES, V57, P374, DOI 10.1097/NNR.0b013e31818bf38b
   Singh RB, 2002, LANCET, V360, P1455, DOI 10.1016/S0140-6736(02)11472-3
   Stramba-Badiale M, 2006, EUR HEART J, V27, P994, DOI 10.1093/eurheartj/ehi819
   Sundel KL, 2007, GENDER MED, V4, P146, DOI 10.1016/S1550-8579(07)80028-3
   *SWED BOARD HLTH W, 2008, NAT RIKTL HJARTSJ
   VANDERGIEZEN AM, 1990, PREV MED, V19, P456, DOI 10.1016/0091-7435(90)90043-J
   *WHO, 2002, WORLD HLTH REP 2005
   *WHO, 2002, WORLD HLTH REP 2003
   Wilson PWF, 1998, CIRCULATION, V97, P1837, DOI 10.1161/01.CIR.97.18.1837
   Wood D, 2005, HEART, V91, P1, DOI 10.1136/hrt.2005.079988
   Yarnell JWG, 2001, INT J OBESITY, V25, P1546, DOI 10.1038/sj.ijo.0801676
   Yusuf S, 2004, LANCET, V364, P937, DOI 10.1016/S0140-6736(04)17018-9
NR 53
TC 68
Z9 75
U1 0
U2 20
PU ELSEVIER IRELAND LTD
PI CLARE
PA ELSEVIER HOUSE, BROOKVALE PLAZA, EAST PARK SHANNON, CO, CLARE, 00000,
   IRELAND
SN 0378-5122
EI 1873-4111
J9 MATURITAS
JI Maturitas
PD JUL 20
PY 2009
VL 63
IS 3
BP 186
EP 190
DI 10.1016/j.maturitas.2009.02.014
PG 5
WC Geriatrics & Gerontology; Obstetrics & Gynecology
WE Science Citation Index Expanded (SCI-EXPANDED)
SC Geriatrics & Gerontology; Obstetrics & Gynecology
GA 479EW
UT WOS:000268643500004
PM 19403246
OA Bronze
DA 2025-02-04
ER

PT J
AU Mendelson, M
   Han, PV
   Vincent, P
   von Sonnenburg, F
   Cramer, JP
   Loutan, L
   Kain, KC
   Parola, P
   Hagmann, S
   Gkrania-Klotsas, E
   Sotir, M
   Schlagenhauf, P
AF Mendelson, Marc
   Han, Pauline V.
   Vincent, Peter
   von Sonnenburg, Frank
   Cramer, Jakob P.
   Loutan, Louis
   Kain, Kevin C.
   Parola, Philippe
   Hagmann, Stefan
   Gkrania-Klotsas, Effrossyni
   Sotir, Mark
   Schlagenhauf, Patricia
CA GeoSentinel Surveillance Network
TI Regional Variation in Travel-related Illness acquired in Africa, March
   1997-May 2011
SO EMERGING INFECTIOUS DISEASES
LA English
DT Article
ID GEOSENTINEL SURVEILLANCE NETWORK; HEALTH KNOWLEDGE; ATTITUDES; TROPICS;
   RISK; SPECTRUM; DISEASES; CHILDREN; MALARIA
AB To understand geographic variation in travel-related illness acquired in distinct African regions, we used the Geo Sentinel Surveillance Network database to analyze records for 16,893 ill travelers returning from Africa over a 14-year period. Travelers to northern Africa most commonly reported gastrointestinal illnesses and dog bites. Febrile illnesses were more common in travelers returning from sub-Saharan countries. Eleven travelers died, 9 of malaria; these deaths occurred mainly among male business travelers to sub-Saharan Africa. The profile of illness varied substantially by region: malaria predominated in travelers returning from Central and Western Africa; schistosomiasis, strongyloidiasis, and dengue from Eastern and Western Africa; and loaisis from Central Africa. There were few reports of vaccine-preventable infections, HIV infection, and tuberculosis. Geographic profiling of illness acquired during travel to Africa guides targeted pretravel advice, expedites diagnosis in ill returning travelers, and may influence destination choices in tourism.
C1 [Mendelson, Marc] Univ Cape Town, Groote Schuur Hosp, ZA-7925 Cape Town, South Africa.
   [Han, Pauline V.; Sotir, Mark] Ctr Dis Control & Prevent, Atlanta, GA USA.
   [Vincent, Peter] Tokai Medicross Travel Clin, Cape Town, South Africa.
   [von Sonnenburg, Frank] Univ Munich, Munich, Germany.
   [Cramer, Jakob P.] Univ Med Ctr, Hamburg, Germany.
   [Loutan, Louis] Univ Geneva, Geneva, Switzerland.
   [Kain, Kevin C.] Univ Toronto, Toronto, ON, Canada.
   [Parola, Philippe] North Univ Hosp, Assistance Publ Hop Marseille, Marseille, France.
   [Hagmann, Stefan] Yeshiva Univ, Bronx Lebanon Hosp Ctr, Bronx, NY USA.
   [Gkrania-Klotsas, Effrossyni] Cambridge Univ Hosp Natl Hlth Serv Trust, Cambridge, England.
   [Schlagenhauf, Patricia] Univ Zurich, Ctr Travel Med, Zurich, Switzerland.
C3 University of Cape Town; Centers for Disease Control & Prevention - USA;
   University of Munich; University of Hamburg; University Medical Center
   Hamburg-Eppendorf; University of Geneva; University of Toronto;
   Aix-Marseille Universite; Assistance Publique-Hopitaux de Marseille;
   BronxCare Health System; Yeshiva University; University of Zurich
RP Mendelson, M (corresponding author), Univ Cape Town, Dept Med, Div Infect Dis & HIV Med, G16-68 Groote Schuur Hosp, ZA-7925 Cape Town, South Africa.
EM marc.mendelson@uct.ac.za
RI Gkrania-Klotsas, Effrossyni/AAT-8424-2021; Perez-Molina, Jose
   Antonio/JZT-7019-2024; Parola, Philippe/AAY-4346-2021; Matteelli,
   Alberto/M-8784-2015; Freedman, David O./AAV-2999-2020
OI Perez-Molina, Jose Antonio/0000-0001-8735-4124; Parola,
   Philippe/0000-0002-1061-1927; Matteelli, Alberto/0000-0001-5109-9248;
   Mendelson, Marc/0000-0001-6668-3893; Castelli,
   Francesco/0000-0001-9161-7804; Freedman, David O./0000-0002-5642-5257;
   Gkrania-Klotsas, Effrossyni/0000-0002-0930-8330; Schlagenhauf,
   Patricia/0000-0002-1075-7010; Chen, Lin/0000-0002-5684-8436; Ursing,
   Johan/0000-0002-5508-9327; Leder, Karin/0000-0003-1368-1039; Asgeirsson,
   Hilmir/0000-0003-3869-8021; Kain, Kevin/0000-0001-6068-1272; Goorhuis,
   Abraham/0000-0001-7423-6217; Klion, Amy/0000-0002-4986-5326
FU Canada Research Chair in Molecular Parasitology; Canadian Institutes of
   Health Research [MOP-115160, MOP-13721]; National Institute of Health
   Research Cambridge Biomedical Research Center; MRC [G0701652] Funding
   Source: UKRI
FX K.C.K. was supported by a Canada Research Chair in Molecular
   Parasitology and by the Canadian Institutes of Health Research (grants
   MOP-115160 and MOP-13721). E.G.K. was supported by the National
   Institute of Health Research Cambridge Biomedical Research Center.
CR [Anonymous], Global Tuberculosis Control 2011
   [Anonymous], 2021, UNWTO TOUR HIGHL 201, DOI DOI 10.18111/9789284419876
   Bottieau E, 2006, ARCH INTERN MED, V166, P1642, DOI 10.1001/archinte.166.15.1642
   Checkley AM, 2012, BMJ-BRIT MED J, V344, DOI 10.1136/bmj.e2116
   Freedman DO, 2006, NEW ENGL J MED, V354, P119, DOI 10.1056/NEJMoa051331
   Gautret P, 2011, EMERG INFECT DIS, V17, P2187, DOI 10.3201/eid1712.110300
   Hagmann S, 2010, PEDIATRICS, V125, pE1072, DOI 10.1542/peds.2009-1951
   Hamer DH, 2004, J TRAVEL MED, V11, P23, DOI 10.2310/7060.2004.13577
   Hay SI, 2000, T ROY SOC TROP MED H, V94, P113, DOI 10.1016/S0035-9203(00)90246-3
   Herbinger KH, 2012, J TRAVEL MED, V19, P150, DOI 10.1111/j.1708-8305.2011.00589.x
   Jensenius M, 2009, EMERG INFECT DIS, V15, P1791, DOI 10.3201/eid1511.090677
   Leder K, 2006, CLIN INFECT DIS, V43, P1185, DOI 10.1086/507893
   Lopez-Velez R, 2007, J TRAVEL MED, V14, P297, DOI 10.1111/j.1708-8305.2007.00142.x
   Matteelli A, 2001, CLIN INFECT DIS, V32, P1063, DOI 10.1086/319607
   Matteelli A, 2013, LANCET INFECT DIS, V13, P205, DOI 10.1016/S1473-3099(12)70291-8
   Mendelson M, 2010, AM J TROP MED HYG, V82, P991, DOI 10.4269/ajtmh.2010.10-0198
   Nicolls DJ, 2008, AM J TROP MED HYG, V79, P729, DOI 10.4269/ajtmh.2008.79.729
   Njeru I., 2013, DENGUE DHF UPDATE 33
   Reisinger Y., 2005, Journal of Travel Research, V43, P212, DOI 10.1177/0047287504272017
   Sabatinelli G, 2001, Euro Surveill, V6, P61
   Schwartz E, 2013, EURO SURVEILL, V18
   United Nations, 2011, UNAIDS 2011 WORLD AI
   United Nations Statistics Division, AFR GEOSCH
   Wilder-Smith A, 2004, J TRAVEL MED, V11, P9, DOI 10.2310/7060.2004.13600
NR 24
TC 35
Z9 38
U1 0
U2 10
PU CENTERS  DISEASE CONTROL
PI ATLANTA
PA 1600 CLIFTON RD, ATLANTA, GA 30333 USA
SN 1080-6040
EI 1080-6059
J9 EMERG INFECT DIS
JI Emerg. Infect. Dis
PD APR
PY 2014
VL 20
IS 4
BP 532
EP 541
DI 10.3201/eid2004.131128
PG 10
WC Immunology; Infectious Diseases
WE Science Citation Index Expanded (SCI-EXPANDED)
SC Immunology; Infectious Diseases
GA AD8GO
UT WOS:000333504700002
PM 24655358
OA Green Published, Green Submitted, gold
DA 2025-02-04
ER

PT J
AU Kiwou, MK
   Lanetti, R
   Sladeckova, V
   Kalavska, A
   Benca, G
   Sokolova, J
   Kulkova, N
   Dobrodenkova, S
   Mikolasova, G
   Mzwan, JM
   Muli, JM
   Bukovinova, P
   Kralova, J
   Mamova, A
AF Kiwou, Moses Kimon
   Lanetti, Rosario
   Sladeckova, Veronika
   Kalavska, Andrea
   Benca, George
   Sokolova, Jaroslava
   Kulkova, Nada
   Dobrodenkova, Silvia
   Mikolasova, Gertruda
   Mzwan, Johanson Mawole
   Muli, John Mutuku
   Bukovinova, Pavlina
   Kralova, Jaroslava
   Mamova, Alexandra
TI Tropical neuroinfections in south sudanese rural hospitals - analysis of
   8,709 patients
SO NEUROENDOCRINOLOGY LETTERS
LA English
DT Article
DE neuroinfection; cerebral malaria; meningococcal meningitis; sleeping
   sickness; Sudan
ID CEREBRAL MALARIA; MENINGITIS; EXPERIENCE
AB OBJECTIVE: Infections involving the central nervous system have very serious consequences and affect thousands of people in Africa. Despite the availability of new antibiotics and vaccines, neuroinfections act as dangerous and life-threatening conditions. The most frequent neuroinfections which are of the greatest importance for public health systems are viral diseases (such as HIV, encephalitis, poliomyelitis, rabies), bacterial diseases (bacterial meningitis, neurological complications of leprosy and tuberculosis) and parasitic infections (cerebral malaria, sleeping sickness, trypanosomiasis, schistosomiasis, toxoplasmosis etc.).
   METHODS: A descriptive study to assess the occurrence of neuroinfections in two rural hospitals in Sudan (Mapuordit in Yirol and Gordim in Aweil) was performed in two periods of two years: (i) 2005-2006 and (ii) 2010-2011. We obtained data on patients from Mapuordit and from Gordim by studying their medical records.
   RESULTS: Several cases of neuroinfections were observed during both periods; those were represented by tetanus, meningococcal meningitis, leprosy with neuropathy (altogether 442 patients) in Mapuordit. Also in Gordim, severe neuroinfections such as cerebral malaria were very rare (1 case), as well as tetanus (1 case), meningococcal meningitis (8 cases) and sleeping sickness (9 cases). However, the incidence of neuroinfections decreased from 44/1000 in 2005-2006 to 2/1000 in 2010-2011.
   CONCLUSIONS: Decreased incidence of serious neuroinfections (cerebral malaria, sleeping sickness, meningococcal meningitis) in Sudan may be related to improvement of effective therapeutic options, represented by (i) intermittent preventive therapy (IPT) for malaria, (ii) by suppression of sleeping sickness vectors and (iii) by better accessibility of antibiotics.
C1 [Lanetti, Rosario; Bukovinova, Pavlina; Kralova, Jaroslava; Mamova, Alexandra] Our Lady Fatima AAA & SEU Hosp, Gordim, Sudan.
   [Lanetti, Rosario] Mary Immaculate Clin, Trop Programme TU & SEU, Mapuordit, Sudan.
   [Muli, John Mutuku] St Elizabeth Univ, Trop Program, Nairobi, Kenya.
   [Kiwou, Moses Kimon; Sladeckova, Veronika; Kalavska, Andrea; Benca, George; Sokolova, Jaroslava; Kulkova, Nada; Dobrodenkova, Silvia; Mikolasova, Gertruda; Mzwan, Johanson Mawole; Bukovinova, Pavlina; Kralova, Jaroslava; Mamova, Alexandra] SEU Hlth & Social Sci, Slovak Trop Inst, Bratislava, Slovakia.
   [Sokolova, Jaroslava; Kulkova, Nada] Univ Trnava, Sch Hlth Care & Social Work, Dept Lab Med, Trnava, Slovakia.
C3 University of Trnava
RP Muli, JM (corresponding author), St Elizabeth Univ, Trop Program, Nairobi, Kenya.
EM tropicteam@gmail.com
RI Brnova, Jaroslava/AAT-1473-2020
CR Alonso JM, 2006, VACCINE, V24, P4279, DOI 10.1016/j.vaccine.2006.03.037
   [Anonymous], 2006, Neurological disorders: public health challenges, P232
   Bartkoviak M, 2007, NEUROENDOCRINOL LETT, V28, P45
   Benca J, 2007, NEUROENDOCRINOL LETT, V28, P49
   Krcmery V, 2007, NEUROENDOCRINOL LETT, V28, P5
NR 5
TC 1
Z9 1
U1 0
U2 9
PU MAGHIRA & MAAS PUBLICATIONS
PI STOCKHOLM
PA PO BOX 26132, S-100 41 STOCKHOLM, SWEDEN
SN 0172-780X
J9 NEUROENDOCRINOL LETT
JI Neuroendocrinol. Lett.
PY 2013
VL 34
SU 1
BP 24
EP 27
PG 4
WC Endocrinology & Metabolism; Neurosciences
WE Science Citation Index Expanded (SCI-EXPANDED)
SC Endocrinology & Metabolism; Neurosciences & Neurology
GA AA2BT
UT WOS:000330900800004
PM 24013602
DA 2025-02-04
ER

PT J
AU Muehlenbachs, A
   Fried, M
   McGready, R
   Harrington, WE
   Mutabingwa, TK
   Nosten, F
   Duffy, PE
AF Muehlenbachs, Atis
   Fried, Michal
   McGready, Rose
   Harrington, Whitney E.
   Mutabingwa, Theonest K.
   Nosten, Francois
   Duffy, Patrick E.
TI A Novel Histological Grading Scheme for Placental Malaria Applied in
   Areas of High and Low Malaria Transmission
SO JOURNAL OF INFECTIOUS DISEASES
LA English
DT Article
ID PLASMODIUM-FALCIPARUM MALARIA; MASSIVE CHRONIC INTERVILLOSITIS;
   BIRTH-WEIGHT; PREGNANCY; INFECTION; WOMEN; HIV; IMPAIRMENT; TANZANIA;
   ARTESUNATE
AB Background. Plasmodium falciparum-infected erythrocytes sequester in the placenta and elicit an inflammatory response that is harmful to both fetus and mother. Histologic measurements during placental malaria might provide surrogate end points for interventional trials, but existing histologic schemes capture limited complexity and are not consistently used among study sites.
   Methods. Using frozen-section histologic evaluation in Tanzania (high-transmission area), we established a novel grading scheme to separately quantify inflammation and pigment deposition during placental malaria (n = 102). To generalize this method, formalin-fixed, paraffin-embedded placental samples from Karen women in Thailand (low-transmission area) were selected from among women with documented antenatal parasitemia who were near term (n = 18).
   Results. In the Tanzanian cohort, the inflammation and pigment-deposition scores were independently associated with birth weight, and the inflammation score was associated with chemokine levels. In the smaller cohort from Thailand, both inflammation and pigment scores were associated with birth weight, and the pigment score had an inverse trend with the number of antenatal clinic visits.
   Conclusions. This semiquantitative pathological grading scheme is simple to implement and captures information that is associated with outcomes in Asia and Africa; therefore, it should facilitate the comparison and standardization of results among clinical trials across areas of differing endemicity.
C1 [Duffy, Patrick E.] Univ Washington, NIAID, Lab Malaria Immunol & Vaccinol, Seattle Biomed Res Inst, Rockville, MD 20852 USA.
   [Muehlenbachs, Atis] Univ Washington, Dept Pathol, Rockville, MD 20852 USA.
   [Fried, Michal; Harrington, Whitney E.; Duffy, Patrick E.] Univ Washington, Dept Global Hlth, Rockville, MD 20852 USA.
   [Nosten, Francois; Duffy, Patrick E.] NIAID, Washington, DC USA.
   [McGready, Rose] Shoklo Malaria Res Inst, Mae Sot, Thailand.
   [Nosten, Francois] Mahidol Oxford Univ, Trop Med Res Program, Bangkok, Thailand.
   [Mutabingwa, Theonest K.] Natl Inst Med Res, Dar Es Salaam, Tanzania.
   [McGready, Rose; Nosten, Francois] Churchill Hosp, Ctr Trop Med & Vaccinol, Oxford OX3 7LJ, England.
C3 Center for Infectious Disease Research; National Institutes of Health
   (NIH) - USA; NIH National Institute of Allergy & Infectious Diseases
   (NIAID); National Institutes of Health (NIH) - USA; NIH National
   Institute of Allergy & Infectious Diseases (NIAID); Mahidol University;
   Mahidol University; National Institute of Medical Research; University
   of Oxford
RP Duffy, PE (corresponding author), Univ Washington, NIAID, Lab Malaria Immunol & Vaccinol, Seattle Biomed Res Inst, Twinbrook I 1111,5640 Fishers Ln, Rockville, MD 20852 USA.
EM duffype@niaid.nih.gov
RI Nosten, Francois/AAC-5509-2019; /A-3290-2014
OI /0000-0003-1621-3257; Nosten, Francois/0000-0002-7951-0745
FU University of Washington House Staff Association; American Society of
   Tropical Medicine and Hygiene; PREMA-EU [ICA4-CT-2001-10012]; Wellcome
   Trust of Great Britain; Bill and Melinda Gates Foundation [29202];
   National Institutes of Health [R01AI52059]
FX This work was supported by a University of Washington House Staff
   Association grant, the Benjamin H. Kean Fellowship from the American
   Society of Tropical Medicine and Hygiene (to A. M.), and PREMA-EU
   (contract no. ICA4-CT-2001-10012). The Shoklo Malaria Research Unit is
   part of the Wellcome-Mahidol University-Oxford Tropical Medicine
   Research Program funded by the Wellcome Trust of Great Britain. The
   Mother Offspring Malaria Studies Project was supported by grants from
   the Bill and Melinda Gates Foundation (29202) and the National
   Institutes of Health (R01AI52059 to P.E.D.).
CR BATTS KP, 1995, AM J SURG PATHOL, V19, P1409, DOI 10.1097/00000478-199512000-00007
   Beck S, 2001, AM J TROP MED HYG, V65, P631, DOI 10.4269/ajtmh.2001.65.631
   Boyd TK, 2000, HUM PATHOL, V31, P1389, DOI 10.1053/hupa.2000.19454
   BULMER JN, 1993, HISTOPATHOLOGY, V22, P211, DOI 10.1111/j.1365-2559.1993.tb00110.x
   Chaisavaneeyakorn S, 2002, J INFECT DIS, V185, P127, DOI 10.1086/338013
   Davison BB, 2000, AM J TROP MED HYG, V63, P158, DOI 10.4269/ajtmh.2000.63.158
   EWING J, 1902, J EXP MED, V6, P119
   Fried M, 1996, SCIENCE, V272, P1502, DOI 10.1126/science.272.5267.1502
   Garnham P. C. C., 1938, Transactions of the Royal Society of Tropical Medicine and Hygiene London, V32, P13, DOI 10.1016/S0035-9203(38)90094-X
   Ismail MR, 2000, HUM PATHOL, V31, P85, DOI 10.1016/S0046-8177(00)80203-8
   Jaworowski A, 2007, J INFECT DIS, V196, P38, DOI 10.1086/518443
   Kabyemela ER, 2008, MALARIA J, V7, DOI 10.1186/1475-2875-7-26
   Leopardi O, 1996, PATHOL RES PRACT, V192, P892, DOI 10.1016/S0344-0338(96)80068-9
   Matteelli A, 1996, ANN TROP MED PARASIT, V90, P125, DOI 10.1080/00034983.1996.11813036
   McGready R, 2004, AM J TROP MED HYG, V70, P398, DOI 10.4269/ajtmh.2004.70.398
   McGready R, 2002, T ROY SOC TROP MED H, V96, P644, DOI 10.1016/S0035-9203(02)90339-1
   McGready R, 2008, PLOS MED, V5, P1699, DOI 10.1371/journal.pmed.0050253
   Menendez C, 2000, J INFECT DIS, V181, P1740, DOI 10.1086/315449
   Mount AM, 2004, LANCET, V363, P1860, DOI 10.1016/S0140-6736(04)16354-X
   Muehlenbachs A, 2007, J IMMUNOL, V179, P557, DOI 10.4049/jimmunol.179.1.557
   Muehlenbachs A, 2007, HUM PATHOL, V38, P520, DOI 10.1016/j.humpath.2006.09.016
   Mutabingwa TK, 2009, PLOS ONE, V4, DOI 10.1371/journal.pone.0005138
   Nebuloni M, 2001, HUM PATHOL, V32, P1022, DOI 10.1053/hupa.2001.27603
   Nosten F, 2004, TRENDS PARASITOL, V20, P425, DOI 10.1016/j.pt.2004.06.007
   Nosten F, 1999, LANCET, V354, P546, DOI 10.1016/S0140-6736(98)09247-2
   Ordi J, 1998, AM J SURG PATHOL, V22, P1006, DOI 10.1097/00000478-199808000-00011
   Plewes K, 2008, INT J STD AIDS, V19, P833, DOI 10.1258/ijsa.2008.008034
   Rogerson SJ, 2003, AM J TROP MED HYG, V68, P115, DOI 10.4269/ajtmh.2003.68.1.0680115
   *ROLL BACK MAL WHO, MAL PREGN
   Shulman CE, 2001, TROP MED INT HEALTH, V6, P770, DOI 10.1046/j.1365-3156.2001.00786.x
   Somi GR, 2006, BMC PUBLIC HEALTH, V6, DOI 10.1186/1471-2458-6-120
   Steketee RW, 1996, AM J TROP MED HYG, V55, P42, DOI 10.4269/ajtmh.1996.55.42
   van Eijk AM, 2003, AIDS, V17, P595, DOI 10.1097/00002030-200303070-00015
   WATKINSON M, 1983, BMJ-BRIT MED J, V287, P251, DOI 10.1136/bmj.287.6387.251
NR 34
TC 63
Z9 67
U1 0
U2 2
PU OXFORD UNIV PRESS INC
PI CARY
PA JOURNALS DEPT, 2001 EVANS RD, CARY, NC 27513 USA
SN 0022-1899
J9 J INFECT DIS
JI J. Infect. Dis.
PD NOV 15
PY 2010
VL 202
IS 10
BP 1608
EP 1616
DI 10.1086/656723
PG 9
WC Immunology; Infectious Diseases; Microbiology
WE Science Citation Index Expanded (SCI-EXPANDED)
SC Immunology; Infectious Diseases; Microbiology
GA 665SY
UT WOS:000283057000021
PM 20929353
OA Green Accepted
DA 2025-02-04
ER

PT J
AU Smit, PW
   Mabey, D
   Changalucha, J
   Mngara, J
   Clark, B
   Andreasen, A
   Todd, J
   Urassa, M
   Zaba, B
   Peeling, RW
AF Smit, Pieter W.
   Mabey, David
   Changalucha, John
   Mngara, Julius
   Clark, Benjamin
   Andreasen, Aura
   Todd, Jim
   Urassa, Mark
   Zaba, Basia
   Peeling, Rosanna W.
TI The Trade-Off between Accuracy and Accessibility of Syphilis Screening
   Assays
SO PLOS ONE
LA English
DT Article
ID PALLIDUM PARTICLE AGGLUTINATION; HUMAN-IMMUNODEFICIENCY-VIRUS;
   TREPONEMA-PALLIDUM; ENZYME IMMUNOASSAYS; PREGNANCY; TESTS; ANTIBODIES;
   DIAGNOSIS; MALARIA
AB The availability of rapid and sensitive methods to diagnose syphilis facilitates screening of pregnant women, which is one of the most cost-effective health interventions available. We have evaluated two screening methods in Tanzania: an enzyme immunoassay (EIA), and a point-of-care test (POCT). We evaluated the performance of each test against the Treponema pallidum particle agglutination assay (TPPA) as the reference method, and the accessibility of testing in a rural district of Tanzania. The POCT was performed in the clinic on whole blood, while the other assays were performed on plasma in the laboratory. Samples were also tested by the rapid plasma Reagin (RPR) test. With TPPA as reference assay, the sensitivity and specificity of EIA were 95.3% and 97.8%, and of the POCT were 59.6% and 99.4% respectively. The sensitivity of the POCT and EIA for active syphilis cases (TPPA positive and RPR titer >= 1/8) were 82% and 100% respectively. Only 15% of antenatal clinic attenders in this district visited a health facility with a laboratory capable of performing the EIA. Although it is less sensitive than EIA, its greater accessibility, and the fact that treatment can be given on the same day, means that the use of POCT would result in a higher proportion of women with syphilis receiving treatment than with the EIA in this district of Tanzania.
C1 [Smit, Pieter W.; Mabey, David; Andreasen, Aura; Todd, Jim; Zaba, Basia; Peeling, Rosanna W.] London Sch Hyg & Trop Med, Dept Infect & Trop Dis, London WC1, England.
   [Changalucha, John; Mngara, Julius; Clark, Benjamin; Todd, Jim; Urassa, Mark] Natl Inst Med Res, Mwanza, Tanzania.
   [Andreasen, Aura] Mwanza Intervent Trials Unit, Mwanza, Tanzania.
C3 University of London; London School of Hygiene & Tropical Medicine;
   National Institute of Medical Research
RP Mabey, D (corresponding author), London Sch Hyg & Trop Med, Dept Infect & Trop Dis, London WC1, England.
EM david.mabey@lshtm.ac.uk
OI Mabey, David/0000-0002-0031-8276; /0000-0003-0664-7342; Todd,
   Jim/0000-0001-5918-4914
FU Bill & Melinda Gates Foundation [OPP 47697]
FX This study was funded by a grant to the UNICEF/UNDP/World Bank/WHO
   Special Programme on Research and Training in Tropical Diseases from the
   Bill & Melinda Gates Foundation (OPP 47697). The EIA kits were kindly
   donated by the manufacturer for this evaluation (Lab21 healthcare,
   Kentford, UK). The funders had no role in study design, data collection
   and analysis, decision to publish, or preparation of the manuscript.
CR Aktas G, 2005, INT J STD AIDS, V16, P294, DOI 10.1258/0956462053654195
   Aktas G, 2007, INT J STD AIDS, V18, P255, DOI 10.1258/095646207780658827
   [Anonymous], 2012, Investment case for eliminating mother-to-child transmission of syphilis
   AUGENBRAUN MH, 1994, CLIN INFECT DIS, V19, P1040, DOI 10.1093/clinids/19.6.1040
   Binnicker MJ, 2011, J CLIN MICROBIOL, V49, P1313, DOI 10.1128/JCM.02555-10
   Bronzan RN, 2007, SEX TRANSM DIS, V34, pS55, DOI 10.1097/01.olq.0000245987.78067.0c
   Cawley C, 2013, PLOS ONE, V8, DOI 10.1371/journal.pone.0062212
   Chico RM, 2012, JAMA-J AM MED ASSOC, V307, P2079, DOI 10.1001/jama.2012.3428
   Dorigo-Zetsma JW, 2004, SEX TRANSM INFECT, V80, P96, DOI 10.1136/sti.2003.005827
   Everett DB, 2007, TROP MED INT HEALTH, V12, P1323, DOI 10.1111/j.1365-3156.2007.01933.x
   Fonck K, 2001, AM J PUBLIC HEALTH, V91, P705, DOI 10.2105/AJPH.91.5.705
   Gasasira AF, 2006, J CLIN MICROBIOL, V44, P3021, DOI 10.1128/JCM.02207-05
   Gift TL, 1999, SEX TRANSM DIS, V26, P232, DOI 10.1097/00007435-199904000-00010
   Jafari Y, 2013, PLOS ONE, V8, DOI 10.1371/journal.pone.0054695
   Kingston M, 2008, INT J STD AIDS, V19, P729, DOI 10.1258/ijsa.2008.008279
   Mabey D, 2006, SEX TRANSM INFECT, V82, pV13, DOI 10.1136/sti.2006.022467
   Mabey DC, 2012, PLOS MED, V9, DOI 10.1371/journal.pmed.1001233
   Maple PAC, 2010, CLIN VACCINE IMMUNOL, V17, P1718, DOI 10.1128/CVI.00102-10
   Mishra S, 2010, SEX TRANSM INFECT, V86, P193, DOI 10.1136/sti.2009.038778
   Newman L, 2013, PLOS MED, V10, DOI 10.1371/journal.pmed.1001396
   Oboho IK, 2013, CLIN INFECT DIS
   Rambura M, 2007, JAIDS-J ACQ IMM DEF, V46, P616, DOI 10.1097/QAI.0b013e31815a571a
   Schmid G, 2004, B WORLD HEALTH ORGAN, V82, P402
   Smit PW, 2013, BMC INFECT DIS MS ID, V13
   TEMMERMAN M, 1993, INT J GYNECOL OBSTET, V41, P182, DOI 10.1016/0020-7292(93)90703-Y
   Tsang RSW, 2007, FEMS IMMUNOL MED MIC, V51, P118, DOI 10.1111/j.1574-695X.2007.00289.x
   Watson-Jones D, 2002, J INFECT DIS, V186, P940, DOI 10.1086/342952
   Young H, 2009, SEX TRANSM INFECT, V85, P19, DOI 10.1136/sti.2008.031872
NR 28
TC 13
Z9 14
U1 0
U2 7
PU PUBLIC LIBRARY SCIENCE
PI SAN FRANCISCO
PA 1160 BATTERY STREET, STE 100, SAN FRANCISCO, CA 94111 USA
SN 1932-6203
J9 PLOS ONE
JI PLoS One
PD SEP 16
PY 2013
VL 8
IS 9
AR e75327
DI 10.1371/journal.pone.0075327
PG 5
WC Multidisciplinary Sciences
WE Science Citation Index Expanded (SCI-EXPANDED)
SC Science & Technology - Other Topics
GA 219GJ
UT WOS:000324494000157
PM 24066175
OA gold, Green Published, Green Accepted, Green Submitted
DA 2025-02-04
ER

PT J
AU Boss, C
   Corminboeuf, O
   Grisostomi, C
   Weller, T
AF Boss, C
   Corminboeuf, O
   Grisostomi, C
   Weller, T
TI Inhibitors of aspartic proteases - potential antimalarial agents
SO EXPERT OPINION ON THERAPEUTIC PATENTS
LA English
DT Review
DE aspartic protease inhibitor; malaria; plasmepsin; Plasmodium falciparum;
   structure-based drug design
ID FALCIPARUM PLASMEPSIN II; PLASMODIUM-FALCIPARUM; FOOD VACUOLE; MALARIA;
   DESIGN; IDENTIFICATION; COMPLEX
AB This review emphasises the importance of research in the field of new anti malarial therapeutic agents, summarises the biology of plasmepsin 11, a protozoal aspartic protease, and other related plasmepsins, and analyses the scientific literature and the patent literature describing efforts in the search for inhibitors of plasmepsins. As there are only very limited efforts in this area by the pharmaceutical industry, the patent literature reviewed covers the period of the last 10 years and, in addition, the article discusses results published by academic research groups. Several approaches are based on earlier work in the field of HIV-1 protease inhibitors and of renin inhibitors.
C1 Actel Pharmaceut Ltd, Drug Discovery Chem, CH-4123 Allschwil BL, Switzerland.
C3 Actelion Pharmaceuticals Ltd
RP Actel Pharmaceut Ltd, Drug Discovery Chem, Gewerbestr 16, CH-4123 Allschwil BL, Switzerland.
EM christoph.boss@actelion.com; olivier.corminboeuf@actelion.com;
   corinna.grisotomi@actelion.com; thomas.weller@actelion.com
CR 3 DIMENSIONAL PHARM, 2000, Patent No. 0040558
   Abdel-Rahman HM, 2004, BIOL CHEM, V385, P1035, DOI 10.1515/BC.2004.134
   ACTELION PHARM LTD, 2003, Patent No. 03093267
   ACTELION PHARM LTD, 2005, Patent No. 2005019176
   Asojo OA, 2003, J MOL BIOL, V327, P173, DOI 10.1016/S0022-2836(03)00036-6
   Asojo OA, 2002, ACTA CRYSTALLOGR D, V58, P2001, DOI 10.1107/S0907444902014695
   Banerjee R, 2002, P NATL ACAD SCI USA, V99, P990, DOI 10.1073/pnas.022630099
   Bezencon O, 2004, Patent No. [WO2004002957, 2004002957]
   Boss C, 2004, CHIMIA, V58, P634, DOI 10.2533/000942904777677524
   Boss C, 2003, CURR MED CHEM, V10, P883, DOI 10.2174/0929867033457674
   BOSS C, 2002, Patent No. 00238534
   Boss C., 2002, Substituted amino-aza-cycloalkanes useful against malaria, Patent No. [WO 02/24649 Al, 0224649]
   BOSS C, 2005, Patent No. 2005058822
   Brinner KM, 2002, BIOORGAN MED CHEM, V10, P3649, DOI 10.1016/S0968-0896(02)00207-9
   Bur D, 2004, Patent No. [WO2004105762, 2004105762]
   BUR D, 1999, Patent No. [09912532, 9912532]
   Bur D, 2004, Patent No. [WO2004105738A2, 2004105738]
   Carcache DA, 2003, HELV CHIM ACTA, V86, P2173, DOI 10.1002/hlca.200390176
   Carcache DA, 2003, HELV CHIM ACTA, V86, P2192, DOI 10.1002/hlca.200390177
   Carcache DA, 2002, CHEMBIOCHEM, V3, P1137, DOI 10.1002/1439-7633(20021104)3:11<1137::AID-CBIC1137>3.0.CO;2-A
   Carroll CD, 1998, BIOORG MED CHEM LETT, V8, P2315, DOI 10.1016/S0960-894X(98)00419-3
   Carroll CD, 1998, BIOORG MED CHEM LETT, V8, P3203, DOI 10.1016/S0960-894X(98)00554-X
   CARROLL CD, 1999, Patent No. 005962506
   Coombs GH, 2001, TRENDS PARASITOL, V17, P532, DOI 10.1016/S1471-4922(01)02037-2
   Deiss LP, 1996, EMBO J, V15, P3861, DOI 10.1002/j.1460-2075.1996.tb00760.x
   DESJARDINS RE, 1979, ANTIMICROB AGENTS CH, V16, P710, DOI 10.1128/AAC.16.6.710
   DOLLE RE, 1999, Patent No. 09955687
   DOLLE RE, 1998, Patent No. 05734054
   DOLLE RE, 1999, Patent No. 05892038
   Egan TJ, 2001, EXPERT OPIN THER PAT, V11, P185, DOI 10.1517/13543776.11.2.185
   ENANTA PHARM INC, 2003, Patent No. 03034989
   ENANTA PHARM INC, 2001, Patent No. 01834433
   Ersmark K, 2005, J MED CHEM, V48, P6090, DOI 10.1021/jm050463l
   Ersmark K, 2004, J MED CHEM, V47, P110, DOI 10.1021/jm030933g
   Ersmark K, 2003, BIOORGAN MED CHEM, V11, P3723, DOI 10.1016/S0968-0896(03)00339-0
   F HOFFMANNLAROCHE AG, 1992, Patent No. 140011
   GD SEARLE CO, 1995, Patent No. 9519958
   Haque TS, 1999, J MED CHEM, V42, P1428, DOI 10.1021/jm980641t
   HOF F, 2004, CHEM COMMUN, V5, P484
   HOFFMANNLAROCHE F, 1997, Patent No. [9709311, 09709311]
   J HOPKINS U, 2002, Patent No. 02074719
   J HOPKINS U, 2005, Patent No. 37953
   Johansson PO, 2005, J MED CHEM, V48, P4400, DOI 10.1021/jm040884n
   Johansson PO, 2004, J MED CHEM, V47, P3353, DOI 10.1021/jm031106i
   Jomaa H, 1999, SCIENCE, V285, P1573, DOI 10.1126/science.285.5433.1573
   KIM J, 2001, Patent No. 00114331
   Kiso A, 2004, J PEPT SCI, V10, P641, DOI 10.1002/psc.609
   KISO A, 2002, PEPTIDE SCI, P297
   Liu J, 2005, J BIOL CHEM, V280, P1432, DOI 10.1074/jbc.M409740200
   Maibaum J, 2003, EXPERT OPIN THER PAT, V13, P589, DOI 10.1517/eotp.13.5.589.23031
   MAJER P, 1997, Patent No. 9730072
   Maly DJ, 2002, CHEMBIOCHEM, V3, P17, DOI 10.1002/1439-7633(20020104)3:1<16::AID-CBIC16>3.0.CO;2-Z
   Mbai M, 2000, CIRCULATION, V102, P355
   MEDIVIR AB, 2003, Patent No. 3018537
   MEDIVIR AB, 1998, Patent No. 9845330
   Mueller R, 2003, MOLECULES, V8, P556, DOI 10.3390/80700556
   Nezami A, 2003, BIOCHEMISTRY-US, V42, P8459, DOI 10.1021/bi034131z
   NEZAMI A, 2003, THESIS J HOPKINS U
   Oefner C, 1999, CHEM BIOL, V6, P127, DOI 10.1016/S1074-5521(99)89004-8
   Omara-Opyene AL, 2004, J BIOL CHEM, V279, P54088, DOI 10.1074/jbc.M409605200
   Oscarsson K, 2003, BIOORGAN MED CHEM, V11, P1235, DOI 10.1016/S0968-0896(02)00643-0
   PHARMACOPEIA INC, 2000, Patent No. 6150344
   PHARMACOPEIA INC, 2001, Patent No. 6191277
   PHARMACOPEIA INC, 1999, Patent No. 5986102
   PHARMACOPEIA INC, 1999, Patent No. 5872262
   PHARMACOPEIA INC, 2001, Patent No. 6326393
   Prade L, 2005, J BIOL CHEM, V280, P23837, DOI 10.1074/jbc.M501519200
   Radding JA, 1999, ANNU REP MED CHEM, V34, P159
   Robert A, 2002, ACCOUNTS CHEM RES, V35, P167, DOI 10.1021/ar990164o
   Rosenthal PJ, 2001, INFEC DIS S, P325
   Senge MO, 2000, CHEMBIOCHEM, V1, P247, DOI 10.1002/1439-7633(20001117)1:4<247::AID-CBIC247>3.3.CO;2-F
   Silva AM, 1998, ADV EXP MED BIOL, V436, P363
   U CALIFORNIA, 2000, Patent No. 0056335
   US DEP HLTH HUMAN SE, 1998, Patent No. 5849691
   Vennerstrom JL, 2004, NATURE, V430, P900, DOI 10.1038/nature02779
   VERTEX PHARM INC, 1994, Patent No. 9413629
   Waters NC, 2004, EXPERT OPIN THER PAT, V14, P1125, DOI 10.1517/13543776.14.8.1125
   Wiesner, 2003, ANGEW CHEM, V115, P5432
   Wirth DF, 1999, ANNU REP MED CHEM, V34, P349
   Zhu Z., 2005, [No title captured], Patent No. [2005058311, WO 2005058311A1]
   Ziegler J, 2001, CURR MED CHEM, V8, P171, DOI 10.2174/0929867013373840
NR 81
TC 19
Z9 27
U1 0
U2 3
PU TAYLOR & FRANCIS LTD
PI ABINGDON
PA 2-4 PARK SQUARE, MILTON PARK, ABINGDON OR14 4RN, OXON, ENGLAND
SN 1354-3776
EI 1744-7674
J9 EXPERT OPIN THER PAT
JI Expert Opin. Ther. Patents
PD MAR
PY 2006
VL 16
IS 3
BP 295
EP 317
DI 10.1517/13543776.16.3.295
PG 23
WC Chemistry, Medicinal; Pharmacology & Pharmacy
WE Science Citation Index Expanded (SCI-EXPANDED)
SC Pharmacology & Pharmacy
GA 021EN
UT WOS:000235966600005
DA 2025-02-04
ER

PT J
AU Shollenberger, LM
   Bui, C
   Paterson, Y
   Allen, K
   Harn, D
AF Shollenberger, Lisa M.
   Bui, Cac
   Paterson, Yvonne
   Allen, Kelsey
   Harn, Donald
TI Successful vaccination of immune suppressed recipients using
   <i>Listeria</i> vector HIV-1 vaccines in helminth infected mice
SO VACCINE
LA English
DT Article
DE Chronic helminth infection; Endemic schistosomiasis; Vaccine efficacy;
   HIV vaccine; Listeria monocytogenes
ID T-CELL RESPONSES; SCHISTOSOMA-MANSONI; PROTECTIVE IMMUNITY;
   MONOCYTOGENES; EFFICACY; ANTIBODY; ANTIGEN; HUMANS; PRAZIQUANTEL;
   IMMUNIZATION
AB Vaccines for HIV, malaria and TB remain high priorities, especially for sub-Saharan populations. The question is: will vaccines currently in development for these diseases function in populations that have a high prevalence of helminth infection? Infection with helminth parasites causes immune suppression and a CD4+ Th2 skewing of the immune system, thereby impairing Th1-type vaccine efficacy. In this study, we conduct HIV vaccine trials in mice with and without chronic helminth infection to mimic the human vaccine recipient populations in Sub-Saharan Africa and other helminth parasite endemic regions of the world, as there is large overlap in global prevalence for HIV and helminth infection. Here, we demonstrate that Listeria monocytogenes functions as a vaccine vector to drive robust and functional HIV-specific cellular immune responses, irrespective of chronic helminth infection. This observation represents a significant advance in the field of vaccine research and underscores the concept that vaccines in the developmental pipeline should be effective in the target populations. (c) 2013 Elsevier Ltd. All rights reserved.
C1 [Shollenberger, Lisa M.; Bui, Cac; Allen, Kelsey; Harn, Donald] Univ Georgia, Dept Infect Dis, Athens, GA 30602 USA.
   [Shollenberger, Lisa M.; Bui, Cac; Allen, Kelsey; Harn, Donald] Univ Georgia, Ctr Trop & Emerging Global Dis, Athens, GA 30602 USA.
   [Paterson, Yvonne] Univ Penn, Dept Microbiol, Philadelphia, PA 19104 USA.
C3 University System of Georgia; University of Georgia; University System
   of Georgia; University of Georgia; University of Pennsylvania
RP Harn, D (corresponding author), Univ Georgia, Dept Infect Dis, 501 DW Brooks Dr, Athens, GA 30602 USA.
EM lisaluvsciens@gmail.com; ctbui88@uga.edu; yvonne@mail.med.upenn.edu;
   kwallen10@gmail.com; dharn@uga.edu
RI Shollenberger, Lisa/ABA-7393-2021; Shollenberger, Lisa M/A-1826-2009
OI Shollenberger, Lisa M/0000-0002-0943-0838; Allen,
   Kelsey/0000-0001-5418-4018; Paterson, Yvonne/0000-0002-9406-4958
FU  [NIH-AI-071883];  [NIH-AI-078787]
FX Supported by grants NIH-AI-071883 and NIH-AI-078787 awarded to DAH.
CR Angelakopoulos H, 2002, INFECT IMMUN, V70, P3592, DOI 10.1128/IAI.70.7.3592-3601.2002
   [Anonymous], REP GLOB AIDS EP
   Boyer JD, 2005, VIROLOGY, V333, P88, DOI 10.1016/j.virol.2004.12.026
   Bruhn KW, 2007, MICROBES INFECT, V9, P1226, DOI 10.1016/j.micinf.2007.05.010
   Da'Dara AA, 2006, VACCINE, V24, P5211, DOI 10.1016/j.vaccine.2006.03.078
   de Silva NR, 2003, TRENDS PARASITOL, V19, P547, DOI 10.1016/j.pt.2003.10.002
   Dewals B, 2010, EUR J IMMUNOL, V40, P2837, DOI 10.1002/eji.200940075
   Elias D, 2005, VACCINE, V23, P1326, DOI 10.1016/j.vaccine.2004.09.038
   Fallon PG, 1996, PARASITOLOGY, V112, P47, DOI 10.1017/S0031182000065069
   Fincham JE, 2003, ACTA TROP, V86, P315, DOI 10.1016/S0001-706X(03)00063-9
   Finkelman FD, 2001, J ALLERGY CLIN IMMUN, V107, P772, DOI 10.1067/mai.2001.114989
   Flutter B, 2004, CELL MOL IMMUNOL, V1, P22
   Gunn GR, 2001, J IMMUNOL, V167, P6471, DOI 10.4049/jimmunol.167.11.6471
   Hanke T., 2001, Current Molecular Medicine (Hilversum), V1, P123, DOI 10.2174/1566524013364004
   Haynes BF, 2012, NEW ENGL J MED, V366, P1275, DOI 10.1056/NEJMoa1113425
   Ikonomidis G, 1997, VACCINE, V15, P433, DOI 10.1016/S0264-410X(96)00188-0
   Jia QM, 2009, VACCINE, V27, P1216, DOI 10.1016/j.vaccine.2008.12.014
   Jiang SS, 2007, VACCINE, V25, P7470, DOI 10.1016/j.vaccine.2007.08.013
   Kay MA, 1997, P NATL ACAD SCI USA, V94, P4686, DOI 10.1073/pnas.94.9.4686
   KUNDIG TM, 1993, VACCINE, V11, P1154, DOI 10.1016/0264-410X(93)90079-D
   Leong ML, 2009, INFECT IMMUN, V77, P3958, DOI 10.1128/IAI.01274-08
   Letvin NL, 1998, SCIENCE, V280, P1875, DOI 10.1126/science.280.5371.1875
   Li ZX, 2008, J IMMUNOL, V180, P2504, DOI 10.4049/jimmunol.180.4.2504
   Malhotra I, 1999, J IMMUNOL, V162, P6843
   Masopust D, 2009, J INTERN MED, V265, P125, DOI 10.1111/j.1365-2796.2008.02054.x
   Mata M, 2001, VACCINE, V19, P1435, DOI 10.1016/S0264-410X(00)00379-0
   Mehandru S, 2008, CURR OPIN HIV AIDS, V3, P22, DOI 10.1097/COH.0b013e3282f331b0
   Metwali A, 2002, EUR J IMMUNOL, V32, P1242, DOI 10.1002/1521-4141(200205)32:5<1242::AID-IMMU1242>3.0.CO;2-7
   Montefiori DC, 2012, J INFECT DIS, V206, P431, DOI 10.1093/infdis/jis367
   Murata K, 1996, CELL IMMUNOL, V173, P96, DOI 10.1006/cimm.1996.0255
   Mustafa W, 2009, VIRAL IMMUNOL, V22, P195, DOI 10.1089/vim.2008.0071
   N'Goran EK, 2001, TROP MED INT HEALTH, V6, P817, DOI 10.1046/j.1365-3156.2001.00785.x
   Orr MT, 2007, J IMMUNOL, V178, P4731, DOI 10.4049/jimmunol.178.8.4731
   Remoué F, 2000, J INFECT DIS, V181, P1855, DOI 10.1086/315454
   Sabin EA, 1996, J INFECT DIS, V173, P269, DOI 10.1093/infdis/173.1.269
   Scaria A, 1997, GENE THER, V4, P611, DOI 10.1038/sj.gt.3300431
   Sciaranghella G, 2011, VACCINE, V29, P476, DOI 10.1016/j.vaccine.2010.10.072
   Shen LJ, 2006, CURR OPIN IMMUNOL, V18, P85, DOI 10.1016/j.coi.2005.11.003
   Soussi N, 2002, VACCINE, V20, P2702, DOI 10.1016/S0264-410X(02)00198-6
   Starks H, 2004, J IMMUNOL, V173, P420, DOI 10.4049/jimmunol.173.1.420
   Thomas PG, 2004, CELL MICROBIOL, V6, P13, DOI 10.1046/j.1462-5822.2003.00337.x
   Urban JF, 1996, VET IMMUNOL IMMUNOP, V54, P337, DOI 10.1016/S0165-2427(96)05708-X
   Urban JF, 2000, J IMMUNOL, V164, P2046, DOI 10.4049/jimmunol.164.4.2046
   Watts C, 2004, NAT IMMUNOL, V5, P685, DOI 10.1038/ni1088
   Whitney James B, 2011, J Immune Based Ther Vaccines, V9, P2, DOI 10.1186/1476-8518-9-2
   Yeung VP, 1998, J IMMUNOL, V161, P4146
NR 46
TC 8
Z9 11
U1 0
U2 20
PU ELSEVIER SCI LTD
PI OXFORD
PA THE BOULEVARD, LANGFORD LANE, KIDLINGTON, OXFORD OX5 1GB, OXON, ENGLAND
SN 0264-410X
J9 VACCINE
JI Vaccine
PD APR 12
PY 2013
VL 31
IS 16
BP 2050
EP 2056
DI 10.1016/j.vaccine.2013.02.037
PG 7
WC Immunology; Medicine, Research & Experimental
WE Science Citation Index Expanded (SCI-EXPANDED)
SC Immunology; Research & Experimental Medicine
GA 128WE
UT WOS:000317799600008
PM 23470236
DA 2025-02-04
ER

PT J
AU Baltzell, K
   Harvard, K
   Hanley, M
   Gosling, R
   Chen, I
AF Baltzell, Kimberly
   Harvard, Kelly
   Hanley, Marguerite
   Gosling, Roly
   Chen, Ingrid
TI What is community engagement and how can it drive malaria elimination?
   Case studies and stakeholder interviews
SO MALARIA JOURNAL
LA English
DT Article
DE Community engagement; Malaria elimination; Community participation;
   Local leadership; Community buy-in; Community implementation
ID HEALTH
AB Background: In light of increasing complexity of identifying and treating malaria cases in low transmission settings, operational solutions are needed to increase effective delivery of interventions. Community engagement (CE) is at the forefront of this conversation given the shift toward creating local and site-specific solutions. Malaria programmes often confuse CE with providing information to the community or implementing community-based interventions. This study seeks to expand on CE approaches for malaria by looking to a variety of health and development programmes for lessons that can be applied to malaria elimination.
   Methods: Qualitative data was collected from key informant interviews and community-based focus group discussions. Manual analysis was conducted with a focus on key principles, programme successes and challenges, the operational framework, and any applicable results.
   Results: Ten programmes were included in the analysis: Ebola, HIV/Hepatitis C, Guinea worm, malaria, nutrition, and water, sanitation and hygiene. Seven focus group discussions (FGDs) with 69 participants, 49 key informant (KI) interviews with programme staff, and 7 KI interviews with thought leaders were conducted between October-April 2018. Participants discussed the critical role that village leaders and community health workers play in CE. Many programmes stated understanding community priorities is key for CE and that CE should be proactive and iterative. A major theme was prioritizing bi-directional interpersonal communication led by local community health workers. Programmes reported that measuring CE is difficult, particularly since CE is ongoing and fluid.
   Conclusions: Results overwhelmingly suggest that CE must be an iterative process that relies on early involvement, frequent feedback and active community participation to be successful. Empowering districts and communities in planning and executing community-based interventions is necessary. Communities affected by the disease will ultimately achieve malaria elimination. For this to happen, the community itself must define, believe in, and commit to strategies to interrupt transmission.
C1 [Baltzell, Kimberly] Univ Calif San Francisco, Sch Nursing, Dept Family Hlth Care Nursing, San Francisco, CA 94143 USA.
   [Baltzell, Kimberly] Univ Calif San Francisco, Inst Global Hlth Sci, San Francisco, CA 94143 USA.
   [Harvard, Kelly; Hanley, Marguerite; Gosling, Roly; Chen, Ingrid] Univ Calif San Francisco, Global Hlth Grp, Malaria Eliminat Initiat, San Francisco, CA 94143 USA.
   [Gosling, Roly] Univ Namibia, Multidisciplinary Res Ctr, Windhoek, Namibia.
C3 University of California System; University of California San Francisco;
   University of California System; University of California San Francisco;
   University of California System; University of California San Francisco;
   University of Namibia
RP Baltzell, K (corresponding author), Univ Calif San Francisco, Inst Global Hlth Sci, San Francisco, CA 94143 USA.
EM kimberly.baltzell@ucsf.edu
FU Bill and Melinda Gates Foundation OPP [1160129]
FX The funding for this project was obtained from the Bill and Melinda
   Gates Foundation OPP 1160129.
CR Adhikari B, 2017, GLOBAL HEALTH ACTION, V10, DOI 10.1080/16549716.2017.1366136
   Adhikari B, 2016, MALARIA J, V15, DOI 10.1186/s12936-016-1593-y
   [Anonymous], 2011, Principles of community engagement, V2nd
   [Anonymous], 2018, DEVEX
   Atkinson JA, 2011, MALARIA J, V10, DOI 10.1186/1475-2875-10-225
   Ballard M, 2017, BMJ OPEN, V7, DOI 10.1136/bmjopen-2016-014216
   Bousema T, 2012, PLOS MED, V9, DOI 10.1371/journal.pmed.1001165
   Cotter C, 2013, LANCET, V382, P900, DOI 10.1016/S0140-6736(13)60310-4
   Cyril S, 2015, GLOBAL HEALTH ACTION, V8, P1, DOI 10.3402/gha.v8.29842
   Dierickx S, 2018, DEV WORLD BIOETH, V18, P406, DOI 10.1111/dewb.12160
   Draper AK, 2010, SOC SCI MED, V71, P1102, DOI 10.1016/j.socscimed.2010.05.016
   Fatima K, 2013, J INFECT DEV COUNTR, V7, P897, DOI 10.3855/jidc.3647
   Gillespie A, 2016, GLOB HEALTH-SCI PRAC, V4, P626, DOI 10.9745/GHSP-D-16-00226
   Lavery JV, 2010, TRENDS PARASITOL, V26, P279, DOI 10.1016/j.pt.2010.02.009
   Martin S, 2017, J HEALTH POPUL NUTR, V36, DOI 10.1186/s41043-017-0106-0
   Mazzi M, 2019, INT HEALTH, V11, P143, DOI 10.1093/inthealth/ihy069
   McLean ARD, 2018, BMC MED, V16, DOI 10.1186/s12916-018-1172-x
   RIFKIN SB, 1988, SOC SCI MED, V26, P931, DOI 10.1016/0277-9536(88)90413-3
   Taffon P, 2018, PLOS ONE, V13, DOI 10.1371/journal.pone.0195809
   White M., 2004, ARIADNE WEB MAG INF
   Whittaker M, 2015, MALARIA J, V14, DOI 10.1186/s12936-015-0931-9
   WHO, 2018, WORLD MAL REP 2016
   WHO, 2017, GLON HLTH EXP DEF MA
   Yasuoka J, 2010, MALARIA J, V9, DOI 10.1186/1475-2875-9-109
NR 24
TC 45
Z9 48
U1 0
U2 4
PU BMC
PI LONDON
PA CAMPUS, 4 CRINAN ST, LONDON N1 9XW, ENGLAND
EI 1475-2875
J9 MALARIA J
JI Malar. J.
PD JUL 17
PY 2019
VL 18
AR 245
DI 10.1186/s12936-019-2878-8
PG 11
WC Infectious Diseases; Parasitology; Tropical Medicine
WE Science Citation Index Expanded (SCI-EXPANDED)
SC Infectious Diseases; Parasitology; Tropical Medicine
GA IJ5RW
UT WOS:000475961500003
PM 31315631
OA Green Accepted, Green Published, gold
DA 2025-02-04
ER

PT J
AU Catania, JA
   Huun, C
   Dolcini, MM
   Urban, AJ
   Fleury, N
   Ndyetabula, C
   Singh, R
   Young, AW
   Conserve, DF
   Lace, J
   Msigwa, JS
AF Catania, Joseph A.
   Huun, Cassidy
   Dolcini, M. Margaret
   Urban, Angelmary Joel
   Fleury, Nick
   Ndyetabula, Clinton
   Singh, Ryan
   Young, Amy W.
   Conserve, Donaldson F.
   Lace, James
   Msigwa, Joyce Samweli
TI Overcoming cultural barriers to implementing oral HIV self-testing with
   high fidelity among Tanzanian youth
SO TRANSLATIONAL BEHAVIORAL MEDICINE
LA English
DT Article
DE Self-implementation; Fidelity; Oral-HIV self-testing; Tanzania
ID LASTING INSECTICIDAL NETS; MALARIA
AB Tanzanian youth have high levels of HIV risk and poor access to HIV-testing. Oral self-implemented testing (Oral-SIT) provides an alternative that reduces barriers to HIV-testing. We examined adaptations to Oral-SIT training components in a randomized experiment to evaluate a "train-the-trainer" strategy for improving comprehension of graphic training materials. Participants (N = 257, age = 14-19 years) were randomly assigned to one of two self-training conditions: graphic instruction book (GIB) or Video-GIB. Outcomes included behavioral performance fidelity, self-reported comprehension, and intentions to seek treatment. Video-GIB participants, relative to GIB-only participants, had higher performance fidelity scores, made fewer performance errors, had better instruction comprehension, and were more likely to intend to seek treatment. Oral-SIT timing errors were significantly more common among GIB-only participants.
   Graphic training materials in conjunction with a "train-the-trainer" video has significant potential for increasing Oral-SIT's reach by overcoming technological and literacy barriers.
C1 [Catania, Joseph A.; Dolcini, M. Margaret; Urban, Angelmary Joel; Fleury, Nick; Singh, Ryan; Young, Amy W.] Oregon State Univ, Hallie E Ford Ctr, Coll Publ Hlth & Human Sci, Corvallis, OR 97331 USA.
   [Huun, Cassidy] Oregon Hlth & Sci Univ, Portland, OR 97239 USA.
   [Ndyetabula, Clinton; Lace, James; Msigwa, Joyce Samweli] Yatima Grp Fund, FASDO, Fasdo, Tanzania.
   [Conserve, Donaldson F.] Univ South Carolina, Columbia, SC 29208 USA.
C3 Oregon State University; Oregon Health & Science University; University
   of South Carolina System; University of South Carolina Columbia
RP Catania, JA (corresponding author), Oregon State Univ, Hallie E Ford Ctr, Coll Publ Hlth & Human Sci, Corvallis, OR 97331 USA.
EM Joseph.Catania@oregonstate.edu
OI Young, Amy/0000-0003-2554-6037; Conserve, Donaldson/0000-0001-8193-817X
FU NIH [HD085780, MH105180, R00MH110343]
FX Special thanks to Faru Arts and Sports Development Organization (FASDO)
   for assisting in the production of community events and materials
   relevant to community recruitment and field sites. Special thanks for
   preparation of this manuscript to Logan Weeks and Aimee Miller. Thanks
   to Lance Pollack for data analytic contributions. Much appreciation to
   OraSure Corporation for their preparation of de-sensitized Oral-SITs.
   NIH: HD085780; MH105180, PI Catania; R00MH110343, PI Conserve.
CR Amuri M, 2011, AIDS CARE, V23, P378, DOI 10.1080/09540121.2010.507739
   Catania JA, 2018, OR PUBL HLTH ASS ANN
   Catania JA, 2014, SEX TRANSM DIS, V41, P454, DOI 10.1097/OLQ.0000000000000140
   Chan HK, 2015, J CLIN PHARM THER, V40, P266, DOI 10.1111/jcpt.12272
   Conserve DF, 2018, PLOS ONE, V13, DOI 10.1371/journal.pone.0202521
   Denison JA, 2017, AIDS, V31, pS195, DOI 10.1097/QAD.0000000000001509
   Durojaye E, 2011, INT J DISCRIM LAW, V11, P187, DOI 10.1177/1358229111435735
   Economist Intelligence Unit, 2014, EC INT UN REP
   Estem KS, 2016, CURR HIV-AIDS REP, V13, P107, DOI 10.1007/s11904-016-0307-y
   George G, 2018, PLOS ONE, V13, DOI 10.1371/journal.pone.0197305
   Glasgow RE, 2012, AM J PUBLIC HEALTH, V102, P1274, DOI 10.2105/AJPH.2012.300755
   Houts PS, 2006, PATIENT EDUC COUNS, V61, P173, DOI 10.1016/j.pec.2005.05.004
   Huun C, 2014, ADAPTATION SELF IMPL
   Indravudh PP, 2017, AIDS, V31, pS203, DOI 10.1097/QAD.0000000000001516
   Kurth AE, 2016, AIDS BEHAV, V20, P870, DOI 10.1007/s10461-015-1213-9
   Kyu HH, 2013, MALARIA J, V12, DOI 10.1186/1475-2875-12-14
   MacGowan RJ, 2018, AIDS BEHAV, V22, P117, DOI 10.1007/s10461-017-1932-1
   Mavedzenge SN, 2013, CLIN INFECT DIS, V57, P126, DOI 10.1093/cid/cit156
   McKay V, 2015, ANN C SOC BEH MED
   Ministry of Health and Social Welfare, 2012, TANZANIA SERVICE AVA
   Mugo PM, 2017, PLOS ONE, V12, DOI 10.1371/journal.pone.0170868
   Nalkur PG, 2009, J CROSS CULT PSYCHOL, V40, P1012, DOI 10.1177/0022022109346954
   National Bureau of Statistics Office of the Chief Statistician, 2014, BASIC DEMOGRAPHIC SO
   National Bureau of Statistics [Tanzania] and Macro International Inc, 2007, TANZANIA SERVICE PRO
   Nettleman MD, 2009, AM J PREV MED, V36, P150, DOI 10.1016/j.amepre.2008.09.023
   Ono-Kihara M, 2017, 8 INT GRAD STUD C PO
   Ouattara AF, 2014, MALARIA J, V13, DOI 10.1186/1475-2875-13-109
   Pai NP, 2013, PLOS MED, V10, DOI 10.1371/journal.pmed.1001414
   Peck RB, 2014, AIDS BEHAV, V18, pS422, DOI 10.1007/s10461-014-0818-8
   Plappally A., 2011, Health Behaviour and Public Health Methods, V1, P1
   Sam-Agudu NA, 2016, PEDIATR RES, V79, P838, DOI 10.1038/pr.2016.28
   Singh RR, 2017, 10 ANN NIH C SCI DIS
   Sommer M, 2014, AM J PUBLIC HEALTH, V104, P2290, DOI 10.2105/AJPH.2014.302178
   TACAIDS, 2014, TANZANIA HIV AIDS MA
   UNAIDS, 2014, UNITED REPUBLIC TANZ
   WHO, 2013, HIV and adolescents: guidance for HIV testing and counselling and care for adolescents living with HIV: recommendations for a public health approach and considerations for policy-makers and managers
   World Health Organization, 2014, HLTH WORLDS ADOLESCE
   World Health Organization, 2013, VOICES VALUES PREFER
   Worldometers, TANZANIA POPULATION
NR 39
TC 7
Z9 8
U1 0
U2 1
PU OXFORD UNIV PRESS
PI OXFORD
PA GREAT CLARENDON ST, OXFORD OX2 6DP, ENGLAND
SN 1869-6716
EI 1613-9860
J9 TRANSL BEHAV MED
JI Transl. Behav. Med.
PD JAN
PY 2021
VL 11
IS 1
BP 87
EP 95
DI 10.1093/tbm/ibz157
PG 9
WC Public, Environmental & Occupational Health
WE Science Citation Index Expanded (SCI-EXPANDED); Social Science Citation Index (SSCI)
SC Public, Environmental & Occupational Health
GA SA6EZ
UT WOS:000649396700009
PM 31785201
OA Green Published
DA 2025-02-04
ER

PT J
AU Gause, KT
   Wheatley, AK
   Cui, JW
   Yan, Y
   Kent, SJ
   Caruso, F
AF Gause, Katelyn T.
   Wheatley, Adam K.
   Cui, Jiwei
   Yan, Yan
   Kent, Stephen J.
   Caruso, Frank
TI Immunological Principles Guiding the Rational Design of Particles for
   Vaccine Delivery
SO ACS NANO
LA English
DT Article
DE adjuvant; vaccine particles; co-delivery; antigen presentation; pattern
   recognition receptors; antigen-presenting cell; lymph node trafficking;
   subunit antigen; TLR; NLR
ID PATTERN-RECOGNITION RECEPTORS; INNATE IMMUNE-RESPONSES; TOLL-LIKE
   RECEPTORS; T-CELL RESPONSES; HUMAN DENDRITIC CELLS; NOD-LIKE RECEPTORS;
   MHC CLASS-I; ANTIGEN CROSS-PRESENTATION; GERMINAL-CENTER FORMATION;
   VIRUS-LIKE PARTICLES
AB Despite the immense public health successes of immunization over the past century, effective vaccines are still lacking for globally important pathogens such as human immunodeficiency virus, malaria, and tuberculosis. Exciting recent advances in immunology and biotechnology over the past few decades have facilitated a shift from empirical to rational vaccine design, opening possibilities for improved vaccines. Some of the most important advancements include (i) the purification of subunit antigens with high safety profiles, (ii) the identification of innate pattern recognition receptors (PRRs) and cognate agonists responsible for inducing immune responses, and (iii) developments in nano- and microparticle fabrication and characterization techniques. Advances in particle engineering now allow highly tunable physicochemical properties of particle-based vaccines, including composition, size, shape, surface characteristics, and degradability. Enhanced collaborative efforts between researchers in immunology and materials science are expected to rise to next-generation vaccines. This process will be significantly aided by a greater understanding of the immunological principles guiding vaccine antigenicity, immunogenicity, and efficacy. With specific emphasis on PRR-targeted adjuvants and particle physicochemical properties, this review aims to provide an overview of the current literature to guide and focus rational particle-based vaccine design efforts.
C1 [Gause, Katelyn T.; Cui, Jiwei; Yan, Yan; Caruso, Frank] Univ Melbourne, ARC Ctr Excellence Convergent Bionano Sci & Tech, Parkville, Vic 3010, Australia.
   [Gause, Katelyn T.; Cui, Jiwei; Yan, Yan; Caruso, Frank] Univ Melbourne, Dept Chem & Biomol Engn, Parkville, Vic 3010, Australia.
   [Wheatley, Adam K.; Kent, Stephen J.] Univ Melbourne, Peter Doherty Inst Infect & Immun, ARC Ctr Excellence Convergent Bionano Sci & Techn, Parkville, Vic 3010, Australia.
   [Wheatley, Adam K.; Kent, Stephen J.] Univ Melbourne, Peter Doherty Inst Infect & Immun, Dept Microbiol & Immunol, Parkville, Vic 3010, Australia.
C3 University of Melbourne; University of Melbourne; University of
   Melbourne; Peter Doherty Institute; University of Melbourne; Peter
   Doherty Institute
RP Caruso, F (corresponding author), Univ Melbourne, ARC Ctr Excellence Convergent Bionano Sci & Tech, Parkville, Vic 3010, Australia.; Caruso, F (corresponding author), Univ Melbourne, Dept Chem & Biomol Engn, Parkville, Vic 3010, Australia.
EM fcaruso@unimelb.edu.au
RI Yan, Yan/A-3720-2009; Kent, Stephen/AAL-5101-2020; Caruso,
   Frank/A-9587-2011; Cui, Jiwei/E-9876-2012
OI Wheatley, Adam/0000-0002-5593-9387; Kent, Stephen/0000-0002-8539-4891;
   Caruso, Frank/0000-0002-0197-497X; Yan, Yan/0000-0003-2938-4063; Cui,
   Jiwei/0000-0003-1018-4336
FU Australian Research Council (ARC) Centre of Excellence in Convergent
   Bio-Nano Science and Technology [CE140100036]; ARC under the Australian
   Laureate Fellowship scheme [FL120100030]
FX This research was conducted and funded by the Australian Research
   Council (ARC) Centre of Excellence in Convergent Bio-Nano Science and
   Technology (project number CE140100036). This work was also supported by
   the ARC under the Australian Laureate Fellowship scheme (F.C.,
   FL120100030).
CR Allen CDC, 2008, SEMIN IMMUNOL, V20, P14, DOI 10.1016/j.smim.2007.12.001
   Andersen P, 2014, TRENDS IMMUNOL, V35, P387, DOI 10.1016/j.it.2014.04.006
   Asano J, 2010, J IMMUNOL, V184, P736, DOI 10.4049/jimmunol.0900726
   Asano K, 2011, IMMUNITY, V34, P85, DOI 10.1016/j.immuni.2010.12.011
   Bachmann MF, 2010, NAT REV IMMUNOL, V10, P787, DOI 10.1038/nri2868
   Bagchi A, 2007, J IMMUNOL, V178, P1164, DOI 10.4049/jimmunol.178.2.1164
   Bajénoff M, 2009, BLOOD, V114, P4989, DOI 10.1182/blood-2009-06-229567
   Bandyopadhyay A, 2011, BIOMATERIALS, V32, P3094, DOI 10.1016/j.biomaterials.2010.12.054
   Barua S, 2013, P NATL ACAD SCI USA, V110, P3270, DOI 10.1073/pnas.1216893110
   Bergmann-Leitner ES, 2014, VACCINES-BASEL, V2, P252, DOI 10.3390/vaccines2020252
   Bigdeli A, 2016, ACS NANO, V10, P3723, DOI 10.1021/acsnano.6b00261
   Black M, 2010, EXPERT REV VACCINES, V9, P157, DOI [10.1586/erv.09.160, 10.1586/ERV.09.160]
   Bovier PA, 2008, EXPERT REV VACCINES, V7, P1141, DOI 10.1586/14760584.7.8.1141
   Broaders KE, 2009, P NATL ACAD SCI USA, V106, P5497, DOI 10.1073/pnas.0901592106
   Buonaguro L, 2011, EXPERT REV VACCINES, V10, P1569, DOI [10.1586/erv.11.135, 10.1586/ERV.11.135]
   Carrasco YR, 2007, IMMUNITY, V27, P160, DOI 10.1016/j.immuni.2007.06.007
   Cella M, 1997, CURR OPIN IMMUNOL, V9, P10, DOI 10.1016/S0952-7915(97)80153-7
   Chamaillard M, 2003, NAT IMMUNOL, V4, P702, DOI 10.1038/ni945
   Champion JA, 2006, P NATL ACAD SCI USA, V103, P4930, DOI 10.1073/pnas.0600997103
   Champion JA, 2007, J CONTROL RELEASE, V121, P3, DOI 10.1016/j.jconrel.2007.03.022
   Champion JA, 2009, PHARM RES-DORDR, V26, P244, DOI 10.1007/s11095-008-9626-z
   Chen LP, 2013, NAT REV IMMUNOL, V13, P227, DOI 10.1038/nri3405
   Chen YS, 2010, NANOTECHNOLOGY, V21, DOI 10.1088/0957-4484/21/19/195101
   CHESNUT RW, 1986, ADV IMMUNOL, V39, P51
   Chong SF, 2009, BIOMATERIALS, V30, P5178, DOI 10.1016/j.biomaterials.2009.05.078
   Chtanova T, 2009, IMMUNITY, V31, P342, DOI 10.1016/j.immuni.2009.06.023
   Clatworthy MR, 2014, NAT MED, V20, P1458, DOI 10.1038/nm.3709
   Coffman RL, 2010, IMMUNITY, V33, P492, DOI 10.1016/j.immuni.2010.10.002
   Datta SK, 2003, J IMMUNOL, V170, P4102, DOI 10.4049/jimmunol.170.8.4102
   Datta SK, 2005, SPRINGER SEMIN IMMUN, V26, P247, DOI 10.1007/s00281-004-0174-2
   De Koker S, 2016, ANGEW CHEM INT EDIT, V55, P1334, DOI 10.1002/anie.201508626
   De Koker S, 2011, CHEM SOC REV, V40, P320, DOI 10.1039/b914943k
   De Koker S, 2010, J IMMUNOL, V184, P203, DOI 10.4049/jimmunol.0803591
   De Koker S, 2009, ANGEW CHEM INT EDIT, V48, P8485, DOI 10.1002/anie.200903769
   De Rose R, 2008, ADV MATER, V20, P4698, DOI 10.1002/adma.200801826
   Demento SL, 2011, TRENDS BIOTECHNOL, V29, P294, DOI 10.1016/j.tibtech.2011.02.004
   Di Marco M, 2010, INT J NANOMED, V5, P37
   Di Pasquale A, 2015, VACCINES-BASEL, V3, P320, DOI 10.3390/vaccines3020320
   Dierendonck M, 2010, ANGEW CHEM INT EDIT, V49, P8620, DOI 10.1002/anie.201001046
   Dillon S, 2004, J IMMUNOL, V172, P4733, DOI 10.4049/jimmunol.172.8.4733
   Duthie MS, 2011, IMMUNOL REV, V239, P178, DOI 10.1111/j.1600-065X.2010.00978.x
   Ehreth J, 2003, VACCINE, V21, P4105, DOI 10.1016/S0264-410X(03)00377-3
   Fifis T, 2004, J IMMUNOL, V173, P3148, DOI 10.4049/jimmunol.173.5.3148
   Foged C, 2005, INT J PHARMACEUT, V298, P315, DOI 10.1016/j.ijpharm.2005.03.035
   Foged C, 2004, VACCINE, V22, P1903, DOI 10.1016/j.vaccine.2003.11.008
   Foged C, 2011, THER DELIV, V2, P1057, DOI 10.4155/TDE.11.68
   Fritz JH, 2005, EUR J IMMUNOL, V35, P2459, DOI 10.1002/eji.200526286
   Fritz JH, 2007, IMMUNITY, V26, P445, DOI 10.1016/j.immuni.2007.03.009
   Fromen CA, 2015, P NATL ACAD SCI USA, V112, P488, DOI 10.1073/pnas.1422923112
   Fukuda T, 1997, J EXP MED, V186, P439, DOI 10.1084/jem.186.3.439
   Gause KT, 2016, ADV FUNCT MATER, V26, P7526, DOI 10.1002/adfm.201603563
   Gavin AL, 2006, SCIENCE, V314, P1936, DOI 10.1126/science.1135299
   Geddes K, 2009, NAT REV DRUG DISCOV, V8, P465, DOI 10.1038/nrd2783
   Gerner MY, 2015, IMMUNITY, V42, P172, DOI 10.1016/j.immuni.2014.12.024
   Giannini SL, 2006, VACCINE, V24, P5937, DOI 10.1016/j.vaccine.2006.06.005
   Giddam AK, 2012, NANOMEDICINE-UK, V7, P1877, DOI [10.2217/NNM.12.157, 10.2217/nnm.12.157]
   Girardin SE, 2003, J BIOL CHEM, V278, P8869, DOI 10.1074/jbc.C200651200
   Girardin SE, 2003, SCIENCE, V300, P1584, DOI 10.1126/science.1084677
   Goodman JT, 2014, PART PART SYST CHAR, V31, P1269, DOI 10.1002/ppsc.201400148
   Guo HT, 2015, NAT MED, V21, P677, DOI 10.1038/nm.3893
   HARDING CV, 1994, J IMMUNOL, V153, P4925
   Haughney SL, 2014, NANOSCALE, V6, P13770, DOI 10.1039/c4nr03724c
   Herzog C, 2009, VACCINE, V27, P4381, DOI 10.1016/j.vaccine.2009.05.029
   Hickman HD, 2008, NAT IMMUNOL, V9, P155, DOI 10.1038/ni1557
   Hirai T, 2012, BIOCHEM BIOPH RES CO, V427, P553, DOI 10.1016/j.bbrc.2012.09.095
   HogenEsch H, 2013, FRONT IMMUNOL, V3, DOI 10.3389/fimmu.2012.00406
   Hornung V, 2008, NAT IMMUNOL, V9, P847, DOI 10.1038/ni.1631
   Howland SW, 2008, J IMMUNOL, V180, P1576, DOI 10.4049/jimmunol.180.3.1576
   Hubbell JA, 2009, NATURE, V462, P449, DOI 10.1038/nature08604
   Irvine DJ, 2013, NAT MATER, V12, P978, DOI [10.1038/NMAT3775, 10.1038/nmat3775]
   Ishii N, 2008, BIOSCI BIOTECH BIOCH, V72, P124, DOI 10.1271/bbb.70499
   Iwasaki A, 2004, NAT IMMUNOL, V5, P987, DOI 10.1038/ni1112
   Iwasaki A, 2015, NAT IMMUNOL, V16, P343, DOI 10.1038/ni.3123
   Iwasaki A, 2010, SCIENCE, V327, P291, DOI 10.1126/science.1183021
   Jegaskanda S, 2014, J IMMUNOL, V193, P469, DOI 10.4049/jimmunol.1400432
   Jegerlehner A, 2002, EUR J IMMUNOL, V32, P3305, DOI 10.1002/1521-4141(200211)32:11<3305::AID-IMMU3305>3.0.CO;2-J
   Jelinek I, 2011, J IMMUNOL, V186, P2422, DOI 10.4049/jimmunol.1002845
   JIANG WP, 1995, NATURE, V375, P151, DOI 10.1038/375151a0
   Joffre OP, 2012, NAT REV IMMUNOL, V12, P557, DOI 10.1038/nri3254
   Jones LH, 2015, NAT CHEM, V7, P952, DOI [10.1038/NCHEM.2396, 10.1038/nchem.2396]
   Junt T, 2007, NATURE, V450, P110, DOI 10.1038/nature06287
   Kanekiyo M, 2015, CELL, V162, P1090, DOI 10.1016/j.cell.2015.07.043
   Kanneganti TD, 2007, IMMUNITY, V27, P549, DOI 10.1016/j.immuni.2007.10.002
   Kastenmüller W, 2012, CELL, V150, P1235, DOI 10.1016/j.cell.2012.07.021
   Kasturi SP, 2011, NATURE, V470, P543, DOI 10.1038/nature09737
   Kawai T, 2010, NAT IMMUNOL, V11, P373, DOI 10.1038/ni.1863
   Klaus S J, 1994, Semin Immunol, V6, P279, DOI 10.1006/smim.1994.1036
   Koppel EA, 2005, CELL MICROBIOL, V7, P157, DOI 10.1111/J.1462-5822.2004.00480.x
   KOVACSOVICSBANKOWSKI M, 1993, P NATL ACAD SCI USA, V90, P4942, DOI 10.1073/pnas.90.11.4942
   Kramski M, 2013, CURR HIV RES, V11, P388, DOI 10.2174/15701
   Krishnamachari Y, 2009, ADV DRUG DELIVER REV, V61, P205, DOI 10.1016/j.addr.2008.12.013
   Krishnaswamy JK, 2013, TRENDS IMMUNOL, V34, P224, DOI 10.1016/j.it.2012.12.003
   Kushnir N, 2012, VACCINE, V31, P58, DOI 10.1016/j.vaccine.2012.10.083
   Kwon YJ, 2005, P NATL ACAD SCI USA, V102, P18264, DOI 10.1073/pnas.0509541102
   LANZAVECCHIA A, 1987, IMMUNOL REV, V99, P39, DOI 10.1111/j.1600-065X.1987.tb01171.x
   Latz E, 2013, NAT REV IMMUNOL, V13, P397, DOI 10.1038/nri3452
   LEDERMAN S, 1992, J IMMUNOL, V149, P3817
   Lee MS, 2007, ANNU REV BIOCHEM, V76, P447, DOI 10.1146/annurev.biochem.76.060605.122847
   Leleux J, 2013, ADV HEALTHC MATER, V2, P72, DOI 10.1002/adhm.201200268
   Li AV, 2013, SCI TRANSL MED, V5, DOI 10.1126/scitranslmed.3006516
   Li XR, 2011, EUR J PHARM BIOPHARM, V78, P107, DOI 10.1016/j.ejpb.2010.12.017
   Liang F, 2016, CLIN TRANSL IMMUNOL, V5, DOI 10.1038/cti.2016.19
   Liu R, 2015, NANOSCALE, V7, P9664, DOI 10.1039/c5nr01537e
   Liu Y, 2013, J MATER CHEM B, V1, P3888, DOI 10.1039/c3tb20383b
   Lunov O, 2011, ACS NANO, V5, P9648, DOI 10.1021/nn203596e
   Ma WB, 2016, J IMMUNOL, V196, P1711, DOI 10.4049/jimmunol.1501574
   Magalhaes JG, 2008, J IMMUNOL, V181, P7925, DOI 10.4049/jimmunol.181.11.7925
   Mandraju R, 2014, J IMMUNOL, V192, P4303, DOI 10.4049/jimmunol.1302244
   Manolova V, 2008, EUR J IMMUNOL, V38, P1404, DOI 10.1002/eji.200737984
   Mant A, 2012, IMMUNOLOGY, V136, P163, DOI 10.1111/j.1365-2567.2012.03558.x
   Mantegazza AR, 2013, TRAFFIC, V14, P135, DOI 10.1111/tra.12026
   Martinez FO, 2009, ANNU REV IMMUNOL, V27, P451, DOI 10.1146/annurev.immunol.021908.132532
   Martinon F, 2004, CURR BIOL, V14, P1929, DOI 10.1016/j.cub.2004.10.027
   Matzinger P, 2002, SCIENCE, V296, P301, DOI 10.1126/science.1071059
   Maurer T, 2002, EUR J IMMUNOL, V32, P2356, DOI 10.1002/1521-4141(200208)32:8<2356::AID-IMMU2356>3.0.CO;2-Z
   Mintern JD, 2013, ADV HEALTHC MATER, V2, P940, DOI 10.1002/adhm.201200441
   Molino NM, 2013, ACS NANO, V7, P9743, DOI 10.1021/nn403085w
   Moon JJ, 2012, ADV MATER, V24, P3724, DOI 10.1002/adma.201200446
   Mottram PL, 2007, MOL PHARMACEUT, V4, P73, DOI 10.1021/mp060096p
   Moyano DF, 2012, J AM CHEM SOC, V134, P3965, DOI 10.1021/ja2108905
   Moyle PM, 2013, CHEMMEDCHEM, V8, P360, DOI 10.1002/cmdc.201200487
   Murphy K., 2012, JANEWAYS IMMUNOBIOLO
   Napolitani G, 2005, NAT IMMUNOL, V6, P769, DOI 10.1038/ni1223
   Niikura K, 2013, ACS NANO, V7, P3926, DOI 10.1021/nn3057005
   Nimmerjahn F, 2015, TRENDS IMMUNOL, V36, P325, DOI 10.1016/j.it.2015.04.005
   Nurieva RI, 2009, SCIENCE, V325, P1001, DOI 10.1126/science.1176676
   O'Hagan DT, 2012, VACCINE, V30, P4341, DOI 10.1016/j.vaccine.2011.09.061
   O'Hagan DT, 2015, VACCINE, V33, pB14, DOI 10.1016/j.vaccine.2015.01.088
   Oestreich KJ, 2012, NAT REV IMMUNOL, V12, P799, DOI 10.1038/nri3321
   Oh JZ, 2011, BLOOD, V118, P3028, DOI 10.1182/blood-2011-04-348839
   Olive C, 2012, EXPERT REV VACCINES, V11, P237, DOI [10.1586/ERV.11.189, 10.1586/erv.11.189]
   Olotu A, 2016, NEW ENGL J MED, V374, P2519, DOI 10.1056/NEJMoa1515257
   Oussoren C, 1997, BBA-BIOMEMBRANES, V1328, P261, DOI 10.1016/S0005-2736(97)00122-3
   Palm NW, 2009, IMMUNOL REV, V227, P221, DOI 10.1111/j.1600-065X.2008.00731.x
   Pasare C, 2004, IMMUNITY, V21, P733, DOI 10.1016/j.immuni.2004.10.006
   Patronov A, 2013, OPEN BIOL, V3, DOI 10.1098/rsob.120139
   Paus D, 2006, J EXP MED, V203, P1081, DOI 10.1084/jem.20060087
   Pavot V, 2014, J IMMUNOL, V193, P5781, DOI 10.4049/jimmunol.1402184
   Peek LJ, 2008, ADV DRUG DELIVER REV, V60, P915, DOI 10.1016/j.addr.2007.05.017
   Peine KJ, 2013, MOL PHARMACEUT, V10, P2849, DOI 10.1021/mp300643d
   Petersen LK, 2011, BIOMATERIALS, V32, P6815, DOI 10.1016/j.biomaterials.2011.05.063
   Phan TG, 2007, NAT IMMUNOL, V8, P992, DOI 10.1038/ni1494
   Plotkin S, 2014, P NATL ACAD SCI USA, V111, P12283, DOI 10.1073/pnas.1400472111
   Purcell AW, 2007, NAT REV DRUG DISCOV, V6, P404, DOI 10.1038/nrd2224
   Reddy ST, 2007, NAT BIOTECHNOL, V25, P1159, DOI [10.1038/nbt1332, 10.1038/nbtl332]
   Reddy ST, 2006, J CONTROL RELEASE, V112, P26, DOI 10.1016/j.jconrel.2006.01.006
   Redecke V, 2004, J IMMUNOL, V172, P2739, DOI 10.4049/jimmunol.172.5.2739
   Rerks-Ngarm S, 2009, NEW ENGL J MED, V361, P2209, DOI 10.1056/NEJMoa0908492
   Roche PA, 2015, NAT REV IMMUNOL, V15, P203, DOI 10.1038/nri3818
   Roldao A, 2010, EXPERT REV VACCINES, V9, P1149, DOI 10.1586/ERV.10.115
   Roozendaal R, 2009, IMMUNITY, V30, P264, DOI 10.1016/j.immuni.2008.12.014
   Schnare M, 2001, NAT IMMUNOL, V2, P947, DOI 10.1038/ni712
   Schreibelt G, 2012, BLOOD, V119, P2284, DOI 10.1182/blood-2011-08-373944
   Schulz O, 2005, NATURE, V433, P887, DOI 10.1038/nature03326
   Schwarz K, 2003, EUR J IMMUNOL, V33, P1465, DOI 10.1002/eji.200323919
   Seong SY, 2004, NAT REV IMMUNOL, V4, P469, DOI 10.1038/nri1372
   Sexton A, 2009, ACS NANO, V3, P3391, DOI 10.1021/nn900715g
   Shahbazi MA, 2014, BIOMATERIALS, V35, P9224, DOI 10.1016/j.biomaterials.2014.07.050
   Sharma G, 2010, J CONTROL RELEASE, V147, P408, DOI 10.1016/j.jconrel.2010.07.116
   Sirskyj D, 2011, IMMUNOL CELL BIOL, V89, P81, DOI 10.1038/icb.2010.65
   Sixt M, 2005, IMMUNITY, V22, P19, DOI 10.1016/j.immuni.2004.11.013
   Skwarczynski M, 2014, NANOMEDICINE-UK, V9, P2657, DOI [10.2217/NNM.14.187, 10.2217/nnm.14.187]
   Smith DM, 2013, NAT REV IMMUNOL, V13, P592, DOI 10.1038/nri3488
   Sneh-Edri H, 2011, MOL PHARMACEUT, V8, P1266, DOI 10.1021/mp200198c
   Stary G, 2015, SCIENCE, V348, DOI 10.1126/science.aaa8205
   Steinhagen F, 2011, VACCINE, V29, P3341, DOI 10.1016/j.vaccine.2010.08.002
   Storni T, 2004, J IMMUNOL, V172, P6129, DOI 10.4049/jimmunol.172.10.6129
   Tada H, 2005, INFECT IMMUN, V73, P7967, DOI 10.1128/IAI.73.12.7967-7976.2005
   Takada H, 2006, CURR PHARM DESIGN, V12, P4163, DOI 10.2174/138161206778743510
   Tan SW, 2014, NANOMEDICINE-UK, V9, P635, DOI [10.2217/NNM.13.67, 10.2217/nnm.13.67]
   Thomas C, 2009, INT J PHARMACEUT, V379, P41, DOI 10.1016/j.ijpharm.2009.06.006
   Thomas SN, 2011, BIOMATERIALS, V32, P2194, DOI 10.1016/j.biomaterials.2010.11.037
   Timmermans K, 2013, CLIN VACCINE IMMUNOL, V20, P427, DOI 10.1128/CVI.00703-12
   Trinchieri G, 2007, NAT REV IMMUNOL, V7, P179, DOI 10.1038/nri2038
   Tschopp J, 2010, NAT REV IMMUNOL, V10, P210, DOI 10.1038/nri2725
   Uehara A, 2005, CELL MICROBIOL, V7, P53, DOI 10.1111/j.1462-5822.2004.00433.x
   Venkataraman S, 2011, ADV DRUG DELIVER REV, V63, P1228, DOI 10.1016/j.addr.2011.06.016
   Victora GD, 2012, ANNU REV IMMUNOL, V30, P429, DOI 10.1146/annurev-immunol-020711-075032
   Victora GD, 2010, CELL, V143, P592, DOI 10.1016/j.cell.2010.10.032
   Wagner CS, 2012, J IMMUNOL, V188, P686, DOI 10.4049/jimmunol.1102214
   Walkey CD, 2014, ACS NANO, V8, P2439, DOI 10.1021/nn406018q
   Williams MA, 2007, ANNU REV IMMUNOL, V25, P171, DOI 10.1146/annurev.immunol.25.022106.141548
   Wilson JT, 2013, ACS NANO, V7, P3912, DOI 10.1021/nn305466z
   Xiang SD, 2006, METHODS, V40, P1, DOI 10.1016/j.ymeth.2006.05.016
   Yang EJ, 2012, BIOMATERIALS, V33, P6858, DOI 10.1016/j.biomaterials.2012.06.016
   Ye BH, 1997, NAT GENET, V16, P161, DOI 10.1038/ng0697-161
   Yuseff MI, 2013, NAT REV IMMUNOL, V13, P475, DOI 10.1038/nri3469
   Zhao L, 2014, VACCINE, V32, P327, DOI 10.1016/j.vaccine.2013.11.069
   Zhu JF, 2010, ANNU REV IMMUNOL, V28, P445, DOI 10.1146/annurev-immunol-030409-101212
   Zhu Q, 2008, P NATL ACAD SCI USA, V105, P16260, DOI 10.1073/pnas.0805325105
   Zhu Q, 2010, J CLIN INVEST, V120, P607, DOI 10.1172/JCI39293
NR 191
TC 147
Z9 159
U1 3
U2 122
PU AMER CHEMICAL SOC
PI WASHINGTON
PA 1155 16TH ST, NW, WASHINGTON, DC 20036 USA
SN 1936-0851
EI 1936-086X
J9 ACS NANO
JI ACS Nano
PD JAN
PY 2017
VL 11
IS 1
BP 54
EP 68
DI 10.1021/acsnano.6b07343
PG 15
WC Chemistry, Multidisciplinary; Chemistry, Physical; Nanoscience &
   Nanotechnology; Materials Science, Multidisciplinary
WE Science Citation Index Expanded (SCI-EXPANDED)
SC Chemistry; Science & Technology - Other Topics; Materials Science
GA EJ0GL
UT WOS:000392886500007
PM 28075558
DA 2025-02-04
ER

PT J
AU Cunha, BA
   Cohen, YZ
   McDermott, B
AF Cunha, Burke A.
   Cohen, Yehuda Z.
   McDermott, Brian
TI Fever of unknown origin (FUO) due to babesiosis in a immunocompetent
   host
SO HEART & LUNG
LA English
DT Article
ID COINFECTION; MICROTI
AB Fevers of unknown origin (FUOs) are defined as prolonged fevers of 101 degrees F or greater lasting 3 or more weeks that remain undiagnosed after comprehensive inpatient/outpatient laboratory testing. Tick-borne infections are uncommon causes of FUOs. Any infectious disease accompanied by prolonged fevers can present as an FUO if the diagnosis is not Suspected or if specific laboratory testing is not done to confirm the diagnosis. Babesiosis is transmitted by the Ixodes scapularis ticks endemic to areas in the northeastern United States. We present the case of a 73-year-old, non-human immunodeficiency virus, male from Long island who presented with FUO for 6 weeks. As with malaria, there are usually few or no localizing signs in babesiosis. During the patient's hospitalization, babesiosis was Suspected on the basis of nonspecific laboratory findings, that is, relative lymphopenia, thrombocytopenia, thrombocytopenia, and an elevated lactate dehydrogenase. When babesiosis was considered in the differential diagnosis, stained blood smears demonstrated the red blood cell inclusions of babesiosis. in the hospital, the patient developed noncardiac pulmonary edema, which rapidly resolved which has been described as a rare complication of babesiosis. He also had an elevated immunoglobulin-M Lyme titer indicating coinfection with Lyme disease. Although his hemolytic anemia persisted for weeks, lie only had 3% parasitemia and intact splenic function. We believe this to be the first case of babesiosis presenting as an FUO in a normal host. (Heart Lung (R) 2008;37:481-484.)
C1 [Cunha, Burke A.] Winthrop Univ Hosp, Div Infect Dis, Mineola, NY 11501 USA.
   SUNY Stony Brook, Sch Med, Stony Brook, NY 11794 USA.
C3 Winthrop University Hospital; State University of New York (SUNY)
   System; Stony Brook University
RP Cunha, BA (corresponding author), Winthrop Univ Hosp, Div Infect Dis, Mineola, NY 11501 USA.
OI Cohen, Yehuda/0000-0001-6987-1478
CR Bonoan JT, 1998, HEART LUNG, V27, P424, DOI 10.1016/S0147-9563(98)90089-9
   Cunha BA, 2007, EUR J CLIN MICROBIOL, V26, P505, DOI 10.1007/s10096-007-0325-1
   Cunha BA, 2007, INFECT DIS CLIN N AM, V21, P867, DOI 10.1016/j.idc.2007.09.002
   Falagas ME, 1996, CLIN INFECT DIS, V22, P809, DOI 10.1093/clinids/22.5.809
   Hatcher JC, 2001, CLIN INFECT DIS, V32, P1117, DOI 10.1086/319742
   KIM J, 1998, CLIN INFECT DIS, P1218
   Krause PJ, 1996, JAMA-J AM MED ASSOC, V275, P1657, DOI 10.1001/jama.275.21.1657
   Krause PJ, 1998, NEW ENGL J MED, V339, P160, DOI 10.1056/NEJM199807163390304
   MAGNARELLI LA, 1995, J CLIN MICROBIOL, V33, P3054, DOI 10.1128/JCM.33.11.3054-3057.1995
   Mitchell PD, 1996, J CLIN MICROBIOL, V34, P724, DOI 10.1128/JCM.34.3.724-727.1996
   ROWIN KS, 1984, T ROY SOC TROP MED H, V78, P442, DOI 10.1016/0035-9203(84)90054-3
   Shamim EA, 2005, ARCH NEUROL-CHICAGO, V62, P671, DOI 10.1001/archneur.62.4.671
   SHARAN K, 2000, TICK BORNE INFECT DI, P111
   Steere AC, 2003, CLIN INFECT DIS, V36, P1078, DOI 10.1086/368187
   Tabara K, 2007, MICROBIOL IMMUNOL, V51, P359, DOI 10.1111/j.1348-0421.2007.tb03923.x
NR 15
TC 5
Z9 7
U1 0
U2 4
PU MOSBY-ELSEVIER
PI NEW YORK
PA 360 PARK AVENUE SOUTH, NEW YORK, NY 10010-1710 USA
SN 0147-9563
EI 1527-3288
J9 HEART LUNG
JI Heart Lung
PD NOV-DEC
PY 2008
VL 37
IS 6
BP 481
EP 484
DI 10.1016/j.hrtlng.2008.01.003
PG 4
WC Cardiac & Cardiovascular Systems; Nursing; Respiratory System
WE Science Citation Index Expanded (SCI-EXPANDED)
SC Cardiovascular System & Cardiology; Nursing; Respiratory System
GA 372QP
UT WOS:000260916700011
PM 18992633
DA 2025-02-04
ER

PT J
AU Kim, JU
   Ingiliz, P
   Shimakawa, Y
   Lemoine, M
AF Kim, Jin Un
   Ingiliz, Patrick
   Shimakawa, Yusuke
   Lemoine, Maud
TI Improving care of migrants is key for viral hepatitis elimination in
   Europe
SO BULLETIN OF THE WORLD HEALTH ORGANIZATION
LA English
DT Article
ID DRIED BLOOD SPOT; QUANTIFICATION; INTERVENTIONS; MIGRATION; HEALTH; RNA
AB By 2040, deaths from chronic viral hepatitis worldwide are projected to exceed those from human immunodeficiency virus infection, tuberculosis and malaria combined. The burden of this disease is predominantly carried by low-resource countries in Africa and Asia. In resource-rich countries, the epidemiological spread of viral hepatitis is partially driven by migrant movements from areas of high endemicity. In the last decade, Member States of the European Union and the European Economic Area have experienced an unprecedented influx of migrants, which has resulted in the polarization of political views about migration. In addition, the coronavirus disease 2019 pandemic has worsened the economic and health conditions of migrants and contributed to hostility to ensuring their health rights. Moreover, the implementation of hostile laws in some host nations has increased the vulnerability of marginalized migrant subgroups, such as asylum seekers and undocumented individuals. These developments have complicated the historical challenge of identifying high-risk migrant groups for screening and treatment. However, if European countries can apply the simplified assessment tools and diagnostic tests for viral hepatitis that have been used for decentralized screening and monitoring in resource-poor countries, the uptake of care by migrants could be dramatically increased. Given the global calls for the elimination of viral hepatitis, European nations should recognize the importance of treating this vulnerable migrant population. Political and health strategies need to be adapted to meet this challenge and help eliminate viral hepatitis globally.
C1 [Kim, Jin Un; Lemoine, Maud] Imperial Coll London, Dept Metab Digest & Reprod, Div Digest Dis, Hepatol Sect, 10th Floor QEQM Wing,St Marys Hosp Campus, London W2 1NY, England.
   [Ingiliz, Patrick] Charite Univ Med Ctr, Dept Gastroenterol & Hepatol, Berlin, Germany.
   [Shimakawa, Yusuke] Inst Pasteur, Unite Epidemiol Malad Emergentes, Paris, France.
C3 Imperial College London; Berlin Institute of Health; Free University of
   Berlin; Humboldt University of Berlin; Charite Universitatsmedizin
   Berlin; Pasteur Network; Universite Paris Cite; Institut Pasteur Paris
RP Lemoine, M (corresponding author), Imperial Coll London, Dept Metab Digest & Reprod, Div Digest Dis, Hepatol Sect, 10th Floor QEQM Wing,St Marys Hosp Campus, London W2 1NY, England.
EM m.lemoine@imperial.ac.uk
CR Abubakar I, 2018, LANCET, V392, P2606, DOI 10.1016/S0140-6736(18)32114-7
   [Anonymous], 2017, LANCET GLOB HEALTH, V5, pE229, DOI 10.1016/S2214-109X(17)30056-6
   [Anonymous], 2016, Epidemiological assessment of hepatitis B and C among migrants in the EU/EEA
   [Anonymous], 2018, PUBL HLTH GUID SCREE
   [Anonymous], 2017, Licence: CC BY-NC-SA 3.0 IGO
   [Anonymous], 2017, FALL CRACKS FAIL UN
   [Anonymous], 2020, MIGR MIGR POP STAT
   [Anonymous], 2018, EASL POS STAT LIV DI
   [Anonymous], 2003, SOLID FACTS
   [Anonymous], 2016, GLOB HLTH SECT STRAT
   [Anonymous], 2016, FUND RIGHTS REP 2016
   [Anonymous], 2020, AS 1 TIM AS APPL CIT
   [Anonymous], 2020, MIGRANT INTEGRATION
   ASCH S, 1994, WESTERN J MED, V161, P373
   Bozorgmehr K, 2020, LANCET PUBLIC HEALTH, V5, pE247, DOI 10.1016/S2468-2667(20)30078-5
   Cooke GS, 2019, LANCET GASTROENTEROL, V4, P135, DOI 10.1016/S2468-1253(18)30270-X
   Elsharkawy A, 2018, J HEPATOL, V68, P691, DOI 10.1016/j.jhep.2017.11.034
   Elsherif O, 2017, PLOS ONE, V12, DOI 10.1371/journal.pone.0178398
   Falla AM, 2018, BMC INFECT DIS, V18, DOI 10.1186/s12879-017-2908-5
   Freiman JM, 2016, ANN INTERN MED, V165, P345, DOI 10.7326/M16-0065
   Greenaway C, 2018, INT J ENV RES PUB HE, V15, DOI 10.3390/ijerph15092013
   Greenman J, 2015, J VIRAL HEPATITIS, V22, P353, DOI 10.1111/jvh.12345
   Hahné SJM, 2013, BMC INFECT DIS, V13, DOI 10.1186/1471-2334-13-181
   Hopkins MJ, 2020, J VIRAL HEPATITIS, V27, P88, DOI 10.1111/jvh.13197
   Ikram UZ, 2016, EUR J EPIDEMIOL, V31, P655, DOI 10.1007/s10654-015-0083-9
   Johannessen A, 2015, LIVER INT, V35, P2059, DOI 10.1111/liv.12793
   Khare S, 2020, J CLIN TRANSL HEPATO, V8, P143, DOI 10.14218/JCTH.2020.00002
   Lange B, 2017, BMC INFECT DIS, V17, DOI 10.1186/s12879-017-2777-y
   Lemoine M, 2016, GUT, V65, P1369, DOI 10.1136/gutjnl-2015-309260
   Lewis H, 2011, GUT, V60, pA26, DOI 10.1136/gutjnl-2011-300857a.56
   Mostert MC, 2004, J HEPATOL, V41, P1026, DOI 10.1016/j.jhep.2004.08.012
   Orkin C, 2016, HIV MED, V17, P222, DOI 10.1111/hiv.12364
   Parry S, 2018, EPIDEMIOL INFECT, V146, P1026, DOI 10.1017/S0950268818000870
   Razavi H, 2020, LIVER INT, V40, P522, DOI 10.1111/liv.14324
   Razavi-Shearer D, 2018, LANCET GASTROENTEROL, V3, P383, DOI 10.1016/S2468-1253(18)30056-6
   Revill PA, 2019, LANCET GASTROENTEROL, V4, P545, DOI 10.1016/S2468-1253(19)30119-0
   Rossi C, 2013, PLOS ONE, V8, DOI 10.1371/journal.pone.0078548
   Rossi C, 2012, PLOS ONE, V7, DOI 10.1371/journal.pone.0044611
   Scott N, 2017, INT J DRUG POLICY, V47, P107, DOI 10.1016/j.drugpo.2017.07.006
   Shimakawa Y, 2018, J HEPATOL, V69, P776, DOI 10.1016/j.jhep.2018.05.024
   Stene-Johansen K, 2016, PLOS ONE, V11, DOI 10.1371/journal.pone.0166201
   Thijssen M, 2019, LANCET GASTROENTEROL, V4, P315, DOI 10.1016/S2468-1253(19)30014-7
   Uribe LA, 2016, DIGEST DIS SCI, V61, P618, DOI 10.1007/s10620-015-3982-4
   Veldhuijzen IK, 2012, J HEPATOL, V57, P1171, DOI 10.1016/j.jhep.2012.07.036
   Viljoen J, 2010, JAIDS-J ACQ IMM DEF, V55, P290, DOI 10.1097/QAI.0b013e3181edaaf5
   Waked I, 2020, NEW ENGL J MED, V382, P1166, DOI 10.1056/NEJMsr1912628
   WHO, 2012, WORLD MALARIA REPORT 2012, P1
   Wiesen E, 2016, VACCINE, V34, P2855, DOI 10.1016/j.vaccine.2016.03.060
   Zhou K, 2016, LANCET INFECT DIS, V16, P1409, DOI 10.1016/S1473-3099(16)30208-0
NR 49
TC 15
Z9 15
U1 1
U2 6
PU WORLD HEALTH ORGANIZATION
PI GENEVA 27
PA MARKETING AND DISSEMINATION, CH-1211 GENEVA 27, SWITZERLAND
SN 0042-9686
EI 1564-0604
J9 B WORLD HEALTH ORGAN
JI Bull. World Health Organ.
PD APR
PY 2021
VL 99
IS 4
BP 280
EP 286
DI 10.2471/BLT.20.260919
PG 7
WC Public, Environmental & Occupational Health
WE Science Citation Index Expanded (SCI-EXPANDED)
SC Public, Environmental & Occupational Health
GA RZ9HH
UT WOS:000648908700009
PM 33953445
OA Green Published
DA 2025-02-04
ER

PT J
AU Yasunaga, JI
   Matsuoka, M
AF Yasunaga, Jun-Ichirou
   Matsuoka, Masao
TI Oncogenic spiral by infectious pathogens: Cooperation of multiple
   factors in cancer development
SO CANCER SCIENCE
LA English
DT Review
DE HTLV-1 bZIP factor (HBZ); human T-cell leukemia virus type 1 (HTLV-1);
   oncogenic pathogen; superinfection; tax
ID EPSTEIN-BARR-VIRUS; HELICOBACTER-PYLORI CAGA; NF-KAPPA-B; HTLV-I PX;
   DNA-DAMAGE; MOLECULAR-MECHANISMS; PROVIRAL LOAD; T-CELLS; TAX;
   SENESCENCE
AB Chronic infection is one of the major causes of cancer, and there are several mechanisms for infection-mediated oncogenesis. Some pathogens encode gene products that behave like oncogenic factors, hijacking cellular pathways to promote the survival and proliferation of infected cells in vivo. Some of these viral oncoproteins trigger a cellular damage defense response leading to senescence; however, other viral factors hinder this suppressive effect, suggesting that cooperation of those viral factors is important for malignant transformation. Coinfection with multiple agents is known to accelerate cancer development in certain cases. For example, parasitic or bacterial infection is a risk factor for adult T-cell leukemia-lymphoma induced by human T-cell leukemia virus type 1, and Epstein-Barr virus and malaria are closely associated with endemic Burkitt lymphoma. Human immunodeficiency virus type 1 infection is accompanied by various types of infection-related cancer. These findings indicate that these oncogenic pathogens can cooperate to overcome host barriers against cancer development. In this review, the authors focus on the collaborative strategies of pathogens for oncogenesis from two different points of view: (i) the cooperation of two or more different factors encoded by a single pathogen; and (ii) the acceleration of oncogenesis by coinfection with multiple agents.
C1 [Yasunaga, Jun-Ichirou; Matsuoka, Masao] Kyoto Univ, Lab Virus Control, Inst Frontier Life & Med Sci, Kyoto, Japan.
   [Matsuoka, Masao] Kumamoto Univ, Sch Med, Dept Hematol Rheumatol & Infect Dis, Kumamoto, Japan.
C3 Kyoto University; Kumamoto University
RP Yasunaga, JI (corresponding author), Kyoto Univ, Lab Virus Control, Inst Frontier Life & Med Sci, Kyoto, Japan.
EM jyasunag@infront.kyoto-u.ac.jp
OI Matsuoka, Masao/0000-0002-0473-754X; Yasunaga,
   Jun-ichirou/0000-0002-7939-2080
FU Princess Takamatsu Cancer Research Fund; Yasuda Memorial Medical
   Foundation; Japan Society for the Promotion of Science [JP17K07166];
   Japan Agency for Medical Research and Development [16fk0108127 h0001,
   16cm010630 h0001]; Grants-in-Aid for Scientific Research [16H05336,
   17K07166, 17K19610] Funding Source: KAKEN
FX Princess Takamatsu Cancer Research Fund, Yasuda Memorial Medical
   Foundation, Japan Society for the Promotion of Science Grant/Award
   Number: "JP17K07166", Japan Agency for Medical Research and Development
   (Grant/Award Numbers: "16fk0108127 h0001", "16cm010630 h0001").
CR Adams PD, 2009, MOL CELL, V36, P2, DOI 10.1016/j.molcel.2009.09.021
   Arnold J, 2008, BLOOD, V112, P3788, DOI 10.1182/blood-2008-04-154286
   Boxus M, 2008, RETROVIROLOGY, V5, DOI 10.1186/1742-4690-5-76
   Brady G, 2007, J CLIN PATHOL, V60, P1397, DOI 10.1136/jcp.2007.047977
   BURKITT D P, 1961, East Afr Med J, V38, P511
   CHANG Y, 1994, SCIENCE, V266, P1865, DOI 10.1126/science.7997879
   Chaturvedi AK, 2009, JNCI-J NATL CANCER I, V101, P1120, DOI 10.1093/jnci/djp205
   Cubie HA, 2013, VIROLOGY, V445, P21, DOI 10.1016/j.virol.2013.06.007
   de Freitas AC, 2017, J EXP CLIN CANC RES, V36, DOI 10.1186/s13046-017-0541-1
   Engels EA, 2007, CANCER EPIDEM BIOMAR, V16, P401, DOI 10.1158/1055-9965.EPI-06-1056
   Engels EA, 2006, AIDS, V20, P1645, DOI 10.1097/01.aids.0000238411.75324.59
   Feng HC, 2008, SCIENCE, V319, P1096, DOI 10.1126/science.1152586
   Fukayama M, 2008, CANCER SCI, V99, P1726, DOI 10.1111/j.1349-7006.2008.00888.x
   Gabet AS, 2000, ONCOGENE, V19, P4954, DOI 10.1038/sj.onc.1203870
   Giam CZ, 2016, VIRUSES-BASEL, V8, DOI 10.3390/v8060161
   Gillet NA, 2013, PLOS PATHOG, V9, DOI [10.1371/journal.ppat.1003687, 10.1371/journal.ppat.1003263]
   Giordano TP, 2005, CLIN INFECT DIS, V40, P490, DOI 10.1086/427028
   Grulich AE, 2007, LANCET, V370, P59, DOI 10.1016/S0140-6736(07)61050-2
   Hatakeyama M, 2014, CELL HOST MICROBE, V15, P306, DOI 10.1016/j.chom.2014.02.008
   Ho YK, 2012, J VIROL, V86, P9474, DOI 10.1128/JVI.00158-12
   Hoppe-Seyler K., 2017, TRENDS MICROBIOL
   Hunt RH, 2015, GUT, V64, P1650, DOI 10.1136/gutjnl-2014-307595
   IARC, 2013, IARC MON EV CARC RIS, V104, P1
   IARC Working Group on the Evaluation of Carcinogenic Risks to Humans, 2012, IARC Monogr Eval Carcinog Risks Hum, V100, P11
   JACOBSON S, 1990, NATURE, V348, P245, DOI 10.1038/348245a0
   Kabsch K, 2002, J VIROL, V76, P12162, DOI 10.1128/JVI.76.23.12162-12172.2002
   Kaewpitoon N, 2008, WORLD J GASTROENTERO, V14, P666, DOI 10.3748/wjg.14.666
   Kang MS, 2015, EXP MOL MED, V47, DOI 10.1038/emm.2014.84
   KANNAGI M, 1991, INT IMMUNOL, V3, P761, DOI 10.1093/intimm/3.8.761
   Kannagi M, 2012, FRONT MICROBIOL, V3, DOI 10.3389/fmicb.2012.00323
   Kim TS, 2016, BMB REP, V49, P590, DOI 10.5483/BMBRep.2016.49.11.109
   Kinjo T, 2010, J VIROL, V84, P5431, DOI 10.1128/JVI.02460-09
   Kinosada H, 2017, PLOS PATHOG, V13, DOI 10.1371/journal.ppat.1006120
   Lee AC, 1999, J BIOL CHEM, V274, P7936, DOI 10.1074/jbc.274.12.7936
   Lee R, 2011, J AM ACAD DERMATOL, V64, P152, DOI 10.1016/j.jaad.2009.10.021
   Leida AM, 2012, CELL HOST MICROBE, V11, P167, DOI 10.1016/j.chom.2012.01.005
   Leidal AM, 2012, CURR OPIN VIROL, V2, P748, DOI 10.1016/j.coviro.2012.09.009
   Lemasson I, 2007, J VIROL, V81, P1543, DOI 10.1128/JVI.00480-06
   Ma G, 2013, ONCOGENE, V32, P4222, DOI 10.1038/onc.2012.450
   Ma GY, 2016, RETROVIROLOGY, V13, DOI 10.1186/s12977-016-0249-x
   Matsuoka M, 2007, NAT REV CANCER, V7, P270, DOI 10.1038/nrc2111
   McLaughlin-Drubin ME, 2011, P NATL ACAD SCI USA, V108, P2130, DOI 10.1073/pnas.1009933108
   Mirabello L, 2017, CELL, V170, P1164, DOI 10.1016/j.cell.2017.08.001
   Mostafa MH, 1999, CLIN MICROBIOL REV, V12, P97, DOI 10.1128/CMR.12.1.97
   Muehlenbachs A, 2015, NEW ENGL J MED, V373, P1845, DOI 10.1056/NEJMoa1505892
   Munger K, 2015, J VIROL, V89, P4708, DOI 10.1128/JVI.03486-14
   Murata T, 2014, MICROBIOL IMMUNOL, V58, P307, DOI 10.1111/1348-0421.12155
   NAKADA K, 1987, INT J CANCER, V40, P145, DOI 10.1002/ijc.2910400203
   Nikitin PA, 2010, CELL HOST MICROBE, V8, P510, DOI 10.1016/j.chom.2010.11.004
   Pesic M, 2016, CURR OPIN CELL BIOL, V43, P55, DOI 10.1016/j.ceb.2016.07.010
   Plummer M, 2016, LANCET GLOB HEALTH, V4, pE609, DOI 10.1016/S2214-109X(16)30143-7
   Primo J, 2009, BRAZ J MED BIOL RES, V42, P761, DOI 10.1590/S0100-879X2009005000008
   Rambau PF, 2013, INFECT AGENTS CANCER, V8, DOI 10.1186/1750-9378-8-19
   Robbiani DF, 2015, CELL, V162, P727, DOI 10.1016/j.cell.2015.07.019
   Saju P, 2016, NAT MICROBIOL, V1, DOI [10.1038/nmicrobiol.2016.26, 10.1038/NMICROBIOL.2016.26]
   Satou Y, 2006, P NATL ACAD SCI USA, V103, P720, DOI 10.1073/pnas.0507631103
   Satou Y, 2012, RETROVIROLOGY, V9, DOI 10.1186/1742-4690-9-46
   Satou Y, 2011, PLOS PATHOG, V7, DOI 10.1371/journal.ppat.1001274
   Shalapour S, 2015, J CLIN INVEST, V125, P3347, DOI 10.1172/JCI80007
   Shibata Y, 2017, PLOS PATHOG, V13, DOI 10.1371/journal.ppat.1006162
   Shirvani-Dastgerdi E, 2016, CURR OPIN VIROL, V20, P1, DOI 10.1016/j.coviro.2016.07.009
   Sigel K, 2017, CURR OPIN HIV AIDS, V12, P31, DOI 10.1097/COH.0000000000000326
   Speck SH, 2010, CELL HOST MICROBE, V8, P100, DOI 10.1016/j.chom.2010.06.014
   Sugata K, 2016, SCI REP-UK, V6, DOI 10.1038/srep27150
   Swaims AY, 2010, BLOOD, V116, P2994, DOI 10.1182/blood-2009-07-231050
   Takatsuki K, 2005, RETROVIROLOGY, V2, DOI 10.1186/1742-4690-2-16
   Thakker S, 2016, FRONT MICROBIOL, V7, DOI 10.3389/fmicb.2016.00151
   TIRELLI U, 1995, J CLIN ONCOL, V13, P1758, DOI 10.1200/JCO.1995.13.7.1758
   Vafa O, 2002, MOL CELL, V9, P1031, DOI 10.1016/S1097-2765(02)00520-8
   Vrazo AC, 2012, PLOS PATHOG, V8, DOI 10.1371/journal.ppat.1002662
   Wang LW, 2017, J VIROL, V91, DOI 10.1128/JVI.01718-16
   Yasuma K, 2016, PLOS PATHOG, V12, DOI 10.1371/journal.ppat.1005372
   Yasunaga J, 2011, INT J HEMATOL, V94, P435, DOI 10.1007/s12185-011-0937-1
   Yasunaga J, 2009, ENVIRON MOL MUTAGEN, V50, P733, DOI 10.1002/em.20480
   Zhao TJ, 2011, BLOOD, V118, P1865, DOI 10.1182/blood-2010-12-326199
   Zhao T, 2009, BLOOD, V113, P2755, DOI 10.1182/blood-2008-06-161729
   Zhi H, 2015, ONCOGENE, V34, P496, DOI 10.1038/onc.2013.567
   Zhi HJ, 2011, PLOS PATHOG, V7, DOI 10.1371/journal.ppat.1002025
NR 78
TC 27
Z9 30
U1 1
U2 4
PU WILEY
PI HOBOKEN
PA 111 RIVER ST, HOBOKEN 07030-5774, NJ USA
SN 1347-9032
EI 1349-7006
J9 CANCER SCI
JI Cancer Sci.
PD JAN
PY 2018
VL 109
IS 1
BP 24
EP 32
DI 10.1111/cas.13443
PG 9
WC Oncology
WE Science Citation Index Expanded (SCI-EXPANDED)
SC Oncology
GA FS6FB
UT WOS:000419892200003
PM 29143406
OA Green Published, gold
DA 2025-02-04
ER

PT J
AU De Leenheer, P
AF De Leenheer, Patrick
TI Within-Host Virus Models with Periodic Antiviral Therapy
SO BULLETIN OF MATHEMATICAL BIOLOGY
LA English
DT Article
DE Within-host virus models; HIV; HBV; HCV; Influenza; Malaria; Periodic
   drug treatment; Optimization
ID TREATMENT INTERRUPTIONS; DRUG-RESISTANCE; HIV-1; STABILITY; EMERGENCE;
   DYNAMICS
AB This paper investigates the effect of drug treatment on the standard within-host virus model, assuming that therapy occurs periodically. It is shown that eradication is possible under these periodic regimens, and we quantitatively characterize successful drugs or drug combinations, both theoretically and numerically. We also consider certain optimization problems, motivated for instance, by the fact that eradication should be achieved at acceptable toxicity levels to the patient. It turns out that these optimization problems can be simplified considerably, and this makes calculations of the optima a fairly straightforward task. All our results will be illustrated on an HIV model by means of numerical examples based on up-to-date knowledge of parameter values in the model.
C1 Univ Florida, Dept Math, Gainesville, FL 32611 USA.
C3 State University System of Florida; University of Florida
RP De Leenheer, P (corresponding author), Univ Florida, Dept Math, Gainesville, FL 32611 USA.
EM deleenhe@math.ufl.edu
FU NSF [DMS-0614651]
FX Supported in part by NSF grant DMS-0614651.
CR [Anonymous], HUMAN IMMUNODEFICIEN
   [Anonymous], PARASSITOLOGIA
   [Anonymous], 2000, VIRUS DYNAMICS
   Bajaria SH, 2004, B MATH BIOL, V66, P1093, DOI 10.1016/j.bulm.2003.11.003
   Ball CL, 2007, B MATH BIOL, V69, P2361, DOI 10.1007/s11538-007-9223-z
   Bermudez A. J., 1994, SAVMA Symposium 1994 Proceedings., P1
   Bonhoeffer S, 1997, P ROY SOC B-BIOL SCI, V264, P631
   d'Onofrio A, 2005, APPL MATH COMPUT, V168, P945, DOI 10.1016/j.amc.2004.09.014
   De Leenheer P, 2003, SIAM J APPL MATH, V63, P1313, DOI 10.1137/S0036139902406905
   DELEENHEER P, 2008, MATH MED BI IN PRESS
   Dixit NM, 2004, J THEOR BIOL, V226, P95, DOI 10.1016/j.jtbi.2003.09.002
   Earn DJD, 2002, TRENDS ECOL EVOL, V17, P334, DOI 10.1016/S0169-5347(02)02502-8
   Ganem D, 2004, NEW ENGL J MED, V350, P1118, DOI 10.1056/NEJMra031087
   Kirschner D, 1997, J MATH BIOL, V35, P775, DOI 10.1007/s002850050076
   Krakovska O, 2007, B MATH BIOL, V69, P2627, DOI 10.1007/s11538-007-9234-9
   LARDER BA, 1989, SCIENCE, V243, P1731, DOI 10.1126/science.2467383
   LOCARNINI S, 2003, HEPATITIS B VIRUS GU
   Ortiz GM, 2001, P NATL ACAD SCI USA, V98, P13288, DOI 10.1073/pnas.221452198
   Perelson AS, 1999, SIAM REV, V41, P3, DOI 10.1137/S0036144598335107
   Ribeiro RM, 2000, P NATL ACAD SCI USA, V97, P7681, DOI 10.1073/pnas.97.14.7681
   RICHMAN DD, 1994, J VIROL, V68, P1660, DOI 10.1128/JVI.68.3.1660-1666.1994
   Rong LB, 2007, B MATH BIOL, V69, P2027, DOI 10.1007/s11538-007-9203-3
   Siliciano JD, 2003, NAT MED, V9, P727, DOI 10.1038/nm880
   2006, INT J MED SCI, V3
NR 24
TC 20
Z9 21
U1 0
U2 10
PU SPRINGER
PI NEW YORK
PA ONE NEW YORK PLAZA, SUITE 4600, NEW YORK, NY, UNITED STATES
SN 0092-8240
EI 1522-9602
J9 B MATH BIOL
JI Bull. Math. Biol.
PD JAN
PY 2009
VL 71
IS 1
BP 189
EP 210
DI 10.1007/s11538-008-9359-5
PG 22
WC Biology; Mathematical & Computational Biology
WE Science Citation Index Expanded (SCI-EXPANDED)
SC Life Sciences & Biomedicine - Other Topics; Mathematical & Computational
   Biology
GA 389IL
UT WOS:000262086000009
PM 19083064
DA 2025-02-04
ER

PT J
AU Gani, A
AF Gani, Azmat
TI Some Aspects of Communicable and Non-communicable Diseases in Pacific
   Island Countries
SO SOCIAL INDICATORS RESEARCH
LA English
DT Article
DE Pacific Island countries; Mortality; Diseases; Tuberculosis and malaria
ID GLOBAL MORTALITY; HEALTH; PREVALENCE; RISK; PROJECTIONS; GROWTH
AB This study provides an overview of the incidence of the communicable and non-communicable diseases in Pacific Island countries. Available health statistics confirms that children continue to die annually due to neonatal causes, diarrhoeal diseases, pneumonia and measles. The adult population in several countries reveals presence and emergence of communicable and non-communicable diseases. Among the communicable diseases is the prevalence of HIV/AIDS among the 15-49 years old age group, it is considered to be less than 0.1% in several countries but in Papua New Guinea (PNG), it is about 0.3%. Marshall Islands, Tuvalu, Kiribati, PNG and Solomon Islands reveal high prevalence of tuberculosis while PNG, Solomon Islands and Vanuatu are the three Malaria prone countries. In terms of non-communicable diseases, cardiovascular disease is the leading cause of mortality in several countries with Nauru recording highest incidence followed by Tuvalu, Marshall Islands and Fiji. People in several countries are in the pre-hypertension category with a high risk of developing hypertension. Several countries have serious obesity problems and in the Cook Islands, Micronesia, Nauru, Niue, Palau, Samoa and Tonga; more than 60% of population is obese, and in all countries females are more obese than males. Diabetes is prevalent in all countries and Nauru has the highest percentage of prevalence of diabetes while in Fiji, Kiribati, Marshall Islands and Micronesia, approximately 8% of people aged 20 and above suffers from diabetes. Fiji, Nauru, PNG, Samoa, Tonga and Vanuatu reveal high incidences of cigarette smokers while the consumption of alcohol is high in Niue and in the Cook Islands.
C1 Univ S Pacific, Fac Business & Econ, Sch Econ, Suva, Fiji.
C3 University of the South Pacific
RP Gani, A (corresponding author), Univ S Pacific, Fac Business & Econ, Sch Econ, Suva, Fiji.
EM gani_a@usp.ac.fj
RI Gani, Azmat/AAY-3411-2020
CR [Anonymous], 2007, LANCET, V370, P539, DOI 10.1093/eurheartj/ehm236
   [Anonymous], HIV AIDS DOES IT INC
   [Anonymous], 36031 WORLD BANK
   [Anonymous], 2006, MILL DEV GOALS REP 2
   [Anonymous], 2007, Who global infobase online [online database]
   [Anonymous], 2002, RED RISKS PROM HLTH
   [Anonymous], 2006, HUMAN DEV REPORT 200
   ATKINS RC, 2005, KIDNEY INT S, V94, P14, DOI DOI 10.1111/J.1523-1755.2005.09403.X
   Bloom DE, 2004, WORLD DEV, V32, P1, DOI 10.1016/j.worlddev.2003.07.002
   BORGHESI S, 2004, ECOLOGICAL EC, V44, P77
   BOURGUIGNON F, 2002, AM ECON REV, V92, P37
   Chobanian AV, 2003, HYPERTENSION, V42, P1206, DOI 10.1161/01.HYP.0000107251.49515.c2
   CUDDINGTON JT, 1994, J DEV ECON, V43, P363, DOI 10.1016/0304-3878(94)90013-2
   DIXION S, 2001, J INT DEV, V13, P411, DOI DOI 10.1002/JID.795
   Duncan R, 2002, ASIAN-PAC ECON LIT, V16, P1, DOI DOI 10.1111/1467-8411.T01-1-00001
   Ezzati M, 2003, LANCET, V362, P847, DOI 10.1016/S0140-6736(03)14338-3
   Frieden TR, 2007, LANCET, V369, P1758, DOI 10.1016/S0140-6736(07)60782-X
   Gibson AP, 2007, INT CLIN PSYCHOPHARM, V22, P101, DOI 10.1097/YIC.0b013e3280119e0c
   Gibson J, 2003, ECON DEV CULT CHANGE, V52, P159, DOI 10.1086/380424
   GIBSON J, 2002, PACIFIC EC B, V17, P63
   GUINDON GE, 2003, 6 HNP WORLD BANK
   HINDHOLM LH, 2007, LANCET, V370, P720
   International Monetary Fund, 2000, Globalization: Threat or opportunity?
   Katzmarzyk PT, 2006, CAN MED ASSOC J, V174, P156, DOI 10.1503/cmaj.050806
   Klein-Platat C, 2003, DIABETES-METAB RES, V19, P153, DOI 10.1002/dmrr.368
   Magnus P, 2001, ARCH INTERN MED, V161, P2657, DOI 10.1001/archinte.161.22.2657
   Mancia G, 2007, EUR HEART J, V28, P1462, DOI [10.1093/eurheartj/ehm236, 10.1093/eurheartj/eht151]
   Mathers CD, 2006, PLOS MED, V3, DOI 10.1371/journal.pmed.0030442
   Messerli FH, 2007, LANCET, V370, P591, DOI 10.1016/S0140-6736(07)61299-9
   Murray CJL, 2007, LANCET, V370, P1040, DOI 10.1016/S0140-6736(07)61478-0
   MUSHKIN SJ, 1962, J POLIT ECON, V70, P129, DOI 10.1086/258730
   Najman JM, 2006, B WORLD HEALTH ORGAN, V84, P976, DOI 10.2471/BLT.05.028928
   Perkins D., 2001, Economics of development
   Rehm J, 2007, LANCET, V369, P1975, DOI 10.1016/S0140-6736(07)60922-2
   SCHULTZ TW, 1961, AM ECON REV, V51, P1
   Stiglitz Joseph E., 2003, Globalization and Its Discontents
   Tavani A, 2002, J CLIN EPIDEMIOL, V55, P1082, DOI 10.1016/S0895-4356(02)00486-9
   United Nations, 2000, UN MILL DECL 55 2
   WADE RH, 2001, FINANC DEV, V8, P37
   WHO, 2003, WHO TECH REP SER, V916, P1
   *WHO, 2002, HLTH SUST DEV
   WHO, 2003, WORLD HLTH REP 2003
   *WHO, 2007, WORLD HLTH STAT 1
   *WHO, 2006, REG DAT REG OFF W PA
   Wild S, 2004, DIABETES CARE, V27, P1047, DOI 10.2337/diacare.27.5.1047
   *WORLD BANK, 2007, 38871 WORLD BANK
   *WORLD BANK, 2006, WORLD DEV IND CD ROM
   World Health Organization, 2004, The World Health report 2004: changing history
NR 48
TC 13
Z9 16
U1 1
U2 35
PU SPRINGER
PI DORDRECHT
PA VAN GODEWIJCKSTRAAT 30, 3311 GZ DORDRECHT, NETHERLANDS
SN 0303-8300
EI 1573-0921
J9 SOC INDIC RES
JI Soc. Indic. Res.
PD APR
PY 2009
VL 91
IS 2
BP 171
EP 187
DI 10.1007/s11205-008-9276-x
PG 17
WC Social Sciences, Interdisciplinary; Sociology
WE Social Science Citation Index (SSCI)
SC Social Sciences - Other Topics; Sociology
GA 411KT
UT WOS:000263649200004
DA 2025-02-04
ER

PT J
AU Brinkel, J
   Krämer, A
   Krumkamp, R
   May, J
   Fobil, J
AF Brinkel, Johanna
   Kraemer, Alexander
   Krumkamp, Ralf
   May, Juergen
   Fobil, Julius
TI Mobile Phone-Based mHealth Approaches for Public Health Surveillance in
   Sub-Saharan Africa: A Systematic Review
SO INTERNATIONAL JOURNAL OF ENVIRONMENTAL RESEARCH AND PUBLIC HEALTH
LA English
DT Review
DE mobile health; eHealth; sub-Saharan Africa; mobile phone; cellular
   phone; surveillance; monitoring
ID HUMAN-IMMUNODEFICIENCY-VIRUS; MIDDLE-INCOME COUNTRIES; COMMUNICATIONS
   TECHNOLOGY; INFORMATION-TECHNOLOGY; POSTPARTUM HEMORRHAGE; SERVICE
   DELIVERY; PEER SUPPORT; RURAL UGANDA; REMOTE AREAS; CELL PHONES
AB Whereas mobile phone-based surveillance has the potential to provide real-time validated data for disease clustering and prompt respond and investigation, little evidence is available on current practice in sub-Sahara Africa. The objective of this review was to examine mobile phone-based mHealth interventions for Public Health surveillance in the region. We conducted electronic search in MEDLINE, EMBASE, IEE Xplore, African Index Medicus (AIM), BioMed Central, PubMed Central (PMC), the Public Library of Science (PLoS) and IRIS for publications used in the review. In all, a total of nine studies were included which focused on infectious disease surveillance of malaria (n = 3), tuberculosis (n = 1) and influenza-like illnesses (n = 1) as well as on non-infectious disease surveillance of child malnutrition (n = 2), maternal health (n = 1) and routine surveillance of various diseases and symptoms (n = 1). Our review revealed that mobile phone-based surveillance projects in the sub-Saharan African countries are on small scale, fragmented and not well documented. We conclude by advocating for a strong drive for more research in the applied field as well as a better reporting of lessons learned in order to create an epistemic community to help build a more evidence-based field of practice in mHealth surveillance in the region.
C1 [Brinkel, Johanna; Kraemer, Alexander] Univ Bielefeld, Sch Publ Hlth, Dept Publ Hlth Med, D-33501 Bielefeld, Germany.
   [Brinkel, Johanna; Fobil, Julius] Univ Ghana, Sch Publ Hlth, Dept Biol, Legon, Ghana.
   [Krumkamp, Ralf; May, Juergen] Bernhard Nocht Inst Trop Med, Infect Dis Epidemiol Unit, D-20359 Hamburg, Germany.
C3 University of Bielefeld; University of Ghana; Leibniz Association;
   Bernhard Nocht Institut fur Tropenmedizin
RP Brinkel, J (corresponding author), Univ Bielefeld, Sch Publ Hlth, Dept Publ Hlth Med, POB 100131, D-33501 Bielefeld, Germany.
EM johanna_katharina.brinkel@uni-bielefeld.de;
   alexander.kraemer@uni-bielefeld.de; krumkamp@bnitm.de; may@bnitm.de;
   jfobil@ug.edu.gh
RI Kraemer, Alexander/F-8832-2016; Fobil, Julius/C-7473-2015; May,
   Jürgen/E-7857-2011
OI Fobil, Julius/0000-0003-3079-5337; May, Jurgen/0000-0001-7831-8420
FU German Federal Ministry of Education and Research [01DG13019A]
FX This review is part of "eHISS: A Mobile-Phone Based Electronic Health
   Information and Surveillance System for Sub-Saharan Africa", which is
   supported by the German Federal Ministry of Education and Research:
   Grant number 01DG13019A.
CR African Development Bank, 2009, NAM COUNTR STRAT PAP
   Ajay Vamadevan S, 2011, J Diabetes Sci Technol, V5, P778
   Akinfaderin-Agarau Fadekem, 2012, Afr J Reprod Health, V16, P219
   Al-Shorbaji N, 2012, B WORLD HEALTH ORGAN, V90, P322, DOI 10.2471/BLT.12.106146
   Ali Mohammed K, 2011, J Diabetes Sci Technol, V5, P553
   Andreatta P, 2011, INT J GYNECOL OBSTET, V113, P148, DOI 10.1016/j.ijgo.2010.11.020
   [Anonymous], 2009, GLOB OBS EHEALTH SER
   [Anonymous], MHEALTH DEV OPPORTUN
   [Anonymous], GLOB OBS EHEALTH SER
   [Anonymous], WORLD HOSP HLTH SERV
   [Anonymous], 2011, ZAMB MAL RAP REP SYS
   Armstrong K, 2012, TELEMED E-HEALTH, V18, P14, DOI 10.1089/tmj.2011.0014
   Asangansi I, 2010, STUD HEALTH TECHNOL, V160, P540, DOI 10.3233/978-1-60750-588-4-540
   Asiimwe C, 2011, AM J TROP MED HYG, V85, P26, DOI 10.4269/ajtmh.2011.10-0528
   Bagayoko C O, 2011, Yearb Med Inform, V6, P33
   Bahadur KCM, 2010, STUD HEALTH TECHNOL, V160, P530, DOI 10.3233/978-1-60750-588-4-530
   Baker H, 2007, J TELEMED TELECARE, V13, P397, DOI 10.1258/135763307783064449
   Bediang G, 2010, Yearb Med Inform, P47
   Bediang G, 2011, STUD HEALTH TECHNOL, V169, P666, DOI 10.3233/978-1-60750-806-9-666
   Bensley R.J., 2004, PREV CHRONIC DIS, V1, P14
   Berg M., 2009, Every Child Counts: The Use of SMS in Kenya to Support the Community Based Management of Acute Malnutrition and Malaria in Children Under Five
   Bhosai SJ, 2012, BRIT J OPHTHALMOL, V96, P1350, DOI 10.1136/bjophthalmol-2012-302050
   Blaschke S, 2009, Using mobile phones to improve child nutrition surveillance in Malawi, UNICEF Malawi and UNICEF Innovations
   Blaya JA, 2010, HEALTH AFFAIR, V29, P244, DOI 10.1377/hlthaff.2009.0894
   Bogan M., 2009, P WORKSH ROL MOB TEC
   Campbell TC, 2012, BMC MED INFORM DECIS, V12, DOI 10.1186/1472-6947-12-99
   Centers for Disease Control and Prevention Global Health-Health Protection, WHAT IS INT DIS SURV
   Chaiyachati KH, 2013, PLOS ONE, V8, DOI 10.1371/journal.pone.0064662
   Chan CV, 2010, J BIOMED INFORM, V43, P300, DOI 10.1016/j.jbi.2009.09.006
   Chanda KL, 2010, HEALTH INFO LIBR J, V27, P133, DOI 10.1111/j.1471-1842.2010.00876.x
   Chanda R, 2002, B WORLD HEALTH ORGAN, V80, P158
   Chang LW, 2013, AIDS CARE, V25, P874, DOI 10.1080/09540121.2013.774315
   Chang LW, 2011, AIDS BEHAV, V15, P1776, DOI 10.1007/s10461-011-9995-x
   Chihanga S., 2012, MALARIA J, V11, DOI [10.1186/1475-2875-11-S1-P96, DOI 10.1186/1475-2875-11-S1-P96]
   Chindo L, 2013, PEDIATR BLOOD CANCER, V60, P524, DOI 10.1002/pbc.24226
   Cocosila M, 2013, ELECTRON MARK, V23, P15, DOI 10.1007/s12525-012-0111-5
   Cole-Ceesay R, 2010, REPROD HEALTH, V7, DOI 10.1186/1742-4755-7-21
   Coulborn RM, 2012, B WORLD HEALTH ORGAN, V90, P705, DOI 10.2471/BLT.11.099473
   Crampin AC, 2012, INT J EPIDEMIOL, V41, P676, DOI 10.1093/ije/dys088
   Crankshaw T, 2010, AIDS PATIENT CARE ST, V24, P729, DOI 10.1089/apc.2010.0146
   Croke K., 2013, EC PREMISE POVERTY R, V102
   Curran K, 2013, AIDS BEHAV, V17, P2977, DOI 10.1007/s10461-013-0510-4
   Darkwa O, 2000, J TELEMED TELECARE, V6, P177, DOI 10.1258/1357633001935185
   Davis RG, 2011, MALARIA J, V10, DOI 10.1186/1475-2875-10-260
   de Tolly K, 2012, TELEMED E-HEALTH, V18, P18, DOI 10.1089/tmj.2011.0058
   Déglise C, 2012, J TELEMED TELECARE, V18, P273, DOI 10.1258/jtt.2012.110810
   DeRenzi B, 2011, MT SINAI J MED, V78, P406, DOI 10.1002/msj.20256
   Destigter Kristen, 2012, Biomed Instrum Technol, VSuppl, P41, DOI 10.2345/0899-8205-46.s2.41
   Doctor Henry V, 2012, Online J Public Health Inform, V4, DOI 10.5210/ojphi.v4i3.4288
   Donner J., 2004, P INT WORKSH MOB TEC
   Dovlo Delanyo, 2004, Hum Resour Health, V2, P7, DOI 10.1186/1478-4491-2-7
   Ekouevi DK, 2011, CURR OPIN HIV AIDS, V6, P245, DOI 10.1097/COH.0b013e3283479316
   Foord Frances, 1995, World Health Statistics Quarterly, V48, P18
   Fraser HSF, 2001, STUD HEALTH TECHNOL, V84, P815
   Friederici N, 2012, INFORMATION AND COMMUNICATIONS FOR DEVELOPMENT 2012: MAXIMIZING MOBILE, P45
   Germanakos P., 2005, Proceedings of the Workshop on Personalization for e-Health of the 10th International Conference on User Modeling (UM05), P67
   Ghana Health Service, 2012, MOB TECHN VOM HLTH M
   Gisore P, 2012, BMC PREGNANCY CHILDB, V12, DOI 10.1186/1471-2393-12-15
   Githinji S, 2013, PLOS ONE, V8, DOI 10.1371/journal.pone.0054066
   Gitonga CW, 2010, MALARIA J, V9, DOI 10.1186/1475-2875-9-306
   Gomperts R, 2012, ACTA OBSTET GYN SCAN, V91, P226, DOI 10.1111/j.1600-0412.2011.01285.x
   Ha YP, 2013, STUD HEALTH TECHNOL, V192, P1188, DOI 10.3233/978-1-61499-289-9-1188
   Haberer JE, 2010, AIDS BEHAV, V14, P1340, DOI 10.1007/s10461-010-9799-4
   Hampshire KR, 2011, SOC SCI MED, V73, P702, DOI 10.1016/j.socscimed.2011.06.035
   Harris T, 2012, J LARYNGOL OTOL, V126, P548, DOI 10.1017/S0022215112000357
   Hellstrom Johan., 2010, INNOVATIVE USE MOBIL
   Horvath T, 2012, COCHRANE DB SYST REV, DOI 10.1002/14651858.CD009756
   Hudson J, 2012, ANAESTHESIA, V67, P957, DOI 10.1111/j.1365-2044.2012.07196.x
   Idowu Bayo, 2006, Technol Health Care, V14, P69
   International Telecommunication Union, 2013, MEAS INF SOC EX SUMM
   Jennings L, 2013, BMC PUBLIC HEALTH, V13, DOI 10.1186/1471-2458-13-1131
   Jennings Larissa, 2013, Int J Equity Health, V12, P85, DOI 10.1186/1475-9276-12-85
   Jivraj I, 2011, TELEMED E-HEALTH, V17, P294, DOI 10.1089/tmj.2010.0155
   Johnston K, 2004, HEALTH POLICY PLANN, V19, P302, DOI 10.1093/heapol/czh035
   Källander K, 2013, J MED INTERNET RES, V15, DOI 10.2196/jmir.2130
   Kamanga A, 2010, MALARIA J, V9, DOI 10.1186/1475-2875-9-96
   Kanter AS, 2012, ADV HEALTH CARE MANA, V12, P189, DOI 10.1108/S1474-8231(2012)0000012013
   Karimuribo ED, 2012, ONDERSTEPOORT J VET, V79, DOI 10.4102/ojvr.v79i2.454
   Karoshi M, 2009, CLIN OBSTET GYNECOL, V52, P285, DOI 10.1097/GRF.0b013e3181a4f737
   Kayumba K., 2012, P C EXP COLL CHART N
   Keeton C, 2012, B WORLD HEALTH ORGAN, V90, P326, DOI 10.2471/BLT.12.020512
   Kifle M, 2010, TELEMED J E-HEALTH, V16, P327, DOI 10.1089/tmj.2009.0008
   Kivuti-Bitok Lucy W, 2013, BMC Res Notes, V6, P136, DOI 10.1186/1756-0500-6-136
   Kreps GL, 2010, PATIENT EDUC COUNS, V78, P329, DOI 10.1016/j.pec.2010.01.013
   Kunutsor S, 2010, AIDS BEHAV, V14, P1347, DOI 10.1007/s10461-010-9780-2
   Kwankam SY, 2008, ST HEAL T, V134, P97
   Lemay NV, 2012, J HEALTH COMMUN, V17, P105, DOI 10.1080/10810730.2011.649106
   Leon N., 2012, MHealth4CBS in South Africa: A review of the role of mobile phone technology for the monitoring and evaluation of community based health services
   Leon Natalie, 2012, BMC Med Inform Decis Mak, V12, P123, DOI 10.1186/1472-6947-12-123
   Leow JJ, 2011, AM SURGEON, V77, pE242
   Lester RT, 2009, TRIALS, V10, DOI 10.1186/1745-6215-10-87
   Lewis T, 2012, B WORLD HEALTH ORGAN, V90, P332, DOI 10.2471/BLT.11.099820
   Little A, 2013, PLOS ONE, V8, DOI 10.1371/journal.pone.0077563
   Littman-Quinn R., 2011, P IST AFR 2011 C EXH
   Lori JR, 2012, J NURS SCHOLARSHIP, V44, P294, DOI 10.1111/j.1547-5069.2012.01451.x
   Lucas H, 2008, SOC SCI MED, V66, P2122, DOI 10.1016/j.socscimed.2008.01.033
   Lund S, 2012, BJOG-INT J OBSTET GY, V119, P1256, DOI 10.1111/j.1471-0528.2012.03413.x
   Mahmud N, 2010, TECHNOL HEALTH CARE, V18, P137, DOI 10.3233/THC-2010-0576
   *MALERA CONS GROUP, 2011, PLOS MED, V0008
   Mars M, 2012, TELEMED E-HEALTH, V18, P32, DOI 10.1089/tmj.2011.0146
   Mars M, 2010, HEALTH AFFAIR, V29, P239, DOI 10.1377/hlthaff.2009.0945
   Martínez-Pérez B, 2013, J MED INTERNET RES, V15, DOI 10.2196/jmir.2600
   MCCONNELL H, 2004, WORLD HOSP HLTH SERV, V40, P39
   McConnell Harry, 2004, World Hosp Health Serv, V40, P33
   Mendoza G, 2013, mHealth compendium, VTwo
   Mitchell KJ, 2011, HEALTH EDUC RES, V26, P770, DOI 10.1093/her/cyr022
   Mobile Alliance for Maternal Action, 2013, CHIP CHA FOND IMPR A
   Modi S., 2013, MOBILE HLTH TECHNOLO, V6
   Moghaddasi H, 2012, J MED SYST, V36, P3173, DOI 10.1007/s10916-011-9805-z
   Molefi M., 2010, ASSESSMENT EHEALTH P
   Monda J, 2012, TELEMED E-HEALTH, V18, P5, DOI 10.1089/tmj.2010.0224
   Mukadi P, 2013, PLOS ONE, V8, DOI 10.1371/journal.pone.0071442
   Nakajima I, 2010, J MED SYST, V34, P1105, DOI 10.1007/s10916-009-9329-y
   Ngabo F, 2012, PAN AFR MED J, V13
   Nsanzimana S, 2012, JAIDS-J ACQ IMM DEF, V59, pE17, DOI 10.1097/QAI.0b013e31823e2278
   Odigie VI, 2012, PSYCHO-ONCOLOGY, V21, P332, DOI 10.1002/pon.1894
   Ofosu A., 2011, MOBILE DEVICES ESSEN
   Oladosu John Babalola, 2012, Int J Electron Healthc, V7, P141, DOI 10.1504/IJEH.2012.049875
   Ope Maurice, 2013, Emerg Health Threats J, V6, DOI 10.3402/ehtj.v6i0.19948
   Osei-tutu A, 2013, J AM ACAD DERMATOL, V69, DOI 10.1016/j.jaad.2012.08.008
   Owolabi MO, 2011, W INDIAN MED J, V60, P412
   Pascoe L., 2012, P IST AFR 2012 C EXH
   Pastakia SD, 2011, ANN PHARMACOTHER, V45, P721, DOI 10.1345/aph.1P779
   Patierno K., 2012, US MOB TECHN IMPR FA
   Pfeiffer KP, 2009, METHOD INFORM MED, V48, P55, DOI 10.3414/ME9130
   Piette JD, 2012, B WORLD HEALTH ORGAN, V90, P365, DOI 10.2471/BLT.11.099069
   Purdeková A, 2011, J MOD AFR STUD, V49, P475, DOI 10.1017/S0022278X11000292
   Qin R, 2013, J PRIM CARE COMMUNIT, V4, P177, DOI 10.1177/2150131912461797
   Rajatonirina S, 2012, B WORLD HEALTH ORGAN, V90, P385, DOI 10.2471/BLT.11.097816
   Rajput ZA, 2012, J AM MED INFORM ASSN, V19, P655, DOI 10.1136/amiajnl-2011-000476
   Ramalanjaona G, 2009, RESUSCITATION, V80, P163, DOI 10.1016/j.resuscitation.2008.10.006
   Rotheram-Borus MJ, 2012, DIABETES EDUCATOR, V38, P357, DOI 10.1177/0145721712444617
   Rottingen JA, 2012, B WORLD HEALTH ORGAN, V90, P398, DOI 10.2471/BLT.12.105460
   Rweyemamu Mark M, 2013, Emerg Health Threats J, V6, DOI 10.3402/ehtj.v6i0.19958
   Salama Osama E, 2004, J Egypt Public Health Assoc, V79, P197
   Scott RE, 2005, J TELEMED TELECARE, V11, P78, DOI 10.1258/135763305775124911
   Seidenberg P, 2012, B WORLD HEALTH ORGAN, V90, P348, DOI 10.2471/BLT.11.100032
   Seymour RP, 2010, STUD HEALTH TECHNOL, V160, P585, DOI 10.3233/978-1-60750-588-4-585
   Shah A., 2007, YALE J PUBLIC HLTH, P31
   Shiferaw F, 2012, GLOBAL HEALTH ACTION, V5, P1, DOI 10.3402/gha.v5i0.15638
   Shiff CJ, 2013, MALARIA J, V12, DOI 10.1186/1475-2875-12-120
   Shivute MI, 2008, J TELEMED TELECARE, V14, P285, DOI 10.1258/jtt.2008.071204
   Siedner MJ, 2012, BMC MED INFORM DECIS, V12, DOI 10.1186/1472-6947-12-56
   Simon Sternly K, 2012, Stud Health Technol Inform, V182, P125
   Simonyan D, 2013, J TELEMED TELECARE, V19, P302, DOI 10.1177/1357633X13503429
   Sorensen T, 2008, J TELEMED TELECARE, V14, P37, DOI 10.1258/jtt.2007.070502
   Sutiono AB, 2010, J MED SYST, V34, P667, DOI 10.1007/s10916-009-9280-y
   Sylla AH, 2012, J HEALTH COMMUN, V17, P46, DOI 10.1080/10810730.2012.666624
   Tatem AJ, 2009, MALARIA J, V8, DOI 10.1186/1475-2875-8-287
   Thirumurthy H, 2012, B WORLD HEALTH ORGAN, V90, P390, DOI 10.2471/BLT.11.099317
   Thompson A, 2010, STUD HEALTH TECHNOL, V160, P332, DOI 10.3233/978-1-60750-588-4-332
   Tomasi E, 2004, B WORLD HEALTH ORGAN, V82, P867
   Tomlinson M, 2009, BMC MED INFORM DECIS, V9, DOI 10.1186/1472-6947-9-51
   UNICEF Sudan, SUD STUD APPL INN SO
   UNICEF Sudan, ACC DEV INN SNAPSH U
   United Nations, INN SUST DEV LOC CAS
   USAID; Centers for Disease Control and Prevention, 2013, MAL OP PLAN MOP RWAN
   USAID/Ghana, 2012, COUNTR DEV COOP STRA
   Van Gemert-Pijnen J.E.W.C., 2012, B WORLD HEALTH ORGAN, V90, P321
   Van Genuchten R., 2012, MOBILE PHONE USE TAN
   van Heerden A, 2013, J MED INTERNET RES, V15, DOI 10.2196/jmir.2207
   van Heerden A, 2012, B WORLD HEALTH ORGAN, V90, P393
   van Heerden AC, 2010, J ADOLESCENT HEALTH, V46, P302, DOI 10.1016/j.jadohealth.2009.09.008
   Vinekar A, 2012, OPHTHAL EPIDEMIOL, V19, P317, DOI 10.3109/09286586.2012.698358
   Wamala Dan S, 2013, J Pathol Inform, V4, P6, DOI 10.4103/2153-3539.112686
   Wollersheim D, 2013, AUST J PRIM HEALTH, V19, P7, DOI 10.1071/PY11052
   Woods D, 2012, SAMJ S AFR MED J, V102, P100, DOI 10.7196/SAMJ.5322
   Wootton R, 2012, J TELEMED TELECARE, V18, P305, DOI 10.1258/jtt.2012.120315
   World Bank, 2012, INF COMM DEV MAX MOB
   World Health Organization, 2012, P NAT EHEALTH STRAT
   World Health Organization, 2011, GLOB OBS EHEALTH SER, V1
   World Health Organization, 2011, mHealth: New horizons for health through mobile technologies
   World Health Organization, HLTH TOP PUBL HLTH S
   World Health Organization. eHealth tools and services, 2006, GLOB OBS EHEALTH SER, V2
   Zurovac D, 2012, PLOS MED, V9, DOI 10.1371/journal.pmed.1001176
NR 175
TC 89
Z9 101
U1 0
U2 54
PU MDPI
PI BASEL
PA ST ALBAN-ANLAGE 66, CH-4052 BASEL, SWITZERLAND
EI 1660-4601
J9 INT J ENV RES PUB HE
JI Int. J. Environ. Res. Public Health
PD NOV
PY 2014
VL 11
IS 11
BP 11559
EP 11582
DI 10.3390/ijerph111111559
PG 24
WC Environmental Sciences; Public, Environmental & Occupational Health
WE Science Citation Index Expanded (SCI-EXPANDED); Social Science Citation Index (SSCI)
SC Environmental Sciences & Ecology; Public, Environmental & Occupational
   Health
GA AU3RT
UT WOS:000345532000033
PM 25396767
OA Green Published, gold
DA 2025-02-04
ER

PT J
AU Khalil, IF
   Alifrangis, M
   Recke, C
   Hoegberg, LC
   Ronn, A
   Bygbjerg, IC
   Koch, C
AF Khalil, Insaf F.
   Alifrangis, Michael
   Recke, Camilla
   Hoegberg, Lotte C.
   Ronn, Anita
   Bygbjerg, Ib C.
   Koch, Claus
TI Development of ELISA-based methods to measure the anti-malarial drug
   chloroquine in plasma and in pharmaceutical formulations
SO MALARIA JOURNAL
LA English
DT Article
ID URINE; QUALITY; MALARIA; BLOOD
AB Background: In Central and South America and Eastern and Southern Africa, Plasmodium vivax infections accounts for 71-81% and 5% of malaria cases, respectively. In these areas, chloroquine (CQ) remains the treatment of choice for P. vivax malaria. In addition, CQ has recently proven to be an effective HIV-1 therapeutic agent. There is a dire need to continue monitoring quality of CQ as there is a major influx of substandard and fake formulations into malaria-endemic countries. The use of fake/substandard drugs will result in sub-therapeutic levels endangering the patient and possibly select for parasite resistance. The aim of this study was to develop an inexpensive, simple antibody-based ELISA to measure CQ concentrations in tablets and in plasma.
   Methods: A monoclonal antibody (MAb) that reacts with the N-side chain of the CQ molecule was prepared by use of a CQ analogue. A specific and reliable ELISA for detection of CQ was developed. The developed assay was validated by measuring CQ in tablets sold in Denmark, India and Sudan. Furthermore, kinetics of CQ concentrations in plasma of four volunteers, who ingested two tablets of Malarex (R) containing, 250 mg CQ base, were measured before drug intake, three hours later and thereafter at days 1, 3, 7, 14, 21 and 28. The same plasma samples were simultaneously measured by high performance liquid chromatography (HPLC).
   Results: The ELISA proved an easy-to-handle and very sensitive tool for the detection of CQ with a lower limit of detection at 3.9 ng/ml. ELISA levels of CQ in plasma showed high agreement with the levels obtained by HPLC (r = 0.98). The specificity in the negative control group was 100%.
   Conclusion: The developed ELISA can be used for quality screening of CQ in pharmaceutical formulations and for drug monitoring in malaria and in other infectious diseases, such as HIV, where CQ proved to be an effective therapeutic agent. The methodology has been exploited to develop monoclonal antibodies for the drugs used in artemisinin-based combination therapy (ACT).
C1 [Khalil, Insaf F.; Alifrangis, Michael; Bygbjerg, Ib C.] Univ Copenhagen, Dept Int Hlth Immunol & Microbiol, Ctr Med Parasitol, DK-1014 Copenhagen K, Denmark.
   [Khalil, Insaf F.; Alifrangis, Michael; Bygbjerg, Ib C.] Copenhagen Univ Hosp, Dept Infect Dis, DK-1014 Copenhagen K, Denmark.
   [Recke, Camilla] Bio Port AS, DK-2820 Gentofte, Denmark.
   [Hoegberg, Lotte C.] Bispebjerg Hosp, Dept Toxicol, DK-2400 Copenhagen NV, Denmark.
   [Koch, Claus] Univ So Denmark, Dept Canc & Inflammat, Inst Mol Med, DK-5000 Odense, Denmark.
C3 University of Copenhagen; University of Copenhagen; University of
   Copenhagen; Bispebjerg Hospital; University of Southern Denmark
RP Khalil, IF (corresponding author), Univ Copenhagen, Dept Int Hlth Immunol & Microbiol, Ctr Med Parasitol, CSS Oster Farimagsgade 5, DK-1014 Copenhagen K, Denmark.
EM insafk@sund.ku.dk
OI Bygbjerg, Ib/0000-0001-9100-2754; Hogberg, Lotte/0000-0003-0252-2470;
   Alifrangis, Michael/0000-0002-3835-3333
FU Council for Development Research (RUF)/Denmark [91179]
FX The authors are grateful to the late Jimmy Weng and Ulla Abildrup for
   the good technical assistance and for Council for Development Research
   (RUF)/Denmark for funding the project (project No. 91179).
CR ADELUSI SA, 1980, J PHARM PHARMACOL, V32, P711, DOI 10.1111/j.2042-7158.1980.tb13045.x
   Barnadas C, 2008, ANTIMICROB AGENTS CH, V52, P4233, DOI 10.1128/AAC.00578-08
   Basco LK, 2004, AM J TROP MED HYG, V70, P245, DOI 10.4269/ajtmh.2004.70.245
   Bate R, 2008, PLOS ONE, V3, DOI 10.1371/journal.pone.0002132
   BERGQVIST Y, 1980, J CHROMATOGR, V221, P119, DOI 10.1016/S0378-4347(00)81013-0
   CHRISTIAN F, 1986, CLIN CHEM, P742
   Dondorp AM, 2004, TROP MED INT HEALTH, V9, P1241, DOI 10.1111/j.1365-3156.2004.01342.x
   Galfre G, 1981, Methods Enzymol, V73, P3
   IKEOLUWAPO OA, 2008, MALARIA J, V7, P6
   KAZYAK L, 1963, ANAL CHEM, V35, P1448, DOI 10.1021/ac60203a008
   Laufer MK, 2010, J INFECT DIS, V202, P801, DOI 10.1086/655659
   Naing C, 2010, T ROY SOC TROP MED H, V104, P695, DOI 10.1016/j.trstmh.2010.08.009
   Onwujekwe O, 2009, MALARIA J, V8, DOI 10.1186/1475-2875-8-22
   RAGHAVENDRA K, 2008, ANN TROP MED PARASIT, V102, P47
   ROWELL V, 1988, B WORLD HEALTH ORGAN, V66, P211
   Sai VVR, 2006, ANAL CHEM, V78, P8368, DOI 10.1021/ac060120a
   Schwick P, 1998, TROP MED INT HEALTH, V3, P828, DOI 10.1046/j.1365-3156.1998.00307.x
   SHENTON FC, 1988, T ROY SOC TROP MED H, V82, P216, DOI 10.1016/0035-9203(88)90415-4
   Teka H, 2008, MALARIA J, V7, DOI 10.1186/1475-2875-7-220
   Tipke M, 2008, MALARIA J, V7, DOI 10.1186/1475-2875-7-95
   WITTE AMC, 1990, T ROY SOC TROP MED H, V84, P521, DOI 10.1016/0035-9203(90)90024-9
NR 21
TC 14
Z9 17
U1 0
U2 9
PU BMC
PI LONDON
PA CAMPUS, 4 CRINAN ST, LONDON N1 9XW, ENGLAND
EI 1475-2875
J9 MALARIA J
JI Malar. J.
PD AUG 24
PY 2011
VL 10
AR 249
DI 10.1186/1475-2875-10-249
PG 7
WC Infectious Diseases; Parasitology; Tropical Medicine
WE Science Citation Index Expanded (SCI-EXPANDED)
SC Infectious Diseases; Parasitology; Tropical Medicine
GA 819RO
UT WOS:000294847500001
PM 21864375
OA Green Published, gold
DA 2025-02-04
ER

PT J
AU Huang, LS
   Carey, V
   Lindsey, JC
   Marzan, F
   Gingrich, D
   Graham, B
   Barlow-Mosha, L
   Ssemambo, PK
   Kamthunzi, P
   Nachman, S
   Parikh, S
   Aweeka, FT
AF Huang, Liusheng
   Carey, Vincent
   Lindsey, Jane C.
   Marzan, Florence
   Gingrich, David
   Graham, Bobbie
   Barlow-Mosha, Linda
   Ssemambo, Phionah K.
   Kamthunzi, Portia
   Nachman, Sharon
   Parikh, Sunil
   Aweeka, Francesca T.
CA IMPAACT P1079 Protocol Team
TI Concomitant nevirapine impacts pharmacokinetic exposure to the
   antimalarial artemether-lumefantrine in African children
SO PLOS ONE
LA English
DT Article
ID PLASMODIUM-FALCIPARUM MALARIA; INFECTED UGANDAN ADULTS; HUMAN PLASMA;
   ANTIRETROVIRAL THERAPY; ARTEMISININ RESISTANCE; METABOLITE
   DIHYDROARTEMISININ; HEALTHY-VOLUNTEERS; DRUG-INTERACTION;
   ARTEMETHER/LUMEFANTRINE; EFAVIRENZ
AB Background
   The antiretroviral drug nevirapine and the antimalarial artemisinin-based combination therapy artemether-lumefantrine are commonly co-administered to treat malaria in the context of HIV. Nevirapine is a known inhibitor of cytochrome P450 3A4, which metabolizes artemether and lumefantrine. To address the concern that the antiretroviral nevirapine impacts the antimalarial artemether-lumefantrine pharmacokinetics, a prospective non-randomized controlled study in children presenting with uncomplicated malaria and HIV in sub-Saharan Africa was carried out.
   Methods
   Participants received artemether-lumefantrine (20/120 mg weight-based BID) for 3 days during nevirapine-based antiretroviral therapy (ART) co-administration (158-266 mg/m(2) QD). HIV positive participants who were not yet on ART drugs were also enrolled as the control group. The target enrollment was children aged 3-12 years (n = 24 in each group). Intensive pharmacokinetics after the last artemether-lumefantrine dose was assessed for artemether, its active metabolite dihydroartemisinin, and lumefantrine. Pharmacokinetic parameters (area under the plasma concentration vs. time curve (AUC), maximum concentration and day 7 lumefantrine concentrations) were estimated using non-compartmental methods and compared to controls.
   Results
   Nineteen children (16 on nevirapine and three not on ART) enrolled. Fifteen of the 16 (aged 4 to 11 years) on nevirapine-based ART were included in the pharmacokinetic analysis. Due to evolving WHO HIV treatment guidelines, insufficient children were enrolled in the control group (n = 3), so the pharmacokinetic data were compared to a historical control group of 20 HIV-uninfected children 5-12 years of age who also presented with malaria and underwent identical study procedures. Decreases of pharmacokinetic exposure [ as estimated by AUC (AUC(0-8hr))] were marginally significant for artemether (by -46%, p = 0.08) and dihydroartemisinin (-22%, p = 0.06) in the children on nevirapine-based ART, compared to when arte-mether- lumefantrine was administered alone. Similarly, peak concentration was decreased by 50% (p = 0.07) for artemether and 36% (p = 0.01) for dihydroartemisinin. In contrast, exposure to lumefantrine increased significantly in the context of nevirapine [AUC(0120hr): 123% (p< 0.001); C-day7: 116% (p< 0.001), C-max: 95% (p< 0.001)].
   Conclusions
   Nevirapine-based ART increases the exposure to lumefantrine in pre-pubescent children with a trend toward diminished artemether and dihydroartemisinin exposure. These findings contrast with other studies indicating NVP reduces or results in no change in exposure of antimalarial drugs, and may be specific to this age group (4-12 years). Considering the excellent safety profile of artemether-lumefantrine, the increase in lumefantrine is not of concern. However, the reduction in artemisinin exposure may warrant further study, and suggests that dosage adjustment of artemether-lumefantrine with nevirapine-based ART in children is likely warranted.
C1 [Huang, Liusheng; Marzan, Florence; Gingrich, David; Aweeka, Francesca T.] Univ Calif San Francisco, Dept Clin Pharm, Drug Res Unit, San Francisco, CA 94143 USA.
   [Carey, Vincent; Lindsey, Jane C.] Harvard TH Chan Sch Publ Hlth, Ctr Biostat AIDS Res, Boston, MA USA.
   [Graham, Bobbie] Frontier Sci & Technol Res Fdn Inc, Buffalo, NY USA.
   [Barlow-Mosha, Linda; Ssemambo, Phionah K.] Makerere Univ, MUJHU Res Collaborat, Kampala, Uganda.
   [Ssemambo, Phionah K.] Kamuzu Cent Hosp, Private Bag A-104, Lilongwe, Malawi.
   [Nachman, Sharon] SUNY Stony Brook, Sch Med, Stony Brook, NY USA.
   [Parikh, Sunil] Yale Sch Publ Hlth, New Haven, CT USA.
C3 University of California System; University of California San Francisco;
   Harvard University; Harvard T.H. Chan School of Public Health; Frontier
   Science Foundation; Makerere University; State University of New York
   (SUNY) System; Stony Brook University; Yale University
RP Huang, LS; Aweeka, FT (corresponding author), Univ Calif San Francisco, Dept Clin Pharm, Drug Res Unit, San Francisco, CA 94143 USA.
EM liusheng.huang@ucsf.edu; Fran.Aweeka@ucsf.edu
OI Cressey, Tim R./0000-0002-8106-0974; Huang,
   Liusheng/0000-0003-2702-4486; Hobbs, Charlotte/0000-0003-4829-0791;
   Barlow-Mosha, Linda/0000-0003-3241-2141
FU National Institute of Allergy and Infectious Diseases (NIAID) of the
   National Institutes of Health (NIH) [UM1A1068632, UM1A1068616,
   UM1A1106716]; Eunice Kennedy Shriver National Institute of Child Health
   and Human Development (NICHD) [R01 HD068174]; National Institute of
   Mental Health (NIMH); UCSF-GIVI Center for AIDS Research (CFAR) [P30
   A1027763]; Eunice Kennedy Shriver National Institute of Child Health and
   Human Development; National Institute of Allergy and Infectious Diseases
   [UM1AI106716] Funding Source: NIH RePORTER
FX Overall support for the International Maternal Pediatric Adolescent AIDS
   Clinical Trials Network (IMPAACT) was provided by the National Institute
   of Allergy and Infectious Diseases (NIAID) of the National Institutes of
   Health (NIH) under Award Numbers UM1A1068632 (IMPAACT LOC), UM1A1068616
   (IMPAACT SDMC) and UM1A1106716 (IMPAACT LC) https://www.niaid.nih.govi,
   with co-funding from the Eunice Kennedy Shriver National Institute of
   Child Health and Human Development (NICHD) under the award number R01
   HD068174, https://wm.nichd.nih.gov/Pages/index.aspx, the National
   Institute of Mental Health (NIMH), and UCSF-GIVI Center for AIDS
   Research (CFAR) under award number P30 A1027763, http://cfar.ucsf.edu/.
CR Achan J, 2012, NEW ENGL J MED, V367, P2110, DOI 10.1056/NEJMoa1200501
   [Anonymous], 2010, ANT THER HIV INF INF
   Anstey NM, 2015, LANCET INFECT DIS, V15, P692, DOI 10.1016/S1473-3099(15)70024-1
   Ashley EA, 2014, NEW ENGL J MED, V371, P411, DOI 10.1056/NEJMoa1314981
   Ashley EA, 2007, TROP MED INT HEALTH, V12, P195, DOI [10.1111/j.1365-3165.2006.01784.x, 10.1111/j.1365-3156.2006.01784.x]
   Ayele TA, 2017, SYST REV-LONDON, V6, DOI 10.1186/s13643-017-0567-7
   Byakika-Kibwika P, 2012, J ANTIMICROB CHEMOTH, V67, P2213, DOI 10.1093/jac/dks207
   Byakika-Kibwika P, 2012, J ANTIMICROB CHEMOTH, V67, P1217, DOI 10.1093/jac/dkr596
   Clinical Pharmacology Quality Assurance (CPQA) program, 2012, CPQA GUID CHROM METH
   Cooper CL, 2007, HIV MED, V8, P1, DOI 10.1111/j.1468-1293.2007.00426.x
   Dondorp AM, 2009, NEW ENGL J MED, V361, P455, DOI 10.1056/NEJMoa0808859
   Erickson DA, 1999, DRUG METAB DISPOS, V27, P1488
   German P, 2009, JAIDS-J ACQ IMM DEF, V51, P424, DOI 10.1097/QAI.0b013e3181acb4ff
   Hanpithakpong W, 2009, BIOANALYSIS, V1, P37, DOI 10.4155/BIO.09.6
   HIV/ AIDS, DAT STAT
   Hoglund RM, 2015, BRIT J CLIN PHARMACO, V79, P636, DOI 10.1111/bcp.12529
   Huang LS, 2013, BIOANALYSIS, V5, P1501, DOI [10.4155/bio.13.91, 10.4155/BIO.13.91]
   Huang LS, 2012, JAIDS-J ACQ IMM DEF, V61, P310, DOI 10.1097/QAI.0b013e31826ebb5c
   Huang LS, 2012, BIOANALYSIS, V4, P157, DOI [10.4155/bio.11.303, 10.4155/BIO.11.303]
   Huang LS, 2010, ANAL CHEM INSIGHTS, V5, P15
   Huang LS, 2009, J PHARMACEUT BIOMED, V50, P959, DOI 10.1016/j.jpba.2009.06.051
   Hyland R, 2008, BRIT J CLIN PHARMACO, V66, P498, DOI 10.1111/j.1365-2125.2008.03198.x
   Kajubi Richard, 2016, Open Forum Infect Dis, V3, pofw217, DOI 10.1093/ofid/ofw217
   Kekitiinwa A, 2017, PEDIATR INFECT DIS J, V36, P588, DOI 10.1097/INF.0000000000001505
   Kredo T, 2011, ANTIMICROB AGENTS CH, V55, P5616, DOI 10.1128/AAC.05265-11
   Maganda BA, 2014, MALARIA J, V13, DOI 10.1186/1475-2875-13-205
   Makanga M, 2009, MALARIA J, V8, DOI 10.1186/1475-2875-8-S1-S5
   Mwebaza N, 2017, BASIC CLIN PHARMACOL, V120, P457, DOI 10.1111/bcpt.12714
   Mwesigwa J, 2010, ANTIMICROB AGENTS CH, V54, P52, DOI 10.1128/AAC.00679-09
   Parikh S, 2016, CLIN INFECT DIS, V63, P414, DOI 10.1093/cid/ciw291
   Parikh S, 2015, ANTIMICROB AGENTS CH, V59, P7852, DOI 10.1128/AAC.01153-15
   Pozniak AL, 2008, BRIT J CLIN PHARMACO, V65, P54, DOI 10.1111/j.1365-2125.2008.03136.x
   Takala-Harrison S, 2015, J INFECT DIS, V211, P670, DOI 10.1093/infdis/jiu491
   White NJ, 1999, CLIN PHARMACOKINET, V37, P105, DOI 10.2165/00003088-199937020-00002
   WHO, 2016, CONS GUID US ANT DRU, p[97, 151]
NR 35
TC 3
Z9 3
U1 0
U2 1
PU PUBLIC LIBRARY SCIENCE
PI SAN FRANCISCO
PA 1160 BATTERY STREET, STE 100, SAN FRANCISCO, CA 94111 USA
SN 1932-6203
J9 PLOS ONE
JI PLoS One
PD OCT 24
PY 2017
VL 12
IS 10
AR e0186589
DI 10.1371/journal.pone.0186589
PG 14
WC Multidisciplinary Sciences
WE Science Citation Index Expanded (SCI-EXPANDED)
SC Science & Technology - Other Topics
GA FK5VD
UT WOS:000413568900020
PM 29065172
OA Green Published, gold
DA 2025-02-04
ER

PT J
AU Moore, AC
   Hutchings, CL
AF Moore, Anne C.
   Hutchings, Claire L.
TI Combination vaccines: synergistic simultaneous induction of antibody and
   T-cell immunity
SO EXPERT REVIEW OF VACCINES
LA English
DT Review
DE antibodies; malaria; recombinant; subunit; T cell; vaccine
ID PRIME-BOOST IMMUNIZATION; PLASMODIUM-FALCIPARUM MALARIA; RANDOMIZED
   CONTROLLED-TRIAL; RECOMBINANT HIV PROTEIN; VIRUS DNA VACCINES;
   CIRCUMSPOROZOITE PROTEIN; PROTECTIVE IMMUNITY; DENDRITIC CELLS; PLASMID
   DNA; ENHANCED IMMUNOGENICITY
AB Vaccines have traditionally been designed to induce antibody responses and have been licensed on their capacity to induce high titers of circulating antibody to the pathogen. With our increased knowledge of host-pathogen interactions, it became apparent that induction of the cellular arm of the immune response is crucial to the efficacy of vaccines against intracellular pathogens and for providing appropriate help for antibody induction. Diverging strategies emerged that concentrate on developing candidate vaccines that solely induce either cellular or humoral responses. As most microbes reside at some point in the infectious cycle in the extracellular as well as intracellular space, and there is interplay between antibody and T cells, it is now apparent that both arms of immunity are essential to effectively control and eliminate the infection. It is, therefore, necessary to develop vaccines that can effectively induce a broad adaptive immune response. For vaccines targeted at diseases of the developing world, such as HIV, tuberculosis and malaria, it is imperative that these vaccines are simple to deliver and cost effective, that is,that optimum T-cell and antibody immunity is achieved with the minimum number of vaccinations. Combination vaccines, where an antibody-inducing subunit protein vaccine is coadministered with a T-cell-inducing poxvirus-based vaccine fulfill these requirements and induce sterile immunity to pathogen challenge.
C1 Univ Oxford, Wellcome Trust, Ctr Human Genet, Oxford OX2 7BN, England.
C3 University of Oxford; Wellcome Centre for Human Genetics
RP Moore, AC (corresponding author), Natl Univ Ireland Univ Coll Cork, Sch Pharm, Cavanagh Pharm Bldg, Cork, Ireland.
EM moorea@well.ox.ac.uk
RI Moore, Anne/HKV-5003-2023
OI Moore, Anne/0000-0003-3656-4230
CR Alonso PL, 2005, LANCET, V366, P2012, DOI 10.1016/S0140-6736(05)67669-6
   Alonso PL, 2004, LANCET, V364, P1411, DOI 10.1016/S0140-6736(04)17223-1
   Amara RR, 2002, J VIROL, V76, P7625, DOI 10.1128/JVI.76.15.7625-7631.2002
   Anderson RJ, 2004, J IMMUNOL, V172, P3094, DOI 10.4049/jimmunol.172.5.3094
   Birkett A, 2002, INFECT IMMUN, V70, P6860, DOI 10.1128/IAI.70.12.6860-6870.2002
   Boudet F, 2001, VACCINE, V19, P4267, DOI 10.1016/S0264-410X(01)00150-5
   Bull PC, 1998, NAT MED, V4, P358, DOI 10.1038/nm0398-358
   Calarota S, 1998, LANCET, V351, P1320, DOI 10.1016/S0140-6736(97)09440-3
   Cassese G, 2003, J IMMUNOL, V171, P1684, DOI 10.4049/jimmunol.171.4.1684
   CLYDE DF, 1973, AM J MED SCI, V266, P169, DOI 10.1097/00000441-197309000-00002
   Dégano P, 1999, VACCINE, V18, P623, DOI 10.1016/S0264-410X(99)00278-9
   Dodoo D, 2001, INFECT IMMUN, V69, P3713, DOI 10.1128/IAI.69.6.3713-3718.2001
   Donnelly JJ, 2005, J IMMUNOL, V175, P633, DOI 10.4049/jimmunol.175.2.633
   Donnelly JJ, 1997, ANNU REV IMMUNOL, V15, P617, DOI 10.1016/S0024-3205(96)00502-4
   Dunachie SJ, 2006, VACCINE, V24, P2850, DOI 10.1016/j.vaccine.2005.12.041
   Fanger NA, 1997, J IMMUNOL, V158, P3090
   Gallup JL, 2001, AM J TROP MED HYG, V64, P85, DOI 10.4269/ajtmh.2001.64.85
   Garcon Nathalie, 2003, Expert Rev Vaccines, V2, P231, DOI 10.1586/14760584.2.2.231
   Geissmann F, 2001, J IMMUNOL, V166, P346, DOI 10.4049/jimmunol.166.1.346
   Gilbert SC, 2002, VACCINE, V20, P1039, DOI 10.1016/S0264-410X(01)00450-9
   Good MF, 1999, CURR OPIN IMMUNOL, V11, P412, DOI 10.1016/S0952-7915(99)80069-7
   GOSSELIN EJ, 1992, J IMMUNOL, V149, P3477
   Guyre PM, 1997, CANCER IMMUNOL IMMUN, V45, P146, DOI 10.1007/s002620050418
   Hanke T, 2002, VACCINE, V20, P1995, DOI 10.1016/S0264-410X(02)00085-3
   Heppner DG, 2005, VACCINE, V23, P2243, DOI 10.1016/j.vaccine.2005.01.042
   Hill AVS, 2006, NAT REV IMMUNOL, V6, P21, DOI 10.1038/nri1746
   Houghton AN, 2001, CURR OPIN IMMUNOL, V13, P134, DOI 10.1016/S0952-7915(00)00195-3
   Hutchings CL, 2005, J IMMUNOL, V175, P599, DOI 10.4049/jimmunol.175.1.599
   Igietseme JU., 2003, Expert Rev Vaccines, V3, P23
   Keating SM, 2005, J IMMUNOL, V175, P5675, DOI 10.4049/jimmunol.175.9.5675
   KUTUBUDDIN M, 1992, J VIROL, V66, P5967, DOI 10.1128/JVI.66.10.5967-5974.1992
   Lalvani A, 1999, J INFECT DIS, V180, P1656, DOI 10.1086/315074
   Leitner WW, 1997, J IMMUNOL, V159, P6112
   Letvin NL, 2004, J VIROL, V78, P7490, DOI 10.1128/JVI.78.14.7490-7497.2004
   Letvin NL, 2002, ANNU REV IMMUNOL, V20, P73, DOI 10.1146/annurev.immunol.20.081501.094854
   López JA, 2001, EUR J IMMUNOL, V31, P1989, DOI 10.1002/1521-4141(200107)31:7<1989::AID-IMMU1989>3.0.CO;2-M
   MacGregor RR, 1998, J INFECT DIS, V178, P92, DOI 10.1086/515613
   Marshall E, 2000, SCIENCE, V290, P428, DOI 10.1126/science.290.5491.428
   Mayr A, 1999, BERL MUNCH TIERARZTL, V112, P322
   McConkey SJ, 2003, NAT MED, V9, P729, DOI 10.1038/nm881
   McShane H, 2004, NAT MED, V10, P1240, DOI 10.1038/nm1128
   McShane H, 2002, INFECT IMMUN, V70, P1623, DOI 10.1128/IAI.70.3.1623-1626.2002
   Mills KHG, 2001, MICROBES INFECT, V3, P655, DOI 10.1016/S1286-4579(01)01421-6
   Moore A, 1999, VACCINE, V17, P2517, DOI 10.1016/S0264-410X(99)00062-6
   Moore A, 1995, VACCINE, V13, P1741, DOI 10.1016/0264-410X(95)00184-3
   Moore AC, 2004, IMMUNOL REV, V199, P126, DOI 10.1111/j.0105-2896.2004.00138.x
   Moore AC, 2002, J VIROL, V76, P243, DOI 10.1128/JVI.76.1.243-250.2002
   Moore T, 2003, J INFECT DIS, V188, P617, DOI 10.1086/377134
   Moorthy VS, 2004, J INFECT DIS, V189, P2213, DOI 10.1086/421118
   Moorthy VS, 2003, J INFECT DIS, V188, P1239, DOI 10.1086/378515
   MOWAT AM, 1991, IMMUNOLOGY, V72, P317
   NAIR S, 1992, J IMMUNOL METHODS, V152, P237, DOI 10.1016/0022-1759(92)90145-J
   Nardin EH, 2004, INFECT IMMUN, V72, P6519, DOI 10.1128/IAI.72.11.6519-6527.2004
   Nossal GJV, 2000, NAT IMMUNOL, V1, P5, DOI 10.1038/76852
   Nossal GJV, 2004, NAT IMMUNOL, V5, P457, DOI 10.1038/ni0504-457
   NUSSENZWEIG RS, 1967, NATURE, V216, P160, DOI 10.1038/216160a0
   Ockenhouse CF, 1998, J INFECT DIS, V177, P1664, DOI 10.1086/515331
   Oliveira GA, 2005, INFECT IMMUN, V73, P3587, DOI 10.1128/IAI.73.6.3587-3597.2005
   Paoletti E, 1996, P NATL ACAD SCI USA, V93, P11349, DOI 10.1073/pnas.93.21.11349
   Pashine A, 2005, NAT MED, V11, pS63, DOI 10.1038/nm1210
   Phumiamorn S, 2003, J GEN VIROL, V84, P287, DOI 10.1099/vir.0.18692-0
   Plebanski M, 2000, CURR OPIN IMMUNOL, V12, P437, DOI 10.1016/S0952-7915(00)00117-5
   Ramírez JC, 2000, J VIROL, V74, P923, DOI 10.1128/JVI.74.2.923-933.2000
   Reece WHH, 2004, NAT MED, V10, P406, DOI 10.1038/nm1009
   Regnault A, 1999, J EXP MED, V189, P371, DOI 10.1084/jem.189.2.371
   SCHIRMBECK R, 1994, J VIROL, V68, P1418, DOI 10.1128/JVI.68.3.1418-1425.1994
   Schneider J, 2001, VACCINE, V19, P4595, DOI 10.1016/S0264-410X(01)00260-2
   Schneider J, 1998, NAT MED, V4, P397, DOI 10.1038/nm0498-397
   SEDEGAH M, 1994, P NATL ACAD SCI USA, V91, P9866, DOI 10.1073/pnas.91.21.9866
   Sedegah M, 2000, J IMMUNOL, V164, P5905, DOI 10.4049/jimmunol.164.11.5905
   Singh Manmohan, 2006, Current Drug Delivery, V3, P115, DOI 10.2174/156720106775197565
   Snow RW, 2005, NATURE, V434, P214, DOI 10.1038/nature03342
   Srivastava IK, 2003, ANN INTERN MED, V138, P550, DOI 10.7326/0003-4819-138-7-200304010-00011
   Sullivan NJ, 2000, NATURE, V408, P605, DOI 10.1038/35046108
   Sullivan NJ, 2003, NATURE, V424, P681, DOI 10.1038/nature01876
   TAKAHASHI H, 1990, NATURE, V344, P873, DOI 10.1038/344873a0
   Tatsis N, 2004, MOL THER, V10, P616, DOI 10.1016/j.ymthe.2004.07.013
   Trombetta ES, 2005, ANNU REV IMMUNOL, V23, P975, DOI 10.1146/annurev.immunol.22.012703.104538
   ULMER JB, 1994, VACCINE, V12, P1541, DOI 10.1016/0264-410X(94)90081-7
   ULMER JB, 1993, SCIENCE, V259, P1745, DOI 10.1126/science.8456302
   VANBINNENDIJK RS, 1992, J EXP MED, V176, P119, DOI 10.1084/jem.176.1.119
   Vuola JM, 2005, J IMMUNOL, V174, P449, DOI 10.4049/jimmunol.174.1.449
   Walther M, 2005, VACCINE, V23, P857, DOI 10.1016/j.vaccine.2004.08.020
   Wang RB, 1998, SCIENCE, V282, P476, DOI 10.1126/science.282.5388.476
   Webster DP, 2005, P NATL ACAD SCI USA, V102, P4836, DOI 10.1073/pnas.0406381102
   Westerfeld N, 2005, J PEPT SCI, V11, P707, DOI 10.1002/psc.700
   WOLFF JA, 1990, SCIENCE, V247, P1465, DOI 10.1126/science.1690918
   WRAITH DC, 1987, J GEN VIROL, V68, P433, DOI 10.1099/0022-1317-68-2-433
   YAMADA A, 1985, J EXP MED, V162, P663, DOI 10.1084/jem.162.2.663
NR 89
TC 12
Z9 17
U1 0
U2 4
PU FUTURE DRUGS LTD
PI LONDON
PA UNITEC HOUSE, 3RD FL, 2 ALBERT PLACE, FINCHLEY CENTRAL, LONDON N3 1QB,
   ENGLAND
SN 1476-0584
J9 EXPERT REV VACCINES
JI Expert Rev. Vaccines
PD FEB
PY 2007
VL 6
IS 1
BP 111
EP 121
DI 10.1586/14760584.6.1.111
PG 11
WC Immunology
WE Science Citation Index Expanded (SCI-EXPANDED)
SC Immunology
GA 136OU
UT WOS:000244234800020
PM 17280483
DA 2025-02-04
ER

PT J
AU Díez-Padrisa, N
   Bassat, Q
   Machevo, S
   Quintó, L
   Morais, L
   Nhampossa, T
   O'Callaghan-Gordo, C
   Torres, A
   Alonso, PL
   Roca, A
AF Diez-Padrisa, Nuria
   Bassat, Quique
   Machevo, Sonia
   Quinto, Llorenc
   Morais, Luis
   Nhampossa, Tacilta
   O'Callaghan-Gordo, Cristina
   Torres, Antoni
   Alonso, Pedro L.
   Roca, Anna
TI Procalcitonin and C-Reactive Protein for Invasive Bacterial Pneumonia
   Diagnosis among Children in Mozambique, a Malaria-Endemic Area
SO PLOS ONE
LA English
DT Article
ID PNEUMOCOCCAL CONJUGATE VACCINE; COMMUNITY-ACQUIRED PNEUMONIA;
   PLACEBO-CONTROLLED TRIAL; RURAL MOZAMBIQUE; STREPTOCOCCUS-PNEUMONIAE;
   VIRUS-INFECTION; EFFICACY; SURVEILLANCE; METAANALYSIS; MENINGITIS
AB Background: Pneumonia is the major cause of mortality and morbidity in children worldwide. Procalcitonin (PCT) and C-reactive protein (CRP) are used in developed countries to differentiate between viral and bacterial causes of pneumonia. Validity of these markers needs to be further explored in Africa.
   Methodology and Principal Findings: We assessed the utility of PCT and CRP to differentiate viral from invasive bacterial pneumonia in children <5 years hospitalized with clinical severe pneumonia (CSP) in rural Mozambique, a malaria-endemic area with high HIV prevalence. Prognostic capacity of these markers was also evaluated. Out of 835 children with CSP, 87 fulfilled definition of viral pneumonia and 89 of invasive bacterial pneumonia. In absence of malaria parasites, levels of PCT and CRP were lower in the viral group when compared to the invasive bacterial one (PCT: median = 0.21 versus 8.31 ng/ml, p < 0.001; CRP: 18.3 vs. 185.35 mg/l, p < 0.001). However, in presence of malaria parasites distribution between clinical groups overlapped (PCT: median = 23.1 vs. 21.75 ng/ml, p = 0.825; CRP: median = 96.8 vs. 217.4 mg/l, p = 0.052). None of the two markers could predict mortality.
   Conclusions: Presence of malaria parasites should be taken into consideration, either for clinical or epidemiological purposes, if using PCT or CRP to differentiate viral from invasive bacterial pneumonia in malaria-endemic areas.
C1 [Diez-Padrisa, Nuria; Bassat, Quique; Quinto, Llorenc; O'Callaghan-Gordo, Cristina; Alonso, Pedro L.; Roca, Anna] Univ Barcelona, Ctr Recerca Salut Int Barcelona, Hosp Clin, Inst Invest Biomed August Pi & Sunyer, Barcelona, Spain.
   [Diez-Padrisa, Nuria; Bassat, Quique; Machevo, Sonia; Morais, Luis; Nhampossa, Tacilta; O'Callaghan-Gordo, Cristina; Alonso, Pedro L.; Roca, Anna] Ctr Invest Saude Manhica, Manhica, Mozambique.
   [Bassat, Quique] Ctr Invest Biomed Red CIBER Epidemiol & Salud Pub, Barcelona, Spain.
   [Machevo, Sonia] Univ Eduardo Mondlane, Fac Med, Maputo, Mozambique.
   [Nhampossa, Tacilta] Inst Nacl Saude, Minist Saude, Maputo, Mozambique.
   [Torres, Antoni] Univ Barcelona, Serv Pneumol, Inst Clin Torax, Inst Invest Biomed August Pi & Sunyer,Hosp Clin, Barcelona, Spain.
   [Torres, Antoni] Ctr Invest Biomed Red CIBER Enfermedades Resp, Bunyola, Spain.
C3 University of Barcelona; Hospital Clinic de Barcelona; IDIBAPS; Centro
   de Investigacao em Saude de Manhica; CIBER - Centro de Investigacion
   Biomedica en Red; CIBERESP; Eduardo Mondlane University; University of
   Barcelona; Hospital Clinic de Barcelona; IDIBAPS; CIBER - Centro de
   Investigacion Biomedica en Red; CIBERES
RP Díez-Padrisa, N (corresponding author), Univ Barcelona, Ctr Recerca Salut Int Barcelona, Hosp Clin, Inst Invest Biomed August Pi & Sunyer, Barcelona, Spain.
EM aroca@clinic.ub.es
RI O'Callaghan-Gordo, Cristina/JXL-5368-2024; Torres, Antoni/H-6128-2017;
   Diez-Padrisa, Nuria/AAE-1000-2020; Alonso, Pedro Luis/AAZ-3645-2020;
   Bassat, Quique/P-2341-2016
OI Alonso, Pedro Luis/0000-0003-3292-3443; Quinto,
   Llorenc/0000-0001-9992-6951; O'Callaghan-Gordo,
   Cristina/0000-0002-4229-2991; Bassat, Quique/0000-0003-0875-7596
FU Bill and Melinda Gates Foundation [45 452]; Spanish Agency of
   International Cooperation [CM05/00134, RYC-2008-02777]
FX This study has been supported by grant of the Bill and Melinda Gates
   Foundation (45 452, http://www.gatesfoundation.org/Pages/home.aspx). The
   Centro de Investigacao em Saude da Manhica (CISM) receives major core
   funding from the Spanish Agency of International Cooperation
   (http://www.aecid.es/ation (FIS: CM05/00134 and Raman y Cajal:
   RYC-2008-02777, respectively; http://www.micinn.es/portal/site/MICINN/).
   The funders had no role in study design, data collection and analysis,
   decision to publish, or preparation of the manuscript.
CR Black RE, 2003, LANCET, V361, P2226, DOI 10.1016/S0140-6736(03)13779-8
   Black RE, 2010, LANCET, V375, P1969, DOI 10.1016/S0140-6736(10)60549-1
   Carrol ED, 2009, PLOS ONE, V4, DOI 10.1371/journal.pone.0006621
   Cevey-Macherel M, 2009, EUR J PEDIATR, V168, P1429, DOI 10.1007/s00431-009-0943-y
   Cherian T, 2005, B WORLD HEALTH ORGAN, V83, P353
   Cheung YB, 2008, TROP MED INT HEALTH, V13, P603, DOI 10.1111/j.1365-3156.2008.02050.x
   Cilla G, 2008, J MED VIROL, V80, P1843, DOI 10.1002/jmv.21271
   Cutts FT, 2005, LANCET, V365, P1139, DOI 10.1016/S0140-6736(05)71876-6
   de Andrade ALSS, 2004, INT J EPIDEMIOL, V33, P173, DOI 10.1093/ije/dyh025
   Gessner BD, 2005, LANCET, V365, P43, DOI 10.1016/S0140-6736(04)17664-2
   Guinovart C, 2008, MALARIA J, V7, DOI 10.1186/1475-2875-7-36
   HURT N, 1994, CLIN DIAGN LAB IMMUN, V1, P437, DOI 10.1128/CDLI.1.4.437-444.1994
   Juvén T, 2000, PEDIATR INFECT DIS J, V19, P293, DOI 10.1097/00006454-200004000-00006
   Loscertales MP, 2002, PEDIATR INFECT DIS J, V21, P148, DOI 10.1097/00006454-200202000-00013
   Madhi SA, 2005, PLOS MED, V2, P147, DOI 10.1371/journal.pmed.0020038
   Madhi SA, 2005, CLIN INFECT DIS, V40, P1511, DOI 10.1086/429828
   Madhi SA, 2004, NAT MED, V10, P811, DOI 10.1038/nm1077
   McGuire W, 1996, T ROY SOC TROP MED H, V90, P10, DOI 10.1016/S0035-9203(96)90461-7
   Menéndez C, 2008, PLOS ONE, V3, DOI 10.1371/journal.pone.0001934
   Naniche D, 2009, AM J TROP MED HYG, V80, P870, DOI 10.4269/ajtmh.2009.80.870
   Nhacolo AQ, 2006, BMC PUBLIC HEALTH, V6, DOI 10.1186/1471-2458-6-291
   O'Callaghan-Gordo C, PEDIAT INFE IN PRESS
   Roca A, 2009, CLIN INFECT DIS, V48, pS172, DOI 10.1086/596497
   Roca A, 2006, TROP MED INT HEALTH, V11, P1422, DOI 10.1111/j.1365-3156.2006.01697.x
   Roca A, 2010, VACCINE, V28, P4851, DOI 10.1016/j.vaccine.2010.03.060
   SAZAWAL S, 1992, LANCET, V340, P528, DOI 10.1016/0140-6736(92)91720-S
   Scott JAG, 2008, J CLIN INVEST, V118, P1291, DOI 10.1172/JCI33947
   SIGAUQUE B, 2009, J TROP PEDIAT, P11601
   Simon L, 2004, CLIN INFECT DIS, V39, P206, DOI 10.1086/421997
   Tsolia MN, 2004, CLIN INFECT DIS, V39, P681, DOI 10.1086/422996
   Vallès X, 2006, TROP MED INT HEALTH, V11, P358, DOI 10.1111/j.1365-3156.2006.01565.x
   van der Meer V, 2005, BRIT MED J, V331, P26, DOI 10.1136/bmj.38483.478183.EB
   WHO, 2021, Guidelines for the treatment of malaria, VFourth
NR 33
TC 51
Z9 53
U1 0
U2 5
PU PUBLIC LIBRARY SCIENCE
PI SAN FRANCISCO
PA 185 BERRY ST, STE 1300, SAN FRANCISCO, CA 94107 USA
SN 1932-6203
J9 PLOS ONE
JI PLoS One
PD OCT 14
PY 2010
VL 5
IS 10
AR e13226
DI 10.1371/journal.pone.0013226
PG 7
WC Multidisciplinary Sciences
WE Science Citation Index Expanded (SCI-EXPANDED)
SC Science & Technology - Other Topics
GA 664DX
UT WOS:000282941000002
PM 20976241
OA Green Submitted, gold, Green Published, Green Accepted
DA 2025-02-04
ER

PT J
AU Kebede, D
   Zielinski, C
   Mbondji, PE
   Sanou, I
   Kouvividila, W
   Lusamba-Dikassa, PS
AF Kebede, Derege
   Zielinski, Chris
   Mbondji, Peter Ebongue
   Sanou, Issa
   Kouvividila, Wenceslas
   Lusamba-Dikassa, Paul-Samson
TI Expenditures on health research in sub-Saharan African countries:
   results of a questionnaire-based survey
SO JOURNAL OF THE ROYAL SOCIETY OF MEDICINE
LA English
DT Article
DE health research expenditure; health research finance; health research
   institutions; health research in Africa
AB Objective: To estimate the sources of funds for health research (revenue) and the uses of these funds (expenditure).
   Design: A structured questionnaire was used to solicit financial information from health research institutions.
   Setting: Forty-two sub-Saharan African countries.
   Participants: Key informants in 847 health research institutions in the 42 sub-Saharan African countries.
   Main outcome measures: Expenditure on health research by institutions, funders and subject areas.
   Results: An estimated total of US$ 302 million was spent on health research by institutions that responded to the survey in the World Health Organization (WHO) African Region for the biennium 2005-2006. The most notable funders for health research activities were external funding, ministries of health, other government ministries, own funds and non-profit institutions. Most types of health research performers spent significant portions of their resources on in-house research, with medical schools spending 82% and government agencies 62%. Hospitals spent 38% of their resources on management, and other institutions (universities, firms, etc.) spent 87% of their resources on capital investment. Research on human immunodeficiency virus/tuberculosis and malaria accounted for 30% of funds, followed by research on other communicable diseases and maternal, perinatal and nutritional conditions (23%).
   Conclusions: Research on major health problems of the Region, such as communicable diseases, accounts for most of the research expenditures. However, the total expenditure is very low compared with other WHO regions.
C1 [Kebede, Derege; Zielinski, Chris; Mbondji, Peter Ebongue; Sanou, Issa; Kouvividila, Wenceslas; Lusamba-Dikassa, Paul-Samson] WHO, Reg Off Africa, Brazzaville, DEM REP CONGO.
C3 World Health Organization
RP Kebede, D (corresponding author), WHO, Reg Off Africa, POB 6, Brazzaville, DEM REP CONGO.
EM kebeded@who.int
OI Zielinski, Chris/0000-0001-6596-698X
FU WHO Regional Office for Africa
FX WHO Regional Office for Africa.
CR [Anonymous], MON FIN FLOWS HLTH R
   Global Forum for Health Research, 2000, 10 90 REP HLTH RES 2
   Global Forum for Health Research, 2001, MON FIN FLOWS HLTH R
   Kebede D, 2014, J ROY SOC MED, V107, P13, DOI 10.1177/0141076814531411
   Kennedy A, 2003, ESTIMATION COUNTRY L
   Sadana R, 2007, Health Research System Analysis (HRSA) Initiative: methods for collecting benchmarks and systems analysis toolkit. Tool #6. Survey of institutions contributing to health research
   Young A., 2001, MEASURING EXPENDITUR, P7
NR 7
TC 2
Z9 2
U1 0
U2 5
PU SAGE PUBLICATIONS LTD
PI LONDON
PA 1 OLIVERS YARD, 55 CITY ROAD, LONDON EC1Y 1SP, ENGLAND
SN 0141-0768
EI 1758-1095
J9 J ROY SOC MED
JI J. R. Soc. Med.
PD MAY
PY 2014
VL 107
SU 1
BP 77
EP 84
DI 10.1177/0141076814530601
PG 8
WC Medicine, General & Internal
WE Science Citation Index Expanded (SCI-EXPANDED)
SC General & Internal Medicine
GA AJ7RG
UT WOS:000337893900011
PM 24914130
OA Green Published, Bronze
DA 2025-02-04
ER

PT J
AU Fedoung, EF
   Biwole, AB
   Biyegue, CFN
   Tounkam, MN
   Ntonga, PA
   Nguiamba, VP
   Essono, DM
   Funwi, PF
   Tonga, C
   Nguenang, GM
   Kemeuze, V
   Sonwa, DJ
   Tsabang, N
   Bouelet, IS
   Tize, Z
   Boum, AT
   Solefack, MCM
   Betti, JL
   Bissoue, AN
   Lehman, LG
   Mapongmetsem, PM
   Nneme, LN
   Ngane, RAN
   Yonkeu, JN
AF Fongnzossie Fedoung, Evariste
   Biwole, Achille Bernard
   Nyangono Biyegue, Christine Fernande
   Ngansop Tounkam, Marlene
   Akono Ntonga, Patrick
   Nguiamba, Veronique Priscille
   Essono, Damien Marie
   Forbi Funwi, Preasious
   Tonga, Calvin
   Nguenang, Guy Merlin
   Kemeuze, Victor
   Sonwa, Denis Jean
   Tsabang, Nole
   Bouelet, Isabelle Sandrine
   Tize, Zra
   Boum, Alexandre Teplaira
   Momo Solefack, Marie Caroline
   Betti, Jean Lagarde
   Nouga Bissoue, Achille
   Lehman, Leopold Gustave
   Mapongmetsem, Pierre Marie
   Nneme Nneme, Leandre
   Ngono Ngane, Rosalie Annie
   Ngogang Yonkeu, Jeanne
TI A review of Cameroonian medicinal plants with potentials for the
   management of the COVID-19 pandemic
SO ADVANCES IN TRADITIONAL MEDICINE
LA English
DT Review
DE Medicinal plants; Ethnobotany; Phytochestry; Pharmacological properties;
   Review
ID ANTIINFLAMMATORY ACTIVITIES; ETHNOBOTANICAL SURVEY; METHANOLIC EXTRACT;
   ANTIOXIDANT; INHIBITION; ANNONACEAE; HIV/AIDS; MALARIA; REGION; AGENTS
AB Since the outbreak in December 2019, in Wuhan (China) of COVID-19, approved drugs are still lacking and the world is seeking effective treatment. The purpose of this article is to review the medicinal plants with potential to be used as complementary therapies against COVID-19. Bibliographic information was searched in several databases (Google Scholar, PubMed, Scopus, ScienceDirect, PROTA, ResearchGate and GLOBEinMED), to retrieve relevant papers on (1) plants used to manage common symptoms of COVID-19, (2) plant secondary metabolites with confirmed inhibitory effects on COVID-19 and (3) plants exhibiting pharmacological activities of relevance for COVID-19 management. A total of 230 species was recorded as potential source of ingredients for the fight against the 2019 novel corona virus. Of these species, 30 contain confirmed antiCOVID-19 secondary metabolites, 90 are used traditionally to manage at least 3 common symptoms of COVID-19, 10 have immunostimulant activity, 52 have anti-inflamatory activity, 14 have antiviral properties and 78 species are documented as used to treat malaria. A PCA analysis showing cluster formatting among the recorded species indicates 4 groups of species and an array of possibility of using individual species or a combination of species for their complementary effects. The authors argue that Cameroonian medicinal plants can be of potential contribution to the fight against COVID-19. Further applied research is needed to provide more scientific evidence for their efficacy, to establish standard formulations and clinical studies as part of efforts to develop therapies for COVID-19.
C1 [Fongnzossie Fedoung, Evariste; Biwole, Achille Bernard] Univ Douala, Lab Forest Resources & Wood Valorizat, POB 1872, Douala, Cameroon.
   [Fongnzossie Fedoung, Evariste; Nyangono Biyegue, Christine Fernande; Bouelet, Isabelle Sandrine; Tize, Zra; Boum, Alexandre Teplaira; Nouga Bissoue, Achille] Univ Douala, Lab Proc Engn, POB 1872, Douala, Cameroon.
   [Ngansop Tounkam, Marlene; Essono, Damien Marie; Forbi Funwi, Preasious; Nguenang, Guy Merlin] Univ Yaounde I, Lab Bot, POB 812, Yaounde, Cameroon.
   [Fongnzossie Fedoung, Evariste; Ngansop Tounkam, Marlene; Forbi Funwi, Preasious; Kemeuze, Victor; Tsabang, Nole; Mapongmetsem, Pierre Marie] Millenium Ecol Museum, POB 8038, Yaounde, Cameroon.
   [Fongnzossie Fedoung, Evariste; Nguenang, Guy Merlin; Kemeuze, Victor; Tsabang, Nole; Mapongmetsem, Pierre Marie] Cameroon Ethnobot Network, POB 8038, Yaounde, Cameroon.
   [Akono Ntonga, Patrick; Tonga, Calvin; Lehman, Leopold Gustave] Univ Douala, Fac Sci, Lab Anim Biol, Dept Anim Biol, POB 2701, Douala, Cameroon.
   [Sonwa, Denis Jean] Ctr Int Forestry Res, POB 2008, Yaounde, Cameroon.
   [Momo Solefack, Marie Caroline] Univ Dschang, Lab Appl Bot, POB 67, Dschang, Cameroon.
   [Betti, Jean Lagarde] Univ Douala, Lab Plant Biol & Physiol, POB 24157, Douala, Cameroon.
   [Fongnzossie Fedoung, Evariste; Nguiamba, Veronique Priscille; Nneme Nneme, Leandre] Univ Douala, Adv Tech Teachers Training Sch Tech Educ, POB 1872, Douala, Cameroon.
   [Ngono Ngane, Rosalie Annie] Univ Douala, Lab Biochemestry, POB 24157, Douala, Cameroon.
   [Ngogang Yonkeu, Jeanne] Cameroon Acad Sci, Douala, Cameroon.
   [Ngogang Yonkeu, Jeanne] Univ Montagnes, Bangangte, Cameroon.
C3 University of Yaounde I; Universite de Dschang
RP Fedoung, EF (corresponding author), Univ Douala, Lab Forest Resources & Wood Valorizat, POB 1872, Douala, Cameroon.; Fedoung, EF (corresponding author), Univ Douala, Lab Proc Engn, POB 1872, Douala, Cameroon.; Fedoung, EF (corresponding author), Millenium Ecol Museum, POB 8038, Yaounde, Cameroon.; Fedoung, EF (corresponding author), Cameroon Ethnobot Network, POB 8038, Yaounde, Cameroon.; Fedoung, EF (corresponding author), Univ Douala, Adv Tech Teachers Training Sch Tech Educ, POB 1872, Douala, Cameroon.
EM fongnzossie@gmail.com
RI Calvin, TONGA/AAF-7496-2019
OI Betti, Jean Lagarde/0000-0002-2665-8367; Boum, Alexandre
   Teplaira/0000-0002-3783-3343; MOMO SOLEFACK, Marie
   Caroline/0000-0002-1003-2036; Fongnzossie, Evariste/0000-0002-7860-466X
CR Abdel-Farid IB., 2014, J SAUDI SOC AGR SCI, V15, P112, DOI [10.1016/j.jssas.2014.06.002, DOI 10.1016/J.JSSAS.2014.06.002]
   Abonyi DO, 2009, AFR J BIOTECHNOL, V8, P3989
   Adem S, 2020, IDENTIFICATION POTEN, DOI [DOI 10.20944/PREPRINTS202003.0333.V1, 10.20944/preprints202003.0333.v1.]
   Adu F., 2015, African Journal of Microbiology Research, V9, P1984
   Agbedahunsi JM, 1998, PHARM BIOL, V36, P8, DOI 10.1076/phbi.36.1.8.4613
   Agbor Gabriel A, 2007, Pak J Biol Sci, V10, P537, DOI 10.3923/pjbs.2007.537.544
   Akram M., 2010, ROM J BIOL PLANT BIO, V55, P65
   Alamgeer, 2018, CHIN MED-UK, V13, DOI 10.1186/s13020-018-0204-y
   Alowanou G. G., 2015, Journal of Applied Biosciences, V87, P8003
   Anywar G, 2020, DATA BRIEF, V29, DOI 10.1016/j.dib.2019.105097
   Arbab A. H., 2014, International Journal of Research in Pharmacy and Chemistry, V4, P496
   Arbonnier M., 2019, Arbres, arbustes et lianes d'Afrique de l'Ouest
   Arthan D, 2002, PHYTOCHEMISTRY, V59, P459, DOI 10.1016/S0031-9422(01)00417-4
   Asante-Kwatia, 2020, MED PLANTS USE PREVE
   Asongalem EA, 2004, J ETHNOPHARMACOL, V95, P63, DOI 10.1016/j.jep.2004.06.014
   Azantsa Kingue GB., 2017, INT J BIOCH REREV, V17, P1, DOI [10.9734/IJBCRR/2017/34051, DOI 10.9734/IJBCRR/2017/34051]
   Bogninou G.S., 2018, AM J FOOD SCI TECHNO, V6, P223
   Calina D, 2020, IMMUNOL RES, V68, P315, DOI 10.1007/s12026-020-09154-4
   Chah KF, 2000, FITOTERAPIA, V71, P187, DOI 10.1016/S0367-326X(99)00139-2
   Chinsembu KC, 2010, J ETHNOBIOL ETHNOMED, V6, DOI 10.1186/1746-4269-6-25
   Chiyere B.C., 2020, Acad. J. Chem., P69, DOI [10.32861/ajc.56.69.80, DOI 10.32861/AJC.56.69.80]
   Colson Philippe, 2020, Int J Antimicrob Agents, V55, P105932, DOI 10.1016/j.ijantimicag.2020.105932
   Crtv, 2020, COVID 19 ARCHB S KLE
   Cunningham AB., 2008, HUMAN HLTH FORESTS G
   Curbelo J, 2017, PLOS ONE, V12, DOI 10.1371/journal.pone.0173947
   Dimo, 2019, J PHYTOPHARMACOL, V8, P96, DOI [10.31254/phyto.2019, DOI 10.31254/PHYTO.2019]
   Du HZ, 2020, CHIN J NAT MEDICINES, V18, P206, DOI [10.3724/SP.J.1009.2019.000000, 10.1016/S1875-5364(20)30022-4]
   ECDC 2020. COVID-19, 2020, SIT UPD WORLDW 10 AU
   Enang, 2014, INT J CURR MICROBIOL, V3, P1
   Etame-Loe G., 2018, Journal of Animal and Plant Sciences (JAPS), V35, P5560
   Fongnzossie EF, 2017, S AFR J BOT, V112, P29, DOI 10.1016/j.sajb.2017.05.013
   Fongod A. G. N., 2013, Journal of Medicinal Plants Research, V7, P2859
   Foyet HS, 2015, PHARMACOGN RES, V7, P367, DOI 10.4103/0974-8490.159569
   Gao JJ, 2020, BIOSCI TRENDS, V14, P72, DOI 10.5582/bst.2020.01047
   Gardini F, 2009, AFR J MICROBIOL RES, V3, P264
   Goothy S.S.K., 2020, Int. J. Res. Pharm. Sci., P16, DOI DOI 10.26452/IJRPS.V11ISPL1.1976
   Hafiz TA, 2017, PAK J ZOOL, V49, P251, DOI 10.17582/journal.pjz/2017.49.1.251.255
   Hossain M F., 2015, International Journal of Nutrition and Food Sciences, V4, P84, DOI [10.11648/j.ijnfs.2015040, 10.11648/j.ijnfs.20150401.22, DOI 10.11648/J.IJNFS.20150401.22]
   Huang CL, 2020, LANCET, V395, P497, DOI [10.1016/S0140-6736(20)30183-5, 10.1016/S0140-6736(20)30211-7]
   Iqbal S, 2012, MOLECULES, V17, P6020, DOI 10.3390/molecules17056020
   Isemura M, 2019, MOLECULES, V24, DOI 10.3390/molecules24030528
   Itou R. de G. E., 2014, Pharmacology and Pharmacy, V5, P1113, DOI 10.4236/pp.2014.512121
   Jassim SAA, 2003, J APPL MICROBIOL, V95, P412, DOI 10.1046/j.1365-2672.2003.02026.x
   Jean SS, 2020, J MICROBIOL IMMUNOL, V53, P436, DOI 10.1016/j.jmii.2020.03.034
   Jiofack T, 2008, J MED PLANTS RES, V2, P197
   Jiofack T, 2009, AFR J PHARM PHARMACO, V3, P144
   Joseph N., 2018, J PHARMACOGN PHYTOCH, V7, P2262
   JOSSANG A, 1994, J NAT PROD, V57, P732, DOI 10.1021/np50108a008
   Kamatou GPP, 2011, S AFR J BOT, V77, P908, DOI 10.1016/j.sajb.2011.08.010
   Kaunda JS, 2019, NAT PRODUCT BIOPROSP, V9, P77, DOI 10.1007/s13659-019-0201-6
   Kaur M., 2018, RES J CHEM ENV SCI, V6, P70
   Keyaerts E, 2007, ANTIVIR RES, V75, P179, DOI 10.1016/j.antiviral.2007.03.003
   Khaerunnisa S., 2020, Preprints, P1, DOI [DOI 10.20944/PREPRINTS202003.0226.V1, 10.20944/preprints202003.0226.v1]
   Khan ZA., 2020, RES SQUARE PREPRINT, V2020
   Khodadadi S, 2015, IMMUNOPATHOL PERSA, V1
   Klimek-Szczykutowicz M, 2020, PLANTS-BASEL, V9, DOI 10.3390/plants9010119
   Kognou Aristide Laurel Mokale, 2020, Journal of Basic and Clinical Physiology and Pharmacology, V31
   Kouam SF, 2012, PHYTOCHEMISTRY, V83, P79, DOI 10.1016/j.phytochem.2012.06.004
   Kuate, 2015, J COMPL INTEGR MED, V12, P267
   Kuete V., 2018, INVEST MED CHEM PHAR, V1, P1, DOI [10.31183/imcp.2018.00014, DOI 10.31183/IMCP.2018.00014]
   Kuete V, 2010, FRONT PHARMACOL, V1, DOI 10.3389/fphar.2010.00123
   Kuiate, 2017, INT J PHARMACOG PHYT, V9, P473, DOI [10.25258/phyto.v9i2.8117, DOI 10.25258/PHYTO.V9I2.8117]
   LAI CC, 2020, INT J ANTIMICROB AG, V55, DOI DOI 10.1016/J.IJANTIMICAG.2020.105924
   Le Point International, 2020, MEX AM COR
   Lelesius R, 2019, BMC VET RES, V15, DOI 10.1186/s12917-019-1925-6
   Li C, 2020, ANTI COVID 19 EFFECT
   Liu C, 2020, ACS CENTRAL SCI, V6, P315, DOI 10.1021/acscentsci.0c00272
   Lu HZ, 2020, BIOSCI TRENDS, V14, P69, DOI 10.5582/bst.2020.01020
   Mahomoodally MF, 2013, EVID-BASED COMPL ALT, V2013, DOI 10.1155/2013/617459
   Mambe FT, 2016, J TAIBAH UNIV MED SC, V11, P121, DOI 10.1016/j.jtumed.2015.12.001
   Mbaveng AT, 2011, ENVIRON TOXICOL PHAR, V32, P162, DOI 10.1016/j.etap.2011.04.006
   Midi-Madagascar, 2020, COVID ORG COMM SCI S
   Ming L C., 1999, Perspect new Crop new uses, P469
   Moghadamtousi SZ, 2015, INT J MOL SCI, V16, P15625, DOI 10.3390/ijms160715625
   Moghadamtousi SZ, 2014, BIOMED RES INT-UK, V2014, DOI 10.1155/2014/186864
   Mohamad M., 2010, Journal of Applied Sciences, V10, P2572
   Mokale Kognou AL., 2017, PHARMACOLOGIA, V8, P32, DOI [10.5567/pharmacologia.2017.32.40, DOI 10.5567/PHARMACOLOGIA.2017.32.40]
   Mokondjimobe E, 2012, PHYTOPHARMACOL, V2, P26
   Moradi MT, 2018, TOXIN REV, V37, P11, DOI 10.1080/15569543.2017.1323338
   Mounguengui S, 2016, ANN FOREST SCI, V73, P287, DOI 10.1007/s13595-015-0514-5
   Mpondo, 2015, J APPL BIOSCI, V96, P9072, DOI [10.4314/jab.v96i1.5, DOI 10.4314/JAB.V96I1.5]
   Muhoya F.K., 2017, AM J ANAL CHEM, V08, P564, DOI [10.4236/ajac.2017.89041, DOI 10.4236/AJAC.2017.89041]
   Mutalik S., 2003, Indian Journal of Pharmacology, V35, P312
   Ndjonka D, 2012, PARASITOL RES, V111, P827, DOI 10.1007/s00436-012-2905-y
   Ngaha N.M.I., 2016, J. Agroecol. Natl. Resour. Manag., V3, P140
   Ngane R. A. N., 2011, African Journal of Plant Science, V5, P15
   NGOUELA S, 1994, PHYTOCHEMISTRY, V37, P867, DOI 10.1016/S0031-9422(00)90373-X
   Nguekeu YMM, 2017, NAT PROD RES, V31, P2520, DOI 10.1080/14786419.2017.1315720
   Njayou FN, 2008, AFR J TRADIT COMPLEM, V5, P278
   Noumedem JAK, 2013, BMC COMPLEM ALTERN M, V13, DOI 10.1186/1472-6882-13-26
   Noumi E., 2011, Am J Trop Med Public Health, V1, P44
   Ntie-Kang F, 2013, BMC COMPLEM ALTERN M, V13, DOI 10.1186/1472-6882-13-147
   Oguntibeju OO, 2018, J INFLAMM RES, V11, P307, DOI 10.2147/JIR.S167789
   Ogunwande I., 2019, NAT PROD COM, V1, P7
   Oladele JO, 2020, HELIYON, V6, DOI 10.1016/j.heliyon.2020.e04897
   Oldham, 2013, BIODIVERSITY PATENT
   Onguéné PA, 2013, MALARIA J, V12, DOI 10.1186/1475-2875-12-449
   Oumar, 2010, INT J SCI ENG RES, V8
   Packman EW., 2006, J AM PHARMA ASS, V45, P93
   Pone Kamdem B., 2017, BEAUV EC PHARM TOXIC, V5, P62
   Poudel Adhikari S., PREPRINTS 2020 2020, V77, P137
   Rahmani A. H., 2018, Pharmacognosy Reviews, V12, P250
   Rhazri KS., 2015, DER PHARM CHEM, V7, P241
   Roger T., 2015, Journal of Applied Pharmaceutical Science, V5, P34
   Sadeer NB, 2019, J PHARMACEUT BIOMED, V174, P19, DOI 10.1016/j.jpba.2019.05.041
   SAGNIA B, 2014, PLOS ONE, V9, DOI DOI 10.1371/JOURNAL.PONE.0103999
   Sahu P. K., 2013, Pharmacology and Pharmacy, V4, P599, DOI 10.4236/pp.2013.48086
   Sangita Saini Sangita Saini, 2009, Natural Product Radiance, V8, P190
   Sani I., 2014, J SCI INNOV RES, V3, P523, DOI [https://doi.org/10.31254/jsir.2014.3510, DOI 10.31254/JSIR.2014.3510, 10.31254/jsir.2014.3510]
   Semenya SS, 2013, AFR J TRADIT COMPLEM, V10, P316, DOI 10.4314/ajtcam.v10i2.17
   Shafei NKA., 2016, J PLANT BIOCH PHYSL, V4, P166, DOI [10.4172/2329-9029.1000166., DOI 10.4172/2329-9029.1000166, 10.4172/2329-9029.1000166]
   Shaghaghi N, 2020, MOL DOCKING STUDY NO, DOI [10.26434/chemrxiv.11935722.v1, DOI 10.26434/CHEMRXIV.11935722.V1]
   Shaghaghi N., 2020, INHIBITORY EFFECT 8, DOI DOI 10.26434/CHEMRXIV.11987475.V1
   Shakya A.K., 2016, International Journal of Herbal Medicine, V4, P59, DOI DOI 10.13140/RG.2.1.1395.6085
   Sharma A.D., 2020, Res. Rev. Biotechnol. Biosci, V7, P59, DOI 10.5281/zenodo.3748477
   Sidjui L. S., 2015, Journal of Applied Pharmaceutical Science, V5, P1
   Singh, 2014, GREENER J AGR SCI, V2, P265
   Sputniknews, 2020, SPUTNIKNEWS     0421
   Taghizadeh-Hesary F, 2020, MED HYPOTHESES, V140, DOI 10.1016/j.mehy.2020.109762
   Tala Sipowo RV., 2017, J DIS MED PL, V3, P12
   Tamo SP., 2016, J PHYTOPHARM, V5, P56
   Tatsimo Simplice Joel Ndendoung, 2012, BMC Res Notes, V5, P158, DOI 10.1186/1756-0500-5-158
   Tchuenguem RT., 2017, ARCH MED BIOMED RES, V3, P91
   Tene M, 2004, PHYTOCHEMISTRY, V65, P2101, DOI 10.1016/j.phytochem.2004.05.014
   Tijani AY, 2009, AFR J PHARM PHARMACO, V3, P347
   Tinitana F, 2016, J ETHNOBIOL ETHNOMED, V12, DOI 10.1186/s13002-016-0100-4
   Titanji VPK, 2008, AFR J TRADIT COMPLEM, V5, P302
   Tomar A., 2017, J. Pharmacogn. Phytochem., V6, P596
   Tripathi, 2009, J HERB HERBAL MED TO, V3, P13
   Tsabang N, 2012, J ETHNOPHARMACOL, V139, P171, DOI 10.1016/j.jep.2011.10.035
   Vellingiri B, 2020, SCI TOTAL ENVIRON, V725, DOI 10.1016/j.scitotenv.2020.138277
   Wada Y, 2012, PLOS ONE, V7, DOI 10.1371/journal.pone.0035069
   Wu Renyi, 2020, Curr Pharmacol Rep, V6, P56, DOI 10.1007/s40495-020-00216-7
   Yemele MD, 2015, J ETHNOPHARMACOL, V160, P14, DOI 10.1016/j.jep.2014.11.017
   Yinyang J., 2014, Journal of Applied Biosciences, V78, P6600
   Zhang, 1996, TRADITIONAL MED WHO
   Zhang DH, 2020, J INTEGR MED-JIM, V18, P152, DOI 10.1016/j.joim.2020.02.005
   Zumla A, 2020, LANCET, V395, pE35, DOI 10.1016/S0140-6736(20)30305-6
NR 138
TC 16
Z9 16
U1 1
U2 9
PU SPRINGER
PI DORDRECHT
PA VAN GODEWIJCKSTRAAT 30, 3311 GZ DORDRECHT, NETHERLANDS
SN 2662-4052
EI 2662-4060
J9 ADV TRADIT MED
JI Adv. Tradit. Med.
PD MAR
PY 2023
VL 23
IS 1
BP 59
EP 84
DI 10.1007/s13596-021-00567-6
EA MAR 2021
PG 26
WC Pharmacology & Pharmacy
WE Emerging Sources Citation Index (ESCI)
SC Pharmacology & Pharmacy
GA DJ5C3
UT WOS:000632864700001
OA hybrid
DA 2025-02-04
ER

PT J
AU Orach, CG
AF Orach, CG
TI Morbidity and mortality amongst southern Sudanese in Koboko refugee
   camps, Arua district, Uganda
SO EAST AFRICAN MEDICAL JOURNAL
LA English
DT Article
ID POPULATIONS
AB Objective: To determine the causes of morbidity, mortality and assess the nutritional status of children under five years, in Koboko refugee camps, Arua District, Uganda.
   Design: Review and analysis of refugee treatment records between 1992 and 1994 from Maracha and Koboko hospitals and cross sectional nutritional survey of children under five years in camps.
   Setting: Between June 1992 and March 1994, an estimated 70,000 Sudanese refugees were encamped in five transit camps in Koboko county, Arua district, Koboko field hospital was immediately established and Maracha hospital designated the referral hospital for refugees.
   Participants: Hospitalised refugees between 1992 and 1994 in Koboko and Maracha hospitals and children under five years in the camps formed the study populations.
   Interventions: Health facilities and therapeutic nutrition centres were established in the camps. Fortnightly general food distribution and therapeutic feeding programmes were instituted. Severe medical and surgical conditions were referred to Maracha hospital.
   Main outcome measures: Outcome variables considered were morbidity, mortality, case fatality rates; weight/height, weight/age and height/age.
   Results: Out of 1476 refugees hospitalised in Koboko and Maracha hospitals, 267 died giving a case fatality rate of 18%. The leading causes of morbidity were diarrhoeal diseases (26.9%), ARI (13.6%), malaria (10.2%), trauma (7.6%) and malnutrition (5.0%). The main causes of mortality were similar, that is, diarrhoeal diseases (35.9%), ARI (23.9%), anaemia (7.2%) and HIV/AIDS (6.8%). Conditions associated with high overall case fatality rates were ARI (31.3%), HIV/AIDS (30.0%) and cardiac failure (29.3%) respectively. Nearly half of the children (48.6%), H/A -2SD were stunted, over a third (36.7%), W/A -2SD were underweight and (8.5%), W/H -2SD wasted.
   Conclusion: Communicable diseases are the predominant causes of morbidity and mortality during the emergency phase of encampment, Timely and effective management of communicable diseases including malnutrition and trauma are crucial to avoid high mortality amongst refugees, coupled with the provision of essential requirements and services such as water, sanitation, food, shelter and immunisation.
C1 Makerere Univ, Inst Publ Hlth, Kampala, Uganda.
C3 Makerere University
RP Orach, CG (corresponding author), Makerere Univ, Inst Publ Hlth, POB 7072, Kampala, Uganda.
CR [Anonymous], [No title captured]
   BABILLE M, 1994, DISASTERS, V18, P58, DOI 10.1111/j.1467-7717.1994.tb00285.x
   [Anonymous], 1992, MMWR Recomm Rep, V41, P1
   DESCENLOS JC, 1988, INT J EPIDEMIOL, V91, P269
   MERCER A, 1990, DISASTERS, V16, P28
   MURRAY J, 1994, SENTINEL DIS SURVEIL
   PAQUET C, 1992, MED NEWS, V1, P3
   TOOLE CDC, 1991, M TRIP REPORT
   TOOLE MJ, 1988, B WORLD HEALTH ORGAN, V66, P237
   TOOLE MJ, 1990, JAMA-J AM MED ASSOC, V263, P3296, DOI 10.1001/jama.263.24.3296
   TOOLE MJ, 1988, J TROP PEADIAT, V24, P218
   *UNHCR UNFPA, 1995, INT FIELD MAN REPR H
   *WHO, 1991, WHO B
   *WHO, 1990, WHOARI9417
   World Health Organization, 1994, WHOARI9433
NR 15
TC 9
Z9 10
U1 0
U2 13
PU EAST AFRICAN MEDICAL JOURNAL
PI NAIROBI
PA CHYULU ROAD PO BOX 41632, NAIROBI, KENYA
SN 0012-835X
J9 E AFR MED J
JI East Afr. Med. J.
PD APR
PY 1999
VL 76
IS 4
BP 195
EP 199
PG 5
WC Medicine, General & Internal
WE Science Citation Index Expanded (SCI-EXPANDED)
SC General & Internal Medicine
GA 207PD
UT WOS:000080944500004
PM 10442100
DA 2025-02-04
ER

PT J
AU Edrisian, G
   Rokni, MB
   Mohebali, M
   Nateghpour, M
   Mowlavi, G
   Bahadori, M
AF Edrisian, Gholamhossein
   Rokni, Mohammad Bagher
   Mohebali, Mehdi
   Nateghpour, Mehdi
   Mowlavi, Gholamreza
   Bahadori, Moslem
TI History of Medical Parasitology and Parasitic Infections in Iran
SO ARCHIVES OF IRANIAN MEDICINE
LA English
DT Article
DE Helminthes; history; Iran; parasite; protozoa
ID VISCERAL LEISHMANIASIS; HIV+/AIDS PATIENTS
AB Parasites and parasitic diseases have been prevalent in Iran according to Iranian ancient scholars and physicians' inscriptions dating back to 865-1496. Some Protozoan diseases such as malaria and cutaneous leishmaniasis have been introduced by clinical manifestations and helminthic infections by size and morphology of the worms. Scientific studies of Parasitology started in Iran from 1813, first by foreign physicians and continued from 1909 by Iranian researchers. The pioneer medical parasitologists of Iran were Dr N. Ansari and Dr. Sh. Mofidi who established the Department of Medical Parasitology in the School of Medicine, University of Tehran, 1939. Afterward, a considerable number of researchers and professors of parasitology have been active in training and research works in the fields of medical parasitology throughout the entire nation. At present, some significant parasitic diseases such as bilharsiasis and dracunculiasis are more or less eradicated and malaria is in the elimination phase. The prevalence of most helminthic infections has considerably decreased. Most of the departments of medical Parasitology in Iran are active in training MD, MSPH and PhD students. The Iranian Society of Parasitology established in 1994 is active with many eligible members and its creditable publication, the Iranian Journal of Parasitology, published seasonally since 2006. From 1833, when the scientific studies of Parasitology have started in Iran up to 2013, many researchers have been done on various fields of medical Parasitology and parasitic diseases in Iran and 2517 papers in English and 1890 papers in Persian have been published in national and international scientific journals. In addition, more than 420 books related in the field of medical parasitology field have been published in Persian language.
C1 [Edrisian, Gholamhossein; Rokni, Mohammad Bagher; Mohebali, Mehdi; Nateghpour, Mehdi; Mowlavi, Gholamreza] Iranian Soc Parasitol, Tehran, Iran.
   [Edrisian, Gholamhossein; Rokni, Mohammad Bagher; Mohebali, Mehdi; Nateghpour, Mehdi; Mowlavi, Gholamreza] Univ Tehran Med Sci, Sch Publ Hlth, Tehran, Iran.
   [Edrisian, Gholamhossein; Rokni, Mohammad Bagher; Mohebali, Mehdi; Nateghpour, Mehdi; Mowlavi, Gholamreza] Univ Tehran Med Sci, CREPI, Tehran, Iran.
   [Edrisian, Gholamhossein; Rokni, Mohammad Bagher; Bahadori, Moslem] Iranian Acad Med Sci, Tehran, Iran.
C3 Tehran University of Medical Sciences; Tehran University of Medical
   Sciences
RP Edrisian, G (corresponding author), Iranian Acad Med Sci, Tehran, Iran.
EM edrissian@yahoo.com
RI mohebali, mehdi/ABF-3606-2021; Rokni, Mohammad/AAU-5693-2021
OI Mohebali, Mehdi/0000-0002-4164-9514; Rokni, Mohammad
   Bagher/0000-0002-1048-2512
FU Iranian Academy of Medical Sciences
FX The study was financially supported by the Iranian Academy of Medical
   Sciences. The sincere cooperation of scientific members and PhD students
   and the heads of Departments of Medical Parasitology of Iran,
   particularly Department of Medical Parasitology and Mycology, School of
   Public Health, Tehran University of Medical Sciences as well as the
   cooperation of the members of Iranian Society of Parasitology
   particularly, those who sent the history of some departments of
   Parasitology is highly appreciated.
CR Abobakr R, 1965, HEDAYATOL MOTAALEMIN
   Abolfazl J, 2011, KEFAYATOTEB
   Akhoundi B, 2013, EXP PARASITOL, V133, P307, DOI 10.1016/j.exppara.2012.12.002
   Alborzi A., 2007, Iranian Journal of Clinical Infectious Diseases, V2, P99
   Ansari N., 1948, Bulletin de la Societe de Pathologie Exotique, V41, P463
   ANSARI N., 1953, BULL SOC PATH EXOT, V46, P515
   Ansari N, 1947, B SOC PATHOL EXOT, V40, P897
   Ansari N, 1945, G R SOC BIOL, V139, P31
   Arfaa F, 2007, MED HELMINTHOLOGY
   Arfaa F, 1969, J GEO MED, V8, P125
   Ashrafi K, 2015, IRAN J PARASITOL, V10, P306
   Avaz-e-Kermani Hakim Nafis-ebn, 2015, SHARHOL ASBAB VALALA
   Azizi MH, 2013, ARCH IRAN MED, V16, P131, DOI 013162/AIM.0017
   Cox FEG, 2002, CLIN MICROBIOL REV, V15, P595, DOI 10.1128/CMR.15.4.595-612.2002
   Edrissian GH., 2006, IRAN J PARASITOL, V1, P1
   Edrissian GH, 2014, FINAL REPORT RES PRO
   EDRISSIAN GH, 1996, PARASITOLOGY 21 CENT
   Edrissian GH, 2015, MED PROTOZOOLOGY
   Edrissian GH, REV ORIENTAL SORE KA, P138
   Faghih MA, 1970, TEHRAN U PUBL, V1257, P7
   Ghorashi Alaeddin, 2009, ALMOJEZ FEDTEB
   GHORBANI M, 1973, J TROP MED HYG, V76, P158
   Guilhou PJB, 1833, THESIS
   Haghi AM, 2012, KOREAN J PARASITOL, V50, P15, DOI 10.3347/kjp.2012.50.1.15
   Hajjaran H., 2012, Eastern Mediterranean Health Journal, V18, P165
   Hajjaran H, 2015, IRAN J PARASITOL, V10, P366
   Hawass Z, 2010, JAMA-J AM MED ASSOC, V303, P638, DOI 10.1001/jama.2010.121
   Jebali A, 2013, TOXICOL IN VITRO, V27, P1896, DOI 10.1016/j.tiv.2013.06.002
   Khanaliha K, 2012, IRAN J PARASITOL, V7, P1
   Kharazmi Mohammad-ebne-Mahmoud Ch., 2010, GHANONCHE FITEB
   Kostanian Nk, 1956, MUNCHEN MED WOCHEN, V48, p1424 
   Latichev L.N., 1948, ACAD SCI USSR, P235
   Loghman-aldowleh MH, 1909, THESIS
   Malaria Section CDC, 2014, MAL CAS REP
   Mashouf H, VECT BORN DIS P 5 ME, V956, P261
   Meamar AR, 2007, PARASITOL RES, V101, P663, DOI 10.1007/s00436-007-0531-x
   Mirjalali H, 2014, IRAN J PARASITOL, V9, P149
   Mofidi C, 1958, E MEDITERRANEAN REGI
   Mohebali M, 2009, DARU, V17, P285
   Mohebali M, 2013, IRAN J PARASITOL, V8, P348
   Mowlavi G, 2015, PARASITOL INT, V64, P251, DOI 10.1016/j.parint.2015.02.007
   Mowlavi G, 2015, IRAN J PARASITOL, V10, P245
   NADIM A, 1978, AM J TROP MED HYG, V27, P25, DOI 10.4269/ajtmh.1978.27.25
   Nadim A, 2008, LEISHMANIA PARASITES
   Neligan AR, 1913, J TROP MED HYG, V16, P26
   Niyyati M, 2015, IRAN J PARASITOL, V10, P157
   Polak J, 1865, IRAN AND IRANIAN
   Pouya Y., 1949, J MED FAC TEHRAN, V7, P359
   Pouya Y, 1949, J MED FAC, V3, P116
   Razi Bahaoddole, 2014, KHOLASTOTAJAROB
   Razi Mohammad Z, 1984, MANLAYAZARAH O TABIB, P382
   Razi Mohammad Z, 2008, MANSORI FE TEB, P509
   Rokni MB, 2009, IRAN J PARASITOL, V4, P1
   Sabeti BM, 1942, J MED FAC, V848
   Saebi E., 2011, PROTOZOAN PARASITIC, V5th
   Saebi E, 2014, HELMINTHIC PARASITIC
   Salahi-Moghaddam A, 2010, GEOSPATIAL HEALTH, V5, P71, DOI 10.4081/gh.2010.188
   Selseleh M, 2013, EXP PARASITOL, V133, P307
   Shafiei R, 2014, TRAVEL MED INFECT DI, V12, P173, DOI 10.1016/j.tmaid.2013.09.001
   Sina AboAli, 1991, SIMPLE PERIODICAL FE, P105
   Sina AbuAli, 1991, HARD MEND LONG ULCER, P490
   Sina AbuAli, 1991, ABDOMENS WORMS CANON
   Taghipour N, 2011, IRAN J PARASITOL, V6, P41
   Zakarria M, 1958, ASAROLBELAD VA AKHBA
   Zanganeh M, 1935, THESIS
   Zeinoddin A, 1957, ZAKHIREH KHARAZMSHAH, P79
NR 66
TC 7
Z9 8
U1 0
U2 2
PU ACAD MEDICAL SCIENCES I R IRAN
PI TEHRAN
PA PO BOX 19395-5655, TEHRAN, 00000, IRAN
SN 1029-2977
EI 1735-3947
J9 ARCH IRAN MED
JI Arch. Iran. Med.
PD AUG
PY 2016
VL 19
IS 8
BP 601
EP 607
PG 7
WC Medicine, General & Internal
WE Science Citation Index Expanded (SCI-EXPANDED)
SC General & Internal Medicine
GA DY9TY
UT WOS:000385479200012
PM 27544371
DA 2025-02-04
ER

PT J
AU Kimuli, D
   Barkovjak, M
   Barkasi, D
   Sladeckova, V
   Roman, L
   Radkova, L
   Krcmery, V
   Palockova, M
   Namulanda, V
AF Kimuli, Daria
   Barkovjak, Marian
   Barkasi, Daniela
   Sladeckova, Veronika
   Roman, Ladislav
   Radkova, Libusa
   Krcmery, Vladimir
   Palockova, Monika
   Namulanda, Victor
TI One Month or Real Life in a Single Clinic near the Slum Area in Mukuru
   Urban setting in the Time after COVID-19 Epidemic in Kenya
SO CLINICAL SOCIAL WORK AND HEALTH INTERVENTION
LA English
DT Article
DE Covid-19 in Kenya
AB The Muruku Clinic of Mary Immaculate is the oldest project of Slovak Doctors in Africa founded in 1999 by Sr. Mary Killeen and Prof. L. Soltes, working on an active survey of HIV especially in pregnant women, as well as OPD for basic diseases for two neighboring slums - Mukuru and St. Catherine. The aim of this research note is to describe the change of the spectrum of diseases just after Covid-19 pandemics in Kenya after first wave in 2020 just 20 years after founding of the clinic. When before 2000, malaria HIV, TB and STDs were the commonest diseases followed by multiple parasitic related anemia, after active screening and education against HIV the situation changed.
C1 [Kimuli, Daria] St Philip Neri Primary Sch, Joska St Kizito Vocat Ctr, Utawala, Kenya.
   [Palockova, Monika] St Francis Sch Sisters, Fier, Albania.
   [Barkovjak, Marian; Sladeckova, Veronika; Krcmery, Vladimir] Slovak Med Univ SZU, Slovak Trop Inst, Bratislava Branch Nairobi Rep Kenya Sisters Mercy, Nairobi, Kenya.
   [Barkasi, Daniela] Bl D Trcka Inst, Michalovce, Slovakia.
   [Roman, Ladislav] St P Pio Inst Piestany, Piestany, Slovakia.
   [Radkova, Libusa] Nove Zamky & MPC Nairobi, St Lesley Coll, Nairobi, Kenya.
   [Namulanda, Victor] St Philip Neri & St John Paul II Sch Missiol, PhD Program, Nairobi, Kenya.
RP Kimuli, D (corresponding author), St Philip Neri Primary Sch, Joska St Kizito Vocat Ctr, Utawala, Kenya.
EM pechacova.daria@gmail.com
RI Barkasi, Daniela/AAD-8572-2022
OI Barkasi, Daniela/0000-0001-8266-5302
CR [Anonymous], 2017, WHO ANN REP SUBS AFR
   [Anonymous], 2015, UN AIDS PROGR
NR 2
TC 0
Z9 0
U1 0
U2 7
PU INT SCIENTIFIC GROUP APPLIED PREVENTIVE MEDICINE I-GAP EV
PI WIEN
PA WAHRINGER STR 63, WIEN, A-1090, AUSTRIA
SN 2222-386X
EI 2076-9741
J9 CLIN SOC WORK HEALTH
JI Clin. Soc. Work Health Interv.
PY 2021
VL 12
IS 1
BP 38
EP 41
DI 10.22359/cswhi_12_1_09
PG 4
WC Public, Environmental & Occupational Health
WE Emerging Sources Citation Index (ESCI)
SC Public, Environmental & Occupational Health
GA RG6UP
UT WOS:000635671300010
OA Bronze
DA 2025-02-04
ER

PT J
AU Menberu, T
   Amera, TG
   Addisu, A
   Getie, M
AF Menberu, Tameru
   Amera, Tewodros Getnet
   Addisu, Amanuel
   Getie, Molla
TI Magnitude of anemia and associated factors among HIV infected children
   on antiretroviral therapy in Awi zone health facilities, Northwest
   Ethiopia, 2023
SO BMC INFECTIOUS DISEASES
LA English
DT Article
DE Anemia; Children; HIV; Awi zone; Ethiopia
ID SYSTEMATIC ANALYSIS; GLOBAL BURDEN; PREVALENCE; PREDICTORS; COHORT;
   IRON; INITIATION; IMPACT; CARE
AB BackgroundAnemia is a common complication of HIV infected children and it is enabling HIV disease progression, and decreasing survival. In Ethiopia, there is limited evidence on the prevalence of anemia and its associated factors among HIV infected children particularly in the Awi Zone. Therefore, this study aimed to assess the magnitude and associated factors of anemia among HIV infected children on ART aged from 6 months to 15 year-old in ART Clinic, Awi-Zone, Ethiopia.ObjectiveTo assess the magnitude and associated factors of anemia among HIV infected children on antiretroviral therapy in Awi zone health facilities, Northwest, Ethiopia, 2022.MethodsA facility based cross-sectional study design was conducted from October to December 2022. A simple random sampling method was used to select the study participants. Descriptive statistics, including frequencies and proportions was used to summarize the study variables and data had been entered in to Epi data 4.2 and exported to SPSS version 25. Bivariable logistic regression followed by multivariable logistic regression was performed. Degree of association between dependent and independent variables had been assessed using adjusted odds ratio with 95% CI at p value of <= 0.05.ResultFrom 346 participants in the selected sample 339 (97.9%) of them responded. Prevalence of anemia was 13.3% (n = 45) among which, majority (44.4%) of them had mild anemia, while about (42.2%,) had moderate anemia and around 13.3%, of them were severely anemic. Baseline CD4 count (AOR = 6.58, 95% CI: 2.85-15.22), WHO clinical stage III or IV (AOR = 8.42, 95% CI = 3.47, 20.45), hookworm infection (AOR = 5.06, 95% CI = 2.04, 12) and malaria infection (AOR = 4.92, 95% CI (2.19-11.02) were significantly associated with anemia among children on HAART.ConclusionThe prevalence of anemia among participants was relatively low in this study. However, a considerable proportion of participants had moderate to severe anemia. Lower CD4 count at enrolment, advanced HIV clinical stage, malaria and hookworm infection were significantly linked with anemia. Thus, it requires regular monitoring of anemia status in these patients for better clinical outcomes and quality of life improvements.
C1 [Menberu, Tameru; Getie, Molla] Injibara Univ, Coll Med & Hlth Sci, Med Lab Dept, Injibara, Ethiopia.
   [Amera, Tewodros Getnet] Dire Dawa Univ, Coll Med & Hlth Sci, Dept Publ Hlth, Dire Dawa, Ethiopia.
   [Addisu, Amanuel] Injibara Univ, Coll Med & Hlth Sci, Dept Publ Hlth, Injibara, Ethiopia.
RP Amera, TG (corresponding author), Dire Dawa Univ, Coll Med & Hlth Sci, Dept Publ Hlth, Dire Dawa, Ethiopia.
EM tewodrosgetnet5@gmail.com
RI Amera, Tewodros/IAO-4245-2023
FU Injibara University
FX Financial support was obtained from Injibara University. The funding
   institution has no role in the preparation of the manuscript as well as
   the decision to publish.
CR [Anonymous], 2009, SEPTEMBER, P256
   Asrie F, 2020, Clin Lab, V66
   Assefa Muluken, 2015, BMC Hematol, V15, P6, DOI 10.1186/s12878-015-0024-6
   Babushok DV, 2013, AM J HEMATOL, V88, P862, DOI 10.1002/ajh.23521
   Benoist BME, 2008, Worldwide prevalence of anaemia 1993-2005 WHO Global Database on Anaemia
   Bunupuradah T, 2013, INT J INFECT DIS, V17, pE806, DOI 10.1016/j.ijid.2013.04.006
   Central Statistical Agency, 2016, Key indicators Report, P25
   Dikshit Byomakesh, 2009, BMC Blood Disord, V9, P5, DOI 10.1186/1471-2326-9-5
   Fentaw Mulaw Getahun, 2020, Adv Hematol, V2020, P9643901, DOI 10.1155/2020/9643901
   Focusing on Anemia, towards an Integrated Approach for Affective Anemia Control
   GBD 2017 Disease and Injury Incidence and Prevalence Collaborators, 2018, Lancet, V392, P1789, DOI [10.1016/S0140-6736(18)32279-7, 10.1016/s0140-6736(18)32279-7]
   Geleta ML, 2021, HIV AIDS-RES PALLIAT, V13, P13, DOI 10.2147/HIV.S282845
   Geletaw T, 2017, J BLOOD MED, V8, P99, DOI 10.2147/JBM.S137067
   God GP, 2015, BMC Med, V13, DOI [10.1186/s12916-015-0267-x, DOI 10.1186/S12916-015-0267-X]
   Grantham-McGregor S, 2001, J NUTR, V131, p649S, DOI 10.1093/jn/131.2.649S
   Gunda DW, 2016, PAN AFR MED J, V23, DOI 10.11604/pamj.2016.23.26.8268
   Hung M, 2011, ANAESTHESIA, V66, P812, DOI 10.1111/j.1365-2044.2011.06819.x
   Kassebaum NJ, 2016, HEMATOL ONCOL CLIN N, V30, P247, DOI 10.1016/j.hoc.2015.11.002
   Kassebaum NJ, 2014, BLOOD, V123, P615, DOI 10.1182/blood-2013-06-508325
   Kaudha R, 2023, HIV AIDS-RES PALLIAT, V15, P621, DOI 10.2147/HIV.S425807
   Krishnasivam D, 2018, Transfusion
   LAWLESS JW, 1994, J NUTR, V124, P645, DOI 10.1093/jn/124.5.645
   Ludwig H, 2001, SEMIN ONCOL, V28, P7, DOI 10.1053/sonc.2001.25391
   Makubi Abel N, 2012, Tanzan J Health Res, V14, P68
   Melku M, 2018, ITAL J PEDIATR, V44, DOI 10.1186/s13052-018-0547-0
   Mihiretie H, 2015, ANEMIA, V2015, DOI 10.1155/2015/479329
   Mijiti P, 2015, INT J STD AIDS, V26, P156, DOI 10.1177/0956462414531935
   Mugisha JO, 2008, TROP MED INT HEALTH, V13, P788, DOI 10.1111/j.1365-3156.2008.02069.x
   Obirikorang C, 2016, AIDS RES TREAT, V2016, DOI 10.1155/2016/1623094
   Odhiambo C, 2016, TROP MED INT HEALTH, V21, P373, DOI 10.1111/tmi.12662
   Opie J, 2012, SAMJ S AFR MED J, V102, P465, DOI 10.7196/SAMJ.5595
   Oppenheimer SJ, 2001, J NUTR, V131, p616S, DOI 10.1093/jn/131.2.616S
   Organization and the United Nations Children's Fund, Joint Statement by the World Health
   Paediatric West African Database to evaluate AIDS, 2013, J Int AIDS Soc, V16, P18024, DOI [10.7448/IAS.16.1.18024, DOI 10.7448/IAS.16.1.18024]
   Petraro P, 2016, AM J TROP MED HYG, V94, P384, DOI 10.4269/ajtmh.15-0587
   Ruhinda EN, 2012, BMC PEDIATR, V12, DOI 10.1186/1471-2431-12-170
   Semba RD, 2001, J INVEST MED, V49, P225, DOI 10.2310/6650.2001.33967
   Smith JL, 2010, TROP MED INT HEALTH, V15, P776, DOI 10.1111/j.1365-3156.2010.02542.x
   Sullivan PS, 1998, BLOOD, V91, P301, DOI 10.1182/blood.V91.1.301.301_301_308
   Takuva S, 2013, J TROP MED-US, V2013, DOI 10.1155/2013/162950
   Tesfay F, 2021, BMC PEDIATR, V21, DOI 10.1186/s12887-021-02960-1
   Tesfaye Zelalem, 2014, BMC Res Notes, V7, P745, DOI 10.1186/1756-0500-7-745
   Volberding P, 2002, J INFECT DIS, V185, pS110, DOI 10.1086/340198
   Wagnew F, 2019, BMC INFECT DIS, V19, DOI 10.1186/s12879-019-4656-1
   Wamalwa DC, 2010, BMC PEDIATR, V10, DOI 10.1186/1471-2431-10-33
   Wills Todd S, 2004, AIDS Read, V14, P305
   Woodd Susannah GP, 2015, J Acquir Immune Defic Syndrome, V68
   World Health Organization, 2016, Health Topic. Anemia
NR 48
TC 0
Z9 0
U1 0
U2 0
PU BMC
PI LONDON
PA CAMPUS, 4 CRINAN ST, LONDON N1 9XW, ENGLAND
EI 1471-2334
J9 BMC INFECT DIS
JI BMC Infect. Dis.
PD OCT 25
PY 2024
VL 24
IS 1
AR 1207
DI 10.1186/s12879-024-10098-5
PG 10
WC Infectious Diseases
WE Science Citation Index Expanded (SCI-EXPANDED)
SC Infectious Diseases
GA K2K4T
UT WOS:001342216500004
PM 39455911
OA gold
DA 2025-02-04
ER

PT J
AU Frahm, N
   DeCamp, AC
   Friedrich, DP
   Carter, DK
   Defawe, OD
   Kublin, JG
   Casimiro, DR
   Duerr, A
   Robertson, MN
   Buchbinder, SP
   Huang, YD
   Spies, GA
   De Rosa, SC
   McElrath, MJ
AF Frahm, Nicole
   DeCamp, Allan C.
   Friedrich, David P.
   Carter, Donald K.
   Defawe, Olivier D.
   Kublin, James G.
   Casimiro, Danilo R.
   Duerr, Ann
   Robertson, Michael N.
   Buchbinder, Susan P.
   Huang, Yunda
   Spies, Gregory A.
   De Rosa, Stephen C.
   McElrath, M. Juliana
TI Human adenovirus-specific T cells modulate HIV-specific T cell responses
   to an Ad5-vectored HIV-1 vaccine
SO JOURNAL OF CLINICAL INVESTIGATION
LA English
DT Article
ID HEXON; IMMUNITY; PROTEIN; VECTOR; IMMUNOGENICITY; INFECTIONS; CANDIDATE;
   EXPANSION; EPITOPE; SAFETY
AB Recombinant viruses hold promise as vectors for vaccines to prevent infectious diseases with significant global health impacts. One of their major limitations is that preexisting anti-vector neutralizing antibodies can reduce T cell responses to the insert antigens; however, the impact of vector-specific cellular immunity on subsequent insert-specific T cell responses has not been assessed in humans. Here, we have identified and compared adenovirus-specific and HIV-specific T cell responses in subjects participating in two HIV-1 vaccine trials using a vaccine vectored by adenovirus serotype 5 (Ads). Higher frequencies of pre-immunization adenovirus-specific CD4(+) T cells were associated with substantially decreased magnitude of HIV-specific CD4+ T cell responses and decreased breadth of HIV-specific CD8(+) T cell responses in vaccine recipients, independent of type-specific preexisting Ads-specific neutralizing antibody titers. Further, epitopes recognized by adenovirus-specific T cells were commonly conserved across many adenovirus serotypes, suggesting that cross-reactivity of preexisting adenovirus-specific T cells can extend to adenovirus vectors derived from rare serotypes. These findings provide what we believe to be a new understanding of how preexisting viral immunity may impact the efficacy of vaccines under current evaluation for prevention of HIV, tuberculosis, and malaria.
C1 [Frahm, Nicole; DeCamp, Allan C.; Friedrich, David P.; Carter, Donald K.; Defawe, Olivier D.; Kublin, James G.; Duerr, Ann; Huang, Yunda; Spies, Gregory A.; De Rosa, Stephen C.; McElrath, M. Juliana] Fred Hutchinson Canc Res Ctr, Vaccine & Infect Dis Div, Seattle, WA 98109 USA.
   [Frahm, Nicole; DeCamp, Allan C.; Friedrich, David P.; Carter, Donald K.; Defawe, Olivier D.; Kublin, James G.; Duerr, Ann; Huang, Yunda; Spies, Gregory A.; De Rosa, Stephen C.; McElrath, M. Juliana] Fred Hutchinson Canc Res Ctr, HIV Vaccine Trials Network, Seattle, WA 98109 USA.
   [Frahm, Nicole; McElrath, M. Juliana] Univ Washington, Dept Global Hlth, Seattle, WA 98195 USA.
   [Casimiro, Danilo R.; Robertson, Michael N.] Merck Res Labs, West Point, PA USA.
   [Buchbinder, Susan P.] San Francisco Dept Publ Hlth, HIV Res Sect, San Francisco, CA USA.
   [De Rosa, Stephen C.; McElrath, M. Juliana] Univ Washington, Dept Lab Med, Seattle, WA 98195 USA.
   [McElrath, M. Juliana] Univ Washington, Dept Med, Seattle, WA 98195 USA.
C3 Fred Hutchinson Cancer Center; Fred Hutchinson Cancer Center; University
   of Washington; University of Washington Seattle; Merck & Company; San
   Francisco Department of Public Health; University of Washington;
   University of Washington Seattle; University of Washington; University
   of Washington Seattle
RP McElrath, MJ (corresponding author), Fred Hutchinson Canc Res Ctr, Vaccine & Infect Dis Div, 1100 Fairview Ave N,D3-100,POB 19024, Seattle, WA 98109 USA.
EM jmcelrat@fhcrc.org
RI Huang, Yunda/JPA-0037-2023
OI Huang, Yunda/0000-0003-1546-6172
FU NTH Division of AIDS; Public Health Service [UM1 AI068618]
FX We thank the study participants for their time and effort; the HVTN
   Laboratory Program, SCHARP, and Core staff who contributed to study
   implementation and analysis; Patricia D'Souza at the NTH Division of
   AIDS for thoughtful discussions and support; and Stephen Voght for
   editorial assistance. Funding was provided by Public Health Service
   grant UM1 AI068618.
CR [Anonymous], IEEE T AUTOMATIC CON
   Aste-Amézaga M, 2004, HUM GENE THER, V15, P293, DOI 10.1089/104303404322886147
   Barouch DH, 2010, CURR OPIN HIV AIDS, V5, P386, DOI 10.1097/COH.0b013e32833cfe4c
   Berk AJ, 2007, FIELDS VIROLOGY, V1, P2355
   Buchbinder SP, 2008, LANCET, V372, P1881, DOI 10.1016/S0140-6736(08)61591-3
   Calcedo R, 2009, J VIROL, V83, P2623, DOI 10.1128/JVI.02160-08
   Catanzaro AT, 2006, J INFECT DIS, V194, P1638, DOI 10.1086/509258
   Horton H, 2007, J IMMUNOL METHODS, V323, P39, DOI 10.1016/j.jim.2007.03.002
   Hutnick NA, 2009, NAT MED, V15, P876, DOI 10.1038/nm.1989
   Kaech SM, 2001, NAT IMMUNOL, V2, P415, DOI 10.1038/87720
   Koup RA, 2009, J VIROL, V83, P6318, DOI 10.1128/JVI.00384-09
   Leen AM, 2004, BLOOD, V104, P2432, DOI 10.1182/blood-2004-02-0646
   Leen AM, 2004, BLOOD, V103, P1011, DOI 10.1182/blood-2003-07-2449
   Li FS, 2006, VACCINE, V24, P6893, DOI 10.1016/j.vaccine.2006.06.009
   McElrath MJ, 2008, LANCET, V372, P1894, DOI 10.1016/S0140-6736(08)61592-5
   McKelvey T, 2004, GENE THER, V11, P791, DOI 10.1038/sj.gt.3302232
   O'Brien KL, 2009, NAT MED, V15, P873, DOI 10.1038/nm.1991
   Obst R, 2005, J EXP MED, V201, P1555, DOI 10.1084/jem.20042521
   Olive M, 2002, HUM GENE THER, V13, P1167, DOI 10.1089/104303402320138952
   Priddy FH, 2008, CLIN INFECT DIS, V46, P1769, DOI 10.1086/587993
   Ravkov EV, 2009, J IMMUNOL, V183, P2382, DOI 10.4049/jimmunol.0900319
   SCHMITZ H, 1983, AM J EPIDEMIOL, V117, P455, DOI 10.1093/oxfordjournals.aje.a113563
   Smith CA, 1998, HUM GENE THER, V9, P1419, DOI 10.1089/hum.1998.9.10-1419
   SOUBERBIELLE BE, 1995, J INFECT DIS, V172, P1421, DOI 10.1093/infdis/172.5.1421-a
   Tang J, 2006, VIROLOGY, V350, P312, DOI 10.1016/j.virol.2006.01.024
   Tang J, 2004, GENE THER, V11, P1408, DOI 10.1038/sj.gt.3302316
NR 26
TC 115
Z9 125
U1 0
U2 7
PU AMER SOC CLINICAL INVESTIGATION INC
PI ANN ARBOR
PA 35 RESEARCH DR, STE 300, ANN ARBOR, MI 48103 USA
SN 0021-9738
J9 J CLIN INVEST
JI J. Clin. Invest.
PD JAN
PY 2012
VL 122
IS 1
BP 359
EP 367
DI 10.1172/JCI60202
PG 9
WC Medicine, Research & Experimental
WE Science Citation Index Expanded (SCI-EXPANDED)
SC Research & Experimental Medicine
GA 871WW
UT WOS:000298769400038
PM 22201684
OA Green Published, Bronze
DA 2025-02-04
ER

PT J
AU Mboera, LEG
   Mfinanga, SG
   Karimuribo, ED
   Rumisha, SF
   Sindato, C
AF Mboera, Leonard E. G.
   Mfinanga, Sayoki G.
   Karimuribo, Esron D.
   Rumisha, Susan F.
   Sindato, Calvin
TI The changing landscape of public health in sub-Saharan Africa: Control
   and prevention of communicable diseases needs rethinking
SO ONDERSTEPOORT JOURNAL OF VETERINARY RESEARCH
LA English
DT Article
ID RISK-FACTORS; EMERGENCE; MALARIA; IMPACT
AB In sub-Saharan Africa, communicable diseases (CDs) are the leading public health problems and major causes of morbidity and mortality. CDs result in significant individual suffering, disrupting daily life, threatening livelihoods and causing one-third of the years lost to illness or death worldwide. This paper aims to analyse the current strategies in the control and prevention of CDs in sub-Saharan Africa and proposes an ecohealth approach in relation to current changing epidemiological profiles. Whilst in recent years the burden of HIV and AIDS, tuberculosis and malaria have helped to mobilise large amounts of funding and expertise to help address them, many CDs, particularly those affecting the poor, have been neglected. People living in rural areas are also likely to be politically marginalised and living in degraded environments. They often lack assets, knowledge and opportunities to gain access to health care or protect themselves from infections. New diseases are also emerging at unprecedented rates and require attention. Many CDs are rooted in environmental and livelihood conditions and mediated by social and individual determinants. It is now increasingly recognised that a much broader, coordinated and multi-sectoral ecohealth approach is required to address CDs in sub-Saharan Africa. An ecohealth approach has been shown to be more robust in public health interventions than the traditional medical approach. The approach helps to generate an understanding of ecosystem factors that influence the emergence and spread of both old and new diseases, considers temporal and spatial dimensions of disease infection and allows systems thinking. In conclusion, establishing intersectoral and multisectoral linkages is important to facilitate joint efforts to address CDs at the national, district and community levels.
C1 [Mboera, Leonard E. G.; Rumisha, Susan F.] Natl Inst Med Res, Morogoro, Tanzania.
   [Mfinanga, Sayoki G.] Muhimbili Med Res Ctr, Morogoro, Tanzania.
   [Karimuribo, Esron D.] Sokoine Univ Agr, Morogoro, Tanzania.
   [Sindato, Calvin] Tabora Med Res Ctr, Morogoro, Tanzania.
C3 Sokoine University of Agriculture
RP Karimuribo, ED (corresponding author), POB 3021, Morogoro, Tanzania.
EM esron.karimuribo@sacids.org
FU Wellcome Trust [WT087546MA]; Rockefeller Foundations [2008-DSN310,
   2009-DSN305]
FX C.S. is a PhD student supported by Wellcome Trust Grant WT087546MA to
   SACIDS and the contribution of E. D. K. was supported by Rockefeller
   Foundations grants 2008-DSN310 and 2009-DSN305.
CR [Anonymous], 2010, Towards a One Health Approach for Controlling Zoonotic Diseases
   [Anonymous], B WHO
   [Anonymous], 2006, FORESIGHT INFECT DIS
   [Anonymous], CADERNOS SAUDE PU S1
   [Anonymous], T16 OFF INN LOND
   [Anonymous], 2004, Glob. Infect. Dis.: a Rev. Link
   [Anonymous], DFID ZOONOSES STUDIE
   [Anonymous], CONTR ON WORLD ON HL
   [Anonymous], 2006, PREVENTING DIS HLTH
   [Anonymous], P 24 ANN JOINT SCI C
   [Anonymous], LEISA MAGAZINE LOW E
   [Anonymous], STRENGTHENING LIVELI
   [Anonymous], PAN AFR WORKSH ENT U
   Anyangwe Stella C E, 2007, Int J Environ Res Public Health, V4, P93, DOI 10.3390/ijerph2007040002
   Bazzani R, 2012, INSIGHT INNOV INT DE, P133, DOI 10.1007/978-1-4614-0517-7_12
   Charron DF, 2012, INSIGHT INNOV INT DE, P1, DOI 10.1007/978-1-4614-0517-7_1
   DeSavigny D, 2009, SYSTEMS THINKING FOR HEALTH SYSTEMS STRENGTHENING, P1
   Ijumba JN, 2001, MED VET ENTOMOL, V15, P1, DOI 10.1046/j.1365-2915.2001.00279.x
   Jones COH, 2004, AM J TROP MED HYG, V71, P156, DOI 10.4269/ajtmh.2004.71.156
   Jones KE, 2008, NATURE, V451, P990, DOI 10.1038/nature06536
   King DA, 2006, SCIENCE, V313, P1392, DOI 10.1126/science.1129134
   Mboera LEG., 2007, Malaria and agriculture in Tanzania: impact of land-use and agricultural practices on malaria burden in mvomero district
   McMichael A., 1996, CLIMATE CHANGE HUMAN
   Patz JA, 2005, NATURE, V438, P310, DOI 10.1038/nature04188
   Rweyemamu M., 2006, INFECT DIS PREPARING
   Smith KR, 1999, EPIDEMIOLOGY, V10, P573, DOI 10.1097/00001648-199909000-00027
   Spiegel Jerry, 2005, EcoHealth, V2, P273, DOI 10.1007/s10393-005-8388-x
   Taylor LH, 2001, PHILOS T R SOC B, V356, P983, DOI 10.1098/rstb.2001.0888
   Waage J, 2010, LANCET, V376, P991, DOI 10.1016/S0140-6736(10)61196-8
   Weiss RA, 2004, NAT MED, V10, pS70, DOI 10.1038/nm1150
   WILSON ME, 1995, EMERG INFECT DIS, V1, P39, DOI 10.3201/eid0102.950201
   Woolhouse MEJ, 2008, NATURE, V451, P898, DOI 10.1038/451898a
   Zinsstag J, 2011, PREV VET MED, V101, P148, DOI 10.1016/j.prevetmed.2010.07.003
NR 33
TC 10
Z9 11
U1 0
U2 12
PU AOSIS
PI Durbanville
PA Postnet Suite 110, Private Bag x 19, Durbanville, SOUTH AFRICA
SN 0030-2465
EI 2219-0635
J9 ONDERSTEPOORT J VET
JI Onderstepoort J. Vet. Res.
PY 2014
VL 81
IS 2
SU 4
AR 734
DI 10.4102/ojvr.v81i2.734
PG 6
WC Veterinary Sciences
WE Science Citation Index Expanded (SCI-EXPANDED)
SC Veterinary Sciences
GA AU1PT
UT WOS:000345393300014
PM 25004929
OA gold, Green Submitted
DA 2025-02-04
ER

PT J
AU Eleonore, NLE
   Cumber, SN
   Charlotte, EE
   Lucas, EE
   Edgar, MML
   Nkfusai, CN
   Geh, MM
   Ngenge, BM
   Bede, F
   Fomukong, NH
   Kamga, HLF
   Mbanya, D
AF Eleonore, Ngo Linwa Esther
   Cumber, Samuel Nambile
   Charlotte, Eposse Ekoube
   Lucas, Esuh Esong
   Edgar, Mandeng Ma Linwa
   Nkfusai, Claude Ngwayu
   Geh, Meh Martin
   Ngenge, Budzi Michael
   Bede, Fala
   Fomukong, Nzozone Henry
   Kamga, Henri Lucien Fouammo
   Mbanya, Dora
TI Malaria in patients with sickle cell anaemia: burden, risk factors and
   outcome at the Laquintinie hospital, Cameroon
SO BMC INFECTIOUS DISEASES
LA English
DT Article
DE Malaria in patients with sickle cell anaemia; burden; Risk factors and
   outcome at the laquitinie hospital
ID DISEASE; CHILDREN; MORTALITY; COAST
AB Background It is believed that the current prevalence of malaria in endemic areas reflects selection for the carrier form of sickle cell trait through a survival advantage. Malaria has been incriminated as a great cause of mortality in people with sickle cell disease (SCD). However, people with SCD, a high-risk group, do not benefit from free or subsisized malaria prevention and treatment in Cameroon unlike other vulnerable groups which may be due to insufficient evidence to guide policy makers. This study aimed at describing clinical and socio-demographic characteristics of patients with malaria, determining the prevalence of malaria in hospitalized children and in those with SCD and without, compare frequency of presentation of malaria related complications (using clinical and laboratory elements that define severe malaria) between children admitted for malaria with SCD and those without and finally, determing the risk factors for death in children admitted for malaria. Methods This was a retrospective analysis of admission records of children age 1 to 18 years with a confirmed malaria diagnosis admitted at the Laquintinie Hospital during January 2015 through December 2018. Clinical features, laboratory characteristics and outcome of malarial infections, stratified by SCD status were studied. Patients with HIV infection, malnutrition, renal failure and discharged against medical advice were excluded from the study. Data were analysed using Epi-info 7 software and analysis done. Chi square test, Odds ratios, CI and student's t test were used to determine association between variables. Statistical significance was set at p-value <= 0.05. Results The prevalence of malaria was lower among children with SCD than it was among children without SCD (23.5% vs 44.9%). Similarly, among those with a positive microscopy, the mean parasite density was significantly lower among children with SCD than it was among children without SCD (22,875.6 vs 57,053.6 parasites/ mu l with t-value - 3.2, p-value 0.002). The mean hemoglobin concentration was lower in SCD as compared to non SCD (5.7 g/l vs 7.4 g/l, t-value - 12.5, p-value < 0.001). Overall mortality in SCD was 3.4% and malaria was reponsible for 20.4% of these deaths as compared to the 35.4% in non SCD patients. Convulsion and impaired consciousness were significantly lower in SCD group (OR:0.1, CI: 0.1-0.3, p value < 0.01 and OR:0.1, CI:0.1-0.2, p-value < 0.001 respectively). Death was significantly higher in SCD patients with malaria as compared to SCD patients admitted for other pathologies (3.2% vs 1.5%., OR:2.2, CI:1-5, p-value 0.050). Conclusion The SCD population has a lower mortality related to malaria compared to the non-SCD population. Meanwhile, within the SCD population, those admitted with malaria are twice more likely to die than those admitted for other pathologies. Jaundice, hepatomegaly and splenomegaly were common in SCD with malaria, however no risk factors for malaria severity or malaria related death was identified.
C1 [Eleonore, Ngo Linwa Esther; Kamga, Henri Lucien Fouammo; Mbanya, Dora] Univ Bamenda, Fac Hlth Sci, Bamenda, Cameroon.
   [Cumber, Samuel Nambile] Univ Gothenburg, Inst Med, Dept Publ Hlth & Community Med EPSO, Box 414, SE-40530 Gothenburg, Sweden.
   [Cumber, Samuel Nambile] Univ Free State, Fac Hlth Sci, ZA-9301 Bloemfontein, South Africa.
   [Cumber, Samuel Nambile] Univ Pretoria, Fac Hlth Sci, Sch Hlth Syst & Publ Hlth, Private Bag X323, ZA-0001 Pretoria, South Africa.
   [Charlotte, Eposse Ekoube] Fac Med Pharmaceut Sci, Douala, Cameroon.
   [Lucas, Esuh Esong; Edgar, Mandeng Ma Linwa; Geh, Meh Martin; Ngenge, Budzi Michael; Fomukong, Nzozone Henry] Laquintinie Hosp, Pediat Dept, Douala, Cameroon.
   [Edgar, Mandeng Ma Linwa; Geh, Meh Martin; Ngenge, Budzi Michael; Fomukong, Nzozone Henry] Univ Buea, Fac Hlth Sci, Buea, Cameroon.
   [Nkfusai, Claude Ngwayu; Bede, Fala] Cameroon Baptist Convent Hlth Serv, Bamenda, Cameroon.
   [Geh, Meh Martin] St Mary Soledad Catholic Hosp Bamenda, Bamenda, Cameroon.
   [Ngenge, Budzi Michael] Etougebe Baptist Hosp, Yaounde, Cameroon.
C3 University of Gothenburg; University of the Free State; University of
   Pretoria
RP Nkfusai, CN (corresponding author), Cameroon Baptist Convent Hlth Serv, Bamenda, Cameroon.
EM ngwayuclaude1@gmail.com
RI Edgar, Mandeng Ma Linwa/GQP-8008-2022
OI HENRY FOMUKONG, NZOZONE/0000-0003-4025-5668
CR Abhulimhen-Iyoha BI, 2015, AFR J MED HLTH SCI, V14, P79, DOI [10.4103/2384-5589.170158, DOI 10.4103/2384-5589.170158]
   Aluoch JR, 1997, TROP MED INT HEALTH, V2, P568, DOI 10.1046/j.1365-3156.1997.d01-322.x
   Ambe JP, 2001, TROP DOCT, V31, P26, DOI 10.1177/004947550103100109
   Aninagyei E, 2018, HEMATOLOGICAL PARAME, DOI [10.1101/441998, DOI 10.1101/441998]
   [Anonymous], 2018, WORLD GLOB HLTH DAY
   Ashley-Koch A, 2000, AM J EPIDEMIOL, V151, P839
   Chemegni BC, 2018, HEATH SCI DIS, V9, P71
   da Silva-Nunes M, 2007, MEM I OSWALDO CRUZ, V102, P341, DOI 10.1590/S0074-02762007005000051
   Diop S, 1997, ORL, V15, P32
   Diouf AA, 2019, PAN AFR MED J, V32, DOI 10.11604/pamj.2019.32.1.17755
   Douamba S, 2017, PAN AFR MED J, V26, P1, DOI 10.11604/pamj.2017.26.7.9971
   Eke FU, 2003, CURR THER RES CLIN E, V64, P616, DOI 10.1016/j.curtheres.2003.09.003
   FLEMING AF, 1989, BLOOD REV, V3, P18
   Komba AN, 2009, CLIN INFECT DIS, V49, P216, DOI 10.1086/599834
   Luzzatto L, 2012, MEDITERR J HEMATOL I, V4, DOI 10.4084/MJHID.2012.065
   Makani J, 2007, ANN TROP MED PARASIT, V101, P3, DOI 10.1179/136485907X154638
   Makani J, 2010, BLOOD, V115, P215, DOI 10.1182/blood-2009-07-233528
   Mbako J.D., 2017, Central African Journal of Public Health, V3, P97, DOI [10.11648/j.cajph.20170306.12, DOI 10.11648/J.CAJPH.20170306.12]
   Mbassi Awa H, 2017, J MED HLTH SCI DIS, V18, P89
   McAuley CF, 2010, BLOOD, V116, P1663, DOI 10.1182/blood-2010-01-265249
   Moor VJA, 2016, BMC CLIN PATHOL, V16, DOI 10.1186/s12907-016-0037-5
   Nansseu JRN, 2015, BMC PEDIATR, V15, DOI 10.1186/s12887-015-0454-0
   Ndong IC, 2014, MALARIA J, V13, DOI 10.1186/1475-2875-13-328
   Ngolet LO, 2016, ANEMIA, V2016, DOI 10.1155/2016/2046535
   Purohit P, 2018, J INFECT PUBLIC HEAL, V11, P321, DOI 10.1016/j.jiph.2017.08.013
   Rees DC, 2010, LANCET, V376, P2018, DOI 10.1016/S0140-6736(10)61029-X
   Roucher C, 2012, PLOS ONE, V7, DOI 10.1371/journal.pone.0046188
   Ruffieux N., 2009, J NORMAL ABNORMAL DE, V16, P1, DOI [10.1080/09297040902802932, DOI 10.1080/09297040902802932]
   Sabeti PC, 2006, SCIENCE, V312, P1614, DOI 10.1126/science.1124309
   Steinberg MH, 2009, THESCIENTIFICWORLDJO, V9, P46, DOI 10.1100/tsw.2009.10
   Steinberg MH, 2008, THESCIENTIFICWORLDJO, V8, P1295, DOI 10.1100/tsw.2008.157
   Sumbele IUN, 2016, ANEMIA, V2016, DOI 10.1155/2016/5725634
   Taylor SM, 2013, PLOS PATHOG, V9, DOI 10.1371/journal.ppat.1003327
   Taylor SM, 2012, LANCET INFECT DIS, V12, P457, DOI 10.1016/S1473-3099(12)70055-5
   WHO, 2010, SICKL CELL DIS STRAT, P30
   Wonkam A, 2014, J GENET COUNS, V23, P192, DOI 10.1007/s10897-013-9630-2
NR 36
TC 18
Z9 19
U1 2
U2 10
PU BMC
PI LONDON
PA CAMPUS, 4 CRINAN ST, LONDON N1 9XW, ENGLAND
EI 1471-2334
J9 BMC INFECT DIS
JI BMC Infect. Dis.
PD JAN 14
PY 2020
VL 20
IS 1
AR 40
DI 10.1186/s12879-019-4757-x
PG 8
WC Infectious Diseases
WE Science Citation Index Expanded (SCI-EXPANDED)
SC Infectious Diseases
GA KW7RP
UT WOS:000521382200002
PM 31937250
OA gold, Green Published
DA 2025-02-04
ER

PT J
AU Nicolas, E
   Goodyer, LD
   Taraschi, TF
AF Nicolas, E
   Goodyer, LD
   Taraschi, TF
TI An additional mechanism of ribosome-inactivating protein cytotoxicity:
   degradation of extrachromosomal DNA
SO BIOCHEMICAL JOURNAL
LA English
DT Article
ID PLASMODIUM-FALCIPARUM; ANTI-HIV; APURINIC SITES; IN-VITRO; RNA;
   INHIBITION; MALARIA; REPLICATION; PLANTS; CELLS
AB Inhibition of protein synthesis by cleavage of the N-glycosidic bond of a specific adenine of 28 S rRNA has been accepted as the mechanism by which plant ribosome-inactivating proteins (RIPs) cause cytotoxicity. The cytotoxic action of gelonin on Plasmodium falciparum malaria parasites appears to occur by a different mechanism. Parasite intoxication, which is manifested by mitochondrial dysfunction and lack of nucleic acid synthesis in the erythrocytic cycle following exposure to the toxin, is caused by the elimination of the parasite 6 kb extrachromosomal (mitochondrial) DNA. This is the first report which demonstrates that the DNA-damaging activities of RIPs observed in vitro can contribute to their cytotoxicity.
C1 THOMAS JEFFERSON UNIV, JEFFERSON MED COLL, DEPT PATHOL ANAT & CELL BIOL, PHILADELPHIA, PA 19107 USA.
C3 Thomas Jefferson University
RI GOODYER, Ian David/K-3072-2015
OI GOODYER, Ian David/0000-0002-0947-9906
CR Barbieri L, 1997, NUCLEIC ACIDS RES, V25, P518, DOI 10.1093/nar/25.3.518
   Barbieri L, 1996, BIOCHEM J, V319, P507, DOI 10.1042/bj3190507
   BARBIERI L, 1994, NATURE, V372, P624, DOI 10.1038/372624a0
   BARBIERI L, 1993, BIOCHIM BIOPHYS ACTA, V1154, P237, DOI 10.1016/0304-4157(93)90002-6
   Boix E, 1996, J MOL BIOL, V257, P992, DOI 10.1006/jmbi.1996.0218
   BRINKMANN U, 1994, BBA-REV CANCER, V1198, P27, DOI 10.1016/0304-419X(94)90004-3
   DEROJAS MO, 1985, T ROY SOC TROP MED H, V79, P792, DOI 10.1016/0035-9203(85)90119-1
   DIVO AA, 1985, J PROTOZOOL, V32, P442, DOI 10.1111/j.1550-7408.1985.tb04041.x
   ENDO Y, 1987, J BIOL CHEM, V262, P5908
   FEAGIN JE, 1995, EXP PARASITOL, V80, P430, DOI 10.1006/expr.1995.1055
   FEAGIN JE, 1994, ANNU REV MICROBIOL, V48, P81, DOI 10.1146/annurev.mi.48.100194.000501
   FRY M, 1992, BIOCHEM PHARMACOL, V43, P1545, DOI 10.1016/0006-2952(92)90213-3
   FUKAYA N, 1979, PHYTOPATHOL Z, V94, P132
   GARDNER MJ, 1991, MOL BIOCHEM PARASIT, V48, P77, DOI 10.1016/0166-6851(91)90166-4
   GO TTM, 1992, LIFE SCI, V51, P1347, DOI 10.1016/0024-3205(92)90634-2
   GORMLEY JA, 1992, J CELL BIOL, V119, P1481, DOI 10.1083/jcb.119.6.1481
   HUANG PL, 1992, BIOFACTORS, V4, P37
   ITTARAT I, 1994, EXP PARASITOL, V79, P50, DOI 10.1006/expr.1994.1058
   JOHNSON VG, 1991, INTRACELLULAR TRAFFI, P183
   KAHN JO, 1994, ANTIMICROB AGENTS CH, V38, P260, DOI 10.1128/AAC.38.2.260
   KIATFUENGFOO R, 1989, MOL BIOCHEM PARASIT, V34, P109, DOI 10.1016/0166-6851(89)90002-9
   LAFLEUR MVM, 1981, NUCLEIC ACIDS RES, V9, P6591, DOI 10.1093/nar/9.23.6591
   LEEHUANG S, 1994, P NATL ACAD SCI USA, V91, P12208, DOI 10.1073/pnas.91.25.12208
   LEEHUANG S, 1995, GENE, V161, P151, DOI 10.1016/0378-1119(95)00186-A
   LEEHUANG S, 1995, P NATL ACAD SCI USA, V92, P8818, DOI 10.1073/pnas.92.19.8818
   LI MX, 1991, NUCLEIC ACIDS RES, V19, P6309, DOI 10.1093/nar/19.22.6309
   LINDAHL T, 1972, BIOCHEMISTRY-US, V11, P3618, DOI 10.1021/bi00769a019
   LING J, 1995, BIOL CHEM H-S, V376, P637, DOI 10.1515/bchm3.1995.376.11.637
   LING J, 1995, BBA-PROTEIN STRUCT M, V1252, P15, DOI 10.1016/0167-4838(95)00052-V
   LING J, 1994, FEBS LETT, V345, P143, DOI 10.1016/0014-5793(94)00421-8
   MCGRATH MS, 1989, P NATL ACAD SCI USA, V86, P2844, DOI 10.1073/pnas.86.8.2844
   Nicolas E, 1997, FEBS LETT, V406, P162, DOI 10.1016/S0014-5793(97)00267-6
   OLSON MC, 1991, AIDS RES HUM RETROV, V7, P1025, DOI 10.1089/aid.1991.7.1025
   POLOGE LG, 1987, P NATL ACAD SCI USA, V84, P7139, DOI 10.1073/pnas.84.20.7139
   POUVELLE B, 1991, NATURE, V353, P73, DOI 10.1038/353073a0
   POUVELLE B, 1994, J CLIN INVEST, V94, P413, DOI 10.1172/JCI117338
   Preiser PR, 1996, EMBO J, V15, P684, DOI 10.1002/j.1460-2075.1996.tb00401.x
   Roncuzzi L, 1996, FEBS LETT, V392, P16, DOI 10.1016/0014-5793(96)00776-4
   RYBAK SM, 1994, INT J ONCOL, V5, P1171
   Saxena SK, 1996, J BIOL CHEM, V271, P20783, DOI 10.1074/jbc.271.34.20783
   SHAH DM, 1995, TRENDS BIOTECHNOL, V13, P362, DOI 10.1016/S0167-7799(00)88982-9
   SMEIJSTERS LJJW, 1994, MOL BIOCHEM PARASIT, V67, P115, DOI 10.1016/0166-6851(94)90101-5
   STIRPE F, 1980, J BIOL CHEM, V255, P6947
   SUN B, 1995, J BIOL CHEM, V270, P19501, DOI 10.1074/jbc.270.33.19501
   SUPLICK K, 1990, MOL CELL BIOL, V10, P6381, DOI 10.1128/MCB.10.12.6381
   TELTOW GJ, 1983, ANTIMICROB AGENTS CH, V23, P390, DOI 10.1128/AAC.23.3.390
   VAIDYA AB, 1993, MOL BIOCHEM PARASIT, V58, P33, DOI 10.1016/0166-6851(93)90088-F
   VITETTA ES, 1993, IMMUNOL TODAY, V14, P252, DOI 10.1016/0167-5699(93)90041-I
   WALKER PR, 1993, BIOTECHNIQUES, V15, P1032
   WHITE NJ, 1993, CURR OPIN INFECT DIS, V6, P323
NR 50
TC 38
Z9 41
U1 0
U2 1
PU PORTLAND PRESS LTD
PI LONDON
PA 1ST FLR, 10 QUEEN STREET PLACE, LONDON, ENGLAND
SN 0264-6021
EI 1470-8728
J9 BIOCHEM J
JI Biochem. J.
PD OCT 15
PY 1997
VL 327
BP 413
EP 417
DI 10.1042/bj3270413
PN 2
PG 5
WC Biochemistry & Molecular Biology
WE Science Citation Index Expanded (SCI-EXPANDED)
SC Biochemistry & Molecular Biology
GA YC390
UT WOS:A1997YC39000013
PM 9359409
OA Green Published
DA 2025-02-04
ER

PT J
AU Madsen, T
   Medina, C
   Jespersen, S
   Wejse, C
   Honge, BL
AF Madsen, Tina
   Medina, Candida
   Jespersen, Sanne
   Wejse, Christian
   Honge, Bo Langhoff
TI Noma in an HIV infected patient in Guinea-Bissau: a case report
SO INFECTION
LA English
DT Article
DE Noma; Cancrum oris; HIV; Guinea; Bissau
ID CANCRUM-ORIS; DISEASE
AB Noma is a multifactorial and multibacterial opportunistic infection that initially causes necrotic gingivitis but rapidly spreads to the nearby orofacial tissue resulting in sloughing and severe deformation of the facial structures. The majority of cases are seen in young children under the age of 6 years. Noma is strongly associated with poverty, malnutrition and immunosuppression, and is often preceded by severe systemic infections such as measles and malaria. Only few cases of noma infection in adults have been described.
   We present here a case report with a 32-year-old Guinean woman who was diagnosed with noma infection and on that occasion discovered that she was HIV-1 seropositive. After treatment with amoxicillin/clavulanic acid and metronidazole for her noma infection the woman was transferred to the national hospital where antiretroviral treatment was initiated.
   Noma is an opportunistic infection and immunodeficiencies such as HIV should always be suspected when presenting in an adult patient.
C1 [Madsen, Tina; Jespersen, Sanne; Wejse, Christian; Honge, Bo Langhoff] Bandim Hlth Project, Indepth Network, Bissau, Guinea Bissau.
   [Madsen, Tina; Jespersen, Sanne; Wejse, Christian; Honge, Bo Langhoff] Aarhus Univ Hosp, Dept Infect Dis, Palle Juul Jensens Blvd 99, DK-8200 Aarhus N, Denmark.
   [Medina, Candida] Minist Hlth, Natl HIV Programme, Bissau, Guinea Bissau.
   [Wejse, Christian] Aarhus Univ, Sch Publ Hlth, Ctr Global Hlth, GloHAU, Aarhus, Denmark.
   [Honge, Bo Langhoff] Aarhus Univ Hosp, Dept Clin Immunol, Aarhus, Denmark.
C3 Aarhus University; Aarhus University; Aarhus University
RP Wejse, C (corresponding author), Bandim Hlth Project, Indepth Network, Bissau, Guinea Bissau.; Wejse, C (corresponding author), Aarhus Univ Hosp, Dept Infect Dis, Palle Juul Jensens Blvd 99, DK-8200 Aarhus N, Denmark.; Wejse, C (corresponding author), Aarhus Univ, Sch Publ Hlth, Ctr Global Hlth, GloHAU, Aarhus, Denmark.
EM wejse@dadlnet.dk
RI Honge, Bo Langhoff/H-7017-2014; Wejse, Christian Morberg/C-8468-2014
OI Honge, Bo Langhoff/0000-0001-9636-4519; Jespersen,
   Sanne/0000-0001-8493-2064; Wejse, Christian Morberg/0000-0002-2534-2942
CR Aas JA, 2007, J CLIN PERIODONTOL, V34, P189, DOI 10.1111/j.1600-051X.2006.01034.x
   [Anonymous], WORLD HLTH REP
   Ashok Nipun, 2015, Glob J Health Sci, V8, P53, DOI 10.5539/gjhs.v8n4p53
   Baratti-Mayer D, 2003, LANCET INFECT DIS, V3, P419, DOI 10.1016/S1473-3099(03)00670-4
   Bourgeois DM, 1999, ORAL DIS, V5, P172
   Cassan C, 2016, MICROBES INFECT, V18, P412, DOI 10.1016/j.micinf.2016.02.003
   Chidzonga MM, 2008, J ORAL MAXIL SURG, V66, P475, DOI 10.1016/j.joms.2007.09.024
   Dang AT, 2012, BMC MICROBIOL, V12, DOI 10.1186/1471-2180-12-153
   Enwonwu CO, 2000, CRIT REV ORAL BIOL M, V11, P159, DOI 10.1177/10454411000110020201
   Enwonwu CO, 2016, NOMA CANCRUM ORIS
   Enwonwu CO, 2006, LANCET, V368, P147, DOI 10.1016/S0140-6736(06)69004-1
   Feller Liviu, 2008, J Int Acad Periodontol, V10, P10
   Jespersen S, 2015, INT J EPIDEMIOL, V44, P756, DOI 10.1093/ije/dyu201
   Koech K J, 2010, East Afr Med J, V87, P38
   Marck KW, 2013, LANCET GLOB HEALTH, V1, pE58, DOI 10.1016/S2214-109X(13)70035-4
   Millogo M, 2012, REV STOMATOL CHIR, V113, P433, DOI 10.1016/j.stomax.2012.07.004
   Nittayananta W, 2016, J ORAL PATHOL MED, V45, P3, DOI 10.1111/jop.12304
   Oliveira I, 2010, AIDS, V24, P783, DOI 10.1097/QAD.0b013e328335cead
   Pereira VT, 2014, J PERIODONTOL, V85, P697, DOI 10.1902/jop.2013.130273
   Ryder MI, 2012, PERIODONTOL 2000, V60, P78, DOI 10.1111/j.1600-0757.2012.00445.x
   Van Damme PA, 2004, LANCET INFECT DIS, V4, P73, DOI 10.1016/S1473-3099(04)00924-7
   van Niekerk C, 2014, AIDS RES HUM RETROV, V30, P213, DOI [10.1089/aid.2013.0259, 10.1089/AID.2013.0259]
   Whiteson KL, 2014, PLOS NEGLECT TROP D, V8, DOI 10.1371/journal.pntd.0003240
   WHO, 2016, NOMA IS SEV DIS
NR 24
TC 8
Z9 8
U1 0
U2 4
PU SPRINGER HEIDELBERG
PI HEIDELBERG
PA TIERGARTENSTRASSE 17, D-69121 HEIDELBERG, GERMANY
SN 0300-8126
EI 1439-0973
J9 INFECTION
JI Infection
PD DEC
PY 2017
VL 45
IS 6
BP 897
EP 901
DI 10.1007/s15010-017-1034-z
PG 5
WC Infectious Diseases
WE Science Citation Index Expanded (SCI-EXPANDED)
SC Infectious Diseases
GA FN6IN
UT WOS:000416117700017
PM 28589415
DA 2025-02-04
ER

PT J
AU Sagnia, B
   Ndongo, FA
   Tetang, SNM
   Torimiro, JN
   Cairo, C
   Domkam, I
   Agbor, G
   Mve, E
   Tocke, O
   Fouda, E
   Oukem-Boyer, OOM
   Colizzi, V
AF Sagnia, Bertrand
   Ndongo, Francis Ateba
   Tetang, Suzie Ndiang Moyo
   Torimiro, Judith Ndongo
   Cairo, Cristiana
   Domkam, Irenee
   Agbor, Geraldine
   Mve, Emmanuel
   Tocke, Olive
   Fouda, Emilien
   Oukem-Boyer, Odile Ouwe Missi
   Colizzi, Vittorio
TI Reference Values of Lymphocyte Subsets in Healthy, HIV-Negative Children
   in Cameroon
SO CLINICAL AND VACCINE IMMUNOLOGY
LA English
DT Article
ID RURAL EASTERN CAMEROON; AGE-RELATED-CHANGES; UNINFECTED CHILDREN;
   RECOMBINANTS; CHILDHOOD; TYPE-1; BIRTH
AB Lymphocyte subset reference values used to monitor infectious diseases, including HIV/AIDS, tuberculosis, malaria, or other immunological disorders in healthy children in Cameroon, are lacking. Values for Caucasian cohorts are already being utilized for clinical decisions but could be inappropriate for African populations. We report here the immunological profile for children aged from birth through 6 years in Cameroon and also compare our values to data from other African and Caucasian populations. In a cohort of 352 healthy children, aged 0 to 6 years, the relative and absolute numbers of T-cell subsets, B cells, and NK lymphocytes were determined from peripheral blood collected in EDTA tubes. Samples were stained with BD Multitest reagents in Trucount tubes and analyzed by using CellQuest-Pro and FlowJo software. We evaluated about 23 different lymphocyte subsets in which the absolute number and percentage values differed significantly (P < 0.05) with age and peaked between 6 and 12 months. B-cell values were higher compared to reported values from developed countries. Differences in activated and differentiated T cells were observed in subjects between 1 and 6 years of age. The absolute CD8(+) T-cell count and the CD4(+)/CD8(+) ratio seem to depend on gender. Normal lymphocyte subsets values among children from Cameroon differ from reported values in Caucasian and some African populations. The differences observed could be due to genetic and environmental factors coupled with the methodology used. These values could be used as initial national reference guidelines as more data are assembled.
C1 [Sagnia, Bertrand; Tetang, Suzie Ndiang Moyo; Torimiro, Judith Ndongo; Domkam, Irenee; Agbor, Geraldine; Mve, Emmanuel; Oukem-Boyer, Odile Ouwe Missi; Colizzi, Vittorio] Chantal BIYA Int Reference Ctr Res HIV AIDS Preve, Yaounde, Cameroon.
   [Ndongo, Francis Ateba] Chantal BIYA Fdn, Mother Child Hosp, Yaounde, Cameroon.
   [Cairo, Cristiana] Inst Human Virol, Baltimore, MD USA.
   [Tocke, Olive; Fouda, Emilien] Dist Hosp Cite Verte, Yaounde, Cameroon.
   [Colizzi, Vittorio] Univ Rome, Rome, Italy.
C3 University System of Maryland; University of Maryland Baltimore;
   Sapienza University Rome
RP Sagnia, B (corresponding author), Chantal BIYA Int Reference Ctr Res HIV AIDS Preve, BP 3077, Messa Yaounde, Cameroon.
EM bertrysagnia@yahoo.fr
RI Torimiro, Judith/IZE-2563-2023
OI Cairo, Cristiana/0000-0002-3065-5230
FU CIRCB; BD Biosciences
FX This study was funded by the CIRCB and by BD Biosciences.
CR [Anonymous], 2008, EP FACT SHEET HIV AI
   [Anonymous], [No title captured]
   [Anonymous], EP FACT SHEET HIV AI
   *COM NAT LUTT SIDA, 2010, RAPP PROGR DECL ENG
   Embree J, 2001, PEDIATR INFECT DIS J, V20, P397, DOI 10.1097/00006454-200104000-00006
   Giaquinto C, 2005, PEDIATR INFECT DIS J, V24, P595, DOI 10.1097/01.inf.0000168835.01233.64
   Huenecke S, 2008, EUR J HAEMATOL, V80, P532, DOI 10.1111/j.1600-0609.2008.01052.x
   Idigbe EO, 2010, INT J PEDIAT, V2010, DOI 10.1155/2010/474380
   Kibaya RS, 2008, PLOS ONE, V3, DOI 10.1371/journal.pone.0003327
   Konings FAJ, 2006, JAIDS-J ACQ IMM DEF, V42, P331, DOI 10.1097/01.qai.0000219784.81163.2e
   KOTYLO PK, 1993, AM J CLIN PATHOL, V100, P111, DOI 10.1093/ajcp/100.2.111
   Lugada ES, 2004, CLIN DIAGN LAB IMMUN, V11, P29, DOI 10.1128/CDLI.11.1.29-34.2004
   Mandala WL, 2010, J ALLERGY CLIN IMMUN, V125, P203, DOI 10.1016/j.jaci.2009.10.010
   Ndembi N, 2004, JAIDS-J ACQ IMM DEF, V37, P1641, DOI 10.1097/00126334-200412150-00019
   Ngowi BJ, 2009, BMC INFECT DIS, V9, DOI 10.1186/1471-2334-9-1
   O'Gorman MRG, 2008, CYTOM PART B-CLIN CY, V74B, pS19, DOI 10.1002/cyto.b.20398
   Ono E, 2008, BRAZ J MED BIOL RES, V41, P700, DOI 10.1590/S0100-879X2008000800011
   Parris GE, 2007, MED HYPOTHESES, V69, P1098, DOI 10.1016/j.mehy.2007.02.033
   Saathoff E, 2008, TROP MED INT HEALTH, V13, P612, DOI 10.1111/j.1365-3156.2008.02047.x
   Shahabuddin S, 1998, CLIN DIAGN LAB IMMUN, V5, P632, DOI 10.1128/CDLI.5.5.632-635.1998
   Shearer WT, 2003, J ALLERGY CLIN IMMUN, V112, P973, DOI 10.1016/j.jaci.2003.07.003
   Ssewanyana I, 2007, J INFECT DIS, V196, P1667, DOI 10.1086/522013
   Swaminathan S, 2003, NATL MED J INDIA, V16, P249
   Torimiro JN, 2009, NEW MICROBIOL, V32, P325
   Tsegaye A, 2003, CLIN IMMUNOL, V109, P338, DOI 10.1016/j.clim.2003.08.008
   van Gent R, 2009, CLIN IMMUNOL, V133, P95, DOI 10.1016/j.clim.2009.05.020
   *WHO, 2006, ANT THER HIV INF CHI
   WILSON CB, 1986, J PEDIATR-US, V108, P1, DOI 10.1016/S0022-3476(86)80761-2
   Zijenah LS, 2005, J TRANSL MED, V3, DOI 10.1186/1479-5876-3-6
NR 29
TC 24
Z9 29
U1 0
U2 3
PU AMER SOC MICROBIOLOGY
PI WASHINGTON
PA 1752 N ST NW, WASHINGTON, DC 20036-2904 USA
SN 1556-6811
EI 1556-679X
J9 CLIN VACCINE IMMUNOL
JI Clin. Vaccine Immunol.
PD MAY
PY 2011
VL 18
IS 5
BP 790
EP 795
DI 10.1128/CVI.00483-10
PG 6
WC Immunology; Infectious Diseases; Microbiology
WE Science Citation Index Expanded (SCI-EXPANDED)
SC Immunology; Infectious Diseases; Microbiology
GA 758IB
UT WOS:000290156600014
PM 21411603
OA Green Published, gold
DA 2025-02-04
ER

PT J
AU Brogan, D
   Mossialos, E
AF Brogan, David
   Mossialos, Elias
TI Applying the concepts of financial options to stimulate vaccine
   development
SO NATURE REVIEWS DRUG DISCOVERY
LA English
DT Article
ID RESEARCH-AND-DEVELOPMENT; REAL OPTIONS; PRICE; TECHNOLOGY; INNOVATION;
   DISEASES; MARKETS
AB Stimulating research and development for neglected diseases ( such as tuberculosis, malaria and AIDS) has proven difficult. We offer an alternative approach to stimulating research into neglected diseases based on the concept of a financial call option. Our Call Options for Vaccines (COV) model allows the purchaser to make payments during the early stages of development in exchange for reduced future prices. We conclude with a discussion of possible risks and benefits.
C1 Univ London London Sch Econ & Polit Sci, LSE Hlth, London WC2A 2AE, England.
C3 University of London; London School Economics & Political Science
RP Brogan, D (corresponding author), Univ London London Sch Econ & Polit Sci, LSE Hlth, Houghton St, London WC2A 2AE, England.
EM d.m.brogan@lse.ac.uk; e.a.mossialos@lse.ac.uk
RI Mossialos, Elias/ABE-1301-2021
OI Mossialos, Elias/0000-0001-8664-9297
CR [Anonymous], PUBLIC PRIVATE PARTN
   [Anonymous], PATENTS R D INCENTIV
   Bloom BR, 1998, NAT MED, V4, P480, DOI 10.1038/nm0598supp-480
   Brugha R, 2004, LANCET, V364, P95, DOI 10.1016/S0140-6736(04)16595-1
   *CDC, 2005, MAK MARK VACC ID ACT
   DAMODARAN A, 1989, PROMISE PERIL REAL O
   Daum J., 2001, NEW EC ANAL REPORT
   DiMasi JA, 2003, J HEALTH ECON, V22, P151, DOI 10.1016/S0167-6296(02)00126-1
   Dixit A, 1999, ECON J, V109, P179, DOI 10.1111/1468-0297.00426
   ERENSON A, 2005, NY TIMES        1114
   Frost Laura., 2002, PUBLIC PRIVATE PARTN, P87
   *GLOB FUND, 2005, FRAM DOC GLOB FUND F
   *GLOB FUND, 2005, ADDR HIV AIDS MAL TU
   Heady C., 1993, Fiscal Studies, V14, P15
   HSU JC, 2003, 10041 NBER
   Jägle AJ, 1999, R&D MANAGE, V29, P271, DOI 10.1111/1467-9310.00136
   KELLOGG D, 2000, P 3 ANN INT C REAL O
   Kremer M, 2002, J ECON PERSPECT, V16, P67, DOI 10.1257/089533002320950984
   KREMER M., 2001, Innovation Policy and the Economy, V1, P73
   KREMER M, 2003, PROVIDING GLOBAL PUB, P502
   Kremer M., 2001, INNOVATION POLICY EC, P35, DOI DOI 10.1086/IPE.1.25056141
   Light DW, 2005, PLOS MED, V2, P934, DOI 10.1371/journal.pmed.0020271
   Luehrman TA, 1997, HARVARD BUS REV, V75, P132
   Mrazek MF, 2003, HEALTH POLICY, V64, P75, DOI 10.1016/S0168-8510(02)00138-0
   Rogers MJ, 2002, IND ENG CHEM RES, V41, P6607, DOI 10.1021/ie020385p
   Rosati Nicoletta, 2002, Expert Rev Pharmacoecon Outcomes Res, V2, P179, DOI 10.1586/14737167.2.2.179
   Schwartz E., 2004, Economic Notes: Review of Banking, Finance and Monetary Economics, V33, P23, DOI [10.1111/j.0391-5026.2004.00124.x, DOI 10.1111/J.0391-5026.2004.00124.X]
   Stewart JJ, 2001, NAT BIOTECHNOL, V19, P813, DOI 10.1038/nbt0901-813
   Struck MM, 1996, NAT BIOTECHNOL, V14, P591, DOI 10.1038/nbt0596-591
   Towse A, 2005, B WORLD HEALTH ORGAN, V83, P301
   TRIGEORGIS L, 2002, 22 NBB
   WEBBER D, 2001, B WORLD HEALTH ORGAN, V79, P693
NR 32
TC 12
Z9 14
U1 0
U2 4
PU NATURE PUBLISHING GROUP
PI LONDON
PA MACMILLAN BUILDING, 4 CRINAN ST, LONDON N1 9XW, ENGLAND
SN 1474-1776
J9 NAT REV DRUG DISCOV
JI Nat. Rev. Drug Discov.
PD AUG
PY 2006
VL 5
IS 8
BP 641
EP 647
DI 10.1038/nrd2035
PG 7
WC Biotechnology & Applied Microbiology; Pharmacology & Pharmacy
WE Science Citation Index Expanded (SCI-EXPANDED); Social Science Citation Index (SSCI)
SC Biotechnology & Applied Microbiology; Pharmacology & Pharmacy
GA 069VN
UT WOS:000239476900020
PM 16883302
OA Bronze
DA 2025-02-04
ER

PT J
AU Kovac, A
   Jankelova, N
   Mucska, M
   Jankelova, N
AF Kovac (Andrej Kovac), A.
   Jankelova (Nadezda Jankelova), N.
   Mucska (Matej Mucska), M.
   Jankelova (Nada), N.
TI Main Causes of Avoidable Mortality in Slovakia
SO CLINICAL SOCIAL WORK AND HEALTH INTERVENTION
LA English
DT Article
DE Preventable Mortality.; Risk Factors; Prevention
AB Avoidable mortality refers to deaths that could be prevented or averted through adequate prevention, healthcare and interventions. These deaths are often linked to factors such as a lack of access to quality healthcare, insufficient prevention and health awareness, a lack of vaccinations, misdiagnosed or untreated diseases, and inadequate healthcare systems. The work maps the incidence of preventable diseases in Slovakia in comparison with OECD countries. According to a published statistical report by the Eurostat agency, up to 11,000 inhabitants of Slovakia under the age of 75 die annually from so-called preventable diseases. Up to 32% are caused by diseases of the heart and blood vessels, and 16% are caused by stroke. However, diseases of the heart and blood vessels account for up to 52% of all deaths in Slovakia (1). Slovakia ranks 21st in treatable diseases. This does not indicate a good state of healthcare. The work also examines the occurrence of causes of preventable and curable diseases. The most common are cardiovascular diseases, tumors, and diseases of the respira-tory and digestive organs. In the case of preventable diseases, these are the same groups. Examples of preventable mortality may include deaths from infectious diseases such as malaria, tuberculosis or HIV/AIDS that could be prevented with ade-quate preventive measures, vaccination or available treatment. For non-HIV patients who are at high risk of HIV infection and willing to adhere to prescribed medications, PrEP is very effective. Among adherents, PrEP can reduce the risk of HIV transmission by more than 90% (2). Another example would be deaths linked to unhealthy lifestyles, such as cardiovascular disease caused by smoking, an unhealthy diet and a lack of physical activity, which could be averted through prevention and lifestyle changes. Preventable mortality is an important area for health systems and health policies because it shows the possibilities of improving healthcare and reducing mor-tality through appropriate measures. Identifying the causes of preventable deaths can help create health programs and poli-cies that aim to improve population health and prevent unnec-essary loss of life.
C1 [Kovac (Andrej Kovac), A.; Mucska (Matej Mucska), M.; Jankelova (Nada), N.] Slovak Med Univ Bratislava, Fac Publ Hlth, Limbova 12, Bratislava 83303, Slovakia.
   [Kovac (Andrej Kovac), A.] NPO, Educ Sci & Res Inst AGEL, Bratislava, Slovakia.
   [Jankelova (Nadezda Jankelova), N.] Univ Econ Bratislava, Fac Business Management, Bratislava, Slovakia.
C3 Slovak Medical University Bratislava; University of Economics Bratislava
RP Kovac, A (corresponding author), Slovak Med Univ Bratislava, Fac Publ Hlth, Limbova 12, Bratislava 83303, Slovakia.
EM andrej.kovac@szu.sk
RI Kovac, Andrej/JVO-9504-2024
OI Kovac, Andrej/0009-0005-7662-6119
CR [Anonymous], 2022, AVOIDABLE MORTALITY
   [Anonymous], 2022, Health at a Glance: Europe 2022: State of Health in the EU Cycle, DOI DOI 10.1787/507433B0-EN
   BABECKA J, 2021, Medical studies [text document (print)]: scientific-professional journal of the Faculty of Health of the Catholic University in Ruzomberok.-Ruzomberok (Slovakia): Catholic University in Ruzomberok. Faculty of Health, V1, P3
   BABECKA J, 2020, P 6 INT SCI C HLTH S, P9
   BARKASI D, 2017, Days of practical obesitologyand metabolic syndrome. Collection of scientificpapers, P9
   National Center for Health Information, 2022, Health Yearbook of the Slovak Republic 2021
   NCZI (National Center for Health Information), 2019, Health Yearbook of the Slovak Republic 2017
   Popovicova M, 2022, CLIN SOC WORK HEALTH, V13, P8, DOI 10.22359/cswhi_13_6_02
   POPOVICOVA M, 2019, Use of statistical data in oncology nursing, P66
NR 9
TC 0
Z9 0
U1 0
U2 2
PU INT SCIENTIFIC GROUP APPLIED PREVENTIVE MEDICINE I-GAP EV
PI WIEN
PA WAHRINGER STR 63, WIEN, A-1090, AUSTRIA
SN 2222-386X
EI 2076-9741
J9 CLIN SOC WORK HEALTH
JI Clin. Soc. Work Health Interv.
PY 2023
VL 14
IS 4
BP 48
EP 52
DI 10.22359/cswhi_14_4_07
PG 5
WC Public, Environmental & Occupational Health
WE Emerging Sources Citation Index (ESCI)
SC Public, Environmental & Occupational Health
GA DR2B4
UT WOS:001133716900004
DA 2025-02-04
ER

PT J
AU Seidman, G
   Atun, R
AF Seidman, Gabriel
   Atun, Rifat
TI Does task shifting yield cost savings and improve efficiency for health
   systems? A systematic review of evidence from low-income and
   middle-income countries
SO HUMAN RESOURCES FOR HEALTH
LA English
DT Article
DE Task shifting; Community health workers; Health systems; Efficiency;
   Cost-effectiveness; Systematic review
ID COMMUNITY-BASED CARE; SUB-SAHARAN AFRICA; ECONOMIC-EVALUATION;
   SOUTH-AFRICA; ANTIRETROVIRAL TREATMENT; RURAL DISTRICT; WORKERS;
   TUBERCULOSIS; MALARIA; INTERVENTION
AB Background: Task shifting has become an increasingly popular way to increase access to health services, especially in low-resource settings. Research has demonstrated that task shifting, including the use of community health workers (CHWs) to deliver care, can improve population health. This systematic review investigates whether task shifting in low-income and middle-income countries (LMICs) results in efficiency improvements by achieving cost savings.
   Methods: Using the PRISMA guidelines for systematic reviews, we searched PubMed, Embase, CINAHL, and the Health Economic Evaluation Database on March 22, 2016. We included any original peer-review articles that demonstrated cost impact of a task shifting program in an LMIC.
   Results: We identified 794 articles, of which 34 were included in our study. We found that substantial evidence exists for achieving cost savings and efficiency improvements from task shifting activities related to tuberculosis and HIV/AIDS, and additional evidence exists for the potential to achieve cost savings from activities related to malaria, NCDs, NTDs, childhood illness, and other disease areas, especially at the primary health care and community levels.
   Conclusions: Task shifting presents a viable option for health system cost savings in LMICs. Going forward, program planners should carefully consider whether task shifting can improve population health and health systems efficiency in their countries, and researchers should investigate whether task shifting can also achieve cost savings for activities related to emerging global health priorities and health systems strengthening activities such as supply chain management or monitoring and evaluation.
C1 [Seidman, Gabriel; Atun, Rifat] Harvard TH Chan Sch Publ Hlth, Dept Global Hlth & Populat, 677 Huntington Ave, Boston, MA 02115 USA.
C3 Harvard University; Harvard T.H. Chan School of Public Health
RP Seidman, G (corresponding author), Harvard TH Chan Sch Publ Hlth, Dept Global Hlth & Populat, 677 Huntington Ave, Boston, MA 02115 USA.
EM Gabriel.seidman@gmail.com
RI Atun, Rifat/AAH-5537-2021
OI Seidman, Gabriel/0000-0002-9167-2595; Atun, Rifat/0000-0002-1531-5983
FU Harvard Ministerial Leadership Program, a joint initiative of the
   Harvard TH Chan School of Public Health; Harvard Kennedy School of
   Government; Harvard Graduate School of Education; Big Win Philanthropy;
   Bill and Melinda Gates Foundation; Bloomberg Philanthropies; GE
   Foundation; Rockefeller Foundation
FX An original draft of this paper was commissioned by the Harvard
   Ministerial Leadership Program, a joint initiative of the Harvard TH
   Chan School of Public Health, Harvard KennedySchool of Government, and
   the Harvard Graduate School of Education in collaboration with Big Win
   Philanthropy, and with the support of the Bill and Melinda Gates
   Foundation, Bloomberg Philanthropies, the GE Foundation, and the
   Rockefeller Foundation.
CR Alam K, 2012, BMC HEALTH SERV RES, V12, DOI 10.1186/1472-6963-12-260
   [Anonymous], 2013, DOCUMENTO TRABAJO
   Aung T, 2013, J TROP PEDIATRICS, V59, P10, DOI 10.1093/tropej/fms033
   Babigumira JB, 2011, PLOS ONE, V6, DOI 10.1371/journal.pone.0018193
   Bastawrous A, 2016, JAMA OPHTHALMOL, V134, P151, DOI 10.1001/jamaophthalmol.2015.4625
   Bemelmans M, 2014, TROP MED INT HEALTH, V19, P968, DOI 10.1111/tmi.12332
   Borghi J, 2005, LANCET, V366, P1882, DOI 10.1016/S0140-6736(05)67758-6
   Boullé C, 2013, JAIDS-J ACQ IMM DEF, V62, P569, DOI 10.1097/QAI.0b013e318285f7b6
   Bowser D, 2015, J PRI CARE COMMUN HL, V6
   Buttorff C, 2012, B WORLD HEALTH ORGAN, V90, P813, DOI 10.2471/BLT.12.104133
   Chanda P, 2011, MALARIA J, V10, DOI [10.1186/1475-2875-10-159, 10.1186/1475-2875-10-158]
   Chin-Quee D, 2013, GLOB HEALTH-SCI PRAC, V1, P316, DOI 10.9745/GHSP-D-13-00025
   Chisholm D., 2010, IMPROVING HLTH SYSTE
   Chola L, 2011, COST EFFECT RESOUR A, V9, P1
   Chu K, 2009, PLOS MED, V6, DOI 10.1371/journal.pmed.1000078
   CHUIT R, 1992, AM J TROP MED HYG, V46, P444, DOI 10.4269/ajtmh.1992.46.444
   Clarke M, 2006, SCAND J PUBLIC HEALT, V34, P83, DOI 10.1080/14034940510032220
   Cline BL, 1996, ACTA TROP, V61, P107, DOI 10.1016/0001-706X(95)00118-X
   Conteh L, 2010, PLOS ONE, V5, DOI 10.1371/journal.pone.0012223
   Datiko DG, 2010, PLOS ONE, V5, DOI 10.1371/journal.pone.0009158
   Dick J, 2007, INT NURS REV, V54, P383, DOI 10.1111/j.1466-7657.2007.00566.x
   do Prado TN, 2011, CAD SAUDE PUBLICA, V27, P944, DOI 10.1590/S0102-311X2011000500012
   Fatti G, 2015, J ACQUIR IMMUNE DEFI, V71
   Fiedler J.L., 2003, Health Nutrition and Population Discussion Paper
   Fiedler JL, 2008, HEALTH POLICY PLANN, V23, P408, DOI 10.1093/heapol/czn018
   Floyd K, 2003, INT J TUBERC LUNG D, V7, pS29
   Foster N, 2012, HUM RESOUR HEALTH, V10, DOI 10.1186/1478-4491-10-32
   Gaziano TA, 2014, BMC PUBLIC HEALTH, V14, DOI 10.1186/1471-2458-14-240
   Glenton C, 2013, COCHRANE DB SYST REV, DOI 10.1002/14651858.CD010414.pub2
   Gupta B, 2015, HEALTHCARE, V3, P245, DOI 10.1016/j.hjdsi.2015.08.005
   Hamainza B, 2014, MALARIA J, V13, DOI 10.1186/1475-2875-13-128
   Hernandez-Peña P, 2013, B WORLD HEALTH ORGAN, V91, P808, DOI 10.2471/BLT.13.120840
   Hounton SH, 2009, HUM RESOUR HEALTH, V7, DOI 10.1186/1478-4491-7-34
   Islam MA, 2002, B WORLD HEALTH ORGAN, V80, P445
   Jafar TH, 2011, CIRCULATION, V124, P1615, DOI 10.1161/CIRCULATIONAHA.111.039990
   Jaskiewicz W, 2012, HUM RESOUR HEALTH, V10, DOI 10.1186/1478-4491-10-38
   Johns B, 2016, HEALTH POLICY PLANN, V31, P182, DOI 10.1093/heapol/czv040
   Johns B, 2014, JAIDS-J ACQ IMM DEF, V65, pE140, DOI 10.1097/QAI.0000000000000064
   Joshi R, 2014, PLOS ONE, V9, DOI 10.1371/journal.pone.0103754
   Khan MA, 2002, HEALTH POLICY PLANN, V17, P178, DOI 10.1093/heapol/17.2.178
   Kim J.Y, 2016, BURDEN TUBERCULOSIS
   Kredo T, 2014, COCHRANE DB SYST REV, DOI 10.1002/14651858.CD007331.pub3
   Kruk ME, 2007, BJOG-INT J OBSTET GY, V114, P1253, DOI 10.1111/j.1471-0528.2007.01443.x
   Laveissière C, 1998, B WORLD HEALTH ORGAN, V76, P559
   Mahmud N, 2010, TECHNOL HEALTH CARE, V18, P137, DOI 10.3233/THC-2010-0576
   Martínez-González NA, 2015, HUM RESOUR HEALTH, V13, DOI 10.1186/s12960-015-0049-8
   Mbonye AK, 2008, T ROY SOC TROP MED H, V102, P685, DOI 10.1016/j.trstmh.2008.04.016
   McCord GC, 2013, B WORLD HEALTH ORGAN, V91, P244, DOI 10.2471/BLT.12.109660
   Mullan F, 2007, LANCET, V370, P2158, DOI 10.1016/S0140-6736(07)60785-5
   Munyaneza F, 2014, INT J HEALTH GEOGR, V13, DOI 10.1186/1476-072X-13-49
   Nash D, 2006, J URBAN HEALTH, V83, P231, DOI 10.1007/s11524-006-9029-6
   Nonvignon J, 2012, TROP MED INT HEALTH, V17, P951, DOI 10.1111/j.1365-3156.2012.03018.x
   Okello D, 2003, INT J TUBERC LUNG D, V7, pS72
   Onwujekwe O, 2007, ACTA TROP, V101, P95, DOI 10.1016/j.actatropica.2006.07.013
   Pallas SW, 2013, AM J PUBLIC HEALTH, V103, pE74, DOI 10.2105/AJPH.2012.301102
   Patouillard E., 2011, GHANA PLOS ONE, V6
   Penazzato M, 2014, JAIDS-J ACQ IMM DEF, V65, P414, DOI 10.1097/QAI.0000000000000024
   Polus S, 2015, REPROD HEALTH, V12, DOI 10.1186/s12978-015-0002-2
   Prinja S, 2014, PLOS ONE, V9, DOI 10.1371/journal.pone.0091781
   Prinja S, 2013, J TROP PEDIATRICS, V59, P489, DOI 10.1093/tropej/fmt057
   PRISMA, 2015, PRISMA TRANSP REP SH
   Puett C, 2013, HEALTH POLICY PLANN, V28, P386, DOI 10.1093/heapol/czs070
   RUEBUSH TK, 1994, AM J TROP MED HYG, V50, P85, DOI 10.4269/ajtmh.1994.50.85
   Sabin LL, 2012, PLOS ONE, V7, DOI 10.1371/journal.pone.0035560
   Sadruddin S, 2012, AM J TROP MED HYG, V87, P137, DOI 10.4269/ajtmh.2012.12-0242
   Sikaala CH, 2014, MALARIA J, V13, DOI 10.1186/1475-2875-13-225
   Sinanovic E, 2003, INT J TUBERC LUNG D, V7, pS56
   Sutherland T, 2009, INT J GYNECOL OBSTET, V104, P189, DOI 10.1016/j.ijgo.2008.10.011
   Tozan Y, 2009, AM J TROP MED HYG, V81, P305
   UNAIDS, 2016, FAST TRACK UPD INV N
   Vaughan K, 2015, HUM RESOUR HEALTH, V13, DOI 10.1186/s12960-015-0070-y
   W. K. Kellogg Foundation, 2004, LOG MOD DEV GUID
   WHO, CLASS HLTH WORK MAPP
   World Health Organization, 2008, 1 GLOB C TASK SHIFT
   Yan HJ, 2014, PLOS ONE, V9, DOI 10.1371/journal.pone.0103146
NR 75
TC 143
Z9 160
U1 0
U2 16
PU BMC
PI LONDON
PA CAMPUS, 4 CRINAN ST, LONDON N1 9XW, ENGLAND
SN 1478-4491
J9 HUM RESOUR HEALTH
JI Hum. Resour. Health
PD APR 13
PY 2017
VL 15
AR 29
DI 10.1186/s12960-017-0200-9
PG 13
WC Health Policy & Services; Industrial Relations & Labor
WE Social Science Citation Index (SSCI)
SC Health Care Sciences & Services; Business & Economics
GA ES6FC
UT WOS:000399640800001
PM 28407810
OA Green Published, gold
DA 2025-02-04
ER

PT J
AU García-Estrada, C
   Prada, CF
   Fernández-Rubio, C
   Rojo-Vázquez, F
   Balaña-Fouce, R
AF Garcia-Estrada, Carlos
   Fernandez Prada, Christopher
   Fernandez-Rubio, Celia
   Rojo-Vazquez, Francisco
   Balana-Fouce, Rafael
TI DNA topoisomerases in apicomplexan parasites: promising targets for drug
   discovery
SO PROCEEDINGS OF THE ROYAL SOCIETY B-BIOLOGICAL SCIENCES
LA English
DT Review
DE DNA topoisomerases; chemotherapy; apicomplexan protozoa; tropical
   diseases
ID PLASMODIUM-FALCIPARUM INVITRO; TOXOPLASMA-GONDII;
   CRYPTOSPORIDIUM-PARVUM; LEISHMANIA-DONOVANI; II TOPOISOMERASES; IB
   TOPOISOMERASE; GENE; MALARIA; MECHANISM; DOMAIN
AB The phylum Apicomplexa includes a large group of protozoan parasites responsible for a wide range of animal and human diseases. Destructive pathogens, such as Plasmodium falciparum and Plasmodium vivax, causative agents of human malaria, Cryptosporidium parvum, responsible of childhood diarrhoea, and Toxoplasma gondii, responsible for miscarriages and abortions in humans, are frequently associated with HIV immunosuppression in AIDS patients. The lack of effective vaccines, along with years of increasing pressure to eradicate outbreaks with the use of drugs, has favoured the formation of multidrug resistant strains in endemic areas. Almost all apicomplexan of medical interest contain two endosymbiotic organelles that contain their own mitochondrial and apicoplast DNA. Apicoplast is an attractive target for drug testing because in addition to harbouring singular metabolic pathways absent in the host, it also has its own transcription and translation machinery of bacterial origin. Accordingly, apicomplexan protozoa contain an interesting mixture of enzymes to unwind DNA from eukaryotic and prokaryotic origins. On the one hand, the main mechanism of DNA unwinding includes the scission of one-type I-or both DNA strands-type II eukaryotic topoisomerases, establishing transient covalent bonds with the scissile end. These enzymes are targeted by camptothecin and etoposide, respectively, two natural drugs whose semisynthetic derivatives are currently used in cancer chemotherapy. On the other hand, DNA gyrase is a bacterial-borne type II DNA topoisomerase that operates within the apicoplast and is effectively targeted by bacterial antibiotics like fluoroquinolones and aminocoumarins. The present review is an update on the new findings concerning topoisomerases in apicomplexan parasites and the role of these enzymes as targets for therapeutic agents.
C1 [Garcia-Estrada, Carlos; Fernandez Prada, Christopher; Fernandez-Rubio, Celia; Balana-Fouce, Rafael] Univ Leon, Dept Ciencias Biomed INTOXCAL, E-24071 Leon, Spain.
   [Rojo-Vazquez, Francisco] Univ Leon, Dept Sanidad Anim, E-24071 Leon, Spain.
C3 Universidad de Leon; Universidad de Leon
RP Balaña-Fouce, R (corresponding author), Univ Leon, Dept Ciencias Biomed INTOXCAL, Campus Vegazana S-N, E-24071 Leon, Spain.
EM rbalf@unileon.es
RI Fernandez-Prada, Christopher/W-5069-2019; Fdez. Rubio,
   Celia/L-8400-2014; Garcia-Estrada, Carlos/F-7932-2014; Balana-Fouce,
   Rafael/K-4890-2014
OI Fernandez-Prada, Christopher/0000-0003-4834-4956; Rojo Vazquez,
   Francisco A./0000-0001-5913-0131; Fdez. Rubio,
   Celia/0000-0001-5254-8121; Garcia-Estrada, Carlos/0000-0001-5617-9669;
   Balana-Fouce, Rafael/0000-0003-0418-6116
FU Ministerio de Ciencia e Innovation [AGL2003 06976/GAN,
   AGL200607420/GAN]; Junta de Castilla y Leon [Gr-238]; Tropical Diseases
   Network; Ministerio de Salud y Consumo from the Spanish Kingdom
FX This research was supported by Ministerio de Ciencia e Innovation
   (grants AGL2003 06976/GAN and AGL200607420/GAN), Gr-238 from Junta de
   Castilla y Leon and the Tropical Diseases Network (RICET) from
   Ministerio de Salud y Consumo from the Spanish Kingdom.
CR [Anonymous], 2000, IARC Monogr Eval Carcinog Risks Hum, V76, P175
   Aravind L, 1998, NUCLEIC ACIDS RES, V26, P4205, DOI 10.1093/nar/26.18.4205
   Auparakkitanon S, 2000, BIOCHEM BIOPH RES CO, V269, P406, DOI 10.1006/bbrc.2000.2305
   Balaña-Fouce R, 2006, DRUG DISCOV TODAY, V11, P733, DOI 10.1016/j.drudis.2006.06.014
   Bates AD, 2007, BIOCHEMISTRY-US, V46, P7929, DOI 10.1021/bi700789g
   Berger JM, 1996, NATURE, V379, P225, DOI 10.1038/379225a0
   BERGERAT A, 1994, J BIOL CHEM, V269, P27663
   Bjergbaek L, 2000, J BIOL CHEM, V275, P13041, DOI 10.1074/jbc.275.17.13041
   Bodley AL, 2003, P NATL ACAD SCI USA, V100, P7539, DOI 10.1073/pnas.1330762100
   Bodley AL, 1998, BIOCHEM PHARMACOL, V55, P709, DOI 10.1016/S0006-2952(97)00556-X
   Broccoli S, 1999, NUCLEIC ACIDS RES, V27, P2745, DOI 10.1093/nar/27.13.2745
   Burri C, 1996, PARASITOL TODAY, V12, P226, DOI 10.1016/0169-4758(96)10017-X
   Carter R, 2002, CLIN MICROBIOL REV, V15, P564, DOI 10.1128/CMR.15.4.564-594.2002
   Champoux JJ, 2001, ANNU REV BIOCHEM, V70, P369, DOI 10.1146/annurev.biochem.70.1.369
   Champoux JJ, 1998, PROG NUCLEIC ACID RE, V60, P111, DOI 10.1016/S0079-6603(08)60891-0
   Chappell CL, 2002, CURR OPIN INFECT DIS, V15, P523, DOI 10.1097/00001432-200210000-00012
   CHAVALITSHEWINKOON P, 1993, ANTIMICROB AGENTS CH, V37, P403, DOI 10.1128/AAC.37.3.403
   Chavalitshewinkoon Porntip, 1994, Southeast Asian Journal of Tropical Medicine and Public Health, V25, P32
   Chavalitshewinkoon-Petmitr Porntip, 2001, Southeast Asian Journal of Tropical Medicine and Public Health, V32, P733
   CHEESMAN S, 1994, NUCLEIC ACIDS RES, V22, P2547, DOI 10.1093/nar/22.13.2547
   Cheesman SJ, 2000, PARASITOL TODAY, V16, P277, DOI 10.1016/S0169-4758(00)01697-5
   CHRISTOPHER LJ, 1994, J EUKARYOT MICROBIOL, V41, pS28
   Commodaro AG, 2009, MEM I OSWALDO CRUZ, V104, P345, DOI 10.1590/S0074-02762009000200030
   Corbett KD, 2004, ANNU REV BIOPH BIOM, V33, P95, DOI 10.1146/annurev.biophys.33.110502.140357
   CRICK FHC, 1976, P NATL ACAD SCI USA, V73, P2639, DOI 10.1073/pnas.73.8.2639
   Cunningham D, 1998, LANCET, V352, P1413, DOI 10.1016/S0140-6736(98)02309-5
   da Silva RC, 2009, PARASITOL RES, V105, P893, DOI 10.1007/s00436-009-1526-6
   Dahl EL, 2008, TRENDS PARASITOL, V24, P279, DOI 10.1016/j.pt.2008.03.007
   Dahl EL, 2007, ANTIMICROB AGENTS CH, V51, P3485, DOI 10.1128/AAC.00527-07
   Dar MA, 2007, EUKARYOT CELL, V6, P398, DOI 10.1128/EC.00357-06
   DARPA P, 1988, P NATL ACAD SCI USA, V85, P2543, DOI 10.1073/pnas.85.8.2543
   DIVO AA, 1988, ANTIMICROB AGENTS CH, V32, P1182, DOI 10.1128/AAC.32.8.1182
   Dorny P, 2009, VET PARASITOL, V163, P196, DOI 10.1016/j.vetpar.2009.05.026
   Drlica K, 1999, CURR OPIN MICROBIOL, V2, P504, DOI 10.1016/S1369-5274(99)00008-9
   Eastman RT, 2009, NAT REV MICROBIOL, V7, P864, DOI 10.1038/nrmicro2239
   Fayer R, 2004, VET PARASITOL, V126, P37, DOI 10.1016/j.vetpar.2004.09.004
   Fichera ME, 1997, NATURE, V390, P407, DOI 10.1038/37132
   Fleige T, 2008, CURR DRUG TARGETS, V9, P948, DOI 10.2174/138945008786786073
   Forterre P, 2007, BIOCHIMIE, V89, P427, DOI 10.1016/j.biochi.2006.12.009
   FU S, 1991, PARASITOL TODAY, V7, P310, DOI 10.1016/0169-4758(91)90267-R
   Goodman CD, 2007, MOL BIOCHEM PARASIT, V152, P181, DOI 10.1016/j.molbiopara.2007.01.005
   Harb OS, 2004, EUKARYOT CELL, V3, P663, DOI 10.1128/EC.3.3.663-674.2004
   Huinink WTB, 1997, J CLIN ONCOL, V15, P2183, DOI 10.1200/JCO.1997.15.6.2183
   Iaccheri B, 2008, CLIN THER, V30, P2069, DOI 10.1016/j.clinthera.2008.10.021
   Jensen AD, 1996, EUR J BIOCHEM, V236, P389, DOI 10.1111/j.1432-1033.1996.00389.x
   Kelly JM, 2006, P NATL ACAD SCI USA, V103, P6706, DOI 10.1073/pnas.0510363103
   Khan AA, 1996, ANTIMICROB AGENTS CH, V40, P1855, DOI 10.1128/AAC.40.8.1855
   Khor V, 2005, MOL BIOCHEM PARASIT, V140, P107, DOI 10.1016/j.molbiopara.2004.12.013
   Kosek M, 2001, Lancet Infect Dis, V1, P262, DOI 10.1016/S1473-3099(01)00121-9
   Krause PJ, 2003, VECTOR-BORNE ZOONOT, V3, P45, DOI 10.1089/153036603765627451
   LOUIE AC, 1985, J CLIN ONCOL, V3, P562, DOI 10.1200/JCO.1985.3.4.562
   McFadden GI, 1999, TRENDS MICROBIOL, V7, P328, DOI 10.1016/S0966-842X(99)01547-4
   Mead JR, 2002, DRUG RESIST UPDATE, V5, P47, DOI 10.1016/S1368-7646(02)00011-0
   Meslin B, 2007, J INFECT DIS, V195, P1852, DOI 10.1086/518253
   Mita T, 2009, PARASITOL INT, V58, P201, DOI 10.1016/j.parint.2009.04.004
   Mo YY, 2000, J BIOL CHEM, V275, P41107, DOI 10.1074/jbc.M003135200
   Morrison DA, 2009, TRENDS PARASITOL, V25, P375, DOI 10.1016/j.pt.2009.05.010
   Mosier DA, 2000, ANN NY ACAD SCI, V916, P102, DOI 10.1111/j.1749-6632.2000.tb05279.x
   Ordóñez C, 2009, J BIOMED BIOTECHNOL, DOI 10.1155/2009/837608
   Peter BJ, 1998, CELL, V94, P819, DOI 10.1016/S0092-8674(00)81740-7
   Pizzolato JF, 2003, LANCET, V361, P2235, DOI 10.1016/S0140-6736(03)13780-4
   Pommier Y, 2003, MUTAT RES-FUND MOL M, V532, P173, DOI 10.1016/j.mrfmmm.2003.08.016
   Pommier Y, 2006, NAT REV CANCER, V6, P789, DOI 10.1038/nrc1977
   Ralph SA, 2004, NAT REV MICROBIOL, V2, P203, DOI 10.1038/nrmicro843
   Ram EVSR, 2007, MOL BIOCHEM PARASIT, V154, P30, DOI 10.1016/j.molbiopara.2007.04.001
   Redinbo MR, 1998, SCIENCE, V279, P1504, DOI 10.1126/science.279.5356.1504
   Redinbo MR, 2000, BIOCHEMISTRY-US, V39, P6832, DOI 10.1021/bi992690t
   REECE RJ, 1991, NUCLEIC ACIDS RES, V19, P1399, DOI 10.1093/nar/19.7.1399
   Reguera RM, 2006, BBA-GENE STRUCT EXPR, V1759, P117, DOI 10.1016/j.bbaexp.2006.03.006
   RIOU JF, 1986, BIOCHEMISTRY-US, V25, P1471, DOI 10.1021/bi00355a001
   SANTISTEBAN MS, 1994, PATHOL BIOL PARIS, V42, P863
   Shuman S, 1998, BBA-GENE STRUCT EXPR, V1400, P321, DOI 10.1016/S0167-4781(98)00144-4
   SLESAREV AI, 1993, NATURE, V364, P735, DOI 10.1038/364735a0
   Stewart L, 1997, J MOL BIOL, V269, P355, DOI 10.1006/jmbi.1997.1056
   Stewart L, 1998, SCIENCE, V279, P1534, DOI 10.1126/science.279.5356.1534
   Stewart L, 1996, J BIOL CHEM, V271, P7602, DOI 10.1074/jbc.271.13.7602
   Tenter AM, 2000, INT J PARASITOL, V30, P1217, DOI 10.1016/S0020-7519(00)00124-7
   Theodos CM, 1998, ANTIMICROB AGENTS CH, V42, P1959, DOI 10.1128/AAC.42.8.1959
   TOSH K, 1995, GENE, V163, P151, DOI 10.1016/0378-1119(95)00376-H
   Tosh K, 1999, EXP PARASITOL, V91, P126, DOI 10.1006/expr.1998.4362
   TZIPORI S, 1995, J INFECT DIS, V171, P1069, DOI 10.1093/infdis/171.4.1069-a
   Tzipori S, 2008, TRENDS PARASITOL, V24, P184, DOI 10.1016/j.pt.2008.01.002
   Vannier E, 2008, INFECT DIS CLIN N AM, V22, P469, DOI 10.1016/j.idc.2008.03.010
   Villa H, 2003, J BIOL CHEM, V278, P3521, DOI 10.1074/jbc.M203991200
   VOLOGODSKII AV, 1994, ANNU REV BIOPH BIOM, V23, P609, DOI 10.1146/annurev.bb.23.060194.003141
   WALL ME, 1966, J AM CHEM SOC, V88, P3888, DOI 10.1021/ja00968a057
   Wang JC, 2002, NAT REV MOL CELL BIO, V3, P430, DOI 10.1038/nrm831
   WANG JC, 1971, J MOL BIOL, V55, P523, DOI 10.1016/0022-2836(71)90334-2
   Wang JC, 1996, ANNU REV BIOCHEM, V65, P635, DOI 10.1146/annurev.bi.65.070196.003223
   Wei H, 2005, J BIOL CHEM, V280, P37041, DOI 10.1074/jbc.M506520200
   WEISS LM, 1993, J INFECT DIS, V168, P1289, DOI 10.1093/infdis/168.5.1289
   Weissig V, 1997, DNA CELL BIOL, V16, P1483, DOI 10.1089/dna.1997.16.1483
   WHITE JH, 1993, NUCLEIC ACIDS RES, V21, P3643, DOI 10.1093/nar/21.16.3643
   Winstanley P, 2006, ADV PARASIT, V61, P47, DOI 10.1016/S0065-308X(05)61002-0
   Woods KM, 1996, ANN TROP MED PARASIT, V90, P603, DOI 10.1080/00034983.1996.11813090
   Yang Z, 2001, J BIOL CHEM, V276, P677, DOI 10.1074/jbc.M007593200
   Zardi EM, 2005, CHEMOTHERAPY, V51, P193, DOI 10.1159/000086920
   Zhang HL, 2007, BIOCHIMIE, V89, P474, DOI 10.1016/j.biochi.2006.11.002
NR 98
TC 45
Z9 51
U1 2
U2 13
PU ROYAL SOC
PI LONDON
PA 6-9 CARLTON HOUSE TERRACE, LONDON SW1Y 5AG, ENGLAND
SN 0962-8452
EI 1471-2954
J9 P ROY SOC B-BIOL SCI
JI Proc. R. Soc. B-Biol. Sci.
PD JUN 22
PY 2010
VL 277
IS 1689
BP 1777
EP 1787
DI 10.1098/rspb.2009.2176
PG 11
WC Biology; Ecology; Evolutionary Biology
WE Science Citation Index Expanded (SCI-EXPANDED)
SC Life Sciences & Biomedicine - Other Topics; Environmental Sciences &
   Ecology; Evolutionary Biology
GA 593LM
UT WOS:000277456100001
PM 20200034
OA Green Published, Bronze
DA 2025-02-04
ER

PT J
AU Ewing, AC
   Davis, NL
   Kayira, D
   Hosseinipour, MC
   van der Horst, C
   Jamieson, DJ
   Kourtis, AP
   Adair, L
   Ahmed, Y
   Ait-Khaled, M
   Albrecht, S
   Bangdiwala, S
   Bayer, R
   Bentley, M
   Bramson, B
   Bobrow, E
   Boyle, N
   Butera, S
   Chasela, C
   Chavula, C
   Chimerang'ambe, J
   Chigwenembe, M
   Chikasema, M
   Chikhungu, N
   Chilongozi, D
   Chiudzu, G
   Chome, L
   Cole, A
   Corbett, A
   Corneli, A
   Davis, N
   Dow, A
   Duerr, A
   Eliya, H
   Ellington, S
   Eron, J
   Farr, S
   Ferguson, YO
   Fiscus, S
   Flax, V
   Fokar, A
   Galvin, S
   Guay, L
   Heilig, C
   Hoffman, I
   Hooten, E
   Hos-Seinipour, M
   Hudgens, M
   Hurst, S
   Hyde, L
   Jamieson, D
   Joaki, G
   Jones, D
   Jordan-Bell, E
   Kacheche, Z
   Kamanga, E
   Kamanga, G
   Kampani, C
   Kamthunzi, P
   Kamwendo, D
   Kanyama, C
   Kashuba, A
   Kathyola, D
   Kayira, D
   Kazembe, P
   King, CC
   Knight, R
   Kourtis, AP
   Krysiak, R
   Kumwenda, J
   Lee, H
   Loeliger, E
   Long, D
   Luhanga, M
   Madhlopa, V
   Majawa, M
   Maida, A
   Marcus, C
   Martinson, F
   Thoofer, N
   Matiki, C
   Mayers, D
   Mayuni, I
   McDonough, M
   Meme, J
   Merry, C
   Mita, K
   Mkomawanthu, C
   Mndala, G
   Mndala, I
   Moses, A
   Msika, A
   Msungama, W
   Mtimuni, B
   Muita, J
   Mumba, N
   Musis, B
   Mwansambo, C
   Mwapasa, G
   Nkhoma, J
   Parker, M
   Pendame, R
   Piwoz, E
   Raines, B
   Ramdas, Z
   Rublein, J
   Ryan, M
   Sanne, I
   Sellers, C
   Shugars, D
   Sichali, D
   Snowden, W
   Soko, A
   Spensley, A
   Steens, JM
   Tegha, G
   Tembo, M
   Thomas, R
   Tien, HC
   Tohill, B
   Van der Horst, C
   Waalberg, E
   Widen, E
   Wiener, J
   Wilfert, C
   Wiyo, P
   Zgambo, I
   Zimba, C
AF Ewing, Alexander C.
   Davis, Nicole L.
   Kayira, Dumbani
   Hosseinipour, Mina C.
   van der Horst, Charles
   Jamieson, Denise J.
   Kourtis, Athena P.
   Adair, Linda
   Ahmed, Yusuf
   Ait-Khaled, Mounir
   Albrecht, Sandra
   Bangdiwala, Shrikant
   Bayer, Ronald
   Bentley, Margaret
   Bramson, Brian
   Bobrow, Emily
   Boyle, Nicola
   Butera, Sal
   Chasela, Charles
   Chavula, Charity
   Chimerang'ambe, Joseph
   Chigwenembe, Maggie
   Chikasema, Maria
   Chikhungu, Norah
   Chilongozi, David
   Chiudzu, Grace
   Chome, Lenesi
   Cole, Anne
   Corbett, Amanda
   Corneli, Amy
   Davis, Nicole
   Dow, Anna
   Duerr, Ann
   Eliya, Henry
   Ellington, Sascha
   Eron, Joseph
   Farr, Sherry
   Ferguson, Yvonne Owens
   Fiscus, Susan
   Flax, Valerie
   Fokar, Ali
   Galvin, Shannon
   Guay, Laura
   Heilig, Chad
   Hoffman, Irving
   Hooten, Elizabeth
   Hos-Seinipour, Mina
   Hudgens, Michael
   Hurst, Stacy
   Hyde, Lisa
   Jamieson, Denise
   Joaki, George
   Jones, David
   Jordan-Bell, Elizabeth
   Kacheche, Zebrone
   Kamanga, Esmie
   Kamanga, Gift
   Kampani, Coxcilly
   Kamthunzi, Portia
   Kamwendo, Deborah
   Kanyama, Cecilia
   Kashuba, Angela
   Kathyola, Damson
   Kayira, Dumbani
   Kazembe, Peter
   King, Caroline C.
   Knight, Rodney
   Kourtis, Athena P.
   Krysiak, Robert
   Kumwenda, Jacob
   Lee, Hana
   Loeliger, Edde
   Long, Dustin
   Luhanga, Misheck
   Madhlopa, Victor
   Majawa, Maganizo
   Maida, Alice
   Marcus, Cheryl
   Martinson, Francis
   Thoofer, Navdeep
   Matiki, Chrissie
   Mayers, Douglas
   Mayuni, Isabel
   McDonough, Marita
   Meme, Joyce
   Merry, Ceppie
   Mita, Khama
   Mkomawanthu, Chimwemwe
   Mndala, Gertrude
   Mndala, Ibrahim
   Moses, Agnes
   Msika, Albans
   Msungama, Wezi
   Mtimuni, Beatrice
   Muita, Jane
   Mumba, Noel
   Musis, Bonface
   Mwansambo, Charles
   Mwapasa, Gerald
   Nkhoma, Jacqueline
   Parker, Megan
   Pendame, Richard
   Piwoz, Ellen
   Raines, Byron
   Ramdas, Zane
   Rublein, John
   Ryan, Mairin
   Sanne, Ian
   Sellers, Christopher
   Shugars, Diane
   Sichali, Dorothy
   Snowden, Wendy
   Soko, Alice
   Spensley, Allison
   Steens, Jean-Marc
   Tegha, Gerald
   Tembo, Martin
   Thomas, Roshan
   Tien, Hsiao-Chuan
   Tohill, Beth
   Van der Horst, Charles
   Waalberg, Esther
   Widen, Elizabeth
   Wiener, Jeffrey
   Wilfert, Cathy
   Wiyo, Patricia
   Zgambo, Innocent
   Zimba, Chifundo
CA Breastfeeding Antiretrovirals And
TI Prescription of Antibacterial Drugs for HIV-Exposed, Uninfected Infants,
   Malawi, 2004-2010
SO EMERGING INFECTIOUS DISEASES
LA English
DT Article
ID COTRIMOXAZOLE PROPHYLAXIS; OPPORTUNISTIC INFECTIONS; CLINICAL OVERLAP;
   DOUBLE-BLIND; VIRAL LOAD; 1ST YEAR; CHILDREN; MALARIA; ANTIRETROVIRALS;
   POPULATION
AB Antimicrobial drug resistance is a serious health hazard driven by overuse. Administration of antimicrobial drugs to HIV-exposed, uninfected infants, a population that is growing and at high risk for infection, is poorly studied. We therefore analyzed factors associated with antibacterial drug administration to HIV-exposed, uninfected infants during their first year of life. Our study population was 2,152 HIV-exposed, uninfected infants enrolled in the Breastfeeding, Antiretrovirals and Nutrition Study in Lilongwe, Malawi, during 2004-2010. All infants were breastfed through 28 weeks of age. Antibacterial drugs were prescribed frequently (to 80% of infants), and most (67%) of the 5,329 prescriptions were for respiratory indications. Most commonly prescribed were penicillins (43%) and sulfonamides (23%). Factors associated with lower hazard for antibacterial drug prescription included receipt of cotrimoxazole preventive therapy, receipt of antiretroviral drugs, and increased age. Thus, cotrimoxazole preventive therapy may lead to fewer prescriptions for antibacterial drugs for these infants.
C1 [Ewing, Alexander C.; Davis, Nicole L.; Jamieson, Denise J.; Kourtis, Athena P.] Ctr Dis Control & Prevent, Atlanta, GA USA.
   [Kayira, Dumbani] Univ North Carolina Project, Lilongwe, Malawi.
   [Hosseinipour, Mina C.; van der Horst, Charles] Univ N Carolina, Chapel Hill, NC USA.
C3 Centers for Disease Control & Prevention - USA; University of North
   Carolina; University of North Carolina Chapel Hill
RP Ewing, AC (corresponding author), Ctr Dis Control & Prevent, 4770 Buford Hwy,Mailstop F74, Chamblee, GA 30341 USA.
EM yhy4@cdc.gov
RI Eron, Joseph/AES-1640-2022; Krysiak, Robert/IQV-2889-2023; Kayira,
   Dumbani/I-4449-2019; Widen, Elizabeth/AGN-7763-2022; Sanne,
   Ian/ABH-2231-2020
OI Davis, Nicole/0000-0002-0070-6826; Jamieson, Denise/0000-0003-2597-1201;
   Widen, Elizabeth/0000-0002-9574-6109
FU Prevention Research Centers Special Interest Project of CDC [SIP 13-01
   U48-CCU409660-09, SIP 26-04 U48-DP000059-01, SIP 22-09 U48-DP001944-01];
   National Institute of Allergy and Infectious Diseases; University of
   North Carolina Center for AIDS Research [P30-AI50410]; Carolina
   Population Center [R24 HD050924]; National Institutes of Health Fogarty
   International Program (AIDS International Training and Research Program)
   [D43 TW001039]; National Institutes of Health Fogarty International
   Program (Scholars and Fellows Program) [R24 TW007988]; National
   Institutes of Health Fogarty International Program (American Recovery
   and Reinvestment Act); Bill and Melinda Gates Foundation [OPP53107];
   Elizabeth Glaser Pediatric AIDS Foundation; United Nations Children's
   Fund; World Food Program; Malawi Ministry of Health and Population;
   Johnson Johnson; US Agency for International Development
FX The BAN study was supported by grants from the Prevention Research
   Centers Special Interest Project of CDC (SIP 13-01 U48-CCU409660-09, SIP
   26-04 U48-DP000059-01, and SIP 22-09 U48-DP001944-01); the National
   Institute of Allergy and Infectious Diseases; the University of North
   Carolina Center for AIDS Research (P30-AI50410); the Carolina Population
   Center (R24 HD050924); the National Institutes of Health Fogarty
   International Programs (AIDS International Training and Research Program
   [D43 TW001039] and the Scholars and Fellows Program [R24 TW007988]; the
   American Recovery and Reinvestment Act); and the Bill and Melinda Gates
   Foundation (grant no. OPP53107).The ARV drugs used in the BAN study were
   donated by Abbott Laboratories, GlaxoSmithKline, Boehringer Ingelheim,
   Roche Pharmaceuticals, and Bristol-Myers Squibb. The Call to Action
   PMTCT program was supported by the Elizabeth Glaser Pediatric AIDS
   Foundation, the United Nations Children's Fund, the World Food Program,
   the Malawi Ministry of Health and Population, Johnson & Johnson, and the
   US Agency for International Development.
CR Afran L, 2014, CLIN EXP IMMUNOL, V176, P11, DOI 10.1111/cei.12251
   Allen LH, 2015, AM J CLIN NUTR, V102, P1468, DOI 10.3945/ajcn.114.105106
   Anderson H, 2017, J PAEDIATR CHILD H, V53, P942, DOI 10.1111/jpc.13616
   [Anonymous], BREASTF COUNS TRAIN
   Bar-Zen N, 2015, LANCET INFECT DIS, V15, P422, DOI 10.1016/S1473-3099(14)71060-6
   Ben-Shimol S, 2014, CLIN INFECT DIS, V59, P1724, DOI 10.1093/cid/ciu683
   Berkley JA, 2016, LANCET GLOB HEALTH, V4, pE464, DOI 10.1016/S2214-109X(16)30096-1
   Chasela CS, 2010, NEW ENGL J MED, V362, P2271, DOI 10.1056/NEJMoa0911486
   Chikowe I, 2018, AM J TROP MED HYG, V99, P233, DOI 10.4269/ajtmh.18-0003
   Chintu C, 2004, LANCET, V364, P1865, DOI 10.1016/S0140-6736(04)17442-4
   Church JA, 2015, LANCET INFECT DIS, V15, P327, DOI 10.1016/S1473-3099(14)71011-4
   Davis NL, 2017, CLIN INFECT DIS, V65, P575, DOI 10.1093/cid/cix367
   Davis NL, 2015, CLIN INFECT DIS, V61, P368, DOI 10.1093/cid/civ309
   Dekker ARJ, 2017, FAM PRACT, V34, P169, DOI 10.1093/fampra/cmw125
   English M, 1996, T ROY SOC TROP MED H, V90, P658, DOI 10.1016/S0035-9203(96)90423-X
   Ewing AC, 2017, AIDS, V31, P2455, DOI 10.1097/QAD.0000000000001641
   Falagas ME, 2007, RESP MED, V101, P1845, DOI 10.1016/j.rmed.2007.04.011
   Filteau S, 2009, TROP MED INT HEALTH, V14, P276, DOI 10.1111/j.1365-3156.2009.02220.x
   Flax VL, 2014, AM J CLIN NUTR, V99, P950, DOI 10.3945/ajcn.113.073833
   Fleming-Dutra KE, 2016, JAMA-J AM MED ASSOC, V315, P1864, DOI 10.1001/jama.2016.4151
   Napolitano L. M., 2009, Morbidity and Mortality Weekly Report, V58, P749
   Grijalva CG, 2009, JAMA-J AM MED ASSOC, V302, P758, DOI 10.1001/jama.2009.1163
   Grimwade K, 2006, COCHRANE DB SYST REV, DOI 10.1002/14651858.CD003508.pub2
   Isturiz RE, 2015, INFECT CONT HOSP EP, V21, P394
   Johansson EW, 2016, MALARIA J, V15, DOI 10.1186/s12936-016-1439-7
   Kabaghe AN, 2017, MALARIA J, V16, DOI 10.1186/s12936-017-2066-7
   Kinlaw AC, 2017, PEDIATRICS, V140, DOI 10.1542/peds.2017-0441
   Kourtis AP, 2013, AIDS, V27, P749, DOI 10.1097/QAD.0b013e32835ca29f
   Lambert L, 2017, FRONT IMMUNOL, V8, DOI 10.3389/fimmu.2017.01570
   Laxminarayan R, 2016, LANCET, V387, P168, DOI 10.1016/S0140-6736(15)00474-2
   Malawi Ministry of Health, 2009, MAL STAND TREATM GUI
   Maragakis LL, 2008, EXPERT REV ANTI-INFE, V6, P751, DOI 10.1586/14787210.6.5.751
   McCollum ED, 2017, PLOS ONE, V12, DOI 10.1371/journal.pone.0168209
   Mellors JW, 1997, ANN INTERN MED, V126, P946, DOI 10.7326/0003-4819-126-12-199706150-00003
   Mermin J, 2004, LANCET, V364, P1428, DOI 10.1016/S0140-6736(04)17225-5
   Murphy R, 2014, INT J OBESITY, V38, P1115, DOI 10.1038/ijo.2013.218
   Neidell MJ, 2012, CLIN INFECT DIS, V55, P807, DOI 10.1093/cid/cis552
   Schneider-Lindner V, 2011, J ANTIMICROB CHEMOTH, V66, P424, DOI 10.1093/jac/dkq452
   Shaw SY, 2010, AM J GASTROENTEROL, V105, P2687, DOI 10.1038/ajg.2010.398
   Stam J, 2012, ACTA PAEDIATR, V101, P929, DOI 10.1111/j.1651-2227.2012.02728.x
   Tregoning JS, 2010, CLIN MICROBIOL REV, V23, P74, DOI 10.1128/CMR.00032-09
   Ukwaja KN, 2011, J INFECT DEV COUNTR, V5, P199, DOI 10.3855/jidc.945
   Van Boeckel TP, 2014, LANCET INFECT DIS, V14, P742, DOI 10.1016/S1473-3099(14)70780-7
   van der Horst C, 2009, CONTEMP CLIN TRIALS, V30, P24, DOI 10.1016/j.cct.2008.09.001
   Woolhouse M, 2016, J GLOB HEALTH, V6, DOI 10.7189/jogh.06.010306
   World Health Organization, 2014, ANT RES GLOB REP SUR, P69
   World Health Organization, 2009, GLOB TUB CONTR EP ST, P7
NR 47
TC 4
Z9 4
U1 1
U2 2
PU CENTERS  DISEASE CONTROL & PREVENTION
PI ATLANTA
PA 1600 CLIFTON RD, ATLANTA, GA 30333 USA
SN 1080-6040
EI 1080-6059
J9 EMERG INFECT DIS
JI Emerg. Infect. Dis
PD JAN
PY 2019
VL 25
IS 1
BP 102
EP 111
DI 10.3201/eid2501.180782
PG 10
WC Immunology; Infectious Diseases
WE Science Citation Index Expanded (SCI-EXPANDED)
SC Immunology; Infectious Diseases
GA HE6TK
UT WOS:000453546600012
PM 30561313
OA Green Published, Green Submitted, gold
DA 2025-02-04
ER

PT J
AU Hotez, PJ
   Bottazzi, ME
   Franco-Paredes, C
   Ault, SK
   Periago, MR
AF Hotez, Peter J.
   Bottazzi, Maria Elena
   Franco-Paredes, Carlos
   Ault, Steven K.
   Periago, Mirta Roses
TI The Neglected Tropical Diseases of Latin America and the Caribbean: A
   Review of Disease Burden and Distribution and a Roadmap for Control and
   Elimination
SO PLOS NEGLECTED TROPICAL DISEASES
LA English
DT Review
ID TRANSMITTED HELMINTH INFECTIONS; RISK-FACTORS; CHAGAS-DISEASE; LYMPHATIC
   FILARIASIS; HOOKWORM INFECTION; RURAL-COMMUNITY; HEALTH; POPULATIONS;
   MALARIA; BRAZIL
AB The neglected tropical diseases (NTDs) represent some of the most common infections of the poorest people living in the Latin American and Caribbean region (LAC). Because they primarily afflict the disenfranchised poor as well as selected indigenous populations and people of African descent, the NTDs in LAC are largely forgotten diseases even though their collective disease burden may exceed better known conditions such as of HIV/AIDS, tuberculosis, or malaria. Based on their prevalence and healthy life years lost from disability, hookworm infection, other soil-transmitted helminth infections, and Chagas disease are the most important NTDs in LAC, followed by dengue, schistosomiasis, leishmaniasis, trachoma, leprosy, and lymphatic filariasis. On the other hand, for some important NTDs, such as leptospirosis and cysticercosis, complete disease burden estimates are not available. The NTDs in LAC geographically concentrate in 11 different sub-regions, each with a distinctive human and environmental ecology. In the coming years, schistosomiasis could be eliminated in the Caribbean and transmission of lymphatic filariasis and onchocerciasis could be eliminated in Latin America. However, the highest disease burden NTDs, such as Chagas disease, soil-transmitted helminth infections, and hookworm and schistosomiasis co-infections, may first require scale-up of existing resources or the development of new control tools in order to achieve control or elimination. Ultimately, the roadmap for the control and elimination of the more widespread NTDs will require an inter-sectoral approach that bridges public health, social services, and environmental interventions.
C1 [Hotez, Peter J.; Bottazzi, Maria Elena] George Washington Univ, Dept Microbiol Immunol & Trop Med, Washington, DC 20052 USA.
   [Hotez, Peter J.; Bottazzi, Maria Elena] Sabin Vaccine Inst, Washington, DC USA.
   [Franco-Paredes, Carlos] Hosp Infantil Mexico Dr Federico Gomez, Mexico City, DF, Mexico.
   [Franco-Paredes, Carlos] Emory Univ, Dept Med, Atlanta, GA 30322 USA.
   [Ault, Steven K.; Periago, Mirta Roses] WHO, PAHO, Washington, DC USA.
C3 George Washington University; Hospital Infantil de Mexico Federico
   Gomez; Emory University; Pan American Health Organization; World Health
   Organization
RP Hotez, PJ (corresponding author), George Washington Univ, Dept Microbiol Immunol & Trop Med, Washington, DC 20052 USA.
EM mtmpjh@gwumc.edu; aultstev@paho.org
RI Hotez, Peter/L-9546-2015; Franco-Paredes, Carlos/R-4226-2019; Ault,
   Steven/AAT-7705-2021; Franco-Paredes, Carlos/GRR-3214-2022
OI Hotez, Peter/0000-0001-8770-1042; Bottazzi, Maria
   Elena/0000-0002-8429-0476; Franco-Paredes, Carlos/0000-0001-8757-643X
FU Human Hookworm Vaccine Initiative; Global Health Institute of Emory
   University; WHO Department of NTDs
FX PJH and MEB are supported by the Human Hookworm Vaccine Initiative of
   the Sabin Vaccine Institute with funding from the Bill & Melinda Gates
   Foundation. We would like to thank Drs. Simon Brooker (London School of
   Hygiene and Tropical Medicine) and Jurg Utzinger (Swiss Tropical
   Institute) for sharing some of their unpublished or Web access data on
   STH infections and schistosomiasis, respectively. CFP is supported by
   the Global Health Institute of Emory University and would like to
   acknowledge the contribution of Dr. Jose Ignacio Santos (Hospital
   Infantil de Mexico, Federico Gomez), who has contributed to some
   concepts discussed in this paper. SKA would like to acknowledge the
   contributions of Drs. John P. Ehrenberg (WHO/WPRO), Patrick Lammie and
   Mark Eberhard (CDC), and Lorenzo Savioli and his team at the WHO
   Department of NTDs whose work, visions, ideas, and conversations have
   contributed to the development of this paper.
CR Ahmed AOA, 2004, LANCET INFECT DIS, V4, P566, DOI 10.1016/S1473-3099(04)01131-4
   Alvar J, 2006, TRENDS PARASITOL, V22, P552, DOI 10.1016/j.pt.2006.09.004
   [Anonymous], 2006, Wkly Epidemiol Rec, V81, P221
   [Anonymous], 2008, Wkly Epidemiol Rec, V83, P105
   [Anonymous], 2007, Wkly Epidemiol Rec, V82, P197
   [Anonymous], WEEKLY EPIDEMIOLOGIC
   [Anonymous], 2002, WHO TECH REP SER, V905, P1
   Attaran A, 2006, LANCET, V368, P1768, DOI 10.1016/S0140-6736(06)69730-4
   Ault SK, 2008, ANN NY ACAD SCI, V1136, P64, DOI 10.1196/annals.1425.033
   Ault SK, 2007, MEM I OSWALDO CRUZ, V102, P99, DOI 10.1590/S0074-02762007005000094
   Baker MC, 2007, INT J HEALTH PLAN M, V22, P337, DOI 10.1002/hpm.900
   Belizán JM, 2007, LANCET, V370, P1599, DOI 10.1016/S0140-6736(07)61673-0
   Beltrame A., 2002, Parassitologia (Rome), V44, P137
   Bern C, 1999, CLIN INFECT DIS, V29, P1203, DOI 10.1086/313470
   Bethony J, 2006, LANCET, V367, P1521, DOI 10.1016/S0140-6736(06)68653-4
   Beyrer C, 2007, LANCET, V370, P619, DOI 10.1016/S0140-6736(07)61301-4
   Blaise J, 2007, REV SCI TECH OIE, V26, P741, DOI 10.20506/rst.26.3.1780
   Brooker S, 2007, T ROY SOC TROP MED H, V101, P146, DOI 10.1016/j.trstmh.2006.05.012
   Carrique-Mas J, 2001, ACTA TROP, V80, P229, DOI 10.1016/S0001-706X(01)00161-9
   Casapía M, 2006, INT J PARASITOL, V36, P741, DOI 10.1016/j.ijpara.2006.03.004
   Chiodo P, 2006, MEM I OSWALDO CRUZ, V101, P397, DOI 10.1590/S0074-02762006000400009
   Chitsulo L, 2000, ACTA TROP, V77, P41, DOI 10.1016/S0001-706X(00)00122-4
   Da Silva CV, 2005, SCAND J INFECT DIS, V37, P211, DOI 10.1080/00365540410020875
   de Silva NR, 2003, TRENDS PARASITOL, V19, P547, DOI 10.1016/j.pt.2003.10.002
   *DEP INT DEV, 2007, COUNTR PROF LAT AM
   Diemert DJ, 2008, CLIN INFECT DIS, V46, P282, DOI 10.1086/524070
   do Amaral RS, 2006, MEM I OSWALDO CRUZ, V101, P79, DOI 10.1590/S0074-02762006000900012
   Durrheim DN, 2004, TROP MED INT HEALTH, V9, P843, DOI 10.1111/j.1365-3156.2004.01287.x
   Ehrenberg JP, 2005, BMC PUBLIC HEALTH, V5, DOI 10.1186/1471-2458-5-119
   Farmer P, 2007, CAD SAUDE PUBLICA, V23, pS7, DOI 10.1590/S0102-311X2007001300002
   Fleming FM, 2006, TROP MED INT HEALTH, V11, P56, DOI 10.1111/j.1365-3156.2005.01541.x
   Fontbonne A, 2001, Cad Saude Publica, V17, P367, DOI 10.1590/S0102-311X2001000200011
   Franco-Paredes Carlos, 2007, BMC Int Health Hum Rights, V7, P7, DOI 10.1186/1472-698X-7-7
   Franco-Paredes C, 2007, BMC PUBLIC HEALTH, V7, DOI 10.1186/1471-2458-7-11
   Gürtler RE, 2007, P NATL ACAD SCI USA, V104, P16194, DOI 10.1073/pnas.0700863104
   Holveck JC, 2007, BMC PUBLIC HEALTH, V7, DOI 10.1186/1471-2458-7-6
   Hotez PJ, 2008, EXPERT REV VACCINES, V7, P745, DOI 10.1586/14760584.7.6.745
   Hotez PJ, 2007, NEW ENGL J MED, V357, P1018, DOI 10.1056/NEJMra064142
   Hotez PJ, 2006, VACCINE, V24, P5787, DOI 10.1016/j.vaccine.2006.05.008
   Hotez PJ, 2006, PLOS MED, V3, P576, DOI 10.1371/journal.pmed.0030102
   Hotez PJ, 2008, PLOS NEGLECT TROP D, V2, DOI 10.1371/journal.pntd.0000239
   Hotez PJ, 2008, PLOS NEGLECT TROP D, V2, DOI 10.1371/journal.pntd.0000177
   Hunt P, 2006, T ROY SOC TROP MED H, V100, P603, DOI 10.1016/j.trstmh.2006.03.001
   Keiser J, 2007, TRENDS PARASITOL, V23, P555, DOI 10.1016/j.pt.2007.07.012
   Labiano-Abello N, 1999, MEM I OSWALDO CRUZ, V94, P583, DOI 10.1590/S0074-02761999000500003
[truncated: 3,507,606 more chars]
