# Supplementary material for: Unraveling the HIV-malaria interactions: a bibliometric analysis of global research trends and emerging insights
Source: Front Microbiol. 2025 Aug 29;16:1622769. doi: 10.3389/fmicb.2025.1622769 (PMC12426043; doi:10.3389/fmicb.2025.1622769)
Supplement: Supplementary file 1 [file Data_Sheet_1.ZIP › Supplementary Material S2 Raw data/download_3001-3500.txt]

FN Clarivate Analytics Web of Science
VR 1.0
PT J
AU Juwah, AI
   Nlemadim, A
   Kaine, W
AF Juwah, AI
   Nlemadim, A
   Kaine, W
TI Clinical presentation of severe anemia in pediatric patients with sickle
   cell anemia seen in Enugu, Nigeria
SO AMERICAN JOURNAL OF HEMATOLOGY
LA English
DT Article
DE sickle cell anemia; severe anemia; malaria; Nigeria
ID FALCIPARUM-MALARIA; CHILDREN; HIV
AB Anemia is a major cause of morbidity and mortality among patients with sickle cell anemia. In this study, 108 episodes of severe anemia were prospectively evaluated in 108 patients with hemoglobin SS disease attending the pediatric sickle cell clinic of the University of Nigeria Teaching Hospital, Enugu, Nigeria. Young children between the ages of 2 and 4 years were found to be at the greatest risk of developing anemic crises (severe anemia). There was a gradual but progressive decline in the incidence of severe anemia in the age range 8-16 years old. Upper respiratory tract infections are the most commonly associated infections in patients with severe anemia. Others included malaria, septicemia, urinary tract infection, acute chest syndrome, and osteomyelitis. Their role in precipitating episodes of severe anemia among the patients studied could not be fully evaluated. Pallor, jaundice, and fever were the most commonly encountered symptoms in patients with severe anemia on admission. About half of the parents/guardians failed to notice severe anemia among the patients studied, perhaps due to the dark color of the African skin. Caregivers need to be educated on how to recognize anemia,among patients with sickle cell anemia when they develop febrile episodes. (C) 2003 Wiley-Liss, Inc.
C1 Univ Nigeria, Teaching Hosp, Dept Pediat, Enugu, Nigeria.
   Univ Nigeria, Teaching Hosp, Dept Lab Med, Enugu, Nigeria.
C3 University of Nigeria; University of Nigeria
EM anthonyjuwah@doctors.org.uk
CR Adewole T A, 1999, West Afr J Med, V18, P160
   AKINYANJU O, 1987, ANN TROP PAEDIATR, V7, P181, DOI 10.1080/02724936.1987.11748503
   AKINYANJU OO, 1989, ANN NY ACAD SCI, V565, P126, DOI 10.1111/j.1749-6632.1989.tb24159.x
   [Anonymous], REP GLOB HIV AIDS EP
   Archibald R. G., 1926, Transactions of the Royal Society of Tropical Medicine and Hygiene, V19, P389, DOI 10.1016/S0035-9203(26)90485-9
   DUROSINMI MA, 1995, SOC SCI MED, V41, P433, DOI 10.1016/0277-9536(94)00361-V
   Ekvall H, 2001, T ROY SOC TROP MED H, V95, P611, DOI 10.1016/S0035-9203(01)90095-1
   Emodi IJ, 1998, J TROP PEDIATRICS, V44, P73, DOI 10.1093/tropej/44.2.73
   ERLANDSON ME, 1960, PEDIATRICS, V25, P629
   FAGBULE D, 1987, Nigerian Journal of Paediatrics, V14, P1
   Fleming AF, 1997, TRANSFUS SCI, V18, P167
   Herrick J. B., 1910, Arch Intern Med, VVI, P517, DOI DOI 10.1001/ARCHINTE.1910.00050330050003
   KAINE WN, 1983, J TROP PEDIATRICS, V29, P104, DOI 10.1093/tropej/29.2.104
   KAINE WN, 1982, E AFR MED J, V59, P742
   Lewis S, 1991, Practical haematology, V7, P54
   Menendez C, 2000, PARASITOL TODAY, V16, P469, DOI 10.1016/S0169-4758(00)01774-9
   Neonato MG, 2000, EUR J HAEMATOL, V65, P155, DOI 10.1034/j.1600-0609.2000.90210.x
   NWOKOLO C, 1960, West Afr Med J, V9, P194
   OKUONGHAE HO, 1992, J TROP PEDIATRICS, V38, P83, DOI 10.1093/tropej/38.2.83
   PHILLIPS RE, 1992, BAILLIERE CLIN HAEM, V5, P315, DOI 10.1016/S0950-3536(11)80022-3
   Sergeant G R., 1992, Sickle cell Disease, V2nd
   Serjeant GR, 2001, BRIT J HAEMATOL, V112, P3, DOI 10.1046/j.1365-2141.2001.02557.x
NR 22
TC 15
Z9 15
U1 0
U2 10
PU WILEY
PI HOBOKEN
PA 111 RIVER ST, HOBOKEN 07030-5774, NJ USA
SN 0361-8609
EI 1096-8652
J9 AM J HEMATOL
JI Am. J. Hematol.
PD MAR
PY 2003
VL 72
IS 3
BP 185
EP 191
DI 10.1002/ajh.10285
PG 7
WC Hematology
WE Science Citation Index Expanded (SCI-EXPANDED)
SC Hematology
GA 650YR
UT WOS:000181292800006
PM 12605390
DA 2025-02-04
ER

PT J
AU Scott-Taylor, TH
   Dalgleish, AG
AF Scott-Taylor, TH
   Dalgleish, AG
TI DNA vaccines
SO EXPERT OPINION ON INVESTIGATIONAL DRUGS
LA English
DT Review
DE applications; clinical trials; DNA vaccines; diseases; mechanisms of
   action; review
ID CYTOTOXIC T-LYMPHOCYTES; ALLOGENEIC HISTOCOMPATIBILITY ANTIGEN; DIRECT
   GENE-TRANSFER; PLASMID DNA; IMMUNE-RESPONSE; IN-VIVO; PHASE-I;
   IMMUNIZATION; VACCINATION; VIRUS
AB The premise that DNA coding for antigens produces proteins to stimulate the immune system when inoculated directly into muscle tissues, has the immense attractions of simplicity, versatility and economy. When other vaccination approaches are experiencing practical problems, meeting such challenges as AIDS and malaria, considerable attention has focused on DNA vaccines with entire conferences and a flood of commercial companies devoted to exploring the possibilities. A number of clinical trials for both infectious diseases and cancer have already commenced, even though a number of major issues have to be resolved.
C1 St George Hosp, Sch Med, Dept Oncol, London SW17 0RE, England.
C3 City St Georges, University of London
RP St George Hosp, Sch Med, Dept Oncol, London SW17 0RE, England.
RI Dalgleish, Angus/AAZ-4450-2020
CR Anderson ED, 1996, MOL MAR BIOL BIOTECH, V5, P114
   Barnett SW, 1997, VACCINE, V15, P869, DOI 10.1016/S0264-410X(96)00264-2
   BARRY MA, 1995, NATURE, V377, P632, DOI 10.1038/377632a0
   Broide D, 1998, J IMMUNOL, V161, P7054
   Calarota S, 1998, LANCET, V351, P1320, DOI 10.1016/S0140-6736(97)09440-3
   Casares S, 1997, J EXP MED, V186, P1481, DOI 10.1084/jem.186.9.1481
   Chow YH, 1997, J VIROL, V71, P169, DOI 10.1128/JVI.71.1.169-178.1997
   Corey L, 1999, JAMA-J AM MED ASSOC, V282, P331, DOI 10.1001/jama.282.4.331
   Corr M, 1997, SPRINGER SEMIN IMMUN, V19, P139, DOI 10.1007/BF00870264
   Corr M, 1996, J EXP MED, V184, P1555, DOI 10.1084/jem.184.4.1555
   Deml L, 1999, CLIN CHEM LAB MED, V37, P199, DOI 10.1515/CCLM.1999.037
   Dietrich G, 1998, NAT BIOTECHNOL, V16, P181, DOI 10.1038/nbt0298-181
   Doe B, 1996, P NATL ACAD SCI USA, V93, P8578, DOI 10.1073/pnas.93.16.8578
   FYNAN EF, 1993, P NATL ACAD SCI USA, V90, P11478, DOI 10.1073/pnas.90.24.11478
   Gerloni M, 1997, NAT BIOTECHNOL, V15, P876, DOI 10.1038/nbt0997-876
   Grillot-Courvalin C, 1998, NAT BIOTECHNOL, V16, P862, DOI 10.1038/nbt0998-862
   Haddad D, 1999, SCAND J IMMUNOL, V49, P506
   Hanke T, 1999, J VIROL, V73, P7524, DOI 10.1128/JVI.73.9.7524-7532.1999
   Johnston SA, 1997, VACCINE, V15, P808, DOI 10.1016/S0264-410X(96)00276-9
   Kim JJ, 1997, J IMMUNOL, V158, P816
   Kim JJ, 1997, NAT BIOTECHNOL, V15, P641
   King CA, 1998, NAT MED, V4, P1281, DOI 10.1038/3266
   Kohl S, 2000, J INFECT DIS, V181, P335, DOI 10.1086/315208
   KRIEG AM, 1995, NATURE, V374, P546, DOI 10.1038/374546a0
   Naftzger C, 1996, P NATL ACAD SCI USA, V93, P14809, DOI 10.1073/pnas.93.25.14809
   Nawrath M, 1999, LEUKEMIA, V13, pS48, DOI 10.1038/sj.leu.2401284
   Nichols WW, 1995, ANN NY ACAD SCI, V772, P30, DOI 10.1111/j.1749-6632.1995.tb44729.x
   Pisetsky DS, 1999, IMMUNOL RES, V19, P35, DOI 10.1007/BF02786475
   Porgador A, 1998, J EXP MED, V188, P1075, DOI 10.1084/jem.188.6.1075
   Rubin J, 1997, GENE THER, V4, P419, DOI 10.1038/sj.gt.3300396
   Schneider J, 1999, IMMUNOL REV, V170, P29, DOI 10.1111/j.1600-065X.1999.tb01326.x
   Schultz J, 1999, HUM GENE THER, V10, P407, DOI 10.1089/10430349950018850
   SEDEGAH M, 1994, P NATL ACAD SCI USA, V91, P9866, DOI 10.1073/pnas.91.21.9866
   SIZEMORE DR, 1995, SCIENCE, V270, P299, DOI 10.1126/science.270.5234.299
   Sparwasser T, 1999, J IMMUNOL, V162, P2368
   Stopeck AT, 1997, J CLIN ONCOL, V15, P341, DOI 10.1200/JCO.1997.15.1.341
   Tobery TW, 1997, J EXP MED, V185, P909, DOI 10.1084/jem.185.5.909
   Torres CAT, 1997, J IMMUNOL, V158, P4529
   Walker PS, 1998, HUM GENE THER, V9, P1899, DOI 10.1089/hum.1998.9.13-1899
   Wang RB, 1998, SCIENCE, V282, P476, DOI 10.1126/science.282.5388.476
   Weber LW, 1998, J CLIN INVEST, V102, P1258, DOI 10.1172/JCI4004
   WOLFF JA, 1992, J CELL SCI, V103, P1249
   Wolff Jon A., 1992, Human Molecular Genetics, V1, P363, DOI 10.1093/hmg/1.6.363
   XIANG ZQ, 1995, IMMUNITY, V2, P129, DOI 10.1016/S1074-7613(95)80001-8
   Xu L, 1998, NAT MED, V4, P37, DOI 10.1038/nm0198-037
   Zhu D, 1997, BIOCHEM SOC T, V25, P743, DOI 10.1042/bst0250743
NR 46
TC 1
Z9 2
U1 0
U2 1
PU TAYLOR & FRANCIS LTD
PI ABINGDON
PA 2-4 PARK SQUARE, MILTON PARK, ABINGDON OR14 4RN, OXON, ENGLAND
SN 1354-3784
EI 1744-7658
J9 EXPERT OPIN INV DRUG
JI Expert Opin. Investig. Drugs
PD MAR
PY 2000
VL 9
IS 3
BP 471
EP 480
DI 10.1517/13543784.9.3.471
PG 10
WC Pharmacology & Pharmacy
WE Science Citation Index Expanded (SCI-EXPANDED)
SC Pharmacology & Pharmacy
GA 344VN
UT WOS:000088780300003
PM 11060688
DA 2025-02-04
ER

PT J
AU Chanalia, P
   Gandhi, D
   Jodha, D
   Singh, J
AF Chanalia, Preeti
   Gandhi, Dimpi
   Jodha, Drukshakshi
   Singh, Jasbir
TI Applications of microbial proteases in pharmaceutical industry: an
   overview
SO REVIEWS IN MEDICAL MICROBIOLOGY
LA English
DT Article
DE anti-inflammatory; industrial applications; pharmaceutical industry;
   proteases
ID PROTEOLYTIC-ENZYME SERRAPEPTASE; STAPHYLOCOCCUS-AUREUS; LYSOSTAPHIN
   TREATMENT; STREPTOKINASE; SERRATIOPEPTIDASE; ASPARAGINASE; BIOFILMS;
   KNEE; PAIN
AB Proteases are ubiquitous to all the living organisms. Their involvement in the life cycle of various disease causing organisms has led them to become a potential target for developing therapeutic agents against life-threatening diseases such as bacterial infection, cancer, malaria and AIDS. This review is mainly focused on the applications of microbial proteases such as serrapeptase, serrazime, lysostaphin, L-asparaginase, L-glutaminase, streptokinase, streptokinase-streptodornase and xiaflex. These enzymes are being used in the treatment of inflammation, respiratory tract disorders, cardiovascular disease and cancer. (C) 2011 Wolters Kluwer Health vertical bar Lippincott Williams & Wilkins
C1 [Chanalia, Preeti; Gandhi, Dimpi; Jodha, Drukshakshi; Singh, Jasbir] Kurukshetra Univ, Dept Biochem, Kurukshetra 136119, Haryana, India.
C3 Kurukshetra University
RP Singh, J (corresponding author), Kurukshetra Univ, Dept Biochem, Kurukshetra 136119, Haryana, India.
EM jaid22in@rediffmail.com
CR Al-Khateeb TH, 2008, INT J ORAL MAX SURG, V37, P264, DOI 10.1016/j.ijom.2007.11.011
   ALEXANDER DA, 1999, LIFE WORKS H NIEPER, P82
   ANDERSEN GD, 1999, DYNAMIC CHIROPRACTIC, V17
   Balagurunathan R., 2010, Australian Journal of Basic and Applied Sciences, V4, P698
   Banerjee A, 2004, BIOTECHNOL ADV, V22, P287, DOI 10.1016/j.biotechadv.2003.09.004
   Casey AL, 2007, INT J ANTIMICROB AG, V29, pS23, DOI 10.1016/S0924-8579(07)72175-1
   CHIBBER BAK, 1986, J BIOL CHEM, V261, P5289
   CHIPLONKAR JM, 1985, BIOTECHNOL LETT, V7, P665, DOI 10.1007/BF01040206
   Bastos MDD, 2010, PHARMACEUTICALS, V3, P1139, DOI 10.3390/ph3041139
   Desbois AP, 2011, EUR J CLIN MICROBIOL, V30, P1015, DOI 10.1007/s10096-011-1188-z
   Duval M, 2002, BLOOD, V99, P2734, DOI 10.1182/blood.V99.8.2734
   Erdogan S, 2006, DRUG DELIV, V13, P303, DOI 10.1080/10717540600559544
   ESCH VP, 1989, FORTSCHR MED, V107, P76
   ESCH VP, 1989, FORTSCHR MED, V107, P71
   Fossati A, 1999, DRUG EXP CLIN RES, V25, P263
   Francius G, 2008, J BACTERIOL, V190, P7904, DOI 10.1128/JB.01116-08
   Fruton JS, 2002, Q REV BIOL, V77, P127, DOI 10.1086/340729
   Hirahara K, 1989, Nihon Kyobu Shikkan Gakkai Zasshi, V27, P1231
   JULIE AW, 2003, ANTIMICROB AGENTS CH, V47, P3407
   KEATING MJ, 1993, LEUKEMIA LYMPHOMA, V11, P167, DOI 10.3109/10428199309064278
   KEE W H, 1989, SMJ Singapore Medical Journal, V30, P48
   Klein G, 2000, CLIN DRUG INVEST, V19, P15, DOI 10.2165/00044011-200019010-00003
   Kleine MW, 1995, PHYTOMEDICINE, V2, P7, DOI 10.1016/S0944-7113(11)80042-5
   KOIDE A, 1982, FEBS LETT, V143, P73, DOI 10.1016/0014-5793(82)80276-7
   Kokai-Kun JF, 2009, J ANTIMICROB CHEMOTH, V64, P94, DOI 10.1093/jac/dkp145
   Mecikoglu M, 2006, J BONE JOINT SURG AM, V88A, P1208, DOI 10.2106/JBJS.E.00007
   Nakamura S, 2003, RESPIROLOGY, V8, P316, DOI 10.1046/j.1440-1843.2003.00482.x
   NAMPOORTHIRI KM, 2006, ENZYME TECH IN PRESS, P697
   Nemoto K, 2003, CHEMOTHERAPY, V49, P121, DOI 10.1159/000070617
   Nirale NM, 2010, INDIAN J PHARM SCI, V72, P65, DOI 10.4103/0250-474X.62246
   Panagariya A, 1999, J Assoc Physicians India, V47, P1170
   Patron RL, 1999, ANTIMICROB AGENTS CH, V43, P1754, DOI 10.1128/AAC.43.7.1754
   Pratap J, 2000, APPL MICROBIOL BIOT, V53, P469, DOI 10.1007/s002530051643
   PRATT CB, 1970, J PEDIATR-US, V77, P474, DOI 10.1016/S0022-3476(70)80023-3
   QUICKEL KE, 1971, APPL MICROBIOL, V22, P446, DOI 10.1128/AEM.22.3.446-450.1971
   Rakhimov M R, 2001, Eksp Klin Farmakol, V64, P48
   Rao MB, 1998, MICROBIOL MOL BIOL R, V62, P597, DOI 10.1128/MMBR.62.3.597-635.1998
   Roy S, 2008, INDIAN J EXP BIOL, V46, P22
   Sabu A, 2000, PROCESS BIOCHEM, V35, P705, DOI 10.1016/S0032-9592(99)00127-2
   SCHECHTER I, 1967, BIOCHEM BIOPH RES CO, V27, P157, DOI 10.1016/S0006-291X(67)80055-X
   SCHINDLER CA, 1964, P NATL ACAD SCI USA, V51, P414, DOI 10.1073/pnas.51.3.414
   SELAN L, 1993, ANTIMICROB AGENTS CH, V37, P2618, DOI 10.1128/AAC.37.12.2618
   Shah MH, 2005, INT J PHARMACEUT, V294, P161, DOI 10.1016/j.ijpharm.2005.01.019
   SHERRY S, 1960, CLIN PHARMACOL THER, V1, P202
   Swamy AHMV, 2008, INDIAN J PHARM SCI, V70, P114, DOI 10.4103/0250-474X.40347
   TAUSSIG SJ, 1985, PLANTA MED, V51, P538, DOI 10.1055/s-2007-969596
   Tillett WS, 1933, J EXP MED, V58, P485, DOI 10.1084/jem.58.4.485
   Walker AF, 2002, PHYTOMEDICINE, V9, P681, DOI 10.1078/094471102321621269
   Wall RJ, 2005, NAT BIOTECHNOL, V23, P445, DOI 10.1038/nbt1078
   Walsh S, 2003, ANTIMICROB AGENTS CH, V47, P554, DOI 10.1128/AAC.47.2.554-558.2003
   Wu JA, 2003, ANTIMICROB AGENTS CH, V47, P3407, DOI 10.1128/AAC.47.11.3407-3414.2003
   Wu XC, 1998, APPL ENVIRON MICROB, V64, P824
   Yamamoto J, 2003, BLOOD COAGUL FIBRIN, V14, P31, DOI 10.1097/00001721-200301000-00007
NR 53
TC 30
Z9 37
U1 0
U2 38
PU LIPPINCOTT WILLIAMS & WILKINS
PI PHILADELPHIA
PA TWO COMMERCE SQ, 2001 MARKET ST, PHILADELPHIA, PA 19103 USA
SN 0954-139X
EI 1473-5601
J9 REV MED MICROBIOL
JI Rev. Med. Microbiol.
PD OCT
PY 2011
VL 22
IS 4
BP 96
EP 101
DI 10.1097/MRM.0b013e3283494749
PG 6
WC Microbiology
WE Science Citation Index Expanded (SCI-EXPANDED)
SC Microbiology
GA 833XP
UT WOS:000295918900005
DA 2025-02-04
ER

PT J
AU Mace, KE
   Chalwe, V
   Katalenich, BL
   Nambozi, M
   Mubikayi, L
   Mulele, CK
   Wiegand, RE
   Filler, SJ
   Kamuliwo, M
   Craig, AS
   Tan, KR
AF Mace, Kimberly E.
   Chalwe, Victor
   Katalenich, Bonnie L.
   Nambozi, Michael
   Mubikayi, Luamba
   Mulele, Chikuli K.
   Wiegand, Ryan E.
   Filler, Scott J.
   Kamuliwo, Mulakwa
   Craig, Allen S.
   Tan, Kathrine R.
TI Evaluation of sulphadoxine-pyrimethamine for intermittent preventive
   treatment of malaria in pregnancy: a retrospective birth outcomes study
   in Mansa, Zambia
SO MALARIA JOURNAL
LA English
DT Article
DE Plasmodium falciparum malaria; Intermittent preventive treatment of
   malaria in pregnancy; Sulphadoxine-pyrimethamine; Zambia
ID PLASMODIUM-FALCIPARUM MALARIA; MOLECULAR MARKERS; CONTROLLED-TRIAL;
   PARASITE CLEARANCE; DRUG-RESISTANCE; WESTERN KENYA; BURKINA-FASO; WOMEN;
   MALAWI; PREVALENCE
AB Background: Intermittent preventive treatment of malaria in pregnancy (IPTp) with sulphadoxine-pyrimethamine (SP) decreases placental parasitaemia, thus improving birth outcomes. Zambian policy recommends monthly SP-IPTp doses given presumptively during pregnancy at each antenatal examination, spaced one month apart after 16 weeks of gestation. The effectiveness of SP-IPTp was evaluated in Zambia where a recent study showed moderate prevalence of Plasmodium falciparum parasites with genetic mutations that confer SP resistance.
   Methods: HIV-negative women were enrolled at the time of delivery at two facilities in Mansa, Zambia, an area of high malaria transmission. Women were interviewed and SP exposure was determined by antenatal card documentation or self-reports. Using Poisson regression modelling, the effectiveness of SP-IPTp was evaluated for outcomes of parasitaemia (microscopic examination of maternal peripheral, cord, and placental blood films), maternal anaemia (Hb < 11 g/dl), placental infection (histopathology), and infant outcomes (low birth weight (LBW), preterm delivery, and small for gestational age) in women who took 0-4 doses of SP-IPTp.
   Results: Participants included 435 women, with a median age of 23 years (range 16-44). Thirty-four women took zero doses of SP-IPTp, while 115, 142 and 144 women took one, two, or >= three doses, respectively. Multivariate Poisson regression models considering age, mosquito net usage, indoor residual spraying, urban home, gravidity, facility, wet season delivery, and marital status showed that among paucigravid women >= two doses of SP-ITPp compared to one or less doses was associated with a protective effect on LBW (prevalence ratio (PR) 0.33, 95% confidence interval (CI) 0.12-0.91) and any infection (PR 0.76, CI 0.58-0.99). Multivariate models considering SP-IPTp as a continuous variable showed a protective dose-response association with LBW (paucigravid women: PR 0.54, CI 0.33-0.90, multigravid women: PR 0.63, CI 0.41-0.97).
   Conclusions: In Mansa, Zambia, an area of moderate SP resistance, >= two doses of SP-IPTp were associated with a protective effect from malaria in pregnancy, especially among paucigravid women. Each dose of SP-IPTp contributed to a 46 and 37% decrease in the frequency of LBW among paucigravid and multigravid women, respectively. SP-IPTp remains a viable strategy in this context.
C1 [Mace, Kimberly E.; Wiegand, Ryan E.; Filler, Scott J.; Craig, Allen S.; Tan, Kathrine R.] Ctr Dis Control & Prevent, Malaria Branch, Div Parasit Dis & Malaria, Ctr Global Hlth, Atlanta, GA 30333 USA.
   [Chalwe, Victor] Univ Zambia, Sch Med, Dept Publ Hlth, Lusaka, Zambia.
   [Katalenich, Bonnie L.] US Peace Corps, Lusaka, Zambia.
   [Nambozi, Michael] Trop Dis Res Ctr, Ndola, Zambia.
   [Mubikayi, Luamba] Ndola Cent Hosp, Ndola, Zambia.
   [Mulele, Chikuli K.] Wusakile Mine Hosp, Kitwe, Zambia.
   [Kamuliwo, Mulakwa] Natl Malaria Control Ctr, Lusaka, Zambia.
C3 Centers for Disease Control & Prevention - USA; CDC Center for Global
   Health (CGH); University of Zambia
RP Mace, KE (corresponding author), Ctr Dis Control & Prevent, Malaria Branch, Div Parasit Dis & Malaria, Ctr Global Hlth, 4770 Buford Highway,Mail Stop F-12, Atlanta, GA 30333 USA.
EM kmace@cdc.gov
OI Nambozi, Michael/0000-0002-0369-0970; Wiegand, Ryan/0000-0002-9486-1850
FU President's Malaria Initiative, US Agency for International Development;
   Centers for Disease Control and Prevention
FX We gratefully acknowledge the participation of the patients, midwives,
   hospital administrators in this study. Julie Gutman, Feiko ter Kuile and
   the MiP Consortium provided technical guidance which improved the study
   implementation and analysis. This report was made possible through
   support provided by the President's Malaria Initiative, US Agency for
   International Development, under the terms of an Interagency Agreement
   with the Centers for Disease Control and Prevention. The findings,
   results and opinions expressed herein are those of the authors and do
   not necessarily reflect the views of the US Agency for International
   Development or the Centers for Disease Control and Prevention.
CR [Anonymous], 2010, Basic malaria microscopy-Part I: Learner's guide
   Arinaitwe E, 2013, PLOS ONE, V8, DOI 10.1371/journal.pone.0073073
   BALLARD JL, 1991, J PEDIATR-US, V119, P417, DOI 10.1016/S0022-3476(05)82056-6
   Bertin G, 2011, MALARIA J, V10, DOI 10.1186/1475-2875-10-196
   Central Statistical Office (CSO) MoHM Tropical Diseases Research Centre (TDRC) University of Zambia aMII, 2009, ZAMB DEM HLTH SURV 2
   Challis K, 2004, TROP MED INT HEALTH, V9, P1066, DOI 10.1111/j.1365-3156.2004.01307.x
   Clerk CA, 2008, J INFECT DIS, V198, P1202, DOI 10.1086/591944
   Coulibaly SO, 2014, MALARIA J, V13, DOI 10.1186/1475-2875-13-41
   Dellicour S, 2010, PLOS MED, V7, DOI 10.1371/journal.pmed.1000221
   Desai M, 2007, LANCET INFECT DIS, V7, P93, DOI 10.1016/S1473-3099(07)70021-X
   Duah NO, 2012, AM J TROP MED HYG, V87, P996, DOI 10.4269/ajtmh.2012.12-0202
   Filler SJ, 2006, J INFECT DIS, V194, P286, DOI 10.1086/505080
   Gutman J, 2013, J INFECT DIS, V208, P907, DOI 10.1093/infdis/jit276
   Hamainza B, 2007, MED J ZAMBIA, V34, P5
   Hamer DH, 2007, J INFECT DIS, V196, P1585, DOI 10.1086/522142
   Harrington WE, 2009, P NATL ACAD SCI USA, V106, P9027, DOI 10.1073/pnas.0901415106
   Harrington WE, 2011, CLIN INFECT DIS, V53, P224, DOI 10.1093/cid/cir376
   Iriemenam NC, 2012, MALARIA J, V11, DOI 10.1186/1475-2875-11-134
   Kalilani L, 2010, T ROY SOC TROP MED H, V104, P416, DOI 10.1016/j.trstmh.2010.01.013
   Kayentao K, 2005, J INFECT DIS, V191, P109, DOI 10.1086/426400
   Kublin JG, 2002, J INFECT DIS, V185, P380, DOI 10.1086/338566
   Landis SH, 2009, ULTRASOUND OBST GYN, V34, P379, DOI 10.1002/uog.6357
   Maiga OM, 2011, CLIN INFECT DIS, V53, P215, DOI 10.1093/cid/cir374
   Metgud CS, 2012, PLOS ONE, V7, DOI 10.1371/journal.pone.0040040
   Mharakurwa S, 2011, P NATL ACAD SCI USA, V108, P18796, DOI 10.1073/pnas.1116162108
   Ministry of Health, 6 YEAR STRAT PLAN RO
   Ministry of Health, 2010, LIST HLTH FAC ZAMB
   Ministry of Health, 2010, ZAMB NAT MAL IND SUR
   Ministry of Health, 2008, ZAMB NAT MAL IND SUR
   Mockenhaupt FP, 2008, J INFECT DIS, V198, P1545, DOI 10.1086/592455
   Moussiliou A, 2013, MALARIA J, V12, DOI 10.1186/1475-2875-12-195
   Njagi JK, 2003, T ROY SOC TROP MED H, V97, P277, DOI 10.1016/S0035-9203(03)90141-6
   Parise ME, 1998, AM J TROP MED HYG, V59, P813, DOI 10.4269/ajtmh.1998.59.813
   Peters PJ, 2007, DRUG SAFETY, V30, P481, DOI 10.2165/00002018-200730060-00003
   Rogerson SJ, 2000, T ROY SOC TROP MED H, V94, P549, DOI 10.1016/S0035-9203(00)90083-X
   Rogerson SJ, 2003, AM J TROP MED HYG, V68, P115, DOI 10.4269/ajtmh.2003.68.1.0680115
   SCHULTZ LJ, 1994, AM J TROP MED HYG, V51, P515, DOI 10.4269/ajtmh.1994.51.515
   Shulman CE, 1999, LANCET, V353, P632, DOI 10.1016/S0140-6736(98)07318-8
   Sirima SB, 2006, AM J TROP MED HYG, V75, P205, DOI 10.4269/ajtmh.2006.75.205
   Steketee RW, 2001, AM J TROP MED HYG, V64, P28, DOI 10.4269/ajtmh.2001.64.28
   Tan KR, 2014, MALARIA J, V13, DOI 10.1186/1475-2875-13-227
   Taylor SM, 2012, CLIN INFECT DIS, V55, P42, DOI 10.1093/cid/cis301
   Taylor SM, 2012, INFECT GENET EVOL, V12, P282, DOI 10.1016/j.meegid.2011.11.006
   van Eijk AM, 2004, TROP MED INT HEALTH, V9, P351, DOI 10.1111/j.1365-3156.2004.01196.x
   Verhoeff FH, 1998, ANN TROP MED PARASIT, V92, P141, DOI 10.1080/00034989859979
   Zou GY, 2004, AM J EPIDEMIOL, V159, P702, DOI 10.1093/aje/kwh090
NR 46
TC 18
Z9 20
U1 0
U2 3
PU BIOMED CENTRAL LTD
PI LONDON
PA 236 GRAYS INN RD, FLOOR 6, LONDON WC1X 8HL, ENGLAND
SN 1475-2875
J9 MALARIA J
JI Malar. J.
PD FEB 7
PY 2015
VL 14
AR 69
DI 10.1186/s12936-015-0576-8
PG 11
WC Infectious Diseases; Parasitology; Tropical Medicine
WE Science Citation Index Expanded (SCI-EXPANDED)
SC Infectious Diseases; Parasitology; Tropical Medicine
GA CC8FT
UT WOS:000350604200001
PM 25890159
OA gold, Green Published
DA 2025-02-04
ER

PT J
AU Daniels, B
   Coutsoudis, A
   Moodley-Govender, E
   Mulol, H
   Spooner, E
   Kiepiela, P
   Reddy, S
   Zako, L
   Ho, NT
   Kuhn, L
   Ramjee, G
AF Daniels, Brodie
   Coutsoudis, Anna
   Moodley-Govender, Eshia
   Mulol, Helen
   Spooner, Elizabeth
   Kiepiela, Photini
   Reddy, Shabashini
   Zako, Linda
   Ho, Nhan T.
   Kuhn, Louise
   Ramjee, Gita
TI Effect of co-trimoxazole prophylaxis on morbidity and mortality of
   HIV-exposed, HIV-uninfected infants in South Africa: a randomised
   controlled, non-inferiority trial
SO LANCET GLOBAL HEALTH
LA English
DT Article
ID TRIMETHOPRIM-SULFAMETHOXAZOLE PROPHYLAXIS; DOUBLE-BLIND; ANTIMICROBIAL
   RESISTANCE; HEALTH OUTCOMES; BREAST-MILK; CHILDREN; INFECTION; IMPACT;
   GUT; TRANSMISSION
AB Background WHO guidelines recommend co-trimoxazole prophylaxis for HIV-exposed, HIV-uninfected infants. These guidelines date back to an era in which HIV testing of infants was impossible and mothers had poor access to antiretroviral treatment. To determine whether this guideline requires revision in the current era of effective prevention of mother-to-child transmission and early infant diagnosis programmes, we aimed to investigate whether receiving no co-trimoxazole prophylaxis is inferior to receiving co-trimoxazole prophylaxis in the resulting incidence of grade 3 or 4 common childhood illnesses or mortality in breastfed HIV-exposed, HIV-uninfected infants.
   Methods We investigated our aim in a randomised controlled, non-inferiority trial. We enrolled the HIV-negative infants of mothers living with HIV who were actively involved in transmission prevention programmes in two clinics in Durban, South Africa. Infants were included in the study if they were breastfeeding at the screening and enrolment visits, and their mother was planning to breastfeed for at least 6 months; were a singleton birth and had a birthweight of 2 kg or more; had no clinically observed genetic disorders; and had no serious illnesses and had not received antibiotics or traditional medications (such as herbal remedies). Infants were randomly assigned (1:1) to receive co-trimoxazole or no co-trimoxazole. In the co-trimoxazole group, infants received the drug until all exposure to HIV had ceased (ie, 6 weeks after last exposure to breastmilk) and the infant was confirmed to be uninfected with HIV. The drug was administered by mothers in once-daily regimens of 20 mg trimethoprim and 100 mg sulfamethoxazole orally (age <6 months or bodyweight <5 kg), or 40 mg trimethoprim and 200 mg sulfamethoxazole orally (age >6 months or bodyweight >5 kg). Clinical and laboratory staff always remained masked to group assignment, but mothers and study counsellors were not. Infants and their mothers attended study visits at ages 6 weeks (for enrolment and randomisation), 10 weeks, 14 weeks, and then monthly from 4 to 12 months. Our primary outcome was the incidence of grade 3 or 4 common childhood illnesses (pneumonia or diarrhoea) or mortality in breastfed HIV-exposed, HIV-uninfected infants by age 12 months. A non-inferiority bound of 5% was used. The study is registered with the Pan African Clinical Trials Registry, number PACTR201311000621110, and the South African National Clinical Trials Registry, number DOH-27-0614-4728.
   Findings We screened 1570 mother-child pairs for study enrolment, from whom (78%) eligible infants were enrolled into the study between Oct 16, 2013, and May 23, 2018. Of the infants enrolled, 611 (50%) were randomly assigned to the co-trimoxazole group and 609 (50%) were randomly assigned to the no co-trimoxazole group. One (<1%) infant in the no co-trimoxazole group was excluded from the analysis of the final outcomes for having received traditional medicine (which only became apparent after randomisation); therefore, 611 (50%) infants in the co-trimoxazole group and 608 (50%) infants in the no co-trimoxazole group were included in the final intention-to-treat analysis. 136 (22%) infants in the co-trimoxazole group and 139 (23%) infants in the no co-trimoxazole group did not complete the 12-month study visit, predominantly because of loss to follow-up (93 [15%] infants in the co-trimoxazole group; 90 [15%] infants in the no co-trimoxazole group). The cumulative probability of the composite primary outcome was 0.114 (95% CI 0.076 to 0.147; 49 events) in the co-trimoxazole group versus 0.0795 (0.044 to 0.115; 39 events) in the no co-trimoxazole group. The risk difference (no co-trimoxazole group minus co-trimoxazole group) was -0.0319 (-0.075 to 0.011), meaning that the risk was around 3 percentage points lower in the no co-trimoxazole group on the additive scale.
   Interpretation We can conclude that no co-trimoxazole is not inferior to daily co-trimoxazole among breastfed HIV-exposed, HIV-uninfected infants whose mothers are accessing a prevention of mother-to-child transmission programme in an area unaffected by malaria. We therefore believe that WHO should revise the co-trimoxazole guidelines for HIV-exposed, HIV-uninfected infants in areas unaffected by malaria. Copyright (C) 2019 The Author(s). Published by Elsevier Ltd.
C1 [Daniels, Brodie; Coutsoudis, Anna; Mulol, Helen; Spooner, Elizabeth] Univ KwaZulu Natal, Dept Paediat & Child Hlth, Sch Clin Med, ZA-4001 Durban, South Africa.
   [Moodley-Govender, Eshia] Univ KwaZulu Natal, Dept Obstet & Gynaecol, Sch Clin Med, Durban, South Africa.
   [Daniels, Brodie; Spooner, Elizabeth; Ramjee, Gita] South African Med Res Council, HIV Prevent Res Unit, Durban, South Africa.
   [Kiepiela, Photini; Reddy, Shabashini] Med Res Council South Africa, Wits Hlth Consortium, Durban, South Africa.
   [Zako, Linda] EThekwini Municipal Hlth Unit, Durban, South Africa.
   [Ho, Nhan T.; Kuhn, Louise] Columbia Univ, Dept Epidemiol, Med Ctr, Mailman Sch Publ Hlth, New York, NY USA.
   [Ramjee, Gita] Aurum Inst, Johannesburg, South Africa.
C3 University of Kwazulu Natal; University of Kwazulu Natal; South African
   Medical Research Council; Columbia University
RP Coutsoudis, A (corresponding author), Univ KwaZulu Natal, Dept Paediat & Child Hlth, Sch Clin Med, ZA-4001 Durban, South Africa.
EM coutsoud@ukzn.ac.za
RI Spooner, Elizabeth/JXN-5183-2024; Ho, Nhan/ITV-0855-2023; Mulol,
   Helen/LBH-8167-2024; Daniels, Brodie/AAR-2502-2020
OI Spooner, Elizabeth/0000-0002-1498-8131; Daniels,
   Brodie/0000-0002-9175-2130; Mulol, Helen/0000-0002-4138-2418
FU HIV Prevention Research Unit of the South African Medical Research
   Council; Family LarssonRosenquist Foundation
FX HIV Prevention Research Unit of the South African Medical Research
   Council and the Family LarssonRosenquist Foundation.
CR Adams C., 2018, J MICROBIOL BIOTECHN, V7, P5
   [Anonymous], 2018, SBV J BASIC CLIN APP, DOI DOI 10.5005/jp-journals-10082-01133
   [Anonymous], POL GUID IMPL PMTCT
   [Anonymous], 2010, GUID HIV INF FEED
   Barron P, 2013, B WORLD HEALTH ORGAN, V91, P70, DOI 10.2471/BLT.12.106807
   Bunders M, 2010, AIDS RES HUM RETROV, V26, P967, DOI 10.1089/aid.2009.0241
   Chintu C, 2004, LANCET, V364, P1865, DOI 10.1016/S0140-6736(04)17442-4
   Chong CYL, 2018, NUTRIENTS, V10, DOI 10.3390/nu10030274
   Chung HC, 2010, CURR OPIN IMMUNOL, V22, P455, DOI 10.1016/j.coi.2010.06.008
   Cohen C, 2016, PEDIATRICS, V137, DOI 10.1542/peds.2015-3272
   Cohen R, 2017, LANCET GLOB HEALTH, V5, pE244, DOI 10.1016/S2214-109X(17)30044-X
   Coovadia HM, 2012, LANCET, V379, P221, DOI 10.1016/S0140-6736(11)61653-X
   Cotton MF, 2008, BMC INFECT DIS, V8, DOI 10.1186/1471-2334-8-40
   Coutsoudis A, 2005, SAMJ S AFR MED J, V95, P339
   Coutsoudis A, 2016, BMJ OPEN, V6, DOI 10.1136/bmjopen-2015-010656
   Coutsoudis A, 2011, AIDS, V25, P1797, DOI 10.1097/QAD.0b013e32834ad699
   Coutsoudis A, 2010, B WORLD HEALTH ORGAN, V88, P949, DOI 10.2471/BLT.10.076422
   Dethlefsen L, 2008, PLOS BIOL, V6, P2383, DOI 10.1371/journal.pbio.0060280
   Dimmitt RA, 2010, J PEDIATR GASTR NUTR, V51, P262, DOI 10.1097/MPG.0b013e3181e1a114
   Dominguez-Bello MG, 2019, GUT, V68, P1108, DOI 10.1136/gutjnl-2018-317503
   Dow A, 2012, PEDIATR INFECT DIS J, V31, P842, DOI 10.1097/INF.0b013e31825c124a
   Epalza C, 2010, PEDIATRICS, V126, pE631, DOI 10.1542/peds.2010-0183
   Gill CJ, 2008, B WORLD HEALTH ORGAN, V86, P929, DOI 10.2471/BLT.07.049668
   Gill CJ, 2004, B WORLD HEALTH ORGAN, V82, P290
   Giugliani E R, 2000, J Pediatr (Rio J), V76 Suppl 3, pS253
   Goga A, 2018, SAMJ S AFR MED J, V108, pS17, DOI [10.7196/SAMJ.2018.v108i3.12817, 10.7196/samj.2017.v108i3b.12817]
   Hascoët JM, 2011, J PEDIATR GASTR NUTR, V52, P756, DOI 10.1097/MPG.0b013e3182105850
   Ihekweazu FD, 2018, AM J MED SCI, V356, P413, DOI 10.1016/j.amjms.2018.08.005
   Jones CE, 2011, JAMA-J AM MED ASSOC, V305, P576, DOI 10.1001/jama.2011.100
   Kigen Hudson Taabukk, 2018, Pan Afr Med J, V30, P178, DOI 10.11604/pamj.2018.30.178.15837
   Kolte L, 2011, PEDIATR INFECT DIS J, V30, P325, DOI 10.1097/INF.0b013e3182019bc3
   Kourtis AP, 2013, AIDS, V27, P749, DOI 10.1097/QAD.0b013e32835ca29f
   Koyanagi A, 2011, PEDIATR INFECT DIS J, V30, P45, DOI 10.1097/INF.0b013e3181ecbf7e
   Lockman S, 2017, LANCET GLOB HEALTH, V5, pE491, DOI [10.1016/S2214-109X(17)30143-2, 10.1016/s2214-109x(17)30143-2]
   Madan JC, 2012, ARCH DIS CHILD-FETAL, V97, pF456, DOI 10.1136/fetalneonatal-2011-301373
   Marinda E, 2007, PEDIATR INFECT DIS J, V26, P519, DOI 10.1097/01.inf.0000264527.69954.4c
   Mohajeri MH, 2018, EUR J NUTR, V57, pS1, DOI 10.1007/s00394-018-1703-4
   Morpeth SC, 2008, JAIDS-J ACQ IMM DEF, V47, P585, DOI 10.1097/QAI.0b013e31816856db
   Newburg DS, 2007, PEDIATR RES, V61, P2, DOI 10.1203/01.pdr.0000250274.68571.18
   Newell ML, 2004, LANCET
   Powis KM, 2017, J INT AIDS SOC, V20, DOI 10.1002/jia2.25021
   Richardson A, 2018, ARCH PEDIATR
   Rieder MJ, 1997, PEDIATR INFECT DIS J, V16, P1028, DOI 10.1097/00006454-199711000-00005
   Sandison TG, 2011, BMJ-BRIT MED J, V342, DOI 10.1136/bmj.d1617
   Seheri LM, 2012, VACCINE, V30, pC14, DOI 10.1016/j.vaccine.2012.04.018
   Shapiro RL, 2007, J INFECT DIS, V196, P562, DOI 10.1086/519847
   Sherman GG, 2014, SAMJ S AFR MED J, V104, P235, DOI [10.7196/SAMJ.7598, 10.7196/samj.7598]
   Sibanda E, 2012, J INT AIDS SOC, V15, P25, DOI 10.7448/IAS.15.6.18061
   Singh R, 2016, BMC INFECT DIS, V16, DOI 10.1186/s12879-016-1432-3
   Sjögren YM, 2009, CLIN EXP ALLERGY, V39, P1842, DOI 10.1111/j.1365-2222.2009.03326.x
   Slogrove AL, 2010, J TROP PEDIATRICS, V56, P75, DOI 10.1093/tropej/fmp057
   Taha TE, 2011, CLIN INFECT DIS, V53, P388, DOI 10.1093/cid/cir413
   Thera MA, 2005, J INFECT DIS, V192, P1823, DOI 10.1086/498249
   Vael C, 2009, CURR OPIN PEDIATR, V21, P794, DOI 10.1097/MOP.0b013e328332351b
   Walker A, 2010, J PEDIATR-US, V156, pS3, DOI 10.1016/j.jpeds.2009.11.021
   Weerasuriya K, 2010, B WORLD HEALTH ORGAN, V88, P878, DOI 10.2471/BLT.10.084236
   World Health Organization, 2006, GUID COTR PROPH HIV
NR 57
TC 26
Z9 26
U1 1
U2 14
PU ELSEVIER SCI LTD
PI OXFORD
PA THE BOULEVARD, LANGFORD LANE, KIDLINGTON, OXFORD OX5 1GB, OXON, ENGLAND
SN 2214-109X
J9 LANCET GLOB HEALTH
JI Lancet Glob. Health
PD DEC
PY 2019
VL 7
IS 12
BP E1717
EP E1727
DI 10.1016/S2214-109X(19)30422-X
PG 11
WC Public, Environmental & Occupational Health
WE Science Citation Index Expanded (SCI-EXPANDED); Social Science Citation Index (SSCI)
SC Public, Environmental & Occupational Health
GA JM4QO
UT WOS:000496201100033
PM 31708152
OA gold
DA 2025-02-04
ER

PT J
AU Ihim, AC
   Meludu, SC
   Onyenekwe, CC
   Anyabolu, AE
   Akujobi, CN
AF Ihim, Augustine C.
   Meludu, Samuel C.
   Onyenekwe, Charles C.
   Anyabolu, Arthur E.
   Akujobi, Comfort N.
TI Serum apolipoprotein B increased among tuberculosis patients compared to
   healthy subjects
SO UNIVERSA MEDICINA
LA English
DT Article
DE Apolipoprotein; atherosclerosis; tuberculosis patient; healthy subjects
AB BACKGROUND
   The burden of tuberculosis ( TB) and cardiovascular disease (CVD) is enormous worldwide. Public health programs have been challenged with the overlapping of TB and CVD epidemics.Mycobacterium tuberculosis (MTB) is also a main driver of atherogenesis, suggesting a potential pathogenic role of tuberculosis in cardiovascular disease. The objective of this study was to compare the serum levels of apolipoprotein B (apo B), apolipoprotein B48 (apo B48) and apolipoprotein B100 (apo B100) between patients with tuberculosis and healthy subjects.
   METHODS
   A cross-sectional study was conducted involving 251 subjects consisting of 120 treatment naive active TB patients [26 HIV co infected (TB+HIV+) and 82 TB+), 12 malaria parasite co-infected (TB+MP+)], 26 latent TB infected (LTB) and 105 healthy controls. Their body mass index (BMI) was calculated. Mycobacterium tuberculosis infection was determined by Ziehl-Nelseen (ZN) sputum smear microscopy and confirmed positive using GeneXpert. Latent TB was determined by Mantoux test, MP was evaluated by microscopy while HIV by immunochromatographic techniques using serial algorithm. Apolipoproteins were determined using spectrophotometry. A one-way ANOVA test and LSD's post hoc multiple comparisons were used for statistical analyses.
   RESULTS
   Significantly lower mean levels of BMI were observed in LTB, TB+, TB+HIV+ and TB+MP+ compared with the controls (p<0.005). The mean serum levels of apo B, apo B48 and B100 were significantly higher in LTB, TB+, HIV+TB+ and TB+MP+ compared with apparently healthy controls (p<0.05).
   CONCLUSION
   Elevated levels of apolipoproteins among infected TB individuals might predispose them to cardiovascular disease.
C1 [Ihim, Augustine C.; Meludu, Samuel C.; Onyenekwe, Charles C.] Nnamdi Azikiwe Univ, Fac Hlth Sci & Technol, Dept Med Lab Sci, Chem Pathol Unit, PMB 5025, Awka, Anambra State, Nigeria.
   [Meludu, Samuel C.] Nnamdi Azikiwe Univ, Fac Basic Sci, Dept Human Biochem, Awka, Anambra State, Nigeria.
   [Anyabolu, Arthur E.; Akujobi, Comfort N.] Nnamdi Azikiwe Univ, Fac Med, Awka, Anambra State, Nigeria.
RP Ihim, AC (corresponding author), Nnamdi Azikiwe Univ, Fac Hlth Sci & Technol, Dept Med Lab Sci, Chem Pathol Unit, PMB 5025, Awka, Anambra State, Nigeria.
EM ac.ihim@unizik.edu.ng
RI Ihim, Dr Augustine/AFO-6890-2022
FU Tertiary Education Trust Fund (TETFUND), Nigeria
FX The authors would like to pay their most profound gratitude to the
   Tertiary Education Trust Fund (TETFUND), Nigeria for the research grants
   extended for the accomplishment of this research activity. The
   management and staff of Nnamdi Azikiwe University Teaching Hospital,
   Nnewi, and Reene Medical Diagnostic Laboratory, Awada, Anambra State,
   for the laboratory analyses of all biochemical parameters, staff of
   TBDOT laboratory NAUTH Nnewi, Anambra State.
CR Akiibinu A, 2019, EC MICROBIOL, V15, P210
   Brodsky JL, 2008, TRENDS ENDOCRIN MET, V19, P254, DOI 10.1016/j.tem.2008.07.002
   Casha AR, 2017, J THORAC DIS, V9, pE301, DOI 10.21037/jtd.2017.03.47
   Cheesbrough M., 2005, DISTRICT LAB PRACT 2, DOI [10.1017/CBO9780511581304, DOI 10.1017/CBO9780511581304]
   Cowan J, 2012, CLIN EXP IMMUNOL, V167, P317, DOI 10.1111/j.1365-2249.2011.04520.x
   Devaraj S, 2021, BIOCH APOLIPOPROTEIN
   Frayn K, 2012, J AM HEART ASSOC, V1, DOI 10.1161/JAHA.112.003467
   Gebremicael Gebremedhin, 2017, Int J Chronic Dis, V2017, P3843291, DOI 10.1155/2017/3843291
   Huaman MA, 2018, CLIN INFECT DIS, V66, P886, DOI 10.1093/cid/cix910
   Huaman Moises A, 2016, Pathog Immun, V1, P291
   Huaman Moises A, 2015, Trop Dis Travel Med Vaccines, V1
   Ihim AC, 2018, EUR J BIOMED PHARM, V5, P506
   Jiang TT, 2017, PLOS ONE, V12, DOI 10.1371/journal.pone.0173304
   Maurya RK, 2019, FRONT CELL INFECT MI, V8, DOI 10.3389/fcimb.2018.00450
   Oyedeji SO, 2013, GREENER J MED SCI, V3, P228
   Sandhu PK, 2016, J APPL LAB MED, V1, P214, DOI 10.1373/jalm.2016.021006
   Sniderman AD, 2016, J AM HEART ASSOC, V5, DOI 10.1161/JAHA.116.003665
   Sullivan ZA, 2015, EBIOMEDICINE, V2, P334, DOI 10.1016/j.ebiom.2015.03.005
   Suzana I, 2017, Int J Pharm Clin Res, V9, P6, DOI [10.25258/ijpcr.v9i1.8257, DOI 10.25258/IJPCR.V9I1.8257]
   Wilburn KM, 2018, PATHOG DIS, V76, DOI 10.1093/femspd/fty021
   Yen YF, 2016, MEDICINE, V95, DOI 10.1097/MD.0000000000002300
NR 21
TC 0
Z9 0
U1 0
U2 0
PU TRISAKTI UNIV, FAC MEDICINE
PI JAKARTA BARAT
PA LT 6 GEDUNG BARU KAMPUS B, JLN KYAI TAPA NO 260 GROGOL, JAKARTA BARAT,
   INDONESIA
SN 1907-3062
EI 2407-2230
J9 UNIVERSA MED
JI Universa Med.
PD JAN-APR
PY 2021
VL 40
IS 1
BP 45
EP 51
DI 10.18051/UnivMed.2021.v40.45-51
PG 7
WC Medicine, General & Internal
WE Emerging Sources Citation Index (ESCI)
SC General & Internal Medicine
GA RT1UM
UT WOS:000644251100004
OA gold
DA 2025-02-04
ER

PT J
AU Katwere, M
   Kambugu, A
   Piloya, T
   Wong, M
   Hendel-Paterson, B
   Sande, MA
   Ronald, A
   Katabira, E
   Were, EM
   Menten, J
   Colebunders, R
AF Katwere, Michael
   Kambugu, Andrew
   Piloya, Theresa
   Wong, Matthew
   Hendel-Paterson, Brett
   Sande, Merle A.
   Ronald, Allan
   Katabira, Elly
   Were, Edward M.
   Menten, Joris
   Colebunders, Robert
TI Clinical presentation and aetiologies of acute or complicated headache
   among HIV-seropositive patients in a Ugandan clinic
SO JOURNAL OF THE INTERNATIONAL AIDS SOCIETY
LA English
DT Article
AB Background: We set out to define the relative prevalence and common presentations of the various aetiologies of headache within an ambulant HIV-seropositive adult population in Kampala, Uganda.
   Methods: We conducted a prospective study of adult HIV-1-seropositive ambulatory patients consecutively presenting with new onset headaches. Patients were classified as focal-febrile, focal-afebrile, non-focal-febrile or non-focal-afebrile, depending on presence or absence of fever and localizing neurological signs. Further management followed along a pre-defined diagnostic algorithm to an endpoint of a diagnosis. We assessed outcomes during four months of follow up.
   Results: One hundred and eighty patients were enrolled (72% women). Most subjects presented at WHO clinical stages III and IV of HIV disease, with a median Karnofsky performance rating of 70% (IQR 60-80).
   The most common diagnoses were cryptococcal meningitis (28%, n = 50) and bacterial sinusitis (31%, n = 56). Less frequent diagnoses included cerebral toxoplasmosis (4%, n = 7), and tuberculous meningitis (4%, n = 7). Thirty-two (18%) had other diagnoses (malaria, bacteraemia, etc.). No aetiology could be elucidated in 28 persons (15%). Overall mortality was 13.3% (24 of 180) after four months of follow up. Those without an established headache aetiology had good clinical outcomes, with only one death (4% mortality), and 86% were ambulatory at four months.
   Conclusion: In an African HIV-infected ambulatory population presenting with new onset headache, aetiology was found in at least 70%. Cryptococcal meningitis and sinusitis accounted for more than half of the cases.
C1 [Menten, Joris; Colebunders, Robert] Inst Trop Med, Dept Clin Sci, B-2000 Antwerp, Belgium.
   [Katwere, Michael; Kambugu, Andrew; Piloya, Theresa; Katabira, Elly] Makerere Univ, Infect Dis Inst, Adult HIV Clin, Kampala, Uganda.
   [Wong, Matthew] Univ Virginia, Dept Neurol, Charlottesville, VA USA.
   [Hendel-Paterson, Brett] Univ Minnesota, Dept Med, Minneapolis, MN 55455 USA.
   [Sande, Merle A.] Univ Washington, Fac Med, Seattle, WA 98195 USA.
   [Ronald, Allan] Univ Manitoba, Dept Internal Med, Winnipeg, MB R3T 2N2, Canada.
   [Colebunders, Robert] Univ Antwerp, Fac Med, Antwerp, Belgium.
   [Were, Edward M.] Uganda AIDS Commiss, Kampala, Uganda.
C3 Institute of Tropical Medicine (ITM); Makerere University; University of
   Virginia; University of Minnesota System; University of Minnesota Twin
   Cities; University of Washington; University of Washington Seattle;
   University of Manitoba; University of Antwerp
RP Colebunders, R (corresponding author), Inst Trop Med, Dept Clin Sci, B-2000 Antwerp, Belgium.
EM katwemichael04@yahoo.co.uk; aKambugu@idi.co.ug; tpiloa@yahoo.com;
   mhw9e@hscmail.mcc.virginia.edu; bhendel1@gmail.com; bcoleb@itg.be;
   aronald@ms.umanitoba.ca; katabira@imul.com; emwere@uac.go.ug;
   jmenten@itg.be; bcoleb@itg.be
RI Katwere, Michael/AFW-2162-2022; Hendel-Paterson, Brett/E-8719-2019
OI Colebunders, Robert/0000-0002-1919-1340
FU Bill and Melinda Gates Foundation; Infectious Diseases Institute; Mulago
   Hospital; Academic Alliance Foundation
FX We are deeply indebted to Naomi Nantamu, Alice Namudde and Fred Sebuuma,
   who worked as study nurses. We acknowledge David Boulware for reviewing
   the paper and John Michael Matovu for the study data entry. We sincerely
   acknowledge the Bill and Melinda Gates Foundation for the study funding.
   We are grateful to the Infectious Diseases Institute, Mulago Hospital
   and the Academic Alliance Foundation for the study support. We will
   always be indebted to the trial participants who kindly participated in
   this study.
CR Field AG, 1999, EMERG MED CLIN N AM, V17, P127, DOI 10.1016/S0733-8627(05)70050-X
   FRISHBERG BM, 1994, NEUROLOGY, V44, P1191, DOI 10.1212/WNL.44.7.1191
   Graham CB, 2001, CEPHALALGIA, V21, P169, DOI 10.1046/j.1468-2982.2001.00186.x
   Jallon P, 1997, EPILEPSIA, V38, P1143, DOI 10.1111/j.1528-1157.1997.tb01205.x
   Lindström I, 2006, ACTA TROP, V100, P218, DOI 10.1016/j.actatropica.2006.11.002
   LIPTON RB, 1991, HEADACHE, V31, P518, DOI 10.1111/j.1526-4610.1991.hed3108518.x
   Morrell D C, 1972, J R Coll Gen Pract, V22, P297
   Norval DA, 2004, SAMJ S AFR MED J, V94, P450
   Portillo-Gómez L, 2000, INT J TUBERC LUNG D, V4, P361
   Rabinowitz DA, 2005, ACAD RADIOL, V12, P224, DOI 10.1016/j.acra.2004.11.014
   Shah Ashish R, 2005, Curr Infect Dis Rep, V7, P165, DOI 10.1007/s11908-005-0029-6
   SINGER EJ, 1993, PAIN, V54, P15, DOI 10.1016/0304-3959(93)90094-6
   TSO EL, 1993, ANN EMERG MED, V22, P1169, DOI 10.1016/S0196-0644(05)80984-9
NR 13
TC 12
Z9 12
U1 0
U2 1
PU JOHN WILEY & SONS LTD
PI CHICHESTER
PA THE ATRIUM, SOUTHERN GATE, CHICHESTER PO19 8SQ, W SUSSEX, ENGLAND
EI 1758-2652
J9 J INT AIDS SOC
JI J. Int. AIDS Soc.
PY 2009
VL 12
AR 21
DI 10.1186/1758-2652-12-21
PG 8
WC Immunology; Infectious Diseases
WE Science Citation Index Expanded (SCI-EXPANDED)
SC Immunology; Infectious Diseases
GA V19YA
UT WOS:000208106500021
PM 19765315
OA Green Published, gold
DA 2025-02-04
ER

PT J
AU Kebede, SS
   Daniel, T
   Alemu, A
   Bambo, GM
AF Kebede, Samuel Sahile
   Daniel, Tariku
   Alemu, Asamrew
   Bambo, Getachew Mesfin
TI Magnitude and associated factors of thrombocytopenia, among pregnant
   women at Mizan Tepi university teaching hospital south west Ethiopia
SO BMC PREGNANCY AND CHILDBIRTH
LA English
DT Article
DE Associated factors; Antenatal care; Gestational thrombocytopenia;
   Pregnancy
ID MATERNAL THROMBOCYTOPENIA; PREVALENCE; MANAGEMENT
AB Background Thrombocytopenia in pregnancy is a common multifactorial abnormality of the hematological system, next to anemia. It leads to more increased risk of bleeding during delivery, labour, or the postpartum period. Despite being a significant public health concern, there are limited studies done concerning thrombocytopenia during pregnancy.Objective To assess the magnitude and associated factors of thrombocytopenia among pregnant women at Mizan Tepi University Teaching Hospital from September 2023 to November 2023.Methods An institutional-based cross-sectional study was carried out on 230 systematic randomly selected pregnant women who attended antenatal visits from September 2023 to November 2023 G.C using data collection tools. The pretested structured questionnaires were employed to obtain clinical, nutritional, and sociodemographic information. Additionally, three millilitres of venous blood were collected from each participant and analyzed using a Sysmex hematology analyzer. The data was entered into Epidata version 4.6 and analyzed using STATA version 14. Descriptive statistics were computed, and logistic regression was used to identify predictors with a significance level of less than 0.05.Results Two hundred thirty pregnant women participated in the study. Among study participants, the magnitude of thrombocytopenia was 55(24.35%) with 32 (57.14%) mild, 19 (33.93%) moderate, and 5 (8.93%) severe thrombocytopenia. The determinant factors which shown significant association were Malaria parasite infection (AOR 9.27 at 95% CI 7.42, 10.87), one-year Inter-birth interval (AOR 1.7 at 95% CI 1.24, 2.14), History of abortion (AOR 3.94 95% CI 3.13, 4.86), History of hypertension (AOR 3.12 95% CI 1.56, 4.12), HIV infection (AOR 1.81 95% CI 1.32.2.52) and HBV infection (AOR 3.0 95% CI 2.82, 3.34).Conclusion Thrombocytopenia is a public health problem and mild type of thrombocytopenia was the most predominant. The determinant factors that showed significant association with thrombocytopenia were Malaria Parasitic infection, one-year Inter-birth interval, History of abortion, History of hypertension, HIV infection, and HBV infection. Therefore, pregnant women should be continuously screened for thrombocytopenia to avoid excessive bleeding. Increasing Inter-birth interval, preventing abortion as well as timely diagnosis and treatment of underlying causes such as malaria infection, hypertension, HBV, and HIV is important to reduce the burden of thrombocytopenia.
C1 [Kebede, Samuel Sahile; Bambo, Getachew Mesfin] Mizan Tepi Univ, Coll Med & Hlth Sci, Dept Med, Lab Sci, Mizan, Ethiopia.
   [Daniel, Tariku; Alemu, Asamrew] Mizan Tepi Univ, Coll Med & Hlth Sci, Dept Nursing, Mizan, Ethiopia.
RP Kebede, SS (corresponding author), Mizan Tepi Univ, Coll Med & Hlth Sci, Dept Med, Lab Sci, Mizan, Ethiopia.
EM samuelsahile@mtu.edu.et
RI Bambo, Getachew/KLC-6753-2024; Kebede, Samuel/JGE-0975-2023
OI Mesfin, Getachew/0000-0003-0427-2831
FU Mizan Tepi University
FX The authors are grateful to the study participants for their voluntary
   participation. We would like to thank data collectors for their
   collaboration. The authors would also like to thank the Mizan Tepi
   University for providing ethical clearance.
CR Adam MB, 2012, BMC CLIN PATHOL, V12, DOI 10.1186/1472-6890-12-10
   Arkew M, 2024, MEDICINE, V103, DOI 10.1097/MD.0000000000036866
   Asrie F, 2017, J BLOOD MED, V8, P61, DOI 10.2147/JBM.S136152
   Belaneh F., 2015, J Harmon Res Med Heal Sci, V2, P175
   Bimerew LG, 2018, SAGE OPEN MED, V6, DOI 10.1177/2050312118807626
   Briggs R, 1996, AM J OBSTET GYNECOL, V175, P893, DOI 10.1016/S0002-9378(96)80020-2
   Brohi ZP, 2013, Pakistan J Med Res, V52
   Chandra S, 2012, INDIAN J HEMATOL BLO, V28, P144, DOI 10.1007/s12288-012-0175-6
   Cines DB, 2017, HEMATOL-AM SOC HEMAT, P144, DOI 10.1182/asheducation-2017.1.144
   Cines DB, 2017, BLOOD, V130, P2271, DOI 10.1182/blood-2017-05-781971
   Cooper N, 2006, BRIT J HAEMATOL, V133, P364, DOI 10.1111/j.1365-2141.2006.06024.x
   Deshmukh V, Parity, V77, P23
   Ebrahim H, 2022, CLIN APPL THROMB-HEM, V28, DOI 10.1177/10760296221097379
   Elgodwi S., 2021, Int J Biomed Sci Eng, V9, P83
   Erkurt M.A., 2012, Journal of Hematology, V1, P44, DOI DOI 10.4021/JH28W
   Gernsheimer T, 2013, BLOOD, V121, P38, DOI 10.1182/blood-2012-08-448944
   Getawa S, 2022, PAN AFR MED J, V41, DOI 10.11604/pamj.2022.41.334.30175
   Getawa S, 2021, INT J INFECT DIS, V105, P495, DOI 10.1016/j.ijid.2021.02.118
   Greer IA, 2003, THROMB RES, V109, P73, DOI 10.1016/S0049-3848(03)00095-1
   Haile K, 2022, J BLOOD MED, V13, P275, DOI 10.2147/JBM.S365812
   Ijaz T., 2016, Life Sci Int J, V10, P38
   Kam PCA, 2004, ANAESTHESIA, V59, P255, DOI 10.1111/j.1365-2044.2004.03576.x
   Katke RD, 2014, Int J Reprod Contracept Obstet Gynecol, V3, P947
   Kebede SS, 2022, PLOS ONE, V17, DOI 10.1371/journal.pone.0274464
   Kelton JG, 2002, BLOOD REV, V16, P43, DOI 10.1054/blre.2001.0181
   Khan S A., 2008, Pak J Pathol, V19, P86
   Kosus N, 2011, ACTA HAEMATOL-BASEL, V125, P208, DOI 10.1159/000322943
   Levy Jeffrey A, 2002, J Am Board Fam Pract, V15, P290
   Lv XY, 2023, THER ADV HEMATOL, V14, DOI 10.1177/20406207231170513
   Mangla A, 2021, StatPearls
   Marye M, 2022, HELIYON, V8, DOI 10.1016/j.heliyon.2022.e12363
   Mbanya D, 2008, Cahiers d'etudes et de recherches francophones/Sante, V17, P213
   Myers B, 2012, BRIT J HAEMATOL, V158, P3, DOI 10.1111/j.1365-2141.2012.09135.x
   Nisha S, 2012, INDIAN J HEMATOL BLO, V28, P77, DOI 10.1007/s12288-011-0107-x
   Olayemi E, 2012, PAN AFR MED J, V12
   Parnas M, 2006, EUR J OBSTET GYN R B, V128, P163, DOI 10.1016/j.ejogrb.2005.12.031
   Saeed HD, 2018, J Fac Med Baghdad, V60, P98
   Sainio S, 2000, ACTA OBSTET GYN SCAN, V79, P744, DOI 10.1034/j.1600-0412.2000.079009744.x
   Santoshi RK, 2022, CUREUS J MED SCIENCE, V14, DOI 10.7759/cureus.27718
   Shamoon RP, 2009, TURK J HEMATOL, V26, P123
   Shitie Dessalegn, 2018, BMC Res Notes, V11, P704, DOI 10.1186/s13104-018-3805-8
   Silva CL, 2021, Jornal Brasileiro De Patologia E Med Laboratorial, V57
   Smock KJ, 2014, INT J LAB HEMATOL, V36, P269, DOI 10.1111/ijlh.12214
   SULLIVAN CA, 1995, CLIN OBSTET GYNECOL, V38, P521, DOI 10.1097/00003081-199509000-00011
   van Dijk WEM, 2021, J THROMB HAEMOST, V19, P2873, DOI 10.1111/jth.15481
   Wang XY, 2017, MEDICINE, V96, DOI 10.1097/MD.0000000000007561
   Yang YT, 2020, EXP THER MED, V20, P243, DOI 10.3892/etm.2020.8703
NR 47
TC 0
Z9 0
U1 0
U2 0
PU BMC
PI LONDON
PA CAMPUS, 4 CRINAN ST, LONDON N1 9XW, ENGLAND
EI 1471-2393
J9 BMC PREGNANCY CHILDB
JI BMC Pregnancy Childbirth
PD JUN 7
PY 2024
VL 24
IS 1
AR 411
DI 10.1186/s12884-024-06609-6
PG 9
WC Obstetrics & Gynecology
WE Science Citation Index Expanded (SCI-EXPANDED)
SC Obstetrics & Gynecology
GA TW6Y8
UT WOS:001244348400001
PM 38849723
OA gold, Green Published
DA 2025-02-04
ER

PT J
AU McDermid, JM
   Jaye, A
   van der Loeff, MFS
   Todd, J
   Bates, C
   Austin, S
   Jeffries, D
   Awasana, AA
   Whittle, HC
   Prentice, AM
AF McDermid, Joann M.
   Jaye, Assan
   van der Loeff, Maarten F. Schim
   Todd, Jim
   Bates, Chris
   Austin, Steve
   Jeffries, David
   Awasana, Akum A.
   Whittle, Hilton C.
   Prentice, Andrew M.
TI Elevated iron status strongly predicts mortality in West African adults
   with HIV infection
SO JAIDS-JOURNAL OF ACQUIRED IMMUNE DEFICIENCY SYNDROMES
LA English
DT Article; Proceedings Paper
CT 15th International AIDS Conference
CY JUL 11-17, 2004
CL Bangkok, THAILAND
DE Africa; cohort; iron; mortality; nutrition
ID SERUM TRANSFERRIN RECEPTOR; INJECTION-DRUG USERS; ANEMIA; FERRITIN;
   SURVIVAL; DIAGNOSIS; SUPPLEMENTATION; TUBERCULOSIS; DEFICIENCY;
   SATURATION
AB Objective: To comprehensively assess iron status and determine whether elevated iron status, like anemia, predicts mortality.
   Methods: We followed 1362 Gambian adults (53% female) in an HIV-seroprevalent clinic-based cohort over 11.5 years to ascertain all-cause mortality. Baseline iron status (iron, soluble transferrin receptor [sTfR], transferrin, ferritin, transferrin saturation, log [transferrin receptor: ferritin]), age, gender, ethnicity, hemoglobin, body mass index, HIV type, absolute CD4 count, malaria status, and alpha-(1)-antichymotrypsin were measured.
   Results: The mortality rate was 25.9/100 person-years. Elevated iron universally predicted greater mortality compared to normal iron status for all iron status indices, with the exception of sTfR in unadjusted models. In fully adjusted models, transferrin (elevated vs. normal, hazard ratio [HR]: 1.77; 95% confidence interval [Cl]: 1.30 to 2.42; P < 0.001), ferritin (elevated vs. normal, HR: 1.40; 95% CI: 1.07 to 1.83; P = 0.014), and the combined iron status index (highly elevated vs. normal, HR: 2.20; 95% CI: 1.16 to 4.18-1 P = 0.016) remained significant predictors. As expected, hemoglobin (Hb) concentration and absolute CD4 counts were each inversely associated with mortality.
   Conclusions: Elevated iron status predicts mortality in HIV infection, even after adjustment for immunosuppression and other confounders. This finding has implications in the clinical monitoring of disease progression and for iron-supplementation practices in areas of high HIV prevalence.
C1 London Sch Hyg & Trop Med, Med Res Council Int Nutr Grp, Nutr & Publ Hlth Int Res Unit, London, ON WC1E 7HT, Canada.
   The Gambia, Med Res Council Lab, Fajara, Gambia.
   London Sch Hyg & Trop Med, Infect Dis Epidemiol Unit, Trop Epidemiol Grp, London, England.
   Micronutrient Status Res Sect, Med Res Council Human Nutr Res, Cambridge, England.
C3 University of London; London School of Hygiene & Tropical Medicine;
   University of London; London School of Hygiene & Tropical Medicine;
   University of Cambridge; UK Research & Innovation (UKRI); Medical
   Research Council UK (MRC); MRC Human Nutrition Research
RP McDermid, JM (corresponding author), London Sch Hyg & Trop Med, Med Res Council Int Nutr Grp, Nutr & Publ Hlth Int Res Unit, Keppel St, London, ON WC1E 7HT, Canada.
EM joann.mcdermid@gmail.com
RI Prentice, Andrew/AAG-1961-2019
OI Jeffries, david/0000-0001-7471-1364; Todd, Jim/0000-0001-5918-4914;
   McDermid, Joann/0000-0002-5829-1897
FU MRC [MC_U105960399] Funding Source: UKRI; Medical Research Council
   [MC_U105960399] Funding Source: Medline
CR Allen J, 1998, CLIN CHEM, V44, P35
   Balakrishnan P, 2005, INDIAN J MED RES, V121, P345
   Beck MA, 2001, FASEB J, V15, P1481, DOI 10.1096/fj.00-0721fje
   Beguin Y, 2003, CLIN CHIM ACTA, V329, P9, DOI 10.1016/S0009-8981(03)00005-6
   Cook JD, 1999, AM J MED SCI, V318, P269, DOI 10.1097/00000441-199910000-00006
   de Monyé C, 1999, AIDS, V13, P375, DOI 10.1097/00002030-199902250-00010
   DOUVAS GS, 1993, J INFECT DIS, V167, P857, DOI 10.1093/infdis/167.4.857
   FIELDSGARDNER C, 1997, CLIN GUIDE NUTR HIV
   Gibson RS, 1990, Q REV BIOL
   Gomo E, 2003, EUR J OBSTET GYN R B, V107, P156, DOI 10.1016/S0301-2115(02)00346-9
   Gordeuk VR, 2006, HAEMATOLOGICA, V91, P739
   Gordeuk VR, 2001, J CLIN VIROL, V20, P111, DOI 10.1016/S1386-6532(00)00134-7
   Halonen P, 2003, PEDIATRICS, V111, P91, DOI 10.1542/peds.111.1.91
   HILL AVS, 1991, NATURE, V352, P595, DOI 10.1038/352595a0
   Khumalo H, 1998, CLIN CHEM, V44, P40
   Lounis N, 2001, J CLIN VIROL, V20, P123, DOI 10.1016/S1386-6532(00)00136-0
   Mainous AG, 2004, ANN FAM MED, V2, P139, DOI 10.1370/afm.82
   Mainous AG, 2004, ANN FAM MED, V2, P133, DOI 10.1370/afm.25
   Malope BI, 2001, BRIT J HAEMATOL, V115, P84, DOI 10.1046/j.1365-2141.2001.03063.x
   McDermid JM, 2006, CLIN SCI, V110, P503, DOI 10.1042/CS20050273
   MILMAN N, 1990, SCAND J CLIN LAB INV, V50, P559, DOI 10.3109/00365519009089171
   Mocroft A, 1999, AIDS, V13, P943, DOI 10.1097/00002030-199905280-00010
   Moore RD, 1998, J ACQ IMMUN DEF SYND, V19, P29, DOI 10.1097/00042560-199809010-00004
   Moore RD, 1999, CLIN INFECT DIS, V29, P44, DOI 10.1086/520178
   Offermann MK, 1996, J ACQ IMMUN DEF SYND, V13, P1
   Olsen A, 2004, JAIDS-J ACQ IMM DEF, V36, P637, DOI 10.1097/00126334-200405010-00013
   Punnonen K, 1997, BLOOD, V89, P1052, DOI 10.1182/blood.V89.3.1052
   Salhi Y, 1998, J ACQ IMMUN DEF SYND, V18, P473, DOI 10.1097/00042560-199808150-00009
   SALMONCERON D, 1995, J INFECT DIS, V172, P656, DOI 10.1093/infdis/172.3.656
   Semba RD, 2002, J ACQ IMMUN DEF SYND, V29, P142, DOI 10.1097/00042560-200202010-00005
   Semba RD, 2007, JAIDS-J ACQ IMM DEF, V45, P298
   Simonart T, 1998, INT J CANCER, V78, P720, DOI 10.1002/(SICI)1097-0215(19981209)78:6<720::AID-IJC9>3.3.CO;2-6
   Stephenson J, 2002, JAMA-J AM MED ASSOC, V288, P151, DOI 10.1001/jama.288.2.151
   Sullivan P, 2002, J INFECT DIS, V185, pS138, DOI 10.1086/340203
   Sullivan PS, 1998, BLOOD, V91, P301, DOI 10.1182/blood.V91.1.301.301_301_308
   Traoré HN, 2004, J CLIN VIROL, V31, pS92, DOI 10.1016/j.jcv.2004.09.011
   Tucker T, 2001, S AFR MED J, V91, P615
   van der Loeff MFS, 2002, AIDS, V16, P1775, DOI 10.1097/00002030-200209060-00010
   van der Sande MAB, 2004, JAIDS-J ACQ IMM DEF, V37, P1288, DOI 10.1097/01.qai.0000122708.59121.03
   Worwood M, 2002, ANN CLIN BIOCHEM, V39, P221, DOI 10.1258/0004563021902152
NR 40
TC 75
Z9 89
U1 0
U2 8
PU LIPPINCOTT WILLIAMS & WILKINS
PI PHILADELPHIA
PA TWO COMMERCE SQ, 2001 MARKET ST, PHILADELPHIA, PA 19103 USA
SN 1525-4135
EI 1077-9450
J9 JAIDS-J ACQ IMM DEF
JI JAIDS
PD DEC 1
PY 2007
VL 46
IS 4
BP 498
EP 507
DI 10.1097/QAI.0b013e31815b2d4b
PG 10
WC Immunology; Infectious Diseases
WE Science Citation Index Expanded (SCI-EXPANDED); Conference Proceedings Citation Index - Science (CPCI-S)
SC Immunology; Infectious Diseases
GA 231ZH
UT WOS:000250987200018
PM 18077841
OA Bronze
DA 2025-02-04
ER

PT J
AU Tan, KR
   Katalenich, BL
   Mace, KE
   Nambozi, M
   Taylor, SM
   Meshnick, SR
   Wiegand, RE
   Chalwe, V
   Filler, SJ
   Kamuliwo, M
   Craig, AS
AF Tan, Kathrine R.
   Katalenich, Bonnie L.
   Mace, Kimberly E.
   Nambozi, Michael
   Taylor, Steve M.
   Meshnick, Steven R.
   Wiegand, Ryan E.
   Chalwe, Victor
   Filler, Scott J.
   Kamuliwo, Mulakwa
   Craig, Allen S.
TI Efficacy of sulphadoxine-pyrimethamine for intermittent preventive
   treatment of malaria in pregnancy, Mansa, Zambia
SO MALARIA JOURNAL
LA English
DT Article
DE Malaria; Pregnancy; Intermittent-preventive treatment;
   Sulphadoxine-pyrimethamine
ID PLASMODIUM-FALCIPARUM; MOLECULAR MARKERS; TREATMENT POLICY; RESISTANCE;
   WOMEN; OUTCOMES; THERAPY
AB Background: Intermittent preventive treatment of malaria in pregnancy (IPTp) with sulphadoxine-pyrimethamine (SP) decreases adverse effects of malaria during pregnancy. Zambia implemented its IPTp-SP programme in 2003. Emergence of SP-resistant Plasmodium falciparum threatens this strategy. The quintuple mutant haplotype (substitutions in N51I, C59R, S108N in dhfr and A437G and K540E in dhps genes), is associated with SP treatment failure in non-pregnant patients with malaria. This study examined efficacy of IPTp-SP and presence of the quintuple mutant among pregnant women in Mansa, Zambia.
   Methods: In Mansa, an area with high malaria transmission, HIV-negative pregnant women presenting to two antenatal clinics for the 1st dose of IPTp-SP with asymptomatic parasitaemia were enrolled and microscopy for parasitaemia was done weekly for five weeks. Outcomes were parasitological failure and adequate parasitological response (no parasitaemia during follow-up). Polymerase chain reaction assays were employed to distinguish recrudescence from reinfection, and identify molecular markers of SP resistance. Survival analysis included those who had reinfection and incomplete follow-up (missed at least one follow-up).
   Results: Of the 109 women included in the study, 58 (53%) completed all follow-up, 34 (31%) had incomplete follow-up, and 17 (16%) were lost to follow-up after day 0. Of those who had complete follow-up, 15 (26%, 95% confidence interval [CI] [16-38]) had parasitological failure. For the 92 women included in the survival analysis, median age was 20 years (interquartile range [IQR] 18-22), median gestational age was 22 weeks (IQR range 20-24), and 57% were primigravid. There was no difference in time to failure in primigravid versus multigravid women. Of the 84 women with complete haplotype data for the aforementioned loci of the dhfr and dhps genes, 53 (63%, 95% CI [50-70]) had quintuple mutants (two with an additional mutation in A581G of dhps). Among women with complete follow-up and quintuple mutants, 22% had parasitological failure versus 0% without (p = 0.44).
   Conclusions: While underpowered, this study found 26% failure rates of SP given the moderate prevalence of the quintuple mutant haplotype. Despite the presence of resistance, SP retained some efficacy in clearing parasites in pregnant women, and may remain a viable option for IPTp in Zambia.
C1 [Tan, Kathrine R.; Mace, Kimberly E.; Wiegand, Ryan E.] US Ctr Dis Control & Prevent, Malaria Branch, Atlanta, GA 30333 USA.
   [Katalenich, Bonnie L.] Tulane Univ, Sch Med, New Orleans, LA 70112 USA.
   [Nambozi, Michael] Trop Dis Res Ctr, Ndola, Zambia.
   [Taylor, Steve M.] Duke Univ, Med Ctr, Durham, NC USA.
   [Meshnick, Steven R.] Univ N Carolina, Gillings Sch Global Publ Hlth, Chapel Hill, NC USA.
   [Chalwe, Victor] Maina Soko Mil Hosp Lusaka, Lusaka, Zambia.
   [Filler, Scott J.] Global Fund Fight AIDS TB & Malaria, Geneva, Switzerland.
   [Kamuliwo, Mulakwa] Natl Malaria Control Ctr, Lusaka, Zambia.
   [Craig, Allen S.] US Ctr Dis Control & Prevent, Vaccine Preventable Dis Eradicat & Eliminat Branc, Atlanta, GA USA.
C3 Centers for Disease Control & Prevention - USA; Tulane University; Duke
   University; University of North Carolina; University of North Carolina
   Chapel Hill; Centers for Disease Control & Prevention - USA
RP Tan, KR (corresponding author), US Ctr Dis Control & Prevent, Malaria Branch, Atlanta, GA 30333 USA.
EM ktan@cdc.gov
OI Wiegand, Ryan/0000-0002-9486-1850
FU President's Malaria Initiative
FX This study was funded by the President's Malaria Initiative.
CR [Anonymous], 2004, STRATEGIC FRAMEWORK
   [Anonymous], SAS software version 9.2 and 9.4
   Barat LM, 1998, TROP MED INT HEALTH, V3, P535, DOI 10.1046/j.1365-3156.1998.00271.x
   Bertin G, 2011, MALARIA J, V10, DOI 10.1186/1475-2875-10-196
   Central Board of Health (Zambia), 2003, GUIDELINES FOR THE D
   Central Statistical Office (CSO) MoHM Tropical Diseases Research Centre (TDRC) University of Zambia Macro International Inc, 2009, ZAMBIA DEMOGRAPHIC A
   Chanda P, 2004, 53RD ANNUAL MEETING, V71, p[209, 209]
   Clerk CA, 2008, J INFECT DIS, V198, P1202, DOI 10.1086/591944
   Dellicour S, 2010, PLOS MED, V7, DOI 10.1371/journal.pmed.1000221
   Desai M, 2007, LANCET INFECT DIS, V7, P93, DOI 10.1016/S1473-3099(07)70021-X
   Duah NO, 2012, AM J TROP MED HYG, V87, P996, DOI 10.4269/ajtmh.2012.12-0202
   Gesase S, 2009, PLOS ONE, V4, DOI 10.1371/journal.pone.0004569
   Government of the Republic of Zambia MoH, 2008, ZAMBIA NATIONAL MALA
   Gutman J, 2013, J INFECT DIS, V208, P907, DOI 10.1093/infdis/jit276
   Hamainza B, 2007, MEDICAL JOURNAL OF Z, V34, P81
   Hamer DH, 2007, J INFECT DIS, V196, P1585, DOI 10.1086/522142
   Harrington WE, 2009, P NATL ACAD SCI USA, V106, P9027, DOI 10.1073/pnas.0901415106
   Harrington WE, 2011, CLIN INFECT DIS, V53, P224, DOI 10.1093/cid/cir376
   KAPLAN EL, 1958, J AM STAT ASSOC, V53, P457, DOI 10.2307/2281868
   Kayentao K, 2013, JAMA-J AM MED ASSOC, V309, P594, DOI 10.1001/jama.2012.216231
   Kublin JG, 2002, J INFECT DIS, V185, P380, DOI 10.1086/338566
   Mkulama MAP, 2008, MALARIA J, V7, DOI 10.1186/1475-2875-7-87
   Mockenhaupt FP, 2008, J INFECT DIS, V198, P1545, DOI 10.1086/592455
   Moussiliou A, 2013, MALARIA J, V12, DOI 10.1186/1475-2875-12-195
   National Malaria Control Centre, 2014, GUIDELINES FOR THE D
   Sipilanyambe N, 2008, MALARIA J, V7, DOI 10.1186/1475-2875-7-25
   Sirawaraporn W, 1997, P NATL ACAD SCI USA, V94, P1124, DOI 10.1073/pnas.94.4.1124
   Snounou Georges, 2002, Methods Mol Med, V72, P103, DOI 10.1385/1-59259-271-6:103
   Taylor SM, 2012, CLIN INFECT DIS, V55, P42, DOI 10.1093/cid/cis301
   Taylor SM, 2012, INFECT GENET EVOL, V12, P282, DOI 10.1016/j.meegid.2011.11.006
   ter Kuile FO, 2007, JAMA-J AM MED ASSOC, V297, P2603, DOI 10.1001/jama.297.23.2603
   van Eijk AM, 2011, LANCET INFECT DIS, V11, P190, DOI 10.1016/S1473-3099(10)70295-4
   Wickham H, 2009, USE R, P1, DOI 10.1007/978-0-387-98141-3
   World Health Organization, 1991, Basic laboratory methods in medical parasitology, VFirst
   World Health Organization, 2009, METHODS FOR SURVEILL
NR 35
TC 20
Z9 21
U1 0
U2 9
PU BMC
PI LONDON
PA CAMPUS, 4 CRINAN ST, LONDON N1 9XW, ENGLAND
EI 1475-2875
J9 MALARIA J
JI Malar. J.
PD JUN 9
PY 2014
VL 13
AR 227
DI 10.1186/1475-2875-13-227
PG 8
WC Infectious Diseases; Parasitology; Tropical Medicine
WE Science Citation Index Expanded (SCI-EXPANDED)
SC Infectious Diseases; Parasitology; Tropical Medicine
GA AL1LP
UT WOS:000338887200001
PM 24909578
OA gold, Green Published
DA 2025-02-04
ER

PT J
AU Briand, V
   Cottrell, G
   Massougbodji, A
   Cot, M
AF Briand, Valerie
   Cottrell, Gilles
   Massougbodji, Achille
   Cot, Michel
TI Intermittent preventive treatment for the prevention of malaria during
   pregnancy in high transmission areas
SO MALARIA JOURNAL
LA English
DT Article
ID LOW-BIRTH-WEIGHT; SULFADOXINE-PYRIMETHAMINE; PLASMODIUM-FALCIPARUM;
   PLACENTAL INFECTION; EFFICACY; MEFLOQUINE; MORTALITY; WOMEN; KENYA;
   CHEMOPROPHYLAXIS
AB Malaria in pregnancy is one of the major causes of maternal morbidity and adverse birth outcomes. In high transmission areas, its prevention has recently changed, moving from a weekly or bimonthly chemoprophylaxis to intermittent preventive treatment (IPTp). IPTp consists in the administration of a single curative dose of an efficacious anti-malarial drug at least twice during pregnancy regardless of whether the woman is infected or not. The drug is administered under supervision during antenatal care visits. Sulphadoxine-pyrimethamine (SP) is the drug currently recommended by the WHO. While SP-IPTp seems an adequate strategy, there are many issues still to be explored to optimize it. This paper reviewed data on IPTp efficacy and discussed how to improve it. In particular, the determination of both the optimal number of doses and time of administration of the drug is essential, and this has not yet been done. As both foetal growth and deleterious effects of malaria are maximum in late pregnancy women should particularly be protected during this period. Monitoring of IPTp efficacy should be applied to all women, and not only to primi- and secondigravidae, as it has not been definitively established that multigravidae are not at risk for malaria morbidity and mortality. In HIV-positive women, there is an urgent need for specific information on drug administration patterns (need for higher doses, possible interference with sulpha-based prophylaxis of opportunistic infections). Because of the growing level of resistance of parasites to SP, alternative drugs for IPTp are urgently needed. Mefloquine is presently one of the most attractive options because of its long half life, high efficacy in sub-Saharan Africa and safety during pregnancy. Also, efforts should be made to increase IPTp coverage by improving the practices of health care workers, the motivation of women and their perception of malaria complications in pregnancy. Because IPTp is not applicable in early pregnancy, which is a period when malaria may also be deleterious for women and their offspring, there is a necessity to integrate this strategy with other preventive measures which can be applied earlier in pregnancy such as insecticide-treated nets.
C1 [Briand, Valerie; Cottrell, Gilles; Cot, Michel] Inst Dev Res, UR010, Paris, France.
   [Massougbodji, Achille] Sci & Hlth Fac FSS, Parasitol & Mycol Educ & Res Unit UER, Cotonou, Benin.
C3 Institut de Recherche pour le Developpement (IRD)
RP Briand, V (corresponding author), Inst Dev Res, UR010, Paris, France.
EM valerie.briand@gmail.com; cottrell@ird.fr; massougbodjiachille@yahoo.fr;
   michel.cot@ird.fr
RI Briand, Valerie/S-9398-2019; Cot, Michel/E-7633-2011
OI Briand, Valerie/0000-0001-7927-1855; Cot, Michel/0000-0003-3014-4294;
   Cottrell, Gilles/0000-0002-7964-8963
CR [Anonymous], 2005, GLOB STRAT PLAN 2005
   [Anonymous], 2006, COCHRANE DATABASE SY
   [Anonymous], 2004, AFRMAL0401 WHO
   Aubouy A, 2007, TROP MED INT HEALTH, V12, P886, DOI 10.1111/j.1365-3156.2007.01859.x
   Bloland P, 1996, AM J TROP MED HYG, V55, P82, DOI 10.4269/ajtmh.1996.55.82
   Challis K, 2004, TROP MED INT HEALTH, V9, P1066, DOI 10.1111/j.1365-3156.2004.01307.x
   Cot M, 2003, BRIT MED BULL, V67, P137, DOI 10.1093/bmb/ldg003
   Cot M, 2002, TROP MED INT HEALTH, V7, P565, DOI 10.1046/j.1365-3156.2002.00897.x
   Cottrell G, 2005, AM J TROP MED HYG, V73, P1112, DOI 10.4269/ajtmh.2005.73.1112
   Denoeud L, 2007, MALARIA J, V6, DOI 10.1186/1475-2875-6-27
   FILTER S, 2006, J INFECT DIS, V194, P286
   Garner P., 2003, COCHRANE DB SYST REV, V1
   GREENWOOD AM, 1994, T ROY SOC TROP MED H, V88, P681, DOI 10.1016/0035-9203(94)90228-3
   Hill J, 2006, TROP MED INT HEALTH, V11, P409, DOI 10.1111/j.1365-3156.2006.01585.x
   Kalanda GC, 2006, TROP MED INT HEALTH, V11, P569, DOI 10.1111/j.1365-3156.2006.01608.x
   Kayentao K, 2005, J INFECT DIS, V191, P109, DOI 10.1086/426400
   KEITH LM, 1988, DEV HUMAN CLIN ORIEN
   LeHesran JY, 1997, AM J EPIDEMIOL, V146, P826, DOI 10.1093/oxfordjournals.aje.a009200
   Malaria R.B., 2005, World Malaria Report 2005
   Mbaye A, 2006, TROP MED INT HEALTH, V11, P992, DOI 10.1111/j.1365-3156.2006.01649.x
   MCCORMICK MC, 1985, NEW ENGL J MED, V312, P82, DOI 10.1056/NEJM198501103120204
   McGready R, 2004, AM J TROP MED HYG, V70, P398, DOI 10.4269/ajtmh.2004.70.398
   MENENDEZ C, 1995, PARASITOL TODAY, V11, P178, DOI 10.1016/0169-4758(95)80151-0
   Mutabingwa TK, 2005, PLOS MED, V2, P1260, DOI 10.1371/journal.pmed.0020407
   Newman RD, 2006, TROP MED INT HEALTH, V11, P462, DOI 10.1111/j.1365-3156.2006.01593.x
   Newman RD, 2003, TROP MED INT HEALTH, V8, P488, DOI 10.1046/j.1365-3156.2003.01066.x
   *NIH US, 2006, INT PREV TREATM PREG
   Njagi JK, 2003, T ROY SOC TROP MED H, V97, P277, DOI 10.1016/S0035-9203(03)90141-6
   Nosten F, 2004, TRENDS PARASITOL, V20, P425, DOI 10.1016/j.pt.2004.06.007
   NOSTEN F, 1994, J INFECT DIS, V169, P595, DOI 10.1093/infdis/169.3.595
   Parise ME, 1998, AM J TROP MED HYG, V59, P813, DOI 10.4269/ajtmh.1998.59.813
   Phillips-Howard PA, 1998, J TRAVEL MED, V5, P121, DOI 10.1111/j.1708-8305.1998.tb00484.x
   Rogerson SJ, 2000, T ROY SOC TROP MED H, V94, P549, DOI 10.1016/S0035-9203(00)90083-X
   Rush D, 2000, AM J CLIN NUTR, V72, p212S, DOI 10.1093/ajcn/72.1.212S
   SCHULTZ LJ, 1994, AM J TROP MED HYG, V51, P515, DOI 10.4269/ajtmh.1994.51.515
   Shulman CE, 1999, LANCET, V353, P632, DOI 10.1016/S0140-6736(98)07318-8
   Shulman CE, 1999, ANN TROP MED PARASIT, V93, pS59, DOI 10.1080/00034989957745
   SILVERMAN WA, 1956, PEDIATRICS, V18, P614
   Steketee RW, 1996, AM J TROP MED HYG, V55, P33, DOI 10.4269/ajtmh.1996.55.33
   Steketee RW, 2001, AM J TROP MED HYG, V64, P28, DOI 10.4269/ajtmh.2001.64.28
   Taylor WRJ, 2004, DRUG SAFETY, V27, P25, DOI 10.2165/00002018-200427010-00003
   ter Kuile FO, 2007, JAMA-J AM MED ASSOC, V297, P2603, DOI 10.1001/jama.297.23.2603
   Ter Kuile FO, 2004, AM J TROP MED HYG, V71, P41, DOI 10.4269/ajtmh.2004.71.41
   van Eijk AM, 2004, TROP MED INT HEALTH, V9, P351, DOI 10.1111/j.1365-3156.2004.01196.x
   Vanhauwere B, 1998, AM J TROP MED HYG, V58, P17, DOI 10.4269/ajtmh.1998.58.17
   Verhoeff FH, 1999, ANN TROP MED PARASIT, V93, pS25, DOI 10.1080/00034989957718
   Verhoeff FH, 1998, ANN TROP MED PARASIT, V92, P141, DOI 10.1080/00034989859979
   White NJ, 2005, PLOS MED, V2, P28, DOI 10.1371/journal.pmed.0020003
   WHO, 1993, WHOFHEMSM935
NR 49
TC 38
Z9 43
U1 0
U2 11
PU BMC
PI LONDON
PA CAMPUS, 4 CRINAN ST, LONDON N1 9XW, ENGLAND
EI 1475-2875
J9 MALARIA J
JI Malar. J.
PD DEC 4
PY 2007
VL 6
AR 160
DI 10.1186/1475-2875-6-160
PG 7
WC Infectious Diseases; Parasitology; Tropical Medicine
WE Science Citation Index Expanded (SCI-EXPANDED)
SC Infectious Diseases; Parasitology; Tropical Medicine
GA 250DD
UT WOS:000252279300001
PM 18053209
OA gold, Green Published
DA 2025-02-04
ER

PT J
AU Looareesuwan, S
   Viravan, C
   Webster, HK
   Kyle, DE
   Canfield, CJ
AF Looareesuwan, S
   Viravan, C
   Webster, HK
   Kyle, DE
   Canfield, CJ
TI Clinical studies of atovaquone, alone or in combination with other
   antimalarial drugs, for treatment of acute uncomplicated malaria in
   Thailand
SO AMERICAN JOURNAL OF TROPICAL MEDICINE AND HYGIENE
LA English
DT Article
ID AIDS; 566C80
AB The therapy of Plasmodium falciparum malaria continues to be a problem in many parts of Southeast Asia because of multidrug resistance to nearly all existing antimalarial drugs. Atovaquone is a novel hydroxynaphthoquinone with broad spectrum anti-protozoal activity. We recently evaluated the antimalarial activity of atovaquone in a series of dose-ranging studies in 317 patients with malaria at the Bangkok Hospital for Tropical Diseases. Originally, the drug was administered alone. Using atovaquone alone resulted in satisfactory, initial clinical responses in all patients; the mean parasite and fever clearance times were 62 and 53 hr, respectively. However, irrespective of the duration of therapy, overall cure rates were approximately 67%. In vitro sensitivity studies on parasites taken from patients prior to treatment and at the time of recrudescence showed a marked decrease in susceptibility to atovaquone in the recrudescent parasites, To improve cure rates, atovaquone was administered in combination with other drugs with antimalarial activity. Proguanil and tetracycline were chosen due to laboratory evidence of potentiation; doxycycline was selected because it has a longer half-life than tetracycline. Although pyrimethamine did not show laboratory evidence of potentiation with atovaquone, it was chosen as an alternative inhibitor of dihydrofolic acid reductase with a longer half-life than proguanil. The clinical studies with these drug combinations confirmed the laboratory results with marked improvement in cure rates for proguanil, tetracycline, and doxycycline; pyrimethamine showed only minimal improvement. Proguanil was subsequently selected as the preferred drug partner because of its long record of safety and the ability to use the drug in pregnant women and children. Of the 104 patients with falciparum malaria treated with atovaquone plus proguanil for 3-7 days, 101 were cured and had virtually no adverse side effects. The combination of atovaquone and proguanil also was effective in eliminating erythrocytic forms of P. vivax, but parasitemia recurred in most patients.
C1 ARMED FORCES RES INST MED SCI,USA MED COMPONENT,DEPT IMMUNOL & PARASITOL,BANGKOK 10400,THAILAND.
   WELLCOME RES LABS,DEPT INFECT DIS,BECKENHAM BR3 3BS,KENT,ENGLAND.
   PHARMACEUT SYST INC,TALENT,OR 97540.
C3 United States Department of Defense; United States Army; Walter Reed
   Army Institute of Research (WRAIR); Armed Forces Research Institute of
   Medical Science (AFRIMS); Wellcome Research Laboratories;
   GlaxoSmithKline; Glaxosmithkline United Kingdom
RP Looareesuwan, S (corresponding author), MAHIDOL UNIV,FAC TROP MED,BANGKOK HOSP TROP DIS,DEPT CLIN TROP MED,420-6 RAJVITHI RD,BANGKOK 10400,THAILAND.
OI Kyle, Dennis/0000-0002-0238-965X
CR BERLINER R, 1946, SURVEY ANTIMALARIA D, V1
   BUNNAG D, 1987, INT J PARASITOL, V17, P169, DOI 10.1016/0020-7519(87)90038-5
   CANFIELD CJ, 1995, EXP PARASITOL, V80, P373, DOI 10.1006/expr.1995.1049
   CANFIELD CJ, 1974, B WORLD HEALTH ORGAN, V50, P203
   COATNEY G. ROBERT., 1950, JOUR NATL MALARIA SOC, V9, P381
   FAWAZ G, 1951, AM J TROP MED, V31, P569
   Gutteridge WE, 1993, MODERN PARASITOLOGY, P218
   HUDSON AT, 1991, DRUG EXP CLIN RES, V17, P427
   HUDSON AT, 1984, HDB EXPT PHARM, V68, P343
   HUGHES W, 1993, NEW ENGL J MED, V328, P1521, DOI 10.1056/NEJM199305273282103
   KOVACS JA, 1992, LANCET, V340, P637, DOI 10.1016/0140-6736(92)92172-C
   Looareesuwan Sornchai, 1992, Southeast Asian Journal of Tropical Medicine and Public Health, V23, P621
   PAVANAND K, 1974, J PARASITOL, V60, P537, DOI 10.2307/3278384
   PULLMAN TN, 1948, J CLIN INVEST, V27, P46, DOI 10.1172/JCI101970
   WEBSTER HK, 1985, AM J TROP MED HYG, V34, P228, DOI 10.4269/ajtmh.1985.34.228
   1973, WHO TECH REP SER, V529, P30
NR 16
TC 314
Z9 357
U1 0
U2 18
PU AMER SOC TROP MED & HYGIENE
PI MCLEAN
PA 8000 WESTPARK DRIVE SUITE 130, MCLEAN, VA 22101
SN 0002-9637
J9 AM J TROP MED HYG
JI Am. J. Trop. Med. Hyg.
PD JAN
PY 1996
VL 54
IS 1
BP 62
EP 66
DI 10.4269/ajtmh.1996.54.62
PG 5
WC Public, Environmental & Occupational Health; Tropical Medicine
WE Science Citation Index Expanded (SCI-EXPANDED)
SC Public, Environmental & Occupational Health; Tropical Medicine
GA TU827
UT WOS:A1996TU82700014
PM 8651372
DA 2025-02-04
ER

PT J
AU Kumar, V
   Verma, A
   Singh, R
   Garg, P
   Sharma, SK
   Singh, HN
   Mishra, SK
   Kumar, S
AF Kumar, Vivek
   Verma, Anuj
   Singh, Riddhi
   Garg, Priyanshi
   Sharma, Santosh Kumar
   Singh, Himanshu Narayan
   Mishra, Santosh Kumar
   Kumar, Sanjay
TI Recombinant vaccines: Current updates and future prospects
SO ASIAN PACIFIC JOURNAL OF TROPICAL MEDICINE
LA English
DT Review
DE Malaria; Dengue; Emerging diseases; Immunoinformatics; Virus-like
   particles; CRISPR-Cas9
ID DENGUE VACCINE; VIRUS; MALARIA; STRATEGIES; IMPACT
AB Recombinant technology-based vaccines have emerged as a highly effective way to prevent a wide range of illnesses. The technology improved vaccine manufacturing, rendering it more efficient and economical. These vaccines have multiple advantages compared to conventional vaccines. The pandemic has heightened awareness of the advantages of these vaccine technologies; trust and acceptance of these vaccines are steadily growing globally. This work offers an overview of the prospects and advantages associated with recombinant vaccines. Additionally, it discusses some of the challenges likely to arise in the future. Their ability to target diverse pathogen classes underscores their contributions to preventing previously untreatable diseases (especially vector-borne and emerging diseases) and hurdles faced throughout the vaccine development process, especially in enhancing the effectiveness of these vaccines. Moreover, their compatibility with emerging vaccination platforms of the future like virus-like particles and CRISPR/Cas9 for the production of next-generation vaccines may offer many prospects. This review also reviewed the hurdles faced throughout the vaccine development process, especially in enhancing the effectiveness of these vaccines against vector-borne diseases, emerging diseases, and untreatable diseases with high mortality rates like AIDS as well as cancer.
C1 [Kumar, Vivek] Lovely Profess Univ, Sch Allied Med Sci, Dept Allied Med Sci, Phagwara, Punjab, India.
   [Verma, Anuj] Indian Inst Technol Bhilai, Div Dept Biosci & Biomed Engn, Bioengn, Jevra, Chhattisgarh, India.
   [Singh, Riddhi] IMS Engn Coll, Dept Biotechnol, Ghaziabad, UP, India.
   [Garg, Priyanshi] Univ Windsor, Dept Chem & Biochem, Windsor, ON N9B3P4, Canada.
   [Sharma, Santosh Kumar; Kumar, Sanjay] Sharda Univ, Sharda Sch Basic Sci & Res, Dept Life Sci, Biol & Biocomputat Lab, Greater Noida, UP, India.
   [Singh, Himanshu Narayan] Columbia Univ, Irving Med Ctr, Dept Syst Biol, New York, NY 10032 USA.
   [Mishra, Santosh Kumar] Sharda Univ, Sharda Sch Basic Sci & Res, Dept Life Sci, Greater Noida, UP, India.
C3 Lovely Professional University; Indian Institute of Technology System
   (IIT System); Indian Institute of Technology (IIT) Bhilai; University of
   Windsor; Sharda University; Columbia University; NewYork-Presbyterian
   Hospital; Sharda University
RP Kumar, S (corresponding author), Sharda Univ, Sharda Sch Basic Sci & Res, Dept Life Sci, Biol & Biocomputat Lab, Greater Noida, UP, India.; Mishra, SK (corresponding author), Sharda Univ, Sharda Sch Basic Sci & Res, Dept Life Sci, Greater Noida, UP, India.
EM santosh.mishra1@sharda.ac.in; Sanjay.kumar7@sharda.ac.in
RI Sharma, Santosh/AAZ-5059-2020; Mishra, Santosh/ABB-4772-2021
CR Afrough B, 2019, CLIN EXP IMMUNOL, V196, P157, DOI 10.1111/cei.13295
   Al-Jighefee HT, 2021, VACCINES-BASEL, V9, DOI 10.3390/vaccines9101196
   Alrabadi N, 2024, CURR REV CLIN EXP PH, V19, P26, DOI 10.2174/2772432817666220512112913
   Aqib AI, 2023, VACCINES-BASEL, V11, DOI 10.3390/vaccines11030520
   Araujo SC, 2020, VACCINES-BASEL, V8, DOI 10.3390/vaccines8030492
   Aziz S, 2022, FRONT IMMUNOL, V13, DOI 10.3389/fimmu.2022.956776
   Bhardwaj A, 2023, J BIOMOL STRUCT DYN, V41, P1, DOI 10.1080/07391102.2021.2002720
   Bonam SR, 2021, VACCINES-BASEL, V9, DOI 10.3390/vaccines9101072
   Bouazzaoui A, 2021, PHARMACEUTICS, V13, DOI 10.3390/pharmaceutics13020140
   Buonaguro L, 2020, VACCINES-BASEL, V8, DOI 10.3390/vaccines8040615
   Cannataro M, 2021, BRIEF BIOINFORM, V22, P613, DOI 10.1093/bib/bbab063
   Castanha PMS, 2020, VIRUSES-BASEL, V12, DOI 10.3390/v12121371
   Chen FQ, 2020, WIRES NANOMED NANOBI, V12, DOI 10.1002/wnan.1609
   Chichester JA, 2018, VACCINE, V36, P5865, DOI 10.1016/j.vaccine.2018.08.033
   Chukwudozie OS, 2021, BIOINFORM BIOL INSIG, V15, DOI 10.1177/11779322211002168
   Cuevas-Juárez E, 2021, VACCINE, V39, P6990, DOI 10.1016/j.vaccine.2021.10.049
   Mariano RMD, 2023, PATHOGENS, V12, DOI 10.3390/pathogens12020247
   Datoo MS, 2022, LANCET INFECT DIS, V22, P1728, DOI 10.1016/S1473-3099(22)00442-X
   de Oliveira NR, 2023, PATHOGENS, V12, DOI 10.3390/pathogens12060787
   Favaro MTD, 2022, MICROB CELL FACT, V21, DOI 10.1186/s12934-022-01929-8
   Dora EG, 2019, VACCINE, V37, P3146, DOI 10.1016/j.vaccine.2019.04.069
   Duffy PE, 2022, CURR OPIN MICROBIOL, V70, DOI 10.1016/j.mib.2022.102227
   Durbin AP, 2020, AM J TROP MED HYG, V103, P855, DOI 10.4269/ajtmh.20-0042
   Filin IY, 2021, FRONT ONCOL, V11, DOI 10.3389/fonc.2021.730824
   Folegatti PM, 2020, LANCET, V396, P467, DOI 10.1016/S0140-6736(20)31604-4
   Friedman-Klabanoff DJ., 2021, Open Forum Infect Dis, V8, pS396
   Frimpong A, 2018, FRONT IMMUNOL, V9, DOI 10.3389/fimmu.2018.02769
   Gao S, 2019, FRONT MICROBIOL, V10, DOI 10.3389/fmicb.2019.02881
   García-Montero C, 2021, VACCINES-BASEL, V9, DOI 10.3390/vaccines9050433
   Garg H, 2020, SCI REP-UK, V10, DOI 10.1038/s41598-020-61103-1
   Gebre MS, 2021, CELL, V184, P1589, DOI 10.1016/j.cell.2021.02.030
   Ghattas M, 2021, VACCINES-BASEL, V9, DOI 10.3390/vaccines9121490
   Giacaman A, 2023, Actas Dermosifiliogr, V114, pT167, DOI 10.1016/j.ad.2022.05.032
   Gomes AC, 2017, VACCINES-BASEL, V5, DOI 10.3390/vaccines5010006
   Gul S, 2022, VACCINES-BASEL, V10, DOI 10.3390/vaccines10020189
   Gupta S, 2023, TOXINS, V15, DOI 10.3390/toxins15090563
   Hokello J, 2021, VACCINES-BASEL, V9, DOI 10.3390/vaccines9060605
   Huang J., 2023, Highl Sci Eng Technol, V36, P1525
   Huang T, 2022, VACCINES-BASEL, V10, DOI 10.3390/vaccines10060839
   Ikegame S, 2021, NAT COMMUN, V12, DOI [10.1101/2021.03.31.21254660, 10.1038/s41467-021-24909-9, 10.21203/rs.3.rs-400230/v1]
   Ikwuagwu B, 2022, CURR OPIN BIOTECH, V78, DOI 10.1016/j.copbio.2022.102785
   Kanoi BN., 2022, Front Trop Dis, V3, P988665
   Karn V, 2022, CANCER CELL INT, V22, DOI 10.1186/s12935-022-02654-3
   Kerr MD, 2021, EXPERT OPIN DRUG DIS, V16, P89, DOI 10.1080/17460441.2020.1811673
   Khandker SS, 2021, VACCINES-BASEL, V9, DOI 10.3390/vaccines9121387
   Kim J, 2021, J INT AIDS SOC, V24, DOI 10.1002/jia2.25793
   Koger-Pease C, 2023, PHARMACEUTICALS-BASE, V16, DOI 10.3390/ph16030334
   Kurtovic L, 2021, COMMUN MED-LONDON, V1, DOI 10.1038/s43856-021-00030-2
   Laher F, 2020, ARCH VIROL, V165, P2439, DOI 10.1007/s00705-020-04777-2
   Lee JK, 2019, INT J MOL SCI, V20, DOI 10.3390/ijms20051101
   Leleux J, 2013, ADV HEALTHC MATER, V2, P72, DOI 10.1002/adhm.201200268
   Logunov DY, 2020, LANCET, V396, P887, DOI 10.1016/S0140-6736(20)31866-3
   Mangion M, 2020, VACCINE, V38, P7949, DOI 10.1016/j.vaccine.2020.10.058
   Manoff SB, 2019, HUM VACC IMMUNOTHER, V15, P2195, DOI 10.1080/21645515.2018.1546523
   Marques-da-Silva C, 2020, VACCINES-BASEL, V8, DOI 10.3390/vaccines8030400
   Martynova E, 2021, INT J MOL SCI, V22, DOI 10.3390/ijms222011211
   Masmejan S, 2020, PATHOGENS, V9, DOI 10.3390/pathogens9110898
   Mazloum A, 2023, FRONT VET SCI, V10, DOI 10.3389/fvets.2023.1180621
   Mbacham WF, 2019, METHODS MOL BIOL, V2013, P29, DOI 10.1007/978-1-4939-9550-9_2
   McCann N, 2022, CURR OPIN IMMUNOL, V77, DOI 10.1016/j.coi.2022.102210
   Mehta A, 2020, J PHARM SCI-US, V109, P62, DOI 10.1016/j.xphs.2019.10.003
   Mendoza YG, 2019, HUM VACC IMMUNOTHER, V15, P2386, DOI 10.1080/21645515.2019.1586040
   Molehin AJ, 2022, INT J MOL SCI, V23, DOI 10.3390/ijms23042255
   Moorthy V, 2021, LANCET, V397, P1782, DOI 10.1016/S0140-6736(21)01065-5
   Mukherjee S, 2020, VACCINES-BASEL, V8, DOI 10.3390/vaccines8020290
   Nadeem AY, 2022, VACCINES-BASEL, V10, DOI 10.3390/vaccines10050713
   Naeem M, 2023, ARAB J SCI ENG, V48, P1, DOI 10.1007/s13369-022-07266-7
   Najafi S, 2022, BIOMED PHARMACOTHER, V148, DOI 10.1016/j.biopha.2022.112743
   Naupu PN, 2020, VACCINES-BASEL, V8, DOI 10.3390/vaccines8040740
   Nema S, 2023, T ROY SOC TROP MED H, V117, P673, DOI 10.1093/trstmh/trad027
   Nitika N, 2023, ASIAN PAC J TROP MED, V16, P243, DOI 10.4103/1995-7645.378560
   Norshidah H, 2021, MOLECULES, V26, DOI 10.3390/molecules26226768
   Obaldia N, 2017, CLIN VACCINE IMMUNOL, V24, DOI [10.1128/CVI.00539-16, 10.1128/cvi.00539-16]
   Obi JO, 2021, TROP MED INFECT DIS, V6, DOI 10.3390/tropicalmed6040180
   Oyarzun P, 2021, FRONT IMMUNOL, V12, DOI 10.3389/fimmu.2021.598778
   Pance A, 2020, MICROORGANISMS, V8, DOI 10.3390/microorganisms8111748
   Parums DV, 2023, MED SCI MONITOR, V29, DOI 10.12659/MSM.939357
   Parums DV, 2022, MED SCI MONITOR, V28, DOI 10.12659/MSM.936523
   Pattnaik A, 2020, VACCINES-BASEL, V8, DOI 10.3390/vaccines8020266
   Perotti M, 2020, VIRUSES-BASEL, V12, DOI 10.3390/v12010035
   Poland GA, 2019, MAYO CLIN PROC, V94, P2572, DOI 10.1016/j.mayocp.2019.05.016
   Prow NA, 2020, NPJ VACCINES, V5, DOI 10.1038/s41541-020-0191-8
   Pushko P, 2020, VIRUSES-BASEL, V12, DOI 10.3390/v12050518
   Rani NV, 2023, BIOCHEM BIOPH RES CO, V654, P10, DOI 10.1016/j.bbrc.2023.02.052
   Rashidzadeh H, 2021, PHARM DEV TECHNOL, V26, P807, DOI 10.1080/10837450.2021.1948568
   Salamanca DR, 2019, FRONT MICROBIOL, V10, DOI 10.3389/fmicb.2019.02712
   Richner JM, 2018, CURR OPIN IMMUNOL, V53, P130, DOI 10.1016/j.coi.2018.04.024
   Scaria PV, 2020, VACCINE, V38, P5480, DOI 10.1016/j.vaccine.2020.06.018
   SF.gov, 2023, COVID-19 Cases and Deaths
   Silva NM, 2020, TROP MED INFECT DIS, V5, DOI 10.3390/tropicalmed5040150
   Skwarczynski M, 2020, VACCINES-BASEL, V8, DOI 10.3390/vaccines8030373
   Soleymani S, 2022, COMPUT BIOL MED, V140, DOI 10.1016/j.compbiomed.2021.105057
   Alves KCS, 2022, REV INST MED TROP SP, V64, DOI [10.1590/S1678-9946202264023, 10.1590/s1678-9946202264023]
   Sultana M, 2022, ASIAN PAC J TROP MED, V15, P63, DOI 10.4103/1995-7645.338432
   Sung HD, 2021, INT J MOL SCI, V22, DOI 10.3390/ijms222413445
   Sutherland SIM, 2021, FRONT IMMUNOL, V12, DOI 10.3389/fimmu.2021.641307
   Tan Y, 2018, PLOS NEGLECT TROP D, V12, DOI 10.1371/journal.pntd.0006670
   Tang N, 2021, CRISPR J, V4, P477, DOI 10.1089/crispr.2021.0017
   Tang YS, 2021, NANO TODAY, V40, DOI 10.1016/j.nantod.2021.101244
   Teng M, 2021, VIRUSES-BASEL, V13, DOI 10.3390/v13050779
   Tinto H, 2015, LANCET, V386, P31, DOI 10.1016/S0140-6736(15)60721-8
   Tiwari PK, 2023, FRONT MOL BIOSCI, V10, DOI 10.3389/fmolb.2023.1214489
   Tornesello AL, 2022, VACCINES-BASEL, V10, DOI 10.3390/vaccines10020227
   Travieso T, 2022, NPJ VACCINES, V7, DOI 10.1038/s41541-022-00503-y
   Tremblay N, 2019, VACCINES-BASEL, V7, DOI 10.3390/vaccines7040145
   Tully Danielle, 2021, Ther Adv Vaccines Immunother, V9, p25151355211015839, DOI 10.1177/25151355211015839
   Verger P, 2020, EXPERT REV VACCINES, V19, P991, DOI 10.1080/14760584.2020.1825945
   Vijayan A, 2019, METHODS MOL BIOL, V2013, P199, DOI 10.1007/978-1-4939-9550-9_15
   Vuitika L, 2022, VACCINES-BASEL, V10, DOI 10.3390/vaccines10091385
   Wahongan IF, 2022, VACCINES-BASEL, V10, DOI 10.3390/vaccines10101734
   Wang SY, 2023, EXPERT REV VACCINES, V22, P704, DOI 10.1080/14760584.2023.2242528
   Watson OJ, 2022, LANCET INFECT DIS, V22, P1293, DOI 10.1016/S1473-3099(22)00320-6
   Wen S, 2016, MALARIA J, V15, DOI 10.1186/s12936-016-1319-1
   Whitaker HJ, 2022, J INFECTION, V84, P675, DOI 10.1016/j.jinf.2021.12.044
   Wilder-Smith A, 2020, CURR OPIN VIROL, V43, P71, DOI 10.1016/j.coviro.2020.09.004
   Wu SP, 2021, LANCET INFECT DIS, V21, P1654, DOI 10.1016/S1473-3099(21)00396-0
   Yadav T, 2020, HUM VACC IMMUNOTHER, V16, P2905, DOI 10.1080/21645515.2020.1820808
   Zakaria NM, 2024, ASIAN PAC J TROP BIO, V14, P1, DOI 10.4103/2221-1691.393581
   Zeyaullah M, 2022, VACCINES-BASEL, V10, DOI 10.3390/vaccines10111940
   Zhang HW, 2023, MICROB PATHOGENESIS, V183, DOI 10.1016/j.micpath.2023.106328
   Zhang XL, 2022, MICROBIOL SPECTR, V10, DOI 10.1128/spectrum.00820-22
   Zheng JT, 2019, BIOMED RES INT, V2019, DOI 10.1155/2019/9751471
   Zurbia-Flores GM, 2023, VACCINES-BASEL, V11, DOI 10.3390/vaccines11030568
NR 123
TC 1
Z9 1
U1 2
U2 2
PU WOLTERS KLUWER MEDKNOW PUBLICATIONS
PI MUMBAI
PA WOLTERS KLUWER INDIA PVT LTD , A-202, 2ND FLR, QUBE, C T S  NO 1498A-2
   VILLAGE MAROL, ANDHERI EAST, MUMBAI, Maharashtra, INDIA
SN 1995-7645
EI 2352-4146
J9 ASIAN PAC J TROP MED
JI Asian Pac. J. Trop. Med.
PD AUG
PY 2024
VL 17
IS 8
BP 338
EP 350
DI 10.4103/apjtm.apjtm_854_23
PG 13
WC Public, Environmental & Occupational Health; Tropical Medicine
WE Science Citation Index Expanded (SCI-EXPANDED)
SC Public, Environmental & Occupational Health; Tropical Medicine
GA E6O5N
UT WOS:001304180600003
OA gold
DA 2025-02-04
ER

PT J
AU Carey, JB
   Pearson, FE
   Vrdoljak, A
   McGrath, MG
   Crean, AM
   Walsh, PT
   Doody, T
   O'Mahony, C
   Hill, AVS
   Moore, AC
AF Carey, John B.
   Pearson, Frances E.
   Vrdoljak, Anto
   McGrath, Marie G.
   Crean, Abina M.
   Walsh, Patrick T.
   Doody, Timothy
   O'Mahony, Conor
   Hill, Adrian V. S.
   Moore, Anne C.
TI Microneedle Array Design Determines the Induction of Protective Memory
   CD8<SUP>+</SUP> T Cell Responses Induced by a Recombinant Live Malaria
   Vaccine in Mice
SO PLOS ONE
LA English
DT Article
ID ADENOVIRAL VECTORS; IMMUNIZATION; DELIVERY; IMMUNOGENICITY; EFFICACY;
   EXPRESSION
AB Background: Vaccine delivery into the skin has received renewed interest due to ease of access to the immune system and microvasculature, however the stratum corneum (SC), must be breached for successful vaccination. This has been achieved by removing the SC by abrasion or scarification or by delivering the vaccine intradermally (ID) with traditional needle-and-syringes or with long microneedle devices. Microneedle patch-based transdermal vaccine studies have predominantly focused on antibody induction by inactivated or subunit vaccines. Here, our principal aim is to determine if the design of a microneedle patch affects the CD8(+) T cell responses to a malaria antigen induced by a live vaccine.
   Methodology and Findings: Recombinant modified vaccinia virus Ankara (MVA) expressing a malaria antigen was percutaneously administered to mice using a range of silicon microneedle patches, termed ImmuPatch, that differed in microneedle height, density, patch area and total pore volume. We demonstrate that microneedle arrays that have small total pore volumes induce a significantly greater proportion of central memory T cells that vigorously expand to secondary immunization. Microneedle-mediated vaccine priming induced significantly greater T cell immunity post-boost and equivalent protection against malaria challenge compared to ID vaccination. Notably, unlike ID administration, ImmuPatch-mediated vaccination did not induce inflammatory responses at the site of immunization or in draining lymph nodes.
   Conclusions/Significance: This study demonstrates that the design of microneedle patches significantly influences the magnitude and memory of vaccine-induced CD8(+) T cell responses and can be optimised for the induction of desired immune responses. Furthermore, ImmuPatch-mediated delivery may be of benefit to reducing unwanted vaccine reactogenicity. In addition to the advantages of low cost and lack of pain, the development of optimised microneedle array designs for the induction of T cell responses by live vaccines aids the development of solutions to current obstacles of immunization programmes.
C1 [Carey, John B.; Vrdoljak, Anto; McGrath, Marie G.; Crean, Abina M.; Doody, Timothy; Moore, Anne C.] Univ Coll Cork, Sch Pharm, Cork, Ireland.
   [Pearson, Frances E.; Hill, Adrian V. S.] Univ Oxford, Jenner Inst, Oxford, England.
   [Walsh, Patrick T.] Our Ladys Childrens Hosp Crumlin, Natl Childrens Res Ctr, Dublin, Ireland.
   [O'Mahony, Conor] Univ Coll Cork, Tyndall Natl Inst, Cork, Ireland.
   [Moore, Anne C.] Univ Coll Cork, Dept Pharmacol, Cork, Ireland.
C3 University College Cork; University of Oxford; Jenner Institute; Trinity
   College Dublin; Our Ladys Children Hospital Crumlin; National Children's
   Research Centre (NCRC); University College Cork; University College Cork
RP Carey, JB (corresponding author), Univ Coll Cork, Sch Pharm, Cork, Ireland.
EM anne.moore@ucc.ie
RI O'Mahony, Conor/E-7326-2011; Moore, Anne/HKV-5003-2023; Walsh,
   Patrick/I-7909-2014; Pearson, Frances/K-8928-2018
OI O'Mahony, Conor/0000-0003-4018-103X; Pearson,
   Frances/0000-0001-7274-9211; Moore, Anne/0000-0003-3656-4230; Crean,
   Abina/0000-0001-6171-0303; Walsh, Patrick/0000-0002-0130-8766
FU Enterprise Ireland [CFTD 07/117]; Science Foundation Ireland [NAP156,
   NAP170]; Medical Research Council, United Kingdom [G0600311]
FX This study was funded by Enterprise Ireland (CFTD 07/117,
   http://www.enterprise-ireland.com), Science Foundation Ireland (NAP156,
   NAP170, www.sfi.ie) and the Medical Research Council, United Kingdom
   (G0600311, www.mrc.ac.uk). The funders had no role in study design, data
   collection and analysis, decision to publish, or preparation of the
   manuscript.
CR Bachmann MF, 2005, J IMMUNOL, V175, P4686, DOI 10.4049/jimmunol.175.7.4686
   Badovinac VP, 2005, NAT MED, V11, P748, DOI 10.1038/nm1257
   Belkaid Y, 1996, J IMMUNOL METHODS, V199, P5, DOI 10.1016/S0022-1759(96)00117-2
   Darrah PA, 2007, NAT MED, V13, P843, DOI 10.1038/nm1592
   Dean CH, 2005, HUM VACCINES, V1, P106, DOI 10.4161/hv.1.3.1797
   Draper SJ, 2008, NAT MED, V14, P819, DOI 10.1038/nm.1850
   Draper SJ, 2010, NAT REV MICROBIOL, V8, P62, DOI 10.1038/nrmicro2240
   Enfield J, 2010, J BIOMED OPT, V15, DOI 10.1117/1.3463002
   Finn JD, 2009, J VIROL, V83, P12027, DOI 10.1128/JVI.00593-09
   Good MF, 1999, CURR OPIN IMMUNOL, V11, P412, DOI 10.1016/S0952-7915(99)80069-7
   Gopee NV, 2007, TOXICOL SCI, V98, P249, DOI 10.1093/toxsci/kfm074
   Haq MI, 2009, BIOMED MICRODEVICES, V11, P35, DOI 10.1007/s10544-008-9208-1
   HARVEY AJ, 2010, PHARM RES
   HIRAISHI Y, 2011, VACCINE
   Jabbari A, 2006, J IMMUNOL METHODS, V313, P161, DOI 10.1016/j.jim.2006.04.005
   Joshi NS, 2007, IMMUNITY, V27, P281, DOI 10.1016/j.immuni.2007.07.010
   Koutsonanos DG, 2009, PLOS ONE, V4, DOI 10.1371/journal.pone.0004773
   KUPPER TS, 1990, J INVEST DERMATOL, V94, pS146, DOI 10.1111/1523-1747.ep12876130
   Laurent PE, 2010, VACCINE, V28, P5850, DOI 10.1016/j.vaccine.2010.06.062
   Liu LZ, 2010, NAT MED, V16, P224, DOI 10.1038/nm.2078
   Milewski M, 2010, EXPERT OPIN DRUG DEL, V7, P617, DOI 10.1517/17425241003663228
   Moore AC, 2005, J IMMUNOL, V175, P7264, DOI 10.4049/jimmunol.175.11.7264
   Nicolas JF, 2008, EXPERT REV VACCINES, V7, P1201, DOI 10.1586/14760584.7.8.1201
   ORMEROD LP, 1988, ARCH DIS CHILD, V63, P1491, DOI 10.1136/adc.63.12.1491
   ORMEROD LP, 1993, ARCH DIS CHILD, V69, P155, DOI 10.1136/adc.69.1.155
   Pham NLL, 2009, J IMMUNOL, V183, P2337, DOI 10.4049/jimmunol.0901203
   Prausnitz MR, 2009, CURR TOP MICROBIOL, V333, P369, DOI 10.1007/978-3-540-92165-3_18
   Puri N, 2000, VACCINE, V18, P2600, DOI 10.1016/S0264-410X(99)00440-5
   Reyes-Sandoval A, 2008, EUR J IMMUNOL, V38, P732, DOI 10.1002/eji.200737672
   Schneider J, 1998, NAT MED, V4, P397, DOI 10.1038/nm0498-397
   Sridhar S, 2008, J VIROL, V82, P3822, DOI 10.1128/JVI.02568-07
   Tatsis N, 2007, BLOOD, V110, P1916, DOI 10.1182/blood-2007-02-062117
   Vogt A, 2008, J IMMUNOL, V180, P1482, DOI 10.4049/jimmunol.180.3.1482
   Widera G, 2006, VACCINE, V24, P1653, DOI 10.1016/j.vaccine.2005.09.049
   Wilke N, 2005, MICROELECTRON J, V36, P650, DOI 10.1016/j.mejo.2005.04.044
   Wolfson LJ, 2008, B WORLD HEALTH ORGAN, V86, P27, DOI 10.2471/BLT.07.045096
NR 36
TC 56
Z9 61
U1 1
U2 33
PU PUBLIC LIBRARY SCIENCE
PI SAN FRANCISCO
PA 1160 BATTERY STREET, STE 100, SAN FRANCISCO, CA 94111 USA
SN 1932-6203
J9 PLOS ONE
JI PLoS One
PD JUL 25
PY 2011
VL 6
IS 7
AR e22442
DI 10.1371/journal.pone.0022442
PG 13
WC Multidisciplinary Sciences
WE Science Citation Index Expanded (SCI-EXPANDED)
SC Science & Technology - Other Topics
GA 798AP
UT WOS:000293172900030
PM 21799855
OA Green Published, gold
DA 2025-02-04
ER

PT J
AU ANWAR, N
   KINGMA, DW
   BLOCH, AR
   MOURAD, M
   RAFFELD, M
   FRANKLIN, J
   MAGRATH, I
   ELBOLKAINY, N
   JAFFE, ES
AF ANWAR, N
   KINGMA, DW
   BLOCH, AR
   MOURAD, M
   RAFFELD, M
   FRANKLIN, J
   MAGRATH, I
   ELBOLKAINY, N
   JAFFE, ES
TI THE INVESTIGATION OF EPSTEIN-BARR VIRAL SEQUENCES IN 41 CASES OF
   BURKITTS-LYMPHOMA FROM EGYPT - EPIDEMIOLOGIC CORRELATIONS
SO CANCER
LA English
DT Article
DE BURKITTS LYMPHOMA; EPSTEIN-BARR VIRUS (EBV); EBER1; IN SITU
   HYBRIDIZATION; P53; IMMUNOSUPPRESSION
ID HUMAN-IMMUNODEFICIENCY-VIRUS; NON-HODGKINS-LYMPHOMA; ASSOCIATION;
   AFRICAN; INDIVIDUALS; RELEVANCE; CHILDREN; SUBTYPES; DISEASE; TUMORS
AB Background. Epstein-Barr virus (EBV) is associated with many human neoplasms, including Burkitt's lymphoma (BL). Endemic BL in central Africa is more often EBV-associated than BL in the United States, where seroconversion for EBV occurs somewhat later than in Africa. Therefore, the EBV association rate in BL may correlate more with the socioeconomic status of the population studied, which influences the age of EBV seroconversion, than with such factors as malaria, which may relate to the overall higher incidence rate in endemic regions.
   Methods. Forty-one patients with BL in Egypt, which differs both climatically and racially from central African countries (i.e., Kenya, Uganda) where BL is endemic, were analyzed. All biopsies were evaluated for EBV-encoded RNAs (EBER1) by RNA in situ hybridization, analyzed for p53 protein expression using the monoclonal antibody D07, and immunophenotyped using a panel of monoclonal antibodies that included L26 (CD20), Leu 22 (CD43), and A6 (CD45RO). Twelve cases were evaluable for EBV subtype by polymerase chain reaction with EBV-specific primers.
   Results. The median age at diagnosis was 9 years (range, 2-22 years). The biopsy site was extranodal in 29 patients and nodal in 12 patients. All 41 cases were documented as B-cell neoplasms. A hybridization signal for EBER1 RNA was identified in greater than 95% of the neoplastic cells in 30 of 41 cases (73%), whereas no signal was observed in 11 cases (27%). Epstein-Barr virus subtype 1 was found in 10 patients, subtype 2 in two patients. Immunostaining for p53 was observed in greater than 5% of the neoplastic cells in 9 of 37 cases (24%). No significant correlation was observed between EBV positivity and sex, biopsy site, or p53 immunostaining.
   Conclusions. The prevalence of EBV in BL from Egypt is slightly lower than in BL in endemic regions, but significantly higher than in sporadic BL. Epstein-Barr virus positivity probably reflects the socioeconomic status of the patient population, and age at seroconversion. The prevalence of EBV subtype 1 suggests that immunodeficiency does not play a role in Egyptian Burkitt's lymphoma, in contrast to endemic Burkitt's lymphoma, in which holoendemic malaria is thought to contribute to immunodeficiency, a higher incidence rate, and the observed prevalence of subtype 2.
C1 NCI, DIV CANC BIOL DIAG & CTR, PATHOL LAB, HEMATOPATHOL SECT, BETHESDA, MD 20892 USA.
   NCI, DIV CANC TREATMENT, PEDIAT BRANCH, LYMPHOMA BIOL SECT, BETHESDA, MD 20892 USA.
   NATL CANC INST, CAIRO, EGYPT.
C3 National Institutes of Health (NIH) - USA; NIH National Cancer Institute
   (NCI); National Institutes of Health (NIH) - USA; NIH National Cancer
   Institute (NCI); Egyptian Knowledge Bank (EKB); Cairo University;
   National Cancer Institute - Egypt
RI Jaffe, Elaine/G-8981-2014
CR Anaissie E, 1985, IARC Sci Publ, P129
   BHATIA KG, 1992, CANCER RES, V52, P4273
   BOYLE MJ, 1993, BLOOD, V81, P468
   BOYLE MJ, 1991, BLOOD, V78, P3004
   CAVDAR AO, 1993, MED PEDIATR ONCOL, V21, P36, DOI 10.1002/mpo.2950210108
   DANIEL E, 1990, TROP GEOGR MED, V42, P255
   DETHE G, 1978, NATURE, V274, P756, DOI 10.1038/274756a0
   GESER A, 1983, EUR J CANCER CLIN ON, V19, P1393, DOI 10.1016/0277-5379(93)90009-T
   GOLDSCHMIDTS WL, 1992, LEUKEMIA, V6, P875
   GONZALEZ CL, 1991, AM J CLIN PATHOL, V96, P81, DOI 10.1093/ajcp/96.1.81
   GUTIERREZ MI, 1992, BLOOD, V79, P3261
   KINGMA DW, 1994, AM J SURG PATHOL, V18, P48, DOI 10.1097/00000478-199401000-00005
   LADJADJ Y, 1984, BRIT J CANCER, V49, P503, DOI 10.1038/bjc.1984.78
   Lenoir G., 1984, PATHOGENESIS LEUKAEM, P283
   Magrath I, 1992, Semin Cancer Biol, V3, P285
   MAGRATH IT, 1991, AM J PEDIAT HEMATOL, V13, P222
   MILIAUSKAS JR, 1982, CANCER-AM CANCER SOC, V50, P2115, DOI 10.1002/1097-0142(19821115)50:10<2115::AID-CNCR2820501024>3.0.CO;2-9
   MOKHTAR NM, 1991, CANCER PATHOLOGY REG, P31
   OCONNOR PM, 1993, CANCER RES, V53, P4776
   PELICCI PG, 1986, P NATL ACAD SCI USA, V83, P2984, DOI 10.1073/pnas.83.9.2984
   PIRIS MA, 1994, BRIT J CANCER, V69, P337, DOI 10.1038/bjc.1994.61
   Purtilo D T, 1985, IARC Sci Publ, P231
   PURTILO DT, 1992, LAB INVEST, V67, P5
   SANDER CA, 1993, BLOOD, V82, P1994
   SHIBATA D, 1991, BLOOD, V77, P1527
   SHIRAMIZU B, 1991, BLOOD, V77, P1516
   TAQI AM, 1987, J TROP PEDIATRICS, V33, P98, DOI 10.1093/tropej/33.2.98
   WU TC, 1991, AM J PATHOL, V138, P1461
   YOUNG LS, 1987, J GEN VIROL, V68, P2853, DOI 10.1099/0022-1317-68-11-2853
   ZIEGLER JL, 1977, NEW ENGL J MED, V297, P75, DOI 10.1056/NEJM197707142970202
NR 30
TC 51
Z9 54
U1 0
U2 0
PU WILEY
PI HOBOKEN
PA 111 RIVER ST, HOBOKEN 07030-5774, NJ USA
SN 0008-543X
EI 1097-0142
J9 CANCER-AM CANCER SOC
JI Cancer
PD OCT 1
PY 1995
VL 76
IS 7
BP 1245
EP 1252
DI 10.1002/1097-0142(19951001)76:7<1245::AID-CNCR2820760723>3.0.CO;2-D
PG 8
WC Oncology
WE Science Citation Index Expanded (SCI-EXPANDED)
SC Oncology
GA RV692
UT WOS:A1995RV69200022
PM 8630905
OA Bronze
DA 2025-02-04
ER

PT J
AU Perez, M
   von Schnurbein, G
   Gehringer, T
AF Perez, Marybel
   von Schnurbein, Georg
   Gehringer, Theresa
TI Mitigating health policy fragmentation through interlocks. The networks
   between American and Swiss public-private partnerships
SO HEALTH POLICY
LA English
DT Article
DE Network; Health policy; Interlock; Public -private -partnership;
   Governance
ID KNOWLEDGE TRANSFER; GLOBAL FUND; FIGHT AIDS; GOVERNANCE; TUBERCULOSIS;
   CORPORATE; COHESION; LESSONS; BOARDS
AB The boards of health partnerships such as the Roll Back Malaria Partnership (RBM) and Medicines for Malaria Venture (MMV) create networks through cross-board membership (interlocks). While these networks bear the risk of cooptation and collusion in corporate governance, in public-private partnerships they may facilitate cooperation and responsiveness to health policy. This is feasible only through networks with specific characteristics discussed in this article. The analysis shows one whole network connecting 10 health partnerships established in Canada, Switzerland and United Sates, and belonging to two different subsectors (Product Development and Coordination and Financing). However, confluence on a few central interlocks makes the behavior of interlock individuals and organizations crucial for the effectiveness of the network, rendering good governance practices all the more important. At the same time, network clustering opens the possibility of tackling interdependencies at sub-level where expertise can be critically brought to bear. The article shows that, whether considered as a vector of collusion or as a bridge for coordination, the practice of overlooking partnership interlocks hinders both health policy oversight and strategic operation.
C1 [Perez, Marybel] ESSCA Sch Management, 55 quai Alphonse Le Gallo, F-92513 Boulogne billancourt, Paris, France.
   [von Schnurbein, Georg; Gehringer, Theresa] Univ Basel, Ctr Philanthropy Studies CEPS, Steinengraben 22, CH-4051 Basel, Switzerland.
C3 ESSCA School of Management; University of Basel
RP Perez, M (corresponding author), ESSCA Sch Management, 55 quai Alphonse Le Gallo, F-92513 Boulogne billancourt, Paris, France.
EM marybelperez@yahoo.com; georg.vonschnurbein@unibas.ch;
   theresa.gehringer@unibas.ch
RI von Schnurbein, Georg/Z-1285-2019
OI Perez, Marybel/0000-0002-0292-8967; von Schnurbein,
   Georg/0000-0002-6660-1875
CR Aerts C, 2017, HEALTH POLICY, V121, P745, DOI 10.1016/j.healthpol.2017.05.005
   [Anonymous], 2002, Ucinet 6 for Windows
   Areeda Phillip, 2016, ANTITRUST LAW ANAL A, V4th
   Babister E, 2020, J INT DEV, V32, P112, DOI 10.1002/jid.3445
   Barnes A, 2016, SOC SCI MED, V159, P22, DOI 10.1016/j.socscimed.2016.04.033
   Barzuza Michal, 2015, DEL. J. CORP. L., V39, P670
   Borgatti S.P., 2011, The SAGE handbook of social network analysis, P40, DOI DOI 10.4135/9781446294413
   Borgatti S. P., 2013, ANAL SOCIAL NETWORKS
   Borgatti SP, 1999, SOC NETWORKS, V21, P375
   Borgatti SP, 2014, RES SOCIOL ORGAN-RES, V40, P1, DOI 10.1108/S0733-558X(2014)0000040001
   Brody E., 2010, COMP CORPORATE GOVER, P479, DOI DOI 10.1017/CBO9780511712128
   Brown GW, 2010, REV INT STUD, V36, P511, DOI 10.1017/S0260210510000136
   Brown GW, 2009, GLOBAL GOV, V15, P169, DOI 10.1163/19426720-01502002
   Brugha R, 2002, LANCET, V359, P435, DOI 10.1016/S0140-6736(02)07607-9
   Bull B, 2010, GLOBAL GOVERNANCE PO, P204, DOI [10.4324/9780203852132, DOI 10.4324/9780203852132]
   Buse K., 2004, Development (London), V47, P49, DOI 10.1057/palgrave.development.1100029
   Buse K, 2015, GLOBALIZATION HEALTH, V11, DOI 10.1186/s12992-015-0098-8
   Buse K, 2011, INT DENT J, V61, P2, DOI 10.1111/j.1875-595X.2011.00034.x
   Carroll WilliamK., 2011, SAGE HDB SOCIAL NETW, P180
   Carroll WK, 2003, GLOBAL NETW, V3, P29, DOI 10.1111/1471-0374.00049
   Cornforth C., 2003, GOVERNANCE PUBLIC NO
   Csermely P, 2013, J COMPLEX NETW, V1, P93, DOI 10.1093/comnet/cnt016
   Drees JM, 2013, J MANAGE, V39, P1666, DOI 10.1177/0149206312471391
   Easterby-Smith M, 2008, J MANAGE STUD, V45, P677, DOI 10.1111/j.1467-6486.2008.00773.x
   Easterly W, 2011, WORLD DEV, V39, P1930, DOI 10.1016/j.worlddev.2011.07.027
   Esparza N, 2013, PUBLIC PERFORM MANAG, V36, P637, DOI 10.2753/PMR1530-9576360407
   Esser DE, 2011, WORLD DEV, V39, P1271, DOI 10.1016/j.worlddev.2010.12.005
   Gibbons P, 2018, INT HUMANITARIAN ACT, P397, DOI [10.1007/978-3-319-14454-2, DOI 10.1007/978-3-319-14454-2]
   Heemskerk EM, 2016, NEW POLIT ECON, V21, P90, DOI 10.1080/13563467.2015.1041483
   Hodge GA, 2007, PUBLIC ADMIN REV, V67, P545, DOI 10.1111/j.1540-6210.2007.00736.x
   Hopt KJ, 2010, COMP CORPORATE GOVER, DOI [10.1017/CBO9780511712128, DOI 10.1017/CBO9780511712128]
   Ivanova M, 2016, ACAD MANAG P, V1, DOI [10.1017/CBO9781107415324.004, DOI 10.1017/CBO9781107415324.004]
   Kirkpatrick I, 2017, PUBLIC ADMIN REV, V77, P754, DOI 10.1111/puar.12754
   Labianca G, 2006, ACAD MANAGE REV, V31, P596, DOI [10.2307/20159231, 10.5465/AMR.2006.21318920]
   Lipparini A, 2014, STRATEGIC MANAGE J, V35, P578, DOI 10.1002/smj.2110
   Martin M.H., 2012, Public Administration Quarterly, P189
   Mizruchi MS, 1996, ANNU REV SOCIOL, V22, P271, DOI 10.1146/annurev.soc.22.1.271
   Nishtar Sania, 2004, Health Res Policy Syst, V2, P5, DOI 10.1186/1478-4505-2-5
   Petersen V., 2016, EUR BUS LAW REV, V27, P821
   Pfeffer Jeffrey, The External Control of Organizations: A Resource Dependence Perspective, DOI DOI 10.2307/2392573
   Phillips SD, 2011, ROUTL STUD MAN VOLUN, P1
   Provan KG, 2005, PUBLIC ADMIN REV, V65, P603, DOI 10.1111/j.1540-6210.2005.00487.x
   Provan KG, 2001, PUBLIC ADMIN REV, V61, P414, DOI 10.1111/0033-3352.00045
   Reagans R, 2003, ADMIN SCI QUART, V48, P240, DOI 10.2307/3556658
   Schoenberg G, 2016, MANAG SPORT LEIS, V21, P1, DOI 10.1080/23750472.2016.1169212
   Tortoriello M, 2012, ORGAN SCI, V23, P1024, DOI 10.1287/orsc.1110.0688
   Vidovich L, 2012, NONPROFIT MANAG LEAD, V22, P507, DOI 10.1002/nml.21042
   Waller Spencer., 2011, George Mason Law Review, V18, P833
   Wasserman Stanley, 1994, Social network analysis: Methods and applications
   Willems J, 2017, VOLUNTAS, V28, P1422, DOI 10.1007/s11266-016-9683-6
   Willems J, 2015, ANN PUBLIC COOP ECON, V86, P73, DOI 10.1111/apce.12067
NR 51
TC 0
Z9 0
U1 0
U2 5
PU ELSEVIER IRELAND LTD
PI CLARE
PA ELSEVIER HOUSE, BROOKVALE PLAZA, EAST PARK SHANNON, CO, CLARE, 00000,
   IRELAND
SN 0168-8510
EI 1872-6054
J9 HEALTH POLICY
JI Health Policy
PD NOV
PY 2022
VL 126
IS 11
BP 1163
EP 1172
DI 10.1016/j.healthpol.2022.08.013
EA OCT 2022
PG 10
WC Health Care Sciences & Services; Health Policy & Services
WE Science Citation Index Expanded (SCI-EXPANDED); Social Science Citation Index (SSCI)
SC Health Care Sciences & Services
GA 5M4YF
UT WOS:000871101900012
PM 36153163
OA Bronze
DA 2025-02-04
ER

PT J
AU Desai, M
   Gutman, J
   L'lanziva, A
   Otieno, K
   Juma, E
   Kariuki, S
   Ouma, P
   Were, V
   Laserson, K
   Katana, A
   Williamson, J
   ter Kuile, FO
AF Desai, Meghna
   Gutman, Julie
   L'lanziva, Anne
   Otieno, Kephas
   Juma, Elizabeth
   Kariuki, Simon
   Ouma, Peter
   Were, Vincent
   Laserson, Kayla
   Katana, Abraham
   Williamson, John
   ter Kuile, Feiko O.
TI Intermittent screening and treatment or intermittent preventive
   treatment with dihydroartemisinin-piperaquine versus intermittent
   preventive treatment with sulfadoxine-pyrimethamine for the control of
   malaria during pregnancy in western Kenya: an open-label, three-group,
   randomised controlled superiority trial
SO LANCET
LA English
DT Article
ID PLASMODIUM-FALCIPARUM MALARIA; SUB-SAHARAN AFRICA; LOW-BIRTH-WEIGHT;
   WOMEN; AZITHROMYCIN; COMBINATION; RISK; METAANALYSIS; INFECTIONS;
   MEFLOQUINE
AB Background Every year, more than 32 million pregnancies in sub-Saharan Africa are at risk of malaria infection and its adverse consequences. The effectiveness of the intermittent preventive treatment with sulfadoxine-pyrimethamine strategy recommended by WHO is threatened by high levels of parasite resistance. We aimed to assess the efficacy and safety of two alternative strategies: intermittent screening with malaria rapid diagnostic tests and treatment of women who test positive with dihydroartemisinin-piperaquine, and intermittent preventive treatment with dihydroartemisinin-piperaquine.
   Methods We did this open-label, three-group, randomised controlled superiority trial at four sites in western Kenya with high malaria transmission and sulfadoxine-pyrimethamine resistance. HIV-negative pregnant women between 16 and 32 weeks' gestation were randomly assigned (1: 1: 1), via computer-generated permuted-block randomisation (block sizes of three, six, and nine), to receive intermittent screening and treatment with dihydroartemisinin-piperaquine, intermittent preventive treatment with dihydroartemisinin-piperaquine, or intermittent preventive treatment with sulfadoxine-pyrimethamine. Study participants, study clinic nurses, and the study coordinator were aware of treatment allocation, but allocation was concealed from study investigators, delivery unit nurses, and laboratory staff. The primary outcome was malaria infection at delivery, defined as a composite of peripheral or placental parasitaemia detected by placental histology, microscopy, or rapid diagnostic test. The primary analysis was by modified intention to treat. This study is registered with ClinicalTrials.gov, number NCT01669941.
   Findings Between Aug 21, 2012, and June 19, 2014, we randomly assigned 1546 women to receive intermittent screening and treatment with dihydroartemisinin-piperaquine (n=515), intermittent preventive treatment with dihydroartemisinin-piperaquine (n=516), or intermittent preventive treatment with sulfadoxine-pyrimethamine (n=515); 1368 (88%) women comprised the intention-to-treat population for the primary endpoint. Prevalence of malaria infection at delivery was lower in the intermittent preventive treatment with dihydroartemisinin-piperaquine group than in the intermittent preventive treatment with sulfadoxine-pyrimethamine group (15 [3%] of 457 women vs 47 [10%] of 459 women; relative risk 0.32, 95% CI 0.18-0.56; p<0.0001), but not in the intermittent screening and treatment with dihydroartemisinin-piperaquine group (57 [13%] of 452 women; 1.23, 0.86-1.77; p=0.26). Compared with intermittent preventive treatment with sulfadoxine-pyrimethamine, intermittent preventive treatment with dihydroartemisinin-piperaquine was associated with a lower incidence of malaria infection during pregnancy (192.0 vs 54.4 events per 100 person-years; incidence rate ratio [IRR] 0.28, 95% CI 0.22-0.36; p<0.0001) and clinical malaria during pregnancy (37.9 vs 6.1 events; 0.16, 0.08-0.33; p<0.0001), whereas intermittent screening and treatment with dihydroartemisinin-piperaquine was associated with a higher incidence of malaria infection (232.0 events; 1.21, 1.03-1.41; p=0.0177) and clinical malaria (53.4 events; 1.41, 1.00-1.98; p=0.0475). We recorded 303 maternal and infant serious adverse events, which were least frequent in the intermittent preventive treatment with dihydroartemisinin-piperaquine group.
   Interpretation At current levels of rapid diagnostic test sensitivity, intermittent screening and treatment is not a suitable alternative to intermittent preventive treatment with sulfadoxine-pyrimethamine in the context of high sulfadoxine-pyrimethamine resistance and malaria transmission. However, dihydroartemisinin-piperaquine is a promising alternative drug to replace sulfadoxine-pyrimethamine for intermittent preventive treatment. Future studies should investigate the efficacy, safety, operational feasibility, and cost-effectiveness of intermittent preventive treatment with dihydroartemisinin-piperaquine.
C1 [Desai, Meghna; Gutman, Julie; Laserson, Kayla] Ctr Dis Control & Prevent, Malaria Branch, Div Parasit Dis & Malaria, Ctr Global Hlth, Atlanta, GA 30329 USA.
   [Desai, Meghna; L'lanziva, Anne] Ctr Dis Control & Prevent, Kisumu, Kenya.
   [Katana, Abraham] Ctr Dis Control & Prevent, Nairobi, Kenya.
   [Otieno, Kephas; Juma, Elizabeth; Kariuki, Simon; Ouma, Peter; Were, Vincent] Ctr Global Hlth Res, Kenya Med Res Inst, Kisumu, Kenya.
   [ter Kuile, Feiko O.] Univ Liverpool, Liverpool Sch Trop Med, Liverpool L3 5QA, Merseyside, England.
C3 Centers for Disease Control & Prevention - USA; CDC Center for Global
   Health (CGH); Kenya Medical Research Institute; Liverpool School of
   Tropical Medicine; University of Liverpool
RP Desai, M (corresponding author), Ctr Dis Control & Prevent, Malaria Branch, Div Parasit Dis & Malaria, Ctr Global Hlth, Atlanta, GA 30329 USA.
EM mdesai@cdc.gov
RI Kariuki, Simon/AFT-6596-2022; Kuile, Feiko/ABD-6681-2020
OI Were, Vincent/0000-0002-3554-795X
FU Malaria in Pregnancy Consortium - Bill & Melinda Gates Foundation
FX This study is funded by the Malaria in Pregnancy Consortium, which is
   funded through a grant from the Bill & Melinda Gates Foundation to the
   Liverpool School of Tropical Medicine (LSTM). The study drug
   dihydroartemisinin-piperaquine (Eurartesim) was provided free of charge
   by the manufacturer (Sigma Tau, Rome, Italy). We thank all the pregnant
   women who participated in this study. We also thank the study staff
   members (research nurses: Mary Owidhi, Rodgers Kongina, Epines
   Chanvangi, Caroline Marlene Achieng, Patience Dali; data management:
   Benjamin Odera, Linda Odeck, and Alloys Koloo; laboratory technicians:
   Mary Omwalo, Esther Odongo, Winnie Chebore, Malaki Ogalo; quality
   assurance: Sophie Omondi; and administration: Edna Otieno); the Siaya
   County Health Management team for their assistance and support in the
   conduct of this work within their health facilities; the KEMRI-CDC
   clinical monitoring department (Emily Kemunto, Emmanuel Rono, and
   Elizabeth Ayuo); Carl Henry from the clinical monitoring department at
   LSTM; Martina Oneko for being the local safety monitor for the trial;
   members of the data safety monitoring committee: Kevin Ault (Emory
   University School of Medicine, Atlanta, GA, USA), Jennita Reefhuis (CDC
   National Center on Birth Defects and Developmental Disabilities,
   Atlanta, GA, USA), Davidson Hamer (Boston University School of Public
   Health and Medicine, Boston, MA, USA), Kathleen Wannemuehler (CDC Center
   for Global Health, Atlanta, GA, USA) for their expertise and voluntary
   independent review of the safety data, protocol, and statistical
   analysis plan; and the following independent members of our Trial
   Steering Committee for their expertise and guidance: Laurence Slutsker
   (CDC Center for Global Health, Atlanta, GA, USA), David Schellenberg
   (London School of Hygiene & Tropical Medicine, London, UK), Tom Williams
   (Imperial College, London, UK). This manuscript has been approved by the
   Director of KEMRI. The findings and conclusions of this report are those
   of the authors and do not necessarily represent the views of the CDC.
CR Alifrangis M, 2014, EMERG INFECT DIS, V20, P1280, DOI 10.3201/eid2008.131897
   [Anonymous], 2004, STRATEGIC FRAMEWORK
   BALLARD JL, 1991, J PEDIATR-US, V119, P417, DOI 10.1016/S0022-3476(05)82056-6
   Benjamin JM, 2015, ANTIMICROB AGENTS CH, V59, P4260, DOI 10.1128/AAC.00326-15
   Bigira V, 2014, PLOS MED, V11, DOI 10.1371/journal.pmed.1001689
   Briand V, 2009, J INFECT DIS, V200, P991, DOI 10.1086/605474
   Capan M, 2010, MALARIA J, V9, DOI 10.1186/1475-2875-9-303
   Chandra RS, 2013, MALARIA J, V12, DOI 10.1186/1475-2875-12-122
   Chico RM, 2015, TROP MED INT HEALTH, V20, P1621, DOI 10.1111/tmi.12595
   Chico RM, 2013, EXPERT REV ANTI-INFE, V11, P1303, DOI 10.1586/14787210.2013.851601
   Chico RM, 2012, JAMA-J AM MED ASSOC, V307, P2079, DOI 10.1001/jama.2012.3428
   Clerk CA, 2008, J INFECT DIS, V198, P1202, DOI 10.1086/591944
   Dellicour S, 2010, PLOS MED, V7, DOI 10.1371/journal.pmed.1000221
   Desai M, 2007, LANCET INFECT DIS, V7, P93, DOI 10.1016/S1473-3099(07)70021-X
   Eisele TP, 2012, LANCET INFECT DIS, V12, P942, DOI 10.1016/S1473-3099(12)70222-0
   FIND TDR WHO CDC, 2012, MAL RAP DIAGN TEST P, V4
   González R, 2014, PLOS MED, V11, DOI 10.1371/journal.pmed.1001735
   González R, 2014, PLOS MED, V11, DOI 10.1371/journal.pmed.1001733
   Gutman J, 2015, J INFECT DIS, V211, P1997, DOI 10.1093/infdis/jiu836
   Harrington WE, 2009, P NATL ACAD SCI USA, V106, P9027, DOI 10.1073/pnas.0901415106
   Kayentao K, 2013, JAMA-J AM MED ASSOC, V309, P594, DOI 10.1001/jama.2012.216231
   Kimani J, 2015, EUR C CLIN MICR INF
   Lwin KM, 2012, ANTIMICROB AGENTS CH, V56, P1571, DOI 10.1128/AAC.05877-11
   Naidoo I, 2013, TRENDS PARASITOL, V29, P505, DOI 10.1016/j.pt.2013.08.002
   Nambozi M, 2015, REPROD HEALTH, V12, DOI 10.1186/1742-4755-12-5
   Newman RD, 2003, TROP MED INT HEALTH, V8, P488, DOI 10.1046/j.1365-3156.2003.01066.x
   Schmiegelow C, 2012, PLOS ONE, V7, DOI 10.1371/journal.pone.0044773
   Tagbor H, 2015, PLOS ONE, V10, DOI 10.1371/journal.pone.0132247
   Tagbor H, 2010, PLOS ONE, V5, DOI 10.1371/journal.pone.0014425
   Walker PGT, 2014, LANCET GLOB HEALTH, V2, pE460, DOI 10.1016/S2214-109X(14)70256-6
   WHO, 2015, 2015 Guidelines for the treatment of stroke, V3rd
   WHO Global Malaria Program Department of Reproductive Health and Research Department of Maternal Newborn Child and Adolescent Health, 2013, WHO POL BRIEF IMPL I
NR 32
TC 151
Z9 157
U1 0
U2 9
PU ELSEVIER SCIENCE INC
PI NEW YORK
PA 360 PARK AVE SOUTH, NEW YORK, NY 10010-1710 USA
SN 0140-6736
EI 1474-547X
J9 LANCET
JI Lancet
PD DEC 19
PY 2015
VL 386
IS 10012
BP 2507
EP 2519
DI 10.1016/S0140-6736(15)00310-4
PG 13
WC Medicine, General & Internal
WE Science Citation Index Expanded (SCI-EXPANDED)
SC General & Internal Medicine
GA CZ1LD
UT WOS:000366866400025
PM 26429700
OA Green Accepted, Bronze
DA 2025-02-04
ER

PT J
AU Steketee, RW
   Wirima, JJ
   Slutsker, L
   Khoromana, CO
   Heymann, DL
   Breman, JG
AF Steketee, RW
   Wirima, JJ
   Slutsker, L
   Khoromana, CO
   Heymann, DL
   Breman, JG
TI Malaria treatment and prevention in pregnancy: Indications for use and
   adverse events associated with use of chloroquine or mefloquine
SO AMERICAN JOURNAL OF TROPICAL MEDICINE AND HYGIENE
LA English
DT Article
ID CHEMOSUPPRESSION; REGIMENS; PROPHYLAXIS; MALAWI
AB In sub-Saharan Africa, women frequently report a variety of symptoms during pregnancy, some of which indicate possible illness. Given the adverse impact of malaria in pregnancy, these events may be important for at least two reasons: it may be possible to use reported fever illness as a determinant of which women need an antimalarial intervention, and, it is possible that adverse symptoms following the antimalarial intervention may be important determinants of continued adherence to the prevention regimen. In a cohort of pregnant women enrolled at first antenatal clinic visit in rural Malawi, we evaluated reported fever, determined parasitemia, and placed the women on antimalarial regimens containing chloroquine (CQ) or mefloquine (MQ). We then systematically evaluated reported symptoms following antimalarial drug use after initial therapeutic doses and subsequent prophylactic doses, and monitored women throughout their pregnancy and at delivery. Among 4,187 enrolled women, 1,048 (25%) reported at least one febrile episode during pregnancy before their first antenatal clinic visit. Factors associated with this reported fever included low parity, enrollment in the rainy season, human immunodeficiency virus seropositivity, use of antimalarial prophylaxis before enrollment, high socioeconomic status, normal (compared to low) maternal height and weight, and literacy. Fever before the first antenatal clinic visit was reported by 24.4% of parasitemic women and 25.4% of aparasitemic women; the sensitivity and specificity of fever to identify parasitemic women was 24% and 71%, respectively. In contrast, the sensitivity and specificity of first or second pregnancy to identify parasitemic women was 71% and 57%, respectively. Among women on a CQ or MQ regimen, approximately 60% reported side effects (e.g., itching, dizziness, and gastrointestinal disturbances) after a treatment dose and approximately 25% reported side effects after a prophylactic dose; rates and types of symptoms reported were similar in the CQ and MQ groups. Few serious side effects were observed and rates of fetal loss were low and similar in the groups. Reliance on fever illness will be wholly inadequate to identify parasitemic women; therefore, our findings support existing World Health Organization recommendations that presumptive treatment and prevention regimens should be offered to all pregnant women. When resources are inadequate to offer antimalarial prophylaxis to all pregnant women, women in their first or second pregnancy may be a more appropriate target group than pregnant women with reported fever. Education regarding expected minor side effects may reduce rates of poor compliance and improve the effectiveness of the prevention effort.
C1 CTR DIS CONTROL & PREVENT,NATL CTR INFECT DIS,DIV PARASIT DIS,ATLANTA,GA 30333.
   CTR DIS CONTROL & PREVENT,INT HLTH PROGRAM OFF,ATLANTA,GA 30333.
   UNIV MALAWI,SCH MED,BLANTYRE,MALAWI.
   MINIST HLTH,BLANTYRE,MALAWI.
C3 Centers for Disease Control & Prevention - USA; National Center for
   Infectious Diseases (NCID); Centers for Disease Control & Prevention -
   USA; University of Malawi
CR BOUDREAU E, 1993, TROP MED PARASITOL, V44, P257
   ETTLING M, 1994, TROP MED PARASITOL, V45, P57
   GREENWOOD BM, 1989, T ROY SOC TROP MED H, V83, P589, DOI 10.1016/0035-9203(89)90362-3
   LEVY M, 1991, AM J PERINAT, V8, P174, DOI 10.1055/s-2007-999371
   LOBEL HO, 1993, LANCET, V341, P848, DOI 10.1016/0140-6736(93)93058-9
   MUTABINGWA TK, 1993, TROP GEOGR MED, V45, P49
   MUTABINGWA TK, 1993, TROP GEOGR MED, V45, P6
   NOSTEN F, 1994, J INFECT DIS, V169, P595, DOI 10.1093/infdis/169.3.595
   PHILLIPSHOWARD PA, 1995, DRUG SAFETY, V12, P370, DOI 10.2165/00002018-199512060-00003
   PHILLIPSHOWARD PA, 1996, IN PRESS B WHO
   SCHULTZ LJ, 1994, AM J TROP MED HYG, V51, P515, DOI 10.4269/ajtmh.1994.51.515
   SOWUNMI A, 1993, T ROY SOC TROP MED H, V87, P462, DOI 10.1016/0035-9203(93)90037-Q
   STEFFEN R, 1993, LANCET, V341, P1299, DOI 10.1016/0140-6736(93)90814-W
   Steketee RW, 1996, AM J TROP MED HYG, V55, P24, DOI 10.4269/ajtmh.1996.55.24
   Steketee RW, 1996, AM J TROP MED HYG, V55, P8, DOI 10.4269/ajtmh.1996.55.8
   STEKETEE RW, 1995, AM J TROP MED HYG  S, V55, P17
   TERKUILE FO, 1995, IN PRESS B WHO
   *WHO, 1986, WHO TECH REP SER, V735
   *WHO, 1991, WHOMAL911063
   *WHO, 1994, WHOMAL941070
   *WHO, 1990, WHO TECH REP SER, V805
   WOLFE MS, 1985, BMJ-BRIT MED J, V290, P1466, DOI 10.1136/bmj.290.6480.1466
NR 22
TC 88
Z9 90
U1 0
U2 1
PU AMER SOC TROP MED & HYGIENE
PI MCLEAN
PA 8000 WESTPARK DRIVE SUITE 130, MCLEAN, VA 22101
SN 0002-9637
J9 AM J TROP MED HYG
JI Am. J. Trop. Med. Hyg.
PY 1996
VL 55
IS 1
SU S
BP 50
EP 56
DI 10.4269/ajtmh.1996.55.50
PG 7
WC Public, Environmental & Occupational Health; Tropical Medicine
WE Science Citation Index Expanded (SCI-EXPANDED)
SC Public, Environmental & Occupational Health; Tropical Medicine
GA VB273
UT WOS:A1996VB27300008
PM 8702037
DA 2025-02-04
ER

PT J
AU Leclerc, C
AF Leclerc, C
TI New approaches in vaccine development
SO COMPARATIVE IMMUNOLOGY MICROBIOLOGY AND INFECTIOUS DISEASES
LA English
DT Article
ID TOLL-LIKE RECEPTORS; HEAT-LABILE TOXIN; ADENYLATE-CYCLASE TOXIN;
   NONTOXIC AB COMPLEX; ESCHERICHIA-COLI; ANTIGEN PRESENTATION; MUCOSAL
   CHALLENGE; IMMUNE-RESPONSES; DENDRITIC CELLS; MALARIA
AB In the last century, vaccines have been one of the most powerful tools for preventing infectious diseases. Smallpox has been eradicated and other diseases such as poliomyelitis or measles have been reduced to very low levels in many regions of the world. However, infectious diseases remain the leading cause of death worldwide. Thus, the development of vaccines to prevent diseases for which no vaccine currently exists such as AIDS or malaria as well as the improvement of efficacy and safety of existing vaccines remains a high priority. Achieving such ambitious goals in a near future will certainly require a strong modification of the methods that have been used so far to identify vaccine candidates. In particular, modern vaccinology could strongly benefit of the latest developments of molecular biology and immunology. Here, we will discuss some potential applications of the increasing knowledge of pathogen genomes as well as the immune system for the discovery of new antigenic targets and the development of new strategies of vaccination. (C) 2003 Elsevier Science Ltd. All rights reserved.
C1 Inst Pasteur, Unit Biol Regulat Immunitaires, F-75015 Paris, France.
C3 Pasteur Network; Universite Paris Cite; Institut Pasteur Paris
RP Inst Pasteur, Unit Biol Regulat Immunitaires, 28 Rue Dr Roux, F-75015 Paris, France.
EM cleclerc@pasteur.fr
CR Aderem A, 2000, NATURE, V406, P782, DOI 10.1038/35021228
   Aguado Teresa, 1999, Vaccine, V17, P2321
   Amara RR, 2002, VACCINE, V20, P1949, DOI 10.1016/S0264-410X(02)00076-2
   Amara RR, 2001, SCIENCE, V292, P69, DOI 10.1126/science.1058915
   Banchereau J, 2000, ANNU REV IMMUNOL, V18, P767, DOI 10.1146/annurev.immunol.18.1.767
   Basu S, 2001, IMMUNITY, V14, P303, DOI 10.1016/S1074-7613(01)00111-X
   Becker TC, 2002, J EXP MED, V195, P1541, DOI 10.1084/jem.20020369
   Boisgerault Florence, 2002, Expert Rev Vaccines, V1, P101, DOI 10.1586/14760584.1.1.101
   Bojang KA, 2001, LANCET, V358, P1927, DOI 10.1016/S0140-6736(01)06957-4
   Bruña-Romera O, 2001, P NATL ACAD SCI USA, V98, P11491, DOI 10.1073/pnas.191380898
   Comanducci M, 2002, J EXP MED, V195, P1445, DOI 10.1084/jem.20020407
   Conway DJ, 2000, NAT MED, V6, P689, DOI 10.1038/76272
   De Groot AS, 2001, VACCINE, V19, P4385, DOI 10.1016/S0264-410X(01)00145-1
   DEHAAN JMM, 2001, CURR OPIN IMMUNOL, V13, P437
   Douce G, 1999, INFECT IMMUN, V67, P4400, DOI 10.1128/IAI.67.9.4400-4406.1999
   FALK K, 1991, NATURE, V351, P290, DOI 10.1038/351290a0
   Fayolle C, 2001, J VIROL, V75, P7330, DOI 10.1128/JVI.75.16.7330-7338.2001
   Fayolle C, 1999, J IMMUNOL, V162, P4157
   FEHNIGER TA, 2001, J EXP MED, P193
   Fujihashi K, 2002, VACCINE, V20, P2431, DOI 10.1016/S0264-410X(02)00155-X
   Goldrath AW, 2002, J EXP MED, V195, P1515, DOI 10.1084/jem.20020033
   Guermonprez P, 2002, ANNU REV IMMUNOL, V20, P621, DOI 10.1146/annurev.immunol.20.100301.064828
   Guermonprez P, 1999, J IMMUNOL, V162, P1910
   Guermonprez P, 2001, J EXP MED, V193, P1035, DOI 10.1084/jem.193.9.1035
   Hanke T, 2000, NAT MED, V6, P951, DOI 10.1038/79626
   Heath WR, 2001, ANNU REV IMMUNOL, V19, P47, DOI 10.1146/annurev.immunol.19.1.47
   HEATH WR, 2001, NATURE, V116, P126
   JEFFERYS R, 2002, IAVI REP, V6, P1
   Kennedy MK, 2000, J EXP MED, V191, P771, DOI 10.1084/jem.191.5.771
   Kieper WC, 2002, J EXP MED, V195, P1533, DOI 10.1084/jem.20020067
   Lalvani A, 1999, J INFECT DIS, V180, P1656, DOI 10.1086/315074
   Lodolce JP, 1998, IMMUNITY, V9, P669, DOI 10.1016/S1074-7613(00)80664-0
   Medzhitov R, 2002, SCIENCE, V296, P298, DOI 10.1126/science.1068883
   Medzhitov R, 2001, NAT REV IMMUNOL, V1, P135, DOI 10.1038/35100529
   Moingeon P, 2001, VACCINE, V19, P4363, DOI 10.1016/S0264-410X(01)00193-1
   Morón G, 2002, J EXP MED, V195, P1233, DOI 10.1084/jem.20011930
   Pizza M, 2000, SCIENCE, V287, P1816, DOI 10.1126/science.287.5459.1816
   Ramshaw IA, 2000, IMMUNOL TODAY, V21, P163, DOI 10.1016/S0167-5699(00)01612-1
   ROTZSCHKE O, 1991, EUR J IMMUNOL, V21, P2891, DOI 10.1002/eji.1830211136
   Ryan EJ, 2000, J IMMUNOL, V165, P5750, DOI 10.4049/jimmunol.165.10.5750
   Ryan EJ, 1999, INFECT IMMUN, V67, P6270
   Saron MF, 1997, P NATL ACAD SCI USA, V94, P3314, DOI 10.1073/pnas.94.7.3314
   Schnare M, 2001, NAT IMMUNOL, V2, P947, DOI 10.1038/ni712
   Shiver JW, 2002, NATURE, V415, P331, DOI 10.1038/415331a
   Singh M, 1999, NAT BIOTECHNOL, V17, P1075, DOI 10.1038/15058
   SODOYER R, 2002, ANN I PASTEUR ACTUAL, P119
   Sprent J, 2001, CURR OPIN IMMUNOL, V13, P248, DOI 10.1016/S0952-7915(00)00211-9
   Steinman RM, 2002, J CLIN INVEST, V109, P1519, DOI 10.1172/JCI200215962
   Stoute JA, 1997, NEW ENGL J MED, V336, P86, DOI 10.1056/NEJM199701093360202
   Sturniolo T, 1999, NAT BIOTECHNOL, V17, P555, DOI 10.1038/9858
   Tan JT, 2002, J EXP MED, V195, P1523, DOI 10.1084/jem.20020066
   van Ginkel FW, 2000, J IMMUNOL, V165, P4778, DOI 10.4049/jimmunol.165.9.4778
NR 52
TC 26
Z9 33
U1 0
U2 3
PU ELSEVIER SCI LTD
PI OXFORD
PA THE BOULEVARD, LANGFORD LANE, KIDLINGTON, OXFORD OX5 1GB, OXON, ENGLAND
SN 0147-9571
EI 1878-1667
J9 COMP IMMUNOL MICROB
JI Comp. Immunol. Microbiol. Infect. Dis.
PD OCT
PY 2003
VL 26
IS 5-6
BP 329
EP 341
DI 10.1016/S0147-9571(03)00018-3
PG 13
WC Immunology; Microbiology; Veterinary Sciences
WE Science Citation Index Expanded (SCI-EXPANDED)
SC Immunology; Microbiology; Veterinary Sciences
GA 726FR
UT WOS:000185588700005
PM 12818620
DA 2025-02-04
ER

PT J
AU Kisserli, A
   Audonnet, S
   Duret, V
   Tabary, T
   Cohen, JHM
   Mahmoudi, R
AF Kisserli, Aymric
   Audonnet, Sandra
   Duret, Valerie
   Tabary, Thierry
   Cohen, Jacques Henri Max
   Mahmoudi, Rachid
TI Measuring Erythrocyte Complement Receptor 1 Using Flow Cytometry
SO JOVE-JOURNAL OF VISUALIZED EXPERIMENTS
LA English
DT Article
DE Immunology and Infection; Issue 159; CR1; CD35; complement C3b/C4b
   receptor; CR1 density polymorphism; flow cytometry; Alzheimer's disease;
   Systemic lupus erythematosus; malaria
ID RED-BLOOD-CELLS; C3B RECEPTOR; IMMUNE-COMPLEXES; CR-1; EXPRESSION;
   BINDING; IDENTIFICATION; POLYMORPHISM; LEUKOCYTE; CD35
AB CR1 (CD35, Complement Receptor type 1 for C3b/C4b) is a high molecular weight membrane glycoprotein of about 200 kDa that controls complement activation, transports immune complexes, and participates in humorsl and cellular immune responses. CR1 is present on the surface of many cell types, including erythrocytes, and exhibits polymorphisms in length, structure (Knops, or KN, blood group), and density. The average density of CR1 per erythrocyte (CR1/E) is 500 molecules per erythrocyte. This density varies from one individual to another (100-1,200 CR1/E) and from one erythrocyte to another in the same individual. We present here a robust flow cytometry method to measure the density of CR1/E, including in subjects expressing a low density, with the help of an amplifying immunostaining system. This method has enabled us to show the lowering of CR1 erythrocyte expression in diseases such as Alzheimer's disease (AD), systemic lupus erythematosus (SLE), AIDS, or malaria.
C1 [Kisserli, Aymric] Maison Blanche Hosp, Reims Univ Hosp, Oncogeriatr Coordinat Unit, Reims, France.
   [Kisserli, Aymric; Duret, Valerie; Tabary, Thierry; Cohen, Jacques Henri Max; Mahmoudi, Rachid] Univ Reims, Fac Med, Reims, France.
   [Audonnet, Sandra] Univ Reims, Flow Cytometry Tech Platform, URCACyt, Reims, France.
   [Duret, Valerie; Tabary, Thierry] Robert Debre Hosp, Reims Univ Hosp, Dept Immunol, Reims, France.
   [Mahmoudi, Rachid] Maison Blanche Hosp, Reims Univ Hosp, Dept Internal Med & Geriatr, Reims, France.
C3 Universite de Reims Champagne-Ardenne; CHU de Reims; Universite de Reims
   Champagne-Ardenne; Universite de Reims Champagne-Ardenne; Universite de
   Reims Champagne-Ardenne; CHU de Reims; CHU de Reims; Universite de Reims
   Champagne-Ardenne
RP Cohen, JHM (corresponding author), Univ Reims, Fac Med, Reims, France.
EM jhmcohen@gmail.com
RI Cohen, Jacques/AAI-4637-2020; Mahmoudi, Rachid/JQV-4517-2023
OI Mahmoudi, Rachid/0000-0003-4741-1934; Cohen, Jacques
   HM/0000-0003-4214-4419
FU Reims University Hospitals [AOL11UF9156]
FX We thank all the members of the URCACyt, flow cytometry technical
   platform, the staff of the Department of Immunology, and the staff of
   the Department of Internal Medicine and Geriatrics, who contributed to
   optimizing and validating the protocol. This work was funded by Reims
   University Hospitals (grant number AOL11UF9156).
CR Barnett D, 1998, CLIN LAB HAEMATOL, V20, P155, DOI 10.1046/j.1365-2257.1998.00116.x
   Bikoue A, 1996, CYTOMETRY, V26, P137, DOI 10.1002/(SICI)1097-0320(19960615)26:2<137::AID-CYTO7>3.0.CO;2-D
   Birmingham DJ, 2003, IMMUNOLOGY, V108, P531, DOI 10.1046/j.1365-2567.2003.01579.x
   CHAIET L, 1964, ARCH BIOCHEM BIOPHYS, V106, P1, DOI 10.1016/0003-9861(64)90150-X
   Chen CH, 2007, CLIN EXP IMMUNOL, V148, P546, DOI 10.1111/j.1365-2249.2007.03355.x
   Cockburn IA, 2002, J IMMUNOL METHODS, V271, P59, DOI 10.1016/S0022-1759(02)00368-X
   COHEN JHM, 1992, CLIN EXP IMMUNOL, V87, P422
   COHEN JHM, 1987, J IMMUNOL METHODS, V99, P53, DOI 10.1016/0022-1759(87)90031-7
   CORNACOFF JB, 1983, J CLIN INVEST, V71, P236, DOI 10.1172/JCI110764
   Davis KA, 1998, CYTOMETRY, V33, P197, DOI 10.1002/(SICI)1097-0320(19981001)33:2<197::AID-CYTO14>3.0.CO;2-P
   DECORDOBA SR, 1986, J EXP MED, V164, P1274, DOI 10.1084/jem.164.4.1274
   DOBSON NJ, 1981, J IMMUNOL, V126, P693
   DYKMAN TR, 1985, J IMMUNOL, V134, P1787
   FEARON DT, 1979, P NATL ACAD SCI USA, V76, P5867, DOI 10.1073/pnas.76.11.5867
   FEARON DT, 1980, J EXP MED, V152, P20, DOI 10.1084/jem.152.1.20
   Gasque P, 1996, J IMMUNOL, V156, P2247
   Ghiran I, 2000, J EXP MED, V192, P1797, DOI 10.1084/jem.192.12.1797
   HEBERT LA, 1992, CLIN IMMUNOL IMMUNOP, V62, P301, DOI 10.1016/0090-1229(92)90107-Y
   Herrera AH, 1998, CLIN IMMUNOL IMMUNOP, V87, P176, DOI 10.1006/clin.1998.4529
   HORGAN C, 1984, ARTHRITIS RHEUM-US, V27, P320, DOI 10.1002/art.1780270312
   IIDA K, 1982, J EXP MED, V155, P1427, DOI 10.1084/jem.155.5.1427
   JOUVIN MH, 1987, AIDS, V1, P89
   Klickstein LB, 1997, IMMUNITY, V7, P345, DOI 10.1016/S1074-7613(00)80356-8
   Mahmoudi R, 2018, INT J MOL SCI, V19, DOI 10.3390/ijms19082175
   Mahmoudi R, 2015, NEUROBIOL AGING, V36, DOI 10.1016/j.neurobiolaging.2015.01.006
   MINOTA S, 1984, ARTHRITIS RHEUM-US, V27, P1329, DOI 10.1002/art.1780271202
   MIYAKAWA Y, 1981, LANCET, V2, P493
   MOLDENHAUER F, 1988, CLIN EXP IMMUNOL, V72, P74
   MOULDS JM, 1992, VOX SANG, V62, P230, DOI 10.1111/j.1423-0410.1992.tb01204.x
   Nickells M, 1998, CLIN EXP IMMUNOL, V112, P27
   NICKELLS MW, 1995, J IMMUNOL, V154, P2829
   OI VT, 1982, J CELL BIOL, V93, P981, DOI 10.1083/jcb.93.3.981
   Pannu KK, 2001, CYTOMETRY, V45, P250, DOI 10.1002/1097-0320(20011201)45:4<250::AID-CYTO10021>3.0.CO;2-T
   PASCUAL M, 1994, J EXP MED, V179, P889, DOI 10.1084/jem.179.3.889
   Pham BN, 2010, TRANSFUSION, V50, P1435, DOI 10.1111/j.1537-2995.2010.02599.x
   REYNES M, 1985, J IMMUNOL, V135, P2687
   RIPOCHE J, 1986, BIOCHEM J, V235, P815, DOI 10.1042/bj2350815
   ROSS GD, 1983, J EXP MED, V158, P334, DOI 10.1084/jem.158.2.334
   ROSS GD, 1978, J CLIN INVEST, V62, P1086, DOI 10.1172/JCI109214
   SCATCHARD G, 1949, ANN NY ACAD SCI, V51, P660, DOI 10.1111/j.1749-6632.1949.tb27297.x
   SCHREIBER RD, 1981, BIOSCIENCE REP, V1, P873, DOI 10.1007/BF01114821
   Serke S, 1998, CYTOMETRY, V33, P179, DOI 10.1002/(SICI)1097-0320(19981001)33:2<179::AID-CYTO12>3.0.CO;2-R
   TAO K, 1989, CLIN NEPHROL, V32, P203
   Waitumbi JN, 2004, J INFECT DIS, V190, P1183, DOI 10.1086/423140
   WAXMAN FJ, 1984, J CLIN INVEST, V74, P1329, DOI 10.1172/JCI111543
   WAXMAN FJ, 1986, J CLIN INVEST, V77, P82, DOI 10.1172/JCI112306
   WILSON JG, 1986, J EXP MED, V164, P50, DOI 10.1084/jem.164.1.50
   Zaitsev S, 2006, BLOOD, V108, P1895, DOI 10.1182/blood-2005-11-012336
NR 48
TC 1
Z9 1
U1 0
U2 6
PU JOURNAL OF VISUALIZED EXPERIMENTS
PI CAMBRIDGE
PA 1 ALEWIFE CENTER, STE 200, CAMBRIDGE, MA 02140 USA
SN 1940-087X
J9 JOVE-J VIS EXP
JI J. Vis. Exp.
PD MAY
PY 2020
IS 159
AR e60810
DI 10.3791/60810
PG 12
WC Multidisciplinary Sciences
WE Science Citation Index Expanded (SCI-EXPANDED)
SC Science & Technology - Other Topics
GA MH0FM
UT WOS:000546406600107
PM 32510517
DA 2025-02-04
ER

PT J
AU Walker, CF
   Black, RE
AF Walker, CF
   Black, RE
TI Zinc and the risk for infectious disease
SO ANNUAL REVIEW OF NUTRITION
LA English
DT Review
DE diarrhea; pneumonia; malaria; supplementation; child mortality
ID RANDOMIZED CONTROLLED-TRIAL; VITAMIN-A SUPPLEMENTATION; DOUBLE-BLIND;
   COMMON COLD; GLUCONATE LOZENGES; PRENATAL IRON; BANGLADESHI CHILDREN;
   INDONESIAN INFANTS; ACUTE DIARRHEA; MORBIDITY
AB Zinc is an essential micronutrient for human growth, development, and immune function. Zinc deficiency impairs overall immune function and resistance to infection. Mild to moderate zinc deficiency can be best detected through a positive response to supplementation trials. Zinc supplementation has been shown to have a positive effect on the incidence of diarrhea (18% reduction, 95% CI: 7-28%) and pneumonia (41% reduction, 95% CI: 17-59%), and might lead to a decrease in the incidence of malaria. Zinc has also proven to decrease the duration of diarrhea by 15% (95% Cl: 5-24%). Maternal zinc supplementation may lead to a decrease in infant infections. Studies assessing the role of zinc supplementation among persons with HIV, tuberculosis, and the common cold have not been conclusive. Two studies have shown zinc supplementation to decrease child mortality by more than 50%. Zinc clearly has an important role in infant and childhood infectious diseases; programs to increase the intake of zinc among deficient populations are needed.
C1 Johns Hopkins Univ, Bloomberg Sch Publ Hlth, Dept Int Hlth, Baltimore, MD 21205 USA.
C3 Johns Hopkins University; Johns Hopkins Bloomberg School of Public
   Health
RP Johns Hopkins Univ, Bloomberg Sch Publ Hlth, Dept Int Hlth, Baltimore, MD 21205 USA.
EM cfischer@jhsph.edu; rblack@jhsph.edu
OI Black, Robert/0000-0001-9926-7984
CR ABDALLAH JM, 1988, AM J HEMATOL, V28, P279, DOI 10.1002/ajh.2830280414
   ABDELMAGEED AB, 1990, VET HUM TOXICOL, V32, P456
   Abdulla M, 1998, BIOL TRACE ELEM RES, V61, P323, DOI 10.1007/BF02789092
   Al-Sonboli N, 2003, ANN TROP PAEDIATR, V23, P3, DOI 10.1179/000349803125002797
   ALNAKIB W, 1987, J ANTIMICROB CHEMOTH, V20, P893, DOI 10.1093/jac/20.6.893
   [Anonymous], 1996, ZINC, P72
   [Anonymous], J HLTH POPUL NUTR
   Bahl R, 1998, AM J CLIN NUTR, V68, p414S, DOI 10.1093/ajcn/68.2.414S
   Baqui AH, 2003, J NUTR, V133, P4150, DOI 10.1093/jn/133.12.4150
   Baqui AH, 2002, BRIT MED J, V325, P1059, DOI 10.1136/bmj.325.7372.1059
   BATES CJ, 1993, BRIT J NUTR, V69, P243, DOI 10.1079/BJN19930026
   Baum MK, 2003, CLIN INFECT DIS, V37, pS117, DOI 10.1086/375875
   Beaton G., 1993, Effectiveness of vitamin A supplementation in the control of young child morbidity and mortality in developing countries
   Bhandari N, 2002, BRIT MED J, V324, P1358, DOI 10.1136/bmj.324.7350.1358
   Bhutta ZA, 1999, J PEDIATR-US, V135, P689, DOI 10.1016/S0022-3476(99)70086-7
   Bhutta ZA, 2000, AM J CLIN NUTR, V72, P1516
   Black R E:., 2002, Public Health Issues in Infant and Child Nutrition, P97
   Black Robert E., 2002, Nutr Today, V37, P81, DOI 10.1097/00017285-200203000-00010
   BOGDEN JD, 1990, ANN NY ACAD SCI, V587, P189, DOI 10.1111/j.1749-6632.1990.tb00146.x
   BONDESTAM M, 1985, ACTA PAEDIATR SCAND, V74, P515, DOI 10.1111/j.1651-2227.1985.tb11020.x
   BRODRIBB AJ, 1971, INJURY-BR J ACCIDENT, V3, P25
   BROOKS A, 2004, IN PRESS LANCET
   Brown Kenneth H., 2001, Food and Nutrition Bulletin, V22, P113
   CASTILLODURAN C, 1988, J PEDIATR-US, V113, P452, DOI 10.1016/S0022-3476(88)80627-9
   CASTILLODURAN C, 1987, AM J CLIN NUTR, V45, P602, DOI 10.1093/ajcn/45.3.602
   CAULFIELD L, 2004, IN PRESS COMP QUANTI
   Caulfield LE, 1998, AM J CLIN NUTR, V68, p499S, DOI 10.1093/ajcn/68.2.499S
   Caulfield LE, 1999, AM J CLIN NUTR, V69, P1257
   CAULFIELD LE, 2004, IN PRESS AM J TROP M
   Christian P, 1998, AM J CLIN NUTR, V68, p435S, DOI 10.1093/ajcn/68.2.435S
   Christian P, 2003, J NUTR, V133, p1969S, DOI 10.1093/jn/133.6.1969S
   Christian P, 2001, NUTR RES, V21, P141, DOI 10.1016/S0271-5317(00)00256-6
   Dardenne M, 2002, EUR J CLIN NUTR, V56, pS20, DOI 10.1038/sj.ejcn.1601479
   Dijkhuizen MA, 2001, J NUTR, V131, P2860, DOI 10.1093/jn/131.11.2860
   DOUGLAS RM, 1987, ANTIMICROB AGENTS CH, V31, P1263, DOI 10.1128/AAC.31.8.1263
   EBY GA, 1984, ANTIMICROB AGENTS CH, V25, P20, DOI 10.1128/AAC.25.1.20
   FARR BM, 1987, ANTIMICROB AGENTS CH, V31, P1183, DOI 10.1128/AAC.31.8.1183
   Faruque ASG, 1999, ACTA PAEDIATR, V88, P154, DOI 10.1080/08035259950170312
   FISHER G L, 1975, Science of the Total Environment, V4, P373, DOI 10.1016/0048-9697(75)90029-7
   FOX C L JR, 1990, Journal of Burn Care and Rehabilitation, V11, P112, DOI 10.1097/00004630-199003000-00004
   Fraker PJ, 2000, J NUTR, V130, p1399S, DOI 10.1093/jn/130.5.1399S
   Garland ML, 1998, ANN PHARMACOTHER, V32, P63, DOI 10.1345/aph.17128
   GEIST FC, 1987, ANTIMICROB AGENTS CH, V31, P622, DOI 10.1128/AAC.31.4.622
   Gibson RS, 1998, AM J CLIN NUTR, V67, P702, DOI 10.1093/ajcn/67.4.702
   GIBSON RS, 1991, AM J CLIN NUTR, V53, P782, DOI 10.1093/ajcn/53.3.782
   Gibson RS, 1998, AM J CLIN NUTR, V68, p484S, DOI 10.1093/ajcn/68.2.484S
   Godfrey J C, 1996, Altern Ther Health Med, V2, P63
   GODFREY JC, 1992, J INT MED RES, V20, P234, DOI 10.1177/030006059202000305
   Gupta DN, 2003, ACTA PAEDIATR, V92, P531, DOI 10.1080/08035250310002722
   HAMBIDGE KM, 1983, AM J CLIN NUTR, V37, P429, DOI 10.1093/ajcn/37.3.429
   Hambidge M, 2000, J NUTR, V130, p1344S, DOI 10.1093/jn/130.5.1344S
   Herman S, 2002, AM J CLIN NUTR, V76, P813, DOI 10.1093/ajcn/76.4.813
   ISA L, 1992, INT J CLIN LAB RES, V22, P45, DOI 10.1007/BF02591393
   Karyadi E, 2002, AM J CLIN NUTR, V75, P720, DOI 10.1093/ajcn/75.4.720
   Khatun UHF, 2001, ACTA PAEDIATR, V90, P376, DOI 10.1080/080352501750126159
   Kubena KS, 1996, J AM DIET ASSOC, V96, P1156, DOI 10.1016/S0002-8223(96)00297-0
   Lind T, 2003, AM J CLIN NUTR, V77, P883, DOI 10.1093/ajcn/77.4.883
   Lönnerdal B, 2000, J NUTR, V130, p1378S, DOI 10.1093/jn/130.5.1378S
   Lutter CK, 2003, J NUTR, V133, p3011S, DOI 10.1093/jn/133.9.3011S
   Macknin ML, 1998, JAMA-J AM MED ASSOC, V279, P1962, DOI 10.1001/jama.279.24.1962
   Mahalanabis D, 2002, AM J CLIN NUTR, V76, P604, DOI 10.1093/ajcn/76.3.604
   Marshall S, 1998, CAN FAM PHYSICIAN, V44, P1037
   MEJIA L, 1986, VITAMIN A DEFICIENCY, P669
   Mocchegiani E, 2000, J NUTR, V130, p1424S, DOI 10.1093/jn/130.5.1424S
   Mossad SB, 1996, ANN INTERN MED, V125, P81, DOI 10.7326/0003-4819-125-2-199607150-00001
   Mossad SB, 2003, QJM-INT J MED, V96, P35, DOI 10.1093/qjmed/hcg004
   Müller O, 2001, BMJ-BRIT MED J, V322, P1567, DOI 10.1136/bmj.322.7302.1567
   Muñoz EC, 2000, AM J CLIN NUTR, V71, P789, DOI 10.1093/ajcn/71.3.789
   O'Brien KO, 2000, J NUTR, V130, P2251, DOI 10.1093/jn/130.9.2251
   Osendarp SJM, 2003, J NUTR, V133, p817S
   Osendarp SJM, 2001, LANCET, V357, P1080, DOI 10.1016/S0140-6736(00)04260-4
   PASTORFIDE GB, 1989, CLIN THER, V11, P258
   Patrick L, 2000, Altern Med Rev, V5, P39
   PORIES WJ, 1967, ANN SURG, V165, P432
   Prasad AS, 2000, ANN INTERN MED, V133, P245, DOI 10.7326/0003-4819-133-4-200008150-00006
   PRASAD AS, 1971, J APPL PHYSIOL, V31, P842, DOI 10.1152/jappl.1971.31.6.842
   PRASAD AS, 1969, AM J CLIN NUTR, V22, P628
   PRASAD AS, 1963, ARCH INTERN MED, V111, P407, DOI 10.1001/archinte.1963.03620280007003
   Rahman MM, 2001, BMJ-BRIT MED J, V323, P314, DOI 10.1136/bmj.323.7308.314
   ROMEYN M, 1995, BETA, V16, P2
   Rosado JL, 2003, J NUTR, V133, p2985S, DOI 10.1093/jn/133.9.2985S
   Rosado JL, 1997, AM J CLIN NUTR, V65, P13, DOI 10.1093/ajcn/65.1.13
   RUBERG RL, 1984, SURG CLIN N AM, V64, P705
   SACHDEV HPS, 1988, J PEDIATR GASTR NUTR, V7, P877, DOI 10.1097/00005176-198811000-00015
   SANDSTEAD HH, 1995, AM J CLIN NUTR, V61, p621S, DOI 10.1093/ajcn/61.3.621S
   SANDSTEAD HH, 1991, AM J DIS CHILD, V145, P853, DOI 10.1001/archpedi.1991.02160080029016
   Sandström B, 2001, BRIT J NUTR, V85, pS181, DOI 10.1079/BJN2000312
   SAVIN JA, 1984, BMJ-BRIT MED J, V289, P1476, DOI 10.1136/bmj.289.6457.1476-a
   Sazawal S, 1997, Indian Pediatr, V34, P589
   Sazawal S, 2001, PEDIATRICS, V108, P1280, DOI 10.1542/peds.108.6.1280
   SAZAWAL S, 2004, UNPUB ZINC SUPPLEMEN
   Schultink Werner, 1997, Food and Nutrition Bulletin, V18, P311
   Sempértegui F, 2002, AM J CLIN NUTR, V76, P805
   Shah D, 2001, BRIT J NUTR, V85, pS101, DOI 10.1079/BJN2000301
   Shankar AH, 2000, J INFECT DIS, V182, pS37, DOI 10.1086/315906
   Shankar AH, 2000, AM J TROP MED HYG, V62, P663, DOI 10.4269/ajtmh.2000.62.663
   Shankar AH, 1998, AM J CLIN NUTR, V68, p447S, DOI 10.1093/ajcn/68.2.447S
   Siberry GK, 2002, NUTR RES, V22, P527, DOI 10.1016/S0271-5317(02)00364-0
   SOLOMONS NW, 1980, AM J CLIN NUTR, V33, P2031, DOI 10.1093/ajcn/33.9.2031
   Strand TA, 2002, PEDIATRICS, V109, P898, DOI 10.1542/peds.109.5.898
   SWANSON CA, 1987, AM J CLIN NUTR, V46, P763, DOI 10.1093/ajcn/46.5.763
   TANG AM, 1993, AM J EPIDEMIOL, V138, P937, DOI 10.1093/oxfordjournals.aje.a116814
   TERHUNE MW, 1972, SCIENCE, V177, P68, DOI 10.1126/science.177.4043.68
   TOMKINS A, 1991, T ROY SOC TROP MED H, V85, P4, DOI 10.1016/0035-9203(91)90136-M
   Turner RB, 2000, CLIN INFECT DIS, V31, P1202, DOI 10.1086/317437
   Turner RB, 2001, CLIN INFECT DIS, V33, P1865, DOI 10.1086/324347
   VANWOUWE JP, 1995, BIOL TRACE ELEM RES, V49, P211, DOI 10.1007/BF02788969
   VANWOUWE JP, 1989, EUR J PEDIATR, V149, P2, DOI 10.1007/BF02024322
   WALD G, 1950, BIOCHIM BIOPHYS ACTA, V4, P215, DOI 10.1016/0006-3002(50)90027-8
   WEISMANN K, 1990, DAN MED BULL, V37, P279
   Zavaleta N, 2000, AM J CLIN NUTR, V71, P956
   Zimmermann MB, 2002, CURR OPIN BIOTECH, V13, P142, DOI 10.1016/S0958-1669(02)00304-X
   Zlotkin S, 2003, J NUTR, V133, P1075, DOI 10.1093/jn/133.4.1075
   1987, NUTR REV, V45, P167
NR 114
TC 361
Z9 405
U1 0
U2 49
PU ANNUAL REVIEWS
PI PALO ALTO
PA 4139 EL CAMINO WAY, PO BOX 10139, PALO ALTO, CA 94303-0139 USA
SN 0199-9885
EI 1545-4312
J9 ANNU REV NUTR
JI Annu. Rev. Nutr.
PY 2004
VL 24
BP 255
EP 275
DI 10.1146/annurev.nutr.23.011702.073054
PG 21
WC Nutrition & Dietetics
WE Science Citation Index Expanded (SCI-EXPANDED)
SC Nutrition & Dietetics
GA 839EM
UT WOS:000222766200012
PM 15189121
DA 2025-02-04
ER

PT J
AU Olorunsaiye, CZ
   Huber, LRB
   Laditka, SB
   Kulkarni, SJ
   Boyd, S
AF Olorunsaiye, Comfort Z.
   Huber, L. R. Brunner
   Laditka, S. B.
   Kulkarni, Shanti J.
   Boyd, Suzanne
TI Individual and community socioeconomic factors related to the quality of
   antenatal care: a multilevel analysis of West and Central Africa
SO WOMEN & HEALTH
LA English
DT Article
DE Antenatal care; community poverty; contextual factors; maternal health
   care; multilevel analysis; West and Central Africa
AB Antenatal care (ANC) can improve maternal health. We examined associations of individual and community socioeconomic status (SES) with the quality of ANC in West and Central Africa. Data were from the 2009-2011 UNICEF Multiple Indicator Cluster Surveys for women in seven countries (n = 24,718). Individual SES variables included women's education and wealth; community SES was defined as low or high poverty index. ANC quality was defined as receiving six services: blood pressure monitoring, blood tests, urine tests, malaria prophylaxis, tetanus vaccine, and HIV screening, and coded low or high. We used multilevel logistic regression to estimate fixed and random effects of individual and community SES on ANC quality. Less than one-fourth of women received high-quality ANC. Only small percentages of women had malaria prophylaxis and were counseled and tested for HIV. In adjusted country-stratified results, living in a poor community was associated with reduced odds of receiving high-quality ANC in six countries (Central African Republic: odds ratio, OR = 0.76; 95% confidence interval, CI:0.58-0.98; Chad: OR = 0.48; CI:0.32-0.74; Ghana: OR = 0.86; CI:0.61-0.97; Nigeria: OR = 0.74; CI:0.61-0.92; Sierra Leone: OR = 0.71; CI:0.57-0.91; and Togo: OR = 0.80; CI:0.47-0.91). The health system may be missing important opportunities to provide high-quality ANC and, thereby, improve pregnancy outcomes in these settings.
C1 [Olorunsaiye, Comfort Z.] Arcadia Univ, Coll Hlth Sci, Dept Publ Hlth, Glenside, PA 19038 USA.
   [Huber, L. R. Brunner; Laditka, S. B.] Univ North Carolina Charlotte, Dept Publ Hlth Sci, Charlotte, NC USA.
   [Kulkarni, Shanti J.; Boyd, Suzanne] Univ North Carolina Charlotte, Sch Social Work, Charlotte, NC USA.
C3 University of North Carolina; University of North Carolina Charlotte;
   University of North Carolina; University of North Carolina Charlotte
RP Olorunsaiye, CZ (corresponding author), Arcadia Univ, Coll Hlth Sci, Dept Publ Hlth, Glenside, PA 19038 USA.
EM olorunsaiyec@arcadia.edu
OI Olorunsaiye, Comfort Z./0000-0003-4725-0448
CR Abubakari A, 2018, WOMEN HEALTH, V58, P942, DOI 10.1080/03630242.2017.1372842
   Adjiwanou V, 2013, SOC SCI MED, V86, P26, DOI 10.1016/j.socscimed.2013.02.047
   [Anonymous], 2013, ACC MAT NEWB CHILD S
   [Anonymous], 2016, STATE WORLDS CHILDRE
   Atuoye KN, 2015, BMC HEALTH SERV RES, V15, DOI 10.1186/s12913-015-1005-y
   Ayanore MA, 2016, BMC HEALTH SERV RES, V16, DOI 10.1186/s12913-016-1654-5
   Babalola S, 2014, J HEALTH CARE POOR U, V25, P161, DOI 10.1353/hpu.2014.0049
   Downe S., 2016, COCHRANE DB SYST REV, V2016
   Dowswell T, 2015, COCHRANE DB SYST REV, DOI 10.1002/14651858.CD000934.pub3
   Haider MR, 2017, SEX REPROD HEALTHC, V14, P40, DOI 10.1016/j.srhc.2017.09.002
   Hox J.J., 2017, Multilevel analysis, V3rd
   Jonah CMP, 2019, J PUBLIC HEALTH AFR, V10, P126, DOI 10.4081/jphia.2019.1118
   Joshi C, 2014, BMC PREGNANCY CHILDB, V14, DOI 10.1186/1471-2393-14-94
   Kinney MV, 2010, PLOS MED, V7, DOI 10.1371/journal.pmed.1000294
   Konlan KD, 2020, NURS OPEN, V7, P1822, DOI 10.1002/nop2.569
   Lewis G, 2003, BRIT MED BULL, V67, P27, DOI 10.1093/bmb/ldg009
   Maldonado G., 1993, American Journal of Epidemiology, V138
   Mezmur M, 2017, PLOS ONE, V12, DOI 10.1371/journal.pone.0184688
   Ndao-Brumblay SK, 2013, HEALTH POLICY PLANN, V28, P647, DOI 10.1093/heapol/czs104
   Ntambue MLA, 2012, BMC PREGNANCY CHILDB, V12, DOI 10.1186/1471-2393-12-66
   Olorunsaiye CZ, 2020, HEALTH CARE WOMEN IN, V41, P3, DOI 10.1080/07399332.2019.1678161
   Ononokpono DN, 2013, WOMEN HEALTH, V53, P647, DOI 10.1080/03630242.2013.826319
   Organization WH, 2016, WHO recommendations on antenatal care for a positive pregnancy experience
   Sagna ML, 2012, HEALTH PLACE, V18, P415, DOI 10.1016/j.healthplace.2011.12.006
   Singh L, 2019, BJOG-INT J OBSTET GY, V126, P7, DOI 10.1111/1471-0528.15825
   Solanke BL, 2018, BMC INT HEALTH HUM R, V18, DOI [10.1186/s12914-018-0143-9, 10.1186/s12884-018-2074-9]
   Sridharan S, 2017, GLOBAL HEALTH ACTION, V10, DOI 10.1080/16549716.2017.1287493
   StataCorp, 2013, Stata Statistical Software: Relase 13
   Taylor YJ, 2016, MATERN CHILD HLTH J, V20, P2402, DOI 10.1007/s10995-016-2068-z
   UNICEF, 2015, UNICEF REG OFF ANN R
   UNICEF, 2018, ANT CAR
   UNICEF, 2011, MICS SURV DES MICS 4
   Wado Y. D., 2018, Women & Health, V58, P729, DOI 10.1080/03630242.2017.1353573
   WHO, 2019, TRENDS MATERNAL MORT
   Wilunda C, 2015, REPROD HEALTH, V12, DOI 10.1186/s12978-015-0067-y
   Worku AG, 2013, BMC INT HEALTH HUM R, V13, DOI 10.1186/1472-698X-13-20
   World Health Organization, 2000, MAK PREGN SAF CRIT R
   Ziegler BR, 2020, SOC SCI MED, V262, DOI 10.1016/j.socscimed.2020.113253
NR 38
TC 5
Z9 5
U1 0
U2 5
PU ROUTLEDGE JOURNALS, TAYLOR & FRANCIS LTD
PI ABINGDON
PA 2-4 PARK SQUARE, MILTON PARK, ABINGDON OX14 4RN, OXON, ENGLAND
SN 0363-0242
EI 1541-0331
J9 WOMEN HEALTH
JI Women Health
PD JAN 2
PY 2021
VL 61
IS 1
BP 15
EP 26
DI 10.1080/03630242.2020.1847748
EA DEC 2020
PG 12
WC Public, Environmental & Occupational Health; Women's Studies
WE Social Science Citation Index (SSCI)
SC Public, Environmental & Occupational Health; Women's Studies
GA PD4KQ
UT WOS:000596225500001
PM 33256565
DA 2025-02-04
ER

PT J
AU Bershteyn, A
   Gerardin, J
   Bridenbecker, D
   Lorton, CW
   Bloedow, J
   Baker, RS
   Chabot-Couture, G
   Chen, Y
   Fischle, T
   Frey, K
   Gauld, JS
   Hu, H
   Izzo, AS
   Klein, DJ
   Lukacevic, D
   McCarthy, KA
   Miller, JC
   Ouedraogo, AL
   Perkins, TA
   Steinkraus, J
   ten Bosch, QA
   Ting, HF
   Titova, S
   Wagner, BG
   Welkhoff, PA
   Wenger, EA
   Wiswell, CN
AF Bershteyn, Anna
   Gerardin, Jaline
   Bridenbecker, Daniel
   Lorton, Christopher W.
   Bloedow, Jonathan
   Baker, Robert S.
   Chabot-Couture, Guillaume
   Chen, Ye
   Fischle, Thomas
   Frey, Kurt
   Gauld, Jillian S.
   Hu, Hao
   Izzo, Amanda S.
   Klein, Daniel J.
   Lukacevic, Dejan
   McCarthy, Kevin A.
   Miller, Joel C.
   Ouedraogo, Andre Lin
   Perkins, T. Alex
   Steinkraus, Jeffrey
   ten Bosch, Quirine A.
   Ting, Hung-Fu
   Titova, Svetlana
   Wagner, Bradley G.
   Welkhoff, Philip A.
   Wenger, Edward A.
   Wiswell, Christian N.
CA Inst Dis Modeling
TI Implementation and applications of EMOD, an individual-based
   multi-disease modeling platform
SO PATHOGENS AND DISEASE
LA English
DT Article
DE mathematical modeling; epidemiological modeling; software
ID ANTIRETROVIRAL THERAPY; MATHEMATICAL-MODELS; MALARIA ELIMINATION;
   POPULATION BIOLOGY; SOUTH-AFRICA; TRANSMISSION; SETTINGS; WORKERS
AB Individual-based models provide modularity and structural flexibility necessary for modeling of infectious diseases at the within-host and population levels, but are challenging to implement. Levels of complexity can exceed the capacity and timescales for students and trainees in most academic institutions. Here we describe the process and advantages of a multi-disease framework approach developed with formal software support. The epidemiological modeling software, EMOD, has undergone a decade of software development. It is structured so that a majority of code is shared across disease modeling including malaria, HIV, tuberculosis, dengue, polio and typhoid. In additional to implementation efficiency, the sharing increases code usage and testing. The freely available codebase also includes hundreds of regression tests, scientific feature tests and component tests to help verify functionality and avoid inadvertent changes to functionality during future development. Here we describe the levels of detail, flexible configurability and modularity enabled by EMOD and the role of software development principles and processes in its development.
C1 [Bershteyn, Anna; Gerardin, Jaline; Bridenbecker, Daniel; Lorton, Christopher W.; Bloedow, Jonathan; Baker, Robert S.; Chabot-Couture, Guillaume; Chen, Ye; Fischle, Thomas; Frey, Kurt; Gauld, Jillian S.; Hu, Hao; Izzo, Amanda S.; Klein, Daniel J.; Lukacevic, Dejan; McCarthy, Kevin A.; Miller, Joel C.; Ouedraogo, Andre Lin; Steinkraus, Jeffrey; Ting, Hung-Fu; Titova, Svetlana; Wagner, Bradley G.; Welkhoff, Philip A.; Wenger, Edward A.; Wiswell, Christian N.] Inst Dis Modeling, 3150 139th Ave SE, Bellevue, WA 98115 USA.
   [Perkins, T. Alex; ten Bosch, Quirine A.] Univ Notre Dame, Dept Biol Sci, Notre Dame, IN 46556 USA.
   [ten Bosch, Quirine A.] Inst Pasteur, Unit Math Modeling Infect Dis, Paris, France.
C3 University of Notre Dame; Pasteur Network; Universite Paris Cite;
   Institut Pasteur Paris
RP Bershteyn, A (corresponding author), Inst Dis Modeling, 3150 139th Ave SE, Bellevue, WA 98115 USA.
EM idm@idmod.org
RI Bosch, Quirine/H-6734-2019; Frey, Kurt/G-6968-2014; Miller,
   Joel/C-4229-2015
OI Gerardin, Jaline/0000-0001-8071-9928; Frey, Kurt/0000-0002-3383-2730;
   Bershteyn, Anna/0000-0002-6604-7093; Miller, Joel/0000-0003-4426-0405
CR [Anonymous], 2007, BILL GAT MAL FOR
   Bershetyn A, 2017, CLIN INFECT DIS, V64, P1547, DOI 10.1093/cid/cix191
   Bershteyn A, 2012, ARXIV12063720QBIOSTA
   Bershteyn A, 2016, INT HEALTH, V8, P277, DOI 10.1093/inthealth/ihw010
   Bershteyn A, 2015, LANCET GLOB HEALTH, V3, pE79, DOI 10.1016/S2214-109X(14)70382-1
   Bor J, 2017, PLOS MED, V14, DOI 10.1371/journal.pmed.1002463
   Chabot-Couture G, 2014, PLOS ONE, V9, DOI 10.1371/journal.pone.0094741
   do Nascimento N, 2018, AIDS CARE, V30, P267, DOI 10.1080/09540121.2017.1381330
   Eaton JW, 2015, LANCET GLOB HEALTH, V3, pE598, DOI 10.1016/S2214-109X(15)00080-7
   Eaton JW, 2014, LANCET GLOB HEALTH, V2, pE23, DOI 10.1016/S2214-109X(13)70172-4
   Eaton JW, 2012, PLOS MED, V9, DOI 10.1371/journal.pmed.1001245
   Eckhoff P, 2012, PLOS ONE, V7, DOI 10.1371/journal.pone.0044950
   Eckhoff PA, 2017, P NATL ACAD SCI USA, V114, pE255, DOI 10.1073/pnas.1611064114
   Eckhoff PA, 2012, MALARIA J, V11, DOI 10.1186/1475-2875-11-419
   Eckhoff PA, 2011, MALARIA J, V10, DOI 10.1186/1475-2875-10-303
   Eckhoff Philip A, 2016, EMOD INDIVIDUAL BASE, P185
   Elizabeth Zaniewski, 2018, J INT AIDS SOC, V21
   Garnett GP, 2011, LANCET, V378, P515, DOI 10.1016/S0140-6736(10)61505-X
   Gerardin J, 2017, MALARIA J, V16, DOI 10.1186/s12936-017-1903-z
   Gerardin J, 2015, MALARIA J, V14, DOI 10.1186/s12936-015-0751-y
   Grimm V, 2013, INDIVIDUAL BASED MOD, P445
   Holmes CB, 2018, PLOS MED, V15, DOI 10.1371/journal.pmed.1002489
   JUDSON OP, 1994, TRENDS ECOL EVOL, V9, P9, DOI 10.1016/0169-5347(94)90225-9
   Keeling MJ, 2011, MODELING INFECT DIS, P385
   Klein DJ, 2015, INT HEALTH, V7, P107, DOI 10.1093/inthealth/ihv011
   Levin SA, 1997, SCIENCE, V275, P334, DOI 10.1126/science.275.5298.334
   MAY RM, 1979, NATURE, V280, P455, DOI 10.1038/280455a0
   McCarthy KA, 2017, BMC MED, V15, DOI 10.1186/s12916-017-0937-y
   McCarthy KA, 2016, BMC INFECT DIS, V16, DOI 10.1186/s12879-016-1817-3
   Murray KR, 2017, PLOS ONE, V12, DOI 10.1371/journal.pone.0184879
   Railsback SF, 2011, AGENT BASED INDIVIDU, P348
   Tesfatsion L, 2002, ARTIF LIFE, V8, P55, DOI 10.1162/106454602753694765
   WHO, 2008, MAL ER BACK TABL
   Willem L, 2017, BMC INFECT DIS, V17, DOI 10.1186/s12879-017-2699-8
NR 34
TC 51
Z9 53
U1 0
U2 4
PU OXFORD UNIV PRESS
PI OXFORD
PA GREAT CLARENDON ST, OXFORD OX2 6DP, ENGLAND
SN 2049-632X
J9 PATHOG DIS
JI Pathog. Dis.
PD JUL
PY 2018
VL 76
IS 5
AR fty059
DI 10.1093/femspd/fty059
PG 10
WC Immunology; Infectious Diseases; Microbiology
WE Science Citation Index Expanded (SCI-EXPANDED)
SC Immunology; Infectious Diseases; Microbiology
GA GQ5PX
UT WOS:000441740900014
PM 29986020
OA Green Published, Green Submitted, hybrid
DA 2025-02-04
ER

PT J
AU Dror, DK
   Allen, LH
AF Dror, Daphna K.
   Allen, Lindsay H.
TI Vitamin E deficiency in developing countries
SO FOOD AND NUTRITION BULLETIN
LA English
DT Article
DE Deficiency; developing country; oxidative stress; vitamin E
ID PROTEIN-ENERGY MALNUTRITION; RANDOMIZED CONTROLLED-TRIAL; PLASMA
   ALPHA-TOCOPHEROL; GAMMA-TOCOPHEROL; OXIDATIVE STRESS; BETA-CAROTENE;
   NEUROLOGICAL DEFICITS; SERUM CONCENTRATIONS; MICRONUTRIENT STATUS;
   FALCIPARUM-MALARIA
AB In addition to its role as a potent antioxidant, vitamin E is involved in a wide range of physiological processes, ranging from immune function and control of inflammation to regulation of gene expression and cognitive performance. Results from multiple studies suggest that poor nutritional status and higher prevalence of other oxidative stressors such as malaria and HIV infection predispose populations in developing countries for vitamin E deficiency. Although direct comparison between study outcomes is complicated by varied definitions of vitamin E deficiency, data trends indicate that children and the elderly are more vulnerable age groups and that men may be at higher risk for deficiency than women. Public health initiatives aimed at improving the vitamin E status of high-risk populations in developing countries would be prudent to counteract oxidative stress, improve immune function, and protect against neurologic and cognitive deficits. Additional research is needed to establish dose-response relationships of various interventions and to develop cost-effective, culturally-appropriate, and targeted programs.
C1 [Dror, Daphna K.; Allen, Lindsay H.] ARS, Allen Lab, USDA, WHNRC, Davis, CA 95616 USA.
C3 United States Department of Agriculture (USDA)
RP Dror, DK (corresponding author), ARS, Allen Lab, USDA, WHNRC, 430 W Hlth Sci Dr, Davis, CA 95616 USA.
EM dkdror@ucdavis.edu
FU HarvestPlus
FX Financial support for this review was provided by HarvestPlus
   (www.HarvestPlus.org), a global alliance of agriculture and nutrition
   institutions working to increase the micronutrient contents of staple
   food crops through biofortification. The views expressed do not
   necessarily reflect those of HarvestPlus.
CR Aasheim ET, 2008, AM J CLIN NUTR, V87, P362, DOI 10.1093/ajcn/87.2.362
   Ahuja JKC, 2004, ANN NY ACAD SCI, V1031, P387, DOI 10.1196/annals.1331.052
   Allard JP, 1998, AM J CLIN NUTR, V67, P143, DOI 10.1093/ajcn/67.1.143
   Allard JP, 1998, AIDS, V12, P1653, DOI 10.1097/00002030-199813000-00013
   Allen LH, 2000, AM J CLIN NUTR, V71, P1485
   [Anonymous], 2000, VITAMIN DIETARY REFE, P186
   [Anonymous], PRINCIPLES NUTR ASSE
   [Anonymous], 2007, NUTR ANEMIA
   Aparicio JM, 2001, J PEDIATR GASTR NUTR, V33, P206, DOI 10.1097/00005176-200108000-00022
   Assantachai P, 2007, PUBLIC HEALTH NUTR, V10, P65, DOI 10.1017/S136898000720494X
   Badaloo AV, 2006, AM J CLIN NUTR, V83, P1283, DOI 10.1093/ajcn/83.6.1283
   Barros MFA, 2002, INT J VITAM NUTR RES, V72, P155, DOI 10.1024/0300-9831.72.3.155
   Bartali B, 2008, JAMA-J AM MED ASSOC, V299, P308, DOI 10.1001/jama.299.3.308
   Beck MA, 2007, J NUTR, V137, P1338, DOI 10.1093/jn/137.5.1338
   Beharka A, 1997, METHOD ENZYMOL, V282, P247
   Berr C, 1998, INT J VITAM NUTR RES, V68, P26
   BIERI JG, 1975, P SOC EXP BIOL MED, V149, P500, DOI 10.3181/00379727-149-38836
   Blatt DH, 2001, NUTRITION, V17, P799, DOI 10.1016/S0899-9007(01)00637-2
   Ble A, 2006, J GERONTOL A-BIOL, V61, P278, DOI 10.1093/gerona/61.3.278
   Borel P, 1997, EUR J CLIN INVEST, V27, P812, DOI 10.1046/j.1365-2362.1997.1960744.x
   Brigelius-Flohé R, 2002, AM J CLIN NUTR, V76, P703, DOI 10.1093/ajcn/76.4.703
   Brigelius-Flohé R, 2009, FREE RADICAL BIO MED, V46, P543, DOI 10.1016/j.freeradbiomed.2008.12.007
   CALLOWAY DH, 1993, AM J CLIN NUTR, V58, P376, DOI 10.1093/ajcn/58.3.376
   Cavalier L, 1998, AM J HUM GENET, V62, P301, DOI 10.1086/301699
   Cesari M, 2004, AM J CLIN NUTR, V79, P289
   CHEESEMAN KH, 1995, FREE RADICAL BIO MED, V19, P591, DOI 10.1016/0891-5849(95)00083-A
   Cheng WY, 2005, ASIA PAC J CLIN NUTR, V14, P256
   Cherubini A, 2005, NEUROBIOL AGING, V26, P987, DOI 10.1016/j.neurobiolaging.2004.09.002
   Clarke MW, 2008, CRIT REV CL LAB SCI, V45, P417, DOI 10.1080/10408360802118625 
   Clifford AJ, 2006, AM J CLIN NUTR, V84, P1430, DOI 10.1093/ajcn/84.6.1430
   Dancheck B, 2005, J HEALTH POPUL NUTR, V23, P343
   Das BS, 1996, AM J CLIN NUTR, V64, P94, DOI 10.1093/ajcn/64.1.94
   Debier C, 2005, BRIT J NUTR, V93, P153, DOI 10.1079/BJN20041308
   Dimitrov NV, 1996, AM J CLIN NUTR, V64, P329, DOI 10.1093/ajcn/64.3.329
   DIMITROV NV, 1991, AM J CLIN NUTR, V53, P723, DOI 10.1093/ajcn/53.3.723
   *FAO, INT FOOD COMP TABL
   FARRELL PM, 1978, AM J CLIN NUTR, V31, P1720, DOI 10.1093/ajcn/31.10.1720
   Fazio-Tirrozzo G, 1998, EUR J CLIN NUTR, V52, P637, DOI 10.1038/sj.ejcn.1600622
   Ford ES, 2006, AM J CLIN NUTR, V84, P375
   Ford ES, 1999, AM J EPIDEMIOL, V150, P290, DOI 10.1093/oxfordjournals.aje.a010001
   Freedman JE, 1996, CIRCULATION, V94, P2434, DOI 10.1161/01.CIR.94.10.2434
   Giraud DW, 2008, INT J VITAM NUTR RES, V78, P148, DOI 10.1024/0300-9831.78.3.148
   Gouado I, 2005, ANN NUTR METAB, V49, P26, DOI 10.1159/000084174
   Guha M, 2006, FASEB J, V20, P1224, DOI 10.1096/fj.05-5338fje
   Hayes K, 2001, AM J CLIN NUTR, V74, P211
   Herrero-Barbudo C, 2006, EUR J NUTR, V45, P391, DOI 10.1007/s00394-006-0612-0
   Hof KHVH, 1998, EUR J CLIN NUTR, V52, P292, DOI 10.1038/sj.ejcn.1600552
   Horiguchi M, 2003, GENES CELLS, V8, P789, DOI 10.1046/j.1365-2443.2003.00676.x
   HORWITT MK, 1956, AM J CLIN NUTR, V4, P408, DOI 10.1093/ajcn/4.4.408
   HORWITT MK, 1972, ANN NY ACAD SCI, V203, P223, DOI 10.1111/j.1749-6632.1972.tb27878.x
   HORWITT MK, 1963, AM J CLIN NUTR, V12, P99, DOI 10.1093/ajcn/12.2.99
   Jeanes YM, 2004, BRIT J NUTR, V92, P575, DOI 10.1079/BJN20041249
   Jiang Q, 2001, AM J CLIN NUTR, V74, P714
   Kalra V, 1998, J TROP PEDIATRICS, V44, P291, DOI 10.1093/tropej/44.5.291
   Kalra V, 2001, J TROP PEDIATRICS, V47, P39, DOI 10.1093/tropej/47.1.39
   Kang MJ, 2004, EUR J NUTR, V43, P86, DOI 10.1007/s00394-004-0444-8
   KAYDEN HJ, 1993, J LIPID RES, V34, P343
   Keaney JF, 1996, J CLIN INVEST, V98, P386, DOI 10.1172/JCI118804
   Khatib IMD, 2009, ANN NUTR METAB, V54, P301, DOI 10.1159/000239847
   Kilmarx PH, 2009, CURR OPIN HIV AIDS, V4, P240, DOI 10.1097/COH.0b013e32832c06db
   Kumar MV, 2006, FOOD NUTR BULL, V27, P203, DOI 10.1177/156482650602700302
   LEHMANN J, 1988, AM J CLIN NUTR, V47, P470, DOI 10.1093/ajcn/47.3.470
   Leonard SW, 2004, AM J CLIN NUTR, V79, P86
   Leonard SW, 2005, FREE RADICAL BIO MED, V38, P857, DOI 10.1016/j.freeradbiomed.2004.12.001
   Lockitch G, 1997, CRIT REV CL LAB SCI, V34, P67, DOI 10.3109/10408369709038216
   Lodge JK, 2004, ANN NY ACAD SCI, V1031, P60, DOI 10.1196/annals.1331.006
   Machlin L.J., 1991, Handbook of Vitamins, P99
   Mai TT, 2003, ASIA PAC J CLIN NUTR, V12, P178
   Manary MJ, 2006, FOOD NUTR BULL, V27, pS83, DOI 10.1177/15648265060273S305
   McGavin JK, 2001, EUR J CLIN NUTR, V55, P555, DOI 10.1038/sj.ejcn.1601182
   Mecocci P, 2000, FREE RADICAL BIO MED, V28, P1243, DOI 10.1016/S0891-5849(00)00246-X
   Metzger A, 2001, AM J TROP MED HYG, V65, P115, DOI 10.4269/ajtmh.2001.65.115
   Meydani SN, 1997, JAMA-J AM MED ASSOC, V277, P1380, DOI 10.1001/jama.277.17.1380
   Meydani SN, 2004, JAMA-J AM MED ASSOC, V292, P828, DOI 10.1001/jama.292.7.828
   Monteiro JP, 2009, NUTR RES, V29, P716, DOI 10.1016/j.nutres.2009.10.001
   Morrissey PA, 1999, P NUTR SOC, V58, P459, DOI 10.1017/S0029665199000609
   Mulokozi G, 2003, INT J VITAM NUTR RES, V73, P323, DOI 10.1024/0300-9831.73.5.323
   Nautiyal P.C., 2002, Groundnut: Post-harvest operations
   Obeid OA, 2006, INT J VITAM NUTR RES, V76, P3, DOI 10.1024/0300-9831.76.1.3
   OHRVALL M, 1993, J INTERN MED, V234, P53
   Oldewage-Theron WH, 2010, CLIN NUTR, V29, P119, DOI 10.1016/j.clnu.2009.08.001
   Papathakis PC, 2007, AM J CLIN NUTR, V85, P182, DOI 10.1093/ajcn/85.1.182
   Polidori MC, 2009, NUTR J, V8, DOI 10.1186/1475-2891-8-10
   POLIDORI MC, 2009, J ALZHEIMERS DIS
   Reiter E, 2007, MOL ASPECTS MED, V28, P668, DOI 10.1016/j.mam.2007.01.003
   Roodenburg AJC, 2000, AM J CLIN NUTR, V71, P1187
   Roxborough HE, 2000, FREE RADICAL RES, V33, P437, DOI 10.1080/10715760000300971
   Shahar S, 1999, INT J VITAM NUTR RES, V69, P277, DOI 10.1024/0300-9831.69.4.277
   Smuts CM, 2005, J NUTR, V135, p631S
   Snow RW, 2005, NATURE, V434, P214, DOI 10.1038/nature03342
   Spada C, 2002, CLIN CHEM LAB MED, V40, P456, DOI 10.1515/CCLM.2002.078
   Strauss RS, 1999, J PEDIATR-US, V134, P160, DOI 10.1016/S0022-3476(99)70409-9
   Tasinato A, 1995, P NATL ACAD SCI USA, V92, P12190, DOI 10.1073/pnas.92.26.12190
   Traber M.G., 2006, MODERN NUTR HLTH DIS, V10th, P396
   Traber MG, 2007, ANNU REV NUTR, V27, P347, DOI 10.1146/annurev.nutr.27.061406.093819
   TRABER MG, 1990, J LIPID RES, V31, P675
   Traber MG, 1996, ANNU REV NUTR, V16, P321, DOI 10.1146/annurev.nu.16.070196.001541
   TRABER MG, 1993, J LIPID RES, V34, P201
   TRABER MG, 1992, J LIPID RES, V33, P1171
   TRABER MG, 1994, ATHEROSCLEROSIS, V108, P27, DOI 10.1016/0021-9150(94)90035-3
   US Department of Agriculture, National nutrient database for standard reference release 17
   WETHERILT H, 1992, INT J VITAM NUTR RES, V62, P21
   WinklhoferRoob BM, 1997, CLIN CHEM, V43, P146
   Wondmikun Y, 2005, PUBLIC HEALTH NUTR, V8, P582, DOI 10.1079/PHN2004709
   Wu DY, 2008, J LEUKOCYTE BIOL, V84, P900, DOI 10.1189/jlb.0108023
NR 105
TC 83
Z9 90
U1 2
U2 27
PU SAGE PUBLICATIONS INC
PI THOUSAND OAKS
PA 2455 TELLER RD, THOUSAND OAKS, CA 91320 USA
SN 0379-5721
EI 1564-8265
J9 FOOD NUTR BULL
JI Food Nutr. Bull.
PD JUN
PY 2011
VL 32
IS 2
BP 124
EP 143
DI 10.1177/156482651103200206
PG 20
WC Food Science & Technology; Nutrition & Dietetics
WE Science Citation Index Expanded (SCI-EXPANDED)
SC Food Science & Technology; Nutrition & Dietetics
GA 791NL
UT WOS:000292671800006
PM 22164974
DA 2025-02-04
ER

PT J
AU Norman, FF
   Monge-Maillo, B
   Martínez-Pérez, A
   Perez-Molina, JA
   López-Vélez, R
AF Norman, Francesca F.
   Monge-Maillo, Begona
   Martinez-Perez, Angela
   Perez-Molina, Jose A.
   Lopez-Velez, Rogelio
TI Parasitic infections in travelers and immigrants: part I protozoa
SO FUTURE MICROBIOLOGY
LA English
DT Review
DE African trypanosomiasis; Chagas disease; immigration; leishmaniasis;
   malaria; neglected diseases; parasitic diseases; travel
ID RAPID DIAGNOSTIC-TESTS; PLASMODIUM-KNOWLESI INFECTION; HUMAN AFRICAN
   TRYPANOSOMIASIS; CONGENITAL CHAGAS-DISEASE; CUTANEOUS LEISHMANIASIS;
   ENTAMOEBA-HISTOLYTICA; GEOSENTINEL SURVEILLANCE;
   CYCLOSPORA-CAYETANENSIS; VISITING FRIENDS; UNITED-STATES
AB The growth in international commerce, travel and migration contribute to the global emergence of certain parasitic infections. Importation of vectors and food products may contribute to the emergence of protozoan infections in nonendemic countries. Infections such as malaria are potentially fatal, especially in nonimmune patients, and outcome depends largely on timely diagnosis and treatment. Diagnosis/management of imported parasitic infections may be complex especially as some patients may have underlying immunosuppressive conditions such as HIV infection. Major challenges concern the development of improved diagnostic techniques, safer/more effective drug therapies and identification of biological markers of progression and response to treatment. Imported parasitic diseases which may be transmitted vertically or through blood transfusion/organ donation could become a public health priority in the near future. Climate change may affect arthropod distribution and facilitate the spread of protozoan vector-borne diseases. The first part of this review focuses on protozoan infections in travelers and immigrants.
C1 [Norman, Francesca F.; Monge-Maillo, Begona; Martinez-Perez, Angela; Perez-Molina, Jose A.; Lopez-Velez, Rogelio] Hosp Ramon & Cajal, Dept Infect Dis, Ctra Colmenar,Km 9-1, E-28034 Madrid, Spain.
C3 Hospital Universitario Ramon y Cajal
RP López-Vélez, R (corresponding author), Hosp Ramon & Cajal, Dept Infect Dis, Ctra Colmenar,Km 9-1, E-28034 Madrid, Spain.
EM rogelio.lopezvelez@salud.madrid.org
RI Lopez-Velez, Rogelio/AAV-1782-2021; Monge, Begoña/KCL-0106-2024;
   Perez-Molina, Jose Antonio/JZT-7019-2024
OI Perez-Molina, Jose Antonio/0000-0001-8735-4124
FU Red de Investigacion Cooperativa en Enfermedades Tropicales [RICET RD
   06/0021/0020]; VI PN de I+D+I; ISCIII - Subdireccion General de Redes y
   Centros de Investigacion Cooperativa
FX Support was provided by the Red de Investigacion Cooperativa en
   Enfermedades Tropicales (RICET RD 06/0021/0020), VI PN de I+D+I
   2008-2011, ISCIII - Subdireccion General de Redes y Centros de
   Investigacion Cooperativa. The authors have no other relevant
   affiliations or financial involvement with any organization or entity
   with a financial interest in or financial conflict with the subject
   matter or materials discussed in the manuscript apart from those
   disclosed.
CR Askling HH, 2012, MALARIA J, V11, DOI 10.1186/1475-2875-11-328
   Babiker HA, 2008, BIOMED MATER, V3, DOI 10.1088/1748-6041/3/3/034007
   Babokhov P, 2013, PATHOG GLOB HEALTH, V107, P242, DOI 10.1179/2047773213Y.0000000105
   Bacaner N, 2004, JAMA-J AM MED ASSOC, V291, P2856, DOI 10.1001/jama.291.23.2856
   Baldursson S, 2011, WATER RES, V45, P6603, DOI 10.1016/j.watres.2011.10.013
   Ballweber LR, 2010, TRENDS PARASITOL, V26, P180, DOI 10.1016/j.pt.2010.02.005
   Barratt JLN, 2010, CLIN MICROBIOL REV, V23, P795, DOI 10.1128/CMR.00001-10
   Barrett MP, 2010, CURR OPIN INFECT DIS, V23, P603, DOI 10.1097/QCO.0b013e32833f9fd0
   Basile L, 2011, EUROSURVEILLANCE, V16, P14, DOI 10.2807/ese.16.37.19968-en
   Blum J, 2014, J TRAVEL MED, V21, P116, DOI 10.1111/jtm.12089
   Bottieau E, 2006, J TRAVEL MED, V13, P191, DOI 10.1111/j.1708-8305.2006.00049.x
   Centers for Disease Control and Prevention (CDC), 2012, MMWR Morb Mortal Wkly Rep, V61, P37
   Centers for Disease Control and Prevention (CDC), TRAV HLTH SARC MAL
   Centers for Diseases Control and Prevention ( CDC), PAR CYCL
   Chiche L, 2003, TRANSPLANTATION, V75, P166, DOI 10.1097/00007890-200301150-00031
   Chih DT, 2006, MED J AUSTRALIA, V185, P598, DOI 10.5694/j.1326-5377.2006.tb00723.x
   Chippaux JP, 2013, T ROY SOC TROP MED H, V107, P1, DOI 10.1093/trstmh/trs004
   Clarke SC, 1996, EPIDEMIOL INFECT, V117, P189, DOI 10.1017/S0950268800001308
   Collinet-Adler S, 2007, AM J TROP MED HYG, V77, P458, DOI 10.4269/ajtmh.2007.77.458
   Cordel H, 2013, PLOS NEGLECT TROP D, V7, DOI 10.1371/journal.pntd.0002333
   Coura JR, 2011, MEM I OSWALDO CRUZ, V106, P641, DOI 10.1590/S0074-02762011000600001
   Cullen KA, 2013, MMWR SURVEILL SUMM, V62, P1
   Daneshvar C, 2009, CLIN INFECT DIS, V49, P852, DOI 10.1086/605439
   Danis K, 2011, EUROSURVEILLANCE, V16, P2
   Desjeux P, 2004, COMP IMMUNOL MICROB, V27, P305, DOI 10.1016/j.cimid.2004.03.004
   Ehehalt U, 2014, TRAVEL MED INFECT DI, V12, P167, DOI 10.1016/j.tmaid.2013.12.003
   Esposito D. H., 2012, Eurosurveillance, V17, P20310
   Fatih FA, 2013, MALARIA J, V12, DOI 10.1186/1475-2875-12-425
   Flores-chavez M., 2007, Enfermedades Infecciosas y Microbiologia Clinica, V25, P29, DOI 10.1157/13111835.
   Foster D, 2014, MALARIA J, V13, DOI 10.1186/1475-2875-13-60
   Fournet N, 2013, Euro Surveill, V18
   Gautret P, 2012, EUROSURVEILLANCE, V17, P16
   Gonzalez ML, 2009, COCHRANE DB SYST REV, V15
   Granados Carlos E, 2012, COCHRANE DB SYST REV, V12
   Gutiérrez-Cisneros MJ, 2010, ANN TROP MED PARASIT, V104, P145, DOI 10.1179/136485910X12607012373759
   Hagmann S, 2007, PEDIATR EMERG CARE, V23, P326, DOI 10.1097/01.pec.0000270164.78238.7d
   Harvey K, 2013, MMWR SURVEILL SUMM, V62, P1
   Herbinger KH, 2011, INFECTION, V39, P527, DOI 10.1007/s15010-011-0155-z
   Herremans T, 2010, INT HEALTH, V2, P42, DOI 10.1016/j.inhe.2009.12.005
   HIRA PR, 1979, J HYG EPID MICROB IM, V23, P436
   Hung Chien-Ching, 1994, Journal of the Formosan Medical Association, V93, P888
   Kantele A, 2008, EMERG INFECT DIS, V14, P1434, DOI 10.3201/eid1409.080170
   Khan A, 2006, EMERG INFECT DIS, V12, P942, DOI 10.3201/eid1206.060025
   Kitchen AD, 2005, VOX SANG, V89, P77, DOI 10.1111/j.1423-0410.2005.00661.x
   Lawn SD, 2004, QJM-INT J MED, V97, P781, DOI 10.1093/qjmed/hch127
   Lebbad M, 2011, PLOS NEGLECT TROP D, V5, DOI 10.1371/journal.pntd.0001262
   Leder K, 2006, CLIN INFECT DIS, V43, P1185, DOI 10.1086/507893
   Leder K, 2013, EMERG INFECT DIS, V19, P1049, DOI 10.3201/eid1907.121573
   Leder K, 2013, ANN INTERN MED, V158, P456, DOI 10.7326/0003-4819-158-6-201303190-00005
   Llanos-Cuentas A, 2014, LANCET, V383, P1049, DOI 10.1016/S0140-6736(13)62568-4
   López-Vélez R, 1999, J TRAVEL MED, V6, P223, DOI 10.1111/j.1708-8305.1999.tb00522.x
   Lopez-Velez R, 2010, AM J TROP MED HYG, V83, P171, DOI 10.4269/ajtmh.2010.09-0742
   Maltha J, 2013, CLIN MICROBIOL INFEC, V19, P408, DOI 10.1111/1469-0691.12152
   Mascarello M, 2009, J TRAVEL MED, V16, P317, DOI 10.1111/j.1708-8305.2009.00321.x
   Molina I, 2014, NEW ENGL J MED, V370, P1899, DOI 10.1056/NEJMoa1313122
   Monge-Maillo B, 2013, DRUGS, V73, P1889, DOI 10.1007/s40265-013-0132-1
   Monge-Maillo B, 2013, DRUGS, V73, P1863, DOI 10.1007/s40265-013-0133-0
   Monge-Maillo B, 2013, CLIN INFECT DIS, V57, P1502, DOI 10.1093/cid/cit523
   Monge-Maillo B, 2012, EMERG INFECT DIS, V18, P356, DOI [10.3201/eid1801.111283, 10.3201/eid1802.111283]
   Monge-Maillo B, 2011, EXPERT REV ANTI-INFE, V9, P521, DOI [10.1586/eri.11.37, 10.1586/ERI.11.37]
   Monge-Maillo B, 2009, EMERG INFECT DIS, V15, P1745, DOI 10.3201/eid1511.090718
   Monge-Mailto B, 2014, TRAVEL MED INFECT DI, V12, P88, DOI 10.1016/j.tmaid.2013.07.004
   Morf L, 2012, CURR OPIN MICROBIOL, V15, P469, DOI 10.1016/j.mib.2012.04.011
   Murcia L, 2013, CLIN INFECT DIS, V56, P496, DOI 10.1093/cid/cis910
   Ndao M, 2004, J CLIN MICROBIOL, V42, P2694, DOI 10.1128/JCM.42.6.2694-2700.2004
   Negata N, 2012, EMERG INFECT DIS, V18, P717, DOI 10.3201/eid1805.111275
   Nguyen TKT, 2012, EUR J CLIN MICROBIOL, V31, P623, DOI 10.1007/s10096-011-1332-9
   Nolder D, 2013, BMJ OPEN, V3, DOI 10.1136/bmjopen-2013-002711
   Norman FF, 2015, FUTURE MICROBIOL, V10, P87, DOI 10.2217/fmb.14.106
   Norman FF, 2013, EMERG INFECT DIS, V19, P1561, DOI 10.3201/eid1910.130203
   Norman FF, 2010, PLOS NEGLECT TROP D, V4, DOI 10.1371/journal.pntd.0000762
   Ortega YR, 2010, CLIN MICROBIOL REV, V23, P218, DOI 10.1128/CMR.00026-09
   Orth H, 2013, EUROSURVEILLANCE, V18, P4, DOI 10.2807/1560-7917.ES2013.18.40.20603
   Pappas G, 2009, INT J PARASITOL, V39, P1385, DOI 10.1016/j.ijpara.2009.04.003
   Pavli A, 2010, INT J INFECT DIS, V14, pE1032, DOI 10.1016/j.ijid.2010.06.019
   Pérez-Ayala A, 2011, CLIN MICROBIOL INFEC, V17, P1108, DOI 10.1111/j.1469-0691.2010.03423.x
   Pérez-Ayala A, 2011, J TRAVEL MED, V18, P212, DOI 10.1111/j.1708-8305.2010.00494.x
   Pérez-Ayala A, 2009, J TRAVEL MED, V16, P395, DOI 10.1111/j.1708-8305.2009.00341.x
   Pérez-Molina JA, 2013, ACTA TROP, V127, P101, DOI 10.1016/j.actatropica.2013.04.003
   Pérez-Molina JA, 2011, HIV CLIN TRIALS, V12, P287, DOI 10.1310/hct1206-287
   Pérez-Molina JA, 2009, J ANTIMICROB CHEMOTH, V64, P1139, DOI 10.1093/jac/dkp357
   Priotto G, 2009, LANCET, V374, P56, DOI 10.1016/S0140-6736(09)61117-X
   Ramos JM, 2011, PARASITOL RES, V109, P1447, DOI 10.1007/s00436-011-2393-5
   Riera C, 2012, AM J TROP MED HYG, V86, P412, DOI 10.4269/ajtmh.2012.11-0111
   Rocha G, 2004, LANCET, V363, P247, DOI 10.1016/S0140-6736(03)15345-7
   Rojo-Marcos G, 2014, EMERG INFECT DIS, V20, P409, DOI 10.3201/eid2003.130745
   Roukens AH, 2008, MALARIA J, V7, DOI 10.1186/1475-2875-7-128
   Sabatinelli G, 2001, Euro Surveill, V6, P61
   Santa-Olalla P, 2010, EUROSURVEILLANCE, V15, P9
   Scuracchio P, 2011, REV INST MED TROP SP, V53, P55, DOI 10.1590/S0036-46652011000100010
   Sheikh M, 2009, J PAEDIATR CHILD H, V45, P509, DOI 10.1111/j.1440-1754.2009.01550.x
   Shirley DAT, 2012, CURR OPIN INFECT DIS, V25, P555, DOI 10.1097/QCO.0b013e328357e569
   Shwab EK, 2014, PARASITOLOGY, V141, P453, DOI 10.1017/S0031182013001844
   Soonawala D, 2014, AM J TROP MED HYG, V90, P835, DOI 10.4269/ajtmh.13-0594
   Sosa N, 2013, AM J TROP MED HYG, V89, P557, DOI 10.4269/ajtmh.12-0736
   Soto J, 2013, CLIN INFECT DIS, V56, P1255, DOI 10.1093/cid/cit049
   Stauffer WM, 2006, PEDIATR INFECT DIS J, V25, P948, DOI 10.1097/01.inf.0000235747.28644.6f
   Taniuchi M, 2011, DIAGN MICR INFEC DIS, V71, P386, DOI 10.1016/j.diagmicrobio.2011.08.012
   Tasawar Z, 2010, PAK J PHARM SCI, V23, P344
   Paz-Maldonado MT, 2013, INFECT GENET EVOL, V15, P10, DOI 10.1016/j.meegid.2012.08.021
   UNTWO, 2013, TOUR HIGHL 2012
   Urech K, 2011, PLOS NEGLECT TROP D, V5, DOI 10.1371/journal.pntd.0001358
   Utzinger J, 2012, SWISS MED WKLY, V142, DOI 10.4414/smw.2012.13727
   van Griensven J, 2014, CLIN MICROBIOL INFEC, V20, P286, DOI 10.1111/1469-0691.12556
   van Hal SJ, 2007, MED J AUSTRALIA, V186, P412
   Van Herck K, 2004, J TRAVEL MED, V11, P3, DOI 10.2310/7060.2004.13609
   Warne B, 2014, J TRAVEL MED, V21, P248, DOI 10.1111/jtm.12120
   WHO Regional Office for Europe; Copenhagen; Denmark, CENTR INF SYST INF D
   Wichro E, 2005, AM J TROP MED HYG, V73, P285, DOI 10.4269/ajtmh.2005.73.285
   WONG KT, 1992, T ROY SOC TROP MED H, V86, P631, DOI 10.1016/0035-9203(92)90161-5
   World Health Organization, 2010, GUID TREATM MAL, DOI DOI 10.1080/03630269.2023.2168201
   Wright SG, 2012, INFECT DIS CLIN N AM, V26, P323, DOI 10.1016/j.idc.2012.03.009
   Wujcicka W, 2014, EUR J CLIN MICROBIOL, V33, P703, DOI 10.1007/s10096-013-2017-3
   Yansouni CP, 2013, LANCET INFECT DIS, V13, P546, DOI 10.1016/S1473-3099(13)70004-5
   Fuertes PZ, 2010, J TRAVEL MED, V17, P303, DOI 10.1111/j.1708-8305.2010.00433.x
   Zhou Y, 2011, EMERG INFECT DIS, V17, P1887, DOI 10.3201/eid1710.101296
NR 116
TC 20
Z9 25
U1 1
U2 28
PU FUTURE MEDICINE LTD
PI LONDON
PA UNITEC HOUSE, 3RD FLOOR, 2 ALBERT PLACE, FINCHLEY CENTRAL, LONDON, N3
   1QB, ENGLAND
SN 1746-0913
EI 1746-0921
J9 FUTURE MICROBIOL
JI Future Microbiol.
PY 2015
VL 10
IS 1
BP 69
EP 86
DI 10.2217/fmb.14.105
PG 18
WC Microbiology
WE Science Citation Index Expanded (SCI-EXPANDED)
SC Microbiology
GA AZ8JO
UT WOS:000348461900008
PM 25598338
DA 2025-02-04
ER

PT J
AU Usman, SO
   Oreagba, IA
   Busari, A
   Akinyede, A
   Adewumi, O
   Kadri, MR
   Hassan, O
   Fashina, YA
   Agbaje, EO
   Akanmu, SA
AF Usman, Sikiru Olatunji
   Oreagba, Ibrahim Adekunle
   Busari, AbdulWasiu
   Akinyede, Akinwumi
   Adewumi, Ololade
   Kadri, Michael Rotimi
   Hassan, Olayinka
   Fashina, Yinka Adeyemi
   Agbaje, Esther Oluwatoyin
   Akanmu, Sulaimon Alani
TI Evaluation of cardiotoxicity and other adverse effects associated with
   concomitant administration of artemether/lumefantrine and atazanavir/
   ritonavir-based antiretroviral regimen in patients living with HIV
SO SAUDI PHARMACEUTICAL JOURNAL
LA English
DT Article
DE Atazanavir-ritonavir; Artemether-lumefantrine; Cardiotoxicity; LUTH
ID INFECTED PATIENTS; IN-VITRO; PROTEASE; LOPINAVIR/RITONAVIR;
   LUMEFANTRINE; COMBINATION; MALARIA; PHARMACOKINETICS; CYTOCHROME-P450;
   ARTEMISININ
AB The interplay of artemether-lumefantrine (AL) and atazanavir-ritonavir (ATVr) with Cytochrome P (CYP) 3A4 isoenzyme and QTc-interval may spawn clinically significant drug interactions when administered concomitantly. Cardiotoxicity and other adverse effects associated with interaction between AL and ATVr were evaluated in patients with HIV infection and malaria comorbidity. In a two-arm parallel study design, six doses of AL 80/480 mg were administered to 20 participants [control-arm (n = 10) and ATVrarm (n = 10)], having uncomplicated Falciparum malaria, at intervals of 0, 8, 24, 36, 48 and 60 h respectively. Participants in the control arm took only AL while those in ATVr-arm took both AL and ATVr-based ART regimen. Electrocardiography, adverse events monitoring and blood tests were carried out for each of them at pre and post doses of AL. Data obtained were analyzed. QTc-interval was significantly increased in the ATVr-arm (0.4079 +/- 0.008 to 0.4215 +/- 0.007 s, p = 0.008) but not in the control-arm (0.4016 +/- 0.018 to 0.4024 +/- 0.014 s, p = 0.962). All values were, however, within normal range [0.36 - 0.44 / 0.46 s (male/ female)]. General body weakness and chest pain were new adverse events reported, at post-dose of AL, in the ATVr-arm but not in the control-arm. There was no significant change (p > 0.05) in the plasma levels of creatinine, alanine aminotransferase, aspartate aminotransferase and hemoglobin at post-dose compared to pre-dose of AL in both arms of study. Concomitant administration of artemether-lumefantrine with atazanavir-ritonavir-based regimen is potentially cardiotoxic but not associated with clinically significant renal, blood nor liver toxicities. They must be used with caution. (c) 2022 The Author(s). Published by Elsevier B.V. on behalf of King Saud University. This is an open access article under the CC BY-NC-ND license (http://creativecommons.org/licenses/by-nc-nd/4.0/).
C1 [Usman, Sikiru Olatunji; Oreagba, Ibrahim Adekunle; Busari, AbdulWasiu; Akinyede, Akinwumi; Adewumi, Ololade; Kadri, Michael Rotimi; Fashina, Yinka Adeyemi; Agbaje, Esther Oluwatoyin] Univ Lagos, Coll Med, Dept Pharmacol Therapeut & Toxicol, Idi Araba, Lagos, Nigeria.
   [Hassan, Olayinka] Lagos Univ Teaching Hosp LUTH, Idi Araba, Lagos, Nigeria.
   [Akanmu, Sulaimon Alani] Univ Lagos, Coll Med, Fac Clin Sci, Dept Haematol & Blood Transfus, Idi Araba, Lagos, Nigeria.
   [Akanmu, Sulaimon Alani] Lagos Univ Teaching Hosp, APIN Aids Prevent Initiat Nigeria Clin, Idi Araba, Lagos, Nigeria.
C3 University of Lagos; University of Lagos
RP Usman, SO (corresponding author), Univ Lagos, Coll Med, Dept Pharmacol Therapeut & Toxicol, Idi Araba, Lagos, Nigeria.
EM susman@unilag.edu.ng
FU BRAINS (Building Research and Innovation in Nigeria Science)
   [D43TW010134]; National Institute of Health (NIH); Fogarty International
   Centre of the National Institutes of Health [D43TW010134]
FX This study was supported with a mentored-research grant (Grant number:
   D43TW010134) from BRAINS (Building Research and Innovation in Nigeria
   Science) , a research developmental project sponsored by the National
   Institute of Health (NIH) . Research reported in this publication was
   supported by the Fogarty International Centre of the National Institutes
   of Health (Grant number D43TW010134) . The content is solely the
   responsibility of the Authors and does not necessarily represent the
   official views of the National Institutes of Health.
CR Achan J, 2012, NEW ENGL J MED, V367, P2110, DOI 10.1056/NEJMoa1200501
   Achenbach CJ, 2011, FUTURE VIROL, V6, P157, DOI 10.2217/FVL.10.89
   Akanmu AS., 2015, W AFR J PHARM, V26, P103
   Anafi S.B., 2008, NIGERIAN J PHARM SCI, V7, P139
   Bouchaud O, 2009, MALARIA J, V8, DOI 10.1186/1475-2875-8-289
   Bristol-Myers Squibb Company, 2003, BMS232632
   Burk O, 2012, BRIT J PHARMACOL, V167, P666, DOI 10.1111/j.1476-5381.2012.02033.x
   Byakika-Kibwika Pauline, 2011, Chemother Res Pract, V2011, P393976, DOI 10.1155/2011/393976
   Byakika-Kibwika P, 2012, J ANTIMICROB CHEMOTH, V67, P1217, DOI 10.1093/jac/dkr596
   Charbit B, 2009, BRIT J CLIN PHARMACO, V67, P76, DOI 10.1111/j.1365-2125.2008.03332.x
   Drugs.com, RIT SID EFF
   Drugs.com, ART LUM SID EFF
   Ericsson T, 2014, XENOBIOTICA, V44, P615, DOI 10.3109/00498254.2013.878815
   Ezzet F, 2000, ANTIMICROB AGENTS CH, V44, P697, DOI 10.1128/AAC.44.3.697-704.2000
   Funck-Brentano C., 2019, SCI REP-UK, V9
   Jemsek JG, 2006, CLIN INFECT DIS, V42, P273, DOI 10.1086/498505
   Kim Hae-Young, 2013, Restor Dent Endod, V38, P52, DOI 10.5395/rde.2013.38.1.52
   Kozal M, 2004, AIDS PATIENT CARE ST, V18, P199, DOI 10.1089/108729104323038874
   Kumar GN, 1996, J PHARMACOL EXP THER, V277, P423
   Kwenti TE, 2018, RES REP TROP MED, V9, P123, DOI 10.2147/RRTM.S154501
   Lefèvre G, 1999, CLIN DRUG INVEST, V18, P467
   Lopes RaulHC., 2011, INT ENCY STAT SCI, P718, DOI [10.1007/978-3-642-04898-2_326, DOI 10.1007/978-3-642-04898-2_326]
   Lu CL, 2011, J MICROBIOL IMMUNOL, V44, P258, DOI 10.1016/j.jmii.2010.08.003
   Ly T, 2007, CLIN INFECT DIS, V44, pE67, DOI 10.1086/511875
   MARKOWITZ M, 1995, NEW ENGL J MED, V333, P1534, DOI 10.1056/NEJM199512073332304
   Moyle G J, 2001, HIV Med, V2, P105, DOI 10.1046/j.1468-1293.2001.00063.x
   Murphy RL, 2010, AIDS, V24, P885, DOI 10.1097/QAD.0b013e3283352ed5
   Noor MA, 2006, AIDS, V20, P1813, DOI 10.1097/01.aids.0000244200.11006.55
   Oreagba IA, 2019, J POPUL THER CLIN PH, V26, pE1, DOI 10.22374/1710-6222.26.1.1
   Panagopoulos P, 2017, PHARMACOGEN PERS MED, V10, P205, DOI 10.2147/PGPM.S107152
   Perloff ES, 2005, DRUG METAB DISPOS, V33, P764, DOI 10.1124/dmd.104.002931
   Röling J, 2006, CLIN INFECT DIS, V42, P1488, DOI 10.1086/503566
   SHAPIRO SS, 1965, BIOMETRIKA, V52, P591, DOI 10.2307/2333709
   Smith PJ, 2015, BRIT J CLIN PHARMACO, V79, P636, DOI [10.1111/bcp.12529, DOI 10.1111/BCP.12529]
   Usman SO, 2021, EUR J CLIN PHARMACOL, V77, P1341, DOI 10.1007/s00228-021-03116-x
   Usman SO, 2020, J PHARMACOL SCI, V144, P95, DOI 10.1016/j.jphs.2020.07.013
   van Vugt M, 1999, AM J TROP MED HYG, V61, P964, DOI 10.4269/ajtmh.1999.61.964
   Walubo A, 2007, EXPERT OPIN DRUG MET, V3, P583, DOI 10.1517/17425225.3.4.583
   Whitworth J, 2000, LANCET, V356, P1051, DOI 10.1016/S0140-6736(00)02727-6
NR 39
TC 1
Z9 1
U1 0
U2 0
PU ELSEVIER
PI AMSTERDAM
PA RADARWEG 29, 1043 NX AMSTERDAM, NETHERLANDS
SN 1319-0164
EI 2213-7475
J9 SAUDI PHARM J
JI Saudi Pharm. J.
PD MAY
PY 2022
VL 30
IS 5
BP 605
EP 612
DI 10.1016/j.jsps.2022.02.010
PG 8
WC Pharmacology & Pharmacy
WE Science Citation Index Expanded (SCI-EXPANDED)
SC Pharmacology & Pharmacy
GA 2C5WP
UT WOS:000810938800003
PM 35693439
OA Green Published, gold
DA 2025-02-04
ER

PT J
AU Chernet, A
   Neumayr, A
   Hatz, C
   Kling, K
   Sydow, V
   Rentsch, K
   Utzinger, J
   Probst-Hensch, N
   Marti, H
   Nickel, B
   Labhardt, ND
AF Chernet, Afona
   Neumayr, Andreas
   Hatz, Christoph
   Kling, Kerstin
   Sydow, Veronique
   Rentsch, Katharina
   Utzinger, Jurg
   Probst-Hensch, Nicole
   Marti, Hanspeter
   Nickel, Beatrice
   Labhardt, Niklaus D.
TI Spectrum of infectious diseases among newly arrived Eritrean refugees in
   Switzerland: a cross-sectional study
SO INTERNATIONAL JOURNAL OF PUBLIC HEALTH
LA English
DT Article
DE Eritrea; Infectious diseases; Migration; Parasites; Schistosomiasis;
   Screening; Refugees
ID CIRCULATING CATHODIC ANTIGEN; SUB-SAHARAN AFRICA; SCHISTOSOMA-MANSONI;
   URINE ASSAY; PREVALENCE; IMMIGRANTS; HEALTH
AB Our study aimed at determining the prevalence of selected infectious diseases among recently arrived Eritrean refugees in Switzerland.
   In this cross-sectional study, asymptomatic Eritrean migrants aged >= 16 years who arrived < 24 months ago were recruited at refugee centres in Switzerland. Infectious disease screening included serology for HIV, hepatitis B and C, syphilis and schistosomiasis, polymerase chain reaction (PCR) for malaria, stool microscopy for helminths and intestinal protozoa and circulating cathodic antigen (CCA) testing in urine for schistosomiasis.
   Among 107 participating Eritrean refugees, point-of-care CCA urine test for Schistosoma mansoni was positive in 43 patients (40.2%; 95% CI 31.9-49.5). Stool microscopy detected eggs of S. mansoni in 23 (21.5%; 95% CI 13.7-29.3), Hymenolepis nana in 11 (10.3%; 95% CI 4.5-16.0), and cysts of Giardia intestinalis in 7 participants (6.5%: 95% CI 1.9-11.2). Two tested positive for hepatitis B (1.9%; 95% CI 0.0-4.4) and one for syphilis (0.9%; 95% CI 0.0-2.8), none tested positive for HIV or hepatitis C. Malaria PCR was positive in six participants (5.6%; 95% CI: 1.2-9.9).
   Given the high prevalence of S. mansoni infection and potentially severe long-term sequelae of untreated schistosomiasis, routine screening for schistosomiasis in refugees from Schistosoma-endemic regions should be recommended.
C1 [Chernet, Afona; Neumayr, Andreas; Hatz, Christoph; Kling, Kerstin; Sydow, Veronique; Utzinger, Jurg; Probst-Hensch, Nicole; Marti, Hanspeter; Nickel, Beatrice; Labhardt, Niklaus D.] Swiss Trop & Publ Hlth Inst, CH-4002 Basel, Switzerland.
   [Chernet, Afona; Neumayr, Andreas; Hatz, Christoph; Kling, Kerstin; Sydow, Veronique; Rentsch, Katharina; Utzinger, Jurg; Probst-Hensch, Nicole; Marti, Hanspeter; Nickel, Beatrice; Labhardt, Niklaus D.] Univ Basel, Basel, Switzerland.
   [Rentsch, Katharina] Univ Hosp Basel, Lab Med, Basel, Switzerland.
   [Labhardt, Niklaus D.] Univ Hosp Basel, Div Infect Dis & Hosp Epidemiol, Basel, Switzerland.
C3 University of Basel; Swiss Tropical & Public Health Institute;
   University of Basel; University of Basel; University of Basel
RP Labhardt, ND (corresponding author), Swiss Trop & Publ Hlth Inst, CH-4002 Basel, Switzerland.; Labhardt, ND (corresponding author), Univ Basel, Basel, Switzerland.; Labhardt, ND (corresponding author), Univ Hosp Basel, Div Infect Dis & Hosp Epidemiol, Basel, Switzerland.
EM n.labhardt@unibas.ch
RI Neumayr, Andreas/IQV-2942-2023; Labhardt, Niklaus/J-8542-2019; chernet,
   afona/I-7641-2019
OI Labhardt, Niklaus Daniel/0000-0003-3599-1791; chernet,
   afona/0000-0002-8664-299X
CR Abu-Madi MA, 2016, PARASITE VECTOR, V9, DOI 10.1186/s13071-016-1906-6
   [Anonymous], 2016, ANTIPARASITIC TREATM
   Becker S. L., 2015, Eurosurveillance, V20, P21151
   Beltrame A, 2017, EUR J EPIDEMIOL, V32, P733, DOI 10.1007/s10654-017-0259-6
   Bradby H., 2015, 44 HLTH EV NETW, V44
   CDC, 2016, CDC DPDX MAL DIAGN F
   Chernet A, 2017, CLIN INFECT DIS, V65, P568, DOI 10.1093/cid/cix366
   Cobo F, 2016, J IMMIGR MINOR HEALT, V18, P8, DOI 10.1007/s10903-014-0141-5
   Colley DG, 2013, AM J TROP MED HYG, V88, P426, DOI 10.4269/ajtmh.12-0639
   Daw MA, 2016, TRAVEL MED INFECT DI, V14, P637, DOI 10.1016/j.tmaid.2016.10.008
   EJPD, 2016, ASYLST STAASS MIGR S
   Eurostat, 2016, ASYL STAT STAT EXPL
   GAHI, 2016, DISTR SCHIST SURV DA
   Goldenberger D, 2015, EUROSURVEILLANCE, V20, P2, DOI 10.2807/1560-7917.ES2015.20.32.21204
   Greenaway C, 2015, PLOS ONE, V10, DOI 10.1371/journal.pone.0141715
   Hoch M, 2015, EUROSURVEILLANCE, V20, P6, DOI 10.2807/1560-7917.ES.2015.20.42.30046
   Jakab Z, 2015, LANCET, V386, P2477, DOI 10.1016/S0140-6736(15)01102-2
   Jaton L, 2016, CLIN MICROBIOL INFEC, V22, DOI 10.1016/j.cmi.2016.05.026
   Kittur N, 2016, AM J TROP MED HYG, V94, P605, DOI 10.4269/ajtmh.15-0725
   Kopel E, 2010, EUROSURVEILLANCE, V15, P1
   Lai YS, 2015, LANCET INFECT DIS, V15, P927, DOI 10.1016/S1473-3099(15)00066-3
   Laub Z, 2016, AUTHORITARIANISM ERI
   Ochodo EA, 2015, COCHRANE DB SYST REV, DOI 10.1002/14651858.CD009579.pub2
   Polman K, 2000, TROP MED INT HEALTH, V5, P534, DOI 10.1046/j.1365-3156.2000.00600.x
   Rapid Diagnostics, 2016, RAP MED SIAGNOSTIAL
   Robert Koch Institute, 2016, DEUTSCHLAND MELDEPFL
   Roggelin L, 2016, MALARIA J, V15, DOI 10.1186/s12936-016-1366-7
   Russo G, 2016, J PUBLIC HEALTH-UK, V38, P212, DOI 10.1093/pubmed/fdv049
   Saidel-Odes L, 2011, TRAVEL MED INFECT DI, V9, P303, DOI 10.1016/j.tmaid.2011.09.003
   Sondén K, 2014, EUROSURVEILLANCE, V19, P2, DOI 10.2807/1560-7917.ES2014.19.35.20890
   Theuring S, 2016, EUR J EPIDEMIOL, V31, P707, DOI 10.1007/s10654-016-0187-x
   Utzinger J, 2010, CLIN MICROBIOL INFEC, V16, P267, DOI 10.1111/j.1469-0691.2009.02782.x
   van Lieshout L, 2000, ACTA TROP, V77, P69, DOI 10.1016/S0001-706X(00)00115-7
NR 33
TC 19
Z9 20
U1 0
U2 8
PU SPRINGER BASEL AG
PI BASEL
PA PICASSOPLATZ 4, BASEL, 4052, SWITZERLAND
SN 1661-8556
EI 1661-8564
J9 INT J PUBLIC HEALTH
JI Int. J. Public Health
PD MAR
PY 2018
VL 63
IS 2
BP 233
EP 239
DI 10.1007/s00038-017-1034-x
PG 7
WC Public, Environmental & Occupational Health
WE Science Citation Index Expanded (SCI-EXPANDED); Social Science Citation Index (SSCI)
SC Public, Environmental & Occupational Health
GA FX8CW
UT WOS:000426319300010
PM 28924741
DA 2025-02-04
ER

PT J
AU Wyss-van den Berg, M
   Ogutu, B
   Sewankambo, NK
   Merten, S
   Biller-Andorno, N
   Tanner, M
AF Wyss-van den Berg, Machteld
   Ogutu, Bernhards
   Sewankambo, Nelson K.
   Merten, Sonja
   Biller-Andorno, Nikola
   Tanner, Marcel
TI Communities and Clinical Trials: A Case Study from the RTS,S Malaria
   Vaccine Trials in Eastern Africa
SO JOURNAL OF EMPIRICAL RESEARCH ON HUMAN RESEARCH ETHICS
LA English
DT Article
DE bioethics; clinical trials; developing countries; in-depth interviews;
   international research; qualitative methods; risks; benefits; burdens of
   research; beneficence; non-maleficence; vaccine trials
ID DEVELOPING-COUNTRIES; ANCILLARY CARE; ETHICS; ENGAGEMENT; SYSTEMS;
   SUCCESS; HIV
AB When clinical trials enter human communities, two complex systems merge-creating challenges for the clinical trial team and the local human community. This is of particular relevance for clinical trials in low-resource settings where the resource scarcity can intensify existing inequities. Here we present a case study of a phase III malaria vaccine clinical trial. Through qualitative interviews with researchers and caregivers of pediatric participants we elucidate themes that shape the clinical trial system. These themes can be a useful complementary planning tool to existing research guidelines for clinical trial researchers. Respondents from both groups reported financial and social contextual realities to be major drivers in the system. We found a strong historical path dependency in the community that was closely tied to the relationships with researchers and indicative of the structural inequities. We elaborate on these findings and offer recommendations to improve trial design.
C1 [Wyss-van den Berg, Machteld] Univ Zurich, Zurich, Switzerland.
   [Biller-Andorno, Nikola] Univ Zurich, Biomed Eth, Zurich, Switzerland.
   [Wyss-van den Berg, Machteld; Tanner, Marcel] Swiss Trop & Publ Hlth Inst, Basel, Switzerland.
   [Merten, Sonja] Swiss Trop & Publ Hlth Inst, Soc Gender & Hlth Unit, Basel, Switzerland.
   [Wyss-van den Berg, Machteld; Merten, Sonja; Tanner, Marcel] Univ Basel, Basel, Switzerland.
   [Ogutu, Bernhards] Kenya Med Res Inst KEMRI, Nairobi, Kenya.
   [Ogutu, Bernhards] Strathmore Univ, Madaraka Estate, Nairobi, Kenya.
   [Sewankambo, Nelson K.] Makerere Univ, Internal Med, Kampala, Uganda.
C3 University of Zurich; University of Zurich; University of Basel; Swiss
   Tropical & Public Health Institute; University of Basel; Swiss Tropical
   & Public Health Institute; University of Basel; Kenya Medical Research
   Institute; Strathmore University; Makerere University
RP Wyss-van den Berg, M (corresponding author), Univ Zurich, Inst Biomed Eth & Hist Med, Winterthurerstr 30, CH-8006 Zurich, Switzerland.
EM machteld.vandenberg@swisstph.ch
RI Merten, Sonja/KBQ-1858-2024; Biller-Andorno, Nikola/IWU-9334-2023
OI Merten, Sonja/0000-0003-4115-106X; Biller-Andorno,
   Nikola/0000-0001-7661-1324
CR Adhikari Bipin, 2020, Glob Bioeth, V31, P1, DOI 10.1080/11287462.2019.1703504
   Adhikari Bipin, 2019, Wellcome Open Res, V4, P87, DOI 10.12688/wellcomeopenres.15298.1
   [Anonymous], 2005, Social emergence: Societies as complex systems
   [Anonymous], 2014, COMPLEXITY VERY SHOR
   Braithwaite J., 2017, COMPLEXITY SCI HEALT
   Capra F., 2009, REFRAMING COMPLEXITY
   Crane J, 2010, SOC STUD SCI, V40, P843, DOI 10.1177/0306312710371145
   Gauri V, 2002, WORLD DEV, V30, P2109, DOI 10.1016/S0305-750X(02)00151-1
   Geissler PW, 2006, TROP MED INT HEALTH, V11, P975, DOI 10.1111/j.1365-3156.2006.01682.x
   Geissler PW, 2005, AFRICA, V75, P173, DOI 10.3366/afr.2005.75.2.173
   Gilchrist A., 2000, COMMUNITY DEV J, V35, P264, DOI DOI 10.1093/CDJ/35.3.264
   Gomersall T, 2018, HEALTH PSYCHOL REV, V12, P405, DOI 10.1080/17437199.2018.1488603
   Graboyes Melissa., 2015, The Experiment Must Continue: Medical Research and Ethics in East Africa, 1940-2014
   Haire BG, 2014, AFR J REPROD HEALTH, V18, P135
   Johnson DA, 2015, CTS-CLIN TRANSL SCI, V8, P388, DOI 10.1111/cts.12264
   Khan S, 2018, BMC HEALTH SERV RES, V18, DOI 10.1186/s12913-018-2994-0
   King KF, 2014, BMC MED ETHICS, V15, DOI 10.1186/1472-6939-15-84
   Kingori P, 2015, CURR SOCIOL, V63, P763, DOI 10.1177/0011392115590093
   Kingori P, 2010, BMC PUBLIC HEALTH, V10, DOI 10.1186/1471-2458-10-556
   Luhmann N., 1995, SOCIAL SYSTEMS
   Marsh VM, 2011, PUBLIC HEALTH ETH-UK, V4, P26, DOI 10.1093/phe/phr007
   McDaniel RR, 2013, ADV HEALTH CARE MANA, V15, P3, DOI 10.1108/S1474-8231(2013)0000015007
   Merritt MW, 2010, AM J PUBLIC HEALTH, V100, P211, DOI 10.2105/AJPH.2009.168393
   Mkhwanazi N, 2016, MED ANTHROPOL, V35, P193, DOI 10.1080/01459740.2015.1100612
   Montgomery CM, 2017, CRIT PUBLIC HEALTH, V27, P50, DOI 10.1080/09581596.2016.1212161
   Neely K, 2015, DEV PRACT, V25, P785, DOI 10.1080/09614524.2015.1060949
   NICHTER M, 1995, SOC SCI MED, V41, P617, DOI 10.1016/0277-9536(95)00034-5
   Nichter Mark., 2008, GLOBAL HLTH WHY CULT
   Pratt B, 2020, BMC MED ETHICS, V21, DOI 10.1186/s12910-020-0462-y
   Ramalingam Ben., 2008, Exploring the science of complexity: Ideas and implications for development and humanitarian efforts, V285
   Reynolds L, 2018, CRIT PUBLIC HEALTH, V28, P257, DOI 10.1080/09581596.2018.1449598
   Stanton BF, 2004, J HEALTH POPUL NUTR, V22, P286
   Streefland PH, 2003, VACCINE, V21, P1304, DOI 10.1016/S0264-410X(02)00685-0
   Tinto H, 2015, LANCET, V386, P31, DOI 10.1016/S0140-6736(15)60721-8
   Toe LP, 2013, PLOS ONE, V8, DOI 10.1371/journal.pone.0080800
   Vallely A, 2007, BMC PUBLIC HEALTH, V7, DOI 10.1186/1471-2458-7-133
   van den Berg M, 2019, TROP MED INT HEALTH, V24, P1023, DOI 10.1111/tmi.13281
   van den Berg M, 2019, TRIALS, V20, DOI 10.1186/s13063-019-3391-7
   Wilkinson A, 2017, PHILOS T R SOC B, V372, DOI 10.1098/rstb.2016.0305
   Zimet GD, 2006, VACCINE, V24, P201, DOI 10.1016/j.vaccine.2006.06.017
   Zulu JM, 2019, BMC MED ETHICS, V20, DOI 10.1186/s12910-019-0382-x
NR 41
TC 2
Z9 2
U1 0
U2 5
PU SAGE PUBLICATIONS INC
PI THOUSAND OAKS
PA 2455 TELLER RD, THOUSAND OAKS, CA 91320 USA
SN 1556-2646
EI 1556-2654
J9 J EMPIR RES HUM RES
JI J. Empir. Res. Hum. Res. Ethics
PD DEC
PY 2020
VL 15
IS 5
BP 465
EP 477
AR 1556264620951384
DI 10.1177/1556264620951384
EA AUG 2020
PG 13
WC Ethics; Medical Ethics
WE Science Citation Index Expanded (SCI-EXPANDED); Social Science Citation Index (SSCI)
SC Social Sciences - Other Topics; Medical Ethics
GA OM5LO
UT WOS:000563783200001
PM 32847469
DA 2025-02-04
ER

PT J
AU Mwai, GW
   Mburu, G
   Torpey, K
   Frost, P
   Ford, N
   Seeley, J
AF Mwai, Grace W.
   Mburu, Gitau
   Torpey, Kwasi
   Frost, Peter
   Ford, Nathan
   Seeley, Janet
TI Role and outcomes of community health workers in HIV care in sub-Saharan
   Africa: a systematic review
SO JOURNAL OF THE INTERNATIONAL AIDS SOCIETY
LA English
DT Review
DE HIV; care; community health workers; sub-Saharan Africa; systematic
   review
ID ANTIRETROVIRAL TREATMENT OUTCOMES; HUMAN-RESOURCES; SCALE-UP;
   UNCOMPLICATED MALARIA; WORKFORCE SHORTAGES; COST-EFFECTIVENESS;
   TREATMENT PROGRAMS; CLINICAL-OUTCOMES; RURAL DISTRICT; SOUTH-AFRICA
AB Introduction: The provision of HIV treatment and care in sub-Saharan Africa faces multiple challenges, including weak health systems and attrition of trained health workers. One potential response to overcome these challenges has been to engage community health workers (CHWs).
   Methodology: A systematic literature search for quantitative and qualitative studies describing the role and outcomes of CHWs in HIV care between inception and December 2012 in sub-Saharan Africa was performed in the following databases: PubMed, PsychINFO, Embase, Web of Science, JSTOR, WHOLIS, Google Scholar and SAGE journals online. Bibliographies of included articles were also searched. A narrative synthesis approach was used to analyze common emerging themes on the role and outcomes of CHWs in HIV care in sub-Saharan Africa.
   Results: In total, 21 studies met the inclusion criteria, documenting a range of tasks performed by CHWs. These included patient support (counselling, home-based care, education, adherence support and livelihood support) and health service support (screening, referral and health service organization and surveillance). CHWs were reported to enhance the reach, uptake and quality of HIV services, as well as the dignity, quality of life and retention in care of people living with HIV. The presence of CHWs in clinics was reported to reduce waiting times, streamline patient flow and reduce the workload of health workers. Clinical outcomes appeared not to be compromised, with no differences in virologic failure and mortality comparing patients under community-based and those under facility-based care. Despite these benefits, CHWs faced challenges related to lack of recognition, remuneration and involvement in decision making.
   Conclusions: CHWs can clearly contribute to HIV services delivery and strengthen human resource capacity in sub-Saharan Africa. For their contribution to be sustained, CHWs need to be recognized, remunerated and integrated in wider health systems. Further research focusing on comparative costs of CHW interventions and successful models for mainstreaming CHWs into wider health systems is needed.
C1 [Mwai, Grace W.; Frost, Peter] Univ Brighton, Brighton & Sussex Med Sch, Div Med Educ, Brighton BN1 9PH, E Sussex, England.
   [Mburu, Gitau] Int HIV AIDS Alliance, Hove, E Sussex, England.
   [Mburu, Gitau] Univ Lancaster, Div Hlth Res, Lancaster, England.
   [Torpey, Kwasi] Family Hlth Int, Garki, Abuja, Nigeria.
   [Ford, Nathan] Univ Cape Town, Ctr Infect Dis Epidemiol & Res, ZA-7700 Rondebosch, South Africa.
   [Seeley, Janet] Univ E Anglia, Sch Int Dev, Norwich NR4 7TJ, Norfolk, England.
   [Seeley, Janet] MRC UVRI Uganda Res Unit AIDS, Entebbe, Uganda.
C3 University of Sussex; University of Brighton; Lancaster University;
   University of Cape Town; University of East Anglia
RP Mwai, GW (corresponding author), Univ Brighton, Brighton & Sussex Med Sch, Div Med Educ, Brighton BN1 9PH, E Sussex, England.
EM gwmwai@yahoo.com
RI Seeley, Janet/B-4467-2013
OI Seeley, Janet/0000-0002-0583-5272; Torpey, Kwasi/0000-0003-1628-2922;
   Mburu, Gitau/0000-0002-5812-0529
FU MRC [MC_U950097151] Funding Source: UKRI
CR Ahluwalia IB, 2003, INT J GYNECOL OBSTET, V82, P231, DOI 10.1016/S0020-7292(03)00081-X
   Alamo S, 2012, AIDS PATIENT CARE ST, V26, P101, DOI 10.1089/apc.2011.0279
   [Anonymous], SURVEY METHODS COMMU
   [Anonymous], 2012, Report on the Global AIDS Epidemic
   [Anonymous], 2010, GLOBAL EXPERIENCE CO
   [Anonymous], 2008, Task shifting: rational redistribution of tasks among health workforce teams
   Apondi R, 2007, JAIDS-J ACQ IMM DEF, V44, P71, DOI 10.1097/01.qai.0000243113.29412.dd
   Arem H, 2011, AIDS PATIENT CARE ST, V25, P719, DOI 10.1089/apc.2010.0349
   Assefa Y, 2010, CURR OPIN HIV AIDS, V5, P78, DOI 10.1097/COH.0b013e328333b87a
   Atun R, 2011, JAIDS-J ACQ IMM DEF, V57, pS91, DOI 10.1097/QAI.0b013e3182218441
   Beck EJ, 2013, EXPERT REV PHARM OUT, V13, P293, DOI [10.1586/ERP.13.28, 10.1586/erp.13.28]
   Braun R, 2013, PLOS ONE, V8, DOI 10.1371/journal.pone.0065772
   Callaghan M, 2010, HUM RESOUR HEALTH, V8, DOI 10.1186/1478-4491-8-8
   Celletti F, 2010, AIDS, V24, pS45, DOI 10.1097/01.aids.0000366082.68321.d6
   Chanda P, 2011, MALARIA J, V10, DOI [10.1186/1475-2875-10-159, 10.1186/1475-2875-10-158]
   Chang LW, 2010, PLOS ONE, V5, DOI 10.1371/journal.pone.0010923
   Dambisya YM, 2012, BMC HEALTH SERV RES, V12, DOI 10.1186/1472-6963-12-61
   Dietsch E, 2011, J MIDWIFERY WOM HEAL, V56, P161, DOI 10.1111/j.1542-2011.2011.00025.x
   Dixon-Woods M, 2004, QUAL SAF HEALTH CARE, V13, P223, DOI 10.1136/qshc.2003.008714
   Doherty TM, 2005, PUBLIC HEALTH NURS, V22, P360, DOI 10.1111/j.0737-1209.2005.220413.x
   Elwood M., 2007, CRITICAL APPRAISAL E, VThird
   Eriksen J, 2010, AFR HEALTH SCI, V10, P332
   Fatti G, 2012, J INT AIDS SOC, V15, P265, DOI 10.7448/IAS.15.2.17381
   Feulefack JF, 2013, PLOS ONE, V8, DOI 10.1371/journal.pone.0065625
   Floyd K, 1997, BRIT MED J, V315, P1407, DOI 10.1136/bmj.315.7120.1407
   Gusdal AK, 2011, AIDS CARE, V23, P657, DOI 10.1080/09540121.2010.532531
   Hanefeld J, 2009, HUM RESOUR HEALTH, V7, DOI 10.1186/1478-4491-7-8
   Hermann K, 2009, HUM RESOUR HEALTH, V7, DOI 10.1186/1478-4491-7-31
   Hontelez Jan A C, 2012, AIDS, V26 Suppl 1, pS19
   Igumbor JO, 2011, AIDS CARE, V23, P231, DOI 10.1080/09540121.2010.498909
   Izugbara C, 2009, HEALTH POLICY PLANN, V24, P36, DOI 10.1093/heapol/czn042
   Jadad AR, 1996, CONTROL CLIN TRIALS, V17, P1, DOI 10.1016/0197-2456(95)00134-4
   Jaffar S, 2009, LANCET, V374, P2080, DOI 10.1016/S0140-6736(09)61674-3
   Jerome G, 2010, AIDS, V24, pS67, DOI 10.1097/01.aids.0000366084.75945.c9
   Johnson BA, 2004, J NATL MED ASSOC, V96, P496
   Johnson LF, 2013, PLOS MED, V10, DOI 10.1371/journal.pmed.1001418
   Joseph JK, 2012, AIDS PATIENT CARE ST, V26, P141, DOI 10.1089/apc.2011.0209
   Kilmarx PH, 2013, CURR OPIN HIV AIDS, V8, P59, DOI 10.1097/COH.0b013e32835b806e
   Kipp W, 2012, PLOS ONE, V7, DOI 10.1371/journal.pone.0040902
   Kipp W, 2011, BMC INT HEALTH HUM R, V11, DOI 10.1186/1472-698X-11-S2-S12
   Koenig SP, 2004, AIDS, V18, pS21, DOI 10.1097/00002030-200406003-00005
   Lees S, 2012, GLOB PUBLIC HEALTH, V7, P1109, DOI 10.1080/17441692.2012.733403
   Lehmann U, 2009, HUM RESOUR HEALTH, V7, DOI 10.1186/1478-4491-7-49
   Lewin S., 2010, COCHRANE DB SYST REV, V3, pCD004015, DOI [DOI 10.1002/14651858.CD004015.PUB3, 3):CD004015]
   Maddison Andre R, 2010, Can J Infect Dis Med Microbiol, V21, pe64
   Mays Nicholas, 2005, J Health Serv Res Policy, V10 Suppl 1, P6, DOI 10.1258/1355819054308576
   Mdege ND, 2013, HEALTH POLICY PLANN, V28, P223, DOI 10.1093/heapol/czs058
   Medhanyie A, 2012, BMC HEALTH SERV RES, V12, DOI 10.1186/1472-6963-12-352
   Moher D, 2015, SYST REV-LONDON, V4, DOI [10.1371/journal.pmed.1000097, 10.1186/2046-4053-4-1, 10.1136/bmj.i4086, 10.1136/bmj.b2700, 10.1016/j.ijsu.2010.07.299, 10.1016/j.ijsu.2010.02.007, 10.1136/bmj.b2535]
   Morris MB, 2009, BMC HEALTH SERV RES, V9, DOI 10.1186/1472-6963-9-5
   Mukanga D, 2011, TROP MED INT HEALTH, V16, P1234, DOI 10.1111/j.1365-3156.2011.02831.x
   Mukherjee JS, 2007, AIDS CARE, V19, pS73, DOI 10.1080/09540120601114485
   Muula AS, 2007, BMC HEALTH SERV RES, V7, DOI 10.1186/1472-6963-7-208
   Myer L, 2010, PLOS MED, V7, DOI 10.1371/journal.pmed.1000229
   Ngasala BE, 2011, MALARIA J, V10, DOI 10.1186/1475-2875-10-64
   Nyamathi AM, 2011, HEALTH CARE WOMEN IN, V32, P300, DOI 10.1080/07399332.2010.536282
   Onwujekwe O, 2007, ACTA TROP, V101, P95, DOI 10.1016/j.actatropica.2006.07.013
   Pope Catherine, 2006, Healthc Manage Forum, V19, P27
   Rachier C O, 2004, SAHARA J, V1, P175
   Rasschaert F, 2011, JAIDS-J ACQ IMM DEF, V57, pS109, DOI 10.1097/QAI.0b013e31821f9b69
   Rich ML, 2012, JAIDS-J ACQ IMM DEF, V59, pE35, DOI 10.1097/QAI.0b013e31824476c4
   Sanjana P, 2009, HUM RESOUR HEALTH, V7, DOI 10.1186/1478-4491-7-44
   Schneider H, 2010, AIDS CARE, V22, P60, DOI 10.1080/09540120903483042
   Schneider H, 2008, HEALTH POLICY PLANN, V23, P179, DOI 10.1093/heapol/czn006
   Schneider H, 2006, REPROD HEALTH MATTER, V14, P12, DOI 10.1016/S0968-8080(06)27232-X
   Seeley J, 2010, TROP MED INT HEALTH, V15, P329, DOI 10.1111/j.1365-3156.2009.02458.x
   Selke HM, 2010, JAIDS-J ACQ IMM DEF, V55, P483, DOI 10.1097/QAI.0b013e3181eb5edb
   Silverman D., 2001, TEXT INTERACTION
   Simon S, 2009, BMC INT HEALTH HUM R, V9, DOI 10.1186/1472-698X-9-13
   Suri A, 2007, J INFECT DIS, V196, pS505, DOI 10.1086/521122
   Torpey KE, 2008, PLOS ONE, V3, DOI 10.1371/journal.pone.0002204
   Uebel KE, 2011, IMPLEMENT SCI, V6, DOI 10.1186/1748-5908-6-86
   Uys LR, 2002, J CLIN NURS, V11, P99, DOI 10.1046/j.1365-2702.2002.00566.x
   Walt G., 1990, COMMUNITY HLTH WORKE
   World Health Organization, 1989, STRENGTH PERF COMM H
   Wouters E, 2009, AIDS PATIENT CARE ST, V23, P357, DOI 10.1089/apc.2008.0201
   Wright J, 2004, TROP MED INT HEALTH, V9, P559, DOI 10.1111/j.1365-3156.2004.01230.x
   Zachariah R, 2007, T ROY SOC TROP MED H, V101, P79, DOI 10.1016/j.trstmh.2006.05.010
   Zachariah R, 2006, T ROY SOC TROP MED H, V100, P167, DOI 10.1016/j.trstmh.2005.07.008
   Zachariah R, 2009, T ROY SOC TROP MED H, V103, P549, DOI 10.1016/j.trstmh.2008.09.019
   Zelnick J, 2008, NEW ENGL J MED, V358, P1639, DOI 10.1056/NEJMc080048
NR 81
TC 242
Z9 267
U1 0
U2 42
PU JOHN WILEY & SONS LTD
PI CHICHESTER
PA THE ATRIUM, SOUTHERN GATE, CHICHESTER PO19 8SQ, W SUSSEX, ENGLAND
EI 1758-2652
J9 J INT AIDS SOC
JI J. Int. AIDS Soc.
PD SEP 10
PY 2013
VL 16
AR 18586
DI 10.7448/IAS.16.1.18586
PG 14
WC Immunology; Infectious Diseases
WE Science Citation Index Expanded (SCI-EXPANDED); Social Science Citation Index (SSCI)
SC Immunology; Infectious Diseases
GA 214VP
UT WOS:000324165400001
PM 24029015
OA Green Published, Green Accepted, gold
DA 2025-02-04
ER

PT J
AU Connon, R
   George, EC
   Olupot-Olupot, P
   Kiguli, S
   Chagaluka, G
   Alaroker, F
   Opoka, RO
   Mpoya, A
   Walsh, K
   Engoru, C
   Nteziyaremye, J
   Mallewa, M
   Kennedy, N
   Nakuya, M
   Namayanja, C
   Nabawanuka, E
   Sennyondo, T
   Amorut, D
   Musika, CW
   Bates, I
   van Hensbroek, MB
   Evans, JA
   Uyoga, S
   Williams, TN
   Frost, G
   Gibb, DM
   Maitland, K
   Walker, AS
AF Connon, Roisin
   George, Elizabeth C.
   Olupot-Olupot, Peter
   Kiguli, Sarah
   Chagaluka, George
   Alaroker, Florence
   Opoka, Robert O.
   Mpoya, Ayub
   Walsh, Kevin
   Engoru, Charles
   Nteziyaremye, Julius
   Mallewa, Macpherson
   Kennedy, Neil
   Nakuya, Margaret
   Namayanja, Cate
   Nabawanuka, Eva
   Sennyondo, Tonny
   Amorut, Denis
   Williams Musika, C.
   Bates, Imelda
   Boele van Hensbroek, M.
   Evans, Jennifer A.
   Uyoga, Sophie
   Williams, Thomas N.
   Frost, Gary
   Gibb, Diana M.
   Maitland, Kathryn
   Walker, A. Sarah
CA TRACT Trial Grp
TI Incidence and predictors of hospital readmission in children presenting
   with severe anaemia in Uganda and Malawi: a secondary analysis of TRACT
   trial data
SO BMC PUBLIC HEALTH
LA English
DT Article
DE Severe anaemia; Readmission
ID CHILDHOOD ANEMIA; AFRICAN CHILDREN; TRANSFUSION; PLACEBO; COTRIMOXAZOLE;
   MULTICENTER; MANAGEMENT; MORTALITY; MALARIA
AB Background: Severe anaemia (haemoglobin < 6 g/dL) is a leading cause of recurrent hospitalisation in African children. We investigated predictors of readmission in children hospitalised with severe anaemia in the TRACT trial (ISRCTN84086586) in order to identify potential future interventions.
   Methods: Secondary analyses of the trial examined 3894 children from Uganda and Malawi surviving a hospital episode of severe anaemia. Predictors of all-cause readmission within 180 days of discharge were identified using multivariable regression with death as a competing risk. Groups of children with similar characteristics were identified using hierarchical clustering.
   Results: Of the 3894 survivors 682 (18%) were readmitted; 403 (10%) had >= 2 re-admissions over 180 days. Three main causes of readmission were identified: severe anaemia (n = 456), malaria (n = 252) and haemoglobinuria/dark urine syndrome (n = 165). Overall, factors increasing risk of readmission included HIV-infection (hazard ratio 2.48 (95% CI 1.63-3.78), p < 0.001); >= 2 hospital admissions in the preceding 12 months (1.44(1.19-1.74), p < 0.001); history of transfusion (1.48(1.13-1.93), p = 0.005); and missing >= 1 trial medication dose (proxy for care quality) (1.43 (1.21-1.69), p < 0.001). Children with uncomplicated severe anaemia (Hb 4-6 g/dL and no severity features), who never received a transfusion (per trial protocol) during the initial admission had a substantially lower risk of readmission (0.67(0.47-0.96), p = 0.04). Malaria (among children with no prior history of transfusion) (0.60(0.47-0.76), p < 0.001); younger-age (1.07 (1.03-1.10) per 1 year younger, p < 0.001) and known sickle cell disease (0.62(0.46-0.82), p = 0.001) also decreased risk of readmission. For anaemia re-admissions, gross splenomegaly and enlarged spleen increased risk by 1.73(1.23-2.44) and 1.46(1.18-1.82) respectively compared to no splenomegaly. Clustering identified four groups of children with readmission rates from 14 to 20%. The cluster with the highest readmission rate was characterised by very low haemoglobin (mean 3.6 g/dL). Sickle Cell Disease (SCD) predominated in two clusters associated with chronic repeated admissions or severe, acute presentations in largely undiagnosed SCD. The final cluster had high rates of malaria (78%), severity signs and very low platelet count, consistent with acute severe malaria.
   Conclusions: Younger age, HIV infection and history of previous hospital admissions predicted increased risk of readmission. However, no obvious clinical factors for intervention were identified. As missing medication doses was highly predictive, attention to care related factors may be important.
C1 [Connon, Roisin; George, Elizabeth C.; Gibb, Diana M.; Walker, A. Sarah] UCL, MRC Clin Trials Unit, 90 High Holborn, London WC1V 6LJ, England.
   [Olupot-Olupot, Peter; Nteziyaremye, Julius; Namayanja, Cate; Sennyondo, Tonny] Mbale Clin Res Inst, Pallisa Rd,POB 291, Mbale, Uganda.
   [Olupot-Olupot, Peter; Nteziyaremye, Julius; Namayanja, Cate; Sennyondo, Tonny] Busitema Univ, Fac Hlth Sci, POB 236, Tororo, Uganda.
   [Kiguli, Sarah; Opoka, Robert O.; Nabawanuka, Eva; Williams Musika, C.] Makerere Univ, Sch Med, Dept Paediat & Child Hlth, POB 7072, Kampala, Uganda.
   [Kiguli, Sarah; Opoka, Robert O.; Nabawanuka, Eva; Williams Musika, C.] Mulago Hosp, POB 7072, Kampala, Uganda.
   [Chagaluka, George; Mallewa, Macpherson; Kennedy, Neil] Coll Med, Blantyre, Malawi.
   [Chagaluka, George; Mallewa, Macpherson; Kennedy, Neil] Malawi Liverpool Wellcome Trust Clin Res Programm, Blantyre, Malawi.
   [Alaroker, Florence; Engoru, Charles; Nakuya, Margaret; Amorut, Denis] Soroti Reg Referral Hosp, POB 289, Soroti, Uganda.
   [Mpoya, Ayub; Uyoga, Sophie; Williams, Thomas N.; Maitland, Kathryn] KEMRI Wellcome Trust Res Programme, POB 230, Kilifi, Kenya.
   [Walsh, Kevin; Williams, Thomas N.; Frost, Gary; Maitland, Kathryn] Imperial Coll London, Dept Med, Inst Global Hlth & Innovat, London SW7 2AZ, England.
   [Kennedy, Neil] Queens Univ Belfast, Sch Med Dent & Biomed Sci, Belfast, Antrim, North Ireland.
   [Bates, Imelda] Liverpool Sch Trop Med & Hyg, Liverpool, Merseyside, England.
   [Boele van Hensbroek, M.] Emma Childrens Hosp AMC Amsterdam, Amsterdam, Netherlands.
   [Evans, Jennifer A.] Univ Hosp Wales, Dept Paediat, Heath Pk Cardiff, Cardiff CF14 4XW, Wales.
C3 Medical Research Council Clinical Trials Unit; University of London;
   University College London; Busitema University; Makerere University;
   Mulago National Referral Hospital; University of Malawi; University of
   Malawi; Malawi-Liverpool Wellcome Trust Clinical Research Programme;
   Imperial College London; Queens University Belfast; Liverpool School of
   Tropical Medicine; Emma Children's Hospital; Cardiff University
RP Connon, R (corresponding author), UCL, MRC Clin Trials Unit, 90 High Holborn, London WC1V 6LJ, England.
EM r.connon@ucl.ac.uk
RI Nteziyaremye, Julius/ABC-1324-2020; Nabawanuka, Eva/JDW-2481-2023;
   Walker, Sarah/HDM-8717-2022; Boele van Hensbroek, Michael/LTY-5481-2024;
   Walsh, Kevin/IUN-0451-2023; George, Elizabeth C/V-3381-2017
OI Frost, Gary/0000-0003-0529-6325; Todd, Jim/0000-0001-5918-4914; Gibb,
   Diana/0000-0002-9738-5490; Boele van Hensbroek,
   Michael/0000-0003-1907-5427; George, Elizabeth C/0000-0002-2928-3580;
   Walker, Ann Sarah/0000-0002-0412-8509; Connon,
   Roisin/0000-0002-4408-4336; Walsh, Kevin/0000-0001-7943-0502;
   Nabawanuka, Eva/0000-0002-8605-0951; Fitzgerald,
   Felicity/0000-0001-9594-3228
FU UK Medical Research Council (MRC) [MR/J012483/1]; MRC [MC_UU_12023/26];
   Department for International Development; MRC [MR/J012483/1,
   MC_UU_12023/26, MC_UU_00004/05] Funding Source: UKRI
FX TRACT was funded by the UK Medical Research Council (MRC)
   [MR/J012483/1]. The MRC Clinical Trials Unit at UCL receives core
   support from the MRC [MC_UU_12023/26], through a concordat with the
   Department for International Development. Cipla Limited donated the
   cotrimoxazole for the trial. ASW is an NIHR Senior Investigator. The
   funding bodies played no role in the design of the study and collection,
   analysis, and interpretation of data and in writing the manuscript.
CR Ackerman H, 2020, LANCET HAEMATOL, V7, pE789, DOI 10.1016/S2352-3026(20)30288-X
   [Anonymous], 2005, HOSP CAR CHILDR GUID
   [Anonymous], 2013, POCK BOOK HOSP CAR C, V2nd
   Athuman M, 2015, COCHRANE DB SYST REV, DOI 10.1002/14651858.CD010767.pub2
   Berkley JA, 2016, LANCET GLOB HEALTH, V4, pE464, DOI 10.1016/S2214-109X(16)30096-1
   Bisoffi Z, 2016, MALARIA J, V15, DOI 10.1186/s12936-016-1274-x
   Bojang KA, 1997, T ROY SOC TROP MED H, V91, P557, DOI 10.1016/S0035-9203(97)90025-0
   Bojang KA, 2010, PLOS ONE, V5, DOI 10.1371/journal.pone.0011227
   Calis JCJ, 2008, NEW ENGL J MED, V358, P888, DOI 10.1056/NEJMoa072727
   Dondorp AM, 2010, LANCET, V376, P1647, DOI 10.1016/S0140-6736(10)61924-1
   Hackett L. W., 1944, JOUR NATION MALARIA SOC, V3, P121
   HOLZER BR, 1993, ACTA TROP, V55, P47, DOI 10.1016/0001-706X(93)90047-F
   Kiguli S, 2015, BMC MED, V13, DOI 10.1186/s12916-014-0246-7
   Kwambai TK, 2020, NEW ENGL J MED, V383, P2242, DOI 10.1056/NEJMoa2002820
   LUNN M, 1995, BIOMETRICS, V51, P524, DOI 10.2307/2532940
   Maitland K, 2019, NEW ENGL J MED, V381, P407, DOI 10.1056/NEJMoa1900105
   Maitland K, 2019, NEW ENGL J MED, V381, P420, DOI 10.1056/NEJMoa1900100
   Maitland K, 2019, LANCET GLOB HEALTH, V7, pE1435, DOI 10.1016/S2214-109X(19)30345-6
   Maitland K, 2011, TRIALS, V12, DOI 10.1186/1745-6215-12-90
   Maitlans K., 2019, ISBT SCI SER, V14, P300, DOI DOI 10.1111/VOXS.12507
   Malaria S, 2014, TROP MED INT HEALTH, V19, P7, DOI [10.1111/tmi.12313, 10.1111/tmi.12313_2]
   Meremikwu M, 2000, COCHRANE DB SYST REV, pCd001475, DOI [10.1002/14651858.CD001475, DOI 10.1002/14651858.CD001475]
   Mpoya A, 2015, TRIALS, V16, DOI 10.1186/s13063-015-1112-4
   Ngari MM, 2017, PAEDIATR PERINAT EP, V31, P233, DOI 10.1111/ppe.12348
   Olupot-Olupot P, 2017, CLIN INFECT DIS, V64, P939, DOI 10.1093/cid/cix003
   Opoka RO, 2018, BMC HEALTH SERV RES, V18, DOI 10.1186/s12913-018-3382-5
   Pedro R, 2010, MALARIA J, V9, DOI 10.1186/1475-2875-9-307
   Phiri K, 2012, LANCET INFECT DIS, V12, P191, DOI 10.1016/S1473-3099(11)70320-6
   Phiri KS, 2008, PLOS ONE, V3, DOI 10.1371/journal.pone.0002903
   PRYOR DS, 1967, Q J MED, V36, P337
   Richard O., 2001, STORK PATTERN CLASSI, V2
   Stevens GA, 2013, LANCET GLOB HEALTH, V1, pE16, DOI 10.1016/S2214-109X(13)70001-9
   Uyoga S, 2019, NAT COMMUN, V10, DOI 10.1038/s41467-019-08775-0
   Vamvakas EC, 2007, BLOOD REV, V21, P327, DOI 10.1016/j.blre.2007.07.003
   Walker AS, 2009, AIDS BEHAV, V13, P33, DOI 10.1007/s10461-008-9382-4
   Walker RH, 1996, CLIN LAB MED, V16, P895, DOI 10.1016/S0272-2712(18)30245-2
   WARD JH, 1963, J AM STAT ASSOC, V58, P236, DOI 10.2307/2282967
   Watson JA, 2021, LANCET HAEMATOL, V8, pE12, DOI 10.1016/S2352-3026(20)30395-1
   Zlotkin SH, 2005, PLOS MED, V2, P24, DOI 10.1371/journal.pmed.0020001
NR 39
TC 7
Z9 7
U1 0
U2 1
PU BMC
PI LONDON
PA CAMPUS, 4 CRINAN ST, LONDON N1 9XW, ENGLAND
EI 1471-2458
J9 BMC PUBLIC HEALTH
JI BMC Public Health
PD JUL 29
PY 2021
VL 21
IS 1
AR 1480
DI 10.1186/s12889-021-11481-6
PG 16
WC Public, Environmental & Occupational Health
WE Science Citation Index Expanded (SCI-EXPANDED)
SC Public, Environmental & Occupational Health
GA TU2ZQ
UT WOS:000680910000005
PM 34325680
OA Green Published, gold
DA 2025-02-04
ER

PT J
AU Ivanochko, D
   Fabra-Garcia, A
   Teelen, K
   van de Vegete-bolmer, M
   van Gemert, GJ
   Newton, J
   Semesi, A
   de Bruijni, M
   Bolscher, J
   Ramjith, J
   Szabat, M
   Vogt, S
   Kraft, L
   Duncan, S
   Lee, SM
   Kamya, MR
   Feeney, ME
   Jagannathan, P
   Greenhouse, B
   Sauerwein, RW
   King, CR
   MacGill, RS
   Bousem, T
   Jore, MM
   Julien, JP
AF Ivanochko, Danton
   Fabra-Garcia, Amanda
   Teelen, Karina
   van de Vegete-Bolmer, Marga
   van Gemert, Geert-Jan
   Newton, Jocelyn
   Semesi, Anthony
   de Bruijni, Marloes
   Bolscher, Judith
   Ramjith, Jordache
   Szabat, Marta
   Vogt, Stefanie
   Kraft, Lucas
   Duncan, Sherie
   Lee, Shwu-Maan
   Kamya, Moses R.
   Feeney, Margaret E.
   Jagannathan, Prasanna
   Greenhouse, Bryan
   Sauerwein, Robert W.
   King, C. Richter
   MacGill, Randall S.
   Bousem, Teun
   Jore, Matthijs M.
   Julien, Jean -Philippe
TI Potent transmission-blocking monoclonal antibodies from naturally
   exposed individuals target a conserved epitope on<i> Plasmodium</i><i>
   falciparum</i> Pfs230
SO IMMUNITY
LA English
DT Article
ID GAMETE-SURFACE PROTEIN; MALARIA TRANSMISSION; SEXUAL STAGE; HIV-1;
   VACCINE; IMMUNOGENICITY; QUATERNARY; CANDIDATE; EFFICACY; COMPLEX
AB Pfs230 is essential for Plasmodium falciparum transmission to mosquitoes and is the protein targeted by the most advanced malaria-transmission-blocking vaccine candidate. Prior understanding of functional epi-topes on Pfs230 is based on two monoclonal antibodies (mAbs) with moderate transmission-reducing activ-ity (TRA), elicited from subunit immunization. Here, we screened the B cell repertoire of two naturally exposed individuals possessing serum TRA and identified five potent mAbs from sixteen Pfs230 domain-1-specific mAbs. Structures of three potent and three low-activity antibodies bound to Pfs230 domain 1 revealed four distinct epitopes. Highly potent mAbs from natural infection recognized a common conformational epitope that is highly conserved across P. falciparum field isolates, while antibodies with negligible TRA derived from natural infection or immunization recognized three distinct sites. Our study provides molecular blueprints describing P. falciparum TRA, informed by contrasting potent and non-functional epitopes elicited by natural exposure and vaccination.
C1 [Ivanochko, Danton; Newton, Jocelyn; Semesi, Anthony; Julien, Jean -Philippe] Hosp Sick Children Res Inst, Program Mol Med, Toronto, ON, Canada.
   [Fabra-Garcia, Amanda; Teelen, Karina; van de Vegete-Bolmer, Marga; van Gemert, Geert-Jan; Bousem, Teun; Jore, Matthijs M.] Radboudumc, Dept Med Microbiol, Nijmegen, Netherlands.
   [de Bruijni, Marloes; Bolscher, Judith; Sauerwein, Robert W.] TropIQ Hlth Sci, Nijmegen, Netherlands.
   [Ramjith, Jordache] Radboudumc, Radboud Inst Hlth Sci, Dept Hlth Evidence, Biostat Sect, Nijmegen, Netherlands.
   [Szabat, Marta; Vogt, Stefanie; Kraft, Lucas; Duncan, Sherie] AbCellera Biol Inc, Vancouver, BC, Canada.
   [Lee, Shwu-Maan; King, C. Richter; MacGill, Randall S.] PATHs Malaria Vaccine Initiat, Washington, DC 20001 USA.
   [Kamya, Moses R.] Infect Dis Res Collaborat, Kampala, Uganda.
   [Feeney, Margaret E.; Greenhouse, Bryan] Univ Calif San Francisco, Dept Med, San Francisco, CA USA.
   [Feeney, Margaret E.] Univ Calif San Francisco, Dept Pediat, San Francisco, CA USA.
   [Jagannathan, Prasanna] Stanford Univ, Dept Microbiol & Immunol, Stanford, CA USA.
   [Julien, Jean -Philippe] Univ Toronto, Dept Biochem & Immunol, Toronto, ON, Canada.
C3 University of Toronto; Hospital for Sick Children (SickKids); Radboud
   University Nijmegen; Radboud University Nijmegen; University of
   California System; University of California San Francisco; University of
   California System; University of California San Francisco; Stanford
   University; University of Toronto
RP Julien, JP (corresponding author), Hosp Sick Children Res Inst, Program Mol Med, Toronto, ON, Canada.; Bousem, T; Jore, MM (corresponding author), Radboudumc, Dept Med Microbiol, Nijmegen, Netherlands.; Julien, JP (corresponding author), Univ Toronto, Dept Biochem & Immunol, Toronto, ON, Canada.
EM teun.bousema@radboudumc.nl; matthijs.jore@radboudumc.nl;
   jean-philippe.julien@sickkids.ca
RI Jagannathan, Prasanna/AAC-4176-2022; Julien,
   Jean-Philippe/AFO-9451-2022; Vogt, Stefanie/O-9090-2017; Ramjith,
   Jordache/N-7307-2018; Fabra Garcia, Amanda/E-9610-2018; Bousema,
   Teun/N-3574-2014
OI MacGill, Randall/0000-0002-4566-1481; Jagannathan,
   Prasanna/0000-0001-6305-758X; Vogt, Stefanie/0000-0002-0393-5712;
   Ramjith, Jordache/0000-0003-4431-7395; Fabra Garcia,
   Amanda/0000-0001-6663-213X; Bousema, Teun/0000-0003-2666-094X
FU Canadian Institutes of Health Research project [428410]; PATH's Malaria
   Vaccine Initiative; Bill & Melinda Gates Foundation [OPP1170236];
   National Institute of Allergy and Infectious Diseases (NIAID) as part of
   the International Centers of Excellence in Malaria Research (ICEMR)
   program [U19AI089674]; NIAID [R01AI093615, K24AI113002]; Hospital for
   Sick Children; European Research Council [ERC-CoG 864180]; Netherlands
   Organisation for Scientific Research (Vidi fellowship NWO) [192.061];
   CIFARAzrieli Global Scholar program; U.S. Department of Energy (DOE)
   Office of Science user facility; Ontario Early Researcher Award program;
   Ontario Research Foundation; Canada Foundation for Innovation; National
   Cancer Institute; National Institute of General Medical Sciences;
   NIH-Office of Research Infrastructure Programs High-End Instrumentation;
   [ACB-12002];  [AGM -12006];  [1S10OD012289-01A1];  [DE-AC02-06CH11357];
   National Institute of Allergy and Infectious Diseases [K24AI113002,
   R01AI093615, U19AI089674] Funding Source: NIH RePORTER
FX We would like to thank Jonathan Mandel for assistance with ELISAs;
   Rianne Stoter and Wiebe Kooijman for parasite culture; Laura Pelser,
   Astrid Pouwel-sen, Jacqueline Kuhnen, Jolanda Klaassen, and Saskia
   Mulder for mosquito dissection; Karin Koolen for assistance with SIFA
   experiments; and Greg Wasney for assistance with biolayer
   interferometry. We are also grateful to Michael Theisen and Susheel
   Singh for providing the Pfs230-Pro construct. This work was supported by
   the Canadian Institutes of Health Research project grant no. 428410 (to
   J.-P.J.). This work was further funded by PATH's Malaria Vaccine
   Initiative and the Bill & Melinda Gates Foundation (grant no.
   OPP1170236). Fieldwork leading to the identification of the Ugandan
   donor was supported by the National Institute of Allergy and Infectious
   Diseases (NIAID) as part of the International Centers of Excellence in
   Malaria Research (ICEMR) program (U19AI089674) with laboratory support
   from NIAID (R01AI093615 and K24AI113002 to M.E.F.). D.I. is supported by
   a Restracomp fellowship from the Hospital for Sick Children. T.B. is
   supported by the European Research Council (ERC-CoG 864180; QUANTUM).
   M.M.J. is supported by the Netherlands Organisation for Scientific
   Research (Vidi fellowship NWO project number 192.061). J.-P.J. is
   supported by the CIFARAzrieli Global Scholar program, the Ontario Early
   Researcher Award program, and the Canada Research <EM><STRONG>
   </STRONG></EM>Chair program. The BLI instrument was accessed at the
   Structural and Bio-physical Core Facility, The Hospital for Sick
   Children, supported by the Canada Foundation for Innovation and Ontario
   Research Foundation. X-ray diffraction experiments were performed at
   GM/CA@APS, which have been funded in whole or in part with federal funds
   from the National Cancer Institute (ACB-12002) and the National
   Institute of General Medical Sciences (AGM -12006). The Eiger 16M
   detector was funded by an NIH-Office of Research Infrastructure Programs
   High-End Instrumentation grant (1S10OD012289-01A1). This research used
   resources of the Advanced Photon Source, a U.S. Department of Energy
   (DOE) Office of Science user facility operated for the DOE Office of
   Science by Argonne National Laboratory under contract DE-AC02-06CH11357.
CR Adams PD, 2010, ACTA CRYSTALLOGR D, V66, P213, DOI 10.1107/S0907444909052925
   Alonso PL, 2011, PLOS MED, V8, DOI [10.1371/journal.pmed.1000406, 10.1371/journal.pmed.1000398]
   Ayanful-Torgby R, 2021, SCI REP-UK, V11, DOI 10.1038/s41598-021-00973-5
   Baek M, 2021, SCIENCE, V373, P871, DOI 10.1126/science.abj8754
   Bianchi M, 2018, IMMUNITY, V49, P288, DOI 10.1016/j.immuni.2018.07.009
   Blattner C, 2014, IMMUNITY, V40, P669, DOI 10.1016/j.immuni.2014.04.008
   Broni FK, 2021, FRONT CELL INFECT MI, V11, DOI 10.3389/fcimb.2021.770821
   Burkhardt M, 2019, VACCINE, V37, P5762, DOI 10.1016/j.vaccine.2018.09.037
   CARTER R, 1976, NATURE, V263, P57, DOI 10.1038/263057a0
   Chandramohan D, 2021, NEW ENGL J MED, V385, P1005, DOI 10.1056/NEJMoa2026330
   Cheng C, 2016, J VIROL, V90, P2740, DOI 10.1128/JVI.02380-15
   Coelho CH, 2021, NAT COMMUN, V12, DOI 10.1038/s41467-021-21955-1
   Correia BE, 2014, NATURE, V507, P201, DOI 10.1038/nature12966
   Datoo MS, 2021, LANCET, V397, P1809, DOI 10.1016/S0140-6736(21)00943-0
   de Jong RM, 2022, FRONT IMMUNOL, V13, DOI 10.3389/fimmu.2022.909060
   de Jong RM, 2021, NPJ VACCINES, V6, DOI 10.1038/s41541-021-00366-9
   Draper SJ, 2018, CELL HOST MICROBE, V24, P43, DOI 10.1016/j.chom.2018.06.008
   Duffy PE, 2020, NPJ VACCINES, V5, DOI 10.1038/s41541-020-0196-3
   Duffy PE, 2021, EXPERT REV VACCINES, V20, P185, DOI 10.1080/14760584.2021.1878028
   Eggink D, 2014, J VIROL, V88, P699, DOI 10.1128/JVI.02608-13
   Eksi S, 2006, MOL MICROBIOL, V61, P991, DOI 10.1111/j.1365-2958.2006.05284.x
   Emsley P, 2010, ACTA CRYSTALLOGR D, V66, P486, DOI 10.1107/S0907444910007493
   Evans PR, 2013, ACTA CRYSTALLOGR D, V69, P1204, DOI 10.1107/S0907444913000061
   Gerloff DL, 2005, P NATL ACAD SCI USA, V102, P13598, DOI 10.1073/pnas.0502378102
   Healy SA, 2021, J CLIN INVEST, V131, DOI 10.1172/JCI146221
   Hessell AJ, 2019, CELL REP, V28, P877, DOI 10.1016/j.celrep.2019.06.074
   Hogan AB, 2020, PLOS MED, V17, DOI 10.1371/journal.pmed.1003377
   Jones BE, 2021, SCI TRANSL MED, V13, DOI 10.1126/scitranslmed.abf1906
   Julien JP, 2013, P NATL ACAD SCI USA, V110, P4351, DOI 10.1073/pnas.1217537110
   Jumper J, 2021, NATURE, V596, P583, DOI 10.1038/s41586-021-03819-2
   Kabsch W, 2010, ACTA CRYSTALLOGR D, V66, P125, DOI 10.1107/S0907444909047337
   Kamya MR, 2015, AM J TROP MED HYG, V92, P903, DOI 10.4269/ajtmh.14-0312
   KASLOW DC, 1988, NATURE, V333, P74, DOI 10.1038/333074a0
   Kong L, 2013, NAT STRUCT MOL BIOL, V20, P796, DOI 10.1038/nsmb.2594
   Kulp DW, 2017, NAT COMMUN, V8, DOI 10.1038/s41467-017-01549-6
   Kumar A, 2020, SCIENCE, V369, P793, DOI 10.1126/science.abb8008
   Kumar S, 2016, MOL BIOL EVOL, V33, P1870, DOI [10.1093/molbev/msv279, 10.1093/molbev/msw054]
   Kundu P, 2018, NAT COMMUN, V9, DOI 10.1038/s41467-018-06742-9
   Lee SM, 2019, MALARIA J, V18, DOI 10.1186/s12936-019-2989-2
   Lee SM, 2019, PROTEIN EXPRES PURIF, V160, P56, DOI 10.1016/j.pep.2019.04.001
   Li H, 2011, BIOINFORMATICS, V27, P2987, DOI 10.1093/bioinformatics/btr509
   MacDonald NJ, 2016, J BIOL CHEM, V291, P19913, DOI 10.1074/jbc.M116.732305
   MalariaGEN, 2021, Wellcome Open Res, V6, P42, DOI 10.12688/wellcomeopenres.16168.1
   Mccoy AJ, 2007, J APPL CRYSTALLOGR, V40, P658, DOI 10.1107/S0021889807021206
   McLellan JS, 2013, SCIENCE, V342, P592, DOI 10.1126/science.1243283
   McLellan JS, 2011, NATURE, V480, P336, DOI 10.1038/nature10696
   McLeod B, 2022, IMMUNITY, V55, P1680, DOI 10.1016/j.immuni.2022.07.015
   McLeod B, 2019, NAT COMMUN, V10, DOI 10.1038/s41467-019-11980-6
   Miura K, 2022, NPJ VACCINES, V7, DOI 10.1038/s41541-021-00423-3
   Moore PL, 2012, NAT MED, V18, P1688, DOI 10.1038/nm.2985
   Morin A, 2013, ELIFE, V2, DOI 10.7554/eLife.01456
   Neafsey DE, 2015, NEW ENGL J MED, V373, P2025, DOI 10.1056/NEJMoa1505819
   Pallesen J, 2017, P NATL ACAD SCI USA, V114, pE7348, DOI 10.1073/pnas.1707304114
   Pauthner M., 2017, IMMUNITY
   Pholcharee T, 2021, NAT COMMUN, V12, DOI 10.1038/s41467-021-21221-4
   PONNUDURAI T, 1989, PARASITOLOGY, V98, P165, DOI 10.1017/S0031182000062065
   QUAKYI IA, 1987, J IMMUNOL, V139, P4213
   Regep C, 2017, PROTEINS, V85, P1311, DOI 10.1002/prot.25291
   Ringe RP, 2017, J VIROL, V91, DOI 10.1128/JVI.00677-17
   ROEFFEN W, 1995, INFECT IMMUN, V63, P467, DOI 10.1128/IAI.63.2.467-471.1995
   Rouge L, 2020, SCIENCE, V367, P1224, DOI 10.1126/science.aaz9356
   Sanders RW, 2015, SCIENCE, V349, DOI 10.1126/science.aac4223
   Scaria PV, 2021, NPJ VACCINES, V6, DOI 10.1038/s41541-021-00407-3
   Scheid JF, 2011, SCIENCE, V333, P1633, DOI 10.1126/science.1207227
   Sesterhenn F, 2020, SCIENCE, V368, P730, DOI 10.1126/science.aay5051
   Singh K, 2020, COMMUN BIOL, V3, DOI 10.1038/s42003-020-01123-9
   Singh S.K., 2019, FRONT IMMUNOL
   Stone WJR, 2018, NAT COMMUN, V9, DOI 10.1038/s41467-017-02646-2
   Turner HL, 2021, SCI ADV, V7, DOI [10.1126/sciadv.abh2791, 10.1101/2021.02.16.431310]
   van der Boor SC, 2022, LANCET INFECT DIS, V22, P1596, DOI 10.1016/S1473-3099(22)00428-5
   VERMEULEN AN, 1985, J EXP MED, V162, P1460, DOI 10.1084/jem.162.5.1460
   Vos MW, 2015, SCI REP-UK, V5, DOI 10.1038/srep18704
   Wrapp D, 2020, SCIENCE, V367, P1260, DOI [10.1101/2020.02.11.944462, 10.1126/science.abb2507]
   Xu JB, 2021, NAT MACH INTELL, V3, P601, DOI 10.1038/s42256-021-00348-5
   Yang JY, 2015, NAT METHODS, V12, P7, DOI 10.1038/nmeth.3213
   Zhou TQ, 2010, SCIENCE, V329, P811, DOI 10.1126/science.1192819
NR 76
TC 9
Z9 10
U1 0
U2 3
PU CELL PRESS
PI CAMBRIDGE
PA 50 HAMPSHIRE ST, FLOOR 5, CAMBRIDGE, MA 02139 USA
SN 1074-7613
EI 1097-4180
J9 IMMUNITY
JI Immunity
PD FEB 14
PY 2023
VL 56
IS 2
BP 420
EP +
DI 10.1016/j.immuni.2023.01.013
EA FEB 2023
PG 21
WC Immunology
WE Science Citation Index Expanded (SCI-EXPANDED)
SC Immunology
GA A3VI1
UT WOS:000954436800001
PM 36792575
OA Green Submitted, hybrid, Green Published
DA 2025-02-04
ER

PT J
AU Abiodun, OO
   Akinbo, J
   Ojurongbe, O
AF Abiodun, Oyindamola O.
   Akinbo, John
   Ojurongbe, Olusola
TI The effect of lopinavir/ritonavir on the antimalarial activity of
   artemether or artemether/lumefantrine in a mouse model of
   <i>Plasmodium</i> <i>berghei</i>
SO JOURNAL OF CHEMOTHERAPY
LA English
DT Article
DE Plasmodium berghei; Lopinavir/ritonavir; Artemether;
   Artemether/lumefantrine; Efficacy and Safety
ID ELECTROCARDIOGRAPHIC CHANGES; PHARMACOKINETIC EXPOSURE; MALARIA;
   HALOFANTRINE
AB The possibility of drug-drug interactions occurring during the treatment of malaria infection in human immunodeficient virus (HIV) patients receiving antiretroviral drugs is very high and limited data are available. This study reports the effect of lopinavir/ritonavir (LR) an antiretroviral drug on the antimalarial activity of standard dose of artemether/lumefantrine (AL) or artemether (AM) in a mouse model of Plasmodium berghei. The 50% effective dose (ED50) of AM alone (0.80 +/- 0.15 and 2.18 +/- 0.75 mg/kg) or in combination with LR (0.88 +/- 0.40 and 3.53 +/- 1.09 mg/kg) on days 4 and 5 post- infection was similar. In addition, treatment with a standard dose of AL alone or in combination with LR resulted in complete suppression of parasite growth. However, co- administration of LR with AL appears to be toxic resulting in lower survival of experimental animals in comparison to those treated with standard dose of AL alone.
C1 [Abiodun, Oyindamola O.] Univ Ibadan, Coll Med, Dept Pharmacol & Therapeut, Ibadan, Oyo State, Nigeria.
   [Akinbo, John; Ojurongbe, Olusola] Ladoke Akintola Univ Technol, Coll Hlth Sci, Dept Med Microbiol & Parasitol, Ogbomosho, Nigeria.
C3 University of Ibadan
RP Abiodun, OO (corresponding author), Univ Ibadan, Coll Med, Dept Pharmacol & Therapeut, Ibadan, Oyo State, Nigeria.
EM oyinoduola@yahoo.co.uk
RI Ojurongbe, O./AGS-2115-2022; Abiodun, oyindamola/ACZ-4477-2022
OI Abiodun, Oyindamola, Olajumoke/0000-0002-6629-3016
FU Federal Medical Centre, Idi-Aba, Abeokuta
FX John Akinbo a graduate student was supported by Federal Medical Centre,
   Idi-Aba, Abeokuta during the study.
CR Achan J, 2012, NEW ENGL J MED, V367, P2110, DOI 10.1056/NEJMoa1200501
   Byakika-Kibwika P, 2011, CHEMOTHER RES PRACT, V2011
   Byakika-Kibwika P, 2012, J ANTIMICROB CHEMOTH, V67, P1217, DOI 10.1093/jac/dkr596
   Eastman RT, 2009, NAT REV MICROBIOL, V7, P864, DOI 10.1038/nrmicro2239
   Fidock DA, 2004, NAT REV DRUG DISCOV, V3, P509, DOI 10.1038/nrd1416
   German P, 2009, JAIDS-J ACQ IMM DEF, V51, P424, DOI 10.1097/QAI.0b013e3181acb4ff
   Giudicelli CP, 1996, B ACAD NAT MED PARIS, V180, P71
   Khoo S, 2005, AIDS, V19, P995, DOI 10.1097/01.aids.0000174445.40379.e0
   Malvy D, 2000, J TRAVEL MED, V7, P215
   Martins TM, 2006, ACTA TROP, V97, P212, DOI 10.1016/j.actatropica.2005.11.001
   PETERS W, 1965, EXP PARASITOL, V17, P80, DOI 10.1016/0014-4894(65)90012-3
   Touze JE, 1996, AM J TROP MED HYG, V54, P225, DOI 10.4269/ajtmh.1996.54.225
NR 12
TC 6
Z9 7
U1 0
U2 10
PU MANEY PUBLISHING
PI LEEDS
PA STE 1C, JOSEPHS WELL, HANOVER WALK, LEEDS LS3 1AB, W YORKS, ENGLAND
SN 1120-009X
EI 1973-9478
J9 J CHEMOTHERAPY
JI J. Chemother.
PD FEB
PY 2015
VL 27
IS 1
BP 25
EP 28
DI 10.1179/1973947813Y.0000000158
PG 4
WC Oncology; Infectious Diseases; Pathology; Pharmacology & Pharmacy
WE Science Citation Index Expanded (SCI-EXPANDED)
SC Oncology; Infectious Diseases; Pathology; Pharmacology & Pharmacy
GA AX8IN
UT WOS:000347153400004
PM 24621166
DA 2025-02-04
ER

PT J
AU Kandala, NII
   Pallikadavath, S
   Channon, AA
   Knight, G
   Madise, NJ
AF Kandala, Ngianga I. I.
   Pallikadavath, Saseendran
   Channon, Andrew Amos
   Knight, Gavin
   Madise, Nyovani Janet
TI A multilevel approach to correlates of anaemia in women in the
   Democratic Republic of Congo: findings from a nationally representative
   survey
SO EUROPEAN JOURNAL OF CLINICAL NUTRITION
LA English
DT Article
ID UNEQUAL SELECTION PROBABILITIES; IRON-DEFICIENCY; HOOKWORM INFECTION;
   DETERMINANTS; KINSHASA; SERVICES; CHILDREN; HEALTH; IMPACT
AB Background/Objectives: Anaemia accounts for a significant proportion of pre- and post-partum morbidity and mortality in low-income countries with sequelae, including an increased risk of infection. Factors contributing to anaemia need to be addressed through the introduction of evidence-based measures to control and prevent the disease. We aimed to determine the prevalence of anaemia in women of child-bearing age in the Democratic Republic of Congo (DRC) and investigate the associated individual, household and community level factors. Subjects/Methods: Cross sectional representative population data from the 2013-2014 DRC Demographic and Health Survey (DHS) was used. The primary outcome was anaemia in women, stratified according to pregnancy in those of child-bearing age. A haemoglobin level of below 11 g/dl for pregnant women and 12 g/dl for non-pregnant women was used as the indicator of anaemia. Using a three-level random intercept model this study explored risk factors at individual, household and community levels and quantified the observed and unobserved variations between households and communities. Results: Thirty-eight percent of women in the DRC are anaemic. Anaemia is significantly higher in younger, pregnant and underweight women, as well as those with comorbidities, including HIV and malaria who are living in the capital city Kinshasa. Anaemia varies within and between households and communities in the DRC. Conclusions: Integrated approaches to reduce anaemia in settings with high malaria and HIV prevalence such as the DRC should target households.
C1 [Kandala, Ngianga I. I.; Pallikadavath, Saseendran] Univ Portsmouth, PB Ctr Global Hlth, Sch Hlth & Care Profess, Portsmouth, Hants, England.
   [Channon, Andrew Amos] Univ Southampton, Fac Social Sci, Ctr Global Hlth & Policy, Southampton, Hants, England.
   [Knight, Gavin] Univ Portsmouth, Sch Pharm & Biomed Sci, Portsmouth, Hants, England.
   [Madise, Nyovani Janet] African Inst Dev Policy, Lilongwe, Malawi.
C3 University of Portsmouth; University of Southampton; University of
   Portsmouth
RP Kandala, NII (corresponding author), Univ Portsmouth, PB Ctr Global Hlth, Sch Hlth & Care Profess, Portsmouth, Hants, England.
EM ngianga.kandala@port.ac.uk
RI Kandala, Ngianga/ABD-2289-2021
OI Channon, Andrew/0000-0003-4855-0418; Pallikadavath,
   Saseendran/0000-0002-2598-9949; Kandala, Ngianga II/0000-0002-6251-8062;
   Madise, Nyovani Janet/0000-0002-2813-5295
CR Aarts E, 2014, NAT NEUROSCI, V17, P491, DOI 10.1038/nn.3648
   Abalo EM, 2017, COGENT ENVIRON SCI, V3, DOI 10.1080/23311843.2017.1405888
   [Anonymous], PRINCIPLES NUTR ASSE
   Bedwell RM, 2017, PLOS ONE, V12, DOI 10.1371/journal.pone.0170475
   Belitz H.-D., 2009, Food Chemistry, V4th, P374
   Benoist D., 2008, WORLDWIDE PREVALENCE
   Bird K, 2003, WORLD DEV, V31, P591, DOI 10.1016/S0305-750X(02)00220-6
   Brockerhoff M, 1999, POPUL DEV REV, V25, P757, DOI 10.1111/j.1728-4457.1999.00757.x
   Buttenheim AM, 2008, POPUL ENVIRON, V30, P26, DOI 10.1007/s11111-008-0074-9
   Camaschella C, 2015, NEW ENGL J MED, V372, P1832, DOI 10.1056/NEJMra1401038
   Casey GJ, 2013, PLOS NEGLECT TROP D, V7, DOI 10.1371/journal.pntd.0002146
   Chambers RL, 1998, J ROY STAT SOC B, V60, P41
   Cox FEG, 2002, CLIN MICROBIOL REV, V15, P595, DOI 10.1128/CMR.15.4.595-612.2002
   DHS, CONG DEM REP DHS 201
   Dhurve SA, 2013, MEDITERR J HEMATOL I, V5, DOI 10.4084/MJHID.2013.033
   Engstrom EM, 2009, ANN NUTR METAB, V55, P439
   FAO, 2000, OB DEV COUNTR
   Feinstein L, 2013, TROP MED INT HEALTH, V18, P1211, DOI 10.1111/tmi.12171
   FFI, 2018, FOOD FORT IN 15 YEAR
   Foote EM, 2013, AM J TROP MED HYG, V88, P757, DOI 10.4269/ajtmh.12-0560
   Ivoke N, 2017, AFR HEALTH SCI, V17, P24, DOI 10.4314/ahs.v17i1.5
   Jack F., 2014, NUTR TECHNICAL BRIEF
   Kalenga M K, 2003, Sante Publique, V15, P413
   Kandala NI, 2013, THESIS
   Kazembe LN, 2007, MALARIA J, V6, DOI 10.1186/1475-2875-6-40
   Kibret KT, 2019, BMJ OPEN, V9, DOI 10.1136/bmjopen-2018-027276
   Lakew Y, 2015, BMJ OPEN, V5, DOI 10.1136/bmjopen-2014-006001
   Lanjouw JO, 2001, AGR ECON-BLACKWELL, V26, P1, DOI 10.1111/j.1574-0862.2001.tb00051.x
   Lu MC, 2010, J WOMENS HEALTH, V19, P569, DOI 10.1089/jwh.2009.1415
   Ministere du PC Macro I, 2008, REP DEM CONG ENQ DEM
   Olusanya BO, 2004, INT J PEDIATR OTORHI, V68, P287, DOI 10.1016/j.ijporl.2003.10.015
   Pasricha SR, 2008, AM J TROP MED HYG, V78, P375, DOI 10.4269/ajtmh.2008.78.375
   Petry N, 2016, NUTRIENTS, V8, DOI 10.3390/nu8110693
   Pfeffermann D, 1998, J ROY STAT SOC B, V60, P23, DOI 10.1111/1467-9868.00106
   Rabe-Hesketh S, 2006, J R STAT SOC A STAT, V169, P805, DOI 10.1111/j.1467-985X.2006.00426.x
   Roberts L, 2001, LANCET, V357, P1421, DOI 10.1016/S0140-6736(00)04630-4
   Seto KC, 2012, P NATL ACAD SCI USA, V109, P16083, DOI 10.1073/pnas.1211658109
   Short SE, 2015, CURR OPIN PSYCHOL, V5, P78, DOI 10.1016/j.copsyc.2015.05.002
   Smith JL, 2010, TROP MED INT HEALTH, V15, P776, DOI 10.1111/j.1365-3156.2010.02542.x
   Spottiswoode N, 2014, FRONT PHARMACOL, V5, DOI 10.3389/fphar.2014.00125
   Stevens GA, 2013, LANCET GLOB HEALTH, V1, pE16, DOI 10.1016/S2214-109X(13)70001-9
   Ugwuja EI, 2015, J CLIN DIAGN RES, V9, pLC4, DOI 10.7860/JCDR/2015/9811.5485
   Ullrich C, 2005, JAMA-J AM MED ASSOC, V294, P924, DOI 10.1001/jama.294.8.924
   van Ansem WJC, 2014, INT J BEHAV NUTR PHY, V11, DOI 10.1186/s12966-014-0113-0
   van den Berg K, 2014, TRANSFUS APHER SCI, V51, P10, DOI 10.1016/j.transci.2014.10.012
   van den Broek N, 2003, BRIT MED BULL, V67, P149, DOI 10.1093/bmb/ldg004
   White NJ, 2018, MALARIA J, V17, DOI 10.1186/s12936-018-2509-9
   Win Hla Hla, 2018, WHO South East Asia J Public Health, V7, P107, DOI 10.4103/2224-3151.239422
   Wirth JP, 2017, AM J CLIN NUTR, V106, p416S, DOI 10.3945/ajcn.116.143073
   World Health Organization, 2018, World Malaria Report 2018, DOI DOI 10.30875/F309483F-EN
   Yasuda JL, 2018, J INVEST MED HIGH IM, V6, DOI 10.1177/2324709618760078
NR 51
TC 5
Z9 5
U1 0
U2 2
PU NATURE PUBLISHING GROUP
PI LONDON
PA MACMILLAN BUILDING, 4 CRINAN ST, LONDON N1 9XW, ENGLAND
SN 0954-3007
EI 1476-5640
J9 EUR J CLIN NUTR
JI Eur. J. Clin. Nutr.
PD MAY
PY 2020
VL 74
IS 5
BP 720
EP 731
DI 10.1038/s41430-019-0524-8
PG 12
WC Nutrition & Dietetics
WE Science Citation Index Expanded (SCI-EXPANDED); Social Science Citation Index (SSCI)
SC Nutrition & Dietetics
GA LL8JW
UT WOS:000531801900006
PM 31685966
DA 2025-02-04
ER

PT J
AU Kwambai, TK
   Mori, AT
   Nevitt, S
   van Eijk, AM
   Samuels, AM
   Robberstad, B
   Phiri, KS
   Kuile, FOT
AF Kwambai, Titus K.
   Mori, Amani T.
   Nevitt, Sarah
   van Eijk, Anna Maria
   Samuels, Aaron M.
   Robberstad, Bjarne
   Phiri, Kamija S.
   Kuile, Feiko O. ter
TI Post-discharge morbidity and mortality in children admitted with severe
   anaemia and other health conditions in malaria-endemic settings in
   Africa: a systematic review and meta-analysis
SO LANCET CHILD & ADOLESCENT HEALTH
LA English
DT Review
ID BLOOD-TRANSFUSION; MANAGEMENT; KENYA; HOSPITALIZATION; PNEUMONIA;
   DISCHARGE; SURVIVAL; HIV
AB Background Severe anaemia is associated with high in-hospital mortality among young children. In malaria-endemic areas, surviving children also remain at increased risk of mortality for several months after hospital discharge. We aimed to compare the risks of morbidity and mortality among children discharged from hospital after recovery from severe anaemia versus other health conditions in malaria-endemic settings in Africa.
   Methods Following PRISMA guidelines, we searched PubMed, Scopus, Web of Science, and Cochrane Central from inception to Nov 30, 2021, without language restrictions, for prospective or retrospective cohort studies and randomised controlled trials that followed up children younger than 15 years for defined periods after hospital discharge in malaria-endemic countries in Africa. We excluded the intervention groups in trials and studies or subgroups involving children with sickle cell anaemia, malignancies, or surgery or trauma, or those reporting follow-up data that were combined with the in-hospital period. Two independent reviewers extracted the data and assessed the quality and risk of bias using the Newcastle Ottawa Scale or the Cochrane Collaboration's tool. The coprimary outcomes were all-cause death and all-cause readmissions 6 months after discharge. This study is registered with PROSPERO, CRD42017079282.
   Findings Of 2930 articles identified in our search, 27 studies were included. For children who were recently discharged following hospital admission with severe anaemia, all-cause mortality by 6 months was higher than during the in-hospital period (n=5 studies; Mantel-Haenszel odds ratio 1.72, 95% CI 1.22-2.44; p=0.0020; I-2=51.5%) and more than two times higher than children previously admitted without severe anaemia (n=4 studies; relative risk [RR] 2.69, 95% CI 1.59-4.53; p<0.0001; I-2=69.2%). Readmissions within 6 months of discharge were also more common in children admitted with severe anaemia than in children admitted with other conditions (n=1 study; RR 3.05, 1.12-8.35; p<0.0001). Children admitted with severe acute malnutrition (regardless of severe anaemia) also had a higher 6-month mortality after discharge than those admitted for other reasons (n=2 studies; RR=3.12, 2.02-4.68; p<0.0001; I-2=54.7%). Other predictors of mortality after discharge included discharge against medical advice, HIV, bacteraemia, and hypoxia.
   Interpretation In malaria-endemic settings in Africa, children admitted to hospital with severe anaemia and severe acute malnutrition are at increased risk of mortality in the first 6 months after discharge compared with children admitted with other health conditions. Improved strategies are needed for the management of these high-risk groups during the period after discharge.
C1 [Kwambai, Titus K.; Kuile, Feiko O. ter] Kenya Govt Med Res Ctr, Ctr Global Hlth Res, Kisumu, Kenya.
   [Kwambai, Titus K.; van Eijk, Anna Maria] Univ Liverpool Liverpool Sch Trop Med, Dept Clin Sci, Liverpool L3 5QA, Merseyside, England.
   [Kwambai, Titus K.; Samuels, Aaron M.] Ctr Dis Control & Prevent, Ctr Global Hlth, Div Parasit Dis & Malaria, Kisumu, Kenya.
   [Samuels, Aaron M.] Ctr Dis Control & Prevent, Ctr Global Hlth, Div Parasit Dis & Malaria, Atlanta, GA USA.
   [Mori, Amani T.; Robberstad, Bjarne] Univ Bergen, Sect Eth & Hlth Econ, Bergen, Norway.
   [Mori, Amani T.; Robberstad, Bjarne] Univ Bergen, Ctr Int Hlth, Dept Global Publ Hlth & Primary Care, Bergen, Norway.
   [Nevitt, Sarah] Univ Liverpool, Dept Hlth Data Sci, Liverpool, Merseyside, England.
   [Phiri, Kamija S.] Univ Malawi, Coll Med, Sch Publ Hlth & Family Med, Blantyre, Malawi.
C3 Kenya Medical Research Institute; Liverpool School of Tropical Medicine;
   Centers for Disease Control & Prevention - USA; CDC Center for Global
   Health (CGH); University of Bergen; University of Bergen; University of
   Liverpool; University of Malawi
RP Kuile, FOT (corresponding author), Univ Liverpool Liverpool Sch Trop Med, Dept Clin Sci, Liverpool L3 5QA, Merseyside, England.; Kwambai, TK (corresponding author), Ctr Dis Control & Prevent, Ctr Global Hlth, Div Parasit Dis & Malaria, Kisumu, Kenya.
EM qbb5@cdc.gov; feiko.terkuile@lstmed.ac.uk
RI Robberstad, Bjarne/AAG-9322-2020; ter Kuile, Feiko/HZJ-2409-2023;
   Nevitt, Sarah/E-3470-2018
OI Nevitt (Nolan), Sarah/0000-0001-9988-2709; Phiri,
   Kamija/0000-0003-1753-2727; Samuels, Aaron/0000-0002-8355-8186; Mori,
   Amani/0000-0002-9968-3635
FU Research Council of Norway; US Centers for Disease Control and
   Prevention
FX Research Council of Norway and US Centers for Disease Control and
   Prevention.
CR Akech SO, 2008, MALARIA J, V7, DOI 10.1186/1475-2875-7-256
   [Anonymous], 2000, Severe falciparum malaria
   Ashworth A., 2003, Guidelines for the inpatient treatment of severely malnourished children
   Bahwere P., 2012, Journal of Public Health and Epidemiology, V4, P215
   Biai S, 2007, BRIT MED J, V335, P862, DOI 10.1136/bmj.39345.467813.80
   Bojang KA, 1997, T ROY SOC TROP MED H, V91, P557, DOI 10.1016/S0035-9203(97)90025-0
   Bojang KA, 1997, ANN TROP PAEDIATR, V17, P355, DOI 10.1080/02724936.1997.11747910
   Borenstein M., 2007, META ANAL FIXED EFFE
   Bwakura-Dangarembizi M, 2021, AM J CLIN NUTR, V113, P665, DOI 10.1093/ajcn/nqaa346
   Calis JCJ, 2016, MALAWI MED J, V28, P99
   Camacho LH, 1998, ANN TROP MED PARASIT, V92, P525, DOI 10.1080/00034989859221
   Camponovo F, 2017, MALARIA J, V16, DOI 10.1186/s12936-016-1650-6
   CARME B, 1993, AM J TROP MED HYG, V48, P216, DOI 10.4269/ajtmh.1993.48.216
   Caulfield LE, 2004, AM J CLIN NUTR, V80, P193
   Chhibber AV, 2015, PLOS ONE, V10, DOI 10.1371/journal.pone.0137095
   Chinkhumba J, 2008, T ROY SOC TROP MED H, V102, P639, DOI 10.1016/j.trstmh.2008.04.028
   Dhabangi A, 2019, PLOS ONE, V14, DOI 10.1371/journal.pone.0209476
   Elbourne DR, 2002, INT J EPIDEMIOL, V31, P140, DOI 10.1093/ije/31.1.140
   English M, 2002, LANCET, V359, P494, DOI 10.1016/S0140-6736(02)07666-3
   Hau DK, 2018, PLOS ONE, V13, DOI 10.1371/journal.pone.0202334
   HENNART P, 1987, J TROP PEDIATRICS, V33, P10, DOI 10.1093/tropej/33.1.10
   Higgins Julian P T, 2011, BMJ, V343, pd5928, DOI 10.1136/bmj.d5928
   Kerac M, 2014, PLOS ONE, V9, DOI 10.1371/journal.pone.0096030
   Koram KA, 2000, AM J TROP MED HYG, V62, P670, DOI 10.4269/ajtmh.2000.62.670
   Krumholz HM, 2013, NEW ENGL J MED, V368, P100, DOI 10.1056/NEJMp1212324
   Kurtzhals JAL, 1997, BRIT J HAEMATOL, V97, P169, DOI 10.1046/j.1365-2141.1997.82654.x
   Kwambai TK, 2020, NEW ENGL J MED, V383, P2242, DOI 10.1056/NEJMoa2002820
   Lackritz EM, 1997, AIDS, V11, P1487, DOI 10.1097/00002030-199712000-00013
   LACKRITZ EM, 1992, LANCET, V340, P524, DOI 10.1016/0140-6736(92)91719-O
   Macdonald GM, 2006, COCHRANE DB SYST REV, DOI 10.1002/14651858.CD001930.pub2
   Madrid L, 2019, PEDIATRICS, V143, DOI 10.1542/peds.2018-0606
   Maitland K, 2019, LANCET GLOB HEALTH, V7, pE1435, DOI 10.1016/S2214-109X(19)30345-6
   Malamba S, 2007, MALARIA J, V6, DOI 10.1186/1475-2875-6-143
   MARSH K, 1995, NEW ENGL J MED, V332, P1399, DOI 10.1056/NEJM199505253322102
   Moher D, 2015, SYST REV-LONDON, V4, DOI [10.1371/journal.pmed.1000097, 10.1186/2046-4053-4-1, 10.1136/bmj.i4086, 10.1136/bmj.b2700, 10.1016/j.ijsu.2010.07.299, 10.1016/j.ijsu.2010.02.007, 10.1136/bmj.b2535]
   Moisi JC, 2011, B WORLD HEALTH ORGAN, V89, P725, DOI 10.2471/BLT.11.089235
   Mukasa O, 2021, EMERG THEMES EPIDEMI, V18, DOI 10.1186/s12982-021-00094-4
   Nemetchek B, 2018, BMJ OPEN, V8, DOI 10.1136/bmjopen-2018-023445
   Ngari Moses M, 2020, Wellcome Open Res, V5, P234, DOI 10.12688/wellcomeopenres.16323.1
   Ngari MM, 2017, PAEDIATR PERINAT EP, V31, P233, DOI 10.1111/ppe.12348
   O'Sullivan NP, 2018, PLOS ONE, V13, DOI 10.1371/journal.pone.0202053
   Obonyo CO, 2007, AM J TROP MED HYG, V77, P23
   Opoka RO, 2020, CLIN INFECT DIS, V70, P2347, DOI 10.1093/cid/ciz648
   Opoka RO, 2017, J PEDIATR INFECT DIS, V6, pE41, DOI 10.1093/jpids/piw060
   Pavlinac PB, 2021, LANCET GLOB HEALTH, V9, pE1569, DOI 10.1016/S2214-109X(21)00347-8
   Peterson J., 2011, Ottawa: Ottawa Hospital Research Institute, V2, P1
   Phiri K, 2012, LANCET INFECT DIS, V12, P191, DOI 10.1016/S1473-3099(11)70320-6
   Phiri KS, 2008, PLOS ONE, V3, DOI 10.1371/journal.pone.0002903
   Snow RW, 2000, TROP MED INT HEALTH, V5, P377, DOI 10.1046/j.1365-3156.2000.00568.x
   Stevens GA, 2013, LANCET GLOB HEALTH, V1, pE16, DOI 10.1016/S2214-109X(13)70001-9
   Talbert A, 2019, BMC MED, V17, DOI 10.1186/s12916-019-1258-0
   United Nations Inter-agency Group for Child Mortality Estimation (UNIGME), 2021, Levels trends in Child Mortality: Report 2021, estimates developed by the United Nations Inter-agency Group for Child Mortality Estimation
   van Hensbroek MB, 2011, BRIT J HAEMATOL, V154, P690, DOI 10.1111/j.1365-2141.2011.08761.x
   Veirum JE, 2007, ACTA PAEDIATR, V96, P1832, DOI 10.1111/j.1651-2227.2007.00562.x
   Villamor E, 2005, INT J EPIDEMIOL, V34, P61, DOI 10.1093/ije/dyh378
   WHO, 2013, WORLD MALARIA REPORT 2013, P1
   WHO, 2014, CONTR PROP MAL BACT
   WHO/UNICEF/UNU, 2001, Iron deficiency anemia assessment, prevention, and control: a guide for programme managers
   Wiens MO, 2015, BMJ OPEN, V5, DOI 10.1136/bmjopen-2015-009449
   World Health Organization, 2013, Guideline: Updates on the management of severe acute malnutrition in infants and children
   Yakoob MY, 2011, BMC PUBLIC HEALTH, V11, DOI 10.1186/1471-2458-11-S3-S23
   Zucker JR, 1996, AM J TROP MED HYG, V55, P655, DOI 10.4269/ajtmh.1996.55.655
NR 62
TC 19
Z9 19
U1 0
U2 4
PU ELSEVIER SCI LTD
PI London
PA 125 London Wall, London, ENGLAND
SN 2352-4642
J9 LANCET CHILD ADOLESC
JI Lancet Child. Adolesc. Health
PD JUL
PY 2022
VL 6
IS 7
BP 474
EP 483
DI 10.1016/S2352-4642(22)00074-8
EA JUN 2022
PG 10
WC Pediatrics
WE Science Citation Index Expanded (SCI-EXPANDED)
SC Pediatrics
GA 3O1GN
UT WOS:000836588500013
PM 35605629
OA Green Accepted
DA 2025-02-04
ER

PT J
AU Ersmark, K
   Feierberg, I
   Bjelic, S
   Hamelink, E
   Hackett, F
   Blackman, MJ
   Hultén, J
   Samuelsson, B
   Åqvist, J
   Hallberg, A
AF Ersmark, K
   Feierberg, I
   Bjelic, S
   Hamelink, E
   Hackett, F
   Blackman, MJ
   Hultén, J
   Samuelsson, B
   Åqvist, J
   Hallberg, A
TI Potent inhibitors of the <i>Plasmodium falciparum</i> enzymes plasmepsin
   I and II devoid of cathepsin D inhibitory activity
SO JOURNAL OF MEDICINAL CHEMISTRY
LA English
DT Article
ID HIV-1 PROTEASE; BINDING-AFFINITY; MALARIA; DESIGN; IDENTIFICATION;
   SIMULATIONS; PREDICTION; MECHANISM
AB The hemoglobin-degrading aspartic proteases plasmepsin I (Plin I) and plasmepsin II (Plin II) of the malaria parasite Plasmodium falciparum have lately emerged as putative drug targets. A series of C-2-symmetric compounds encompassing the 1,2-dihydroxyethylene scaffold and a variety of elongated P1/P1' side chains were synthesized via microwave-assisted palladium-catalyzed coupling reactions. Binding affinity calculations with the linear interaction energy method and molecular dynamics simulations reproduced the experimental binding data obtained in a Plm II assay with very good accuracy. Bioactive conformations of the elongated P1/P1' chains were predicted and agreed essentially with a recent X-ray structure. The compounds exhibited picomolar to nanomolar inhibition constants for the plasmepsins and no measurable affinity to the human enzyme cathepsin D. Some of the compounds also demonstrated significant inhibition of parasite growth in cell culture. To the best of our knowledge, these plasmepsin inhibitors represent the most selective reported to date and constitute promising lead compounds for further optimization.
C1 Uppsala Univ, Dept Med Chem, BMC, SE-75123 Uppsala, Sweden.
   Uppsala Univ, Dept Cell & Mol Biol, BMC, SE-75124 Uppsala, Sweden.
   Natl Inst Med Res, Div Parasitol, London NW7 1AA, England.
   Medivir AB, SE-14144 Huddinge, Sweden.
C3 Uppsala University; Uppsala University; MRC National Institute for
   Medical Research; Medivir
RP Uppsala Univ, Dept Med Chem, BMC, Box 574, SE-75123 Uppsala, Sweden.
EM Anders.Hallberg@orgfarm.uu.se
RI Aqvist, Johan/A-4360-2012
OI Bjelic, Sinisa/0000-0002-9300-614X
CR Alterman M, 1999, J MED CHEM, V42, P3835, DOI 10.1021/jm9910371
   Alterman M, 1998, J MED CHEM, V41, P3782, DOI 10.1021/jm970777b
   [Anonymous], 1987, Groningen molecular simulation (gromos) library manual
   Åqvist J, 2002, ACCOUNTS CHEM RES, V35, P358, DOI 10.1021/ar010014p
   Aqvist J, 1996, J COMPUT CHEM, V17, P1587, DOI 10.1002/(SICI)1096-987X(19961115)17:14<1587::AID-JCC1>3.0.CO;2-H
   AQVIST J, 1994, PROTEIN ENG, V7, P385, DOI 10.1093/protein/7.3.385
   Asojo OA, 2003, J MOL BIOL, V327, P173, DOI 10.1016/S0022-2836(03)00036-6
   Asojo OA, 2002, ACTA CRYSTALLOGR D, V58, P2001, DOI 10.1107/S0907444902014695
   Banerjee R, 2002, P NATL ACAD SCI USA, V99, P990, DOI 10.1073/pnas.022630099
   Berry C, 2000, Curr Opin Drug Discov Devel, V3, P624
   BLACKMAN MJ, 1994, METHOD CELL BIOL, V45, P213
   Brandsdal BO, 2001, PROTEIN SCI, V10, P1584, DOI 10.1110/ps.940101
   Breman JG, 2001, AM J TROP MED HYG, V64, P1
   Brik A, 2003, ORG BIOMOL CHEM, V1, P5, DOI 10.1039/b208248a
   Brinner KM, 2002, BIOORGAN MED CHEM, V10, P3649, DOI 10.1016/S0968-0896(02)00207-9
   Carroll CD, 1998, BIOORG MED CHEM LETT, V8, P2315, DOI 10.1016/S0960-894X(98)00419-3
   Carroll CD, 1998, BIOORG MED CHEM LETT, V8, P3203, DOI 10.1016/S0960-894X(98)00554-X
   CHENG Y, 1973, BIOCHEM PHARMACOL, V22, P3099
   CHULAY JD, 1983, EXP PARASITOL, V55, P138, DOI 10.1016/0014-4894(83)90007-3
   Coombs GH, 2001, TRENDS PARASITOL, V17, P532, DOI 10.1016/S1471-4922(01)02037-2
   COPELAND RA, 1996, ENZYMES PRACTICALS I
   Dahlgren A, 2003, BIOORGAN MED CHEM, V11, P827, DOI 10.1016/S0968-0896(02)00568-0
   Dolle RE, 2000, J COMB CHEM, V2, P716, DOI 10.1021/cc000052k
   Ersmark K, 2003, BIOORGAN MED CHEM, V11, P3723, DOI 10.1016/S0968-0896(03)00339-0
   Francis SE, 1997, ANNU REV MICROBIOL, V51, P97, DOI 10.1146/annurev.micro.51.1.97
   Graffner-Nordberg M, 2001, J MED CHEM, V44, P2391, DOI 10.1021/jm010856u
   Hansson T, 1998, J COMPUT AID MOL DES, V12, P27, DOI 10.1023/A:1007930623000
   Haque TS, 1999, J MED CHEM, V42, P1428, DOI 10.1021/jm980641t
   Herrmann WA, 1999, J ORGANOMET CHEM, V576, P23, DOI 10.1016/S0022-328X(98)01050-X
   Jiang SP, 2001, ANTIMICROB AGENTS CH, V45, P2577, DOI 10.1128/AAC.45.9.2577-2584.2001
   KING G, 1989, J CHEM PHYS, V91, P3647, DOI 10.1063/1.456845
   Larhed M, 2002, ACCOUNTS CHEM RES, V35, P717, DOI 10.1021/ar010074v
   Larhed M, 2001, DRUG DISCOV TODAY, V6, P406, DOI 10.1016/S1359-6446(01)01735-4
   LEE FS, 1992, J CHEM PHYS, V97, P3100, DOI 10.1063/1.462997
   Luzhkov VB, 2001, FEBS LETT, V495, P191, DOI 10.1016/S0014-5793(01)02381-X
   Marelius J, 1998, J MOL GRAPH MODEL, V16, P213, DOI 10.1016/S1093-3263(98)80006-5
   Marelius J, 1998, J COMPUT AID MOL DES, V12, P119, DOI 10.1023/A:1007929626986
   Moon RP, 1997, EUR J BIOCHEM, V244, P552, DOI 10.1111/j.1432-1033.1997.00552.x
   Nezami A, 2002, BIOCHEMISTRY-US, V41, P2273, DOI 10.1021/bi0117549
   Nöteberg D, 2003, J MED CHEM, V46, P734, DOI 10.1021/jm020951i
   Nöteberg D, 2003, J COMB CHEM, V5, P456, DOI 10.1021/cc0301014
   Oscarsson K, 2003, BIOORGAN MED CHEM, V11, P1235, DOI 10.1016/S0968-0896(02)00643-0
   Patil VJ, 1996, TETRAHEDRON LETT, V37, P1481, DOI 10.1016/0040-4039(96)00044-5
   Polt R, 1999, J ORG CHEM, V64, P6147, DOI 10.1021/jo9820115
   Radding JA, 1999, ANNU REP MED CHEM, V34, P159
   Silva AM, 1996, P NATL ACAD SCI USA, V93, P10034, DOI 10.1073/pnas.93.19.10034
   Sullivan DJ, 1996, P NATL ACAD SCI USA, V93, P11865, DOI 10.1073/pnas.93.21.11865
   Werbovetz KA, 2000, CURR MED CHEM, V7, P835, DOI 10.2174/0929867003374615
NR 48
TC 104
Z9 108
U1 0
U2 10
PU AMER CHEMICAL SOC
PI WASHINGTON
PA 1155 16TH ST, NW, WASHINGTON, DC 20036 USA
SN 0022-2623
EI 1520-4804
J9 J MED CHEM
JI J. Med. Chem.
PD JAN 1
PY 2004
VL 47
IS 1
BP 110
EP 122
DI 10.1021/jm030933g
PG 13
WC Chemistry, Medicinal
WE Science Citation Index Expanded (SCI-EXPANDED); Index Chemicus (IC)
SC Pharmacology & Pharmacy
GA 780BD
UT WOS:000189350400013
PM 14695825
DA 2025-02-04
ER

PT J
AU Scally, SW
   McLeod, B
   Bosch, A
   Miura, K
   Liang, Q
   Carroll, S
   Reponen, S
   Nguyen, N
   Giladi, E
   Rämisch, S
   Yusibov, V
   Bradley, A
   Lemiale, F
   Schief, WR
   Emerling, D
   Kellam, P
   King, CR
   Julien, JP
AF Scally, Stephen W.
   McLeod, Brandon
   Bosch, Alexandre
   Miura, Kazutoyo
   Liang, Qi
   Carroll, Sean
   Reponen, Sini
   Nguyen, Ngan
   Giladi, Eldar
   Ramisch, Sebastian
   Yusibov, Vidadi
   Bradley, Allan
   Lemiale, Franck
   Schief, William R.
   Emerling, Daniel
   Kellam, Paul
   King, C. Richter
   Julien, Jean-Philippe
TI Molecular definition of multiple sites of antibody inhibition of malaria
   transmission-blocking vaccine antigen Pfs25
SO NATURE COMMUNICATIONS
LA English
DT Article
ID HIV-1 ENVELOPE TRIMERS; SEXUAL STAGE; OOKINETE SURFACE; P-28 PROTEINS;
   IMMUNOGENICITY; CANDIDATES; DESIGN; P25; TARGET
AB The Plasmodium falciparum Pfs25 protein (Pfs25) is a leading malaria transmission-blocking vaccine antigen. Pfs25 vaccination is intended to elicit antibodies that inhibit parasite development when ingested by Anopheles mosquitoes during blood meals. The Pfs25 three-dimensional structure has remained elusive, hampering a molecular understanding of its function and limiting immunogen design. We report six crystal structures of Pfs25 in complex with antibodies elicited by immunization via Pfs25 virus-like particles in human immunoglobulin loci transgenic mice. Our structural findings reveal the fine specificities associated with two distinct immunogenic sites on Pfs25. Importantly, one of these sites broadly overlaps with the epitope of the well-known 4B7 mouse antibody, which can be targeted simultaneously by antibodies that target a non-overlapping site to additively increase parasite inhibition. Our molecular characterization of inhibitory antibodies informs on the natural disposition of Pfs25 on the surface of ookinetes and provides the structural blueprints to design next-generation immunogens.
C1 [Scally, Stephen W.; McLeod, Brandon; Bosch, Alexandre; Julien, Jean-Philippe] Hosp Sick Children, Res Inst, Program Mol Med, 686 Bay St, Toronto, ON M5G 0A4, Canada.
   [McLeod, Brandon; Julien, Jean-Philippe] Univ Toronto, Dept Biochem, 1 Kings Coll Circle, Toronto, ON M5S 1A8, Canada.
   [Miura, Kazutoyo] NIAID, Lab Malaria & Vector Res, NIH, 12735 Twinbrook Pkwy, Rockville, MD 20852 USA.
   [Liang, Qi; Bradley, Allan; Kellam, Paul] Kymab Ltd, Bennet Bldg B930 Babraham Res Campus, Cambridge CB22 3AT, England.
   [Carroll, Sean; Reponen, Sini; Nguyen, Ngan; Giladi, Eldar; Emerling, Daniel] Atreca, 500 Saginaw Dr, Redwood City, CA 94063 USA.
   [Ramisch, Sebastian; Schief, William R.] Scripps Res Inst, Dept Immunol & Microbiol, La Jolla, CA 92037 USA.
   [Yusibov, Vidadi] Fraunhofer USA Ctr Mol Biotechnol CMB, 9 Innovat Way, Newark, DE 19711 USA.
   [Bradley, Allan] Wellcome Trust Sanger Inst, Cambridge CB10 1SA, England.
   [Lemiale, Franck] PATH, Malaria Vaccine Initiat, 455 Massachusetts Ave NW Suite 1000, Washington, DC 20001 USA.
   [Kellam, Paul] Imperial Coll London, Div Infect Dis, Dept Med, London SW7 2AZ, England.
   [Julien, Jean-Philippe] Univ Toronto, Dept Immunol, 1 Kings Coll Circle, Toronto, ON M5S 1A8, Canada.
C3 University of Toronto; Hospital for Sick Children (SickKids); University
   of Toronto; National Institutes of Health (NIH) - USA; NIH National
   Institute of Allergy & Infectious Diseases (NIAID); UK Research &
   Innovation (UKRI); Biotechnology and Biological Sciences Research
   Council (BBSRC); Babraham Institute; Scripps Research Institute;
   Fraunhofer Gesellschaft; Fraunhofer USA; Fraunhofer Center for Molecular
   Biotechnology; Wellcome Trust Sanger Institute; Imperial College London;
   University of Toronto
RP Julien, JP (corresponding author), Hosp Sick Children, Res Inst, Program Mol Med, 686 Bay St, Toronto, ON M5G 0A4, Canada.; Julien, JP (corresponding author), Univ Toronto, Dept Biochem, 1 Kings Coll Circle, Toronto, ON M5S 1A8, Canada.; Julien, JP (corresponding author), Univ Toronto, Dept Immunol, 1 Kings Coll Circle, Toronto, ON M5S 1A8, Canada.
EM jean-philippe.julien@sickkids.ca
RI Yusibov, Vidadi/AAA-7408-2019; Schief, William/ABF-3645-2020; Nguyen,
   Ngan/HPG-4304-2023; Kellam, Paul/JQW-4134-2023; Julien,
   Jean-Philippe/AFO-9451-2022; Miura, Kazutoyo/AAY-9751-2020
OI Scally, Stephen/0000-0002-4264-7772; Julien,
   Jean-Philippe/0000-0001-7602-3995; Bradley, Allan/0000-0002-2349-8839;
   Kellam, Paul/0000-0003-3166-4734; Ramisch, Sebastian/0000-0002-1801-4983
FU PATH Malaria Vaccine Initiative under Bill & Melinda Gates Foundation
   [OPP1108403]; Canada Foundation for Innovation; Natural Sciences and
   Engineering Research Council of Canada; University of Saskatchewan;
   Government of Saskatchewan; Western Economic Diversification Canada;
   National Research Council Canada; Canadian Institutes of Health
   Research; NIAID, NIH; Bill and Melinda Gates Foundation [OPP1108403]
   Funding Source: Bill and Melinda Gates Foundation
FX We thank Christian F. Ockenhouse for a critical review of the manuscript
   and Wayne Volkmuth for analyses and generation of figures. This work was
   funded by the PATH Malaria Vaccine Initiative under Grant OPP1108403
   from the Bill & Melinda Gates Foundation. X-ray diffraction experiments
   were performed using beamline 08ID-1 at the Canadian Light Source, which
   is supported by the Canada Foundation for Innovation, Natural Sciences
   and Engineering Research Council of Canada, the University of
   Saskatchewan, the Government of Saskatchewan, Western Economic
   Diversification Canada, the National Research Council Canada, and the
   Canadian Institutes of Health Research. We would like to acknowledge the
   Structural & Biophysical Core Facility, The Hospital for Sick Children,
   for access to the Octet RED96 BLI instrument. SMFA activities were
   supported in part by the intramural program of the NIAID, NIH.
CR Adams PD, 2010, ACTA CRYSTALLOGR D, V66, P213, DOI 10.1107/S0907444909052925
   BARR PJ, 1991, J EXP MED, V174, P1203, DOI 10.1084/jem.174.5.1203
   Baton LA, 2005, MALARIA J, V4, DOI 10.1186/1475-2875-4-15
   Briney B, 2016, CELL, V166, P1459, DOI 10.1016/j.cell.2016.08.005
   Cheru L, 2010, VACCINE, V28, P4423, DOI 10.1016/j.vaccine.2010.04.036
   Chowdhury DR, 2009, PLOS ONE, V4, DOI 10.1371/journal.pone.0006352
   Correia BE, 2014, NATURE, V507, P201, DOI 10.1038/nature12966
   de Taeye SW, 2015, CELL, V163, P1702, DOI 10.1016/j.cell.2015.11.056
   Emsley P, 2010, ACTA CRYSTALLOGR D, V66, P486, DOI 10.1107/S0907444910007493
   Farrance CE, 2011, HUM VACCINES, V7, P191, DOI 10.4161/hv.7.0.14588
   Glanville J, 2009, P NATL ACAD SCI USA, V106, P20216, DOI 10.1073/pnas.0909775106
   He LL, 2016, NAT COMMUN, V7, DOI 10.1038/ncomms12041
   Jardine J, 2013, SCIENCE, V340, P711, DOI 10.1126/science.1234150
   Jones RM, 2013, PLOS ONE, V8, DOI 10.1371/journal.pone.0079538
   Kabat E.A., 1987, SEQUENCES PROTEINS I
   Kabsch W, 2010, ACTA CRYSTALLOGR D, V66, P125, DOI 10.1107/S0907444909047337
   Kapulu MC, 2015, SCI REP-UK, V5, DOI 10.1038/srep11193
   KASLOW DC, 1989, MOL BIOCHEM PARASIT, V32, P101, DOI 10.1016/0166-6851(89)90134-5
   KASLOW DC, 1988, NATURE, V333, P74, DOI 10.1038/333074a0
   KASLOW DC, 1990, IMMUNOL LETT, V25, P83, DOI 10.1016/0165-2478(90)90096-9
   Lee EC, 2014, NAT BIOTECHNOL, V32, P356, DOI 10.1038/nbt.2825
   Lee SM, 2016, MALARIA J, V15, DOI 10.1186/s12936-016-1464-6
   Li YY, 2016, SCI REP-UK, V6, DOI 10.1038/srep18848
   MACLENNAN ICM, 1994, ANNU REV IMMUNOL, V12, P117, DOI 10.1146/annurev.iy.12.040194.001001
   Mccoy AJ, 2007, J APPL CRYSTALLOGR, V40, P658, DOI 10.1107/S0021889807021206
   McGuire KA, 2017, MALARIA J, V16, DOI 10.1186/s12936-017-1896-7
   McLellan JS, 2013, SCIENCE, V342, P592, DOI 10.1126/science.1243283
   MIURA K, 2016, MALARIA J, V15
   Miura K, 2007, MALARIA J, V6, DOI 10.1186/1475-2875-6-107
   Miura K, 2016, VACCINE, V34, P4145, DOI 10.1016/j.vaccine.2016.06.066
   Miura K, 2013, INFECT IMMUN, V81, P4377, DOI 10.1128/IAI.01056-13
   Miura K, 2013, PLOS ONE, V8, DOI 10.1371/journal.pone.0057909
   Morin A, 2013, ELIFE, V2, DOI 10.7554/eLife.01456
   Nikolaeva D, 2015, EXPERT REV VACCINES, V14, P653, DOI 10.1586/14760584.2015.993383
   Nunes JK, 2014, VACCINE, V32, P5531, DOI 10.1016/j.vaccine.2014.07.030
   Sauerwein RW, 2015, VACCINE, V33, P7476, DOI 10.1016/j.vaccine.2015.08.073
   Saxena AK, 2006, NAT STRUCT MOL BIOL, V13, P90, DOI 10.1038/nsmb1024
   Shimp RL, 2013, VACCINE, V31, P2954, DOI 10.1016/j.vaccine.2013.04.034
   Sliepen K, 2015, RETROVIROLOGY, V12, DOI 10.1186/s12977-015-0210-4
   Sok D, 2016, SCIENCE, V353, P1557, DOI 10.1126/science.aah3945
   Stowers AW, 2000, INFECT IMMUN, V68, P5530, DOI 10.1128/IAI.68.10.5530-5538.2000
   STURA EA, 1994, ACTA CRYSTALLOGR D, V50, P556, DOI 10.1107/S0907444994001782
   Talaat KR, 2016, PLOS ONE, V11, DOI 10.1371/journal.pone.0163144
   Tan YC, 2014, ARTHRITIS RHEUMATOL, V66, P2706, DOI 10.1002/art.38754
   Tan YC, 2014, CLIN IMMUNOL, V151, P55, DOI 10.1016/j.clim.2013.12.008
   Theisen M, 2014, VACCINE, V32, P2623, DOI 10.1016/j.vaccine.2014.03.020
   Tomas AM, 2001, EMBO J, V20, P3975, DOI 10.1093/emboj/20.15.3975
   Volpe JM, 2006, BIOINFORMATICS, V22, P438, DOI 10.1093/bioinformatics/btk004
   Wu YM, 2008, PLOS ONE, V3, DOI 10.1371/journal.pone.0002636
   Yassine HM, 2015, NAT MED, V21, P1065, DOI 10.1038/nm.3927
NR 50
TC 52
Z9 61
U1 0
U2 11
PU NATURE PUBLISHING GROUP
PI LONDON
PA MACMILLAN BUILDING, 4 CRINAN ST, LONDON N1 9XW, ENGLAND
SN 2041-1723
J9 NAT COMMUN
JI Nat. Commun.
PD NOV 16
PY 2017
VL 8
AR 1568
DI 10.1038/s41467-017-01924-3
PG 11
WC Multidisciplinary Sciences
WE Science Citation Index Expanded (SCI-EXPANDED)
SC Science & Technology - Other Topics
GA FM8GH
UT WOS:000415323700015
PM 29146922
OA gold, Green Published
DA 2025-02-04
ER

PT J
AU Conde-Agudelo, A
   Villar, J
   Lindheimer, M
AF Conde-Agudelo, Agustin
   Villar, Jose
   Lindheimer, Marshall
TI Maternal infection and risk of preeclampsia: Systematic review and
   metaanalysis
SO AMERICAN JOURNAL OF OBSTETRICS AND GYNECOLOGY
LA English
DT Article
DE maternal infection; periodontal disease; preeclampsia; urinary tract
   infection
ID CHLAMYDIA-PNEUMONIAE; ASYMPTOMATIC BACTERIURIA; PERIODONTAL-DISEASE;
   PREGNANT-WOMEN; HYPERTENSIVE DISORDERS; BIRTH-WEIGHT; ASSOCIATION;
   ANTIBODIES; MALARIA; CYTOMEGALOVIRUS
AB There are lingering questions regarding the association between maternal infection and preeclampsia. Systematic review and metaanalysis was conducted of observational studies that examined the relationship between maternal infection and preeclampsia. Forty-nine studies met the inclusion criteria. The risk of preeclampsia was increased in pregnant women with urinary tract infection (pooled odds ratio, 1.57; 95% Cl, 1.45-1.70) and periodontal disease (pooled odds ratio, 1.76; 95% Cl, 1.43-2.18). There were no associations between preeclampsia and presence of antibodies to Chlamydia pneumoniae, Helicobacter pylori, and cytomegalovirus, treated and nontreated HIV infection, and malaria. Individual studies did not find a relationship between herpes simplex virus type 2, bacterial vaginosis, and Mycoplasma hominis and preeclampsia. Urinary tract infection and periodontal disease during pregnancy are associated with an increased risk of preeclampsia. More studies are required to verify this as well as to explore whether or not such relationships are causal and, if so, the mechanisms involved.
C1 [Conde-Agudelo, Agustin] NICHD NIH DHHS, Perinatol Res Branch, Intramural Div, Baltimore, MD USA.
   [Villar, Jose] Univ Oxford, Dept Obstet & Gynecol, Oxford, England.
   [Lindheimer, Marshall] Univ Chicago, Dept Obstet & Gynecol, Chicago, IL 60637 USA.
C3 National Institutes of Health (NIH) - USA; NIH Eunice Kennedy Shriver
   National Institute of Child Health & Human Development (NICHD);
   University of Oxford; University of Chicago
RP Conde-Agudelo, A (corresponding author), NICHD NIH DHHS, Perinatol Res Branch, Intramural Div, Baltimore, MD USA.
CR ABISAID D, 1995, AM J EPIDEMIOL, V142, P437, DOI 10.1093/oxfordjournals.aje.a117652
   Aral M, 2006, INT J GYNECOL OBSTET, V92, P77, DOI 10.1016/j.ijgo.2005.09.024
   Arechavaleta-Velasco F, 2006, AM J PATHOL, V168, P1951, DOI 10.2353/ajpath.2006.050781
   Bánhidy F, 2007, SCAND J INFECT DIS, V39, P390, DOI 10.1080/00365540601087566
   Barak S, 2007, J PERIODONTOL, V78, P670, DOI 10.1902/jop.2007.060362
   Bodkin C, 2006, J CLIN NURS, V15, P735, DOI 10.1111/j.1365-2702.2006.01438.x
   Boggess KA, 2003, OBSTET GYNECOL, V101, P227, DOI 10.1016/S0029-7844(02)02314-1
   Brumfitt W, 1975, Kidney Int Suppl, V4, pS113
   BRYANT RE, 1964, J LAB CLIN MED, V63, P224
   Canakci V, 2004, AUST NZ J OBSTET GYN, V44, P568, DOI 10.1111/j.1479-828X.2004.00323.x
   Carreiras M, 2002, AM J REPROD IMMUNOL, V48, P176, DOI 10.1034/j.1600-0897.2002.01076.x
   Castaldi JL, 2006, REV PANAM SALUD PUBL, V19, P253, DOI 10.1590/S1020-49892006000400005
   Conde-Agudelo A, 2000, BRIT J OBSTET GYNAEC, V107, P75, DOI 10.1111/j.1471-0528.2000.tb11582.x
   Contreras A, 2006, J PERIODONTOL, V77, P182, DOI 10.1902/jop.2006.050020
   Danesh J, 1997, LANCET, V350, P430, DOI 10.1016/S0140-6736(97)03079-1
   de Groot MR, 2003, INT J GYNECOL OBSTET, V81, P9, DOI 10.1016/S0020-7292(02)00399-5
   DEWOLF F, 1975, AM J OBSTET GYNECOL, V123, P164, DOI 10.1016/0002-9378(75)90522-0
   Dorman EK, 2002, ULTRASOUND OBST GYN, V19, P165, DOI 10.1046/j.0960-7692.2001.00545.x
   Downs SH, 1998, J EPIDEMIOL COMMUN H, V52, P377, DOI 10.1136/jech.52.6.377
   Drazancic A, 1989, Jugosl Ginekol Perinatol, V29, P15
   Egger M, 1997, BMJ-BRIT MED J, V315, P629, DOI 10.1136/bmj.315.7109.629
   FAAS MM, 1994, AM J OBSTET GYNECOL, V171, P158, DOI 10.1016/0002-9378(94)90463-4
   Fischer W, 1970, Zentralbl Gynakol, V92, P1326
   Frank KA, 2004, OBSTET GYNECOL, V104, P238, DOI 10.1097/01.AOG.0000130066.75671.b2
   GILBERT GL, 1986, PEDIATR INFECT DIS J, V5, pS239, DOI 10.1097/00006454-198611010-00007
   Goldenberg RL, 2006, NEW ENGL J MED, V355, P1925, DOI 10.1056/NEJMe068210
   Golub LM, 2006, J DENT RES, V85, P102, DOI 10.1177/154405910608500201
   Goulis DG, 2005, BJOG-INT J OBSTET GY, V112, P299, DOI 10.1111/j.1471-0528.2004.00423.x
   GOWER PE, 1968, LANCET, V1, P990
   Heine RP, 2003, OBSTET GYNECOL, V101, P221, DOI 10.1016/S0029-7844(02)02591-7
   Herrera JA, 2001, MED HYPOTHESES, V57, P393, DOI 10.1054/mehy.2001.1378
   Higgins JPT, 2003, BMJ-BRIT MED J, V327, P557, DOI 10.1136/bmj.327.7414.557
   HILL AB, 1965, P ROY SOC MED, V58, P295, DOI 10.1177/003591576505800503
   HILL JA, 1986, OBSTET GYNECOL, V67, P529
   HSU CD, 1995, INT J GYNECOL OBSTET, V49, P271, DOI 10.1016/0020-7292(95)02373-K
   Khader YS, 2006, J PERIODONTOL, V77, P1681, DOI 10.1902/jop.2006.050463
   KINCAIDSMITH P, 1965, LANCET, V1, P395
   Kourtis AP, 2006, AIDS, V20, P1823, DOI 10.1097/01.aids.0000244201.11006.1c
   Kunnen A, 2007, J CLIN PERIODONTOL, V34, P202, DOI 10.1111/j.1600-051X.2006.01036.x
   Kurki T, 2000, OBSTET GYNECOL, V95, P487, DOI 10.1016/S0029-7844(99)00602-X
   Lam C, 2005, HYPERTENSION, V46, P1077, DOI 10.1161/01.HYP.0000187899.34379.b0
   LaMarca HL, 2006, PLACENTA, V27, P137, DOI 10.1016/j.placenta.2005.03.003
   Lee CJ, 2000, INT J GYNECOL OBSTET, V70, P327, DOI 10.1016/S0020-7292(00)00240-X
   LEVINE M, 1994, JAMA-J AM MED ASSOC, V271, P1615, DOI 10.1001/jama.271.20.1615
   LITTLE PJ, 1966, LANCET, V2, P925
   LOW JA, 1964, AM J OBSTET GYNECOL, V90, P897, DOI 10.1016/0002-9378(64)90784-7
   Mattar R, 2004, EUR J OBSTET GYN R B, V117, P240, DOI 10.1016/j.ejogrb.2004.04.014
   Michalowicz BS, 2006, NEW ENGL J MED, V355, P1885, DOI 10.1056/NEJMoa062249
   Cota LOM, 2006, J PERIODONTOL, V77, P2063, DOI 10.1902/jop.2006.060061
   Mittendorf R, 1996, J REPROD MED, V41, P491
   Muehlenbachs A, 2006, PLOS MED, V3, P2124, DOI 10.1371/journal.pmed.0030446
   N'Dao CT, 2006, REV EPIDEMIOL SANTE, V54, P149
   Nguyen DP, 2004, J PERINAT MED, V32, P323, DOI 10.1515/JPM.2004.060
   Oettinger-Barak O, 2005, J PERIODONTOL, V76, P134, DOI 10.1902/jop.2005.76.1.134
   Ponzetto A, 2006, J HYPERTENS, V24, P2445, DOI 10.1097/HJH.0b013e3280109e8c
   Qureshi Rahat N., 1994, JPMA (Journal of the Pakistan Medical Association), V44, P12
   Raynor BD, 2004, HYPERTENS PREGNANCY, V23, P129, DOI 10.1081/PRG-120028284
   Redman CW, 2005, SCIENCE, V308, P1592, DOI 10.1126/science.1111726
   Roberts JM, 2003, HYPERTENSION, V41, P437, DOI 10.1161/01.HYP.0000054981.03589.E9
   Sartelet H, 1996, LANCET, V347, P1121, DOI 10.1016/S0140-6736(96)90321-9
   Sattar N, 2002, BMJ-BRIT MED J, V325, P157, DOI 10.1136/bmj.325.7356.157
   SAVIGE JA, 1983, J INFECT DIS, V148, P605, DOI 10.1093/infdis/148.3.605
   SCHIEVE LA, 1994, AM J PUBLIC HEALTH, V84, P405, DOI 10.2105/AJPH.84.3.405
   Shulman CE, 2001, TROP MED INT HEALTH, V6, P770, DOI 10.1046/j.1365-3156.2001.00786.x
   SMALL F, 2007, COCHRANE DB SYST REV
   Stroup DF, 2000, JAMA-J AM MED ASSOC, V283, P2008, DOI 10.1001/jama.283.15.2008
   STUART KL, 1965, BRIT MED J, V1, P554, DOI 10.1136/bmj.1.5434.554
   Suy A, 2006, AIDS, V20, P59, DOI 10.1097/01.aids.0000198090.70325.bd
   Teran E, 2003, OBSTET GYNECOL, V102, P198, DOI 10.1016/S0029-7844(03)00473-3
   Todros T, 2006, BRIT J CLIN PHARMACO, V61, P336, DOI 10.1111/j.1365-2125.2005.02572.x
   Tonetti MS, 2007, NEW ENGL J MED, V356, P911, DOI 10.1056/NEJMoa063186
   Trogstad LIS, 2001, ACTA OBSTET GYN SCAN, V80, P1036, DOI 10.1034/j.1600-0412.2001.801112.x
   Villar J, 2006, AM J OBSTET GYNECOL, V194, P921, DOI 10.1016/j.ajog.2005.10.813
   Villar J, 2004, INT J GYNECOL OBSTET, V85, pS28, DOI 10.1016/j.ijgo.2004.03.009
   von Dadelszen P, 2003, BJOG-INT J OBSTET GY, V110, P725, DOI 10.1111/j.1471-0528.2003.02481.x
   von Dadelszen P, 2002, ACTA OBSTET GYN SCAN, V81, P642, DOI 10.1034/j.1600-0412.2002.810710.x
   WALTER SD, 1991, BIOMETRICS, V47, P795, DOI 10.2307/2532640
   Weed DL, 1998, AM J EPIDEMIOL, V147, P415
   WHALLEY PJ, 1965, J AMER MED ASSOC, V193, P879, DOI 10.1001/jama.1965.03090110017004
   Wimalasundera RC, 2002, LANCET, V360, P1152, DOI 10.1016/S0140-6736(02)11195-0
NR 80
TC 219
Z9 242
U1 2
U2 24
PU MOSBY-ELSEVIER
PI NEW YORK
PA 360 PARK AVENUE SOUTH, NEW YORK, NY 10010-1710 USA
SN 0002-9378
EI 1097-6868
J9 AM J OBSTET GYNECOL
JI Am. J. Obstet. Gynecol.
PD JAN
PY 2008
VL 198
IS 1
BP 7
EP 22
DI 10.1016/j.ajog.2007.07.040
PG 16
WC Obstetrics & Gynecology
WE Science Citation Index Expanded (SCI-EXPANDED)
SC Obstetrics & Gynecology
GA 249YY
UT WOS:000252268400003
PM 18166297
DA 2025-02-04
ER

PT J
AU Maier, CL
   Gross, PJ
   Dean, CL
   Chonat, S
   Ip, A
   McLemore, M
   El Rassi, F
   Stowell, SR
   Josephson, CD
   Fasano, RM
AF Maier, Cheryl L.
   Gross, Phillip J.
   Dean, Christina L.
   Chonat, Satheesh
   Ip, Andrew
   McLemore, Morgan
   El Rassi, Fuad
   Stowell, Sean R.
   Josephson, Cassandra D.
   Fasano, Ross M.
TI Transfusion-transmitted malaria masquerading as sickle cell crisis with
   multisystem organ failure
SO TRANSFUSION
LA English
DT Article
ID UNITED-STATES; BLOOD; DISEASE; COAGULATION; FALCIPARUM
AB BACKGROUNDFever accompanying vaso-occlusive crisis is a common presentation in patients with sickle cell disease (SCD) and carries a broad differential diagnosis. Here, we report a case of transfusion-transmitted malaria in a patient with SCD presenting with acute vaso-occlusive crisis and rapidly decompensating to multisystem organ failure (MSOF).
   CASE REPORTAn 18-year-old African American male with SCD was admitted after multiple days of fever and severe generalized body pain. He received monthly blood transfusions as stroke prophylaxis. A source of infection was not readily identified, but treatment was initiated with continuous intravenous fluids and empiric antibiotics. The patient developed acute renal failure, acute hypoxic respiratory failure, and shock. He underwent red blood cell (RBC) exchange transfusion followed by therapeutic plasma exchange and continuous veno-venous hemodialysis. A manual peripheral blood smear revealed intraerythrocytic inclusions suggestive of Plasmodium, and molecular studies confirmed Plasmodium falciparum infection. Intravenous artesunate was given daily for 1 week. A look-back investigation involving two hospitals, multiple blood suppliers, and state and federal public health departments identified the source of malaria as a unit of RBCs transfused 2 weeks prior to admission.
   CONCLUSIONSClinical suspicion for transfusion-related adverse events, including hemolytic transfusion reactions and transfusion-transmitted infections, should be high in typically and atypically immunocompromised patient populations (like SCD), especially those on chronic transfusion protocols. Manual blood smear review aids in the evaluation of patients with SCD presenting with severe vaso-occlusive crisis and MSOF and can alert clinicians to the need for initiating aggressive therapy like RBC exchange and artesunate therapy.
C1 [Maier, Cheryl L.; Dean, Christina L.; Stowell, Sean R.; Josephson, Cassandra D.; Fasano, Ross M.] Emory Univ, Sch Med, Dept Pathol & Lab Med, Ctr Transfus & Cellular Therapies, Atlanta, GA 30322 USA.
   [Gross, Phillip J.; Ip, Andrew; McLemore, Morgan; El Rassi, Fuad] Emory Univ, Sch Med, Dept Hematol & Oncol, Atlanta, GA USA.
   [Chonat, Satheesh; Josephson, Cassandra D.] Emory Univ, Sch Med, Dept Pediat,Div Hematol & Oncol, AFLAC Canc Ctr & Blood Disorders Serv, Atlanta, GA USA.
C3 Emory University; Emory University; Emory University
RP Maier, CL (corresponding author), Emory Univ, Sch Med, Dept Pathol & Lab Med, Ctr Transfus & Cellular Therapies, Atlanta, GA 30322 USA.
EM clmaier@emory.edu
RI El Rassi, Fuad/AAS-5821-2020; Josephson, Cassandra/AFS-2243-2022
OI El Rassi, Fuad/0000-0002-8583-0526; Maier, Cheryl/0000-0003-4044-2674;
   Chonat, Satheesh/0000-0002-5909-0800
CR Allain JP, 2016, LANCET, V387, P1753, DOI 10.1016/S0140-6736(16)00581-X
   Ballas SK, 2017, TRANSFUSION, V57, P2277, DOI 10.1111/trf.14154
   Centers for Disease Control and Prevention (CDC), 2003, MMWR Morb Mortal Wkly Rep, V52, P908
   CORVELLI AI, 1979, SOUTH MED J, V72, P505, DOI 10.1097/00007611-197904000-00043
   Cullen KA, 2016, MMWR SURVEILL SUMM, V65, P1, DOI 10.15585/mmwr.ss6502a1
   Estcourt LJ, 2017, COCHRANE DB SYST REV, V1
   Filler Scott J., 2006, Morbidity and Mortality Weekly Report, V55, P1
   Ghosh S, 2013, J CLIN INVEST, V123, P4809, DOI 10.1172/JCI64578
   Gong L, 2013, MALARIA J, V12, DOI 10.1186/1475-2875-12-317
   Gulati G, 2013, ANN LAB MED, V33, P1, DOI 10.3343/alm.2013.33.1.1
   Holtzclaw A, 2016, TRANSFUSION, V56, P2221, DOI 10.1111/trf.13680
   Karkoska K, 2017, PEDIAT BLOOD CANC, DOI [10.1002/pbc.2674, DOI 10.1002/PBC.2674]
   King CL, 2011, P NATL ACAD SCI USA, V108, P20113, DOI 10.1073/pnas.1109621108
   Leiby DA, 2008, TRANSFUSION, V48, P2222, DOI 10.1111/j.1537-2995.2008.01825.x
   Mackinnon MJ, 2000, P NATL ACAD SCI USA, V97, P12661, DOI 10.1073/pnas.220267997
   Mackinnon MJ, 2005, PLOS MED, V2, P1253, DOI 10.1371/journal.pmed.0020340
   McMorran BJ, 2012, SCIENCE, V338, P1348, DOI 10.1126/science.1228892
   Moxon CA, 2015, J THROMB HAEMOST, V13, P1653, DOI 10.1111/jth.13060
   Mungai M, 2001, NEW ENGL J MED, V344, P1973, DOI 10.1056/NEJM200106283442603
   Newman RD, 2004, ANN INTERN MED, V141, P547, DOI 10.7326/0003-4819-141-7-200410050-00012
   Ohene-Frempong K, 1998, BLOOD, V91, P288
   Owusu-Ofori A, 2016, MALARIA J, V15, DOI 10.1186/s12936-016-1289-3
   Purohit P, 2018, J INFECT PUBLIC HEAL, V11, P321, DOI 10.1016/j.jiph.2017.08.013
   Rosenthal PJ, 2008, NEW ENGL J MED, V358, P1829, DOI 10.1056/NEJMct0709050
   Schaer DJ, 2013, BLOOD, V121, P1276, DOI 10.1182/blood-2012-11-451229
   Unni N, 2014, TRANSFUSION, V54, P98, DOI 10.1111/trf.12251
   Yawn BP, 2014, JAMA-J AM MED ASSOC, V312, P1033, DOI 10.1001/jama.2014.10517
   Zani B, 2014, COCHRANE DB SYST REV, V20
NR 28
TC 4
Z9 4
U1 0
U2 2
PU WILEY
PI HOBOKEN
PA 111 RIVER ST, HOBOKEN 07030-5774, NJ USA
SN 0041-1132
EI 1537-2995
J9 TRANSFUSION
JI Transfusion
PD JUN
PY 2018
VL 58
IS 6
BP 1550
EP 1554
DI 10.1111/trf.14566
PG 5
WC Hematology
WE Science Citation Index Expanded (SCI-EXPANDED)
SC Hematology
GA GK7SL
UT WOS:000436409400031
PM 29524230
DA 2025-02-04
ER

PT J
AU Verhoeff, FH
   Brabin, BJ
   Chimsuku, L
   Kazembe, P
   Broadhead, RL
AF Verhoeff, FH
   Brabin, BJ
   Chimsuku, L
   Kazembe, P
   Broadhead, RL
TI An analysis of the determinants of anaemia in pregnant women in rural
   Malawi - a basis for action
SO ANNALS OF TROPICAL MEDICINE AND PARASITOLOGY
LA English
DT Article
ID GUINEA SAVANNA; ANEMIA; IRON; PRIMIGRAVIDAE; NIGERIA; BIRTH
AB Haematological data are presented on 4104 pregnant women attending the antenatal-care facilities of two hospitals in a rural area in southern Malawi. In this area, malaria transmission is perennial and there is a high prevalence of HIV infection. The local women are exposed to drought and food shortages but experience high fertility rates.
   Mean (S.D.) haemoglobin (Iib) concentration was significantly lower in the primigravidae [8.7 (1.6) g/dl] than in the secundigravidae [9.1 (1.5) g/dl; P<0.0001] or multigravidae [9.2 (1.5) g/dl; P<0.0001]. Primigravidae also experienced significantly more iron deficiency and malaria than secundi- or multi-gravidae. For all parity groups, the lowest mean Hb levels were observed between 26-30 weeks' gestation. In primigravidae peak prevalence of malaria occurred between 16-20 weeks' gestation (38.6%) and peak prevalence of moderately severe anaemia (<8 Hb/dl) between 26-30 weeks' (35.7%). Multigravidae showed little variation in the prevalence of anaemia, iron deficiency and malaria with gestational age. Peak prevalences of malaria were observed in April, in the post-rainy season, with values of 51.4%, 56.0% and 25.3% for primi-, secundi- and multi-gravidae, respectively. Peak prevalences of iron deficiency occurred between April and May and those of moderately severe anaemia between May and June. Mean Hb was lower in adolescent primigravidae than in any other group of pregnant women [8.6 (1.5) g/dl], including the non-adolescent primigravidae [8.9 (1.6) g/dl; P = 0.008]. Other factors significantly associated with increased risk of moderately severe anaemia in primigravidae were illiteracy and poor nutritional status (i.e. body mass index <18.5 kg/m(2) and mid-upper-arm circumference < 23 cm). After forward, step-wise, regression analysis of relative risk (RR) factors and their 95% confidence intervals (CI), variables associated with an increased risk for moderately severe anaemia were if on deficiency (RR 4.2; CI = 3.0-6.0) and malaria parasitaemia (RK = 1.9; CI = 1.3-2.7) in primigravidae, iron deficiency (RR = 4.1; CI = 2.7-6.3) and mid-upper-arm-circumference <23 cm (RR = 1.8; CI = 1.1-3.0) in secundigravidae, and iron deficiency in multigravidae (RR = 3.1; CI = 4.3-6.9).
   The basis of anaemia prevention in this population of pregnant women is malaria control and haematinic supplementation, one of the most serious drawbacks being non-compliance. Although the present data are presented according to the World Health Organization's definitions of anaemia, the corresponding cut-off values for Hb (<11 or <7 g/dl) were not associated with malaria, suggesting that these III, levels would be less useful indicators in malaria interventions. It is argued that an Hb value of < 8 g/dl might be considered for identifying the pregnant women at highest risk, for selective health education to reduce non-compliance.
C1 Univ Liverpool Liverpool Sch Trop Med, Liverpool L3 5QA, Merseyside, England.
   Leiden Univ, Med Ctr, Dept Paediat, NL-2300 RC Leiden, Netherlands.
   Coll Med, Blantyre, Malawi.
   Kamuzu Cent Hosp, Lilongwe, Malawi.
C3 Liverpool School of Tropical Medicine; Leiden University - Excl LUMC;
   Leiden University; Leiden University Medical Center (LUMC); University
   of Malawi
RP Univ Liverpool Liverpool Sch Trop Med, Pembroke Pl, Liverpool L3 5QA, Merseyside, England.
EM l.j.taylor@liv.ac.uk
RI Brabin, Bernard/IZP-9206-2023
OI Brabin, Bernard/0000-0001-6860-2508
CR [Anonymous], CLIN PHYSL OBSTET
   ARIN AR, 1995, INT J GYNECOLOGY S2, V50, P45
   BAKER SJ, 1979, AM J CLIN NUTR, V32, P368, DOI 10.1093/ajcn/32.2.368
   BRABIN BJ, 1983, B WORLD HEALTH ORGAN, V61, P1005
   BRABIN L, 1992, AM J CLIN NUTR, V55, P955, DOI 10.1093/ajcn/55.5.955
   CATIGNANI GL, 1983, CLIN CHEM, V29, P708
   DEMAEYER EM, 1985, MEASUREMENTS IRON ST
   EDWARDS JH, 1961, ANN HUM GENET, V25, P83, DOI 10.1111/j.1469-1809.1961.tb01501.x
   Fazio-Tirrozzo G, 1998, EUR J CLIN NUTR, V52, P637, DOI 10.1038/sj.ejcn.1600622
   FLEMING AF, 1986, ANN TROP MED PARASIT, V80, P211, DOI 10.1080/00034983.1986.11812006
   ISAH HS, 1985, ANN TROP MED PARASIT, V79, P485, DOI 10.1080/00034983.1985.11811952
   JACKSON DJ, 1991, T ROY SOC TROP MED H, V85, P829, DOI 10.1016/0035-9203(91)90471-A
   JAMES WPT, 1988, EUR J CLIN NUTR, V42, P969
   KLEBANOFF MA, 1991, AM J OBSTET GYNECOL, V164, P59, DOI 10.1016/0002-9378(91)90626-3
   Last J.M., 1988, DICT EPIDEMIOLOGY, V2nd
   LUHANGA HM, 1994, CHIKWAWA DISTRICT AN
   MAGEE HE, 1951, BMJ-BRIT MED J, V2, P1307, DOI 10.1136/bmj.2.4743.1307
   MEJIA LA, 1992, NESTLE NUTR WORKS SE, V30, P93
   MOLLER B, 1989, BRIT J OBSTET GYNAEC, V96, P158, DOI 10.1111/j.1471-0528.1989.tb01655.x
   SCHOLL TO, 1994, AM J CLIN NUTR, V59, p492S, DOI 10.1093/ajcn/59.2.492S
   Stoltzfus RJ, 1997, LANCET, V349, P1764, DOI 10.1016/S0140-6736(96)12355-2
   VANEIJK HG, 1978, CLIN CHIM ACTA, V83, P81, DOI 10.1016/0009-8981(78)90210-3
   VERHOEFF FH, 1996, MALAYSIAN J CHILD S1, V8, P185
   WHO, 1992, WHOMCHMSM922
   *WHO, 1992, 2 WHO ACC SCN, V1, P54
   *WHO, 1990, WHOMCH905
   WHO, 1993, WHOFHEMSM935
   *WHO, 1982, TECHN REP SER WHO, V672
   1995, METEOROLOGICAL DATA
   1987, MALAWI POPULATION HO
   1993, SITUATION ANAL POVER
NR 31
TC 62
Z9 71
U1 0
U2 2
PU MANEY PUBLISHING
PI LEEDS
PA STE 1C, JOSEPHS WELL, HANOVER WALK, LEEDS LS3 1AB, W YORKS, ENGLAND
SN 0003-4983
EI 1364-8594
J9 ANN TROP MED PARASIT
JI Ann. Trop. Med. Parasitol.
PD MAR
PY 1999
VL 93
IS 2
BP 119
EP 133
PG 15
WC Public, Environmental & Occupational Health; Parasitology; Tropical
   Medicine
WE Science Citation Index Expanded (SCI-EXPANDED)
SC Public, Environmental & Occupational Health; Parasitology; Tropical
   Medicine
GA 182QG
UT WOS:000079509200002
PM 10474637
DA 2025-02-04
ER

PT J
AU McLoughlin, H
AF McLoughlin, Hilda
TI Conference report from International Congress on Infectious Diseases
   2014: part 2
SO FUTURE MICROBIOLOGY
LA English
DT Article
DE antimicrobial resistance; antimicrobial stewardship; bacterial
   resistance; HIV; immunization; infectious disease; pneumococcal disease;
   vaccines
ID AFRICA
AB This second and final instalment of the conference report from International Congress on Infectious Diseases 2014 follows on from part one, published in Future Microbiology (volume 9/issue 11). The 16th International Congress on Infectious Diseases was held in Cape Town this year, marking the return of the conference to Africa for the first time in 22 years. While infectious diseases such as malaria, tuberculosis and HIV - all still prevalent in the African healthcare landscape - dominated the program, the conference featured several important sessions on fungal infection and a significant number of posters devoted to this critical medical area. Within the context of the rise of antimicrobial resistance, now identified by WHO as one of the three greatest threats to human health, came the message that resistance is not limited to antimicrobials, but that antifungal resistance is also a significant and emerging threat worldwide.
C1 Med Commun, Johannesburg, South Africa.
RP McLoughlin, H (corresponding author), Med Commun, Silver Birch House 136,10th St, Johannesburg, South Africa.
EM hilda@saharasalt.co.za
CR Brink A., 2014, 16 INT C INF DIS ICI
   Carmeli Y., 2014, 16 INT C INF DIS ICI
   Doron S, 2011, MAYO CLIN PROC, V86, P1113, DOI 10.4065/mcp.2011.0358
   Goldstein EJ., 2014, 16 INT C INF DIS ICI
   Madhi SA, 2012, VACCINE, V30, pC21, DOI 10.1016/j.vaccine.2012.05.055
   Mendelson M, 2014, EMERG INFECT DIS, V20, P532, DOI 10.3201/eid2004.131128
   Piot P, 2014, 16 INT C INF DIS ICI
   Walker CLF, 2013, LANCET, V381, P1405, DOI 10.1016/S0140-6736(13)60222-6
   WHO UNICEF UNAIDS, GLOB UPD HIV TREATM
NR 9
TC 2
Z9 2
U1 0
U2 2
PU FUTURE MEDICINE LTD
PI LONDON
PA UNITEC HOUSE, 3RD FLOOR, 2 ALBERT PLACE, FINCHLEY CENTRAL, LONDON, N3
   1QB, ENGLAND
SN 1746-0913
EI 1746-0921
J9 FUTURE MICROBIOL
JI Future Microbiol.
PY 2014
VL 9
IS 12
BP 1299
EP 1301
DI 10.2217/fmb.14.101
PG 3
WC Microbiology
WE Science Citation Index Expanded (SCI-EXPANDED)
SC Microbiology
GA AW7YU
UT WOS:000346478500002
PM 25517896
DA 2025-02-04
ER

PT J
AU Guergnon, J
   Combadière, C
AF Guergnon, J.
   Combadiere, C.
TI Role of chemokines polymorphisms in diseases
SO IMMUNOLOGY LETTERS
LA English
DT Article
DE Chemokines; Polymorphisms; Infectious diseases; Inflammation; Cancer;
   Cardiovascular diseases; Auto-immunity
ID MONOCYTE CHEMOATTRACTANT PROTEIN-1; MCP-1 GENE POLYMORPHISM;
   DUFFY-BLOOD-GROUP; SYSTEMIC-LUPUS-ERYTHEMATOSUS; ACUTE
   LYMPHOBLASTIC-LEUKEMIA; MINIMAL RESIDUAL DISEASE; THAN-A POLYMORPHISM;
   CD4(+) T-CELLS; PROMOTER POLYMORPHISM; COPY NUMBER
AB The interest into chemokine polymorphisms came with the discovery of allelic variants of HIV co-receptors (CCR5 and CXCR4 mainly) that confers protection against virus entry into usual permissive cells. Since then, chemokines genetic background has been deeply studied in order to find associations between allelic variants and inflammation-related diseases as well as infectious diseases. In addition to HIV infection, chemokines genetic variations have been involved in other infectious diseases as HCV, Malaria and West Nile Virus, and also in a variety of non-infectious diseases such as cancer, auto-immune and cardiovascular diseases. This review aims to present genetic variations in chemokines encoding genes and discuss their role, sometimes controversial, in a variety of diseases. (C) 2012 Elsevier B.V. All rights reserved.
C1 [Guergnon, J.; Combadiere, C.] Univ Paris 06, INSERM, UMRS 945, Lab Immun & Infect, F-75013 Paris, France.
   [Combadiere, C.] Grp Hosp Pitie Salpetriere, AP HP, Serv Immunol, F-75634 Paris, France.
C3 Institut National de la Sante et de la Recherche Medicale (Inserm);
   Sorbonne Universite; Assistance Publique Hopitaux Paris (APHP); Hopital
   Universitaire Pitie-Salpetriere - APHP; Sorbonne Universite
RP Combadière, C (corresponding author), Univ Paris 06, INSERM, UMRS 945, Lab Immun & Infect, 91 Blvd Hop, F-75013 Paris, France.
EM christophe.combadiere@upmc.fr
RI Combadiere, Christophe/I-5639-2013
OI Combadiere, Christophe/0000-0002-1755-4531
CR Abdi R, 2002, J AM SOC NEPHROL, V13, DOI 10.1681/ASN.V133754
   Alkhatib G, 1996, SCIENCE, V272, P1955, DOI 10.1126/science.272.5270.1955
   Apostolakis S, 2009, ATHEROSCLEROSIS, V207, P8, DOI 10.1016/j.atherosclerosis.2009.03.044
   Bhattacharya T, 2009, NAT MED, V15, P1112, DOI 10.1038/nm1009-1112
   Bogunia-Kubik K, 2007, BONE MARROW TRANSPL, V40, P145, DOI 10.1038/sj.bmt.1705703
   Brambilla A, 2000, J INFECT DIS, V182, P311, DOI 10.1086/315650
   Breunis WB, 2007, CLIN EXP IMMUNOL, V150, P83, DOI 10.1111/j.1365-2249.2007.03457.x
   Brown KS, 2007, J RHEUMATOL, V34, P740
   Burger JA, 2006, BLOOD, V107, P1761, DOI 10.1182/blood-2005-08-3182
   Campa D, 2004, CARCINOGENESIS, V25, P229, DOI 10.1093/carcin/bgh008
   Chan CC, 2005, HISTOL HISTOPATHOL, V20, P857, DOI 10.14670/HH-20.857
   Chaudhuri K, 2011, CLIN EXP RHEUMATOL
   Chertow GM, 1996, JAMA-J AM MED ASSOC, V276, P1732, DOI 10.1001/jama.276.21.1732
   Coelho A, 2006, CANCER IMMUNOL IMMUN, V55, P639, DOI 10.1007/s00262-005-0062-1
   Colobran R, 2009, GENES IMMUN, V10, P254, DOI 10.1038/gene.2008.96
   Combadiere C, 2007, J CLIN INVEST, V117, P2920, DOI 10.1172/JCI31692
   DARBONNE WC, 1991, J CLIN INVEST, V88, P1362, DOI 10.1172/JCI115442
   Davies SM, 2008, BLOOD, V111, P2984, DOI 10.1182/blood-2007-09-114082
   Dean M, 1996, SCIENCE, V273, P1856, DOI 10.1126/science.273.5283.1856
   Deng HK, 1996, NATURE, V381, P661, DOI 10.1038/381661a0
   Dimberg J, 2007, INT J COLORECTAL DIS, V22, P1195, DOI 10.1007/s00384-007-0343-6
   Dimberg J, 2007, INT J ONCOL, V31, P97
   Dimberg J, 2007, INT J MOL MED, V19, P11
   Dommange F, 2006, FASEB J, V20, P1913, DOI 10.1096/fj.05-5667fje
   Dragic T, 1996, NATURE, V381, P667, DOI 10.1038/381667a0
   Fenoglio C, 2004, NEUROBIOL AGING, V25, P1169, DOI 10.1016/j.neurobiolaging.2003.11.008
   Field SF, 2009, NAT MED, V15, P1115, DOI 10.1038/nm1009-1115
   Franco-López E, 2005, TRANSPL P, V37, P1496, DOI 10.1016/j.transproceed.2005.02.047
   Galvani AP, 2003, P NATL ACAD SCI USA, V100, P15276, DOI 10.1073/pnas.2435085100
   Garred P, 1998, J RHEUMATOL, V25, P1462
   Glass WG, 2005, J EXP MED, V202, P1087, DOI 10.1084/jem.20042530
   Glass WG, 2006, J EXP MED, V203, P35, DOI 10.1084/jem.20051970
   Gonzalez E, 2001, P NATL ACAD SCI USA, V98, P5199, DOI 10.1073/pnas.091056898
   Goulding C, 2005, GUT, V54, P1157, DOI 10.1136/gut.2004.055699
   Hellier S, 2003, HEPATOLOGY, V38, P1468, DOI 10.1053/jhep.2003.09027
   Hidalgo-Pascual M, 2007, ONCOL REP, V18, P1583
   Holla LI, 2009, INT J IMMUNOGENET, V36, P69, DOI 10.1111/j.1744-313X.2008.00816.x
   HORUK R, 1993, SCIENCE, V261, P1182, DOI 10.1126/science.7689250
   Huang YX, 1996, NAT MED, V2, P1240, DOI 10.1038/nm1196-1240
   Huik K, 2010, J INFECT DIS, V201, P730, DOI 10.1086/650491
   Iwakiri S, 2009, CANCER-AM CANCER SOC, V115, P2580, DOI 10.1002/cncr.24281
   Jhang WK, 2009, J CLIN IMMUNOL, V29, P22, DOI 10.1007/s10875-008-9218-z
   Kahlmann D, 2007, BMC GENET, V8, DOI 10.1186/1471-2156-8-33
   Kochi Y, 2010, NAT GENET, V42, P515, DOI 10.1038/ng.583
   Kostrikis LG, 1998, NAT MED, V4, P350, DOI 10.1038/nm0398-350
   Krüger B, 2002, J AM SOC NEPHROL, V13, P2585, DOI 10.1097/01.ASN.0000031701.53792.54
   Langhi DM, 2006, HEMATOLOGY, V11, P389, DOI 10.1080/10245330500469841
   Lavergne E, 2005, ARTERIOSCL THROM VAS, V25, P847, DOI 10.1161/01.ATV.0000157150.23641.36
   Lee YL, 2011, LUNG CANC
   Lee YH, 2010, MOL BIOL REP, V37, P3421, DOI 10.1007/s11033-009-9932-5
   Li KS, 2008, NEUROSCI LETT, V433, P125, DOI 10.1016/j.neulet.2008.01.002
   Lim JK, 2008, J INFECT DIS, V197, P262, DOI 10.1086/524691
   Loeffler J, 2006, J CLIN MICROBIOL, V44, P1847, DOI 10.1128/JCM.44.5.1847-1850.2006
   Lucotte G, 2003, INFECT GENET EVOL, V3, P293, DOI 10.1016/j.meegid.2003.07.001
   Malafronte P, 2010, J RHEUMATOL, V37, P776, DOI 10.3899/jrheum.090681
   Mangano A, 2000, J ACQ IMMUN DEF SYND, V23, P52
   Martin MP, 1998, SCIENCE, V282, P1907, DOI 10.1126/science.282.5395.1907
   Matzhold EM, 2009, CYTOKINE, V47, P224, DOI 10.1016/j.cyto.2009.06.010
   McDermott DH, 2000, AIDS, V14, P2671, DOI 10.1097/00002030-200012010-00006
   McDermott DH, 1998, LANCET, V352, P866, DOI 10.1016/S0140-6736(98)04158-0
   Mettimano M, 2003, BRIT J BIOMED SCI, V60, P19, DOI 10.1080/09674845.2003.11783672
   MILLER LH, 1975, SCIENCE, V189, P561, DOI 10.1126/science.1145213
   MILLER LH, 1976, NEW ENGL J MED, V295, P302, DOI 10.1056/NEJM197608052950602
   Mühlbauer M, 2003, GASTROENTEROLOGY, V125, P1085, DOI 10.1016/S0016-5085(03)01213-7
   Mulherin SA, 2003, AIDS, V17, P377, DOI 10.1097/00002030-200302140-00012
   Nakashima H, 2004, LUPUS, V13, P165, DOI 10.1191/0961203304lu523oa
   NEOTE K, 1993, J BIOL CHEM, V268, P12247
   Nickel RG, 2000, J IMMUNOL, V164, P1612, DOI 10.4049/jimmunol.164.3.1612
   Ogimoto A, 2009, J CARDIOL, V54, P66, DOI 10.1016/j.jjcc.2009.04.001
   Park BL, 2006, EXP MOL MED, V38, P694, DOI 10.1038/emm.2006.82
   Pease JE, 2006, J ALLERGY CLIN IMMUN, V118, P305, DOI 10.1016/j.jaci.2006.06.010
   Pemberton NC, 2006, LEUKEMIA LYMPHOMA, V47, P1239, DOI 10.1080/10428190600562112
   Penz P, 2010, BRATISL MED J, V111, P420
   Petrek M, 2002, CLIN EXP RHEUMATOL, V20, P701
   Pola R, 2004, EXP GERONTOL, V39, P1249, DOI 10.1016/j.exger.2004.05.001
   Reyes-Gibby CC, 2007, CANCER EPIDEM BIOMAR, V16, P2745, DOI 10.1158/1055-9965.EPI-07-0651
   Rodero M, 2008, J CLIN ONCOL, V26, P5957, DOI 10.1200/JCO.2008.17.2833
   Rovin BH, 2002, KIDNEY INT, V62, P261, DOI 10.1046/j.1523-1755.2002.00438.x
   Ruiz-Ferrer M, 2004, J VIRAL HEPATITIS, V11, P319, DOI 10.1111/j.1365-2893.2004.00510.x
   Sánchez E, 2006, BMC MED GENET, V7, DOI 10.1186/1471-2350-7-48
   Sei S, 2001, AIDS, V15, P1343, DOI 10.1097/00002030-200107270-00003
   Shao W, 2007, GENES IMMUN, V8, P224, DOI 10.1038/sj.gene.6364378
   SHIROZU M, 1995, GENOMICS, V28, P495, DOI 10.1006/geno.1995.1180
   Smith MW, 1997, SCIENCE, V277, P959, DOI 10.1126/science.277.5328.959
   Soriano A, 2002, J INFECT DIS, V186, P922, DOI 10.1086/343741
   Szalai C, 2001, J ALLERGY CLIN IMMUN, V108, P375, DOI 10.1067/mai.2001.117930
   Tou JS, 2004, FASEB J, V18, P1297, DOI 10.1096/fj.04-1862fje
   TOURNAMILLE C, 1995, NAT GENET, V10, P224, DOI 10.1038/ng0695-224
   Tucci M, 2004, ARTHRITIS RHEUM-US, V50, P1842, DOI 10.1002/art.20266
   Tucci M, 2006, J HYPERTENS, V24, P1307, DOI 10.1097/01.hjh.0000234111.31239.c3
   van Dongen JJM, 1998, LANCET, V352, P1731, DOI 10.1016/S0140-6736(98)04058-6
   Wang CR, 2003, CLIN EXP IMMUNOL, V132, P371, DOI 10.1046/j.1365-2249.2003.02126.x
   Winkler C, 1998, SCIENCE, V279, P389, DOI 10.1126/science.279.5349.389
   Wise EL, 2010, J ALLERGY CLIN IMMUN, V126, P150, DOI 10.1016/j.jaci.2010.04.015
   Yang PT, 2004, CLIN EXP IMMUNOL, V138, P342, DOI 10.1111/j.1365-2249.2004.02617.x
   Yang X, 2010, BRIT J OPHTHALMOL, V94, P1211, DOI 10.1136/bjo.2009.165811
   Yigit B, 2007, CELL BIOCHEM FUNCT, V25, P423, DOI 10.1002/cbf.1322
   Zapico I, 2000, GENES IMMUN, V1, P288, DOI 10.1038/sj.gene.6363673
   Zee RYL, 2004, ATHEROSCLEROSIS, V175, P91, DOI 10.1016/j.atherosclerosis.2004.01.042
   Zhang MD, 2006, AM J HYPERTENS, V19, P67, DOI 10.1016/j.amjhyper.2005.06.025
NR 100
TC 34
Z9 34
U1 0
U2 15
PU ELSEVIER SCIENCE BV
PI AMSTERDAM
PA PO BOX 211, 1000 AE AMSTERDAM, NETHERLANDS
SN 0165-2478
EI 1879-0542
J9 IMMUNOL LETT
JI Immunol. Lett.
PD JUL 30
PY 2012
VL 145
IS 1-2
SI SI
BP 15
EP 22
DI 10.1016/j.imlet.2012.04.010
PG 8
WC Immunology
WE Science Citation Index Expanded (SCI-EXPANDED)
SC Immunology
GA 976ZN
UT WOS:000306626000004
PM 22698179
DA 2025-02-04
ER

PT J
AU Wakeham, K
   Webb, EL
   Sebina, I
   Muhangi, L
   Miley, W
   Johnson, WT
   Ndibazza, J
   Elliott, AM
   Whitby, D
   Newton, R
AF Wakeham, Katie
   Webb, Emily L.
   Sebina, Ismail
   Muhangi, Lawrence
   Miley, Wendell
   Johnson, W. Thomas
   Ndibazza, Juliet
   Elliott, Alison M.
   Whitby, Denise
   Newton, Robert
TI Parasite infection is associated with Kaposi's sarcoma associated
   herpesvirus (KSHV) in Ugandan women
SO INFECTIOUS AGENTS AND CANCER
LA English
DT Article
ID TO-CHILD TRANSMISSION; RISK-FACTORS; HUMAN-HERPESVIRUS-8 INFECTION;
   VIRUS; SEROPREVALENCE; POPULATION; PREVALENCE; ANTIBODIES; AFRICA;
   REGION
AB Background: Immune modulation by parasites may influence susceptibility to bacteria and viruses. We examined the association between current parasite infections, HIV and syphilis (measured in blood or stool samples using standard methods) and antibodies against Kaposi's sarcoma herpesvirus (KSHV), measured by ELISA, in 1915 stored plasma samples from pregnant women in Entebbe, Uganda.
   Results: Seroprevalence of KSHV was higher in women with malaria parasitaemia (73% vs 60% p = 0.01), hookworm (67% vs 56% p = 0.001) and Mansonella perstans (69% vs 59% p = 0.05); seroprevalence increased with increasing intensity of hookworm infection (p < 0.001[ trend]). No associations were found for HIV, five other parasites or active syphilis. These effects were not explained by socioeconomic status or education.
   Conclusions: Specific parasite infections are associated with presence of antibodies against KSHV, perhaps mediated via their effect on immune function.
C1 [Wakeham, Katie; Sebina, Ismail; Muhangi, Lawrence; Ndibazza, Juliet; Elliott, Alison M.] Uganda Virus Res Inst, Coinfect Studies Programme, Med Res Council, Uganda Res Unit AIDS, Entebbe, Uganda.
   [Wakeham, Katie; Johnson, W. Thomas; Newton, Robert] Univ York, Epidemol & Genet Unit, Dept Hlth Sci, York YO10 5DD, N Yorkshire, England.
   [Miley, Wendell; Whitby, Denise] Univ London London Sch Hyg & Trop Med, Dept Infect Dis Epidemiol, London WC1E 7HT, England.
   [Miley, Wendell; Whitby, Denise] NCI, Viral Oncol Sect, AIDS & Canc Virus Program, SAIC Frederick, Frederick, MD 21702 USA.
   [Elliott, Alison M.] Univ London London Sch Hyg & Trop Med, Dept Clin Res, London WC1E 7HT, England.
   [Newton, Robert] Univ York, Hull York Med Sch, York YO10 5DD, N Yorkshire, England.
C3 Uganda Virus Research Institute; University of York - UK; University of
   London; London School of Hygiene & Tropical Medicine; National
   Institutes of Health (NIH) - USA; NIH National Cancer Institute (NCI);
   Science Applications International Corporation (SAIC); SAIC-Frederick;
   University of London; London School of Hygiene & Tropical Medicine;
   University of Hull; University of York - UK
RP Wakeham, K (corresponding author), Uganda Virus Res Inst, Coinfect Studies Programme, Med Res Council, Uganda Res Unit AIDS, POB 49, Entebbe, Uganda.
EM katiewakeham@gmail.com
RI Sebina, Ismail/KUD-4206-2024; Webb, Edward/E-8343-2011; Ndibazza,
   Juliet/IUM-6532-2023
OI Webb, Emily/0000-0002-4019-7456; Elliott, Alison/0000-0003-2818-9549;
   Sebina, Ismail/0000-0003-3232-3472
FU Wellcome Trust [090132, 064693]; National Cancer Institute, National
   Institutes of Health, Department of Health and Human Services
   [HHSN261200800001E]; MRC [G0700837] Funding Source: UKRI
FX Wellcome Trust as a PhD Training Fellowship held by KW (grant number
   090132), a Wellcome Trust Senior Fellowship held by AME (grant number
   064693) and funded in part by the Intramural Program of the National
   Cancer Institute, National Institutes of Health, Department of Health
   and Human Services (contract HHSN261200800001E). Wellcome Trust is a UK
   registered charity No. 210183. We thank all the participants and the
   staff of the Entebbe Mother and Baby Study and the staff of the
   laboratory and statistics departments of the Medical Research
   Council/Uganda Virus Research Institute Uganda Research Unit on AIDS who
   made this study possible.
CR Ascoli V, 2003, TUMORI, V89, P122, DOI 10.1177/030089160308900203
   Ascoli V, 2006, MED VET ENTOMOL, V20, P198, DOI 10.1111/j.1365-2915.2006.00624.x
   Ascoli V, 2009, MED VET ENTOMOL, V23, P217, DOI 10.1111/j.1365-2915.2009.00811.x
   Ascoli V, 2001, BRIT J CANCER, V85, P379, DOI 10.1054/bjoc.2001.1912
   Ascoli V, 2006, J MED VIROL, V78, P1452, DOI 10.1002/jmv.20718
   Bagni R, 2009, CURR OPIN HIV AIDS, V4, P22, DOI 10.1097/COH.0b013e32831add5a
   Bouvard V, 2009, LANCET ONCOL, V10, P321, DOI 10.1016/S1470-2045(09)70096-8
   Brayfield BP, 2003, J INFECT DIS, V187, P559, DOI 10.1086/367985
   Brown EE, 2006, CANCER, V107, P2282, DOI 10.1002/cncr.22236
   Butler LM, 2009, J INFECT DIS, V200, P430, DOI 10.1086/600103
   Coluzzi M., 2002, Parassitologia (Rome), V44, P123
   Coluzzi M, 2003, MED VET ENTOMOL, V17, P461, DOI 10.1111/j.1365-2915.2003.00465.x
   Cook-Mozaffari P, 1998, BRIT J CANCER, V78, P1521, DOI 10.1038/bjc.1998.717
   De Sanjosé S, 2002, INT J CANCER, V98, P155, DOI 10.1002/ijc.10190
   de Sanjose S, 2009, J INFECT DIS, V199, P1449, DOI 10.1086/598523
   Dedicoat M, 2003, BRIT J CANCER, V88, P1, DOI 10.1038/sj.bjc.6600745
   Dedicoat M, 2004, J INFECT DIS, V190, P1068, DOI 10.1086/423326
   Dollard SC, 2010, INT J CANC
   Elliott AM, 2007, CLIN TRIALS, V4, P42, DOI 10.1177/1740774506075248
   Engels EA, 2003, AIDS, V17, P1847, DOI 10.1097/00002030-200308150-00015
   Grundhoff A, 2004, J CLIN INVEST, V113, P124, DOI 10.1172/JCI200417803
   Hutt M S, 1981, Antibiot Chemother (1971), V29, P3
   Klaskala W, 2005, J MED VIROL, V75, P93, DOI 10.1002/jmv.20242
   Laney AS, 2007, AIDS, V21, P1541, DOI 10.1097/QAD.0b013e3282202b7d
   Laney AS, 2004, AIDS, V18, P1819, DOI 10.1097/00002030-200409030-00011
   Lin CJ, 2008, AM J TROP MED HYG, V78, P409, DOI 10.4269/ajtmh.2008.78.409
   Maizels RM, 2009, J EXP MED, V206, P2059, DOI 10.1084/jem.20091903
   Maizels Rick M., 2009, Journal of Biology (London), V8, P62, DOI 10.1186/jbiol166
   Malope BI, 2008, AIDS, V22, P519, DOI 10.1097/QAD.0b013e3282f46582
   Malope BI, 2007, JAIDS-J ACQ IMM DEF, V44, P351, DOI 10.1097/QAI.0b013e31802f12ea
   Mbisa GL, 2010, J IMMUNOL METHODS, V356, P39, DOI 10.1016/j.jim.2010.02.015
   Mbulaiteye S, 2006, J INFECT DIS, V193, P1250, DOI 10.1086/503052
   Mbulaiteye SM, 2004, J INFECT DIS, V190, P1382, DOI 10.1086/424489
   Mbulaiteye SM, 2006, J INFECT DIS, V193, P422, DOI 10.1086/499277
   Mbulaiteye SM, 2005, JAIDS-J ACQ IMM DEF, V38, P474, DOI 10.1097/01.qai.0000132495.89162.c0
   Merat R, 2002, INT J CANCER, V97, P791, DOI 10.1002/ijc.10086
   Minhas V, 2008, AM J EPIDEMIOL, V168, P311, DOI 10.1093/aje/kwn125
   MONTESU MA, 1995, LANCET, V346, P1436, DOI 10.1016/S0140-6736(95)92457-4
   Moormann AM, 2005, J INFECT DIS, V191, P1233, DOI 10.1086/428910
   Moormann AM, 2007, J INFECT DIS, V195, P799, DOI 10.1086/511984
   Ndibazza J, 2010, CLIN INFECT DIS, V50, P531, DOI 10.1086/649924
   Newton R, 2003, INT J CANCER, V103, P226, DOI 10.1002/ijc.10817
   Olsen SJ, 1998, AIDS, V12, P1921, DOI 10.1097/00002030-199814000-00024
   Piriou E, 2009, J MED VIROL, V81, P1088, DOI 10.1002/jmv.21485
   Rainey JJ, 2007, TROP MED INT HEALTH, V12, P936, DOI 10.1111/j.1365-3156.2007.01875.x
   Sitas F, 1999, NEW ENGL J MED, V340, P1863, DOI 10.1056/NEJM199906173402403
   Tanzi E, 2005, J MED VIROL, V76, P571, DOI 10.1002/jmv.20400
   Wawer MJ, 2001, SEX TRANSM DIS, V28, P77, DOI 10.1097/00007435-200102000-00003
   Whitby D, 2007, INT J CANCER, V120, P321, DOI 10.1002/ijc.22205
   Ziegler J, 2003, INT J CANCER, V103, P233, DOI 10.1002/ijc.10818
   ZIEGLER JL, 1993, LANCET, V342, P1348, DOI 10.1016/0140-6736(93)92252-O
   Ziegler JL, 1997, AIDS, V11, P1619, DOI 10.1097/00002030-199713000-00011
NR 52
TC 47
Z9 53
U1 0
U2 0
PU BMC
PI LONDON
PA CAMPUS, 4 CRINAN ST, LONDON N1 9XW, ENGLAND
SN 1750-9378
J9 INFECT AGENTS CANCER
JI Infect. Agents Cancer
PY 2011
VL 6
AR 15
DI 10.1186/1750-9378-6-15
PG 7
WC Oncology; Immunology
WE Science Citation Index Expanded (SCI-EXPANDED)
SC Oncology; Immunology
GA V30DI
UT WOS:000208796300015
PM 21962023
OA Green Published, gold
DA 2025-02-04
ER

PT J
AU Adegnika, OS
   Honkpehedji, YJ
   Lotola, FM
   Agnandji, ST
   Adegnika, AA
   Lell, B
   Sicuri, E
AF Adegnika, Olouyomi Scherif
   Honkpehedji, Yabo Josiane
   Mougeni Lotola, Fabrice
   Agnandji, Selidji Todagbe
   Adegnika, Ayola Akim
   Lell, Bertrand
   Sicuri, Elisa
TI Funding patterns for biomedical research and infectious diseases burden
   in Gabon
SO BMC PUBLIC HEALTH
LA English
DT Article
DE Gabon; Research financing; Infectious diseases; Research partnership
ID SUB-SAHARAN AFRICA; HEALTH RESEARCH; MALARIA
AB Background Biomedical research plays an important role in improving health. There seems to exist a negative correlation between the amount of biomedical research funding and disease burden from all Sub-Saharan African countries. In this study, we describe funding patterns for biomedical research, explore the correlation between funding and burden of diseases, and quantify inequalities in funds distribution across diseases in Gabon over the period 2005-2015. Methods Data on medical research funds from 2005 to 2015 were retrieved through a structured questionnaire distributed to Gabonese biomedical research institutions and by consulting online databases. Data on the burden of diseases were gathered from the World Health Organization and the Institute for Health Metrics and Evaluation. We used Kendall rank correlation coefficient to explore the correlation between cumulative funds over time and the burden of disease. The inequality distribution of funding across diseases was assessed through Gini coefficient and Lorenz curve. Results Biomedical research funding was characterized by a remarkable growth from 2005 to 2010 and a decline from 2010 to 2014. Funds were mostly from external sources and from partnerships. There was inequality in research funds allocation across diseases and malaria was far the most funded disease. There was a significant negative correlation between cumulative funding and the burden of HIV, tuberculosis, and of Helminthiasis (from 2006 to 2010) suggesting that research may be contributing to the management of such diseases. A positive, although not significant, correlation was found between cumulative funds and malaria burden. Conclusions The negative correlation between HIV and tuberculosis cumulative funding and burden suggests that research may be contributing to the management of such diseases but further research is needed to assess the causal direction of such as relationship. As the burden of non-communicable diseases is increasing, more research funds should be focused on those. While research partnerships have been and will remain fundamental, Gabon should increase the amount of national funds to overcome periods of reduced research funding flows from abroad.
C1 [Adegnika, Olouyomi Scherif; Honkpehedji, Yabo Josiane; Mougeni Lotola, Fabrice; Agnandji, Selidji Todagbe; Adegnika, Ayola Akim; Lell, Bertrand] Ctr Rech Med Lambarene, Lambarene, Gabon.
   [Agnandji, Selidji Todagbe; Adegnika, Ayola Akim] Univ Tubingen, Inst Trop Med, Tubingen, Germany.
   [Adegnika, Ayola Akim] Leiden Univ, Dept Parasitol, Med Ctr, Leiden, Netherlands.
   [Adegnika, Ayola Akim] CERMEL, African Partner Inst, German Ctr Infect Res DZIF, Lambarene, Gabon.
   [Adegnika, Ayola Akim] Ctr Infect Res DZIF, Partner Site Tubingen, Tubingen, Germany.
   [Lell, Bertrand] Med Univ Vienna, Div Infect Dis & Trop Med, Dept Med, Vienna, Austria.
   [Sicuri, Elisa] Univ Barcelona, Hosp Clin, ISGlobal, Barcelona, Spain.
   [Sicuri, Elisa] Imperial Coll London, Sch Publ Hlth, Dept Infect Dis Epidemiol, Hlth Econ Grp, London, England.
C3 Eberhard Karls University of Tubingen; Leiden University; Leiden
   University Medical Center (LUMC); Leiden University - Excl LUMC; German
   Center for Infection Research; German Center for Infection Research;
   Medical University of Vienna; ISGlobal; University of Barcelona;
   Hospital Clinic de Barcelona; Imperial College London
RP Adegnika, OS (corresponding author), Ctr Rech Med Lambarene, Lambarene, Gabon.
EM scherif.adegnika@cermel.org
RI ADEGNIKA, Ayola/AAK-7307-2020; AGNANDJI, SELIDJI/G-6137-2010;
   Honkpehedji, Yabo/LDF-3191-2024; Sicuri, Elisa/L-8012-2014
OI Adegnika, Ayola Akim/0000-0003-3197-5946; Sicuri,
   Elisa/0000-0002-2499-2732; HONKPEHEDJI, Yabo/0000-0002-9726-6643
FU Centre de Recherches Medicales de Lambarene (CERMEL)
FX We thank the biomedical researchers in Gabon who provided their
   institutional profiles and data. The inputs of Dr. Pierre Blaise
   Matsiegui from Centre de Recherches Medicales de la Ngounie (CRMN), of
   Dr. Carsten Koehler and Iris Pfitzer from the Institute of Tropical
   Medicine of the University of Tubingen are gratefully acknowledged. This
   work was supported by Centre de Recherches Medicales de Lambarene
   (CERMEL).
CR Agnandji ST, 2012, BMC MED ETHICS, V13, DOI 10.1186/1472-6939-13-3
   Agyepong IA, 2017, LANCET, V390, P2803, DOI 10.1016/S0140-6736(17)31509-X
   [Anonymous], 2019, PRIMARY HLTH CARE RO
   Aoun S, 2004, AUST NZ J PUBL HEAL, V28, P80, DOI 10.1111/j.1467-842X.2004.tb00637.x
   Balabanova D, 2010, HEALTH RES POLICY SY, V8, DOI 10.1186/1478-4505-8-22
   Ballreich JM, 2021, JAMA NETW OPEN, V4, DOI 10.1001/jamanetworkopen.2020.34890
   Barrenho E, 2019, HEALTH ECON, V28, P123, DOI 10.1002/hec.3833
   Bright T, 2017, BMC HEALTH SERV RES, V17, DOI 10.1186/s12913-017-2180-9
   Cardoso AL., 2014, AFRICA MAPPING CURRE
   Collins F, 2013, LANCET GLOB HEALTH, V1, pE64, DOI 10.1016/S2214-109X(13)70012-3
   Confraria H, 2020, RES POLICY, V49, DOI 10.1016/j.respol.2019.103916
   De A., 2006, MONITORING FINANCIAL
   Deaton AS, 2015, HEALTH AFFAIR, V34, P519, DOI 10.1377/hlthaff.2014.0798
   Elliott A, 2015, LANCET, V385, P2435, DOI 10.1016/S0140-6736(15)61111-4
   GHO, COUNTR GAB STAT STAT
   Gouda HN, 2019, LANCET GLOB HEALTH, V7, pE1375, DOI 10.1016/S2214-109X(19)30374-2
   Gross CP, 1999, NEW ENGL J MED, V340, P1881, DOI 10.1056/NEJM199906173402406
   Gyrd-Hansen P, 2004, J HEALTH ECON, V23, P1101, DOI 10.1016/j.jhealeco.2004.02.002
   Hasnida A, 2017, LANCET GLOB HEALTH, V5, pE22, DOI 10.1016/S2214-109X(16)30331-X
   Head MG, 2020, LANCET GLOB HEALTH, V8, pE1295, DOI 10.1016/S2214-109X(20)30357-0
   Head MG, 2017, LANCET GLOB HEALTH, V5, pE772, DOI 10.1016/S2214-109X(17)30245-0
   Herrick C, 2016, LANCET GLOB HEALTH, V4, pE694, DOI 10.1016/S2214-109X(16)30213-3
   Inoua A, 2013, AFR HLTH MONIT WHO R, P15
   Institute for Health Metrics and Evaluation (IHME), 2016, GAB PROF
   Jaffar S, 2010, TROP MED INT HEALTH, V15, P1270, DOI 10.1111/j.1365-3156.2010.02626.x
   Kramer B, 2018, GLOBAL HEALTH ACTION, V11, DOI 10.1080/16549716.2018.1425597
   Mahmoud A, 2009, HEALTH AFFAIR, V28, P1726, DOI 10.1377/hlthaff.28.6.1726
   Mooney T, 2018, CLIN TRIALS, V15, P436, DOI 10.1177/1740774518780678
   Ncube M, 2013, HLTH AFRICA NEXT 50
   Nordling L, 2010, NATURE, V465, P994, DOI 10.1038/465994a
   Oyakhirome S, 2007, MALARIA J, V6, DOI 10.1186/1475-2875-6-29
   Peprah E, 2013, GLOBALIZATION HEALTH, V9, DOI 10.1186/1744-8603-9-50
   Pierson L, 2018, AM J BIOETHICS, V18, P6, DOI 10.1080/15265161.2018.1523490
   R Core Team, 2018, R: a language and environment for statistical computing
   Rafols I., 2017, IS RES RESPONDING HL, DOI [10.2139/ssrn.3106713, DOI 10.2139/SSRN.3106713]
   Resnik DB, 2018, AM J BIOETHICS, V18, P21, DOI 10.1080/15265161.2018.1523494
   Rivera SC, 2017, PLOS MED, V14, DOI 10.1371/journal.pmed.1002370
   Samb B, 2009, LANCET, V373, P2137, DOI 10.1016/S0140-6736(09)60919-3
   SANOFI, 2009, APPL INCL ART AM FIX
   Sridhar D, 2012, PLOS MED, V9, DOI 10.1371/journal.pmed.1001312
   Vos T, 2016, Lancet, V388, P1545, DOI [10.1016/S0140-6736(16)31012-1, DOI 10.1016/s0140-6736(16)31678-6]
   World Bank, 2016, 108008 WORLD BANK
   World Bank World Health Organization, 2017, 122029 WHO WORLD BAN, DOI [10.1596/978-92-4-151355-5, DOI 10.1596/978-92-4-151355-5]
NR 43
TC 1
Z9 2
U1 2
U2 10
PU BMC
PI LONDON
PA CAMPUS, 4 CRINAN ST, LONDON N1 9XW, ENGLAND
EI 1471-2458
J9 BMC PUBLIC HEALTH
JI BMC Public Health
PD NOV 24
PY 2021
VL 21
IS 1
AR 2155
DI 10.1186/s12889-021-12201-w
PG 11
WC Public, Environmental & Occupational Health
WE Science Citation Index Expanded (SCI-EXPANDED); Social Science Citation Index (SSCI)
SC Public, Environmental & Occupational Health
GA XC7YC
UT WOS:000722224800008
PM 34819025
OA Green Published, gold
DA 2025-02-04
ER

PT J
AU De Rycker, M
   Baragaña, B
   Duce, SL
   Gilbert, IH
AF De Rycker, Manu
   Baragana, Beatriz
   Duce, Suzanne L.
   Gilbert, Ian H.
TI Challenges and recent progress in drug discovery for tropical diseases
SO NATURE
LA English
DT Review
ID BRUCEI-GAMBIENSE TRYPANOSOMIASIS; HUMAN AFRICAN TRYPANOSOMIASIS;
   NON-INFERIORITY; CHAGAS-DISEASE; GLOBAL BURDEN; HIV-INFECTION;
   FALCIPARUM; MALARIA; SPECTRUM; MODELS
AB Infectious tropical diseases have a huge effect in terms of mortality and morbidity, and impose a heavy economic burden on affected countries. These diseases predominantly affect the world's poorest people. Currently available drugs are inadequate for the majority of these diseases, and there is an urgent need for new treatments. This Review discusses some of the challenges involved in developing new drugs to treat these diseases and highlights recent progress. While there have been notable successes, there is still a long way to go.
C1 [De Rycker, Manu; Baragana, Beatriz; Gilbert, Ian H.] Univ Dundee, Wellcome Ctr Antiinfect Res, Sch Life Sci, Div Biol Chem & Drug Discovery,Drug Discovery Uni, Dundee, Scotland.
   [Duce, Suzanne L.] Univ Dundee, Sch Med, Div Mol & Clin Med, Med Monitoring Unit MEMO, Dundee, Scotland.
C3 University of Dundee; University of Dundee
RP Gilbert, IH (corresponding author), Univ Dundee, Wellcome Ctr Antiinfect Res, Sch Life Sci, Div Biol Chem & Drug Discovery,Drug Discovery Uni, Dundee, Scotland.
EM i.h.gilbert@dundee.ac.uk
RI De Rycker, Manu/JFK-0199-2023; Gilbert, Ian/HQY-5739-2023
OI De Rycker, Manu/0000-0002-3171-3519; Baragana,
   Beatriz/0000-0002-0959-1113; Gilbert, Ian/0000-0002-5238-1314
FU Wellcome Trust [204672/Z/16/Z] Funding Source: Wellcome Trust
CR Amadi B, 2009, BMC INFECT DIS, V9, DOI 10.1186/1471-2334-9-195
   Ang MLT, 2016, CYTOM PART A, V89A, P755, DOI 10.1002/cyto.a.22885
   Angulo-Barturen I, 2008, PLOS ONE, V3, DOI 10.1371/journal.pone.0002252
   [Anonymous], 2018, Depression
   [Anonymous], FACTS FIG 2017
   [Anonymous], DNDI PORTF 2017
   [Anonymous], CURR PROTOC MICROBIO
   [Anonymous], NEGLECTED DIS RES DE
   [Anonymous], 2017, Tuberculosis patient cost surveys: a handbook
   [Anonymous], 2016, Global health estimates 2015: Deaths by cause, age, sex, by country and by region, 2000-2015
   [Anonymous], 2017, Antibacterial Agents
   [Anonymous], DIS PROJ
   Awadzi K, 2014, PLOS NEGLECT TROP D, V8, DOI 10.1371/journal.pntd.0002953
   Baker S, 2013, ELIFE, V2, DOI 10.7554/eLife.01229
   Baragaña B, 2015, NATURE, V522, P315, DOI 10.1038/nature14451
   Barry CE, 2009, NAT REV MICROBIOL, V7, P845, DOI 10.1038/nrmicro2236
   Basile K, 2017, PATHOLOGY, V49, P698, DOI 10.1016/j.pathol.2017.08.002
   Jiménez-Díaz MB, 2014, P NATL ACAD SCI USA, V111, pE5455, DOI 10.1073/pnas.1414221111
   Blanc FX, 2011, NEW ENGL J MED, V365, P1471, DOI 10.1056/NEJMoa1013911
   Blasco B, 2017, NAT MED, V23, P917, DOI 10.1038/nm.4381
   Boldescu V, 2017, NAT REV DRUG DISCOV, V16, P565, DOI 10.1038/nrd.2017.33
   Brooker S, 2007, AM J TROP MED HYG, V77, P88, DOI 10.4269/ajtmh.2007.77.88
   Brown DG, 2014, J MED CHEM, V57, P10144, DOI 10.1021/jm501552x
   Burrows JN, 2017, MALARIA J, V16, DOI 10.1186/s12936-016-1675-x
   Büscher P, 2017, LANCET, V390, P2397, DOI [10.1016/S0140-6736(17)31510-6, 10.1016/S0140-6736(09)60829-1]
   Bushell E, 2017, CELL, V170, P260, DOI 10.1016/j.cell.2017.06.030
   Chatelain E, 2017, COMPUT STRUCT BIOTEC, V15, P98, DOI 10.1016/j.csbj.2016.12.002
   Chatelain E, 2015, J BIOMOL SCREEN, V20, P22, DOI 10.1177/1087057114550585
   Checkley W, 2015, LANCET INFECT DIS, V15, P85, DOI 10.1016/S1473-3099(14)70772-8
   Coltart CEM, 2017, PHILOS T R SOC B, V372, DOI 10.1098/rstb.2016.0297
   Conteh L, 2010, LANCET, V375, P239, DOI 10.1016/S0140-6736(09)61422-7
   Cowell AN, 2018, SCIENCE, V359, P191, DOI 10.1126/science.aan4472
   de Koning-Ward TF, 2015, NAT REV MICROBIOL, V13, P373, DOI 10.1038/nrmicro3450
   de Wit E, 2016, NAT REV MICROBIOL, V14, P523, DOI 10.1038/nrmicro.2016.81
   Debing Y, 2015, CURR OPIN INFECT DIS, V28, P596, DOI 10.1097/QCO.0000000000000212
   Field MC, 2017, NAT REV MICROBIOL, V15, DOI 10.1038/nrmicro.2016.193
   Ford N, 2018, LANCET INFECT DIS, V18, pE76, DOI 10.1016/S1473-3099(17)30482-6
   Francisco AF, 2015, ANTIMICROB AGENTS CH, V59, P4653, DOI 10.1128/AAC.00520-15
   Fromm MF, 2004, TRENDS PHARMACOL SCI, V25, P423, DOI 10.1016/j.tips.2004.06.002
   Fux CA, 2005, TRENDS MICROBIOL, V13, P58, DOI 10.1016/j.tim.2004.11.001
   Guidi A, 2017, PLOS NEGLECT TROP D, V11, DOI 10.1371/journal.pntd.0005994
   Gyawali N, 2016, J VECTOR DIS, V53, P293
   Hammer SM, 2006, JAMA-J AM MED ASSOC, V296, P827, DOI 10.1001/jama.296.7.827
   Hayden EC, 2018, NATURE, V557, P475, DOI 10.1038/d41586-018-05205-x
   Hoagland DT, 2016, ADV DRUG DELIVER REV, V102, P55, DOI 10.1016/j.addr.2016.04.026
   Hoerauf A, 2011, CLIN MICROBIOL INFEC, V17, P977, DOI 10.1111/j.1469-0691.2011.03586.x
   Horvath P, 2016, NAT REV DRUG DISCOV, V15, P751, DOI 10.1038/nrd.2016.175
   Hotez PJ, 2008, J CLIN INVEST, V118, P1311, DOI 10.1172/JCI34261
   Hotez PJ, 2009, LANCET, V373, P1570, DOI 10.1016/S0140-6736(09)60233-6
   Hovlid ML, 2016, TRENDS PARASITOL, V32, P697, DOI 10.1016/j.pt.2016.04.014
   Hulverson MA, 2017, J INFECT DIS, V215, P1275, DOI 10.1093/infdis/jix120
   Huston CD, 2015, PLOS NEGLECT TROP D, V9, DOI 10.1371/journal.pntd.0003987
   Irwin KK, 2016, VIRUS EVOL, V2, DOI 10.1093/ve/vew014
   Jacobs RT, 2011, PLOS NEGLECT TROP D, V5, DOI 10.1371/journal.pntd.0001151
   Josephson F, 2010, J INTERN MED, V268, P530, DOI 10.1111/j.1365-2796.2010.02301.x
   Kakkar AK, 2014, TUBERCULOSIS, V94, P357, DOI 10.1016/j.tube.2014.04.001
   Keiser J, 2014, PLOS NEGLECT TROP D, V8, DOI 10.1371/journal.pntd.0002975
   Khare S, 2016, NATURE, V537, P229, DOI 10.1038/nature19339
   Klarmann-Schulz U, 2017, PLOS NEGLECT TROP D, V11, DOI 10.1371/journal.pntd.0005156
   Kotloff KL, 2013, LANCET, V382, P209, DOI 10.1016/S0140-6736(13)60844-2
   Kramnik I, 2016, SEMIN IMMUNOPATHOL, V38, P221, DOI 10.1007/s00281-015-0538-9
   Kublin JG, 2005, LANCET, V365, P233, DOI 10.1016/S0140-6736(05)17743-5
   Lamprecht DA, 2016, NAT COMMUN, V7, DOI 10.1038/ncomms12393
   Lander N, 2016, J EUKARYOT MICROBIOL, V63, P679, DOI 10.1111/jeu.12338
   Lee M, 2015, NEW ENGL J MED, V373, P290, DOI 10.1056/NEJMc1500286
   Li XF, 2017, J MED CHEM, V60, P8011, DOI 10.1021/acs.jmedchem.7b00631
   Lim MYX, 2016, NAT MICROBIOL, V1, DOI [10.1038/NMICROBIOL.2016.166, 10.1038/nmicrobiol.2016.166]
   Liu J, 2016, LANCET, V388, P1291, DOI 10.1016/S0140-6736(16)31529-X
   Love MS, 2017, PLOS NEGLECT TROP D, V11, DOI 10.1371/journal.pntd.0005373
   Macintyre F, 2017, BMC MED, V15, DOI 10.1186/s12916-017-0940-3
   Manjunatha UH, 2017, NATURE, V546, P376, DOI 10.1038/nature22337
   Manjunatha UH, 2016, ACS INFECT DIS, V2, P530, DOI 10.1021/acsinfecdis.6b00094
   Mansour NR, 2016, PLOS NEGLECT TROP D, V10, DOI 10.1371/journal.pntd.0004659
   Matsumoto M, 2006, PLOS MED, V3, P2131, DOI 10.1371/journal.pmed.0030466
   Mayer KH, 2010, CLIN INFECT DIS, V50, pS67, DOI 10.1086/651475
   McCarthy JS, 2017, LANCET INFECT DIS, V17, P626, DOI [10.1016/S1473-3099(17)30171-8, 10.1016/s1473-3099(17)30171-8]
   McCarthy JS, 2016, ANTIMICROB AGENTS CH, V60, P3669, DOI 10.1128/AAC.02883-15
   Meanwell NA, 2016, J MED CHEM, V59, P7311, DOI 10.1021/acs.jmedchem.6b00915
   Mesu VKBK, 2018, LANCET, V391, P144, DOI 10.1016/S0140-6736(17)32758-7
   Mikolajczak SA, 2015, CELL HOST MICROBE, V17, P526, DOI 10.1016/j.chom.2015.02.011
   Molina I, 2014, NEW ENGL J MED, V370, P1899, DOI 10.1056/NEJMoa1313122
   Moser W, 2018, LANCET INFECT DIS, V18, P729, DOI 10.1016/S1473-3099(18)30220-2
   Moser W, 2017, LANCET INFECT DIS, V17, P1162, DOI 10.1016/S1473-3099(17)30487-5
   Moser W, 2016, LANCET INFECT DIS, V16, P53, DOI 10.1016/S1473-3099(15)00271-6
   Myllymäki H, 2015, EXPERT OPIN DRUG DIS, V10, P871, DOI 10.1517/17460441.2015.1049529
   Njamnshi AK, 2017, T ROY SOC TROP MED H, V111, P199, DOI 10.1093/trstmh/trx034
   Olaru ID, 2015, EUR RESPIR J, V45, P1119, DOI 10.1183/09031936.00162314
   Paquet T, 2017, SCI TRANSL MED, V9, DOI 10.1126/scitranslmed.aad9735
   Perfect JR, 2017, NAT REV DRUG DISCOV, V16, P603, DOI 10.1038/nrd.2017.46
   Pion SDS, 2006, PARASITOLOGY, V132, P843, DOI 10.1017/S003118200600984X
   Plouffe DM, 2016, CELL HOST MICROBE, V19, P114, DOI 10.1016/j.chom.2015.12.001
   Priotto G, 2009, LANCET, V374, P56, DOI 10.1016/S0140-6736(09)61117-X
   Rajasingham R, 2017, LANCET INFECT DIS, V17, P873, DOI [10.1016/S1473-3099(17)30243-8, 10.1016/s1473-3099(17)30243-8]
   Sánchez-Valdéz FJ, 2018, ELIFE, V7, DOI 10.7554/eLife.34039
   Sarathy JP, 2016, ACS INFECT DIS, V2, P552, DOI 10.1021/acsinfecdis.6b00051
   Sayasone S, 2018, LANCET INFECT DIS, V18, P155, DOI 10.1016/S1473-3099(17)30624-2
   Shepard DS, 2016, LANCET INFECT DIS, V16, P935, DOI 10.1016/S1473-3099(16)00146-8
   Silver LL, 2016, BIOORGAN MED CHEM, V24, P6379, DOI 10.1016/j.bmc.2016.06.044
   Singh Om Prakash, 2016, Lancet Infect Dis, V16, pe304, DOI 10.1016/S1473-3099(16)30140-2
   Sissoko D, 2016, PLOS MED, V13, DOI 10.1371/journal.pmed.1001967
   Song T, 2015, EBIOMEDICINE, V2, P1627, DOI 10.1016/j.ebiom.2015.09.051
   Stanisic DI, 2018, INFECT IMMUN, V86, DOI 10.1128/IAI.00479-17
   Steinmann P, 2015, TROP MED INT HEALTH, V20, P707, DOI 10.1111/tmi.12483
   Tacconelli E, 2018, LANCET INFECT DIS, V18, P318, DOI [10.1016/s1473-3099(17)30753-3, 10.1016/S1473-3099(17)30753-3]
   Taylor R, 2016, J INFECT PUBLIC HEAL, V9, P220, DOI 10.1016/j.jiph.2016.04.002
   Tiberi S, 2018, LANCET INFECT DIS, V18, pE183, DOI 10.1016/S1473-3099(18)30110-5
   Torreele E, 2010, PLOS NEGLECT TROP D, V4, DOI 10.1371/journal.pntd.0000923
   Wahid B, 2017, INT J INFECT DIS, V58, P69, DOI 10.1016/j.ijid.2017.03.006
   Wang Y, 2016, SCI REP-UK, V6, DOI 10.1038/srep31145
   Warren TK, 2016, NATURE, V531, P381, DOI 10.1038/nature17180
   Warren TK, 2014, NATURE, V508, P402, DOI 10.1038/nature13027
   Wells TNC, 2015, NAT REV DRUG DISCOV, V14, P424, DOI 10.1038/nrd4573
   White NJ, 2016, NEW ENGL J MED, V375, P1152, DOI 10.1056/NEJMoa1602250
   White NJ, 2014, NEW ENGL J MED, V371, P403, DOI 10.1056/NEJMoa1315860
   White NJ, 2011, MALARIA J, V10, DOI 10.1186/1475-2875-10-297
   Whitehorn J, 2014, PLOS NEGLECT TROP D, V8, DOI 10.1371/journal.pntd.0003025
   who, Neglected tropical diseases 2017 cited 2024 08
   Wong VK, 2015, NAT GENET, V47, P632, DOI 10.1038/ng.3281
   Woodford N, 2007, CLIN MICROBIOL INFEC, V13, P5, DOI 10.1111/j.1469-0691.2006.01492.x
   Wyatt PG, 2011, CURR TOP MED CHEM, V11, P1275
   Xiao SH, 2013, ACTA TROP, V126, P115, DOI 10.1016/j.actatropica.2013.01.009
   Zhan LJ, 2017, FRONT MICROBIOL, V8, DOI 10.3389/fmicb.2017.00717
   Zheng W, 2013, DRUG DISCOV TODAY, V18, P1067, DOI 10.1016/j.drudis.2013.07.001
NR 123
TC 153
Z9 157
U1 0
U2 70
PU NATURE PORTFOLIO
PI BERLIN
PA HEIDELBERGER PLATZ 3, BERLIN, 14197, GERMANY
SN 0028-0836
EI 1476-4687
J9 NATURE
JI Nature
PD JUL 26
PY 2018
VL 559
IS 7715
BP 498
EP 506
DI 10.1038/s41586-018-0327-4
PG 9
WC Multidisciplinary Sciences
WE Science Citation Index Expanded (SCI-EXPANDED)
SC Science & Technology - Other Topics
GA GO2ZP
UT WOS:000439850800039
PM 30046073
OA Bronze, Green Published
DA 2025-02-04
ER

PT J
AU Abiodun, OO
   Gbimadee, N
   Gbotosho, GO
AF Abiodun, Oyindamola Olajumoke
   Gbimadee, Nekabari
   Gbotosho, Grace Olushola
TI Lopinavir/ritonavir enhanced the antimalarial activity of amodiaquine
   and artesunate in a mouse model of <i>Plasmodium berghei</i>
SO JOURNAL OF CHEMOTHERAPY
LA English
DT Article
DE Plasmodium berghei; Lopinavir/ritonavir; Artesunate; Amodiaquine
ID VIRUS PROTEASE INHIBITORS; FALCIPARUM IN-VITRO; CHLOROQUINE RESISTANCE;
   HEALTHY-VOLUNTEERS; DRUG-INTERACTION; MALARIA; ARTEMETHER/LUMEFANTRINE;
   ARTEMISININ; RITONAVIR; SYNERGY
AB Treatment of malaria and HIV in co-infected patients remains a challenge due to the limited information on interaction between drugs used for the treatment of the two infections. Thus, this study evaluated the interaction between lopinavir/ritonavir (LR) and artesunate (AS), amodiaquine (AQ) or a fixed dose of AS/AQ in a mouse model of chloroquine-resistant Plasmodium berghei. Combination of LR with graded doses of AS or AQ resulted in a significant reduced ED50. In addition, parasites cleared completely from day 3 till day 21 post-infection in animals infected, treated with AS/AQ alone or AS/AQ with LR and all the animals survived till day 21 post-infection. In contrast, survival on day 21 in animals treated with AQ alone or AQ with LR was 20 and 60%, respectively. It appears that the protease inhibitor LR enhanced the antimalarial drugs AS and AQ.
C1 [Abiodun, Oyindamola Olajumoke; Gbimadee, Nekabari; Gbotosho, Grace Olushola] Univ Ibadan, Coll Med, Dept Pharmacol & Therapeut, Ibadan, Nigeria.
C3 University of Ibadan
RP Abiodun, OO (corresponding author), Univ Ibadan, Coll Med, Dept Pharmacol & Therapeut, Ibadan, Nigeria.
EM oyinoduola@yahoo.co.uk
RI Abiodun, oyindamola/ACZ-4477-2022
OI Abiodun, Oyindamola, Olajumoke/0000-0002-6629-3016
FU Multilateral Initiative for Malaria in Africa (MIM/TDR) [A20239,
   A20244]; Wellcome Trust African Institutions Initiative Grant; Institute
   for Infectious Diseases of Poverty
FX This work was partially supported by grants from the Multilateral
   Initiative for Malaria in Africa (MIM/TDR projects ID A20239 and
   A20244), The Wellcome Trust African Institutions Initiative Grant;
   Institute for Infectious Diseases of Poverty.
CR Abiodun OO, 2015, J CHEMOTHERAPY, V27, P25, DOI 10.1179/1973947813Y.0000000158
   Achan J, 2012, NEW ENGL J MED, V367, P2110, DOI 10.1056/NEJMoa1200501
   ASAWAMAHASAKDA W, 1994, ANTIMICROB AGENTS CH, V38, P1854, DOI 10.1128/AAC.38.8.1854
   Dixit V, 2007, DRUG METAB DISPOS, V35, P1853, DOI 10.1124/dmd.107.016089
   Fehintola FA, 2012, AIDS RES TREAT, V2012, DOI 10.1155/2012/703604
   Fidock DA, 2004, NAT REV DRUG DISCOV, V3, P509, DOI 10.1038/nrd1416
   German P, 2007, CLIN INFECT DIS, V44, P889, DOI 10.1086/511882
   German P, 2009, JAIDS-J ACQ IMM DEF, V51, P424, DOI 10.1097/QAI.0b013e3181acb4ff
   Gill JP, 2007, PHARMACOGENOMICS, V8, P187, DOI 10.2217/14622416.8.2.187
   Hamers RL, 2013, CURR OPIN HIV AIDS, V8, P19, DOI 10.1097/COH.0b013e32835b7f94
   HATTON CSR, 1986, LANCET, V1, P411
   He ZX, 2008, ANTIMICROB AGENTS CH, V52, P2653, DOI 10.1128/AAC.01329-07
   Khoo S, 2005, AIDS, V19, P995, DOI 10.1097/01.aids.0000174445.40379.e0
   Li XF, 2011, PARASITOL RES, V109, P1519, DOI 10.1007/s00436-011-2427-z
   Mishra LC, 2010, AM J TROP MED HYG, V82, P148, DOI 10.4269/ajtmh.2010.09-0427
   Morris CA, 2012, AM J TROP MED HYG, V86, P489, DOI 10.4269/ajtmh.2012.11-0558
   Morris CA, 2011, MALARIA J, V10, DOI 10.1186/1475-2875-10-114
   Mungthin M, 1998, ANTIMICROB AGENTS CH, V42, P2973, DOI 10.1128/AAC.42.11.2973
   NEFTEL KA, 1986, BMJ-BRIT MED J, V292, P721, DOI 10.1136/bmj.292.6522.721
   PETERS W, 1965, EXP PARASITOL, V17, P80, DOI 10.1016/0014-4894(65)90012-3
   Semenov A, 1998, ANTIMICROB AGENTS CH, V42, P2254, DOI 10.1128/AAC.42.9.2254
   Sharma V, 2005, MINI-REV MED CHEM, V5, P337, DOI 10.2174/1389557053544029
   Skinner-Adams TS, 2007, ANTIMICROB AGENTS CH, V51, P759, DOI 10.1128/AAC.00840-06
   Svärd J, 2010, JAIDS-J ACQ IMM DEF, V55, P536, DOI 10.1097/QAI.0b013e3181f52f0c
   Tilley L, 2011, RSC DRUG DISCOV, V14, P33, DOI 10.1039/9781849733496-00033
NR 25
TC 2
Z9 3
U1 0
U2 2
PU TAYLOR & FRANCIS LTD
PI ABINGDON
PA 2-4 PARK SQUARE, MILTON PARK, ABINGDON OR14 4RN, OXON, ENGLAND
SN 1120-009X
EI 1973-9478
J9 J CHEMOTHERAPY
JI J. Chemother.
PY 2016
VL 28
IS 6
BP 482
EP 486
DI 10.1080/1120009X.2016.1139770
PG 5
WC Oncology; Infectious Diseases; Pathology; Pharmacology & Pharmacy
WE Science Citation Index Expanded (SCI-EXPANDED)
SC Oncology; Infectious Diseases; Pathology; Pharmacology & Pharmacy
GA EJ0XM
UT WOS:000392934300005
PM 26900802
DA 2025-02-04
ER

PT J
AU Mthembu, Z
   Mogaka, JJO
   Chimbari, MJ
AF Mthembu, Zinhle
   Mogaka, John J. O.
   Chimbari, Moses J.
TI Community engagement processes in low- and middle-income countries
   health research settings: a systematic review of the literature
SO BMC HEALTH SERVICES RESEARCH
LA English
DT Review
DE Community engagement; Participation; Empowerment; Research settings;
   Low-and middle-income countries
ID CARE; PARTICIPATION; INTERVENTION; EMPOWERMENT; STRATEGIES; EDUCATION;
   POLICY
AB BackgroundCommunity Engagement is an important ethical imperative in research. Although substantial research emphasizes its real value and strategic importance, much of the available literature focuses primarily on the success of community participation, with little emphasis given to specific community engagement processes, mechanisms and strategies in relation to intended outcomes in research environments. The systematic literature review's objective was to explore the nature of community engagement processes, strategies and approaches in health research settings in low- and middle-income countries.MethodsThe systematic literature review design was informed by the Preferred Reporting Items for Systematic Reviews and Meta-Analyses guidelines. We searched for peer-reviewed, English-language literature published between January 2011 and December 2021 through three databases on the internet (PubMed, Web of Science and Google Scholar). The terms "community engagement," "community involvement," "participation," "research settings," and "low- and middle-income countries" were merged in the search.ResultsThe majority of publications [8/10] were led by authors from low- and middle-income countries, with many of them, [9/10] failing to continuously include important aspects of study quality. Even though consultation and information sessions were less participatory, articles were most likely to describe community engagement in these types of events. The articles covered a wide range of health issues, but the majority were concerned with infectious diseases such as malaria, human immunodeficiency virus, and tuberculosis, followed by studies on the environment and broader health factors. Articles were largely under-theorized.ConclusionsDespite the lack of theoretical underpinnings for various community engagement processes, strategies and approaches, community engagement in research settings was variable. Future studies should go deeper into community engagement theory, acknowledge the power dynamics underpin community engagement, and be more practical about the extent to which communities may participate.
C1 [Mthembu, Zinhle; Mogaka, John J. O.; Chimbari, Moses J.] Univ KwaZulu Natal, Coll Hlth Sci, Howard Coll, Sch Nursing & Publ Hlth, 269 Mazisi Kunene Rd, ZA-4041 Durban, South Africa.
   [Mthembu, Zinhle] Univ Zululand, Fac Humanities & Social Sci Anthropol & Dev Studie, 1 Main Rd, ZA-3886 Vulindlela, South Africa.
   [Chimbari, Moses J.] Great Zimbabwe Univ, POB 1234, Masvingo, Zimbabwe.
C3 University of Kwazulu Natal; University of Zululand
RP Mthembu, Z (corresponding author), Univ KwaZulu Natal, Coll Hlth Sci, Howard Coll, Sch Nursing & Publ Hlth, 269 Mazisi Kunene Rd, ZA-4041 Durban, South Africa.; Mthembu, Z (corresponding author), Univ Zululand, Fac Humanities & Social Sci Anthropol & Dev Studie, 1 Main Rd, ZA-3886 Vulindlela, South Africa.
EM mzinhle2@gmail.com
RI Mthembu, Zinhle/KHT-4361-2024
OI Mthembu, Zinhle/0000-0002-6296-8311
CR Adhikari Bipin, 2019, Wellcome Open Res, V4, P87, DOI 10.12688/wellcomeopenres.15298.1
   Ahmed SM, 2010, AM J PUBLIC HEALTH, V100, P1380, DOI 10.2105/AJPH.2009.178137
   [Anonymous], 2018, US CONC PRINC COMM E
   [Anonymous], 2018, START COMM ENG EFF P
   Arriola-Vigo JA, 2019, INT J HEALTH POLICY, V8, P711, DOI 10.15171/ijhpm.2019.68
   Atkinson JA, 2011, MALARIA J, V10, DOI 10.1186/1475-2875-10-225
   Baltzell K, 2019, MALARIA J, V18, DOI 10.1186/s12936-019-2878-8
   Bedson J, 2021, NAT HUM BEHAV, V5, P834, DOI 10.1038/s41562-021-01136-2
   Chen J, 2016, HEALTH EDUC BEHAV, V43, P25, DOI 10.1177/1090198115579415
   Chirozva C, 2016, THESIS CHARLES STURT, P1
   Chirozva C., 2016, COMMUNITY ENGAGEMENT
   Chuah FLH, 2018, SOC SCI MED, V213, P106, DOI 10.1016/j.socscimed.2018.07.019
   Corrigan P, 2015, J HEALTH CARE POOR U, V26, P119, DOI 10.1353/hpu.2015.0018
   Dudley L, 2015, TRIALS, V16, DOI 10.1186/s13063-015-0667-4
   Eder MM, 2018, PROG COMM HLTH PARTN, V12, P145, DOI 10.1353/cpr.2018.0034
   Estacio EV, 2013, J HEALTH PSYCHOL, V18, P1056, DOI 10.1177/1359105312470126
   Farnsworth SK, 2014, J HEALTH COMMUN, V19, P67, DOI 10.1080/10810730.2014.941519
   Gaidhane A, 2020, FRONT PUBLIC HEALTH, V8, DOI 10.3389/fpubh.2020.578814
   George AS, 2015, PLOS ONE, V10, DOI 10.1371/journal.pone.0141091
   Hassan OA, 2017, PLOS NEGLECT TROP D, V11, DOI 10.1371/journal.pntd.0005383
   Irish E, 2022, J CONS HLTH INTERNET, V26, P109, DOI 10.1080/15398285.2022.2030143
   Jao I, 2015, PLOS ONE, V10, DOI 10.1371/journal.pone.0135545
   Jao I, 2015, J EMPIR RES HUM RES, V10, P264, DOI 10.1177/1556264615592385
   Lan CW, 2017, BMC PREGNANCY CHILDB, V17, DOI 10.1186/s12884-017-1492-4
   Lencucha R, 2022, BMJ GLOB HEALTH, V7, DOI 10.1136/bmjgh-2022-009067
   Lippman SA, 2017, IMPLEMENT SCI, V12, DOI 10.1186/s13012-016-0541-0
   Lippman SA, 2017, JAIDS-J ACQ IMM DEF, V74, pS44, DOI 10.1097/qai.0000000000001207
   Long HA., 2020, Research Methods in Medicine Health Sciences, V1, P31, DOI [10.1177/263208432094755, DOI 10.1177/2632084320947559, 10.1177/2632084320947559]
   Lucas PJ, 2007, BMC MED RES METHODOL, V7, DOI 10.1186/1471-2288-7-4
   Luger TM, 2020, MILBANK Q, V98, P493, DOI 10.1111/1468-0009.12458
   MacQueen KM, 2001, AM J PUBLIC HEALTH, V91, P1929, DOI 10.2105/AJPH.91.12.1929
   Marston C, 2016, B WORLD HEALTH ORGAN, V94, P376, DOI 10.2471/BLT.15.168492
   Marston C, 2013, PLOS ONE, V8, DOI 10.1371/journal.pone.0055012
   Matthews AK, 2018, J CLIN TRANSL SCI, V2, P66, DOI 10.1017/cts.2018.14
   McCloskey DJ, COMMUNITY Engagem, VSecond, P197
   Nimdet K, 2015, PLOS ONE, V10, DOI 10.1371/journal.pone.0122760
   Nutbeam D, 2000, HEALTH PROMOT INT, V15, P259, DOI 10.1093/heapro/15.3.259
   Organization WH., 1997, 20 STEPS DEV HLTH CI
   Patrick D., 1995, Society and Health, P46
   Porritt K, 2014, AM J NURS, V114, P47, DOI 10.1097/01.NAJ.0000450430.97383.64
   Preston R, 2010, AUST J PRIM HEALTH, V16, P4, DOI 10.1071/PY09053
   R X, 2016, PHYS THER, V96
   Salimi Y, 2012, INT J PREVENTIVE MED, V3, P386
NR 43
TC 5
Z9 5
U1 0
U2 2
PU BMC
PI LONDON
PA CAMPUS, 4 CRINAN ST, LONDON N1 9XW, ENGLAND
EI 1472-6963
J9 BMC HEALTH SERV RES
JI BMC Health Serv. Res.
PD MAY 8
PY 2023
VL 23
IS 1
AR 457
DI 10.1186/s12913-023-09466-9
PG 15
WC Health Care Sciences & Services
WE Science Citation Index Expanded (SCI-EXPANDED)
SC Health Care Sciences & Services
GA F7FJ1
UT WOS:000983960400006
PM 37158864
OA gold, Green Published, Green Submitted
DA 2025-02-04
ER

PT J
AU Akoolo, L
   Rocha, SC
   Parveen, N
AF Akoolo, Lavoisier
   Rocha, Sandra C.
   Parveen, Nikhat
TI Protozoan co-infections and parasite influence on the efficacy of
   vaccines against bacterial and viral pathogens
SO FRONTIERS IN MICROBIOLOGY
LA English
DT Review
DE protozoa; bacterial infection; co-infection; immune response; vaccine
   efficacy
ID HUMAN-IMMUNODEFICIENCY-VIRUS; CELL-MEDIATED-IMMUNITY;
   PLASMODIUM-FALCIPARUM; TOXOPLASMA-GONDII; ANTIBODY-RESPONSE;
   TRYPANOSOMA-CONGOLENSE; TRICHOMONAS-VAGINALIS; T-CELLS;
   INTERLEUKIN-2-RECEPTOR EXPRESSION; MYCOBACTERIUM-TUBERCULOSIS
AB A wide range of protozoan pathogens either transmitted by vectors (Plasmodium, Babesia, Leishmania and Trypanosoma), by contaminated food or water (Entamoeba and Giardia), or by sexual contact (Trichomonas) invade various organs in the body and cause prominent human diseases, such as malaria, babesiosis, leishmaniasis, trypanosomiasis, diarrhea, and trichomoniasis. Humans are frequently exposed to multiple pathogens simultaneously, or sequentially in the high-incidence regions to result in co-infections. Consequently, synergistic or antagonistic pathogenic effects could occur between microbes that also influences overall host responses and severity of diseases. The co-infecting organisms can also follow independent trajectory. In either case, co-infections change host and pathogen metabolic microenvironments, compromise the host immune status, and affect microbial pathogenicity to influence tissue colonization. Immunomodulation by protozoa often adversely affects cellular and humoral immune responses against co-infecting bacterial pathogens and promotes bacterial persistence, and result in more severe disease symptoms. Although co-infections by protozoa and viruses also occur in humans, extensive studies are not yet conducted probably because of limited animal model systems available that can be used for both groups of pathogens. Immunosuppressive effects of protozoan infections can also attenuate vaccines efficacy, weaken immunological memory development, and thus attenuate protection against co-infecting pathogens. Due to increasing occurrence of parasitic infections, roles of acute to chronic protozoan infection on immunological changes need extensive investigations to improve understanding of the mechanistic details of specific immune responses alteration. In fact, this phenomenon should be seriously considered as one cause of breakthrough infections after vaccination against both bacterial and viral pathogens, and for the emergence of drug-resistant bacterial strains. Such studies would facilitate development and implementation of effective vaccination and treatment regimens to prevent or significantly reduce breakthrough infections.
C1 [Akoolo, Lavoisier] Univ Virginia, Sch Med, Biorepository & Tissue Res Facil, Charlottesville, VA USA.
   [Rocha, Sandra C.; Parveen, Nikhat] Rutgers New Jersey Med Sch, Dept Microbiol Biochem & Mol Genet, Newark, NJ 07103 USA.
C3 University of Virginia; Rutgers University System; Rutgers University
   New Brunswick; Rutgers University Biomedical & Health Sciences
RP Parveen, N (corresponding author), Rutgers New Jersey Med Sch, Dept Microbiol Biochem & Mol Genet, Newark, NJ 07103 USA.
EM Parveeni@njms.rutgers.edu
OI Akoolo, Lavoisier/0000-0002-3770-3338
FU National Institutes of Health;  [R01AI137425]; National Institute of
   Allergy and Infectious Diseases [R01AI137425] Funding Source: NIH
   RePORTER
FX Funding This work was supported by the National Institutes of Health
   (R01AI137425) grant to NP.
CR Abbate JL, 2020, EMERG INFECT DIS, V26, P229, DOI 10.3201/eid2602.181120
   Achan J, 2022, LANCET MICROBE, V3, pE62, DOI 10.1016/S2666-5247(21)00240-8
   Agrawal B, 2019, FRONT IMMUNOL, V10, DOI 10.3389/fimmu.2019.02631
   Agrawal SR, 2014, J GLOB INFECT DIS, V6, P178, DOI 10.4103/0974-777X.145248
   Ahmadpour E, 2020, PARASITE, V27, DOI 10.1051/parasite/2020025
   Akelew Y, 2022, IMMUN INFLAMM DIS, V10, DOI 10.1002/iid3.573
   Alberca RW, 2020, AM J TROP MED HYG, V103, P2353, DOI 10.4269/ajtmh.20-1185
   Alemu A, 2013, PARASITE VECTOR, V6, DOI 10.1186/1756-3305-6-18
   Alemu G, 2018, ETHIOP J HEALTH SCI, V28, P147, DOI 10.4314/ejhs.v28i2.6
   Alsammani MA, 2012, J OBSTET GYNAECOL RE, V38, P1024, DOI 10.1111/j.1447-0756.2011.01817.x
   Alvarez-Larrotta C, 2019, CLIN EXP IMMUNOL, V195, P96, DOI 10.1111/cei.13213
   Aminu M., 2021, J INFECT DIS EPIDEMI, V7, P189, DOI [10.23937/2474-3658/1510189, DOI 10.23937/2474-3658/1510189]
   Anastos K, 2010, PLOS ONE, V5, DOI 10.1371/journal.pone.0013525
   Andrade BB, 2011, PLOS ONE, V6, DOI 10.1371/journal.pone.0019841
   Anjorin Abdul Azeez Adeyemi, 2020, Infez Med, V28, P407
   Anyanwu MU, 2021, BMC INFECT DIS, V21, DOI 10.1186/s12879-021-06701-8
   Apiwattanakul N, 2014, VACCINE, V32, P5405, DOI 10.1016/j.vaccine.2014.07.107
   Ayoade FA, 2022, STATPEARLS
   Ayouba A, 2008, AIDS, V22, P785, DOI 10.1097/QAD.0b013e3282f560ee
   Azizieh F, 2018, AM J REPROD IMMUNOL, V79, DOI 10.1111/aji.12818
   BALA S, 1994, J EUKARYOT MICROBIOL, V41, pS7
   Baluku JB, 2019, J TROP MED-US, V2019, DOI 10.1155/2019/3741294
   Banga S, 2015, PLOS ONE, V10, DOI 10.1371/journal.pone.0125090
   Bartelt LA, 2017, PLOS PATHOG, V13, DOI 10.1371/journal.ppat.1006471
   Barthold S.W., 2010, BORRELIA MOL BIOL HO, P359
   Basavaraju Anuradha, 2016, Trop Parasitol, V6, P129
   BECK HP, 1995, INFECT IMMUN, V63, P596, DOI 10.1128/IAI.63.2.596-600.1995
   BENACH JL, 1985, J INFECT DIS, V152, P473, DOI 10.1093/infdis/152.3.473
   Birger RB, 2015, TRENDS MICROBIOL, V23, P537, DOI 10.1016/j.tim.2015.05.002
   Blank J, 2016, FRONT MICROBIOL, V7, DOI 10.3389/fmicb.2016.00152
   Boonyarangka P, 2022, TROP MED INFECT DIS, V7, DOI 10.3390/tropicalmed7080145
   Borad A, 2010, FUTURE MICROBIOL, V5, P507, DOI [10.2217/fmb.09.128, 10.2217/FMB.09.128]
   Boutlis CS, 2006, TRENDS PARASITOL, V22, P371, DOI 10.1016/j.pt.2006.06.002
   Bradbury RS, 2020, NAT REV IMMUNOL, V20, P342, DOI 10.1038/s41577-020-0330-5
   BRETSCHER PA, 1992, IMMUNOL CELL BIOL, V70, P343, DOI 10.1038/icb.1992.44
   Bretscher PA, 2001, CELL MOL LIFE SCI, V58, P1879, DOI 10.1007/PL00000824
   Bronowski C, 2014, FEMS MICROBIOL LETT, V356, P8, DOI 10.1111/1574-6968.12488
   BROWN AE, 1992, J INFECT DIS, V166, P1465, DOI 10.1093/infdis/166.6.1465
   Brown J, 2014, VACCINE, V32, P611, DOI 10.1016/j.vaccine.2013.11.061
   Chen XM, 2002, SEMIN LIVER DIS, V22, P277, DOI 10.1055/s-2002-34505
   Chukwuanukwu RC, 2017, CLIN EXP IMMUNOL, V187, P259, DOI 10.1111/cei.12861
   CLARK IA, 1977, INFECT IMMUN, V17, P430, DOI 10.1128/IAI.17.2.430-438.1977
   CLARK IA, 1976, NATURE, V259, P309, DOI 10.1038/259309a0
   Coban C, 2005, J EXP MED, V201, P19, DOI 10.1084/jem.20041836
   Colombatti R, 2011, BMC INFECT DIS, V11, DOI 10.1186/1471-2334-11-57
   Conner M, 2019, ACG CASE REP J, V6, DOI 10.14309/crj.0000000000000225
   Costa-Madeira JC, 2022, FRONT IMMUNOL, V13, DOI 10.3389/fimmu.2022.835711
   Cox FEG, 2001, PARASITOLOGY, V122, pS23, DOI 10.1017/S003118200001698X
   Cu-Uvin S, 2002, CLIN INFECT DIS, V34, P1406, DOI 10.1086/340264
   Cunnington AJ, 2012, J IMMUNOL, V189, P5336, DOI 10.4049/jimmunol.1201028
   Cunnington AJ, 2012, NAT MED, V18, P120, DOI 10.1038/nm.2601
   Cunnington AJ, 2010, EXPERT REV VACCINES, V9, P409, DOI 10.1586/ERV.10.16
   Da Cunha S, 1994, Acta Med Port, V7 Suppl 1, pS61
   Da'dara AA, 2010, VACCINE, V28, P1310, DOI 10.1016/j.vaccine.2009.11.019
   Davis A, 2016, SEX TRANSM DIS, V43, P617, DOI 10.1097/OLQ.0000000000000503
   Delanghe JR, 2020, CLIN CHIM ACTA, V505, P192, DOI 10.1016/j.cca.2020.03.031
   Denoncourt AM, 2014, FRONT MICROBIOL, V5, DOI 10.3389/fmicb.2014.00240
   Dietz V, 1997, B WORLD HEALTH ORGAN, V75, P81
   Diro E, 2014, PLOS NEGLECT TROP D, V8, DOI 10.1371/journal.pntd.0002869
   Diuk-Wasser MA, 2016, TRENDS PARASITOL, V32, P30, DOI 10.1016/j.pt.2015.09.008
   Djokic V, 2021, FRONT CELL INFECT MI, V11, DOI 10.3389/fcimb.2021.685239
   Djokic V, 2019, FRONT MICROBIOL, V10, DOI 10.3389/fmicb.2019.01596
   Doolan DL, 2009, CLIN MICROBIOL REV, V22, P13, DOI 10.1128/CMR.00025-08
   Dunn JM, 2014, PLOS ONE, V9, DOI 10.1371/journal.pone.0115494
   Elias D, 2008, VACCINE, V26, P3897, DOI 10.1016/j.vaccine.2008.04.083
   Elliott AM, 2010, VACCINE, V29, P247, DOI 10.1016/j.vaccine.2010.10.047
   Fairlie-Clarke KJ, 2013, INFECT GENET EVOL, V20, P270, DOI 10.1016/j.meegid.2013.09.013
   Feldman S, 2001, CLIN IMMUNOL, V101, P201, DOI 10.1006/clim.2001.5111
   Fernández-López LA, 2019, INFECT IMMUN, V87, DOI 10.1128/IAI.00279-19
   Fiori PL, 2013, SEX TRANSM INFECT, V89, P449, DOI 10.1136/sextrans-2012-051006
   Fonte L, 2020, FRONT IMMUNOL, V11, DOI 10.3389/fimmu.2020.574910
   Fregonesi BM, 2015, REV SOC BRAS MED TRO, V48, P753, DOI 10.1590/0037-8682-0119-2015
   Froebel K, 2004, PARASITE IMMUNOL, V26, P213, DOI 10.1111/j.0141-9838.2004.00701.x
   Garly ML, 2003, VACCINE, V21, P2782, DOI 10.1016/S0264-410X(03)00181-6
   Gigley JP, 2012, TRENDS PARASITOL, V28, P377, DOI 10.1016/j.pt.2012.07.001
   GILLES HM, 1983, T ROY SOC TROP MED H, V77, P24, DOI 10.1016/0035-9203(83)90005-6
   Gluchowska K, 2021, J CLIN MED, V10, DOI 10.3390/jcm10112533
   Gozzelino R, 2010, ANNU REV PHARMACOL, V50, P323, DOI 10.1146/annurev.pharmtox.010909.105600
   GREENWOOD BM, 1972, LANCET, V1, P169
   Guha R, 2021, PLOS PATHOG, V17, DOI 10.1371/journal.ppat.1009430
   Gupta G, 2013, ADV APPL MICROBIOL, V82, P155, DOI 10.1016/B978-0-12-407679-2.00005-3
   Gutman JR, 2020, AM J TROP MED HYG, V103, P572, DOI 10.4269/ajtmh.20-0516
   Hailu Ambachew Woreta, 2015, Int J Pharma Sci, V5, P1092
   Hansen DS, 2007, CURR OPIN IMMUNOL, V19, P416, DOI 10.1016/j.coi.2007.07.011
   Harding CL, 2020, FRONT CELL INFECT MI, V10, DOI 10.3389/fcimb.2020.00328
   Helegbe GK, 2018, CAN J INFECT DIS MED, V2018, DOI 10.1155/2018/5610981
   Holland WG, 2003, VET PARASITOL, V111, P115, DOI 10.1016/S0304-4017(02)00363-1
   Hsieh SM, 2007, JAIDS-J ACQ IMM DEF, V44, P6, DOI 10.1097/01.qai.0000242457.43392.61
   Hung CC, 2005, ARCH INTERN MED, V165, P409, DOI 10.1001/archinte.165.4.409
   Hung CC, 2008, PLOS NEGLECT TROP D, V2, DOI 10.1371/journal.pntd.0000175
   Hung CC, 2012, LANCET INFECT DIS, V12, P729, DOI 10.1016/S1473-3099(12)70147-0
   Hunter PR, 2002, CLIN MICROBIOL REV, V15, P145, DOI 10.1128/CMR.15.1.145-154.2002
   Hussein MIH, 2020, MALARIA J, V19, DOI 10.1186/s12936-020-03541-w
   Hussein R, 2022, CLIN MICROBIOL INFEC, V28, DOI 10.1016/j.cmi.2022.03.028
   Ibrahim Asmaa, 2019, J Parasit Dis, V43, P198, DOI 10.1007/s12639-018-1075-y
   Ifudu O, 2001, ASAIO J, V47, P569, DOI 10.1097/00002480-200109000-00035
   Inion I, 2003, J INFECT DIS, V188, P1675, DOI 10.1086/379737
   Izzo MM, 2011, AUST VET J, V89, P167, DOI 10.1111/j.1751-0813.2011.00692.x
   Jacobs JW, 2021, BLOOD, V138, P2154, DOI 10.1182/blood.2021013947
   Irisarri-Gutiérrez MJ, 2017, ACTA TROP, V170, P197, DOI 10.1016/j.actatropica.2017.03.010
   Junaedi M., 2020, EUR J MOL CLIN MED, V7, P961
   Karp CL, 2007, CLIN INFECT DIS, V45, P1208, DOI 10.1086/522181
   Kassa D, 2006, CLIN VACCINE IMMUNOL, V13, P376, DOI 10.1128/CVI.13.3.376-379.2006
   Kaushik K, 2009, BMC INFECT DIS, V9, DOI 10.1186/1471-2334-9-179
   Kinyanjui SM, 2007, MALARIA J, V6, DOI 10.1186/1475-2875-6-82
   KLASSEN DK, 1990, AM J MED, V89, P684, DOI 10.1016/0002-9343(90)90190-O
   Kleinnijenhuis J, 2014, CLIN IMMUNOL, V155, P213, DOI 10.1016/j.clim.2014.10.005
   Knapp Kristen L., 2015, Journal of Parasitology Research, P587131, DOI 10.1155/2015/587131
   Knobler S.L., 2003, RESISTANCE PHENOMENO
   Kotepui KU, 2020, MALARIA J, V19, DOI 10.1186/s12936-020-03428-w
   Krause PJ, 1996, JAMA-J AM MED ASSOC, V275, P1657, DOI 10.1001/jama.275.21.1657
   Laufer MK, 2007, AM J TROP MED HYG, V77, P627, DOI 10.4269/ajtmh.2007.77.627
   Lejeune M, 2011, CLIN INFECT DIS, V52, P662, DOI 10.1093/cid/ciq197
   Lo YC, 2014, PLOS NEGLECT TROP D, V8, DOI 10.1371/journal.pntd.0003222
   Lowther SA, 2000, CLIN INFECT DIS, V30, P955, DOI 10.1086/313811
   Machelart A, 2017, FRONT IMMUNOL, V8, DOI 10.3389/fimmu.2017.00903
   Malhotra I, 2015, PLOS NEGLECT TROP D, V9, DOI 10.1371/journal.pntd.0003466
   Manko A, 2017, PLOS ONE, V12, DOI 10.1371/journal.pone.0178647
   Galván-Moroyoqui JM, 2008, PLOS NEGLECT TROP D, V2, DOI 10.1371/journal.pntd.0000266
   Marquez-Contreras M.E., 2018, MICROBIOL CURR RES, V2, P39, DOI [10.4066/2591-8036.18-303, DOI 10.4066/2591-8036.18-303]
   Marti H, 2017, FRONT MICROBIOL, V8, DOI 10.3389/fmicb.2017.00156
   McGREGOR IAN A., 1962, TRANS ROY SOC TROP MED AND HYG, V56, P364, DOI 10.1016/0035-9203(62)90005-6
   McKittrick ND, 2019, PLOS NEGLECT TROP D, V13, DOI 10.1371/journal.pntd.0007172
   Moens L, 2012, INFECT IMMUN, V80, P1944, DOI 10.1128/IAI.06397-11
   Mokomane M, 2018, PEDIATR INFECT DIS J, V37, pE58, DOI [10.1097/INF.0000000000001828, 10.1097/inf.0000000000001828]
   Montazeri M, 2022, ACTA PARASITOL, V67, P1172, DOI 10.1007/s11686-022-00559-9
   Montoya JG, 2004, LANCET, V363, P1965, DOI 10.1016/S0140-6736(04)16412-X
   Mooney JP, 2015, PLOS NEGLECT TROP D, V9, DOI 10.1371/journal.pntd.0004027
   Moro MH, 2002, J INFECT DIS, V186, P428, DOI 10.1086/341452
   Mtove G, 2011, MALARIA J, V10, DOI 10.1186/1475-2875-10-320
   Mueller AK, 2014, JOVE-J VIS EXP, DOI 10.3791/50829
   Murray CJL, 2014, LANCET, V384, P1005, DOI 10.1016/S0140-6736(14)60844-8
   Musaya J, 2015, MALAWI MED J, V27, P45, DOI 10.4314/mmj.v27i2.3
   MWANGI DM, 1990, TROP ANIM HEALTH PRO, V22, P95, DOI 10.1007/BF02239832
   Nahrendorf W, 2021, ELIFE, V10, DOI 10.7554/eLife.63838
   Natukunda A, 2021, BMJ OPEN, V11, DOI 10.1136/bmjopen-2020-040427
   Netea MG, 2020, NAT REV IMMUNOL, V20, P375, DOI 10.1038/s41577-020-0285-6
   Netea MG, 2011, CELL HOST MICROBE, V9, P355, DOI 10.1016/j.chom.2011.04.006
   Ng DHL, 2014, PLOS PATHOG, V10, DOI 10.1371/journal.ppat.1003843
   Nyakoe NK, 2009, MALARIA J, V8, DOI 10.1186/1475-2875-8-7
   Ojurongbe O, 2011, BRIT J BIOMED SCI, V68, P75, DOI 10.1080/09674845.2011.11730327
   Okwor I, 2013, IMMUNOL RES, V56, P163, DOI 10.1007/s12026-013-8389-8
   Olsthoorn F, 2021, PARASITE VECTOR, V14, DOI 10.1186/s13071-021-04946-5
   Onderdonk AB, 2016, CLIN MICROBIOL REV, V29, P223, DOI 10.1128/CMR.00075-15
   Osei SA, 2022, BMC INFECT DIS, V22, DOI 10.1186/s12879-022-07064-4
   Page KR, 2005, INFECT IMMUN, V73, P8369, DOI 10.1128/IAI.73.12.8369-8380.2005
   Pantaleo G, 2004, NAT MED, V10, P806, DOI 10.1038/nm0804-806
   Parra M, 2011, PLOS ONE, V6, DOI 10.1371/journal.pone.0028164
   Parveen N, 2019, PATHOGENS, V8, DOI 10.3390/pathogens8030117
   Pikoulas A, 2022, IDCASES, V27, DOI 10.1016/j.idcr.2021.e01358
   Pott H, 2013, INT J STD AIDS, V24, P70, DOI 10.1258/ijsa.2012.012189
   Praharaj I, 2019, CLIN INFECT DIS, V69, P243, DOI 10.1093/cid/ciy896
   PUKRITTAYAKAMEE S, 1994, ANTIMICROB AGENTS CH, V38, P511, DOI 10.1128/AAC.38.3.511
   Radwanska M, 2008, PLOS PATHOG, V4, DOI 10.1371/journal.ppat.1000078
   Raham TF, 2021, PUBLIC HEALTH, V194, P33, DOI 10.1016/j.puhe.2021.02.018
   Rappelli P, 1998, LANCET, V352, P1286, DOI 10.1016/S0140-6736(98)00041-5
   Rigaud T, 2010, P ROY SOC B-BIOL SCI, V277, P3693, DOI 10.1098/rspb.2010.1163
   Robert-Gangneux F, 2012, CLIN MICROBIOL REV, V25, P264, DOI 10.1128/CMR.05013-11
   Robinson TM, 2004, CELLS TISSUES ORGANS, V177, P185, DOI 10.1159/000079992
   Rodriguez C., 2020, QEIOS, DOI [10.32388/IWKQH9.2, DOI 10.32388/IWKQH9.2]
   Rogers KJ, 2020, CELL REP, V30, P4041, DOI 10.1016/j.celrep.2020.02.104
   Rogers NJ, 2000, INFECT IMMUN, V68, P3455, DOI 10.1128/IAI.68.6.3455-3462.2000
   ROOTH IB, 1992, AM J TROP MED HYG, V47, P675, DOI 10.4269/ajtmh.1992.47.675
   Rowe J, 2000, INFECT IMMUN, V68, P3873, DOI 10.1128/IAI.68.7.3873-3877.2000
   RURANGIRWA FR, 1983, PARASITE IMMUNOL, V5, P267, DOI 10.1111/j.1365-3024.1983.tb00743.x
   Schietinger A, 2014, TRENDS IMMUNOL, V35, P51, DOI 10.1016/j.it.2013.10.001
   Schmid-Hempel P, 2009, PHILOS T R SOC B, V364, P85, DOI 10.1098/rstb.2008.0157
   Schwebke JR, 2005, J INFECT DIS, V192, P2036, DOI 10.1086/498221
   Scott CP, 2004, AM J TROP MED HYG, V70, P144, DOI 10.4269/ajtmh.2004.70.144
   Selin LK, 2006, IMMUNOL REV, V211, P164, DOI 10.1111/j.0105-2896.2006.00394.x
   Sévédé D, 2019, EXCLI J, V18, P955, DOI 10.17179/excli2019-1827
   SHARPE RT, 1982, RES VET SCI, V32, P289, DOI 10.1016/S0034-5288(18)32382-8
   SILEGHEM M, 1992, EUR J IMMUNOL, V22, P767, DOI 10.1002/eji.1830220321
   SILEGHEM M, 1989, EUR J IMMUNOL, V19, P119, DOI 10.1002/eji.1830190119
   Simoes ML, 2015, PARASITE VECTOR, V8, DOI 10.1186/s13071-014-0619-y
   SIMON P, 1982, NOUV PRESSE MED, V11, P1401
   SMEDMAN L, 1986, ANN TROP PAEDIATR, V6, P149, DOI 10.1080/02724936.1986.11748428
   Sohrabi Y, 2020, CLIN TRANSL IMMUNOL, V9, DOI 10.1002/cti2.1228
   Sorvillo F, 2001, EMERG INFECT DIS, V7, P927, DOI 10.3201/eid0706.010603
   Spina CA, 1997, J CLIN INVEST, V99, P1774, DOI 10.1172/JCI119342
   Ssebambulidde K, 2020, PARASITES THEIR PROT
   Stanley SL, 2003, LANCET, V361, P1025, DOI 10.1016/S0140-6736(03)12830-9
   Stewart PE, 2020, FRONT CELL INFECT MI, V10, DOI 10.3389/fcimb.2020.00142
   Subauste CS, 2004, J INFECT DIS, V189, P61, DOI 10.1086/380510
   Swanson SJ, 2006, CLIN MICROBIOL REV, V19, P708, DOI 10.1128/CMR.00011-06
   Tabel H, 2008, IMMUNOL REV, V225, P128, DOI 10.1111/j.1600-065X.2008.00675.x
   Takem EN, 2014, MALARIA J, V13, DOI 10.1186/1475-2875-13-400
   Tamomh AG, 2021, BMC INFECT DIS, V21, DOI 10.1186/s12879-021-06047-1
   Tangie E, 2022, IMMUNOLOGY, V165, P219, DOI 10.1111/imm.13431
   U.S. Department of Health and Human Services, 2018, REP OTH TICK BORN DI
   Usen S, 2000, PEDIATR INFECT DIS J, V19, P444, DOI 10.1097/00006454-200005000-00010
   Vetter V, 2018, ANN MED, V50, P110, DOI 10.1080/07853890.2017.1407035
   Vilaplana C, 2014, PLOS ONE, V9, DOI 10.1371/journal.pone.0100830
   Wait LF, 2020, VACCINE, V38, P5582, DOI 10.1016/j.vaccine.2020.06.064
   Walk J, 2019, NAT COMMUN, V10, DOI 10.1038/s41467-019-08659-3
   WALSH JA, 1989, ANN NY ACAD SCI, V569, P1, DOI 10.1111/j.1749-6632.1989.tb27354.x
   Wang HC, 2007, INFECT IMMUN, V75, P481, DOI 10.1128/IAI.01237-06
   Wang L, 2013, J CLIN MICROBIOL, V51, P557, DOI 10.1128/JCM.02758-12
   Wang RJ, 2018, ACTA TROP, V187, P257, DOI 10.1016/j.actatropica.2018.08.018
   Wang RJ, 2011, EXP PARASITOL, V127, P42, DOI 10.1016/j.exppara.2010.06.034
   Wang ZD, 2017, LANCET HIV, V4, pE177, DOI 10.1016/S2352-3018(17)30005-X
   WELKER Y, 1993, INFECT IMMUN, V61, P1596, DOI 10.1128/IAI.61.4.1596-1598.1993
   Welsh RM, 2002, NAT REV IMMUNOL, V2, P417, DOI 10.1038/nri820
   WHO, 2021, World malaria report
   WHO, 2015, Guidelines for the Treatment of Malaria, VThird
   Wilairatana P, 2021, PLOS NEGLECT TROP D, V15, DOI 10.1371/journal.pntd.0009766
   WILLIAMSON WA, 1978, LANCET, V1, P1328
   Wolday D, 2021, ECLINICALMEDICINE, V39, DOI 10.1016/j.eclinm.2021.101054
   Woodford J, 2022, FRONT IMMUNOL, V13, DOI 10.3389/fimmu.2022.959697
   World Health Organization, 2017, World malaria report
   World Health Statistics, 2022, MON HLTH SDGS STAIN
   Wormser GP, 2019, EMERG INFECT DIS, V25, P748, DOI 10.3201/eid2504.181509
   Xiao LH, 2004, CLIN MICROBIOL REV, V17, P72, DOI 10.1128/CMR.17.1.72-97.2004
   Yang Y, 2017, AM J TROP MED HYG, V96, P595, DOI 10.4269/ajtmh.16-0732
NR 214
TC 12
Z9 12
U1 1
U2 11
PU FRONTIERS MEDIA SA
PI LAUSANNE
PA AVENUE DU TRIBUNAL FEDERAL 34, LAUSANNE, CH-1015, SWITZERLAND
EI 1664-302X
J9 FRONT MICROBIOL
JI Front. Microbiol.
PD NOV 25
PY 2022
VL 13
AR 1020029
DI 10.3389/fmicb.2022.1020029
PG 19
WC Microbiology
WE Science Citation Index Expanded (SCI-EXPANDED)
SC Microbiology
GA 6U3TR
UT WOS:000894292000001
PM 36504775
OA Green Published, gold
DA 2025-02-04
ER

PT J
AU Kumari, S
   Kumar, A
   Kapoor, S
   Saroj, U
   Verma, S
   Kumar, D
AF Kumari, Sushma
   Kumar, Abhay
   Kapoor, Siddharth
   Saroj, Usha
   Verma, Saket
   Kumar, Divakar
TI Seroprevalence of Hepatitis B Infection Among Blood Donors in a
   Tribal-Preponderant State of India: A Seven-Year Retrospective
   Observational Study
SO CUREUS JOURNAL OF MEDICAL SCIENCE
LA English
DT Article
DE viral hepatitis; hepatitis; hbv; tti; blood safety; transfusion
   transmitted infection; hepatitis b infection
ID VIRUS INFECTION; C VIRUS
AB Background Blood transfusion is an essential and lifesaving procedure for many acute and chronic diseases. Though saving millions of lives, it carries the risk of transfusion of transfusion-transmitted infections (TTIs), including hepatitis B. Detection of this infection prior to transfusion saves potentially vulnerable patients from an additional burden and prevents the further spread of disease. Aim and objectives Our present study aimed to determine the seroprevalence of hepatitis B virus (HBV) in blood donors at the Rajendra Institute of Medical Sciences (RIMS) in Jharkhand, a tribal-preponderant state of India. Materials and methods After obtaining approval from the institutional ethics committee, a retrospective observational study was conducted among the eligible blood donors visiting RIMS from April 2016 to March 2023. A total of 195,507 subjects were included in the study. All blood donation samples collected in ethylenediaminetetraacetic acid (EDTA) vials were tested for five TTIs: human immunodeficiency virus 1 and 2, HBV, hepatitis C virus (HCV), malaria and syphilis. HBV testing was conducted via chemiluminescence technique to check f or the presence of hepatitis B surface antigen (HBsAg) in plasma. Results Among the study sample of 195,507 donors, the prevalence of HBsAg positivity was 0.87%. Among all the TTIs, more than 50% (51.93%) were HBsAg positive. The positivity percentage was higher in male donors and HBsAg positivity rose with an increase in replacement donors. Conclusions HBV is a major health concern in developing countries such as India due to its high endemicity. Therefore, early detection of HBV carriers in the blood donor population helps in curbing the spread of further infection and it also helps policymakers to develop different health programs to reduce further incidence of the infection in the general population.
C1 [Kumari, Sushma; Saroj, Usha] Rajendra Inst Med Sci, Blood Bank, Ranchi, India.
   [Kumar, Abhay; Kapoor, Siddharth] Rajendra Inst Med Sci, Gen Med, Ranchi, India.
   [Verma, Saket] Rajendra Inst Med Sci, Trauma Ctr, Biochem, Ranchi, India.
   [Kumar, Divakar] Rajendra Inst Med Sci, Internal Med, Ranchi, India.
RP Saroj, U (corresponding author), Rajendra Inst Med Sci, Blood Bank, Ranchi, India.
EM ushasaroj1707@gmail.com
FX We are thankful to our institution, Rajendra Institute of Medical
   Sciences (RIMS) , Ranchi. We are also grateful to the counsellor of the
   Blood Centre of RIMS, Dr Kavita Deogharia, who helped us search for data
   from records.
CR Arora D, 2010, INDIAN J PATHOL MICR, V53, P308, DOI 10.4103/0377-4929.64295
   Batham A, 2007, INDIAN PEDIATR, V44, P663
   Bhaumik Pradeep, 2015, Euroasian J Hepatogastroenterol, V5, P34, DOI 10.5005/iD-iournals-10018-1126
   Boubker S, 2019, PAN AFR MED J, V33, DOI 10.11604/pamj.2019.33.163.18688
   Dhariwal K, 2022, Int J Food Nutri Sci, V11, P157, DOI [10.5455/ijmsph.2014.181020143, DOI 10.5455/IJMSPH.2014.181020143]
   Garg S, 2001, Indian J Pathol Microbiol, V44, P409
   Giriyan SS, 2018, Int J Microbiol Res, V10, P1020, DOI [10.9735/0975-5276.10.3.1020-1023, DOI 10.9735/0975-5276.10.3.1020-1023]
   Gurwale S, 2022, J Pharm Res Int., V34, P54, DOI [10.9734/jpri/2022/v34i8B35508, DOI 10.9734/JPRI/2022/V34I8B35508]
   Jagannathan L, 2010, TRANSFUSION MED, V20, P414, DOI 10.1111/j.1365-3148.2010.01032.x
   Kaur Arunpreet, 2021, Annals of International Medical and Dental Research, V7, P1
   Kumari S, 2020, INDIAN J SEX TRANSM, V41, P22, DOI 10.4103/0253-7184.196887
   Mondal R, 2019, J Evid Based Med Healthc, V6, P252, DOI [10.18410/jebmh/2019/52, DOI 10.18410/JEBMH/2019/52]
   National Blood Transfusion Council (NBTC) -MoHFW, About us
   nvhcp.mohfw, National action plan - combating viral hepatitis in India
   Pahuja S, 2007, JPN J INFECT DIS, V60, P389
   Papadakis MA, 2023, Current Medical Diagnosis and Treatment 2023
   Patel PA, 2012, Int J Biol Med Res, P1806
   Pokhrel A, 2022, TRANSFUS APHER SCI, V61, DOI 10.1016/j.transci.2022.103442
   Ryhan R, 2023, JK Science, V25, P232
   Saini PA, 2017, J GLOB INFECT DIS, V9, P51, DOI 10.4103/0974-777X.205172
   Shah M, 2018, Natl J Integr Res Med, V7, P12
   Singh K, 2009, J INFECT DEV COUNTR, V3, P376
   Singh P, 2017, Ann Int Med Den Res, V3, P10
   Sumbu BMM, 2022, CLIN LAB, DOI 10.7754/Clin.Lab.2022.211214
   Sundaramurthy R, 2018, J INFECT DEV COUNTR, V12, P31, DOI 10.3855/jidc.9430
   Thakur Sanjay Kumar, 2023, Bioinformation, V19, P582, DOI 10.6026/97320630019582
   Tribe-specific data, 2011, District-wise share of ST population
   WHO, 2022, Nomenclature of medical devices
   World Health Organization, 2024, Hepatitis B key facts
   World Health Organization, 2024, Global Hepatitis Report 2024: Action for Access in Low-and Middle-Income Countries
NR 30
TC 0
Z9 0
U1 0
U2 0
PU SPRINGERNATURE
PI LONDON
PA CAMPUS, 4 CRINAN ST, LONDON, N1 9XW, ENGLAND
EI 2168-8184
J9 CUREUS J MED SCIENCE
JI Cureus J Med Sci
PD AUG 7
PY 2024
VL 16
IS 8
AR e66404
DI 10.7759/cureus.66404
PG 8
WC Medicine, General & Internal
WE Emerging Sources Citation Index (ESCI)
SC General & Internal Medicine
GA C3O5C
UT WOS:001288481500006
PM 39247033
OA Green Published, gold
DA 2025-02-04
ER

PT J
AU Lacor, P
AF Lacor, P.
TI INFECTIOUS DISEASES, FROM HCV TO CPE HOW SUSCEPTIBLE ARE WE?
SO ACTA CLINICA BELGICA
LA English
DT Article
ID GENOME-WIDE ASSOCIATION; PLASMODIUM-FALCIPARUM MALARIA; PYOGENIC
   BACTERIAL-INFECTIONS; HELICOBACTER-PYLORI INFECTION; HERPES-SIMPLEX
   ENCEPHALITIS; HIV-1 INFECTION; MENINGOCOCCAL DISEASE; GENETIC-VARIATION;
   HEPATITIS-C; ENVIRONMENTAL-INFLUENCES
AB Infectious diseases remain a leading cause of morbidity and mortality. Still, there is substantial variation in the individual outcome when humans are exposed to potentially pathogenic micro-organisms. At least, one of the factors involved in the individual susceptibility to infections, is the genetic diversity of the host's immune response. This article gives a concise overview of the actual knowledge on the genetic mechanisms underlying human susceptibility to infectious diseases and the methods that are used to investigate it.
C1 [Lacor, P.] UZ Brussel, Dept Internal Med, Brussels, Belgium.
C3 Universite Libre de Bruxelles; University Hospital Brussels
EM patrick.lacor@uzbrussel.be
CR Alcaïs A, 2009, J CLIN INVEST, V119, P2506, DOI 10.1172/JCI38111
   ALLISON AC, 1954, BRIT MED J, V1, P290, DOI 10.1136/bmj.1.4857.290
   [Anonymous], AM REV TUBERC
   Bellamy R, 1998, NEW ENGL J MED, V338, P640, DOI 10.1056/NEJM199803053381002
   BOTHAMLEY GH, 1989, J INFECT DIS, V159, P549, DOI 10.1093/infdis/159.3.549
   BRAHMAJOTHI V, 1991, TUBERCLE, V72, P123, DOI 10.1016/0041-3879(91)90039-U
   Burgner D, 2006, LANCET INFECT DIS, V6, P653, DOI 10.1016/S1473-3099(06)70601-6
   Bustamante J, 2011, NAT IMMUNOL, V12, P213, DOI 10.1038/ni.1992
   Carrington M, 2008, TRENDS MICROBIOL, V16, P620, DOI 10.1016/j.tim.2008.09.002
   Casanova JL, 2007, SCIENCE, V317, P617, DOI 10.1126/science.1142963
   Casrouge A, 2006, SCIENCE, V314, P308, DOI 10.1126/science.1128346
   Chapman SJ, 2012, NAT REV GENET, V13, P175, DOI 10.1038/nrg3114
   COMSTOCK GW, 1978, AM REV RESPIR DIS, V117, P621
   Cooke GS, 2001, NAT REV GENET, V2, P967, DOI 10.1038/35103577
   Davila S, 2010, NAT GENET, V42, P772, DOI 10.1038/ng.640
   de Diego RP, 2010, IMMUNITY, V33, P400, DOI 10.1016/j.immuni.2010.08.014
   Dean M, 1996, SCIENCE, V273, P1856, DOI 10.1126/science.273.5283.1856
   DEVRIES RRP, 1976, LANCET, V2, P1328
   Fellay J, 2007, SCIENCE, V317, P944, DOI 10.1126/science.1143767
   Fellay J, 2010, PLOS PATHOG, V6, DOI 10.1371/journal.ppat.1001033
   Fellay J, 2009, PLOS GENET, V5, DOI 10.1371/journal.pgen.1000791
   Fijen CAP, 1999, CLIN INFECT DIS, V28, P98, DOI 10.1086/515075
   FLINT J, 1986, NATURE, V321, P744, DOI 10.1038/321744a0
   Flores-Villanueva PO, 2003, J IMMUNOL, V170, P1925, DOI 10.4049/jimmunol.170.4.1925
   Fry AE, 2008, HUM MOL GENET, V17, P567, DOI 10.1093/hmg/ddm331
   Gao PS, 2000, CLIN GENET, V58, P74, DOI 10.1034/j.1399-0004.2000.580113.x
   Ge DL, 2009, NATURE, V461, P399, DOI 10.1038/nature08309
   Hambleton S, 2011, NEW ENGL J MED, V365, P127, DOI 10.1056/NEJMoa1100066
   Hendel H, 1999, J IMMUNOL, V162, P6942
   Herbeck JT, 2010, J INFECT DIS, V201, P618, DOI 10.1086/649842
   HERNDON CN, 1951, AM J HUM GENET, V3, P17
   Hibberd ML, 1999, LANCET, V353, P1049, DOI 10.1016/S0140-6736(98)08350-0
   Hill AS, 2010, MANDELL DOUGLAS BENN, P49
   Hirschhorn JN, 2005, NAT REV GENET, V6, P95, DOI 10.1038/nrg1521
   Huang YX, 1996, NAT MED, V2, P1240, DOI 10.1038/nm1196-1240
   Husman AMD, 1997, ANN INTERN MED, V127, P882, DOI 10.7326/0003-4819-127-10-199711150-00004
   Jallow M, 2009, NAT GENET, V41, P657, DOI 10.1038/ng.388
   JEPSON AP, 1995, J INFECT DIS, V172, P316, DOI 10.1093/infdis/172.1.316
   Joram N, 2006, MED MALADIES INFECT, V36, P314, DOI 10.1016/j.medmal.2006.02.001
   Kamatani Y, 2009, NAT GENET, V41, P591, DOI 10.1038/ng.348
   Khor CC, 2012, TRENDS GENET, V28, P233, DOI 10.1016/j.tig.2012.02.001
   Kindberg E, 2006, AIDS, V20, P685, DOI 10.1097/01.aids.0000216368.23325.bc
   Ku CL, 2007, J EXP MED, V204, P2407, DOI 10.1084/jem.20070628
   Limou S, 2010, J INFECT DIS, V202, P908, DOI 10.1086/655782
   LIN TM, 1989, ANTICANCER RES, V9, P737
   Lindesmith L, 2003, NAT MED, V9, P548, DOI 10.1038/nm860
   MALATY HM, 1994, ANN INTERN MED, V120, P982, DOI 10.7326/0003-4819-120-12-199406150-00002
   Manolio TA, 2010, NEW ENGL J MED, V363, P166, DOI 10.1056/NEJMra0905980
   Marionneau S, 2002, GASTROENTEROLOGY, V122, P1967, DOI 10.1053/gast.2002.33661
   Marquet S, 1996, NAT GENET, V14, P181, DOI 10.1038/ng1096-181
   Martin MP, 2002, NAT GENET, V31, P429, DOI 10.1038/ng934
   Mathew S, 2006, PEDIATR INFECT DIS J, V25, P255, DOI 10.1097/01.inf.0000209215.65445.04
   MILLER LH, 1976, NEW ENGL J MED, V295, P302, DOI 10.1056/NEJM197608052950602
   Mira MT, 2003, NAT GENET, V33, P412, DOI 10.1038/ng1096
   Misch EA, 2010, MICROBIOL MOL BIOL R, V74, P589, DOI 10.1128/MMBR.00025-10
   Notarangelo L, 2006, J ALLERGY CLIN IMMUN, V117, P883, DOI 10.1016/j.jaci.2005.12.1347
   PASVOL G, 1978, NATURE, V274, P701, DOI 10.1038/274701a0
   Pereyra FP, 2010, SCIENCE, V330, P1551, DOI 10.1126/science.1195271
   Picard C, 2003, SCIENCE, V299, P2076, DOI 10.1126/science.1081902
   Picard C, 2010, MEDICINE, V89, P403, DOI 10.1097/MD.0b013e3181fd8ec3
   RANI R, 1993, TISSUE ANTIGENS, V42, P133, DOI 10.1111/j.1399-0039.1993.tb02179.x
   Rauch A, 2010, GASTROENTEROLOGY, V138, P1338, DOI 10.1053/j.gastro.2009.12.056
   Samson M, 1996, NATURE, V382, P722, DOI 10.1038/382722a0
   Siddiqui MR, 2001, NAT GENET, V27, P439, DOI 10.1038/86958
   SINGH SPN, 1983, J INFECT DIS, V148, P676, DOI 10.1093/infdis/148.4.676
   Smith MW, 1997, SCIENCE, V277, P959, DOI 10.1126/science.277.5328.959
   SORENSEN TIA, 1988, NEW ENGL J MED, V318, P727, DOI 10.1056/NEJM198803243181202
   Teare MD, 2005, LANCET, V366, P1036, DOI 10.1016/S0140-6736(05)67382-5
   Thomas DL, 2009, NATURE, V461, P798, DOI 10.1038/nature08463
   Thye T, 2003, AM J HUM GENET, V72, P448, DOI 10.1086/367714
   Thye T, 2010, NAT GENET, V42, P739, DOI 10.1038/ng.639
   TOURNAMILLE C, 1995, NAT GENET, V10, P224, DOI 10.1038/ng0695-224
   van de Vosse E, 2009, LANCET INFECT DIS, V9, P688, DOI 10.1016/S1473-3099(09)70255-5
   VIDAL SM, 1993, CELL, V73, P469, DOI 10.1016/0092-8674(93)90135-D
   von Bernuth H, 2008, SCIENCE, V321, P691, DOI 10.1126/science.1158298
   WILLCOX M, 1983, ANN TROP MED PARASIT, V77, P239, DOI 10.1080/00034983.1983.11811704
   Zhang FR, 2009, NEW ENGL J MED, V361, P2609, DOI 10.1056/NEJMoa0903753
   Zhang FR, 2011, NAT GENET, V43, P1247, DOI 10.1038/ng.973
   Zhang SY, 2008, IMMUNOL REV, V226, P29, DOI 10.1111/j.1600-065X.2008.00698.x
   Zhang SY, 2007, SCIENCE, V317, P1522, DOI 10.1126/science.1139522
NR 80
TC 0
Z9 0
U1 0
U2 2
PU TAYLOR & FRANCIS LTD
PI ABINGDON
PA 2-4 PARK SQUARE, MILTON PARK, ABINGDON OR14 4RN, OXON, ENGLAND
SN 1784-3286
EI 2295-3337
J9 ACTA CLIN BELG
JI Acta Clin. Belg.
PD NOV-DEC
PY 2013
VL 68
IS 6
BP 399
EP 405
DI 10.2143/ACB.3440
PG 7
WC Medicine, General & Internal
WE Science Citation Index Expanded (SCI-EXPANDED)
SC General & Internal Medicine
GA 301RR
UT WOS:000330550100003
PM 24635325
DA 2025-02-04
ER

PT J
AU Ruadze, E
   Todadze, K
AF Ruadze, Ekaterine
   Todadze, Khatuna
TI Retention in Georgia opioid substitution therapy program and associated
   factors
SO HARM REDUCTION JOURNAL
LA English
DT Article
DE Substance abuse; Retention rate; Opioid substitute treatment;
   Detoxification
ID BUPRENORPHINE MAINTENANCE THERAPY; DEPENDENCE; METHADONE
AB Background: Substance abuse has been considered as a growing challenge in Georgia that is closely linked with human immune deficiency virus (HIV) and hepatitis C transmission due to unsafe injection and other uncontrolled behaviors. Methadone maintenance therapy is one of the major treatment options for opioid-dependent individuals. It has proven efficacy in decreasing illegal opioid consumption and criminal behavior as well as reducing the level of HIV infection, mortality, HCV infection, and increasing social functioning.
   Methods: The data was initially extracted from the electronic database, as of October 30, 2015, for the patients undergoing methadone maintenance therapy in 2014 and 2015. We used two types of statistical analysis: binary regression and time-to-event analysis (Kaplan-Meier). For binary regression analysis, patients who initiated the treatment 12, 9, 6, and 3 months prior to October 30, 2015, respectively, were eligible for >12-, >9-, >6-, and >3-month retention analysis. We identified two types of the retention periods: (I) "the program specific retention period" (the time spent (uninterruptedly) in the Global Fund to Fight HIV/AIDS, Tuberculosis, and Malaria (GFATM) opioid substitution treatment (OST) program after the clients' last entry) and (II) "being on OST retention period" (the time spent (uninterruptedly) on OST since the clients' last entry). For time-to-event analysis, the two different endpoints were investigated: (i) dropouts and (ii) being detained.
   Results: The analysis showed that at each time point, "being on OST retention" rates are slightly higher than "program specific retention" rates. The percentages of patients retained in OST treatment after 3, 6, 9, and 12 months from the initiation of the treatment, respectively, were 89, 86, 85, and 83% and the percentages of patients retained in the GFATM program at the same time points were 88, 83, 82, and 80%. Patients older than 40 years are twice as likely to stay in the program compared to younger individuals. Gender is only associated with >9 and >12 months retention with approximately three times the odds for men compared to women. The strength of the association between hepatitis C status and "program specific" retention increases with time spent in the program as p values decrease from 0.07 for >3- and >6-month retention to 0.01 for >9- and > 12-month retention. The younger age group was more likely to get dropouts and be detained. HIV status and social status did not show statistically significant association with retention.
   Conclusions: These findings identify the need for more support for younger patients as they are more vulnerable to dropouts and detention compared to the older age group, especially during the early stage of treatment.
C1 [Ruadze, Ekaterine] Natl Ctr Dis Control & Publ Hlth, 9 Asatiani St, Tbilisi, Georgia.
   [Todadze, Khatuna] Ctr Mental Hlth & Prevent Addict, 21 Kavtaradze St, Tbilisi, Georgia.
   [Todadze, Khatuna] Tbilisi State Med Univ, Addict Dept, 7 Asatiani St, Tbilisi, Georgia.
C3 National Center for Disease Control & Public Health - Georgia; Tbilisi
   State Medical University
RP Ruadze, E (corresponding author), Natl Ctr Dis Control & Publ Hlth, 9 Asatiani St, Tbilisi, Georgia.
EM eruadze@gmail.com
FU GFATM
FX Although the authors of this manuscript work in the HIV project at the
   NCDC funded by the GFATM, no additional and/or separate funding was
   allocated for this research. The funders of HIV project had no role in
   the study design, data collection, and analysis, decision to publish, or
   preparation of the manuscript.
CR [Anonymous], 2012, BIOBEHAVIORAL SURVEI
   Dumchev K, 2012, RETENTION UKRAINIAN
   Feelemyer J, 2014, ADDICTION, V109, P20, DOI 10.1111/add.12303
   Lawrinson P, 2008, ADDICTION, V103, P1484, DOI 10.1111/j.1360-0443.2008.02249.x
   Roux P, 2009, CLIN INFECT DIS, V49, P1433, DOI 10.1086/630209
   Schaub M, 2010, INT J DRUG POLICY, V21, P229, DOI 10.1016/j.drugpo.2009.10.005
   Schaub M, 2009, EUR ADDICT RES, V15, P157, DOI 10.1159/000217586
   Shepherd A, 2014, SUBST ABUSE TREAT PR, V9, DOI 10.1186/1747-597X-9-32
   Soyka M, 2008, INT J NEUROPSYCHOPH, V11, P641, DOI 10.1017/S146114570700836X
   UNODC, 2016, WORLD DRUG REP
   Wittchen HU, 2005, INT J METH PSYCH RES, V14, P14, DOI 10.1002/mpr.14
NR 11
TC 9
Z9 10
U1 0
U2 3
PU BMC
PI LONDON
PA CAMPUS, 4 CRINAN ST, LONDON N1 9XW, ENGLAND
SN 1477-7517
J9 HARM REDUCT J
JI Harm Reduct. J.
PD DEC 8
PY 2016
VL 13
AR 35
DI 10.1186/s12954-016-0124-z
PG 9
WC Substance Abuse
WE Social Science Citation Index (SSCI)
SC Substance Abuse
GA EK6ST
UT WOS:000394055100001
PM 27931232
OA gold, Green Published
DA 2025-02-04
ER

PT J
AU Patel, H
   Suarez, S
   Shaull, L
   Edwards, J
   Altawil, Z
   Owuor, J
   Rogo, D
   Schwartz, K
   Richard, L
   Burke, TF
AF Patel, Hiren
   Suarez, Sebastian
   Shaull, Lance
   Edwards, Jeffrey
   Altawil, Zaid
   Owuor, Joseph
   Rogo, Debora
   Schwartz, Kevin
   Richard, Luate
   Burke, Thomas F.
TI PATIENT CHARACTERISTICS FROM AN EMERGENCY CARE CENTER IN RURAL WESTERN
   KENYA
SO JOURNAL OF EMERGENCY MEDICINE
LA English
DT Article
DE emergency care; Kenya; low-resource setting; electronic medical record;
   triage; chief symptoms; discharge diagnosis
AB Background: Emergency care is a neglected area of focus in many low- and middle-income countries. There is a paucity of research on types and frequencies of acute illnesses and injuries in low-resource settings. Objective: The primary objective of this study was to describe the demographic characteristics and emergency conditions of patients that presented to a new emergency care center (ECC) at Sagam Community Hospital in Luanda, Kenya. Methods: Patient demographic characteristics, modes of arrival, chief symptoms, triage priorities, self-reported human immunodeficiency virus status, tests performed, interventions, discharge diagnoses, and dispositions were collected for all patients that presented to the Sagam Community Hospital ECC. Results: Between October 1, 2016 and September 30, 2017, 14,518 patients presented to the ECC. The most common mode of arrival to Sagam Community Hospital was by foot (n = 12,605 [86.8%]). There were 8931 (61.5%) female patients and 5571 (38.4%) male patients. Of the total visits, 12,668 (87.3%) were triaged Priority III (lowest priority), 1239 (8.5%) were Priority II, and 293 (2.0%) were Priority I (highest priority). The most common chief symptoms were headache (n = 3923 [15.2%]), hotness of body or chills (n = 2877 [8.8%]), and cough (n = 1827 [5.5%]). The three most common discharge diagnoses were malaria (n = 3692 [18.9%]), acute upper respiratory infection (n = 1242 [6.3%]), and gastritis/duodenitis (n = 1210 [6.2%]). Conclusions: Although opening an ECC in rural Kenya attracted patients in need of care, access was limited primarily to those that could arrive on foot. ECCs in rural sub-Saharan Africa have the potential to provide quality care and support attainment of Sustainable Development Goals. (C) 2018 Elsevier Inc. All rights reserved.
C1 [Patel, Hiren; Suarez, Sebastian; Shaull, Lance; Edwards, Jeffrey; Altawil, Zaid; Owuor, Joseph; Schwartz, Kevin; Burke, Thomas F.] Massachusetts Gen Hosp, Dept Emergency Med, Div Global Hlth & Human Rights, 125 Nashua St,Suite 910, Boston, MA 02114 USA.
   [Patel, Hiren; Shaull, Lance; Edwards, Jeffrey; Owuor, Joseph; Rogo, Debora; Schwartz, Kevin; Richard, Luate; Burke, Thomas F.] Sagam Community Hosp, African Inst Hlth Transformat, Luanda, Kenya.
   [Patel, Hiren; Burke, Thomas F.] Harvard TH Chan Sch Publ Hlth, Boston, MA USA.
   [Altawil, Zaid] Boston Med Ctr, Boston, MA USA.
   [Burke, Thomas F.] Harvard Med Sch, Boston, MA USA.
C3 Harvard University; Harvard University Medical Affiliates; Massachusetts
   General Hospital; Harvard University; Harvard T.H. Chan School of Public
   Health; Boston Medical Center; Harvard University; Harvard Medical
   School
RP Patel, H (corresponding author), Massachusetts Gen Hosp, Dept Emergency Med, Div Global Hlth & Human Rights, 125 Nashua St,Suite 910, Boston, MA 02114 USA.
RI Suárez, Sebastián/GWC-8885-2022
OI Suarez, Sebastian/0000-0001-6339-8675; Rogo, Debora/0000-0002-2409-3243;
   Patel, Hiren/0000-0002-6215-1598
FU Ujenzi Charitable Trust
FX We would like to acknowledge the staff at Sagam Community Hospital,
   especially the head customer care representative Ms. Dorothy Ododa, the
   Head Nursing Officer Ms. Elizabeth Ogada, the head clinical officer Mr.
   Javan Imbamba, and the Founder/Director of the hospital, Prof. Khama
   Rogo. We would also like to acknowledge the residents from the
   Family-Emergency Medicine residency program at Maseno University,
   especially Dr. Charles Ochola, MBChB. The Ujenzi Charitable Trust
   financially supported the design and building of the ECC, research
   stipends and flights for authors, but had no involvement in study
   design, data analysis, interpretation of results, or manuscript
   preparation and submission.
CR Alwan A, 2011, GLOBAL STATUS REPORT ON NONCOMMUNICABLE DISEASES 2010, pVII
   [Anonymous], 2017, SIAYA COUNT INT DEV
   [Anonymous], NCD mortality and morbidity
   [Anonymous], KEN DEM HLTH SURV 20
   BRAMER G R, 1988, World Health Statistics Quarterly, V41, P32
   Bullard MJ, 2008, CAN J EMERG MED, V10, P136
   Burke Thomas F, 2014, BMJ Open, V4, pe006132, DOI 10.1136/bmjopen-2014-006132
   House DR, 2014, AFR J EMERG MED, V4, P20, DOI 10.1016/j.afjem.2013.08.069
   Mowafi H, 2013, ACAD EMERG MED, V20, P1241, DOI 10.1111/acem.12262
   Myers JG, 2017, BMJ OPEN, V7, DOI 10.1136/bmjopen-2016-014974
   Naghavi M, 2015, LANCET, V385, P117, DOI 10.1016/S0140-6736(14)61682-2
   National AIDS and STI Control Program, 2016, KEN HIV COUNT PROF 2
   Obermeyer Z, 2015, B WORLD HEALTH ORGAN, V93, P577, DOI 10.2471/BLT.14.148338
   Reynolds TA, 2012, J PUBLIC HEALTH POL, V33, pS126, DOI 10.1057/jphp.2012.41
   Wachira B, 2011, AFR J EMERG MED, V1, P160, DOI 10.1016/j.afjem.2011.10.008
NR 15
TC 1
Z9 1
U1 0
U2 2
PU ELSEVIER SCIENCE INC
PI NEW YORK
PA STE 800, 230 PARK AVE, NEW YORK, NY 10169 USA
SN 0736-4679
EI 1090-1280
J9 J EMERG MED
JI J. Emerg. Med.
PD JAN
PY 2019
VL 56
IS 1
BP 80
EP 86
DI 10.1016/j.jemermed.2018.10.019
PG 7
WC Emergency Medicine
WE Science Citation Index Expanded (SCI-EXPANDED)
SC Emergency Medicine
GA HI0WW
UT WOS:000456166400017
PM 30527618
DA 2025-02-04
ER

PT J
AU Adetokunboh, OO
   Mthombothi, ZE
   Dominic, EM
   Djomba-Njankou, S
   Pulliam, JRC
AF Adetokunboh, Olatunji O.
   Mthombothi, Zinhle E.
   Dominic, Emanuel M.
   Djomba-Njankou, Sylvie
   Pulliam, Juliet R. C.
TI African based researchers' output on models for the transmission
   dynamics of infectious diseases and public health interventions: A
   scoping review
SO PLOS ONE
LA English
DT Review
ID INCOME COUNTRIES; AUTHORSHIP; POLICY; TRENDS
AB Background Applied epidemiological models are used in predicting future trends of diseases, for the basic understanding of disease and health dynamics, and to improve the measurement of health indicators. Mapping the research outputs of epidemiological modelling studies concerned with transmission dynamics of infectious diseases and public health interventions in Africa will help to identify the areas with substantial levels of research activities, areas with gaps, and research output trends.
   Methods A scoping review of applied epidemiological models of infectious disease studies that involved first or last authors affiliated to African institutions was conducted. Eligible studies were those concerned with the transmission dynamics of infectious diseases and public health interventions. The review was consistent with the Preferred Reporting Items for Systematic Reviews and Meta-Analysis (PRISMA) extension for scoping reviews. Four electronic databases were searched for peer-reviewed publications up to the end of April 2020.
   Results Of the 5927 publications identified, 181 met the inclusion criteria. The review identified 143 publications with first authors having an African institutional affiliation (AIA), while 81 had both first and last authors with an AIA. The publication authors were found to be predominantly affiliated with institutions based in South Africa and Kenya. Furthermore, human immunodeficiency virus, malaria, tuberculosis, and Ebola virus disease were found to be the most researched infectious diseases. There has been a gradual increase in research productivity across Africa especially in the last ten years, with several collaborative efforts spread both within and beyond Africa.
   Conclusions Research productivity in applied epidemiological modelling studies of infectious diseases may have increased, but there remains an under-representation of African researchers as leading authors. The study findings indicate a need for the development of research capacity through supporting existing institutions in Africa and promoting research funding that will address local health priorities.
C1 [Adetokunboh, Olatunji O.; Mthombothi, Zinhle E.; Dominic, Emanuel M.; Djomba-Njankou, Sylvie; Pulliam, Juliet R. C.] Stellenbosch Univ, DSI NRF Ctr Excellence Epidemiol Modelling & Anal, Stellenbosch, South Africa.
   [Adetokunboh, Olatunji O.] Stellenbosch Univ, Dept Global Hlth, Div Epidemiol & Biostat, Cape Town, South Africa.
C3 Stellenbosch University; Stellenbosch University
RP Adetokunboh, OO (corresponding author), Stellenbosch Univ, DSI NRF Ctr Excellence Epidemiol Modelling & Anal, Stellenbosch, South Africa.; Adetokunboh, OO (corresponding author), Stellenbosch Univ, Dept Global Hlth, Div Epidemiol & Biostat, Cape Town, South Africa.
EM olatunji@sun.ac.za
RI Pulliam, Juliet/A-6516-2008; Adetokunboh, Olatunji/O-7224-2018
OI Pulliam, Juliet/0000-0003-3314-8223; Mthombothi,
   Zinhle/0000-0002-0078-1260; Adetokunboh, Olatunji/0000-0002-4608-3951
FU Department of Science and Innovation, South Africa; National Research
   Foundation, South Africa
FX As staff of South African Centre for Epidemiological Modelling and
   Analysis, all authors were supported by Department of Science and
   Innovation, South Africa and National Research Foundation, South Africa.
CR African Union Commission, 2015, AGENDA 20163 AFRICA
   [Anonymous], 2015, Sustainable Development Goals
   [Anonymous], 2017, Lancet
   [Anonymous], 2018, Towards a global action plan for healthy lives and well-being for all: uniting to accelerate progress towards the health-related SDGs
   [Anonymous], 2008, HEALTH RES POLICY SY, DOI DOI 10.1186/1478-4505-6-8
   Barnabé MA, 2020, SAMJ S AFR MED J, V110, P274, DOI 10.7196/SAMJ.2020.v110i4.14349
   Bellan SE, 2012, PLOS BIOL, V10, DOI 10.1371/journal.pbio.1001295
   Bhattacharya S, 2010, INDIAN J PLAST SURG, V43, P233, DOI 10.4103/0970-0358.73482
   Chersich MF, 2016, GLOBALIZATION HEALTH, V12, DOI 10.1186/s12992-016-0172-x
   Defor S, 2017, HEALTH RES POLICY SY, V15, DOI 10.1186/s12961-017-0215-7
   Di Angelantonio E, 2019, LANCET GLOB HEALTH, V7, pE1332, DOI 10.1016/S2214-109X(19)30318-3
   Dicker D, 2018, LANCET, V392, P1684, DOI 10.1016/s0140-6736(18)31891-9
   Head MG, 2017, LANCET GLOB HEALTH, V5, pE772, DOI 10.1016/S2214-109X(17)30245-0
   Hethcote HW., APPL MATH ECOLOGY
   Hethcote HW., 2013, MODELING HIV TRANSMI
   Hilborn Ray, 1997, V28
   Iyer AR, 2018, LANCET GLOB HEALTH, V6, pE142, DOI 10.1016/S2214-109X(17)30497-7
   Kirigia JM., 2007, AFR J HLTH SCI, V14, P100, DOI DOI 10.4314/AJHS.V14I3.30853
   Lages CR., 2015, INT MARKET REV
   Lessler J, 2016, AM J EPIDEMIOL, V183, P415, DOI 10.1093/aje/kww021
   Mbaye R, 2019, BMJ GLOB HEALTH, V4, DOI 10.1136/bmjgh-2019-001855
   Nachega JB, 2012, INT J EPIDEMIOL, V41, P1829, DOI 10.1093/ije/dys189
   North HortonR., 2000, LANCET, V355, P2231
   Nuyens Y, 2005, No development without research: a challenge for capacity strengthening
   Ouzzani M, 2016, SYST REV-LONDON, V5, DOI 10.1186/s13643-016-0384-4
   Rönn MM, 2017, SEX TRANSM DIS, V44, P278, DOI 10.1097/OLQ.0000000000000598
   Rottingen JA, 2013, LANCET, V382, P1286, DOI 10.1016/S0140-6736(13)61046-6
   SANAC, South Africa's national strategic plan for HIV, TB and STIs 2017-2022
   Simpkin V, 2019, BMJ GLOB HEALTH, V4, DOI 10.1136/bmjgh-2018-001047
   Sumathipala Athula, 2004, BMC Med Ethics, V5, pE5
   Tricco AC, 2018, ANN INTERN MED, V169, P467, DOI 10.7326/M18-0850
   UNAIDS, AIDSINFO EPIDEMIOLOG
   uniRank&TRADE, 2021, U AFRICA HIGHER ED A
[truncated: 3,495,772 more chars]
