# Supplementary material for: Unraveling the HIV-malaria interactions: a bibliometric analysis of global research trends and emerging insights
Source: Front Microbiol. 2025 Aug 29;16:1622769. doi: 10.3389/fmicb.2025.1622769 (PMC12426043; doi:10.3389/fmicb.2025.1622769)
Supplement: Supplementary file 1 [file Data_Sheet_1.ZIP › Supplementary Material S2 Raw data/download_3501-4000.txt]

FN Clarivate Analytics Web of Science
VR 1.0
PT J
AU Kanzok, SM
   Schirmer, RH
   Türbachova, I
   Iozef, R
   Becker, K
AF Kanzok, SM
   Schirmer, RH
   Türbachova, I
   Iozef, R
   Becker, K
TI The thioredoxin system of the malaria parasite <i>Plasmodium
   falciparum</i> -: Glutathione reduction revisited
SO JOURNAL OF BIOLOGICAL CHEMISTRY
LA English
DT Article
ID MAMMALIAN THIOREDOXIN; OXIDIZED GLUTATHIONE; ESCHERICHIA-COLI; REDOX
   REGULATION; HUMAN PLACENTA; ACTIVE-SITE; CELL; DEHYDROGENASE; MECHANISM;
   KINETICS
AB In most living cells, redox homeostasis is based both on the glutathione and the thioredoxin system. In the malaria parasite Plasmodium falciparum antioxidative proteins represent promising targets for the development of antiparasitic drugs. We cloned and expressed a thioredoxin of P. falciparum (pftrx), and we improved the stable expression of the thioredoxin reductase (PfTrxR) of the parasite by multiple silent mutagenesis. Both proteins were biochemically characterized and compared with the human host thioredoxin system. Intriguingly, the 13-kDa protein PfTrx is a better substrate for human TrxR (K-m = 2 muM, K-cat = 3300 min(-1)) than for P. falciparum TrxR (K-m = 10.4 muM, k(cat) = 3100 min(-1)). Possessing a midpoint potential of -270 mV, PfTrx was found to reduce the disease-related metabolites S-nitrosoglutathione and GSSG;. The rate constant Fz, for the reaction between reduced P. falciparum thioredoxin and GSSG was determined to be 0.039 muM(-1) min(-1) at 25 degreesC and pH 7.4. The k(2) for thioredoxins from man, Drosophila melanogaster, and Escherichia coli was similar to5 times lower. Our data suggest that GSSG reduction can be supported at a high rate by the TrxR/Trx system in glutathione reductase-deficient cells; this may be relevant for certain stages of the malarial parasite but also for cells containing high [GSSG] of other organisms like dormant forms of Neurospora, glutathione reductase-deficient yeast mutants, or CD4(+) lymphocytes of AIDS patients.
C1 Univ Wurzburg, Res Ctr Infect Dis, D-97070 Wurzburg, Germany.
   Heidelberg Univ, Ctr Biochem, D-69120 Heidelberg, Germany.
   Ctr Mol Biol, D-69120 Heidelberg, Germany.
C3 University of Wurzburg; Ruprecht Karls University Heidelberg
RP Univ Wurzburg, Res Ctr Infect Dis, Roentgenring 11, D-97070 Wurzburg, Germany.
EM becker.katja@gmx.de
CR ALTSCHUL SF, 1990, J MOL BIOL, V215, P403, DOI 10.1016/S0022-2836(05)80360-2
   [Anonymous], OXIDATIVE STRESS CAN
   Arnér ESJ, 2000, EUR J BIOCHEM, V267, P6102, DOI 10.1046/j.1432-1327.2000.01701.x
   Arner ESJ, 1999, METHOD ENZYMOL, V300, P226
   Arscott LD, 1997, P NATL ACAD SCI USA, V94, P3621, DOI 10.1073/pnas.94.8.3621
   Atamna H, 1997, EUR J BIOCHEM, V250, P670, DOI 10.1111/j.1432-1033.1997.00670.x
   AUKRUST P, 1995, BLOOD, V86, P258, DOI 10.1182/blood.V86.1.258.bloodjournal861258
   BECKER K, 1995, METHOD ENZYMOL, V251, P173, DOI 10.1016/0076-6879(95)51120-2
   Becker K, 1998, NAT STRUCT BIOL, V5, P267, DOI 10.1038/nsb0498-267
   Berggren M, 1996, ANTICANCER RES, V16, P3459
   Butler D, 1997, NATURE, V386, P535, DOI 10.1038/42306
   Chivers PT, 1997, BIOCHEMISTRY-US, V36, P4061, DOI 10.1021/bi9628580
   Clark IA, 1999, PARASITOL TODAY, V15, P458, DOI 10.1016/S0169-4758(99)01535-5
   FAHEY RC, 1975, J BACTERIOL, V121, P144, DOI 10.1128/JB.121.1.144-151.1975
   Färber PM, 1998, FEBS LETT, V422, P311, DOI 10.1016/S0014-5793(98)00031-3
   Follmann H, 1995, BIOFACTORS, V5, P147
   Gilberger TW, 2000, MOL BIOCHEM PARASIT, V107, P169, DOI 10.1016/S0166-6851(00)00188-2
   Gilbert H.F., 1990, ADV ENZYMOL RAMB, V63, P69
   Gromer S, 1998, J BIOL CHEM, V273, P20096, DOI 10.1074/jbc.273.32.20096
   Gromer S, 1999, REDOX REP, V4, P221, DOI 10.1179/135100099101534936
   HOLMGREN A, 1985, ANNU REV BIOCHEM, V54, P237, DOI 10.1146/annurev.bi.54.070185.001321
   HOLMGREN A, 1979, J BIOL CHEM, V254, P9113
   HOLMGREN A, 1995, METHOD ENZYMOL, V252, P199
   KrauthSiegel RL, 1996, EUR J BIOCHEM, V235, P345, DOI 10.1111/j.1432-1033.1996.00345.x
   Lennon BW, 1996, BIOCHEMISTRY-US, V35, P4704, DOI 10.1021/bi952521i
   Muller EGD, 1996, MOL BIOL CELL, V7, P1805, DOI 10.1091/mbc.7.11.1805
   Muller S, 1996, MOL BIOCHEM PARASIT, V80, P215, DOI 10.1016/0166-6851(96)02694-1
   Mustacich D, 2000, BIOCHEM J, V346, P1, DOI 10.1042/0264-6021:3460001
   Nakamura H, 1997, ANNU REV IMMUNOL, V15, P351, DOI 10.1146/annurev.immunol.15.1.351
   Nikitovic D, 1996, J BIOL CHEM, V271, P19180, DOI 10.1074/jbc.271.32.19180
   Pan WQ, 1999, NUCLEIC ACIDS RES, V27, P1094, DOI 10.1093/nar/27.4.1094
   POWIS G, 1994, ONCOL RES, V6, P539
   Savvides SN, 1996, J BIOL CHEM, V271, P8101, DOI 10.1074/jbc.271.14.8101
   Schirmer R. H., 1989, COENZYMES COFACTOR A, P553
   SCHIRMER RH, 1995, ANGEW CHEM INT EDIT, V34, P141, DOI 10.1002/anie.199501411
   Schneider D, 2000, SCIENCE, V288, P2376, DOI 10.1126/science.288.5475.2376
   Sun QA, 1999, J BIOL CHEM, V274, P24522, DOI 10.1074/jbc.274.35.24522
   Tamura T, 1996, P NATL ACAD SCI USA, V93, P1006, DOI 10.1073/pnas.93.3.1006
   Wang PF, 1999, BIOCHEMISTRY-US, V38, P3187, DOI 10.1021/bi982674g
   Williams C.H., 1992, CHEM BIOCH FLAVOENZY, P121
   Williams CH, 2000, EUR J BIOCHEM, V267, P6110, DOI 10.1046/j.1432-1327.2000.01702.x
   Zhong LW, 2000, P NATL ACAD SCI USA, V97, P5854, DOI 10.1073/pnas.100114897
NR 42
TC 224
Z9 239
U1 0
U2 16
PU AMER SOC BIOCHEMISTRY MOLECULAR BIOLOGY INC
PI BETHESDA
PA 9650 ROCKVILLE PIKE, BETHESDA, MD 20814-3996 USA
SN 0021-9258
EI 1083-351X
J9 J BIOL CHEM
JI J. Biol. Chem.
PD DEC 22
PY 2000
VL 275
IS 51
BP 40180
EP 40186
DI 10.1074/jbc.M007633200
PG 7
WC Biochemistry & Molecular Biology
WE Science Citation Index Expanded (SCI-EXPANDED)
SC Biochemistry & Molecular Biology
GA 386BD
UT WOS:000166039500054
PM 11013257
OA hybrid
DA 2025-02-04
ER

PT J
AU Finkelstein, JL
   Herman, HS
   Plenty, A
   Mehta, S
   Natureeba, P
   Clark, TD
   Kamya, MR
   Ruel, T
   Charlebois, ED
   Cohan, D
   Havlir, D
   Young, SL
AF Finkelstein, Julia L.
   Herman, Heather S.
   Plenty, Albert
   Mehta, Saurabh
   Natureeba, Paul
   Clark, Tamara D.
   Kamya, Moses R.
   Ruel, Theodore
   Charlebois, Edwin D.
   Cohan, Deborah
   Havlir, Diane
   Young, Sera L.
TI Anemia and Micronutrient Status during Pregnancy, and Their Associations
   with Obstetric and Infant Outcomes among HIV-Infected Ugandan Women
   Receiving Antiretroviral Therapy
SO CURRENT DEVELOPMENTS IN NUTRITION
LA English
DT Article
DE anemia; vitamin D; vitamin B-12; folate; sub-Saharan Africa; pregnant;
   postpartum; micronutrient; AIDS
ID VITAMIN-D DEFICIENCY; EXPOSED UNINFECTED CHILDREN; LOW-BIRTH-WEIGHT;
   MULTIVITAMIN SUPPLEMENTATION; TANZANIAN INFANTS; A SUPPLEMENTATION;
   IRON-DEFICIENCY; DOUBLE-BLIND; MORBIDITY; GROWTH
AB Background: Women living with HIV (WLHIV) are at higher risk of micronutrient deficiencies and adverse health outcomes. There are limited data on the burden or sequelae of micronutrient deficiencies among pregnant WLHIV receiving antiretroviral therapy (ART).
   Objectives: We aimed to examine anemia and vitamin B-12, folate, and vitamin D deficiencies, and their associations with obstetric and infant outcomes, among pregnant WLHIV initiating combination antiretroviral therapy (cART) in rural Uganda.
   Methods: This was a prospective analysis among pregnant WLHIV (12-28 weeks of gestation) in PROMOTE-Pregnant Women and Infants (PIs), a randomized trial comparing the effects of protease inhibitor (PI)-based ART with those of a non-PI-based ART on placental malaria risk. We conducted a substudy on the burden of anemia [trimester 1/3: hemoglobin (Hb) <11.0 g/dL; trimester 2: Hb <10.5 g/dL; n = 367] and micronutrient deficiencies (n = 127) in pregnant WLHIV and their associations with obstetric and infant outcomes. Hb was measured by cyanmethemoglobin, vitamin B-12 and folate were measured via electrochemiluminescence, and vitamin D was measured by ELISA. Linear and binomial regression were used to evaluate associations between micronutrient status during pregnancy and perinatal outcomes.
   Results: 26.8% women were anemic, 30.2% were vitamin B-12 insufficient (<221.0 pmol/L), 66.1% were folate insufficient (<13.5 nmol/L), and 65.4% were vitamin D insufficient (<30.0 ng/mL) at enrollment. Anemia during pregnancy was associated with a greater risk of small for gestational age (SGA) (RR: 1.88; 95% CI: 1.28, 2.77; P = 0.001); each 1-g/dL decrease in Hb was associated with greater risk of SGA (RR: 0.76; 95% CI: 0.65, 0.90; P = 0.001). Multivariate models showed that increased vitamin D concentrations predicted lower risk of infant wasting (WLZ < -2; RR: 0.94; 95% CI: 0.89, 0.99; P = 0.04). Multivariate models also indicated that maternal vitamin B-12 and folate concentrations at enrollment predicted maternal (P < 0.001) and infant (P = 0.02) concentrations postpartum.
   Conclusions: Anemia and micronutrient deficiencies are associated with a variety of adverse obstetric and infant outcomes and are an important public health concern in perinatal WLHIV on cART and their children.
C1 [Finkelstein, Julia L.; Herman, Heather S.; Mehta, Saurabh] Cornell Univ, Div Nutr Sci, Ithaca, NY 14853 USA.
   [Plenty, Albert; Charlebois, Edwin D.] Univ Calif San Francisco, Ctr AIDS Prevent Studies, San Francisco, CA 94143 USA.
   [Natureeba, Paul; Kamya, Moses R.] Infect Dis Res Collaborat, Kampala, Uganda.
   [Clark, Tamara D.; Charlebois, Edwin D.; Havlir, Diane] Univ Calif San Francisco, Dept Med, San Francisco, CA 94143 USA.
   [Kamya, Moses R.] Makerere Univ, Dept Med, Kampala, Uganda.
   [Ruel, Theodore] Univ Calif San Francisco, UCSF Benioff Childrens Hosp, Dept Pediat, Div Infect Dis, San Francisco, CA USA.
   [Cohan, Deborah] Univ Calif San Francisco, Dept Obstet & Gynecol, San Francisco, CA 94143 USA.
   [Young, Sera L.] Northwestern Univ, Dept Anthropol & Global Hlth Studies, Evanston, IL 60208 USA.
   [Young, Sera L.] Northwestern Univ, Inst Policy Res, Evanston, IL 60208 USA.
C3 Cornell University; University of California System; University of
   California San Francisco; University of California System; University of
   California San Francisco; Makerere University; University of California
   System; University of California San Francisco; University of California
   System; University of California San Francisco; Northwestern University;
   Northwestern University
RP Young, SL (corresponding author), Northwestern Univ, Dept Anthropol & Global Hlth Studies, Evanston, IL 60208 USA.; Young, SL (corresponding author), Northwestern Univ, Inst Policy Res, Evanston, IL 60208 USA.
EM sera.young@northwestern.edu
RI Finkelstein, Julia/LWJ-7505-2024; Mehta, Saurabh/L-8490-2017
OI Mehta, Saurabh/0000-0003-3788-0665; Finkelstein,
   Julia/0000-0001-9512-5559
FU US President's Emergency Plan for AIDS Relief; NIH [P01HD059454]; NIH
   Office of AIDS Research [P01HD059454, K01MH098902]; National Institute
   of Allergy and Infectious Diseases [P30MH062246] Funding Source: NIH
   RePORTER; National Institute of Mental Health [P30MH062246] Funding
   Source: NIH RePORTER
FX Supported by the US President's Emergency Plan for AIDS Relief (to DH),
   NIH grant P01HD059454 (to DH), and NIH Office of AIDS Research
   supplemental funding to grants P01HD059454 (to DH) and K01MH098902 (to
   SLY).
CR Afran L, 2014, CLIN EXP IMMUNOL, V176, P11, DOI 10.1111/cei.12251
   Allavena C, 2012, J ANTIMICROB CHEMOTH, V67, P2222, DOI 10.1093/jac/dks176
   [Anonymous], 2007, WHO case definitions of HIV for surveillance and revised clinical staging and immunological classification of HIV-related disease in adults and children
   Bailey LB, 2015, J NUTR, V145, P1636, DOI 10.3945/jn.114.206599
   Bora R, 2014, J MATERN-FETAL NEO M, V27, P887, DOI 10.3109/14767058.2013.845161
   Breymann C, 2015, SEMIN HEMATOL, V52, P339, DOI 10.1053/j.seminhematol.2015.07.003
   Castetbon K, 1999, J TROP PEDIATRICS, V45, P152, DOI 10.1093/tropej/45.3.152
   Cohan D, 2015, AIDS, V29, P183, DOI 10.1097/QAD.0000000000000531
   COUTSOUDIS A, 1995, AM J PUBLIC HEALTH, V85, P1076, DOI 10.2105/AJPH.85.8_Pt_1.1076
   de Onis M, 2003, INT J EPIDEMIOL, V32, P518, DOI 10.1093/ije/dyg099
   Deluca HF, 2001, FASEB J, V15, P2579, DOI 10.1096/fj.01-0433rev
   Duggan C, 2012, AM J CLIN NUTR, V96, P1437, DOI 10.3945/ajcn.112.044263
   DURRLEMAN S, 1989, STAT MED, V8, P551, DOI 10.1002/sim.4780080504
   Eckard AR, 2013, AIDS RES HUM RETROV, V29, P1224, DOI [10.1089/aid.2012.0384, 10.1089/AID.2012.0384]
   Esiru G., 2010, NEW NATL GUIDELINES
   Evans C, 2021, CLIN INFECT DIS, V72, P586, DOI 10.1093/cid/ciaa076
   Evans Ceri, 2016, Lancet Infect Dis, V16, pe92, DOI 10.1016/S1473-3099(16)00055-4
   Familiar I, 2018, JAIDS-J ACQ IMM DEF, V77, P235, DOI [10.1097/QAI.0000000000001599, 10.1097/qai.0000000000001599]
   Fawzi WW, 2007, AM J CLIN NUTR, V85, P1335, DOI 10.1093/ajcn/85.5.1335
   Finkelstein J L., 2018, Nutr HIV, P275
   Finkelstein JL, COCHRANE DATABASE SY
   Finkelstein JL, 2018, NUTR HIV EPIDEMIOLOG, P207
   Finkelstein JL, 2019, NUTRIENTS, V11, DOI 10.3390/nu11020397
   Finkelstein JL, 2015, ADV NUTR, V6, P552, DOI 10.3945/an.115.008201
   Finkelstein JL, 2012, PUBLIC HEALTH NUTR, V15, P928, DOI 10.1017/S1368980011002369
   Finkelstein JL, 2012, PEDIATR INFECT DIS J, V31, P171, DOI 10.1097/INF.0b013e318245636b
   Govindarajulu US, 2007, STAT MED, V26, P3735, DOI 10.1002/sim.2848
   GREENLAND S, 1989, AM J PUBLIC HEALTH, V79, P340, DOI 10.2105/AJPH.79.3.340
   Haider BA, 2013, BMJ-BRIT MED J, V346, DOI 10.1136/bmj.f3443
   Holick MF, 2011, J CLIN ENDOCR METAB, V96, P1911, DOI [10.1210/jc.2011-1193, 10.1210/jc.2011-0385]
   Humphrey JH, 2006, J INFECT DIS, V193, P960
   Jacobson DL, 2017, PEDIATR INFECT DIS J, V36, P189, DOI 10.1097/INF.0000000000001387
   Jao J, 2017, AM J PERINAT, V34, P486, DOI 10.1055/s-0036-1593536
   Jwa SC, 2015, BMC PREGNANCY CHILDB, V15, DOI 10.1186/s12884-015-0516-1
   Khondakar NR, 2018, NUTR HIV EPIDEMIOLOG, P89
   Kupka R, 2013, J NUTR, V143, P722, DOI 10.3945/jn.112.170498
   Lassi ZS, 2013, COCHRANE DB SYST REV, DOI 10.1002/14651858.CD006896.pub2
   Layden AJ, 2018, NUTR HIV EPIDEMIOLOG, P27
   le Roux SM, 2020, LANCET CHILD ADOLESC, V4, P220, DOI 10.1016/S2352-4642(19)30375-X
   Liu E, 2013, J INT AIDS SOC, V16, DOI 10.7448/IAS.16.1.18022
   Luabeya KKA, 2007, PLOS ONE, V2, DOI 10.1371/journal.pone.0000541
   Manji KP, 2014, J TROP PEDIATRICS, V60, P279, DOI 10.1093/tropej/fmu011
   Mehta S, 2008, AM J CLIN NUTR, V87, P1639, DOI 10.1093/ajcn/87.6.1639
   Mehta S, 2010, PLOS ONE, V5, DOI 10.1371/journal.pone.0008770
   Mehta S, 2009, J INFECT DIS, V200, P1022, DOI 10.1086/605699
   Miettinen OS., 1985, Theoretical Epidemiology: Principles of Occurrence Research in Medicine
   Miller MF, 2006, AM J CLIN NUTR, V84, P212
   Natureeba P, 2014, J INFECT DIS, V210, P1938, DOI 10.1093/infdis/jiu346
   Olagbuji BN, 2010, ARCH GYNECOL OBSTET, V281, P991, DOI 10.1007/s00404-009-1186-x
   Olofin IO, 2014, JAIDS-J ACQ IMM DEF, V67, pS173, DOI 10.1097/QAI.0000000000000375
   Powis K, 2014, PEDIATR INFECT DIS J, V33, P1141, DOI 10.1097/INF.0000000000000428
   Rahman MM, 2016, AM J CLIN NUTR, V103, P495, DOI 10.3945/ajcn.115.107896
   Redig AJ, 2013, HEMATOL-AM SOC HEMAT, P377, DOI 10.1182/asheducation-2013.1.377
   Rogne T, 2017, AM J EPIDEMIOL, V185, P212, DOI 10.1093/aje/kww212
   Rwebembera A, 2013, J TROP PEDIATRICS, V59, P426, DOI 10.1093/tropej/fmt028
   Sanchez MA, 2007, ETHNIC DIS, V17, P374
   Siegfried N, 2012, COCHRANE DB SYST REV, DOI 10.1002/14651858.CD009755
   Sudfeld CR, 2019, JAIDS-J ACQ IMM DEF, V81, P336, DOI 10.1097/QAI.0000000000002041
   Sudfeld CR, 2017, TRIALS, V18, DOI 10.1186/s13063-017-2157-3
   Tang AM, 1997, J NUTR, V127, P345, DOI 10.1093/jn/127.2.345
   The World Health Organization, 2017, TECHN M US INT HAEM
   Tiessen R, 2017, J IMMUNOTHER CANCER, V5
   Villamor E, 2005, AM J CLIN NUTR, V82, P857, DOI 10.1093/ajcn/82.4.857
   Villamor E, 2004, J NUTR, V134, P1424, DOI 10.1093/jn/134.6.1424
   Villamor E, 2008, J INFECT DIS, V197, P1499, DOI 10.1086/587846
   Villar J, 2014, LANCET, V384, P857, DOI 10.1016/S0140-6736(14)60932-6
   Wedderburn CJ, 2019, CURR HIV-AIDS REP, V16, P501, DOI 10.1007/s11904-019-00459-0
   WorldHealthOrganization, 2019, MICR SUPPL HIV INF W
   Yetley EA, 2011, AM J CLIN NUTR, V94, p303S, DOI 10.3945/ajcn.111.013011
   Young S, 2015, AIDS BEHAV, V19, P1535, DOI 10.1007/s10461-014-0947-0
   Young S, 2012, PLOS ONE, V7, DOI 10.1371/journal.pone.0041934
   Yu E.A., 2018, NUTR HIV EPIDEMIOLOG, P153
NR 72
TC 7
Z9 9
U1 0
U2 3
PU OXFORD UNIV PRESS INC
PI CARY
PA JOURNALS DEPT, 2001 EVANS RD, CARY, NC 27513 USA
SN 2475-2991
J9 CURR DEV NUTR
JI Curr. Dev. Nutr.
PD MAY
PY 2020
VL 4
IS 5
AR nzaa075
DI 10.1093/cdn/nzaa075
PG 12
WC Nutrition & Dietetics
WE Emerging Sources Citation Index (ESCI)
SC Nutrition & Dietetics
GA NN8LI
UT WOS:000569037800006
PM 32440638
OA Green Published, gold
DA 2025-02-04
ER

PT J
AU Nguyen, MH
   Wong, G
   Gane, E
   Kao, JH
   Dusheiko, G
AF Nguyen, Mindie H.
   Wong, Grace
   Gane, Edward
   Kao, Jia-Horng
   Dusheiko, Geoffrey
TI Hepatitis B Virus: Advances in Prevention, Diagnosis, and Therapy
SO CLINICAL MICROBIOLOGY REVIEWS
LA English
DT Review
DE antiviral therapy; hepatitis B diagnosis; hepatitis B management;
   hepatitis B treatment
ID TENOFOVIR DISOPROXIL FUMARATE; HUMAN-IMMUNODEFICIENCY-VIRUS; LIVER
   STIFFNESS MEASUREMENT; ACTING ANTIVIRAL THERAPY;
   HEPATOCELLULAR-CARCINOMA RISK; NUCLEOS(T)IDE ANALOG THERAPY;
   ANTIGEN-POSITIVE PATIENTS; CORE-RELATED ANTIGEN; HDV RNA RELAPSE;
   C-VIRUS
AB Currently, despite the use of a preventive vaccine for several decades as well as the use of effective and well-tolerated viral suppressive medications since 1998, approximately 250 million people remain infected with the virus that causes hepatitis B worldwide. Hepatitis C virus (HCV) and hepatitis B virus (HBV) are the leading causes of liver cancer and overall mortality globally, surpassing malaria and tuberculosis. Linkage to care is estimated to be very poor both in developing countries and in high-income countries, such as the United States, countries in Western Europe, and Japan. In the United States, by CDC estimates, only one-third of HBV-infected patients or less are aware of their infection. Some reasons for these low rates of surveillance, diagnosis, and treatment include the asymptomatic nature of chronic hepatitis B until the very late stages, a lack of curative therapy with a finite treatment duration, a complex natural history, and a lack of knowledge about the disease by both care providers and patients. In the last 5 years, more attention has been focused on the important topics of HBV screening, diagnosis of HBV infection, and appropriate linkage to care. There have also been rapid clinical developments toward a functional cure of HBV infection, with novel compounds currently being in various phases of progress. Despite this knowledge, many of the professional organizations provide guidelines focused only on specific questions related to the treatment of HBV infection. This focus leaves a gap for care providers on the other HBV-related issues, which include HBV's epidemiological profile, its natural history, how it interacts with other viral hepatitis diseases, treatments, and the areas that still need to be addressed in order to achieve HBV elimination by 2030. Thus, to fill these gaps and provide a more comprehensive and relevant document to regions worldwide, we have taken a global approach by using the findings of global experts on HBV as well as citing major guidelines and their various approaches to addressing HBV and its disease burden.
C1 [Nguyen, Mindie H.] Stanford Univ, Med Ctr, Div Gastroenterol & Hepatol, Palo Alto, CA 94304 USA.
   [Wong, Grace] Chinese Univ Hong Kong, Dept Med & Therapeut, Hong Kong, Peoples R China.
   [Gane, Edward] Auckland City Hosp, New Zealand Liver Transplant Unit, Auckland, New Zealand.
   [Gane, Edward] Univ Auckland, Dept Med, Auckland, New Zealand.
   [Kao, Jia-Horng] Natl Taiwan Univ, Dept Internal Med, Div Gastroenterol & Hepatol, Coll Med, Taipei, Taiwan.
   [Kao, Jia-Horng] Natl Taiwan Univ Hosp, Taipei, Taiwan.
   [Kao, Jia-Horng] Natl Taiwan Univ, Grad Inst Clin Med, Coll Med, Taipei, Taiwan.
   [Kao, Jia-Horng] Natl Taiwan Univ, Hepatitis Res Ctr, Coll Med, Taipei, Taiwan.
   [Dusheiko, Geoffrey] Kings Coll Hosp London, UCL Med Sch, London, England.
C3 Stanford University; Chinese University of Hong Kong; Auckland City
   Hospital; University of Auckland; National Taiwan University; National
   Taiwan University; National Taiwan University Hospital; National Taiwan
   University; National Taiwan University; University of London; University
   College London; King's College Hospital NHS Foundation Trust; King's
   College Hospital
RP Nguyen, MH (corresponding author), Stanford Univ, Med Ctr, Div Gastroenterol & Hepatol, Palo Alto, CA 94304 USA.
EM mindiehn@stanford.edu
RI Gane, Edward/AGN-7071-2022; KAO, JIA-HORNG/AAB-8947-2019; Wong, Grace
   Lai-Hung/L-8586-2014
OI KAO, JIA-HORNG/0000-0002-2442-7952; Wong, Grace
   Lai-Hung/0000-0002-2863-9389
CR Aberra H, 2019, J HEPATOL, V70, P1065, DOI 10.1016/j.jhep.2019.01.037
   Amarapurkar D, 2015, J CLIN EXP HEPATOL, V5, P314, DOI 10.1016/j.jceh.2015.08.005
   [Anonymous], 2015, J HEPATOL, V63, P237, DOI 10.1016/j.jhep.2015.04.006
   [Anonymous], 2011, Combating the Silent Epidemic of Viral Hepatitis: Action Plan for the Prevention, Care, and Treatment of Viral Hepatitis Services
   [Anonymous], HEPATOLOGY
   [Anonymous], J INDIAN MED ASS
   [Anonymous], HEPATOLOGY
   [Anonymous], HEPATOLOGY
   [Anonymous], J TROP MED
   Barr RG, 2015, RADIOLOGY, V276, P845, DOI 10.1148/radiol.2015150619
   Bazinet M, 2017, LANCET GASTROENTEROL, V2, P877, DOI 10.1016/S2468-1253(17)30288-1
   BEASLEY RP, 1983, LANCET, V2, P1099
   BEASLEY RP, 1982, J INFECT DIS, V146, P198, DOI 10.1093/infdis/146.2.198
   Beilstein F, 2018, J VIROL, V92, DOI 10.1128/JVI.01416-17
   Bellecave P, 2009, HEPATOLOGY, V50, P46, DOI 10.1002/hep.22951
   Belloni L, 2009, P NATL ACAD SCI USA, V106, P19975, DOI 10.1073/pnas.0908365106
   Belperio PS, 2017, HEPATOLOGY, V66, P27, DOI 10.1002/hep.29135
   Benvegnù L, 2001, GUT, V48, P110, DOI 10.1136/gut.48.1.110
   Berke JM, 2017, ANTIMICROB AGENTS CH, V61, DOI [10.1128/AAC.00560-17, 10.1128/aac.00560-17]
   Bersoff-Matcha SJ, 2017, ANN INTERN MED, V166, P792, DOI 10.7326/M17-0377
   Blackard JT, 2018, REV MED VIROL, V28, DOI 10.1002/rmv.1984
   Bock CT, 2001, J MOL BIOL, V307, P183, DOI 10.1006/jmbi.2000.4481
   BOCK CT, 1994, VIRUS GENES, V8, P215, DOI 10.1007/BF01703079
   Bonnard P, 2010, AM J TROP MED HYG, V82, P454, DOI 10.4269/ajtmh.2010.09-0088
   Boyd A, 2017, AM J TROP MED HYG, V97, P1936, DOI 10.4269/ajtmh.16-1016
   Boyd A, 2017, J INT AIDS SOC, V20, DOI 10.7448/IAS.20.1.21426
   Burdette D, 2019, J HEPATOL, V70, pE95, DOI 10.1016/S0618-8278(19)30168-9
   Buster EHCJ, 2009, GASTROENTEROLOGY, V137, P2002, DOI 10.1053/j.gastro.2009.08.061
   Calès P, 2008, GASTROEN CLIN BIOL, V32, P40, DOI 10.1016/S0399-8320(08)73992-7
   Caviglia GP, 2017, HEPATOL RES, V47, P747, DOI 10.1111/hepr.12811
   Chambal LM, 2017, PLOS ONE, V12, DOI 10.1371/journal.pone.0181836
   Chan HL, 2015, J HEPATOL, V62, pS251, DOI 10.1016/S0168-8278(15)30136-7
   Chan HLY, 2014, GASTROENTEROLOGY, V146, P1240, DOI 10.1053/j.gastro.2014.01.044
   Chan HLY, 2011, ANTIVIR THER, V16, P1249, DOI 10.3851/IMP1921
   Chan HLY, 2007, CLIN GASTROENTEROL H, V5, P1462, DOI 10.1016/j.cgh.2007.09.005
   Chan HLY, 2011, J INFECT DIS, V204, P408, DOI 10.1093/infdis/jir283
   Chan HLY, 2011, J GASTROEN HEPATOL, V26, P8, DOI 10.1111/j.1440-1746.2010.06514.x
   Chan HLY, 2010, HEPATOLOGY, V52, P1232, DOI 10.1002/hep.23803
   Chan HLY, 2009, CLIN GASTROENTEROL H, V7, P1361, DOI 10.1016/j.cgh.2009.08.004
   Chan HLY, 2004, GUT, V53, P1494, DOI 10.1136/gut.2003.033324
   Chan LL, 2018, CURR OPIN NEPHROL HY, V27, P102, DOI 10.1097/MNH.0000000000000392
   Chang JH, 2015, ANTIVIR RES, V121, P152, DOI 10.1016/j.antiviral.2015.07.006
   Chang MH, 2016, GASTROENTEROLOGY, V151, P472, DOI 10.1053/j.gastro.2016.05.048
   Chen CH, 2014, J HEPATOL, V61, P515, DOI 10.1016/j.jhep.2014.04.029
   Chen CF, 2011, GASTROENTEROLOGY, V141, P1240, DOI 10.1053/j.gastro.2011.06.036
   Chen CJ, 2006, JAMA-J AM MED ASSOC, V295, P65, DOI 10.1001/jama.295.1.65
   Chen GF, 2017, HEPATOLOGY, V66, P13, DOI 10.1002/hep.29109
   Chen J, 2011, INFLAMM RES, V60, P47, DOI 10.1007/s00011-010-0233-1
   Chen SW, 2007, SCAND J INFECT DIS, V39, P351, DOI 10.1080/00365540600951358
   Cheruvu Srinivas, 2007, Clin Liver Dis, V11, P917, DOI 10.1016/j.cld.2007.08.007
   Chu CJ, 2008, J GASTROEN HEPATOL, V23, P512, DOI 10.1111/j.1440-1746.2008.05384.x
   Chung RT, 2015, HEPATOLOGY, V62, P932, DOI 10.1002/hep.27950
   Coppola N, 2008, ANTIVIR THER, V13, P307
   Crawford A, 2009, CURR OPIN IMMUNOL, V21, P179, DOI 10.1016/j.coi.2009.01.010
   Crockett Seth D, 2005, Ann Clin Microbiol Antimicrob, V4, P13, DOI 10.1186/1476-0711-4-13
   da Silva CM, 2018, PLOS ONE, V13, DOI 10.1371/journal.pone.0203272
   De Clercq E, 2018, BIOCHEM PHARMACOL, V153, P2, DOI 10.1016/j.bcp.2017.11.023
   De Monte A, 2016, J CLIN VIROL, V78, P27, DOI 10.1016/j.jcv.2016.02.026
   Deressa T, 2017, PLOS ONE, V12, DOI 10.1371/journal.pone.0190149
   Desikan P, 2017, INDIAN J MED MICROBI, V35, P332, DOI 10.4103/ijmm.IJMM_17_257
   Devi Kh Sulochana, 2009, J Indian Med Assoc, V107, P146
   DeWitt MA, 2016, SCI TRANSL MED, V8, DOI 10.1126/scitranslmed.aaf9336
   Dusheiko G, 2019, J HEPATOL, V70, P1046, DOI 10.1016/j.jhep.2019.03.009
   Dusheiko G, 2013, LIVER INT, V33, P137, DOI 10.1111/liv.12078
   Easterbrook PJ, 2017, CURR OPIN HIV AIDS, V12, P302, DOI 10.1097/COH.0000000000000370
   Etzion O, 2019, J HEPATOL, V70, pE32, DOI 10.1016/S0618-8278(19)30058-1
   European Assoc Study Liver, 2017, J HEPATOL, V67, P370, DOI 10.1016/j.jhep.2017.03.021
   Fattovich G, 1997, HEPATOLOGY, V26, P1338
   Fattovich G, 2003, SEMIN LIVER DIS, V23, P47, DOI 10.1055/s-2003-37590
   Fattovich G, 2008, GUT, V57, P84, DOI 10.1136/gut.2007.128496
   FATTOVICH G, 1995, HEPATOLOGY, V21, P77
   Forbi JC, 2017, J GEN VIROL, V98, P1048, DOI 10.1099/jgv.0.000776
   Forns X, 2002, HEPATOLOGY, V36, P986, DOI 10.1053/jhep.2002.36128
   Foster T, 2011, DIGEST DIS SCI, V56, P3471, DOI 10.1007/s10620-011-1928-z
   Fried MW, 2008, HEPATOLOGY, V47, P428, DOI 10.1002/hep.22065
   Fukuda R, 1999, J MED VIROL, V58, P201, DOI 10.1002/(SICI)1096-9071(199907)58:3<201::AID-JMV3>3.0.CO;2-2
   Funk ML, 2002, J VIRAL HEPATITIS, V9, P52, DOI 10.1046/j.1365-2893.2002.00304.x
   Gaggar A, 2014, VACCINE, V32, P4925, DOI 10.1016/j.vaccine.2014.07.027
   Gane E, 2017, J HEPATOL, V66, pS26, DOI 10.1016/S0168-8278(17)30315-X
   Gane EJ, 2015, J HEPATOL, V63, P320, DOI 10.1016/j.jhep.2015.02.037
   Gehring AJ, 2014, INTERVIROLOGY, V57, P158, DOI 10.1159/000360938
   Goodman ZD, 2007, J HEPATOL, V47, P598, DOI 10.1016/j.jhep.2007.07.006
   Grant J, 2017, TROP MED INT HEALTH, V22, P744, DOI 10.1111/tmi.12873
   Guo F, 2017, ANTIMICROB AGENTS CH, V61, DOI 10.1128/AAC.00771-17
   Guo F, 2015, ANTIMICROB AGENTS CH, V59, P1273, DOI 10.1128/AAC.04321-14
   Ha NB, 2011, DIGEST DIS SCI, V56, P2423, DOI 10.1007/s10620-011-1610-5
   Haban H, 2017, BMC PUBLIC HEALTH, V17, DOI 10.1186/s12889-017-4776-8
   Hawkins C, 2017, JAIDS-J ACQ IMM DEF, V76, P298, DOI 10.1097/QAI.0000000000001491
   He J, 2016, J GEN VIROL, V97, P3368, DOI 10.1099/jgv.0.000647
   He Yun, 2006, Zhongguo Yi Xue Ke Xue Yuan Xue Bao, V28, P662
   Heidrich B, 2014, HEPATOLOGY, V60, P87, DOI 10.1002/hep.27102
   Honda M, 2016, J INFECT DIS, V213, P1096, DOI 10.1093/infdis/jiv572
   Hu XD, 2017, MEDICINE, V96, DOI 10.1097/MD.0000000000008282
   Huang X, 2014, J VIRAL HEPATITIS, V21, P153, DOI 10.1111/jvh.12222
   Hughes SA, 2011, LANCET, V378, P73, DOI 10.1016/S0140-6736(10)61931-9
   Hutin Yvan, 2017, JMIR Public Health Surveill, V3, pe91, DOI 10.2196/publichealth.7370
   Huwart L, 2008, GASTROEN CLIN BIOL, V32, P68, DOI 10.1016/S0399-8320(08)73995-2
   Imbert-Bismut F, 2001, LANCET, V357, P1069, DOI 10.1016/S0140-6736(00)04258-6
   Inoue T, 2016, MICROB CELL, V3, P420, DOI 10.15698/mic2016.09.527
   Jaroszewicz J, 2010, J HEPATOL, V52, P514, DOI 10.1016/j.jhep.2010.01.014
   Jeng WJ, 2013, HEPATOLOGY, V58, P1888, DOI 10.1002/hep.26549
   Jiang XW, 2018, WORLD J GASTROENTERO, V24, P3181, DOI 10.3748/wjg.v24.i28.3181
   Jung KS, 2016, J GASTROENTEROL, V51, P830, DOI 10.1007/s00535-015-1153-1
   Kallman JB, 2009, ALIMENT PHARM THER, V29, P1019, DOI 10.1111/j.1365-2036.2009.03961.x
   Kao JH, 2000, GASTROENTEROLOGY, V118, P554, DOI 10.1016/S0016-5085(00)70261-7
   Kao JH, 2003, INTERVIROLOGY, V46, P400, DOI 10.1159/000074999
   Kao JH, 2004, J MED VIROL, V72, P363, DOI 10.1002/jmv.10534
   Kao JH, 2002, LANCET INFECT DIS, V2, P395, DOI 10.1016/S1473-3099(02)00315-8
   Kao JH, 2015, BEST PRACT RES CL GA, V29, P907, DOI 10.1016/j.bpg.2015.09.011
   Kao JH, 2010, ADV CANCER RES, V108, P21, DOI 10.1016/S0065.230X(10)08003.6
   Kew MC, 1997, GASTROENTEROLOGY, V112, P184, DOI 10.1016/S0016-5085(97)70233-6
   Khuroo MS, 2014, J CLIN EXP HEPATOL, V4, P226, DOI 10.1016/j.jceh.2014.07.008
   Kim HC, 2004, BMJ-BRIT MED J, V328, P983, DOI 10.1136/bmj.38050.593634.63
   Kim LH, 2014, DIGEST DIS SCI, V59, P2091, DOI 10.1007/s10620-014-3283-3
   Klumpp K, 2015, P NATL ACAD SCI USA, V112, P15196, DOI 10.1073/pnas.1513803112
   Koh C, 2019, CLIN LIVER DIS, V23, P557, DOI 10.1016/j.cld.2019.04.005
   Koh C, 2015, LANCET INFECT DIS, V15, P1167, DOI 10.1016/S1473-3099(15)00074-2
   Korolowicz KE, 2016, PLOS ONE, V11, DOI 10.1371/journal.pone.0161313
   Kouamé GM, 2018, CLIN INFECT DIS, V66, P112, DOI 10.1093/cid/cix747
   Kruse RL, 2014, HEPATOLOGY, V60, P1871, DOI 10.1002/hep.27337
   Ku KC, 2013, DIGEST DIS SCI, V58, P3626, DOI 10.1007/s10620-013-2889-1
   Kumada T, 2013, J HEPATOL, V58, P427, DOI 10.1016/j.jhep.2012.10.025
   Lanford RE, 2013, GASTROENTEROLOGY, V144, P1508, DOI 10.1053/j.gastro.2013.02.003
   Lange B, 2017, BMC INFECT DIS, V17, DOI 10.1186/s12879-017-2777-y
   Laras A, 2006, HEPATOLOGY, V44, P694, DOI 10.1002/hep.21299
   Le Duff Y, 2009, J VIROL, V83, P12443, DOI 10.1128/JVI.01594-09
   Lee MH, 2013, HEPATOLOGY, V58, P546, DOI 10.1002/hep.26385
   Lempp FA, 2017, VIRUSES-BASEL, V9, DOI 10.3390/v9070172
   Li LB, 2016, J CANCER RES THER, V12, P284, DOI 10.4103/0973-1482.200763
   Liaw YF, 2011, HEPATOLOGY, V54, P1591, DOI 10.1002/hep.24555
   Liaw YF, 2004, NEW ENGL J MED, V351, P1521, DOI 10.1056/NEJMoa033364
   Lin CL, 2017, BEST PRACT RES CL GA, V31, P249, DOI 10.1016/j.bpg.2017.04.010
   Lin CL, 2015, CSH PERSPECT MED, V5, DOI 10.1101/cshperspect.a021436
   Lin CL, 2013, J FORMOS MED ASSOC, V112, P302, DOI 10.1016/j.jfma.2013.02.001
   Lin CL, 2011, J GASTROEN HEPATOL, V26, P123, DOI 10.1111/j.1440-1746.2010.06541.x
   Liu AN, 2018, CLIN TRANSL GASTROEN, V9, DOI 10.1038/s41424-018-0007-6
   Liu CJ, 2018, GASTROENTEROLOGY, V154, P989, DOI 10.1053/j.gastro.2017.11.011
   Lok AS, 2016, J HEPATOL, V65, P509, DOI 10.1016/j.jhep.2016.05.016
   Loomba R, 2017, GASTROENTEROLOGY, V152, P1297, DOI 10.1053/j.gastro.2017.02.009
   Lu DY, 2014, CAN J PUBLIC HEALTH, V105
   Lucifora J, 2011, J HEPATOL, V55, P996, DOI 10.1016/j.jhep.2011.02.015
   Manesis EK, 2013, J HEPATOL, V59, P949, DOI 10.1016/j.jhep.2013.07.005
   Manyahi J, 2017, BMC PREGNANCY CHILDB, V17, DOI 10.1186/s12884-017-1299-3
   Marcellin P, 2016, GASTROENTEROLOGY, V150, P134, DOI 10.1053/j.gastro.2015.09.043
   Marcellin P, 2013, LANCET, V381, P468, DOI 10.1016/S0140-6736(12)61425-1
   MARION PL, 1980, J VIROL, V33, P795, DOI 10.1128/JVI.33.2.795-806.1980
   Martin P, 2015, CLIN GASTROENTEROL H, V13, P2071, DOI 10.1016/j.cgh.2015.07.007
   Matsumoto A, 2007, HEPATOL RES, V37, P661, DOI 10.1111/j.1872-034X.2007.00094.x
   Matsuoka S, 2008, INTERVIROLOGY, V51, P352, DOI 10.1159/000187720
   MCMAHON BJ, 1985, J INFECT DIS, V151, P599, DOI 10.1093/infdis/151.4.599
   Menne S, 2011, J HEPATOL, V54, pS441, DOI 10.1016/S0168-8278(11)61116-1
   Mitchell AE, 2010, HEPATOLOGY, V51, P729, DOI 10.1002/hep.23561
   Mitchell T, 2011, PLOS ONE, V6, DOI 10.1371/journal.pone.0027717
   Mohammadi M, 2009, VIROL J, V6, DOI 10.1186/1743-422X-6-202
   Moorman AC, 2018, GASTROENTEROLOGY, V154, P754, DOI 10.1053/j.gastro.2017.12.002
   Morsica G, 2009, INFECTION, V37, P445, DOI 10.1007/s15010-008-8194-9
   Mücke MM, 2018, LANCET GASTROENTEROL, V3, P172, DOI 10.1016/S2468-1253(18)30002-5
   Nakazono K, 1996, HEPATOLOGY, V23, P1297, DOI 10.1053/jhep.1996.v23.pm0008675142
   Ndow G, 2017, PLOS ONE, V12, DOI 10.1371/journal.pone.0179025
   Nguyen LH, 2011, HEPATOLOGY, V53, P1839, DOI 10.1002/hep.24308
   Nguyen MH, 2019, J HEPATOL, V70, P24, DOI 10.1016/j.jhep.2018.09.021
   Nguyen MH, 2019, HEPATOLOGY, V69, P959, DOI 10.1002/hep.30246
   Nguyen MH, 2019, J INFECT DIS, V219, P10, DOI 10.1093/infdis/jiy391
   Nguyen NH, 2013, CLIN GASTROENTEROL H, V11, P565, DOI 10.1016/j.cgh.2012.12.028
   Nguyen T, 2010, J HEPATOL, V52, P508, DOI 10.1016/j.jhep.2010.01.007
   Ni Y, 2014, GASTROENTEROLOGY, V146, P1070, DOI 10.1053/j.gastro.2013.12.024
   Niu CR, 2014, HEPATOLOGY, V60, p1104A
   Njai HF, 2015, J CLIN MICROBIOL, V53, P1156, DOI 10.1128/JCM.02980-14
   Okada M, 2017, EXPERT REV GASTROENT, V11, P1095, DOI 10.1080/17474124.2017.1361822
   Omatola CA, 2017, VIRAL IMMUNOL, V30, P516, DOI 10.1089/vim.2016.0163
   Orito E, 2001, HEPATOLOGY, V34, P590, DOI 10.1053/jhep.2001.27221
   Pan CQ, 2016, NEW ENGL J MED, V374, P2324, DOI 10.1056/NEJMoa1508660
   Papatheodoridis G, 2016, HEPATOLOGY, V63, P1481, DOI 10.1002/hep.28438
   Parkes J, 2010, GUT, V59, P1245, DOI 10.1136/gut.2009.203166
   Perumalswami P V, 2006, Minerva Gastroenterol Dietol, V52, P145
   Piratvisuth T, 2013, HEPATOL INT, V7, P429, DOI 10.1007/s12072-011-9280-0
   Pol S, 2001, J HEPATOL, V34, P917, DOI 10.1016/S0168-8278(01)00028-9
   Pontisso P, 1998, ANTIVIR THER, V3, P137
   Potthoff A, 2009, SCAND J GASTROENTERO, V44, P1487, DOI 10.3109/00365520903329585
   Prati D, 2002, ANN INTERN MED, V137, P1, DOI 10.7326/0003-4819-137-1-200207020-00006
   Quinet J, 2016, J HEPATOL, V64, pS385, DOI 10.1016/S0168-8278(16)00590-0
   Ramanan V, 2015, SCI REP-UK, V5, DOI 10.1038/srep10833
   Razavi-Shearer D, 2018, LANCET GASTROENTEROL, V3, P383, DOI 10.1016/S2468-1253(18)30056-6
   Rehermann B, 2005, NAT REV IMMUNOL, V5, P215, DOI 10.1038/nri1573
   Rijckborst V, 2012, J HEPATOL, V56, P1006, DOI 10.1016/j.jhep.2011.12.007
   Rizzetto M, 2017, EXPERT OPIN INV DRUG, V26, P999, DOI 10.1080/13543784.2017.1357695
   Rizzetto M, 2015, LANCET INFECT DIS, V15, P1119, DOI 10.1016/S1473-3099(15)00155-3
   Sagnelli E, 2004, INFECTION, V32, P144, DOI 10.1007/s15010-004-3080-6
   Sagnelli E, 2001, J MED VIROL, V64, P350, DOI 10.1002/jmv.1057
   Salkic NN, 2014, AM J GASTROENTEROL, V109, P796, DOI 10.1038/ajg.2014.21
   Saravanan S, 2007, WORLD J GASTROENTERO, V13, P5015, DOI 10.3748/wjg.v13.i37.5015
   Sarin SK, 2016, HEPATOL INT, V10, P1, DOI 10.1007/s12072-015-9675-4
   SATO S, 1994, J HEPATOL, V21, P159, DOI 10.1016/S0168-8278(05)80389-7
   Sato S, 2015, IMMUNITY, V42, P123, DOI 10.1016/j.immuni.2014.12.016
   Schinazi RF, 2018, LIVER INT, V38, P102, DOI 10.1111/liv.13656
   Schulze A, 2007, HEPATOLOGY, V46, P1759, DOI 10.1002/hep.21896
   Schweitzer A, 2015, LANCET, V386, P1546, DOI 10.1016/S0140-6736(15)61412-X
   Shankar H, 2016, CLIN INFECT DIS, V62, pS289, DOI 10.1093/cid/ciw090
   SHATTOCK AG, 1991, J CLIN MICROBIOL, V29, P1873, DOI 10.1128/JCM.29.9.1873-1876.1991
   Shi YM, 2017, HEPATOLOGY, V66, p782A
   Singh KP, 2017, AIDS, V31, P2035, DOI 10.1097/QAD.0000000000001574
   Sonneveld MJ, 2013, HEPATOLOGY, V58, P872, DOI 10.1002/hep.26436
   Sonneveld MJ, 2012, GASTROENTEROLOGY, V142, P513, DOI 10.1053/j.gastro.2011.11.025
   Soriano V, 2014, AIDS, V28, P2389, DOI 10.1097/QAD.0000000000000417
   Stránsky J, 2000, ACTA VIROL, V44, P23
   Tada T, 2016, J HEPATOL, V65, P48, DOI 10.1016/j.jhep.2016.03.013
   Terrault NA, 2018, HEPATOLOGY, V67, P1560, DOI 10.1002/hep.29800
   Terrault NA, 2016, HEPATOLOGY, V63, P261, DOI 10.1002/hep.28156
   Thomsen MK, 2016, HEPATOLOGY, V64, P746, DOI 10.1002/hep.28685
   Thornton AC, 2017, AIDS, V31, P2525, DOI 10.1097/QAD.0000000000001646
   Tong MJ, 2011, DIGEST DIS SCI, V56, P3143, DOI 10.1007/s10620-011-1841-5
   Trépo C, 2014, LANCET, V384, P2053, DOI 10.1016/S0140-6736(14)60220-8
   Tseng TC, 2011, ANTIVIR THER, V16, P629, DOI 10.3851/IMP1841
   Umutesi J, 2017, BMC INFECT DIS, V17, DOI 10.1186/s12879-017-2422-9
   Urban S, 2014, GASTROENTEROLOGY, V147, P48, DOI 10.1053/j.gastro.2014.04.030
   Uribe LA, 2016, DIGEST DIS SCI, V61, P618, DOI 10.1007/s10620-015-3982-4
   Vaillant A, 2016, ANTIVIR RES, V133, P32, DOI 10.1016/j.antiviral.2016.07.004
   van Bömmel F, 2015, HEPATOLOGY, V61, P66, DOI 10.1002/hep.27381
   Vandepapelière P, 2007, VACCINE, V25, P8585, DOI 10.1016/j.vaccine.2007.09.072
   Vinikoor MJ, 2017, CLIN INFECT DIS, V64, P1343, DOI 10.1093/cid/cix122
   Wagner M, 2016, INVEST RADIOL, V51, P575, DOI 10.1097/RLI.0000000000000269
   Wai CT, 2003, HEPATOLOGY, V38, P518, DOI 10.1053/jhep.2003.50346
   Wang C, 2017, CLIN GASTROENTEROL H, V15, P132, DOI 10.1016/j.cgh.2016.06.023
   Wang H, 2018, J VIRAL HEPATITIS, V25, P930, DOI 10.1111/jvh.12897
   Wang J, 2015, HEPATOLOGY, V62, p223A
   Warner N, 2008, HEPATOLOGY, V48, P88, DOI 10.1002/hep.22295
   Wedemeyer H, 2014, J HEPATOL, V60, pS2, DOI 10.1016/S0168-8278(14)60006-4
   Wedemeyer H, 2019, J HEPATOL, V70, pE81, DOI 10.1016/S0618-8278(19)30141-0
   Wedemeyer H, 2017, HEPATOLOGY, V66, p20A
   Wedemeyer H, 2011, NEW ENGL J MED, V364, P322, DOI 10.1056/NEJMoa0912696
   WELTMAN MD, 1995, J VIRAL HEPATITIS, V2, P39, DOI 10.1111/j.1365-2893.1995.tb00070.x
   Wen WH, 2016, EXPERT REV GASTROENT, V10, P317, DOI 10.1586/17474124.2016.1120667
   Wong GLH, 2014, ALIMENT PHARM THER, V39, P197, DOI 10.1111/apt.12559
   Wong GLH, 2010, ALIMENT PHARM THER, V31, P1095, DOI 10.1111/j.1365-2036.2010.04276.x
   Wong GLH, 2013, ALIMENT PHARM THER, V37, P517, DOI 10.1111/apt.12207
   Wong GLH, 2005, HOSP MED, V66, P13
   Wong GLH, 2011, J GASTROEN HEPATOL, V26, P300, DOI 10.1111/j.1440-1746.2010.06510.x
   Wong GLH, 2013, GASTROENTEROL REP, V1, P19, DOI 10.1093/gastro/got007
   Wong GLH, 2013, HEPATOLOGY, V58, P1537, DOI 10.1002/hep.26301
   Wong GLH, 2013, GASTROENTEROLOGY, V144, P933, DOI 10.1053/j.gastro.2013.02.002
   Wong GLH, 2008, AM J GASTROENTEROL, V103, P3071, DOI 10.1111/j.1572-0241.2008.02157.x
   Wong VWS, 2012, AM J GASTROENTEROL, V107, P1862, DOI 10.1038/ajg.2012.331
   Wong VWS, 2010, J CLIN ONCOL, V28, P1660, DOI 10.1200/JCO.2009.26.2675
   Wong VWS, 2009, J GASTROEN HEPATOL, V24, P1179, DOI 10.1111/j.1440-1746.2009.05924.x
   Wooddell CI, 2017, SCI TRANSL MED, V9, DOI 10.1126/scitranslmed.aan0241
   World Health Organization, 2016, Glob Hepat Program Dep HIV/AIDS, P56
   Wranke A, 2017, HEPATOLOGY, V65, P414, DOI 10.1002/hep.28876
   Xiao GQ, 2015, HEPATOLOGY, V61, P292, DOI 10.1002/hep.27382
   Xiao HM, 2017, PLOS ONE, V12, DOI 10.1371/journal.pone.0186660
   Xu JJ, 2013, J VIRAL HEPATITIS, V20, P575, DOI 10.1111/jvh.12073
   Xu Z, 2016, J HEPATOL, V64, pS398, DOI 10.1016/S0168-8278(16)00626-7
   Xu ZH, 2013, PLOS ONE, V8, DOI 10.1371/journal.pone.0072799
   Yachimski Patrick, 2005, Curr Infect Dis Rep, V7, P299, DOI 10.1007/s11908-005-0063-4
   Yan BM, 2005, CAN J GASTROENTEROL, V19, P729, DOI 10.1155/2005/514813
   Yan H, 2015, ANTIVIR RES, V121, P24, DOI 10.1016/j.antiviral.2015.06.002
   Yan H, 2012, ELIFE, V1, DOI 10.7554/eLife.00049
   Yang R, 2017, J VIRAL HEPATITIS, V24, P1192, DOI 10.1111/jvh.12739
   Yeh ML, 2017, J GASTROEN HEPATOL, V32, P1754, DOI 10.1111/jgh.13771
   Yeo WN, 2009, J CLIN ONCOL, V27, P605, DOI 10.1200/JCO.2008.18.0182
   Yeo YH, 2019, GASTROENTEROLOGY, V156, P635, DOI 10.1053/j.gastro.2018.10.027
   Yim HJ, 2006, HEPATOLOGY, V43, pS173, DOI 10.1002/hep.20956
   Yu SY, 2010, J GEN VIROL, V91, P2080, DOI 10.1099/vir.0.020552-0
   Yuen MF, 2016, J HEPATOL, V64, pS390, DOI 10.1016/S0168-8278(16)00606-1
   Yuen MF, 2016, J HEPATOL, V64, pS210, DOI 10.1016/S0168-8278(16)00175-6
   Yurdaydin C, 2019, J HEPATOL, V70, P1008, DOI 10.1016/j.jhep.2018.12.022
   Yurdaydin C, 2019, J VIRAL HEPATITIS, V26, P618, DOI 10.1111/jvh.13081
   Zhang C, 2017, AIDS CARE, V29, P974, DOI 10.1080/09540121.2016.1271388
   Zhang S, 2012, DIGEST DIS SCI, V57, P1373, DOI 10.1007/s10620-012-2137-0
   Zhou J, 2007, J GASTROEN HEPATOL, V22, P1510, DOI 10.1111/j.1440-1746.2007.05062.x
   Zlotnick A, 2015, ANTIVIR RES, V121, P82, DOI 10.1016/j.antiviral.2015.06.020
   Zou H, 2012, J VIRAL HEPATITIS, V19, pE18, DOI 10.1111/j.1365-2893.2011.01492.x
NR 271
TC 314
Z9 346
U1 24
U2 132
PU AMER SOC MICROBIOLOGY
PI WASHINGTON
PA 1752 N ST NW, WASHINGTON, DC 20036-2904 USA
SN 0893-8512
EI 1098-6618
J9 CLIN MICROBIOL REV
JI Clin. Microbiol. Rev.
PD APR
PY 2020
VL 33
IS 2
AR e00046-19
DI 10.1128/CMR.00046-19
PG 38
WC Microbiology
WE Science Citation Index Expanded (SCI-EXPANDED)
SC Microbiology
GA KY8AX
UT WOS:000522795100006
PM 32102898
OA Green Published, Bronze
HC Y
HP N
DA 2025-02-04
ER

PT J
AU Vuola, JM
   Keating, S
   Webster, DP
   Berthoud, T
   Dunachie, S
   Gilbert, SC
   Hill, AVS
AF Vuola, JM
   Keating, S
   Webster, DP
   Berthoud, T
   Dunachie, S
   Gilbert, SC
   Hill, AVS
TI Differential immunogenicity of various heterologous prime-boost vaccine
   regimens using DNA and viral vectors in healthy volunteers
SO JOURNAL OF IMMUNOLOGY
LA English
DT Article
ID T-CELL IMMUNOGENICITY; PROTECTIVE EFFICACY; VIRUS ANKARA;
   IMMUNE-RESPONSES; MALARIA; AIDS
AB Heterologous prime-boost vaccination has been shown to be an efficient way of inducing T cell responses in animals and in humans. We have used three vaccine vectors, naked DNA, modified vaccinia virus Ankara (MVA), and attenuated fowlpox strain, FP9, for prime-boost vaccination approaches against Plasmodium falciparum malaria in humans. In this study, we characterize, using two types of ELISPOT assays and FACS analysis, cell-mediated immune responses induced by different prime-boost combinations where all vectors encode a multiepitope string fused to the pre-erythrocytic Ag thrombospondin-related adhesion protein. We show that these different vectors need to be used in a specific order for an optimal ex vivo IFN-gamma response. From the different combinations, DNA priming followed by MVA boosting and FP9 priming followed by MVA boosting were most immunogenic and in both cases the IFN-gamma response was of broad specificity and cross-reactive against two P. falciparum strains (3D7 and T9/96). Immunization with all three vectors showed no improvement over optimal two vector regimes. Strong ex vivo IFN-gamma responses peaked 1 wk after the booster dose, but cultured ELISPOT assays revealed longer-lasting T cell memory responses for at least 6 mo. In the DNA-primed vaccinces the IFN-gamma response was mainly due to CD4+ T cells, whereas in the FP9-primed vaccinees it was mainly due to CD4-dependent CD8+ T cells. This difference may be of importance for the protective efficacy of these vaccination approaches against various diseases.
C1 Univ Oxford, Ctr Clin Vaccinol & Trop Med, Nuffield Dept Med, Oxford, England.
   Univ Oxford, Wellcome Trust Ctr Human Genet, Oxford, England.
C3 University of Oxford; University of Oxford; Wellcome Centre for Human
   Genetics
RP Univ Oxford, Ctr Clin Vaccinol & Trop Med, Churchill Hosp, Old Rd, Oxford OX3 7LJ, England.
EM adrian.hill@imm.ox.ac.uk
RI Keating, Sheila/B-1652-2013; HILL, Adrian/C-1306-2008; Gilbert,
   Sarah/H-2857-2019
OI Dunachie, Susanna/0000-0001-5665-6293; Gilbert,
   Sarah/0000-0002-6823-9750; Keating, Sheila/0000-0002-8324-3694
FU Medical Research Council [G84/6323] Funding Source: Medline; MRC
   [G84/6323] Funding Source: UKRI
CR Amara RR, 2001, SCIENCE, V292, P69, DOI 10.1126/science.1058915
   Anderson RJ, 2004, J IMMUNOL, V172, P3094, DOI 10.4049/jimmunol.172.5.3094
   Antoine G, 1998, VIROLOGY, V244, P365, DOI 10.1006/viro.1998.9123
   Barouch DH, 2002, NATURE, V415, P335, DOI 10.1038/415335a
   Bonnet MC, 2000, IMMUNOL LETT, V74, P11, DOI 10.1016/S0165-2478(00)00244-3
   Bourgeois C, 2002, SCIENCE, V297, P2060, DOI 10.1126/science.1072615
   Donnelly J, 2003, INT J PARASITOL, V33, P457, DOI 10.1016/S0020-7519(03)00056-0
   Flanagan KL, 2001, J IMMUNOL, V167, P4729, DOI 10.4049/jimmunol.167.8.4729
   Godkin AJ, 2002, J IMMUNOL, V169, P2210, DOI 10.4049/jimmunol.169.4.2210
   Kent SJ, 1998, J VIROL, V72, P10180, DOI 10.1128/JVI.72.12.10180-10188.1998
   Laidlaw SM, 2004, J GEN VIROL, V85, P305, DOI 10.1099/vir.0.19568-0
   LI SQ, 1993, P NATL ACAD SCI USA, V90, P5214, DOI 10.1073/pnas.90.11.5214
   McConkey SJ, 2003, NAT MED, V9, P729, DOI 10.1038/nm881
   Moorthy VS, 2003, VACCINE, V21, P1995, DOI 10.1016/S0264-410X(02)00771-5
   Pastoret PP, 2003, COMP IMMUNOL MICROB, V26, P343, DOI 10.1016/S0147-9571(03)00019-5
   Rogers WO, 2001, INFECT IMMUN, V69, P5565, DOI 10.1128/IAI.69.9.5565-5572.2001
   Schneider J, 2001, VACCINE, V19, P4595, DOI 10.1016/S0264-410X(01)00260-2
   Schneider J, 1998, NAT MED, V4, P397, DOI 10.1038/nm0498-397
   Sedegah M, 1998, P NATL ACAD SCI USA, V95, P7648, DOI 10.1073/pnas.95.13.7648
   Seder RA, 2003, NAT IMMUNOL, V4, P835, DOI 10.1038/ni969
   Sinnis P, 2002, CHEM IMMUNOL, V80, P70
   ULMER JB, 1993, SCIENCE, V259, P1745, DOI 10.1126/science.8456302
   Wang RB, 2001, P NATL ACAD SCI USA, V98, P10817, DOI 10.1073/pnas.181123498
NR 23
TC 135
Z9 149
U1 0
U2 6
PU AMER ASSOC IMMUNOLOGISTS
PI BETHESDA
PA 9650 ROCKVILLE PIKE, BETHESDA, MD 20814 USA
SN 0022-1767
EI 1550-6606
J9 J IMMUNOL
JI J. Immunol.
PD JAN 1
PY 2005
VL 174
IS 1
BP 449
EP 455
DI 10.4049/jimmunol.174.1.449
PG 7
WC Immunology
WE Science Citation Index Expanded (SCI-EXPANDED)
SC Immunology
GA 881HB
UT WOS:000225852900052
PM 15611270
OA Bronze
DA 2025-02-04
ER

PT J
AU Lee, JS
   Mogasale, V
   Marks, F
   Kim, J
AF Lee, Jung-Seok
   Mogasale, Vittal
   Marks, Florian
   Kim, Jerome
TI Geographical distribution of risk factors for invasive non-typhoidal
   Salmonella at the subnational boundary level in sub-Saharan Africa
SO BMC INFECTIOUS DISEASES
LA English
DT Article
DE Invasive non-typhoidal Salmonella; Risk factors for iNTS; Geographical
   variation of risk factors; Composite index for iNTS risk factors
ID DISEASE; COLOMBIA; FEVER
AB BackgroundInvasive non-typhoidal Salmonella (iNTS) is a growing health-concern in many parts of sub-Saharan Africa. iNTS is associated with fatal diseases such as HIV and malaria. Despite high case fatality rates, the disease has not been given much attention. The limited number of population-based surveillance studies hampers accurate estimation of global disease burden. Given the lack of available evidence on the disease, it is critical to identify high risk areas for future surveillance and to improve our understanding of iNTS endemicity.MethodsConsidering that population-based surveillance data were sparse, a composite index called the iNTS risk factor (iNRF) index was constructed based on risk factors that commonly exist across countries. Four risk factors associated with the prevalence of iNTS were considered: malaria, HIV, malnutrition, and safe water. The iNRF index was first generated based on the four risk factors which were collected within a 50km radius of existing surveillance sites. Pearson product-moment correlation was used to test statistical associations between the iNRF index and the prevalence of iNTS observed in the surveillance sites. The index was then further estimated at the subnational boundary level across selected countries and used to identify high risk areas for iNTS.ResultsWhile the iNRF index in some countries was generally low (i.e. Rwanda) or high (i.e. Cote d'Ivoire), the risk-level of iNTS was variable not only by country but also within a country. At the provincial-level, the highest risk area was identified in Maniema, the Democratic Republic of Congo, whereas Dakar in Senegal was at the lowest risk.ConclusionsThe iNRF index can be a useful tool to understand the geographically varying risk-level of iNTS. Given that conducting a population-based surveillance study requires extensive human and financial resources, identifying high risk areas for iNTS prior to a study implementation can facilitate an appropriate site-selection process in the future.
C1 [Lee, Jung-Seok; Mogasale, Vittal; Marks, Florian; Kim, Jerome] SNU Res Pk, Int Vaccine Inst, 1 Gwanak Ro, Seoul 08226, South Korea.
C3 International Vaccine Institute
RP Lee, JS (corresponding author), SNU Res Pk, Int Vaccine Inst, 1 Gwanak Ro, Seoul 08226, South Korea.
EM jungseoklee@gmail.com
RI Lee, Jung-Seok/L-6826-2019; Mogasale, Vittal/C-7853-2011
OI Marks, Florian/0000-0002-6043-7170; Mogasale, Vittal/0000-0003-0596-8072
CR [Anonymous], 2014, QUANTITATIVE DATA AN
   [Anonymous], WATER SANITATION HYG
   Ao TT, 2015, EMERG INFECT DIS, V21, P941, DOI 10.3201/eid2106.140999
   Balasubramanian R, 2019, HUM VACC IMMUNOTHER, V15, P1421, DOI 10.1080/21645515.2018.1504717
   Crump JA, 2015, CLIN INFECT DIS, V61, pS235, DOI 10.1093/cid/civ709
   Feasey NA, 2015, PLOS NEGLECT TROP D, V9, DOI 10.1371/journal.pntd.0003979
   Feasey NA, 2012, LANCET, V379, P2489, DOI 10.1016/S0140-6736(11)61752-2
   Gilchrist JJ, 2015, NAT REV IMMUNOL, V15, P452, DOI 10.1038/nri3858
   ICF, 2018, DEM HLTH SURV DHS PR
   Kirk MD, 2015, PLOS MED, V12, DOI [10.1371/journal.pmed.1001940, 10.1371/journal.pmed.1001921]
   Lee JS, 2017, VACCINE, V35, P6957, DOI 10.1016/j.vaccine.2017.10.070
   Lee JS, 2017, BMC INFECT DIS, V17, DOI 10.1186/s12879-017-2577-4
   Lee JS, 2016, BMC INFECT DIS, V16, DOI 10.1186/s12879-016-2074-1
   Leung DT, 2013, AM J TROP MED HYG, V88, P661, DOI 10.4269/ajtmh.12-0672
   Lim SH, 2018, J TRANSL MED, V16, DOI 10.1186/s12967-018-1622-4
   Lunguya O, 2013, PLOS NEGLECT TROP D, V7, DOI 10.1371/journal.pntd.0002103
   Marks F, 2017, LANCET GLOB HEALTH, V5, pE310, DOI 10.1016/S2214-109X(17)30022-0
   Morpeth SC, 2009, CLIN INFECT DIS, V49, P606, DOI 10.1086/603553
   Shahunja KM, 2015, PLOS NEGLECT TROP D, V9, DOI 10.1371/journal.pntd.0004066
   Stanaway JD, 2019, LANCET INFECT DIS, V19, P1312, DOI 10.1016/S1473-3099(19)30418-9
   Tapia MD, 2015, CLIN INFECT DIS, V61, pS332, DOI 10.1093/cid/civ729
   von Kalckreuth V, 2016, CLIN INFECT DIS, V62, pS9, DOI 10.1093/cid/civ693
   WHO (World Health Organization), 1997, WHO GLOBAL DATABASE
   World Health Organization, 2015, WHO estimates of the global burden of foodborne diseases: Foodborne disease burden epidemiology reference group 2007-2015
NR 24
TC 4
Z9 4
U1 1
U2 1
PU BMC
PI LONDON
PA CAMPUS, 4 CRINAN ST, LONDON N1 9XW, ENGLAND
EI 1471-2334
J9 BMC INFECT DIS
JI BMC Infect. Dis.
PD JUN 5
PY 2021
VL 21
IS 1
AR 529
DI 10.1186/s12879-021-06198-1
PG 10
WC Infectious Diseases
WE Science Citation Index Expanded (SCI-EXPANDED)
SC Infectious Diseases
GA SR2RX
UT WOS:000660891600004
PM 34090380
OA gold, Green Published
DA 2025-02-04
ER

PT J
AU Ferry, JA
AF Ferry, Judith A.
TI Burkitt's lymphoma: Clinicopathologic features and differential
   diagnosis
SO ONCOLOGIST
LA English
DT Article
DE Burkitt's lymphoma; immunophenotype; c-myc; outcome; differential
   diagnosis
ID B-CELL LYMPHOMA; NON-HODGKINS-LYMPHOMA; FOLLICULAR LYMPHOMA;
   GRANULOMATOUS REACTION; CHILDREN; LEUKEMIA; AIDS; PATHOGENESIS;
   CYTOGENETICS; MORPHOLOGY
AB Burkitt's lymphoma is a highly aggressive lymphoma identified and described in the last century by Denis Burkitt in Africa, in areas endemic for malaria. Since its description in African children, it has been recognized outside areas with endemic malaria, frequently also in children as well as among individuals with an underlying immunodeficiency. Since its initial designation as Burkitt's lymphoma, this type of lymphoma and lymphomas closely resembling it have received a variety of names in different classifications of lymphomas and leukemias: undifferentiated lymphoma, Burkitt's and nonBurkitt's type in the modified Rappaport Classification, malignant lymphoma, small non-cleaved cell, Burkitt's type in the Working Formulation, Burkitt's lymphoma and high-grade B-cell lymphoma, Burkitt-like in the REAL Classification, and acute lymphoblastic leukemia, L3 type in the FAB Classification. With the publication of the WHO Classification of Haematopoietic and Lymphoid Tumors, the nomenclature of this lymphoma has come full circle, and it is once again known simply as Burkitt's lymphoma. In recent years, efforts have focused on improving therapy for this rapidly proliferating neoplasm while minimizing, to the extent possible, treatment-associated toxicity. These efforts have led to the development of high-intensity, short-duration combination chemotherapy that has proven extremely effective for a high proportion of Burkitt's lymphoma patients. The differential diagnosis of Burkitt's lymphoma is broad, and precise diagnosis based on histologic, immunophenotypic, and genetic features remains the critical first step in planning appropriate therapy.
C1 Massachusetts Gen Hosp, Dept Pathol, James Homer Wright Pathol Labs, Boston, MA 02114 USA.
   Harvard Univ, Sch Med, Dept Pathol, Boston, MA 02115 USA.
C3 Harvard University; Harvard University Medical Affiliates; Massachusetts
   General Hospital; Harvard University; Harvard Medical School
RP Ferry, JA (corresponding author), Massachusetts Gen Hosp, Dept Pathol, James Homer Wright Pathol Labs, 55 Fruit St, Boston, MA 02114 USA.
EM jferry@partners.org
CR ADAMS JM, 1985, NATURE, V318, P533, DOI 10.1038/318533a0
   Au WY, 2004, LEUKEMIA LYMPHOMA, V45, P519, DOI 10.1080/10428190310001593120
   Blum KA, 2004, BLOOD, V104, P3009, DOI 10.1182/blood-2004-02-0405
   Boerma EG, 2004, EUR J CANCER, V40, P2781, DOI 10.1016/j.ejca.2004.09.004
   Bowman WP, 1996, J CLIN ONCOL, V14, P1252, DOI 10.1200/JCO.1996.14.4.1252
   BURKITT D, 1958, BRIT J SURG, V46, P218, DOI 10.1002/bjs.18004619704
   BURKITT D, 1970, BURKITTS LYMPHOMA, P1
   BURKITT DP, 1983, CANCER, V51, P1777, DOI 10.1002/1097-0142(19830515)51:10<1777::AID-CNCR2820511003>3.0.CO;2-E
   Burmeister T, 2005, LEUKEMIA, V19, P1391, DOI 10.1038/sj.leu.2403847
   Cabanillas M, 2002, P AN M AM SOC CLIN, V22, P574
   Cairo MS, 2003, BRIT J HAEMATOL, V120, P660, DOI 10.1046/j.1365-2141.2003.04134.x
   Diebold J., 2001, Pathology and Genetics of Tumours of Haematopoietic and Lymphoid Tissues, V10, P181
   DOLL DC, 1982, LANCET, V1, P1026
   Frost M, 2004, AM J CLIN PATHOL, V121, P384, DOI 10.1309/8WYNVUTGV9RPHUQH
   Gaidano G, 1995, ADV CANCER RES, V67, P113, DOI 10.1016/S0065-230X(08)60712-5
   Gong JZ, 2003, AM J SURG PATHOL, V27, P818, DOI 10.1097/00000478-200306000-00014
   Gormley RP, 2005, AM J CLIN PATHOL, V124, P790, DOI 10.1309/7CEAWV0DNLLUWQTF
   Haralambieva E, 2005, AM J SURG PATHOL, V29, P1086
   Haralambieva E, 2004, AM J SURG PATHOL, V28, P379, DOI 10.1097/00000478-200403000-00011
   Kasamon YL, 2004, CURR OPIN ONCOL, V16, P429, DOI 10.1097/00001622-200409000-00003
   Knowles DM, 2003, HEMATOL ONCOL CLIN N, V17, P785, DOI 10.1016/S0889-8588(03)00050-9
   Lacasce A, 2004, LEUKEMIA LYMPHOMA, V45, P761, DOI 10.1080/1042819031000141301
   Macpherson N, 1999, J CLIN ONCOL, V17, P1558, DOI 10.1200/JCO.1999.17.5.1558
   Magrath I, 1996, J CLIN ONCOL, V14, P925, DOI 10.1200/JCO.1996.14.3.925
   Martínez-Maza O, 2002, CURR OPIN ONCOL, V14, P528, DOI 10.1097/00001622-200209000-00009
   McClure RE, 2005, AM J SURG PATHOL, V29, P1652, DOI 10.1097/01.pas.0000180442.87022.08
   Mead GM, 2002, ANN ONCOL, V13, P1961, DOI 10.1093/annonc/mdf353
   Mead GM, 2002, ANN ONCOL, V13, P1264, DOI 10.1093/annonc/mdf253
   Mukhopadhyay S, 2005, HUM PATHOL, V36, P571, DOI 10.1016/j.humpath.2005.01.004
   MURPHY SB, 1980, CANCER-AM CANCER SOC, V45, P630, DOI 10.1002/1097-0142(19800215)45:4<630::AID-CNCR2820450403>3.0.CO;2-5
   Nakamura N, 2002, MODERN PATHOL, V15, P771, DOI 10.1097/01.MP.0000019577.73786.64
   Patte C, 2001, BLOOD, V97, P3370, DOI 10.1182/blood.V97.11.3370
   Schrager JA, 2005, AM J SURG PATHOL, V29, P1115
   SHIRAMIZU B, 1991, BLOOD, V77, P1516
   Tomita N, 2005, AM J SURG PATHOL, V29, P121, DOI 10.1097/01.pas.0000146027.76706.50
   van den Bosch CA, 2004, LANCET ONCOL, V5, P738, DOI 10.1016/S1470-2045(04)01638-9
   Voorhees PM, 2004, ARCH PATHOL LAB MED, V128, P210
   Xicoy B, 2003, LEUKEMIA LYMPHOMA, V44, P1541, DOI 10.3109/10428190309178777
   ZIEGLER JL, 1982, LANCET, V2, P631
NR 39
TC 225
Z9 266
U1 0
U2 23
PU ALPHAMED PRESS
PI DURHAM
PA 318 BLACKWELL ST, STE 260, DURHAM, NC 27701-2884 USA
SN 1083-7159
J9 ONCOLOGIST
JI Oncologist
PD APR
PY 2006
VL 11
IS 4
BP 375
EP 383
DI 10.1634/theoncologist.11-4-375
PG 9
WC Oncology
WE Science Citation Index Expanded (SCI-EXPANDED)
SC Oncology
GA 085TK
UT WOS:000240627100007
PM 16614233
DA 2025-02-04
ER

PT J
AU Kiarie, H
   Temmerman, M
   Nyamai, M
   Liku, N
   Thuo, W
   Oramisi, V
   Nyaga, L
   Karimi, J
   Wamalwa, P
   Gatheca, G
   Mwenda, V
   Ombajo, LA
   Thumbi, SM
AF Kiarie, Helen
   Temmerman, Marleen
   Nyamai, Mutono
   Liku, Nzisa
   Thuo, Wangari
   Oramisi, Violet
   Nyaga, Lilly
   Karimi, Janette
   Wamalwa, Phidelis
   Gatheca, Gladwell
   Mwenda, Valerian
   Ombajo, Loice Achieng
   Thumbi, S. M.
CA Essential Hlth Serv Data Monitorin
TI The COVID-19 pandemic and disruptions to essential health services in
   Kenya: a retrospective time-series analysis
SO LANCET GLOBAL HEALTH
LA English
DT Article
ID EBOLA-VIRUS-DISEASE; GUINEA; IMPACT; CARE; TUBERCULOSIS; OUTBREAK;
   LOCKDOWN; MEASLES; MALARIA
AB Background Public health emergencies can disrupt the provision of and access to essential health-care services, exacerbating health crises. We aimed to assess the effect of the COVID-19 pandemic on essential health-care services in Kenya.
   Methods Using county-level data routinely collected from the health information system from health facilities across the country, we used a robust mixed-effect model to examine changes in 17 indicators of essential health services across four periods: the pre-pandemic period (from January, 2018 to February, 2020), two pandemic periods (from March to November 2020, and February to October, 2021), and the period during the COVID-19-associated health-care workers' strike (from December, 2020 to January, 2021).
   Findings In the pre-pandemic period, we observed a positive trend for multiple indicators. The onset of the pandemic was associated with statistically significant decreases in multiple indicators, including outpatient visits (28.7%; 95% CI 16.0-43.5%), cervical cancer screening (49.8%; 20.6-57.9%), number of HIV tests conducted (45.3%; 23.943.0%), patients tested for malaria (31.9%; 16.7-46.7%), number of notified tuberculosis cases (26.6%; 14.7-45.1%), hypertension cases (10.4%; 6.0-39.4%), vitamin A supplements (8.7%; 7.9-10.5%), and three doses of the diphtheria, tetanus toxoid, and pertussis vaccine administered (0.9%; 0.5-1.3%). Pneumonia cases reduced by 50.6% (31.3-67.3%), diarrhoea by 39.7% (24.8-62-7%), and children attending welfare clinics by 39.6% (23.5-47.1%). Cases of sexual violence increased by 8.0% (4.3-25.0%). Skilled deliveries, antenatal care, people with HIV infection newly started on antiretroviral therapy, confirmed cases of malaria, and diabetes cases detected were not significantly affected negatively. Although most of the health indicators began to recover during the pandemic, the health-care workers' strike resulted in nearly all indicators falling to numbers lower than those observed at the onset or during the pre-strike pandemic period.
   Interpretation The COVID-19 pandemic and the associated health-care workers' strike in Kenya have been associated with a substantial disruption of essential health services, with the use of outpatient visits, screening and diagnostic services, and child immunisation adversely affected. Efforts to maintain the provision of these essential health services during a health-care crisis should target the susceptible services to prevent the exacerbation of associated disease burdens during such health crises. Copyright (C) 2022 The Author(s). Published by Elsevier Ltd.
C1 [Kiarie, Helen; Liku, Nzisa; Nyaga, Lilly; Karimi, Janette; Gatheca, Gladwell; Mwenda, Valerian] Minist Hlth, Div Monitoring & Evaluat, Nairobi, Kenya.
   [Oramisi, Violet] Minist Hlth, Natl AIDS & STIs Control Programme, Nairobi, Kenya.
   [Temmerman, Marleen] Aga Khan Univ, Ctr Excellence Women & Child Hlth, Nairobi, Kenya.
   [Nyamai, Mutono; Thuo, Wangari; Ombajo, Loice Achieng; Thumbi, S. M.] Univ Nairobi, Ctr Epidemiol Modelling & Anal, Nairobi 3019700100, Kenya.
   [Ombajo, Loice Achieng] Univ Nairobi, Dept Clin Med & Therapeut, Coll Hlth Sci, Nairobi, Kenya.
   [Thumbi, S. M.] Univ Nairobi, Inst Trop & Infect Dis, Nairobi, Kenya.
   [Nyamai, Mutono; Liku, Nzisa; Thumbi, S. M.] Washington State Univ, Paul G Allen Sch Global Hlth, Pullman, WA 99164 USA.
   [Wamalwa, Phidelis] Opt Consultancy Serv, London, England.
   [Thumbi, S. M.] Univ Edinburgh, Sch Biol Sci, Inst Immunol & Infect Res, Edinburgh, Midlothian, Scotland.
C3 Aga Khan University; University of Nairobi; University of Nairobi;
   University of Nairobi; Washington State University; University of
   Edinburgh
RP Thumbi, SM (corresponding author), Univ Nairobi, Ctr Epidemiol Modelling & Anal, Nairobi 3019700100, Kenya.
EM thumbi.mwangi@wsu.edu
RI Nyamai, Mutono/HDO-4701-2022; Wamalwa, Phidelis/GSI-4090-2022; Mwangi,
   Thumbi/L-2216-2019; Kiarie, Helen/LFS-0016-2024
OI Kimanga, Davies/0000-0001-9326-0407; Mwangi, Thumbi/0000-0002-5754-0556;
   Wamalwa, Phidelis Nasimiyu/0000-0001-7789-1292
FU Bill & Melinda Gates Foundation
FX Bill & Melinda Gates Foundation.
CR [Anonymous], 2011, Google+
   Arsenault C, 2022, NAT MED, V28, P1314, DOI 10.1038/s41591-022-01750-1
   Ashish KC, 2020, LANCET GLOB HEALTH, V8, pE1273, DOI [10.1016/S2214-109X(20)30345-4, 10.10161/52214-109X(20)30345-4]
   Barasa E, 2021, BMC HEALTH SERV RES, V21, DOI 10.1186/s12913-021-06726-4
   Brooks SK, 2020, LANCET, V395, P912, DOI 10.1016/S0140-6736(20)30460-8
   Chandir S, 2020, LANCET GLOB HEALTH, V8, pE1118, DOI 10.1016/S2214-109X(20)30290-4
   Chmielewska B, 2021, LANCET GLOB HEALTH, V9, pE759, DOI 10.1016/S2214-109X(21)00079-6
   Coma E, 2021, BMC INFECT DIS, V21, DOI 10.1186/s12879-021-05985-0
   Delamou A, 2017, LANCET GLOB HEALTH, V5, pE448, DOI 10.1016/s2214-109x(17)30078-5
   Dorward J, 2021, LANCET HIV, V8, pe158, DOI 10.1016/S2352-3018(20)30359-3
   Elston JWT, 2017, PUBLIC HEALTH, V143, P60, DOI 10.1016/j.puhe.2016.10.020
   Essex R, 2021, NEW ENGL J MED, V384, pE93, DOI 10.1056/NEJMp2103327
   Karuri J., 2014, Journal of Health Informatics in Developing Countries, V8, P38
   Kitano T, 2021, OPEN FORUM INFECT DI, V8
   Koller M, 2016, J STAT SOFTW, V75, P1, DOI 10.18637/jss.v075.i06
   Kruk ME, 2015, LANCET, V385, P1910, DOI 10.1016/S0140-6736(15)60755-3
   Kumar J, 2021, LANCET GLOB HEALTH, V9, pE722, DOI 10.1016/S2214-109X(21)00098-X
   Lagat H, 2020, AIDS BEHAV, V24, P3010, DOI 10.1007/s10461-020-02938-7
   Marijon E, 2020, LANCET PUBLIC HEALTH, V5, pE437, DOI 10.1016/S2468-2667(20)30117-1
   McIntosh A, 2021, BMJ OPEN, V11, DOI 10.1136/bmjopen-2020-047961
   Meta, MOV RANG MAPS
   Ministry of Health, 2018, KEN NAT CANC SCREEN
   Moynihan R, 2021, BMJ OPEN, V11, DOI 10.1136/bmjopen-2020-045343
   Muldoon KA, 2021, BMC MED, V19, DOI 10.1186/s12916-020-01897-z
   Odinga Manas Migot, 2020, Gates Open Res, V4, P117, DOI 10.12688/gatesopenres.13152.2
   Ollech Daniel, 2021, CRAN
   Parpia AS, 2016, EMERG INFECT DIS, V22, P433, DOI 10.3201/eid2203.150977
   Plucinski MM, 2015, LANCET INFECT DIS, V15, P1017, DOI 10.1016/S1473-3099(15)00061-4
   Ponticiello M, 2020, AIDS BEHAV, V24, P3006, DOI 10.1007/s10461-020-02935-w
   Ribacke KJB, 2016, FRONT PUBLIC HEALTH, V4, DOI 10.3389/fpubh.2016.00222
   Roberton T, 2020, LANCET GLOB HEALTH, V8, pE901, DOI 10.1016/S2214-109X(20)30229-1
   Soko RN, 2021, EMERG INFECT DIS, V27, P1831, DOI 10.3201/eid2707.210557
   Suk JE, 2016, EMERG INFECT DIS, V22, P1106, DOI 10.3201/eid2206.151652
   Takahashi S, 2015, SCIENCE, V347, P1240, DOI 10.1126/science.aaa3438
   Wagenaar BH, 2018, PLOS MED, V15, DOI 10.1371/journal.pmed.1002508
   Walker PGT, 2015, LANCET INFECT DIS, V15, P825, DOI 10.1016/S1473-3099(15)70124-6
   Wambua Steven, 2021, PLOS Glob Public Health, V1, pe0000029, DOI 10.1371/journal.pgph.0000029
   Wilhelm JA, 2019, J GLOB HEALTH, V9, DOI 10.7189/jogh.09.010406
   Xiao H, 2021, LANCET REG HEALTH-W, V9, DOI 10.1016/j.lanwpc.2021.100122
NR 39
TC 27
Z9 27
U1 1
U2 7
PU ELSEVIER SCI LTD
PI OXFORD
PA THE BOULEVARD, LANGFORD LANE, KIDLINGTON, OXFORD OX5 1GB, OXON, ENGLAND
SN 2214-109X
J9 LANCET GLOB HEALTH
JI Lancet Glob. Health
PD SEP
PY 2022
VL 10
IS 9
BP E1257
EP E1267
PG 11
WC Public, Environmental & Occupational Health
WE Science Citation Index Expanded (SCI-EXPANDED); Social Science Citation Index (SSCI)
SC Public, Environmental & Occupational Health
GA 6W9VY
UT WOS:000896074800026
PM 35961349
OA gold, Green Published
DA 2025-02-04
ER

PT J
AU Sughrue, ME
   Mocco, J
   Mack, WJ
   Ducruet, AF
   Komotar, RJ
   Fischbach, RL
   Martin, TE
   Connolly, ES
AF Sughrue, Michael E.
   Mocco, J.
   Mack, Willam J.
   Ducruet, Andrew F.
   Komotar, Ricardo J.
   Fischbach, Ruth L.
   Martin, Thomas E.
   Connolly, E. Sander, Jr.
TI Bioethical Considerations in Translational Research: Primate Stroke
SO AMERICAN JOURNAL OF BIOETHICS
LA English
DT Review
DE Ethics; neuroprotection; primate; research; stroke
ID QUALITY-OF-LIFE; FOCAL CEREBRAL-ISCHEMIA; NONHUMAN PRIMATE; PRECLINICAL
   EVALUATION; PLATELET-AGGREGATION; NEURONAL PROGENITORS; INFARCTION;
   MODEL; HEMICRANIECTOMY; RECOVERY
AB Controversy and activism have long been linked to the subject of primate research. Even in the midst of raging ethical debates surrounding fertility treatments, genetically modified foods and stem-cell research, there has been no reduction in the campaigns of activists worldwide. Plying their trade of intimidation aimed at ending biomedical experimentation in all animals, they have succeeded in creating an environment where research institutions, often painted as guilty until proven innocent, have avoided addressing the issue for fear of becoming targets. One area of intense debate is the use of primates in stroke research. Despite the fact that stroke kills more people each year than AIDS and malaria, and less than 5% of patients are candidates for current therapies, there is significant opposition to primate stroke research. A balanced examination of the ethics of primate stroke research is thus of broad interest to all areas of biomedical research.
C1 [Connolly, E. Sander, Jr.] Columbia Univ, Coll Phys & Surg, Dept Neurol Surg, New York, NY 10032 USA.
C3 Columbia University
RP Connolly, ES (corresponding author), Columbia Univ, Coll Phys & Surg, Dept Neurol Surg, 710 W 168th St, New York, NY 10032 USA.
EM esc5@columbia.edu
CR ANDERSEN G, 1995, PAIN, V61, P187, DOI 10.1016/0304-3959(94)00144-4
   [Anonymous], 2005, LANCET NEUROL, V4, P689, DOI 10.1016/S0140-6736(05)
   [Anonymous], 1982, CHIMPANZEE POLITICS
   [Anonymous], 2000, Folk physics for apes: The chimpanzee's theory of how the world works
   [Anonymous], APES MEN LANGUAGE
   [Anonymous], ANIMAL LAW
   Bering Jesse M., 2003, P205
   BOESCH C, 1990, FOLIA PRIMATOL, V54, P86, DOI 10.1159/000156428
   Burton CR, 2000, J ADV NURS, V32, P301, DOI 10.1046/j.1365-2648.2000.01477.x
   Calenda E, 1999, J FR OPHTALMOL, V22, P426
   Carod-Artal J, 2000, STROKE, V31, P2995, DOI 10.1161/01.STR.31.12.2995
   Chen ZM, 1997, LANCET, V349, P1641, DOI 10.1016/S0140-6736(97)04010-5
   DeGraba TJ, 2000, NEUROL CLIN, V18, P475, DOI 10.1016/S0733-8619(05)70203-6
   DEGRAZIA D, 1996, TAKING ANIMALS SERIO, P164
   del Zoppo GJ, 1998, STROKE, V29, P4, DOI 10.1161/01.STR.29.1.4
   DELZOPPO GJ, 1986, STROKE, V17, P1254, DOI 10.1161/01.STR.17.6.1254
   Dewar D, 1999, EUR J PHARMACOL, V375, P41, DOI 10.1016/S0014-2999(99)00280-0
   Diamond B, 2004, NAT MED, V10, P558, DOI 10.1038/nm0604-558a
   Doolittle N D, 1992, Rehabil Nurs, V17, P122
   Ducruet AF, 2007, J MED PRIMATOL, V36, P375, DOI 10.1111/j.1600-0684.2007.00213.x
   Eccles S, 1999, J NEUROL NEUROSUR PS, V67, P125, DOI 10.1136/jnnp.67.1.125
   Ellis-Hill CS, 2000, CLIN REHABIL, V14, P279, DOI 10.1191/026921500671231410
   Erban P, 2006, CLIN NEUROL NEUROSUR, V108, P384, DOI 10.1016/j.clineuro.2005.06.008
   Fisher M, 1999, CEREBROVASC DIS, V9, P29, DOI 10.1159/000047573
   Foerch C, 2004, J NEUROSURG, V101, P248, DOI 10.3171/jns.2004.101.2.0248
   FREY RG, 1987, BIOMEDICAL ETHICS RE
   Furuya K, 2001, STROKE, V32, P2665, DOI 10.1161/hs3211.098535
   GARCIA JH, 1994, AM J PATHOL, V144, P188
   GARDNER RA, 1969, SCIENCE, V165, P664, DOI 10.1126/science.165.3894.664
   Gladstone DJ, 2002, STROKE, V33, P2123, DOI 10.1161/01.STR.0000025518.34157.51
   Gobin YP, 2004, STROKE, V35, P2848, DOI 10.1161/01.STR.0000147718.12954.60
   Goodall, 1986, The Chimpanzees of Gombe: Patterns of Behavior
   GRAU AJ, 1994, STROKE, V25, P2149, DOI 10.1161/01.STR.25.11.2149
   Greaves P, 2004, NAT REV DRUG DISCOV, V3, P226, DOI 10.1038/nrd1329
   Green A. Richard, 2005, Current Drug Targets - CNS and Neurological Disorders, V4, P109
   Green JD, 2000, HUM EXP TOXICOL, V19, P208, DOI 10.1191/096032700678815864
   Grotta JC, 2001, ARCH NEUROL-CHICAGO, V58, P2009, DOI 10.1001/archneur.58.12.2009
   Gupta R, 2004, STROKE, V35, P539, DOI 10.1161/01.STR.0000109772.64650.18
   Haacke C, 2006, STROKE, V37, P193, DOI 10.1161/01.STR.0000196990.69412.fb
   HADLEY MN, 1989, NEUROSURGERY, V25, P63, DOI 10.1227/00006123-198907000-00011
   Hamberg LM, 2002, AM J NEURORADIOL, V23, P1013
   Hansson P, 2004, EUR J NEUROL, V11, P22, DOI 10.1111/j.1471-0552.2004.00793.x
   Hare B, 2000, ANIM BEHAV, V59, P771, DOI 10.1006/anbe.1999.1377
   Harscher S, 2006, ACTA NEUROCHIR, V148, P31, DOI 10.1007/s00701-005-0617-0
   Hayashi J, 2006, J CEREBR BLOOD F MET, V26, P906, DOI 10.1038/sj.jcbfm.9600247
   He J, 2005, NEW ENGL J MED, V353, P1124, DOI 10.1056/NEJMsa050467
   Herrmann M, 2000, DISABIL REHABIL, V22, P539, DOI 10.1080/096382800416788
   HOFF C, 1980, NEW ENGL J MED, V302, P115, DOI 10.1056/NEJM198001103020212
   Hori Y, 1999, KIDNEY INT, V56, P2096, DOI 10.1046/j.1523-1755.1999.00765.x
   Huang J, 2000, STROKE, V31, P3054, DOI 10.1161/01.STR.31.12.3054
   Huang J, 1999, SCIENCE, V285, P595, DOI 10.1126/science.285.5427.595
   Huang J, 2001, P NATL ACAD SCI USA, V98, P11720, DOI 10.1073/pnas.171325998
   Kastrau F, 2005, STROKE, V36, P825, DOI 10.1161/01.STR.0000157595.93115.70
   KAY R, 1995, NEW ENGL J MED, V333, P1588, DOI 10.1056/NEJM199512143332402
   Kohler W., 1925, The mentality of apes
   Kushwaha RS, 1998, HUM REPROD UPDATE, V4, P420, DOI 10.1093/humupd/4.4.420
   Kvigne K, 2003, QUAL HEALTH RES, V13, P1291, DOI 10.1177/1049732303257224
   Lees KR, 2004, LANCET, V363, P439, DOI 10.1016/S0140-6736(04)15490-1
   Mack WJ, 2003, NEUROL RES, V25, P846, DOI 10.1179/016164103771953943
   Mack WJ, 2003, STROKE, V34, P1994, DOI 10.1161/01.STR.0000079813.31539.6D
   Mack WJ, 2003, NEUROL RES, V25, P280, DOI 10.1179/016164103101201346
   Maeda M, 2005, J CEREBR BLOOD F MET, V25, P108, DOI 10.1038/sj.jcbfm.9600013
   Malm J, 2006, ACTA NEUROL SCAND, V113, P25, DOI 10.1111/j.1600-0404.2005.00537.x
   MARLER JR, 1995, NEW ENGL J MED, V333, P1581, DOI 10.1056/nejm199512143332401
   Marshall JWB, 2003, BRAIN RES BULL, V61, P577, DOI 10.1016/S0361-9230(03)00214-4
   Marshall JWB, 2001, STROKE, V32, P190, DOI 10.1161/01.STR.32.1.190
   MASSERMAN JH, 1964, AM J PSYCHIAT, V121, P584, DOI 10.1176/ajp.121.6.584
   MCCORMICK PW, 1994, ADV EXP MED BIOL, V345, P597
   Mocco J, 2001, BMC Cardiovasc Disord, V1, P4, DOI 10.1186/1471-2261-1-4
   Mocco J, 2006, J NEUROSURG, V105, P595, DOI 10.3171/jns.2006.105.4.595
   Mocco J, 2002, CIRC RES, V91, P907, DOI 10.1161/01.RES.0000042063.15901.20
   Neff SR, 1997, ARCH NEUROL-CHICAGO, V54, P350, DOI 10.1001/archneur.1997.00550160005002
   Nissani Moti, 2004, P227
   Palestrant David, 2005, Curr Neurol Neurosci Rep, V5, P494, DOI 10.1007/s11910-005-0040-1
   PATTERSON F, 1978, NATL GEOGR, V154, P438
   Pedersen PM, 1996, ARCH PHYS MED REHAB, V77, P25, DOI 10.1016/S0003-9993(96)90215-4
   POPILSKIS S, 1992, J MED PRIMATOL, V21, P349
   Povinelli DJ, 1996, MONOGR SOC RES CHILD, V61, P1, DOI 10.1111/j.1540-5834.1996.tb00481.x
   Povinelli DJ, 2001, CAN J EXP PSYCHOL, V55, P185, DOI 10.1037/h0087365
   Povinelli DJ, 1997, COGNITIVE DEV, V12, P327, DOI 10.1016/S0885-2014(97)90017-4
   PREMACK D, 1978, BEHAV BRAIN SCI, V1, P515, DOI 10.1017/S0140525X00076512
   PRZEDBORSKI S, 1991, NEUROCHIRURGIE, V37, P377
   Qureshi AI, 2005, NEURORADIOLOGY, V47, P845, DOI 10.1007/s00234-003-1097-7
   Regan Tom., 1976, ANIMAL RIGHTS HUMAN
   Ring R, 2005, J CLIN INVEST, V115, P1108, DOI 10.1172/JCI25211
   Röding J, 2003, DISABIL REHABIL, V25, P867, DOI 10.1080/0963828031000122276
   Schmahmann D., 1995, Environmental Affairs Law Review, V22, P747
   Sherman DG, 2000, JAMA-J AM MED ASSOC, V283, P2395, DOI 10.1001/jama.283.18.2395
   Sherman DG, 2001, NEUROLOGY, V57, P1428, DOI 10.1212/wnl.57.8.1428
   SHINOZAKI K, 1992, METHOD FIND EXP CLIN, V14, P663
   SINGER PA, 1990, NEW ENGL J MED, V322, P1881, DOI 10.1056/NEJM199006283222610
   Small DL, 2000, BRIT MED BULL, V56, P307, DOI 10.1258/0007142001903238
   SPETZLER RF, 1980, NEUROSURGERY, V7, P257, DOI 10.1227/00006123-198009000-00009
   Strey CW, 2003, J EXP MED, V198, P913, DOI 10.1084/jem.20030374
   Strum S., 1987, Almost Human: A journey into the world of baboons
   Sturm JW, 2002, STROKE, V33, P762, DOI 10.1161/hs0302.103815
   Sughrue ME, 2004, STROKE, V35, pE81, DOI 10.1161/01.STR.0000121164.29117.44
   SYMON L, 1975, STROKE, V6, P476, DOI 10.1161/01.STR.6.5.476
   Tonchev AB, 2006, EXP NEUROL, V198, P101, DOI 10.1016/j.expneurol.2005.11.022
   Tonchev AB, 2005, J NEUROSCI RES, V81, P776, DOI 10.1002/jnr.20604
   Tonchev AB, 2003, MOL CELL NEUROSCI, V23, P292, DOI 10.1016/S1044-7431(03)00058-7
   VANDERWA.JJ, 1973, J MED PRIMATOL, V2, P25
   WECHKIN S, 1964, PSYCHON SCI, V1, P47, DOI 10.3758/BF03342783
   Widar M, 2004, J CLIN NURS, V13, P497, DOI 10.1046/j.1365-2702.2003.00815.x
   Williams KJ, 1998, VET PATHOL, V35, P330, DOI 10.1177/030098589803500502
   WITKIN JW, 1991, ENDOCRINOLOGY, V129, P1083, DOI 10.1210/endo-129-2-1083
   Xerri C, 1999, CEREB CORTEX, V9, P264, DOI 10.1093/cercor/9.3.264
   Xu CG, 2000, SCIENCE, V287, P498, DOI 10.1126/science.287.5452.498
NR 108
TC 25
Z9 26
U1 0
U2 15
PU ROUTLEDGE JOURNALS, TAYLOR & FRANCIS LTD
PI ABINGDON
PA 2-4 PARK SQUARE, MILTON PARK, ABINGDON OX14 4RN, OXON, ENGLAND
SN 1526-5161
EI 1536-0075
J9 AM J BIOETHICS
JI Am. J. Bioeth.
PD MAY
PY 2009
VL 9
IS 5
BP 3
EP 12
DI 10.1080/15265160902788652
PG 10
WC Ethics; Medical Ethics; Social Issues; Social Sciences, Biomedical
WE Science Citation Index Expanded (SCI-EXPANDED); Social Science Citation Index (SSCI)
SC Social Sciences - Other Topics; Medical Ethics; Social Issues;
   Biomedical Social Sciences
GA 446TU
UT WOS:000266144900002
PM 19396671
DA 2025-02-04
ER

PT J
AU Koon, KP
   Lehman, CD
   Gralow, JR
AF Koon, Ksenia P.
   Lehman, Constance D.
   Gralow, Julie R.
TI The importance of survivors and partners in improving breast cancer
   outcomes in Uganda
SO BREAST
LA English
DT Article
DE Advocacy; Breast cancer; Education; Limited-resource countries;
   Perceptions; Survivors
ID BURDEN
AB In limited-resource countries, cancer kills more people annually than AIDS, tuberculosis and malaria combined. Programs targeting early detection and treatment of cancer are virtually non-existent due to insufficient funding and attention given to this emerging health challenge. Breast cancer is the most common cancer in women worldwide and is also the leading cause of cancer-related death in females. In developing countries such as Uganda, breast cancer incidence is increasing and typically presents at an advanced stage of disease, for which treatment options are limited. Inadequate knowledge and understanding of the disease, social stigma, and barriers to care all contribute to a poorer prognosis. There are many challenges to reducing breast cancer incidence and mortality globally; however, there is evidence to suggest that advocacy and education, in particular through the efforts of breast cancer survivors and their partners, can play a critical role in improving overall outcomes in limited-resource countries. (C) 2013 Elsevier Ltd. All rights reserved.
C1 [Koon, Ksenia P.] Seattle Canc Care Alliance, Seattle, WA 98019 USA.
   [Lehman, Constance D.] Univ Washington, Dept Radiol, Seattle, WA 98109 USA.
   [Gralow, Julie R.] Univ Washington, Dept Med Oncol, Seattle, WA 98109 USA.
C3 Seattle Cancer Care Alliance; University of Washington; University of
   Washington Seattle; University of Washington; University of Washington
   Seattle
RP Koon, KP (corresponding author), Seattle Canc Care Alliance, 825 Eastlake Ave E,G3-630, Seattle, WA 98019 USA.
EM kseniakoon@gmail.com
CR [Anonymous], 2009, LANCET, V374, P1567, DOI 10.1016/S0140-6736(09)61930-9
   [Anonymous], 2010, 3 ANN AFR BREAST CAN
   Baguma P, 2003, AFR HEALTH SCI, V3, P47
   Boutayeb Abdesslam, 2005, Int J Equity Health, V4, P2, DOI 10.1186/1475-9276-4-2
   Braun S., 2003, The Breast Journal. Volume, V9, P101, DOI DOI 10.1046/J.1524-4741.9S2.13X
   Ferlay J., 2010, GLOBOCAN 2008 V1 2 C
   Gakwaya A, 2008, BRIT J CANCER, V99, P63, DOI 10.1038/sj.bjc.6604435
   Kanavos P, 2006, ANN ONCOL, V17, P15, DOI 10.1093/annonc.mdl983
   Parkin DM, 2008, LANCET ONCOL, V9, P683, DOI 10.1016/S1470-2045(08)70175-X
   Parkin DM, 1992, IARC SCI PUBLICATION, V120
   Porter P, 2008, NEW ENGL J MED, V358, P213, DOI 10.1056/NEJMp0708307
   Puska P, 2003, NONCOMMUNICABLE DIS
   World Health Organization, Breast cancer: prevention and control
NR 13
TC 20
Z9 28
U1 0
U2 6
PU CHURCHILL LIVINGSTONE
PI EDINBURGH
PA JOURNAL PRODUCTION DEPT, ROBERT STEVENSON HOUSE, 1-3 BAXTERS PLACE,
   LEITH WALK, EDINBURGH EH1 3AF, MIDLOTHIAN, SCOTLAND
SN 0960-9776
EI 1532-3080
J9 BREAST
JI Breast
PD APR
PY 2013
VL 22
IS 2
BP 138
EP 141
DI 10.1016/j.breast.2012.12.017
PG 4
WC Oncology; Obstetrics & Gynecology
WE Science Citation Index Expanded (SCI-EXPANDED)
SC Oncology; Obstetrics & Gynecology
GA 126QA
UT WOS:000317634900005
PM 23313061
OA hybrid
DA 2025-02-04
ER

PT J
AU Gupta, SD
   Pan, CH
AF Gupta, Sayan Dutta
   Pan, Cheol Ho
TI Recent update on discovery and development of Hsp90 inhibitors as
   senolytic agents
SO INTERNATIONAL JOURNAL OF BIOLOGICAL MACROMOLECULES
LA English
DT Review
DE Hsp90 inhibitors; Senolytics; Cancer and other disease
ID PROTEIN 90 INHIBITOR; MOLECULAR CHAPERONE HSP90; TRANSCRIPTION FACTOR
   HSF1; ARF TUMOR-SUPPRESSOR; PHASE-II TRIAL; ANTITUMOR-ACTIVITY;
   IN-VITRO; PROTEASOMAL DEGRADATION; CELLULAR SENESCENCE;
   CRYSTAL-STRUCTURE
AB Hsp90 chaperone is an encouraging target for the development of novel anticancer agents. The failure of Hsp90 inhibitors to get regulatory approval for the treatment of cancer is hindered due to toxicity, cost involved in their development and formulation issues. The inhibitors against this chaperone are also being evaluated in pre-clinical models for the treatment of diseases other than cancer (Alzheimer, malaria, AIDS, etc.). Recently, Hsp90 inhibitors have shown promising senolytic effect that is helpful in increasing the health and life span of mice. The senolytic property of Hsp90 inhibitors will make them less toxic for use in humans. The review focuses on Hsp90 inhibitors discovered till date as senolytic agents along with their future prospects. Further, the various models used for the evaluation of senolytic effect are also discussed. (c) 2020 Elsevier B.V. All rights reserved.
C1 [Gupta, Sayan Dutta; Pan, Cheol Ho] Korea Inst Sci & Technol KIST, Nat Prod Informat Res Ctr, Gangneung Inst Nat Prod, 25451 679 Saimdang Ro, Gangneung Si, Gangwon Do, South Korea.
C3 Korea Institute of Science & Technology (KIST)
RP Gupta, SD (corresponding author), Korea Inst Sci & Technol KIST, Nat Prod Informat Res Ctr, Gangneung Inst Nat Prod, 25451 679 Saimdang Ro, Gangneung Si, Gangwon Do, South Korea.
EM sayan@kist.re.kr
RI Gupta, Sayan/ABD-7517-2020
OI Dutta Gupta, Sayan/0000-0003-2606-7505
FU "Korea Research Fellowship (KRF) program" postdoctoral fellowof the
   National Research Foundation of Korea (NRF) - Ministry of Science and
   ICT, South Korea [NRF-2019H1D3A1A01102952]
FX This studywas supported by "Korea Research Fellowship (KRF) program"
   postdoctoral fellowof the National Research Foundation of Korea (NRF)
   funded by the Ministry of Science and ICT, South Korea
   (NRF-2019H1D3A1A01102952).
CR Abida WM, 2008, CANCER RES, V68, P352, DOI 10.1158/0008-5472.CAN-07-2069
   Agger K, 2009, GENE DEV, V23, P1171, DOI 10.1101/gad.510809
   Ansa-Addo EA, 2016, CURR TOP MED CHEM, V16, P2765, DOI 10.2174/1568026616666160413141613
   Banumathy G, 2003, J BIOL CHEM, V278, P18336, DOI 10.1074/jbc.M211309200
   Bendell JC, 2016, CANCER INVEST, V34, P265, DOI 10.1080/07357907.2016.1193746
   Biamonte MA, 2010, J MED CHEM, V53, P3, DOI 10.1021/jm9004708
   Caldas-Lopes E, 2009, P NATL ACAD SCI USA, V106, P8368, DOI 10.1073/pnas.0903392106
   Calderwood SK, 2016, TRENDS BIOCHEM SCI, V41, P311, DOI 10.1016/j.tibs.2016.01.003
   Chan KC, 2013, MOL CANCER, V12, DOI 10.1186/1476-4598-12-128
   Chen DL, 2005, CELL, V121, P1071, DOI 10.1016/j.cell.2005.03.037
   Chen LH, 2003, ONCOGENE, V22, P5348, DOI 10.1038/sj.onc.1206851
   Childs BG, 2015, NAT MED, V21, P1424, DOI 10.1038/nm.4000
   Colombo E, 2006, CANCER RES, V66, P3044, DOI 10.1158/0008-5472.CAN-05-2378
   Conde R, 2009, BIOCHEM CELL BIOL, V87, P845, DOI [10.1139/O09-049, 10.1139/o09-049]
   Debacq-Chainiaux F, 2009, NAT PROTOC, V4, P1798, DOI 10.1038/nprot.2009.191
   Debnath A, 2014, ANTIMICROB AGENTS CH, V58, P4138, DOI 10.1128/AAC.02576-14
   di Martino S, 2018, ONCOGENE, V37, P1369, DOI 10.1038/s41388-017-0044-8
   Dollins DE, 2007, MOL CELL, V28, P41, DOI 10.1016/j.molcel.2007.08.024
   Dominguez-Brauer C, 2009, EMBO REP, V10, P1036, DOI 10.1038/embor.2009.139
   Eccles SA, 2008, CANCER RES, V68, P2850, DOI 10.1158/0008-5472.CAN-07-5256
   Echeverria PC, 2019, PLOS ONE, V14, DOI 10.1371/journal.pone.0208287
   Elnatan D., 2018, BIORXIV, DOI [10.1101/30038, DOI 10.1101/30038]
   Eymin B, 2006, CELL CYCLE, V5, P759, DOI 10.4161/cc.5.7.2625
   Fuhrmann-Stroissnigg H, 2018, CELL CYCLE, V17, P1048, DOI 10.1080/15384101.2018.1475828
   Fuhrmann-Stroissnigg H, 2017, NAT COMMUN, V8, DOI 10.1038/s41467-017-00314-z
   Ganguly S, 2015, ONCOTARGET, V6, P31767, DOI 10.18632/oncotarget.5167
   Ge J, 2006, J MED CHEM, V49, P4606, DOI 10.1021/jm0603116
   Gewirth DT, 2016, CURR TOP MED CHEM, V16, P2779, DOI 10.2174/1568026616666160413141154
   Goldman JW, 2013, BMC CANCER, V13, DOI 10.1186/1471-2407-13-152
   Gomez DE, 2012, INT J ONCOL, V41, P1561, DOI 10.3892/ijo.2012.1611
   Graham B, 2012, CANCER SCI, V103, P522, DOI 10.1111/j.1349-7006.2011.02191.x
   Guo YL, 2001, J BIOL CHEM, V276, P45791, DOI 10.1074/jbc.M105931200
   Gupta S.D., 2019, MED CHEM PHARMA CEUT, P57
   Gupta S.D., 2018, CURR CHEM BIOL, V12, P53, DOI [10.2174/2212796812666180405144003, DOI 10.2174/2212796812666180405144003]
   Gupta SD, 2020, ANTI-CANCER AGENT ME, V20, P369, DOI 10.2174/1871520619666191111152050
   Gupta SD, 2019, EUR J MED CHEM, V178, P48, DOI 10.1016/j.ejmech.2019.05.073
   Han SY, 2017, CANCER RES, V77, P343, DOI 10.1158/0008-5472.CAN-16-0613
   Hannen R, 2018, FEBS LETT, V592, P2023, DOI 10.1002/1873-3468.13084
   Hari P, 2017, METHODS MOL BIOL, V1534, P99, DOI 10.1007/978-1-4939-6670-7_9
   He HZ, 2006, J MED CHEM, V49, P381, DOI 10.1021/jm0508078
   He W, 2018, ONCOL REP, V40, P3, DOI 10.3892/or.2018.6422
   Hickson LJ, 2019, EBIOMEDICINE, V47, P446, DOI 10.1016/j.ebiom.2019.08.069
   Huang B, 2019, J MOL BIOL, V431, P3312, DOI 10.1016/j.jmb.2019.06.004
   Im CN, 2016, CELL STRESS CHAPERON, V21, P553, DOI 10.1007/s12192-016-0687-3
   Immormino RM, 2006, J MED CHEM, V49, P4953, DOI 10.1021/jm060297x
   Itahana K, 2003, MOL CELL, V12, P1151, DOI 10.1016/S1097-2765(03)00431-3
   Jhaveri K, 2015, ONCOTARGETS THER, V8, DOI 10.2147/OTT.S65804
   Joshi P, 2016, J BIOL CHEM, V291, P10332, DOI 10.1074/jbc.M116.717538
   Khandelwal A, 2018, NAT COMMUN, V9, DOI 10.1038/s41467-017-02013-1
   Kim G, 2012, AGING CELL, V11, P617, DOI 10.1111/j.1474-9726.2012.00827.x
   Kim RH, 2008, CARCINOGENESIS, V29, P2425, DOI 10.1093/carcin/bgn225
   Kroeger H, 2019, FEBS J, V286, P399, DOI 10.1111/febs.14522
   Lancet JE, 2010, LEUKEMIA, V24, P699, DOI 10.1038/leu.2009.292
   Lee KH, 2011, CANCER SCI, V102, P1388, DOI 10.1111/j.1349-7006.2011.01944.x
   Lee SH, 2013, CELL DEATH DIFFER, V20, P64, DOI 10.1038/cdd.2012.93
   Li W, 2013, INT REV CEL MOL BIO, V303, P203, DOI 10.1016/B978-0-12-407697-6.00005-2
   Liao Zhi-yong, 2001, Yaoxue Xuebao, V36, P716
   Lisi L, 2013, J NEUROIMMUNOL, V255, P1, DOI 10.1016/j.jneuroim.2012.10.008
   Llanos S, 2001, NAT CELL BIOL, V3, P445, DOI 10.1038/35074506
   Lundgren K, 2009, MOL CANCER THER, V8, P921, DOI 10.1158/1535-7163.MCT-08-0758
   Luo WJ, 2010, MOL NEURODEGENER, V5, DOI 10.1186/1750-1326-5-24
   MacNeil DE, 2016, GENES-BASEL, V7, DOI 10.3390/genes7090064
   Mader SL, 2020, NAT COMMUN, V11, DOI 10.1038/s41467-020-15050-0
   Maharaj KA, 2016, PLOS ONE, V11, DOI 10.1371/journal.pone.0166271
   Mahmoudi S, 2019, MYCOPATHOLOGIA, V184, P607, DOI 10.1007/s11046-019-00370-7
   Malaquin N, 2016, EXP GERONTOL, V82, P39, DOI 10.1016/j.exger.2016.05.010
   Malaquin N, 2015, FRONT GENET, V6, DOI 10.3389/fgene.2015.00094
   Marzec M, 2012, BBA-MOL CELL RES, V1823, P774, DOI 10.1016/j.bbamcr.2011.10.013
   Masgras I, 2017, FRONT ONCOL, V7, DOI 10.3389/fonc.2017.00058
   Massey AJ, 2010, MOL CANCER THER, V9, P906, DOI 10.1158/1535-7163.MCT-10-0055
   Menezes DL, 2012, MOL CANCER THER, V11, P730, DOI 10.1158/1535-7163.MCT-11-0667
   Mimnaugh EG, 1996, J BIOL CHEM, V271, P22796, DOI 10.1074/jbc.271.37.22796
   Modi S, 2011, CLIN CANCER RES, V17, P5132, DOI 10.1158/1078-0432.CCR-11-0072
   Moroni E, 2018, J CHEM THEORY COMPUT, V14, P1033, DOI 10.1021/acs.jctc.7b00766
   Myrianthopoulos V, 2018, FUTURE MED CHEM, V10, P2369, DOI 10.4155/fmc-2018-0234
   Noren Hooten N, 2017, JOVE-J VIS EXP, DOI 10.3791/55533
   Okui T, 2011, ANTICANCER RES, V31, P1197
   Olivieri F, 2015, ONCOTARGET, V6, P35509, DOI 10.18632/oncotarget.5899
   Ozenne P, 2010, INT J CANCER, V127, P2239, DOI 10.1002/ijc.25511
   Pacey S, 2012, INVEST NEW DRUG, V30, P341, DOI 10.1007/s10637-010-9493-4
   Pillai RN, 2020, J CLIN ONCOL, V38, P613, DOI 10.1200/JCO.19.00816
   Posfai D, 2018, ANTIMICROB AGENTS CH, V62, DOI 10.1128/AAC.01799-17
   Prince TL, 2015, PLOS ONE, V10, DOI 10.1371/journal.pone.0141786
   Proia DA, 2014, CANCER RES, V74, P1294, DOI 10.1158/0008-5472.CAN-13-3263
   Ramalingam S, 2015, ANN ONCOL, V26, P1741, DOI 10.1093/annonc/mdv220
   Ramanathan RK, 2005, CLIN CANCER RES, V11, P3385, DOI 10.1158/1078-0432.CCR-04-2322
   Renouf DJ, 2016, CANCER CHEMOTH PHARM, V78, P541, DOI 10.1007/s00280-016-3102-y
   Restall IJ, 2010, PLOS ONE, V5, DOI 10.1371/journal.pone.0011076
   Richart L, 2020, CURR OPIN CHEM BIOL, V56, P51, DOI 10.1016/j.cbpa.2019.11.009
   Roe SM, 2004, CELL, V116, P87, DOI 10.1016/S0092-8674(03)01027-4
   Roe SM, 1999, J MED CHEM, V42, P260, DOI 10.1021/jm980403y
   Rowlands MG, 2004, ANAL BIOCHEM, V327, P176, DOI 10.1016/j.ab.2003.10.038
   Rutkowski DT, 2010, J CELL BIOL, V189, P783, DOI 10.1083/jcb.201003138
   Saif MW, 2014, CLIN CANCER RES, V20, P445, DOI 10.1158/1078-0432.CCR-13-1257
   Seggewiss-Bernhardt R, 2015, CANCER-AM CANCER SOC, V121, P2185, DOI 10.1002/cncr.29339
   Seo YH, 2015, ARCH PHARM RES, V38, P1582, DOI 10.1007/s12272-015-0636-1
   Shapiro GI, 2015, CLIN CANCER RES, V21, P87, DOI 10.1158/1078-0432.CCR-14-0979
   Sharp SY, 2012, PLOS ONE, V7, DOI 10.1371/journal.pone.0044642
   Shimamura T, 2012, CLIN CANCER RES, V18, P4973, DOI 10.1158/1078-0432.CCR-11-2967
   Sidera K, 2014, RECENT PAT ANTI-CANC, V9, P1
   Sottile ML, 2018, CELL STRESS CHAPERON, V23, P303, DOI 10.1007/s12192-017-0843-4
   Speranza G, 2018, INVEST NEW DRUG, V36, P230, DOI 10.1007/s10637-017-0495-3
   Sreedhar AS, 2004, FEBS LETT, V562, P11
   Stancato LF, 1997, J BIOL CHEM, V272, P4013, DOI 10.1074/jbc.272.7.4013
   Stebbins CE, 1997, CELL, V89, P239, DOI 10.1016/S0092-8674(00)80203-2
   Stecklein SR, 2012, P NATL ACAD SCI USA, V109, P13650, DOI 10.1073/pnas.1203326109
   Sung N, 2016, ACTA CRYSTALLOGR D, V72, P904, DOI 10.1107/S2059798316009906
   SUPKO JG, 1995, CANCER CHEMOTH PHARM, V36, P305, DOI 10.1007/s002800050328
   Trendowski M, 2015, PHARMACOL RES, V99, P202, DOI 10.1016/j.phrs.2015.06.007
   Usmani SZ, 2009, CURR MOL MED, V9, P654, DOI 10.2174/156652409788488757
   Vasileiou PVS, 2019, CELLS-BASEL, V8, DOI 10.3390/cells8070686
   Vo CD, 2017, BIOORG MED CHEM LETT, V27, P5235, DOI 10.1016/j.bmcl.2017.10.036
   Woodhead AJ, 2010, J MED CHEM, V53, P5956, DOI 10.1021/jm100060b
   Wu BX, 2016, ADV CANCER RES, V129, P165, DOI 10.1016/bs.acr.2015.09.001
   Xu M, 2018, NAT MED, V24, P1246, DOI 10.1038/s41591-018-0092-9
   Yuno A, 2018, METHODS MOL BIOL, V1709, P423, DOI 10.1007/978-1-4939-7477-1_29
   Zembruski NCL, 2012, ANAL BIOCHEM, V429, P79, DOI 10.1016/j.ab.2012.07.005
   Zhang H, 2010, INT J CANCER, V126, P1226, DOI 10.1002/ijc.24825
   Zou JY, 1998, CELL, V94, P471, DOI 10.1016/S0092-8674(00)81588-3
   Zuehlke AD, 2018, PHILOS T R SOC B, V372, DOI 10.1098/rstb.2016.0527
   Zvereva MI, 2010, BIOCHEMISTRY-MOSCOW+, V75, P1563, DOI 10.1134/S0006297910130055
NR 121
TC 22
Z9 23
U1 0
U2 22
PU ELSEVIER
PI AMSTERDAM
PA RADARWEG 29, 1043 NX AMSTERDAM, NETHERLANDS
SN 0141-8130
EI 1879-0003
J9 INT J BIOL MACROMOL
JI Int. J. Biol. Macromol.
PD OCT 15
PY 2020
VL 161
BP 1086
EP 1098
DI 10.1016/j.ijbiomac.2020.06.115
PG 13
WC Biochemistry & Molecular Biology; Chemistry, Applied; Polymer Science
WE Science Citation Index Expanded (SCI-EXPANDED)
SC Biochemistry & Molecular Biology; Chemistry; Polymer Science
GA NQ9SC
UT WOS:000571205200010
PM 32561284
DA 2025-02-04
ER

PT J
AU Hunger, I
AF Hunger, Iris
TI Winning the battle against emerging pathogens A German response
SO BULLETIN OF THE ATOMIC SCIENTISTS
LA English
DT Article
DE anthrax; Biological and Toxin Weapons Convention; bioterrorism;
   bioweapons; dual use dilemma; international oversight; life sciences;
   public health; security; sulfur mustards
ID BIODEFENSE
AB Technological advances in the life sciences hold out the promise of controlling or eliminating stubborn diseases. They also increase the risk that malevolent actors will learn to produce new and highly dangerous pathogens, a prospect that deeply concerns security professionals in developed countries. In the developing world, meanwhile, where many nations struggle mightily with diseases such as AIDS and malaria, public health concerns tend to focus more on the here and now-or, when it comes to emerging threats, on how to contend with natural rather than human-made pathogens. Authors from four countries-Oyewale Tomori of Nigeria (2014), Louise Bezuidenhout and Chandre Gould of South Africa (2014), Maria Jose Espona of Argentina (2014), and Iris Hunger of Germany-explore how governments, institutions, and professionals in both the developed and developing worlds can make the world safer from emerging pathogens, whether natural or human-made.
C1 [Hunger, Iris] Univ Hamburg, Res Grp Biol Arms Control, Hamburg, Germany.
   [Hunger, Iris] Planning Staff Fed Foreign Off, Berlin, Germany.
C3 University of Hamburg
RP Hunger, I (corresponding author), Robert Koch Inst, Berlin, Germany.
CR [Anonymous], GLOB TUB REP 2013
   Bezuidenhout L, 2014, B ATOM SCI, V70, P10, DOI 10.1177/0096340214539104
   Franco C, 2007, BIOSECUR BIOTERROR, V5, P117, DOI 10.1089/bsp.2007.0014
   Jernigan DB, 2002, EMERGING INFECT DIS, V8
   Espona MJ, 2014, B ATOM SCI, V70, P18, DOI 10.1177/0096340214539107
   Leitenberg Milton., 2005, ASSESSING BIOL WEAPO
   Sell TK, 2013, BIOSECUR BIOTERROR, V11, P196, DOI 10.1089/bsp.2013.0047
   Stern JE, 2000, TOXIC TERROR ASSESSI, P227
   Tomori O, 2014, B ATOM SCI, V70, P14, DOI 10.1177/0096340214539109
   Tucker, 2000, TOXIC TERROR ASSESSI, P249
NR 10
TC 3
Z9 4
U1 0
U2 5
PU ROUTLEDGE JOURNALS, TAYLOR & FRANCIS LTD
PI ABINGDON
PA 2-4 PARK SQUARE, MILTON PARK, ABINGDON OX14 4RN, OXON, ENGLAND
SN 0096-3402
EI 1938-3282
J9 B ATOM SCI
JI Bull. Atom. Scient.
PD JUL-AUG
PY 2014
VL 70
IS 4
BP 22
EP 25
DI 10.1177/0096340214539133
PG 4
WC International Relations; Social Issues
WE Social Science Citation Index (SSCI)
SC International Relations; Social Issues
GA AP1NN
UT WOS:000341837400005
DA 2025-02-04
ER

PT J
AU Lambertucci, JR
AF Lambertucci, Jose Roberto
TI Acute schistosomiasis mansoni: revisited and reconsidered
SO MEMORIAS DO INSTITUTO OSWALDO CRUZ
LA English
DT Article
DE acute schistosomiasis; cercarial dermatitis; FUO; dermatitis;
   neuroschistosomiasis; pyogenic liver abscesses
ID PYOGENIC LIVER-ABSCESS; CENTRAL-NERVOUS-SYSTEM; PULMONARY
   SCHISTOSOMIASIS; THERAPEUTIC-EFFICACY; HUMAN TOXOCARIASIS;
   IMMUNE-COMPLEXES; CLINICAL FORMS; DOUBLE-BLIND; MYELORADICULOPATHY;
   OXAMNIQUINE
AB Acute schistosomiasis is a systemic hypersensitivity reaction against the migrating schistosomula and eggs. A variety of clinical manifestations appear during the migration of schistosomes in humans: cercarial dermatitis, fever, pneumonia, diarrhoea, hepatomegaly, splenomegaly, skin lesions, liver abscesses, brain tumours and myeloradiculopathy. Hypereosinophilia is common and aids diagnosis. The disease has been overlooked, misdiagnosed, underestimated and underreported in endemic areas, but risk groups are well known, including military recruits, some religious congregations, rural tourists and people practicing recreational water sports. Serology may help in diagnosis, but the finding of necrotic-exudative granulomata in a liver biopsy specimen is pathognomonic. Differentials include malaria, tuberculosis, typhoid fever, kala-azar, prolonged Salmonella bacteraemia, lymphoma, toxocariasis, liver abscesses and fever of undetermined origin. For symptomatic hospitalised patients, treatment with steroids and schistosomicides is recommended. Treatment is curative in those timely diagnosed.
C1 Univ Fed Minas Gerais, Fac Med, Serv Doencas Infecciosas & Parasitarias, Belo Horizonte, MG, Brazil.
C3 Universidade Federal de Minas Gerais
RP Lambertucci, JR (corresponding author), Univ Fed Minas Gerais, Fac Med, Serv Doencas Infecciosas & Parasitarias, Belo Horizonte, MG, Brazil.
EM lamber@uai.com.br
CR Ahmed AE, 2008, SAUDI MED J, V29, P770
   ANDRADE JD, 1998, REV INST MED TROP SP, V40, P253
   APPLETON CC, 1984, S AFR MED J, V65, P467
   Barata CH, 1999, BRIT J RADIOL, V72, P949, DOI 10.1259/bjr.72.862.10673945
   Barbosa CS, 2001, MEM I OSWALDO CRUZ, V96, P169, DOI 10.1590/S0074-02762001000900026
   BITTENCOURT AL, 1979, AM J TROP MED HYG, V28, P84, DOI 10.4269/ajtmh.1979.28.84
   Bogliolo L., 1964, G.E.N., V19, P157
   BOGLIOLO L, 1965, AN FAC MED MINAS GER, V2, P47
   Braga Bruno Perocco, 2003, Rev. Soc. Bras. Med. Trop., V36, P635, DOI 10.1590/S0037-86822003000500018
   BUCKLEY RH, 1972, PEDIATRICS, V49, P59
   CASTRO L D P, 1971, Revista do Instituto de Medicina Tropical de Sao Paulo, V13, P103
   Chiaramonte MG, 1999, J IMMUNOL, V162, P920
   Chitsulo L, 2000, ACTA TROP, V77, P41, DOI 10.1016/S0001-706X(00)00122-4
   CHOU H C, 1963, Chin Med J, V82, P250
   Cooke GS, 1999, CLIN INFECT DIS, V29, P836, DOI 10.1086/520445
   COURA JR, 1970, REV SOCIEDADE BRASIL, V6, P387
   do Amaral RS, 2006, MEM I OSWALDO CRUZ, V101, P79, DOI 10.1590/S0074-02762006000900012
   DOENHOFF MJ, 1988, IMMUNOLOGY, V65, P507
   DOENHOFF MJ, 1991, PARASITOL TODAY, V7, P16, DOI 10.1016/0169-4758(91)90079-4
   Enk MJ, 2003, MEM I OSWALDO CRUZ, V98, P745, DOI 10.1590/S0074-02762003000600006
   FAUST EC, 1948, AM J TROP MED, V28, P175
   FERREIRA H, 1966, J BRAS MED, V11, P54
   FERREIRA LF, 1960, REV INST MED TROP SP, V68, P714
   FINDLAY GH, 1971, BRIT J DERMATOL, V85, P98, DOI 10.1111/j.1365-2133.1971.tb14120.x
   GELFAND M, 1966, J TROP MED HYG, V69, P143
   Goldani LZ, 2005, T ROY SOC TROP MED H, V99, P932, DOI 10.1016/j.trstmh.2005.04.018
   Goncalves JF, 1992, CAD SAUDE PUBLICA, V7, P424
   Grandière-Pèrez L, 2006, AM J TROP MED HYG, V74, P814, DOI 10.4269/ajtmh.2006.74.814
   Guimaraes N. A., 1987, Anais Brasileiros de Dermatologia, V62, P101
   HARRIES AD, 1987, J INFECTION, V14, P159, DOI 10.1016/S0163-4453(87)92002-0
   Jauréguiberry S, 2007, AM J TROP MED HYG, V76, P964, DOI 10.4269/ajtmh.2007.76.964
   Katz N, 1965, Hospital (Rio J), V67, P847
   Lambertucci J R, 1996, Rev Soc Bras Med Trop, V29, P407, DOI 10.1590/S0037-86821996000500001
   Lambertucci J. R., 1993, Revista do Instituto de Medicina Tropical de Sao Paulo, V35, P399, DOI 10.1590/S0036-46651993000500003
   Lambertucci J.R., 1987, Revista da Sociedade Brasileira de Medicina Tropical, V20, P47, DOI 10.1590/S0037-86821987000100010
   Lambertucci J. R., 1993, Human schistosomiasis., P195
   Lambertucci J R, 1990, Rev Soc Bras Med Trop, V23, P239, DOI 10.1590/S0037-86821990000400013
   Lambertucci JR, 2007, REV SOC BRAS MED TRO, V40, P574, DOI 10.1590/S0037-86822007000500016
   Lambertucci JR, 2007, REV SOC BRAS MED TRO, V40, P374, DOI 10.1590/S0037-86822007000300027
   Lambertucci Jose Roberto, 2001, Revista do Instituto de Medicina Tropical de Sao Paulo, V43, P67, DOI 10.1590/S0036-46652001000200003
   Lambertucci JR, 2008, REV SOC BRAS MED TRO, V41, P693, DOI 10.1590/S0037-86822008000600029
   Lambertucci JR, 2008, ACTA TROP, V108, P209, DOI 10.1016/j.actatropica.2008.07.009
   LAMBERTUCCI JR, 1980, AM J TROP MED HYG, V29, P50
   LAMBERTUCCI JR, 1989, T ROY SOC TROP MED H, V83, P362, DOI 10.1016/0035-9203(89)90505-1
   LAMBERTUCCI JR, 1982, T ROY SOC TROP MED H, V76, P751, DOI 10.1016/0035-9203(82)90098-0
   Lambertucci JR, 2005, REV SOC BRAS MED TRO, V38, P277, DOI 10.1590/S0037-86822005000300019
   LAMBERTUCCI JR, 1989, T ROY SOC TROP MED H, V83, P354, DOI 10.1016/0035-9203(89)90502-6
   Lambertucci JR, 2000, ACTA TROP, V77, P101, DOI 10.1016/S0001-706X(00)00124-8
   Lambertucci JR, 1997, MEM I OSWALDO CRUZ, V92, P631, DOI 10.1590/S0074-02761997000500013
   LAMBERTUCCI JR, 1994, T ROY SOC TROP MED H, V88, P76, DOI 10.1016/0035-9203(94)90507-X
   LAWLEY TJ, 1979, CLIN EXP IMMUNOL, V37, P221
   LEOCADIO J, 1969, REV SOC BRAS MED TRO, V3, P143
   LICHTENBERG FV, 1977, AM J PATHOL, V87, P105
   Mahmoud Manal S.E., 2000, Journal of the Egyptian Society of Parasitology, V30, P277
   MARQUES RUY J., 1957, AN FAC MED UNIV RECIFE, V17, P243
   MARTINS AV, 1939, HOSPITAL RIO JANEIRO, V15, P197
   MILLIGAN A, 1988, BRIT J DERMATOL, V119, P793, DOI 10.1111/j.1365-2133.1988.tb03506.x
   Moreira-Silva SF, 2002, MEM I OSWALDO CRUZ, V97, P395, DOI 10.1590/S0074-02762002000300021
   N'Goran EK, 2003, AM J TROP MED HYG, V68, P24, DOI 10.4269/ajtmh.2003.68.24
   NEVES J, 1973, T ROY SOC TROP MED H, V67, P782, DOI 10.1016/0035-9203(73)90004-7
   NEVES J, 1993, T ROY SOC TROP MED H, V87, P449, DOI 10.1016/0035-9203(93)90031-K
   Neves J, 1965, Rev Inst Med Trop Sao Paulo, V7, P256
   Neves J, 1965, AN FAC MED MINAS GER, V22, P75
   NEVES PF, 1970, 0 HOSP, V78, P5
   OTTENS H, 1972, T ROY SOC TROP MED H, V66, P85, DOI 10.1016/0035-9203(72)90056-9
   Pedroso E R, 1987, Rev Soc Bras Med Trop, V20, P159, DOI 10.1590/S0037-86821987000300006
   Pedroso E. R. P., 1984, Revista da Sociedade Brasileira de Medicina Tropical, V17, P213, DOI 10.1590/S0037-86821984000400009
   PITTELLA JEH, 1991, J TROP MED HYG, V94, P15
   RABELLO A, 1995, MEM I OSWALDO CRUZ, V90, P277, DOI 10.1590/S0074-02761995000200026
   Ramos S F, 1973, S Afr Med J, V47, P2103
   RASO P, 1965, ANAIS FAC MED U MINA, V22, P167
   Rayes A, 1999, SCAND J INFECT DIS, V31, P324, DOI 10.1080/00365549950163699
   Rayes AA, 2000, AM J MED, V109, P422, DOI 10.1016/S0002-9343(00)00512-X
   Rayes AA, 2001, AM J GASTROENTEROL, V96, P563, DOI 10.1111/j.1572-0241.2001.03471.x
   Rezende SA, 1997, MEM I OSWALDO CRUZ, V92, P683, DOI 10.1590/S0074-02761997000500023
   Rocha Manoel Otavio C., 1995, Revista do Instituto de Medicina Tropical de Sao Paulo, V37, P311, DOI 10.1590/S0036-46651995000400005
   Rocha Manoel Otavio Da Costa, 1993, Revista do Instituto de Medicina Tropical de Sao Paulo, V35, P247, DOI 10.1590/S0036-46651993000300005
   ROCHA MOC, 1995, ANN TROP MED PARASIT, V89, P425, DOI 10.1080/00034983.1995.11812971
   SAMI AA, 1951, DIS CHEST, V19, P698, DOI 10.1378/chest.19.6.698
   Sánchez-Olmedo JI, 2003, INTENS CARE MED, V29, P1204, DOI 10.1007/s00134-003-1819-7
   SCRIMGEOUR EM, 1985, BRAIN, V108, P1023, DOI 10.1093/brain/108.4.1023
   SHUHUA X, 1989, ANTIMICROB AGENTS CH, V33, P1557, DOI 10.1128/AAC.33.9.1557
   SILVA A, 2000, REV SOCIEDADE BRASIL, V33, P376
   Silva LCS, 2004, CLIN INFECT DIS, V39, P1618, DOI 10.1086/425611
   Silva Luciana C.S., 2002, Rev. Soc. Bras. Med. Trop., V35, P543, DOI 10.1590/S0037-86822002000500023
   Sousa-Pereira SR, 2006, PARASITE IMMUNOL, V28, P473, DOI 10.1111/j.1365-3024.2006.00896.x
   Taliberti B., 1978, REV ASS MED MINAS GE, V29, P23
   Teixeira R, 1996, T ROY SOC TROP MED H, V90, P280, DOI 10.1016/S0035-9203(96)90249-7
   Urban CD, 1996, ARQ NEURO-PSIQUIAT, V54, P677
   WOOD MG, 1976, ARCH DERMATOL, V112, P690, DOI 10.1001/archderm.112.5.690
NR 90
TC 78
Z9 86
U1 0
U2 9
PU FUNDACO OSWALDO CRUZ
PI RIO DE JANEIRO, RJ
PA AV BRASIL 4365, 21045-900 RIO DE JANEIRO, RJ, BRAZIL
SN 0074-0276
EI 1678-8060
J9 MEM I OSWALDO CRUZ
JI Mem. Inst. Oswaldo Cruz
PD JUL
PY 2010
VL 105
IS 4
SI SI
BP 422
EP 435
DI 10.1590/S0074-02762010000400012
PG 14
WC Parasitology; Tropical Medicine
WE Science Citation Index Expanded (SCI-EXPANDED)
SC Parasitology; Tropical Medicine
GA 652BC
UT WOS:000281973900012
PM 20721485
OA gold, Green Submitted
DA 2025-02-04
ER

PT J
AU Oosterhoff, JJ
   Larsen, MD
   van der Schoot, CE
   Vidarsson, G
AF Oosterhoff, Janita J.
   Larsen, Mads Delbo
   van der Schoot, C. Ellen
   Vidarsson, Gestur
TI Afucosylated IgG responses in humans-structural clues to the regulation
   of humoral immunity
SO TRENDS IN IMMUNOLOGY
LA English
DT Review
ID NEONATAL ALLOIMMUNE THROMBOCYTOPENIA; HIGH-AFFINITY BINDING; FC-GAMMA
   RECEPTORS; HEMOLYTIC-DISEASE; N-GLYCOSYLATION; FUCOSYLATION; COMPLEMENT;
   ANTIBODIES; PREGNANCY; FETUS
AB Healthy immune responses require efficient protection without excessive inflam-mation. Recent discoveries on the degree of fucosylation of a human N-linked glycan at a conserved site in the immunoglobulin IgG-Fc domain might add an additional regulatory layer to adaptive humoral immunity. Specifically, afucosylation of IgG-Fc enhances the interaction of IgG with Fc gamma RIII and thereby its activity. Although plasma IgG is generally fucosylated, afucosylated IgG is raised in responses to enveloped viruses and Plasmodium falciparum proteins expressed on infected erythrocytes, as well as during alloimmune responses. Moreover, while afucosylation can exacerbate some infectious diseases (e.g., COVID-19), it also correlates with traits of protective immunity against malaria and HIV-1. Herein we discuss the implications of IgG afucosylation for health and disease, as well as for vaccination.
C1 [Oosterhoff, Janita J.; Larsen, Mads Delbo; van der Schoot, C. Ellen; Vidarsson, Gestur] Sanquin Res, Dept Expt Immunohematol, Immunoglobulin Res Lab, Amsterdam, Netherlands.
   [Oosterhoff, Janita J.; Larsen, Mads Delbo; Vidarsson, Gestur] Univ Utrecht, Utrecht Inst Pharmaceut Sci, Dept Biomol Mass Spectrometry & Prote, Utrecht, Netherlands.
   [Oosterhoff, Janita J.; Larsen, Mads Delbo; Vidarsson, Gestur] Univ Utrecht, Bijvoet Ctr Biomol Res, Utrecht, Netherlands.
   [van der Schoot, C. Ellen] Univ Amsterdam, Amsterdam Univ Med Ctr UMC, Landsteiner Lab, Amsterdam, Netherlands.
C3 Utrecht University; Utrecht University; University of Amsterdam
RP Vidarsson, G (corresponding author), Sanquin Res, Dept Expt Immunohematol, Immunoglobulin Res Lab, Amsterdam, Netherlands.; Vidarsson, G (corresponding author), Univ Utrecht, Utrecht Inst Pharmaceut Sci, Dept Biomol Mass Spectrometry & Prote, Utrecht, Netherlands.; Vidarsson, G (corresponding author), Univ Utrecht, Bijvoet Ctr Biomol Res, Utrecht, Netherlands.
EM G.vidarsson@sanquin.nl
RI Vidarsson, Gestur/A-9909-2009
OI Vidarsson, Gestur/0000-0001-5621-003X; van der Schoot, C.
   Ellen/0000-0002-8065-3540; Larsen, Mads/0000-0002-1985-5901; Oosterhoff,
   Janita J./0000-0002-6749-2594
FU Landsteiner Stichting for Bloodtranfusion Research (LSBR) grants [1908,
   1721]
FX J.J.O. and M.D.L. were supported by Landsteiner Stichting for
   Bloodtranfusion Research (LSBR) grants 1908 and 1721, respectively,
   awarded to G.V.
CR Ackerman ME, 2013, J CLIN INVEST, V123, P2183, DOI 10.1172/JCI65708
   Arnold JN, 2007, ANNU REV IMMUNOL, V25, P21, DOI 10.1146/annurev.immunol.25.022106.141702
   Bakovic MP, 2013, J PROTEOME RES, V12, P821, DOI 10.1021/pr300887z
   BARNWELL JW, 1989, J EXP MED, V169, P1795, DOI 10.1084/jem.169.5.1795
   Bharadwaj P, 2022, medRxiv, DOI [10.1101/2022.03.09.22272152, 10.1101/2022.03.09.22272152, DOI 10.1101/2022.03.09.22272152]
   Braster R, 2021, CANCERS, V13, DOI 10.3390/cancers13102372
   Brooke G, 2004, J IMMUNOL, V173, P2562, DOI 10.4049/jimmunol.173.4.2562
   Bruhns P, 2009, BLOOD, V113, P3716, DOI 10.1182/blood-2008-09-179754
   Cao YD, 2022, FRONT IMMUNOL, V12, DOI 10.3389/fimmu.2021.724379
   Chakraborty S, 2022, SCI TRANSL MED, V14, DOI 10.1126/scitranslmed.abm7853
   Chakraborty S, 2021, NAT IMMUNOL, V22, P67, DOI [10.1038/s41590-020-00828-7, 10.1101/2020.05.15.20103341]
   Christensen-Quick A, 2017, AIDS RES HUM RETROV, V33, pS23, DOI 10.1089/aid.2017.0145
   de Haan N, 2017, FRONT IMMUNOL, V8, DOI 10.3389/fimmu.2017.00608
   de Haan N, 2016, J PROTEOME RES, V15, P1853, DOI 10.1021/acs.jproteome.6b00038
   de Haas M, 2015, VOX SANG, V109, P99, DOI 10.1111/vox.12265
   de Taeye SW, 2020, FRONT IMMUNOL, V11, DOI 10.3389/fimmu.2020.00740
   de Taeye SW, 2019, ANTIBODIES, V8, DOI 10.3390/antib8020030
   Dekkers G, 2018, MOL IMMUNOL, V94, P54, DOI 10.1016/j.molimm.2017.12.006
   Dekkers G, 2017, FRONT IMMUNOL, V8, DOI 10.3389/fimmu.2017.00877
   Diebolder CA, 2014, SCIENCE, V343, P1260, DOI 10.1126/science.1248943
   Einarsdottir HK, 2013, GLYCOCONJUGATE J, V30, P147, DOI 10.1007/s10719-012-9381-6
   Falconer DJ, 2018, ACS CHEM BIOL, V13, P2179, DOI 10.1021/acschembio.8b00342
   Ferrara C, 2006, J BIOL CHEM, V281, P5032, DOI 10.1074/jbc.M510171200
   Ferrara C, 2011, P NATL ACAD SCI USA, V108, P12669, DOI 10.1073/pnas.1108455108
   Getahun A, 2015, IMMUNOL REV, V268, P66, DOI 10.1111/imr.12336
   Grigoryan L, 2020, SEMIN IMMUNOL, V50, DOI 10.1016/j.smim.2020.101422
   Guzman MG, 2013, ARCH VIROL, V158, P1445, DOI 10.1007/s00705-013-1645-3
   Hadley AG, 2002, TRANSPL IMMUNOL, V10, P191, DOI 10.1016/S0966-3274(02)00065-5
   Hoepel W, 2021, SCI TRANSL MED, V13, DOI 10.1126/scitranslmed.abf8654
   Hu B, 2021, NAT REV MICROBIOL, V19, P141, DOI 10.1038/s41579-020-00459-7
   Huang CL, 2020, LANCET, V395, P497, DOI [10.1016/S0140-6736(20)30183-5, 10.1016/S0140-6736(20)30211-7]
   Jennewein MF, 2019, CELL, V178, P202, DOI 10.1016/j.cell.2019.05.044
   Jennewein MF, 2017, TRENDS IMMUNOL, V38, P358, DOI 10.1016/j.it.2017.02.004
   Jensen AR, 2020, IMMUNOL REV, V293, P230, DOI 10.1111/imr.12807
   Jung ST, 2011, CURR OPIN BIOTECH, V22, P858, DOI 10.1016/j.copbio.2011.03.002
   Junqueira C, 2022, NATURE, V606, P576, DOI 10.1038/s41586-022-04702-4
   Kamphuis MM, 2010, BJOG-INT J OBSTET GY, V117, P1335, DOI 10.1111/j.1471-0528.2010.02657.x
   Kapur R, 2015, TRANSFUSION, V55, P553, DOI 10.1111/trf.12880
   Kapur R, 2014, BRIT J HAEMATOL, V166, P936, DOI 10.1111/bjh.12965
   Kapur R, 2014, BLOOD, V123, P471, DOI 10.1182/blood-2013-09-527978
   Karampatzakis A, 2021, FRONT IMMUNOL, V12, DOI 10.3389/fimmu.2021.641521
   Kiyoshi M, 2018, SCI REP-UK, V8, DOI 10.1038/s41598-018-22199-8
   Klaric L, 2020, SCI ADV, V6, DOI 10.1126/sciadv.aax0301
   Krapp S, 2003, J MOL BIOL, V325, P979, DOI 10.1016/S0022-2836(02)01250-0
   Kristic J, 2018, NAT CHEM BIOL, V14, P516, DOI 10.1038/s41589-018-0034-3
   Kwak K, 2019, NAT IMMUNOL, V20, P963, DOI 10.1038/s41590-019-0427-9
   Kwiatkowski DP, 2005, AM J HUM GENET, V77, P171, DOI 10.1086/432519
   Larsen MD, 2021, NAT COMMUN, V12, DOI 10.1038/s41467-021-26118-w
   Larsen MD, 2021, SCIENCE, V371, P907, DOI 10.1126/science.abc8378
   Lauc G, 2010, PLOS GENET, V6, DOI 10.1371/journal.pgen.1001256
   Lux A, 2013, J IMMUNOL, V190, P4315, DOI 10.4049/jimmunol.1200501
   MILLER LH, 1979, J EXP MED, V149, P172, DOI 10.1084/jem.149.1.172
   Nimmerjahn F, 2008, NAT REV IMMUNOL, V8, P34, DOI 10.1038/nri2206
   Niwa R, 2005, J IMMUNOL METHODS, V306, P151, DOI 10.1016/j.jim.2005.08.009
   Oepkes D, 2001, AM J OBSTET GYNECOL, V184, P1015, DOI 10.1067/mob.2001.112970
   Paulson JC, 2012, ANN NY ACAD SCI, V1253, P37, DOI 10.1111/j.1749-6632.2011.06362.x
   Peipp M, 2008, BLOOD, V112, P2390, DOI 10.1182/blood-2008-03-144600
   Pereira NA, 2018, MABS-AUSTIN, V10, P693, DOI 10.1080/19420862.2018.1466767
   Peschke B, 2017, FRONT IMMUNOL, V8, DOI 10.3389/fimmu.2017.00646
   Pone EJ, 2010, CRIT REV IMMUNOL, V30, P1
   Quast I, 2015, J CLIN INVEST, V125, P4160, DOI 10.1172/JCI82695
   Raju TS, 2008, CURR OPIN IMMUNOL, V20, P471, DOI 10.1016/j.coi.2008.06.007
   Rombouts Y, 2015, ANN RHEUM DIS, V74, P234, DOI 10.1136/annrheumdis-2013-203565
   Rubin SJS, 2019, NAT REV RHEUMATOL, V15, P303, DOI 10.1038/s41584-019-0211-0
   Sakae Y, 2017, SCI REP-UK, V7, DOI 10.1038/s41598-017-13845-8
   Salanti A, 2004, J EXP MED, V200, P1197, DOI 10.1084/jem.20041579
   Schjoldager KT, 2020, NAT REV MOL CELL BIO, V21, P729, DOI 10.1038/s41580-020-00294-x
   Schroeder HW, 2010, J ALLERGY CLIN IMMUN, V125, pS41, DOI 10.1016/j.jaci.2009.09.046
   Sefik E, 2022, NATURE, V606, P585, DOI 10.1038/s41586-022-04802-1
   Selman MHJ, 2012, MOL CELL PROTEOMICS, V11, DOI 10.1074/mcp.M111.014563
   Shields RL, 2002, J BIOL CHEM, V277, P26733, DOI 10.1074/jbc.M202069200
   Shinkawa T, 2003, J BIOL CHEM, V278, P3466, DOI 10.1074/jbc.M210665200
   Sonneveld ME, 2018, FRONT IMMUNOL, V9, DOI 10.3389/fimmu.2018.00129
   Sonneveld ME, 2017, BRIT J HAEMATOL, V176, P651, DOI 10.1111/bjh.14438
   Sonneveld ME, 2016, BRIT J HAEMATOL, V174, P310, DOI 10.1111/bjh.14053
   Sonneveld ME, 2016, J CLIN IMMUNOL, V36, pS76, DOI 10.1007/s10875-016-0253-x
   Subedi GP, 2015, STRUCTURE, V23, P1573, DOI 10.1016/j.str.2015.06.015
   Sustic T, 2022, EBIOMEDICINE, V81, DOI 10.1016/j.ebiom.2022.104109
   Takahashi Tadanobu, 2011, Biochem Res Int, V2011, P245090, DOI 10.1155/2011/245090
   Temming AR, 2019, J IMMUNOL, V203, P3126, DOI 10.4049/jimmunol.1900985
   Tesfaye DY, 2019, FRONT IMMUNOL, V10, DOI 10.3389/fimmu.2019.01529
   Thomann M, 2015, PLOS ONE, V10, DOI 10.1371/journal.pone.0134949
   Thulin NK, 2020, CELL REP, V31, DOI 10.1016/j.celrep.2020.107642
   Tiller H, 2017, INT J WOMENS HEALTH, V9, P223, DOI 10.2147/IJWH.S90753
   Treffers LW, 2019, FRONT IMMUNOL, V9, DOI 10.3389/fimmu.2018.03124
   Van Coillie J, 2022, bioRxiv, DOI [10.1101/2022.02.14.480353, 10.1101/2022.02.14.480353, DOI 10.1101/2022.02.14.480353]
   van de Bovenkamp FS, 2018, P NATL ACAD SCI USA, V115, P1901, DOI 10.1073/pnas.1711720115
   van de Geijn FE, 2009, ARTHRITIS RES THER, V11, DOI 10.1186/ar2892
   van Erp EA, 2020, CLIN TRANSL IMMUNOL, V9, DOI 10.1002/cti2.1112
   van Osch TLJ, 2021, J IMMUNOL, V207, P1545, DOI 10.4049/jimmunol.2100399
   Vestrheim AC, 2014, IMMUN INFLAMM DIS, V2, P76, DOI 10.1002/iid3.22
   Vidarsson G, 1998, CURR OPIN INFECT DIS, V11, P271, DOI 10.1097/00001432-199806000-00002
   Vidarsson G, 2014, FRONT IMMUNOL, V5, DOI 10.3389/fimmu.2014.00520
   Wang G, 2016, MOL CELL, V63, P135, DOI 10.1016/j.molcel.2016.05.016
   Wang J, 2011, MOL CELL PROTEOMICS, V10, DOI 10.1074/mcp.M110.004655
   Wang TT, 2017, SCIENCE, V355, P395, DOI 10.1126/science.aai8128
   Wang TT, 2015, CELL, V162, P160, DOI 10.1016/j.cell.2015.06.026
   Wei BC, 2021, MABS-AUSTIN, V13, DOI 10.1080/19420862.2021.1893427
   Wuhrer M, 2007, PROTEOMICS, V7, P4070, DOI 10.1002/pmic.200700289
   Wuhrer M, 2009, J PROTEOME RES, V8, P450, DOI 10.1021/pr800651j
NR 100
TC 29
Z9 31
U1 1
U2 14
PU CELL PRESS
PI CAMBRIDGE
PA 50 HAMPSHIRE ST, FLOOR 5, CAMBRIDGE, MA 02139 USA
SN 1471-4906
EI 1471-4981
J9 TRENDS IMMUNOL
JI Trends Immunol.
PD OCT
PY 2022
VL 43
IS 10
BP 800
EP 814
DI 10.1016/j.it.2022.08.001
EA SEP 2022
PG 15
WC Immunology
WE Science Citation Index Expanded (SCI-EXPANDED)
SC Immunology
GA 4Y8YR
UT WOS:000861808500005
PM 36008258
OA Green Published, hybrid
DA 2025-02-04
ER

PT J
AU Tanna, S
   Lawson, G
AF Tanna, Sangeeta
   Lawson, Graham
TI Dried blood spot analysis to assess medication adherence and to inform
   personalization of treatment
SO BIOANALYSIS
LA English
DT Article
ID ANTIRETROVIRAL TREATMENT; UNCOMPLICATED MALARIA; CAPILLARY BLOOD;
   HIV-INFECTION; LC-HRMS; CHILDREN; ASSAY; ANTIMALARIAL; THERAPY; SAMPLES
AB Little research using dried blood spot samples to assess adherence to medication has been reported. The World Health Organisation estimates that only half of the patients in the developed world take their medication as prescribed. Additional costs to the healthcare provider include wasted medicines, avoidable additional hospital visits and non-optimum patient care. There is little evidence of information concerning medication adherence being made available to inform clinical decision making. In this article we explore the potential of the dried blood spot sample collection methodology as a means of identifying medication adherence to facilitate medicines optimization for a range of disparate diseases. Furthermore, the opportunity to personalize healthcare for different patients by assessing the clinically necessary therapeutic level of the relevant drugs is highlighted.
C1 [Tanna, Sangeeta; Lawson, Graham] De Montfort Univ, Fac Hlth & Life Sci, Leicester Sch Pharm, Leicester LE1 9BH, Leics, England.
C3 De Montfort University
RP Tanna, S (corresponding author), De Montfort Univ, Fac Hlth & Life Sci, Leicester Sch Pharm, Leicester LE1 9BH, Leics, England.
EM stanna@dmu.ac.uk
OI Tanna, Sangeeta/0000-0001-5246-3603
CR AbuRuz S, 2006, J CHROMATOGR B, V832, P202, DOI 10.1016/j.jchromb.2005.12.050
   Ajayi IO, 2008, MALARIA J, V7, DOI 10.1186/1475-2875-7-190
   Alffenaar JWC, 2012, J INFECT DIS, V205, P1765, DOI 10.1093/infdis/jis270
   [Anonymous], 2008, PGEU GPUE POLICY STA
   [Anonymous], 2009, MED ADHERENCE NICE C
   Baroletti S, 2010, CIRCULATION, V121, P1455, DOI 10.1161/CIRCULATIONAHA.109.904003
   Bartelink IH, 2014, J CLIN PHARMACOL, V54, P121, DOI 10.1002/jcph.167
   Bertagnolio S, 2010, AIDS REV, V12, P195
   Blessborn D, 2007, J PHARMACEUT BIOMED, V45, P282, DOI 10.1016/j.jpba.2007.07.015
   Blessborn D, 2010, BIOANALYSIS, V2, P1839, DOI 10.4155/BIO.10.147
   Blumenthal J, 2013, EXPERT OPIN PHARMACO, V14, P1777, DOI 10.1517/14656566.2013.812072
   Bosworth HB, 2011, AM HEART J, V162, P412, DOI 10.1016/j.ahj.2011.06.007
   Brambilla D, 2003, J CLIN MICROBIOL, V41, P1888, DOI 10.1128/JCM.41.5.1888-1893.2003
   Bruxvoort K, 2014, PLOS ONE, V9, DOI DOI E84555
   Castillo-Mancilla JR, 2013, AIDS RES HUM RETROV, V29, P384, DOI [10.1089/aid.2012.0089, 10.1089/AID.2012.0089]
   Clyne W, 2012, BMC HEALTH SERV RES, V12, DOI 10.1186/1472-6963-12-425
   Craine N, 2009, J VIRAL HEPATITIS, V16, P219, DOI 10.1111/j.1365-2893.2008.01061.x
   D'Amato S, CONT NURSING ISSUES
   DAmato S., 2008, Oncology Issues, P42
   Davis GL, 2010, GASTROENTEROLOGY, V138, P513, DOI 10.1053/j.gastro.2009.09.067
   de Haan GJ, 2004, NEUROLOGY, V63, P571, DOI 10.1212/01.WNL.0000133213.10244.FD
   Dodd J, 2012, INCREASING HEPATITIS
   Farmer KC, 1999, CLIN THER, V21, P1074, DOI 10.1016/S0149-2918(99)80026-5
   Fleishman V, PATIENT MED ADHERENC
   Ford N, 2010, PLOS ONE, V5, DOI 10.1371/journal.pone.0010460
   Garner JB, 2010, AM J CARDIOL, V105, P1495, DOI 10.1016/j.amjcard.2009.12.077
   Garrido C, 2009, J CLIN MICROBIOL, V47, P1031, DOI 10.1128/JCM.02099-08
   Geynisman DM, 2013, DISCOV MED, V15, P231
   Glencross DK, 2012, J INT AIDS SOC, V15, DOI 10.1186/1758-2652-15-3
   Gregory CO, 2007, GENET MED, V9, P761, DOI 10.1097/GIM.0b013e318159a355
   Hamers RL, 2009, ANTIVIR THER, V14, P619
   Hickman M, 2008, J VIRAL HEPATITIS, V15, P250, DOI 10.1111/j.1365-2893.2007.00937.x
   Ho PM, 2009, CIRCULATION, V119, P3028, DOI 10.1161/CIRCULATIONAHA.108.768986
   Horne R, JUST WHAT DOCTOR ORD
   Ivers LC, 2005, CLIN INFECT DIS, V41, P217, DOI 10.1086/431199
   Jackevicius CA, 2008, CIRCULATION, V117, P1028, DOI 10.1161/CIRCULATIONAHA.107.706820
   Johannessen A, 2010, BIOANALYSIS, V2, P1893, DOI 10.4155/BIO.10.120
   Johannessen A, 2009, CLIN INFECT DIS, V49, P976, DOI 10.1086/605502
   Kabanywanyi AM, 2007, MALARIA J, V6, DOI 10.1186/1475-2875-6-146
   Kanapathipillai R, 2011, TROP MED INT HEALTH, V16, P1495, DOI 10.1111/j.1365-3156.2011.02874.x
   Koal T, 2005, RAPID COMMUN MASS SP, V19, P2995, DOI 10.1002/rcm.2158
   Koop DR, 2013, J CHROMATOGR B, V926, P54, DOI 10.1016/j.jchromb.2013.02.035
   Krasowski MD, 2010, PHARMACEUTICALS, V3, P1909, DOI 10.3390/ph3061908
   Larsen J, 2009, BMC PUBLIC HEALTH, V9, DOI 10.1186/1471-2458-9-145
   Laufman J, 2013, ACMG ANN CLIN GEN M
   Lavanchy D, 2009, LIVER INT, V29, P74, DOI 10.1111/j.1478-3231.2008.01934.x
   Lawson G, 2013, J PHARMACEUT BIOMED, V81-82, P99, DOI 10.1016/j.jpba.2013.04.002
   Lawson G, 2012, J CHROMATOGR B, V897, P72, DOI 10.1016/j.jchromb.2012.04.013
   Lehmann A, 2014, INT J CLIN PHARM-NET, V36, P55, DOI 10.1007/s11096-013-9865-x
   Leichtle AB, 2010, J TRANSPLANT, V2010, DOI 10.1155/2010/201918
   Li WK, 2010, BIOMED CHROMATOGR, V24, P49, DOI 10.1002/bmc.1367
   Maher RL, 2014, EXPERT OPIN DRUG SAF, V13, P57, DOI 10.1517/14740338.2013.827660
   Marconi A, 2009, CLIN MICROBIOL INFEC, V15, P93, DOI 10.1111/j.1469-0691.2008.02116.x
   Marshall IJ, 2012, BMJ-BRIT MED J, V345, DOI 10.1136/bmj.e3953
   Martin NK, ASSESSING COST EFFEC
   Mathes T, 2014, CANCER TREAT REV, V40, P102, DOI 10.1016/j.ctrv.2013.07.004
   Mills EJ, 2006, JAMA-J AM MED ASSOC, V296, P679, DOI 10.1001/jama.296.6.679
   Modi AC, 2012, EPILEPSY BEHAV, V25, P481, DOI 10.1016/j.yebeh.2012.09.008
   Moore DM, 2008, JAIDS-J ACQ IMM DEF, V49, P477, DOI 10.1097/QAI.0b013e318186eb18
   National Heart Foundation of Australia, IMPR ADH CARD CAR TO
   Ngasala BE, 2011, MALARIA J, V10, DOI 10.1186/1475-2875-10-64
   NIH Clinical guidelines portal, GUIDELINES USE ANTIR
   O'Broin SD, 1999, AM J CLIN NUTR, V70, P359
   Olesen C, 2014, INT J CLIN PHARM-NET, V36, P163, DOI 10.1007/s11096-013-9898-1
   Orrell C, VIROLOGICAL BREAKTHR
   Orrell C, 2007, ANTIVIR THER, V12, P83
   Osterberg L, 2005, NEW ENGL J MED, V353, P487, DOI 10.1056/NEJMra050100
   Patsalos PN, 2013, THER DRUG MONIT, V35, P4, DOI 10.1097/FTD.0b013e31827c11e7
   Rath BA, 2013, BMC INFECT DIS, V13, DOI 10.1186/1471-2334-13-1
   RATTENBURY JM, 1988, ARCH DIS CHILD, V63, P1449, DOI 10.1136/adc.63.12.1449
   Rau J, MED CUT PAY 2225 HOS
   Rawizza HE, 2011, CLIN INFECT DIS, V53, P1283, DOI 10.1093/cid/cir729
   Roberts T, 2012, J INT AIDS SOC, V15, DOI 10.7448/IAS.15.2.17324
   Shah NM, 2013, J CHROMATOGR B, V923, P65, DOI 10.1016/j.jchromb.2013.02.005
   Shah NM, 2013, EPILEPSIA, V54, P1020, DOI 10.1111/epi.12126
   Shroufi A, 2010, J EPIDEMIOL COMMUN H, V64, P109, DOI 10.1136/jech.2009.091033
   Simba DO, 2012, T ROY SOC TROP MED H, V106, P3, DOI 10.1016/j.trstmh.2011.09.006
   Tait JM, 2013, FRONTLINE GASTROENTE, V4, P255, DOI 10.1136/flgastro-2013-100308
   Taneja I, 2013, BIOANALYSIS, V5, P2171, DOI [10.4155/BIO.13.180, 10.4155/bio.13.180]
   Tanna S, 2014, J ANAL BIOANAL TEC S, VS12
   Tanna S, 2013, J ANAL BIOANAL TECH, V4, P51
   Tanna S, 2011, ANAL METHODS-UK, V3, P1709, DOI 10.1039/c1ay05160a
   ter Heine R, 2008, J CHROMATOGR B, V867, P205, DOI 10.1016/j.jchromb.2008.04.003
   Van Schooneveld T, 2010, ANTIMICROB AGENTS CH, V54, P4124, DOI 10.1128/AAC.00297-10
   Wegner I, 2010, EPILEPSIA, V51, P2500, DOI 10.1111/j.1528-1167.2010.02771.x
   Wendel U, 1996, EUR J PEDIATR, V155, pS105, DOI 10.1007/PL00014224
   Whitty CJM, 2008, MALAR J S1, V7, P57
   WHO, Adherence to long-term therapies: evidence for action
   Williams SR, J GERONTOL SCI SO S1, V64, pi131
   Wolf RW, 2000, BMJ, V320
   World Health Organisation, WHOHTMMAL20051101
   Wu G, 2012, B WORLD HEALTH ORGAN, V90, P914, DOI 10.2471/BLT.12.102780
NR 92
TC 21
Z9 22
U1 0
U2 17
PU FUTURE SCI LTD
PI LONDON
PA UNITED HOUSE, 2 ALBERT PL, LONDON, N3 1QB, ENGLAND
SN 1757-6180
EI 1757-6199
J9 BIOANALYSIS
JI Bioanalysis
PY 2014
VL 6
IS 21
SI SI
BP 2825
EP 2838
DI 10.4155/BIO.14.189
PG 14
WC Biochemical Research Methods; Chemistry, Analytical
WE Science Citation Index Expanded (SCI-EXPANDED)
SC Biochemistry & Molecular Biology; Chemistry
GA AX1HZ
UT WOS:000346699600005
PM 25486230
DA 2025-02-04
ER

PT J
AU Vaos, G
   Kostakis, ID
   Zavras, N
   Chatzemichael, A
AF Vaos, George
   Kostakis, Ioannis D.
   Zavras, Nick
   Chatzemichael, Athanasios
TI The Role of Calprotectin in Pediatric Disease
SO BIOMED RESEARCH INTERNATIONAL
LA English
DT Review
ID INFLAMMATORY-BOWEL-DISEASE; JUVENILE IDIOPATHIC ARTHRITIS;
   MYELOID-RELATED PROTEIN-8; FECAL CALPROTECTIN; INTESTINAL INFLAMMATION;
   HUMAN NEUTROPHILS; CYSTIC-FIBROSIS; S100 PROTEINS; RECEPTOR 4; CHILDREN
AB Calprotectin (CP) is a calcium- and zinc-binding protein of the S100 family expressed mainly by neutrophils with important extracellular activity. The aim of the current review is to summarize the latest findings concerning the role of CP in a diverse range of inflammatory and noninflammatory conditions among children. Increasing evidence suggests the implication of CP in the diagnosis, followup, assessment of relapses, and response to treatment in pediatric pathological conditions, such as inflammatory bowel disease, necrotizing enterocolitis, celiac disease, intestinal cystic fibrosis, acute appendicitis, juvenile idiopathic arthritis, Kawasaki disease, polymyositis-dermatomyositis, glomerulonephritis, IgA nephropathy, malaria, HIV infection, hyperzincemia and hypercalprotectinemia, and cancer. Further studies are required to provide insights into the actual role of CP in these pathological processes in pediatrics.
C1 [Vaos, George] Democritus Univ Thrace, Sch Med, Alexandroupolis Univ Hosp, Dept Pediat Surg, Alexandroupolis 68100, Greece.
   [Kostakis, Ioannis D.] Natl & Kapodistrian Univ Athens, Laiko Gen Hosp, Dept Propedeut Surg 2, Sch Med, Athens 11527, Greece.
   [Zavras, Nick] Natl & Kapodistrian Univ Athens, Attiko Gen Hosp, Dept Gen Surg 3, Sch Med, Athens 11528, Greece.
   [Chatzemichael, Athanasios] Democritus Univ Thrace, Sch Med, Alexandroupolis Univ Hosp, Dept Pediat, Alexandroupolis 68100, Greece.
C3 Democritus University of Thrace; Athens Medical School; National &
   Kapodistrian University of Athens; Laiko General Hospital; Athens
   Medical School; National & Kapodistrian University of Athens; University
   Hospital Attikon; Democritus University of Thrace
RP Vaos, G (corresponding author), Democritus Univ Thrace, Sch Med, Alexandroupolis Univ Hosp, Dept Pediat Surg, Alexandroupolis 68100, Greece.
EM gvaos@med.duth.gr
RI Kostakis, Ioannis/X-9814-2019
CR Abe J, 2005, J IMMUNOL, V174, P5837, DOI 10.4049/jimmunol.174.9.5837
   Ahmad A, 2003, AM J RESP CELL MOL, V29, P523, DOI 10.1165/rcmb.2002-0286OC
   [Anonymous], 2013, EMERG MED J, V30, P691
   Aoki T, 2009, CLIN EXP ALLERGY, V39, P213, DOI 10.1111/j.1365-2222.2008.03186.x
   Ashorn S, 2009, INFLAMM BOWEL DIS, V15, P199, DOI 10.1002/ibd.20535
   Aydemir G, 2012, CLIN LAB, V58, P841, DOI 10.7754/Clin.Lab.2012.111214
   Balamtekin N, 2012, TURK J GASTROENTEROL, V23, P503, DOI 10.4318/tjg.2012.0366
   Baldassarre ME, 2010, J PEDIATR-US, V156, P397, DOI 10.1016/j.jpeds.2009.09.012
   Bealer JF, 2010, ACAD EMERG MED, V17, P333, DOI 10.1111/j.1553-2712.2010.00663.x
   Bordmann G, 1997, CLIN DIAGN LAB IMMUN, V4, P435, DOI 10.1128/CDLI.4.4.435-439.1997
   Bremner A, 2005, ACTA PAEDIATR, V94, P1855, DOI 10.1080/08035250500254639
   Bruzzese E, 2004, ALIMENT PHARM THER, V20, P813, DOI 10.1111/j.1365-2036.2004.02174.x
   Bunn SK, 2001, J PEDIATR GASTR NUTR, V33, P14, DOI 10.1097/00005176-200107000-00003
   Bunn SK, 2001, J PEDIATR GASTR NUTR, V32, P171, DOI 10.1097/00005176-200102000-00015
   Canani RB, 2008, DIGEST LIVER DIS, V40, P547, DOI 10.1016/j.dld.2008.01.017
   Canani RB, 2006, J PEDIATR GASTR NUTR, V42, P9, DOI 10.1097/01.mpg.0000187818.76954.9a
   Canani RB, 2004, DIGEST LIVER DIS, V36, P467, DOI 10.1016/j.dld.2004.02.009
   Carroccio A, 2003, CLIN CHEM, V49, P861, DOI 10.1373/49.6.861
   Carroll D, 2003, LANCET, V361, P310, DOI 10.1016/S0140-6736(03)12333-1
   Chen CC, 2012, J PEDIATR GASTR NUTR, V55, P541, DOI 10.1097/MPG.0b013e318262a718
   Diamanti A, 2008, INFLAMM BOWEL DIS, V14, P1229, DOI 10.1002/ibd.20472
   Ehrchen JM, 2009, J LEUKOCYTE BIOL, V86, P557, DOI 10.1189/jlb.1008647
   Ertekin V, 2010, J CLIN GASTROENTEROL, V44, P544, DOI [10.1097/MCG.0b013e3181cadbco, 10.1097/MCG.0b013e3181cadbc0]
   Fagerberg UL, 2005, J PEDIATR GASTR NUTR, V40, P450, DOI 10.1097/01.MPG.0000154657.08994.94
   Fagerberg UL, 2007, J PEDIATR GASTR NUTR, V45, P414, DOI 10.1097/MPG.0b013e31810e75a9
   Fessatou S, 2005, J PEDIAT HEMATOL ONC, V27, P477, DOI 10.1097/01.mph.0000179958.19524.9c
   Foell D, 2004, ANN RHEUM DIS, V63, P206, DOI 10.1136/ard.2003.005686
   Frosch M, 2005, EXP DERMATOL, V14, P259, DOI 10.1111/j.0906-6705.2005.00271.x
   Frosch M, 2004, J LEUKOCYTE BIOL, V75, P198, DOI 10.1189/jlb.0203076
   Frosch M, 2009, ARTHRITIS RHEUM-US, V60, P883, DOI 10.1002/art.24349
   Gebhardt C, 2006, BIOCHEM PHARMACOL, V72, P1622, DOI 10.1016/j.bcp.2006.05.017
   Gerss J, 2012, ANN RHEUM DIS, V71, P1991, DOI 10.1136/annrheumdis-2012-201329
   Golden BE, 1996, ARCH DIS CHILD, V74, P136, DOI 10.1136/adc.74.2.136
   Guggino G, 2012, INT J IMMUNOPATH PH, V25, P99, DOI 10.1177/039463201202500112
   Hämäläinen A, 2011, WORLD J GASTROENTERO, V17, P5166, DOI 10.3748/wjg.v17.i47.5166
   Henderson P., 2012, AM J GASTROENTEROLOG
   Hestvik E, 2012, J PEDIATR GASTR NUTR, V54, P785, DOI 10.1097/MPG.0b013e318241a683
   Hirono K, 2006, J AM COLL CARDIOL, V48, P1257, DOI 10.1016/j.jacc.2006.02.077
   Isidor B, 2009, ACTA PAEDIATR, V98, P410, DOI 10.1111/j.1651-2227.2008.01092.x
   Joishy M, 2009, J PEDIATR GASTR NUTR, V48, P48, DOI 10.1097/MPG.0b013e31816533d3
   Kapel N, 2005, J PEDIATR GASTR NUTR, V41, P396, DOI 10.1097/01.mpg.0000178437.87546.06
   Kawasaki Y, 2005, AM J KIDNEY DIS, V45, P510, DOI 10.1053/j.ajkd.2004.11.019
   Kawasaki Y, 2009, TOHOKU J EXP MED, V218, P49, DOI 10.1620/tjem.218.49
   Kharbanda AB, 2012, ACAD EMERG MED, V19, P56, DOI 10.1111/j.1553-2712.2011.01251.x
   Kolho KL, 2012, J PEDIATR GASTR NUTR, V55, P436, DOI 10.1097/MPG.0b013e318253cff1
   Kolho KL, 2006, SCAND J GASTROENTERO, V41, P720, DOI 10.1080/00365520500419623
   Komraus M, 2012, MEDIAT INFLAMM, V2012, DOI 10.1155/2012/608249
   Konikoff MR, 2006, INFLAMM BOWEL DIS, V12, P524, DOI 10.1097/00054725-200606000-00013
   Kostakis ID, 2013, DIGEST DIS SCI, V58, P309, DOI 10.1007/s10620-012-2347-5
   Kumar RK, 2001, J LEUKOCYTE BIOL, V70, P59
   Leach ST, 2007, SCAND J GASTROENTERO, V42, P1321, DOI 10.1080/00365520701416709
   Lee JM, 2012, MEDIAT INFLAMM, V2012, DOI 10.1155/2012/948367
   Lionetti G., 2012, PEDIAT RHEUMATOLO S1, V10
   McNutt NS, 1998, J CUTAN PATHOL, V25, P521, DOI 10.1111/j.1600-0560.1998.tb01735.x
   Morandi F, 2012, PLOS ONE, V7, DOI 10.1371/journal.pone.0029922
   Nacken W, 2003, MICROSC RES TECHNIQ, V60, P569, DOI 10.1002/jemt.10299
   Navas Lopez V M, 2008, An Pediatr (Barc), V69, P506
   Passey RJ, 1999, J LEUKOCYTE BIOL, V66, P549, DOI 10.1002/jlb.66.4.549
   Quail MA, 2009, INFLAMM BOWEL DIS, V15, P756, DOI 10.1002/ibd.20820
   Reisinger KW, 2012, J PEDIATR SURG, V47, P1640, DOI 10.1016/j.jpedsurg.2012.02.027
   RENAUD W, 1994, BIOCHEM BIOPH RES CO, V201, P1518, DOI 10.1006/bbrc.1994.1876
   Rodrigo L, 2007, REV ESP ENFERM DIG, V99, P683, DOI 10.4321/s1130-01082007001200001
   Rostasy KM, 2004, MUSCLE NERVE, V30, P225, DOI 10.1002/mus.20088
   Saito Y, 2002, J PEDIATR-US, V140, P267, DOI 10.1067/mpd.2002.121699
   Sampson B, 2002, LANCET, V360, P1742, DOI 10.1016/S0140-6736(02)11683-7
   Selimoglu MA, 2012, PEDIATR CRIT CARE ME, V13, P452, DOI 10.1097/PCC.0b013e3182388ae9
   Shulman RJ, 2008, J PEDIATR-US, V153, P646, DOI 10.1016/j.jpeds.2008.04.062
   Stoll ML, 2011, J RHEUMATOL, V38, P2274, DOI 10.3899/jrheum.110508
   Striz I, 2004, PHYSIOL RES, V53, P245, DOI 10.33549/physiolres.930448
   Stroncek DF, 2005, J TRANSL MED, V3, P1, DOI 10.1186/1479-5876-3-36
   Sugiura T, 2006, ACTA PAEDIATR, V95, P857, DOI 10.1080/08035250500482255
   Sunahori K, 2006, ARTHRITIS RES THER, V8, DOI 10.1186/ar1939
   Terrin G, 2012, ARCH DIS CHILD, V97, P1102, DOI 10.1136/archdischild-2012-302698
   Thuijls G, 2011, AM J EMERG MED, V29, P256, DOI 10.1016/j.ajem.2009.09.029
   Tibbe JA, 2001, WORLD J GASTROENTERO, V7, P460
   Van de Vijver E, 2012, ARCH DIS CHILD, V97, P1014, DOI 10.1136/archdischild-2011-301206
   van Rheenen PF, 2010, BMJ-BRIT MED J, V341, DOI 10.1136/bmj.c3369
   van Rheenen PF, 2012, INFLAMM BOWEL DIS, V18, P2018, DOI 10.1002/ibd.22896
   Viemann D, 2005, BLOOD, V105, P2955, DOI 10.1182/blood-2004-07-2520
   Viemann D, 2007, BLOOD, V109, P2453, DOI 10.1182/blood-2006-08-040444
   Walkiewicz D, 2008, INFLAMM BOWEL DIS, V14, P669, DOI 10.1002/ibd.20376
   Wulffraat NM, 2003, ANN RHEUM DIS, V62, P236, DOI 10.1136/ard.62.3.236
   Yang Q, 2008, NEONATOLOGY, V94, P267, DOI 10.1159/000151645
   Yui S, 2003, BIOL PHARM BULL, V26, P753
   ZurWiesch AS, 2004, CLIN EXP RHEUMATOL, V22, P368
NR 85
TC 53
Z9 58
U1 0
U2 15
PU HINDAWI LTD
PI LONDON
PA ADAM HOUSE, 3RD FLR, 1 FITZROY SQ, LONDON, W1T 5HF, ENGLAND
SN 2314-6133
EI 2314-6141
J9 BIOMED RES INT
JI Biomed Res. Int.
PY 2013
VL 2013
AR 542363
DI 10.1155/2013/542363
PG 8
WC Biotechnology & Applied Microbiology; Medicine, Research & Experimental
WE Science Citation Index Expanded (SCI-EXPANDED)
SC Biotechnology & Applied Microbiology; Research & Experimental Medicine
GA 231IP
UT WOS:000325410200001
PM 24175291
OA Green Published, Green Submitted, gold
DA 2025-02-04
ER

PT J
AU Revill, PA
   Walker, S
   Mabugu, T
   Nathoo, KJ
   Mugyenyi, P
   Kekitinwa, A
   Munderi, P
   Bwakura-Dangarembizi, M
   Musiime, V
   Bakeera-Kitaka, S
   Nahirya-Ntege, P
   Walker, AS
   Sculpher, MJ
   Gibb, DM
AF Revill, Paul A.
   Walker, Simon
   Mabugu, Travor
   Nathoo, Kusum J.
   Mugyenyi, Peter
   Kekitinwa, Adeodata
   Munderi, Paula
   Bwakura-Dangarembizi, Mutsawashe
   Musiime, Victor
   Bakeera-Kitaka, Sabrina
   Nahirya-Ntege, Patricia
   Walker, A. Sarah
   Sculpher, Mark J.
   Gibb, Diana M.
TI Opportunities for improving the efficiency of paediatric HIV treatment
   programmes
SO AIDS
LA English
DT Article
DE Africa; children; cotrimoxazole; HIV; laboratory monitoring
ID RESOURCE-POOR SETTINGS; COST-EFFECTIVENESS; ANTIRETROVIRAL TREATMENT;
   INFECTED CHILDREN; STRATEGIES; COTRIMOXAZOLE; TRIAL
AB Objectives: To conduct two economic analyses addressing whether to: routinely monitor HIV-infected children on antiretroviral therapy (ART) clinically or with laboratory tests; continue or stop cotrimoxazole prophylaxis when children become stabilized on ART.
   Design and methods: The ARROW randomized trial investigated alternative strategies to deliver paediatric ART and cotrimoxazole prophylaxis in 1206 Ugandan/Zimbabwean children. Incremental cost-effectiveness and value of implementation analyses were undertaken. Scenario analyses investigated whether laboratory monitoring (CD4(+) tests for efficacy monitoring; haematology/biochemistry for toxicity) could be tailored and targeted to be delivered cost-effectively. Cotrimoxazole use was examined in malaria-endemic and non-endemic settings.
   Results: Using all trial data, clinical monitoring delivered similar health outcomes to routine laboratory monitoring, but at a reduced cost, so was cost-effective. Continuing cotrimoxazole improved health outcomes at reduced costs. Restricting routine CD4(+) monitoring to after 52 weeks following ART initiation and removing toxicity testing was associated with an incremental cost-effectiveness ratio of $6084 per quality-adjusted life-year (QALY) across all age groups, but was much lower for older children (12+ years at initiation; incremental cost-effectiveness ratio = $769/QALY). Committing resources to improve cotrimoxazole implementation appears cost-effective. A healthcare system that could pay $600/QALY should be willing to spend up to $12.0 per patient-year to ensure continued provision of cotrimoxazole.
   Conclusion: Clinically driven monitoring of ART is cost-effective in most circumstances. Routine laboratory monitoring is generally not cost-effective at current prices, except possibly CD4(+) testing amongst adolescents initiating ART. Committing resources to ensure continued provision of cotrimoxazole in health facilities is more likely to represent an efficient use of resources. (C) 2015 Wolters Kluwer Health, Inc. All rights reserved.
C1 [Revill, Paul A.; Walker, Simon; Sculpher, Mark J.] Univ York, Ctr Hlth Econ, York YO10 5DD, N Yorkshire, England.
   [Mabugu, Travor] Univ Zimbabwe, Clin Res Ctr, Harare, Zimbabwe.
   [Nathoo, Kusum J.; Bwakura-Dangarembizi, Mutsawashe] Univ Zimbabwe, Coll Hlth Sci, Harare, Zimbabwe.
   [Mugyenyi, Peter; Musiime, Victor] Joint Clin Res Ctr, Kampala, Uganda.
   [Kekitinwa, Adeodata; Bakeera-Kitaka, Sabrina] Mulago Hosp, Paediat Infect Dis Clin Baylor Uganda, Mulago, Uganda.
   [Munderi, Paula; Nahirya-Ntege, Patricia] Uganda Virus Res Inst, Med Res Council Uganda Res Unit AIDS, Entebbe, Uganda.
   [Walker, A. Sarah; Gibb, Diana M.] UCL, Med Res Council MRC Clin Trials Unit, London, England.
C3 University of York - UK; University of Zimbabwe; University of Zimbabwe;
   Joint Clinic Research Center - United Arab Emirates; Mulago National
   Referral Hospital; Uganda Virus Research Institute; Medical Research
   Council Clinical Trials Unit; University of London; University College
   London
RP Revill, PA (corresponding author), Univ York, Ctr Hlth Econ, York YO10 5DD, N Yorkshire, England.
EM paul.revill@york.ac.uk
RI Walker, Sarah/HDM-8717-2022; Bwakura-Dangarembizi, Mutsa/D-5686-2018
OI Walker, Simon Mark/0000-0002-5750-3691; Sculpher,
   Mark/0000-0003-3746-9913; Musiime, Victor/0000-0001-7472-9054; Revill,
   Paul/0000-0001-8632-0600; Walker, Ann Sarah/0000-0002-0412-8509;
   Bwakura-Dangarembizi, Mutsa/0000-0001-7751-6177
FU UK Medical Research Council; UK Department for International Development
   (DFID); ViiV Healthcare/GlaxoSmithKline; MRC [MC_EX_G0300400,
   MC_UU_12023/26] Funding Source: UKRI
FX The ARROW trial was funded by the UK Medical Research Council and the UK
   Department for International Development (DFID). ViiV
   Healthcare/GlaxoSmithKline donated first-line drugs for ARROW and
   provided funding for VL assays.
CR Acharya A, 2004, MAKING CHOICES HLTH, P245
   [Anonymous], 2013, UNAIDS REP GLOB AIDS, pA91
   Bishai D, 2007, AIDS, V21, P1333, DOI 10.1097/QAD.0b013e328137709e
   Braithwaite RS, 2011, J INT AIDS SOC, V14, DOI 10.1186/1758-2652-14-38
   Bwakura-Dangarembizi M, 2014, NEW ENGL J MED, V370, P41, DOI 10.1056/NEJMoa1214901
   Chan AK, 2014, BMC HEALTH SERV RES, V14, DOI 10.1186/1472-6963-14-352
   Claxton K, 2010, 54 U YORK CTR HLTH E, P14
   Drummond MF, 2005, METHODS EC EVALUATIO
   Fenwick E, 2004, HEALTH ECON, V13, P405, DOI 10.1002/hec.903
   Fenwick E, 2008, MED DECIS MAKING, V28, P21, DOI 10.1177/0272989X07308751
   Gibb DM, 2013, LANCET, V381, P1391, DOI 10.1016/S0140-6736(12)62198-9
   Goldie SJ, 2006, NEW ENGL J MED, V355, P1141, DOI 10.1056/NEJMsa060247
   Gray R, 2013, COST IMPACT ALTERNAT, P1
   Harries AD, 2007, B WORLD HEALTH ORGAN, V85, P152, DOI 10.2471/BLT.06.032060
   Kauf TL, 2008, VALUE HEALTH, V11, P1144, DOI 10.1111/j.1524-4733.2008.00326.x
   Keebler D, 2014, LANCET GLOB HEALTH, V2, pE35, DOI 10.1016/S2214-109X(13)70048-2
   Lara AM, 2012, PLOS ONE, V7, DOI 10.1371/journal.pone.0033672
   Medecins sams Frontieres, 2012, UNT WEB ANT PRIC RED
   Ministry of Health and Child Care Zimbabwe, 2013, GUID ANT THER PREV T, P47
   Ministry of Health Malawi, 2012, MULT AN TREATM COSTS, P7
   Ministry of Health Planning Department Malawi, 2011, EHP COST MOD MAL HLT
   Mueller DH, 2011, PLOS ONE, V6, DOI 10.1371/journal.pone.0020741
   Revill P, 2012, BRIT MED J, V344, DOI 10.1136/bmj.d7883
   Ryan M, 2008, AIDS, V22, P749, DOI 10.1097/QAD.0b013e3282f43519
   Sculpher MJ, 2006, HEALTH ECON, V15, P677, DOI 10.1002/hec.1093
   Uganda Ministry of Health, 2013, ADD ANT TREATM GUID, P24
   United Nations Statistics Division, 2013, UN COUNTR PROF
   Walker SM, Getting cost-effective technologies into practice: the value of implementation
   White IR, 2011, STAT MED, V30, P377, DOI 10.1002/sim.4067
   WHO, 2006, REP JOINT FAO OIE WH
   Windisch R, 2011, GLOBALIZATION HEALTH, V7, DOI 10.1186/1744-8603-7-25
   Witter S, 2012, COCHRANE DB SYST REV, DOI 10.1002/14651858.CD007899.pub2
NR 32
TC 5
Z9 5
U1 0
U2 3
PU LIPPINCOTT WILLIAMS & WILKINS
PI PHILADELPHIA
PA TWO COMMERCE SQ, 2001 MARKET ST, PHILADELPHIA, PA 19103 USA
SN 0269-9370
EI 1473-5571
J9 AIDS
JI Aids
PD JAN 14
PY 2015
VL 29
IS 2
BP 201
EP 210
DI 10.1097/QAD.0000000000000518
PG 10
WC Immunology; Infectious Diseases; Virology
WE Science Citation Index Expanded (SCI-EXPANDED)
SC Immunology; Infectious Diseases; Virology
GA AX8HE
UT WOS:000347149900008
PM 25396263
OA Green Published, hybrid
DA 2025-02-04
ER

PT J
AU Espona, MJ
AF Jose Espona, Maria
TI Winning the battle against emerging pathogens An Argentine response
SO BULLETIN OF THE ATOMIC SCIENTISTS
LA English
DT Article
DE Australia Group; Biological and Toxin Weapons Convention; data; dengue
   fever; disease; disease surveillance; Geneva Protocol; pathogens;
   statistics; World Health Organization
AB Technological advances in the life sciences hold out the promise of controlling or eliminating stubborn diseases. They also increase the risk that malevolent actors will learn to produce new and highly dangerous pathogens, a prospect that deeply concerns security professionals in developed countries. In the developing world, meanwhile, where many nations struggle mightily with diseases such as AIDS and malaria, public health concerns tend to focus more on the here and now-or, when it comes to emerging threats, on how to contend with natural rather than human-made pathogens. Authors from four countries-Oyewale Tomori of Nigeria (2014), Louise Bezuidenhout and Chandre Gould of South Africa (2014), Maria Jose Espona of Argentina, and Iris Hunger of Germany (2014)-explore how governments, institutions, and professionals in both the developed and developing worlds can make the world safer from emerging pathogens, whether natural or human-made.
CR Bezuidenhout L, 2014, B ATOM SCI, V70, P10, DOI 10.1177/0096340214539104
   Espona MJ, 2011, ASA NEWSLETTER, P19
   Hunger I, 2014, B ATOM SCI, V70, P22, DOI 10.1177/0096340214539133
   Tomori O, 2014, B ATOM SCI, V70, P14, DOI 10.1177/0096340214539109
   University of Bradford, 2014, NAT SER
NR 5
TC 3
Z9 3
U1 0
U2 2
PU SAGE PUBLICATIONS LTD
PI LONDON
PA 1 OLIVERS YARD, 55 CITY ROAD, LONDON EC1Y 1SP, ENGLAND
SN 0096-3402
EI 1938-3282
J9 B ATOM SCI
JI Bull. Atom. Scient.
PD JUL-AUG
PY 2014
VL 70
IS 4
BP 18
EP 21
DI 10.1177/0096340214539107
PG 4
WC International Relations; Social Issues
WE Social Science Citation Index (SSCI)
SC International Relations; Social Issues
GA AP1NN
UT WOS:000341837400004
DA 2025-02-04
ER

PT J
AU Yousaf, M
   El Sayed, KA
   Rao, KV
   Lim, CW
   Hu, JF
   Kelly, M
   Franzblau, SG
   Zhang, FQ
   Peraud, O
   Hill, RT
   Hamann, MT
AF Yousaf, M
   El Sayed, KA
   Rao, KV
   Lim, CW
   Hu, JF
   Kelly, M
   Franzblau, SG
   Zhang, FQ
   Peraud, O
   Hill, RT
   Hamann, MT
TI 12,34-Oxamanzamines, novel biocatalytic and natural products from
   manzamine producing Indo-Pacific sponges
SO TETRAHEDRON
LA English
DT Article
DE 12,34-oxamanzamines; manzamine; Indo-Pacific sponges
ID OKINAWAN MARINE SPONGE; RHOPALOEIDES ODORABILE; ALKALOIDS;
   TRANSFORMATION; XESTOSPONGIA
AB ent-12,34-Oxamanzamines E (1) and F (2), as well as 12,34-oxamanzamine A (4) were isolated from three Indo-Pacific sponges and their structures were assigned on the basis of spectroscopic data. The biocatalytic transformation of ent-8-hydroxymanzamine A (3) to 2, using Nocardia sp. ATCC 21145 and Fusarium oxysporium ATCC 7601, has also been achieved. These compounds possess a novel ring system generated through a new ether bridge formed between carbons 12 and 34 of the typical manzamine structure. Ten heterotrophic bacterial isolates, including actinomycetes and alpha-proteobacteria, were isolated from one of these sponges in a preliminary effort to identify a possible microbial origin for these compounds. The potent activity of the manzamines against malaria and the AIDS 01 pathogen, Mycobacterium tuberculosis, is also presented. (C) 2002 Elsevier Science Ltd. All rights reserved.
C1 Univ Mississippi, Sch Pharm, Dept Pharmacognosy, University, MS 38677 USA.
   Univ Mississippi, Sch Pharm, Natl Ctr Dev Nat Prod, University, MS 38677 USA.
   Natl Inst Water & Atmospher Res NIWA Ltd, Auckland, New Zealand.
   Univ Illinois, Coll Pharm, Inst TB Res, Chicago, IL 60612 USA.
   Univ Maryland, Ctr Marine Biotechnol, Maryland Biotechnol Inst, Baltimore, MD 21202 USA.
C3 University of Mississippi; University of Mississippi; National Institute
   of Water & Atmospheric Research (NIWA) - New Zealand; University of
   Illinois System; University of Illinois Chicago; University of Illinois
   Chicago Hospital; University System of Maryland; University of Maryland
   Baltimore
RP Hamann, MT (corresponding author), Univ Mississippi, Sch Pharm, Dept Pharmacognosy, University, MS 38677 USA.
RI Hamann, Mark/ABG-5857-2020; Zhang, Freya/KFA-9140-2024
OI Hamann, Mark/0000-0002-3798-4002; Franzblau, Scott/0000-0002-8698-0243;
   El Sayed, Khalid/0000-0002-1456-4064
CR ALTSCHUL SF, 1990, J MOL BIOL, V215, P403, DOI 10.1016/S0022-2836(05)80360-2
   Ang KKH, 2000, ANTIMICROB AGENTS CH, V44, P1645, DOI 10.1128/AAC.44.6.1645-1649.2000
   Collins LA, 1997, ANTIMICROB AGENTS CH, V41, P1004, DOI 10.1128/AAC.41.5.1004
   Edrada RA, 1996, J NAT PROD, V59, P1056, DOI 10.1021/np9604083
   El Sayed KA, 1999, J ORG CHEM, V64, P9258, DOI 10.1021/jo990539j
   El Sayed KA, 2001, J AM CHEM SOC, V123, P1804, DOI 10.1021/ja002073o
   El Sayed KA, 2000, TETRAHEDRON, V56, P949, DOI 10.1016/S0040-4020(99)01093-5
   El Sayed KA, 1998, J ORG CHEM, V63, P7449, DOI 10.1021/jo9813134
   FELSENSTEIN J, PHYLIP VERSION 3 5C
   FITCH WM, 1967, SCIENCE, V155, P279, DOI 10.1126/science.155.3760.279
   ICHIBA T, 1988, TETRAHEDRON LETT, V29, P3083, DOI 10.1016/0040-4039(88)85091-3
   ICHIBA T, 1994, J NAT PROD, V57, P168, DOI 10.1021/np50103a027
   JUKES TH, 1965, MAMMALIAN PROTEIN ME, P21
   KLUGE AG, 1969, SYST ZOOL, V18, P1, DOI 10.2307/2412407
   KONDO K, 1992, J ORG CHEM, V57, P2480, DOI 10.1021/jo00034a052
   LONGLEY RE, 1993, J NAT PROD, V56, P915, DOI 10.1021/np50096a015
   Magnier E, 1998, TETRAHEDRON, V54, P6201, DOI 10.1016/S0040-4020(98)00357-3
   SAITOU N, 1987, MOL BIOL EVOL, V4, P406, DOI 10.1093/oxfordjournals.molbev.a040454
   SAKAI R, 1986, J AM CHEM SOC, V108, P6404, DOI 10.1021/ja00280a055
   Tsuda M, 1997, HETEROCYCLES, V46, P765
   TSUDA M, 1994, TETRAHEDRON, V50, P7957, DOI 10.1016/S0040-4020(01)85280-7
   Webster NS, 2001, APPL ENVIRON MICROB, V67, P434, DOI 10.1128/AEM.67.1.434-444.2001
   Webster NS, 2001, MAR BIOL, V138, P843, DOI 10.1007/s002270000503
NR 23
TC 59
Z9 71
U1 0
U2 16
PU PERGAMON-ELSEVIER SCIENCE LTD
PI OXFORD
PA THE BOULEVARD, LANGFORD LANE, KIDLINGTON, OXFORD OX5 1GB, ENGLAND
SN 0040-4020
J9 TETRAHEDRON
JI Tetrahedron
PD SEP 9
PY 2002
VL 58
IS 37
BP 7397
EP 7402
AR PII S0040-4020(02)00825-6
DI 10.1016/S0040-4020(02)00825-6
PG 6
WC Chemistry, Organic
WE Index Chemicus (IC); Science Citation Index Expanded (SCI-EXPANDED)
SC Chemistry
GA 592BD
UT WOS:000177916100003
DA 2025-02-04
ER

PT J
AU Arrais, MLT
   Dias, WAF
   Silva, MPA
   Neto, LES
   Pedro, NMF
   Jungo, SF
   Miguel, ARC
   Fortes-Gabriel, EM
   Sebastiao, CS
   Gama, JMR
   Brito, MD
AF Arrais, Margarete L. T.
   Dias, Welwitschia A. F.
   Silva, Maura P. A.
   Neto, Luquenia E. S.
   Pedro, Naiol M. F.
   Jungo, Sonia F., I
   Miguel, Avelina R. C.
   Fortes-Gabriel, Elsa M., V
   Sebastiao, Cruz S.
   Gama, Jorge M. R.
   Brito, Miguel D.
TI Clinical characteristics and variables associated with COVID-19
   morbidity and mortality in Luanda, Angola, in the first year of the
   pandemic
SO AFRICAN HEALTH SCIENCES
LA English
DT Article
DE Angola; COVID-19; morbidity; mortality; variables associated
ID HEALTH-CARE
AB Background: The impact of SARS-CoV-2 infection in Africa is still unclear. In comparison to Europe and North America, morbidity and death rates are lower. Several factors have been proposed, including geographical variation in virus impact, en-vironmental factors, differences in age distribution, and the impact of infectious diseases such as malaria, HIV infection and tuberculosis. Objectives: We investigated the clinical characteristics and putative determinants linked with COVID-19 in Angolan patients. Methods: Cross-sectional study undertaken at Military Hospital, Luanda, from March 2020 to March 2021. The survey collected sociodemographic and clinical information. Results: The sample included 1,683 patients aged >= 18 years, 64% men, with mean age of 46.3 years. SARS-CoV-2 was positive in 39% of the cases with RT-PCR. Patients >= 46 years with a level of education of >= 12 years had a considerably higher likelihood of testing positive. About 58% of positive patients had at least one comorbidity, of which hypertension and Diabetes were as- sociated with SARS-CoV-2 infection. HIV and pulmonary TB were putative protective factors. About 14% of positive patients died. Most deaths occurred in patients >= 46 years, with less education and unemployed. Working as a healthcare practitioner was linked to a protective effect. Malignant diseases were the most common comorbidities associated with death. Conclusions: We identified putative factors related to SARS-CoV-2 infection and mortality. HIV and TB were protective and not associated with mortality. Further study with a broader scope should be conducted to explain the main features related to COVID-19 mortality in Angola.
C1 [Arrais, Margarete L. T.; Dias, Welwitschia A. F.; Silva, Maura P. A.; Neto, Luquenia E. S.; Pedro, Naiol M. F.; Jungo, Sonia F., I; Miguel, Avelina R. C.] Mil Hosp, Dept Pulmonol, Luanda, Angola.
   [Arrais, Margarete L. T.; Fortes-Gabriel, Elsa M., V; Sebastiao, Cruz S.; Brito, Miguel D.] Ctr Invest Saude Angola CISA, Caxito, Bengo, Angola.
   [Fortes-Gabriel, Elsa M., V] Inst Super Tecn Mil ISTM, Luanda, Angola.
   [Sebastiao, Cruz S.] Inst Nacl Invest Saude INIS, Luanda, Angola.
   [Sebastiao, Cruz S.] Univ Agostinho Neto UAN, Inst Ciencias Saude ICISA, Luanda, Angola.
   [Gama, Jorge M. R.] Univ Beira Interior, Fac Sci, Ctr Math & Applicat, Covilha, Portugal.
   [Brito, Miguel D.] Inst Politecn Lisboa, Hlth & Technol Res Ctr H&TRC, Escola Super Tecnol Saude Lisboa, Lisbon, Portugal.
C3 Universidade da Beira Interior; Universidade de Lisboa; Polytechnic
   Institute of Lisbon
RP Brito, MD (corresponding author), Inst Politecn Lisboa, Hlth & Technol Res Ctr H&TRC, Escola Super Tecnol Saude Lisboa, Lisbon, Portugal.
EM miguel.brito@estesl.ipl.pt
RI Fortes-Gabriel, Elsa/HKP-2014-2023; Brito, Miguel/A-7970-2016; Arrais,
   Margarete/Z-1905-2019
OI dos Viveiros Fortes Gabriel, Elsa Maria/0000-0002-9378-3643; Gama,
   Jorge/0000-0003-3926-580X; Brito, Miguel/0000-0001-6394-658X; Arrais,
   Margarete/0000-0001-6611-4260
CR Al-Hunaishi W, 2019, BMJ OPEN, V9, DOI 10.1136/bmjopen-2019-030547
   Amin S, 2020, INT J HEALTHCARE MAN, V13, P249, DOI 10.1080/20479700.2020.1765119
   [Anonymous], 2020, Digi24
   [Anonymous], 2020, VanguardMay
   Cai HZ, 2020, MED SCI MONITOR, V26, DOI 10.12659/MSM.924171
   Chen QN, 2020, LANCET PSYCHIAT, V7, pE15, DOI 10.1016/S2215-0366(20)30078-X
   Dhama K, 2020, CLIN MICROBIOL REV, V33, DOI [10.1128/CMR.00028-20, 10.1038/s41432-020-0088-4]
   Eguchi H, 2014, PLOS ONE, V9, DOI 10.1371/journal.pone.0096645
   Green A, 2014, LANCET, V384, P2201, DOI 10.1016/S0140-6736(14)62417-X
   Hassannia L., 2020, Anxiety and Depression in Health Workers and General Population During COVID-19 Epidemic in IRAN: A Web-Based Cross-Sectional Study, P20089292, DOI 10.1101/2020.05.05.20089292
   Huang CL, 2020, LANCET, V395, P497, DOI [10.1016/S0140-6736(20)30183-5, 10.1016/S0140-6736(20)30211-7]
   Iheanacho CO, 2022, TURK J PHARM SCI, V19, P686, DOI 10.4274/tjps.galenos.2021.75710
   Lai JB, 2020, JAMA NETW OPEN, V3, DOI 10.1001/jamanetworkopen.2020.3976
   Link BG, 2001, ANNU REV SOCIOL, V27, P363, DOI 10.1146/annurev.soc.27.1.363
   Mohanty A, 2019, J FAM MED PRIM CARE, V8, P2568, DOI 10.4103/jfmpc.jfmpc_431_19
   Mohindra R, 2020, ASIAN J PSYCHIATR, V51, DOI 10.1016/j.ajp.2020.102084
   Muntari T, 2020, PunchMay
   Nemati M, 2020, ARCH CLIN INFECT DIS, V15, DOI 10.5812/archcid.102848
   Nyblade L, 2019, BMC MED, V17, DOI 10.1186/s12916-019-1256-2
   Nyblade L, 2009, J INT AIDS SOC, V12, DOI 10.1186/1758-2652-12-15
   Omrani AS, 2015, J HOSP INFECT, V91, P188, DOI 10.1016/j.jhin.2015.08.002
   Pfefferbaum B, 2020, NEW ENGL J MED, V383, P510, DOI 10.1056/NEJMp2008017
   Riska E, 2011, MATURITAS, V68, P264, DOI 10.1016/j.maturitas.2010.09.010
   Ross CA, 2009, J PSYCHIATR MENT HLT, V16, P558, DOI 10.1111/j.1365-2850.2009.01399.x
   Simione L, 2020, FRONT PSYCHOL, V11, DOI 10.3389/fpsyg.2020.02166
   Spoorthy MS, 2020, ASIAN J PSYCHIATR, V51, DOI 10.1016/j.ajp.2020.102119
   Tsamakis K, 2020, EXP THER MED, V19, P3451, DOI 10.3892/etm.2020.8646
   Wada K, 2016, BMC PREGNANCY CHILDB, V16, DOI 10.1186/s12884-016-0822-2
   Xiao H, 2020, MED SCI MONITOR, V26, DOI 10.12659/MSM.923921
NR 29
TC 1
Z9 1
U1 1
U2 1
PU MAKERERE UNIV, COLL HEALTH SCIENCES,SCH MED
PI KAMPALA
PA PO BOX 7072, KAMPALA, 00000, UGANDA
SN 1680-6905
EI 1729-0503
J9 AFR HEALTH SCI
JI Afr. Health Sci.
PD DEC
PY 2023
VL 23
IS 4
BP 51
EP 63
DI 10.4314/ahs.v23i4.9
PG 13
WC Medicine, General & Internal
WE Science Citation Index Expanded (SCI-EXPANDED)
SC General & Internal Medicine
GA VN5NV
UT WOS:001163033200009
PM 38974263
OA gold, Green Published
DA 2025-02-04
ER

PT J
AU Furukawa, NW
   Teshale, EH
   Cosmas, L
   Ochieng, M
   Gikunju, S
   Fields, BS
   Montgomery, JM
AF Furukawa, N. W.
   Teshale, E. H.
   Cosmas, L.
   Ochieng, M.
   Gikunju, S.
   Fields, B. S.
   Montgomery, J. M.
TI Serologic evidence for hepatitis E virus infection among patients with
   undifferentiated acute febrile illness in Kibera, Kenya
SO JOURNAL OF CLINICAL VIROLOGY
LA English
DT Article
DE Hepatitis E; Kibera; Kenya; Acute febrile illness; Enzyme immunoassay;
   Nucleic acid testing
ID E OUTBREAK; MALARIA; ANTIBODIES; DIAGNOSIS; ETIOLOGY; FEVER; HIV
AB Background: Hepatitis E (HEV) is an emerging cause of viral hepatitis mainly transmitted through the fecal-oral route. Residents of the Kibera slum of Nairobi, Kenya are at risk for fecal-orally transmitted infections.
   Objective: To quantify the incidence and prevalence of HEV infection among acute febrile illness (AFI) cases using a population-based infectious disease surveillance network. Study design: Cross-sectional serum samples from AFI case-patients between 2009 and 2012 were matched to the age and gender distribution of the Kibera population and tested by IgM and IgG enzyme immunoassays (EIA) and nucleic acid testing (NAT). Serum from healthy residents was also tested by EIA.
   Results: Of the 482 AFI serum samples tested, 124 (25.7%) and 182 (37.8%) were IgM and IgG reactive, respectively. On multivariate analysis, IgM reactivity was associated with HIV (RR 1.66, 95% CI 1.07, 2.60; p = 0.024) while IgG reactivity was associated with increasing age (p < 0.001) and HIV (RR 1.93, 95%CI 1.52, 2.46; p<0.001). AFI case-patients were more likely to be IgM (p = 0.002) and IgG (p<0.001) reactive compared to healthy residents. The seroincidence by HEV-specific IgM was 84.0 per 1000 person years, however, all 482 samples were negative by NAT.
   Conclusions: Serologic evidence for HEV in Kibera suggests a high burden of infection, but NAT did not confirm HEV viremia. Additional testing is needed to determine whether EIAs are susceptible to false positivity in undifferentiated AFI populations before their widespread use. (C) 2016 Elsevier B.V. All rights reserved.
C1 [Furukawa, N. W.] Univ Washington, Dept Med, Seattle, WA USA.
   [Teshale, E. H.] Ctr Dis Control & Prevent, Div Viral Hepatitis, Atlanta, GA USA.
   [Cosmas, L.; Fields, B. S.; Montgomery, J. M.] Ctr Dis Control & Prevent, Div Global Hlth Protect, Ctr Global Hlth, Nairobi, Kenya.
   [Ochieng, M.; Gikunju, S.] Kenya Govt Med Res Ctr, Ctr Global Hlth Res, Nairobi, Kenya.
C3 University of Washington; University of Washington Seattle; Centers for
   Disease Control & Prevention - USA; Kenya Medical Research Institute
RP Furukawa, NW (corresponding author), Univ Washington, Dept Internal Med, 1959 NE Pacific St,Box 356421, Seattle, WA 98195 USA.
EM furukn1@uw.edu
RI Montgomery, Joel/ITU-0254-2023; Furukawa, Nathan/JMQ-2179-2023
FU CDC-Hubert Global Health Fellowship
FX Funding from the CDC-Hubert Global Health Fellowship.
CR Ahmed JA, 2013, EMERG INFECT DIS, V19, P1010, DOI 10.3201/eid1906.130275
   Baylis SA, 2011, J CLIN MICROBIOL, V49, P1234, DOI 10.1128/JCM.02578-10
   Crump JA, 2013, PLOS NEGLECT TROP D, V7, DOI 10.1371/journal.pntd.0002324
   D'Acremont V, 2014, NEW ENGL J MED, V370, P809, DOI 10.1056/NEJMoa1214482
   Drobeniuc J, 2010, CLIN INFECT DIS, V51, pE24, DOI 10.1086/654801
   Feikin DR, 2011, PLOS ONE, V6, DOI 10.1371/journal.pone.0016085
   Fogeda M, 2009, J CLIN VIROL, V45, P259, DOI 10.1016/j.jcv.2009.05.022
   Gerbi G. B., 2014, AM J TROP MED HYG
   Hyams C, 2014, J MED VIROL, V86, P478, DOI 10.1002/jmv.23827
   Jacobs C, 2014, J INFECT DIS, V209, P652, DOI 10.1093/infdis/jit409
   Jang JH, 2011, J VIRAL HEPATITIS, V18, pE408, DOI 10.1111/j.1365-2893.2011.01477.x
   Jothikumar N, 2006, J VIROL METHODS, V131, P65, DOI 10.1016/j.jviromet.2005.07.004
   Kamar N, 2014, CLIN MICROBIOL REV, V27, P116, DOI 10.1128/CMR.00057-13
   Kasper MR, 2012, AM J TROP MED HYG, V86, P246, DOI 10.4269/ajtmh.2012.11-0409
   Labrique AB, 2010, AM J EPIDEMIOL, V172, P952, DOI 10.1093/aje/kwq225
   Merchante N, 2015, ENFERM INFEC MICR CL, V33, P532, DOI 10.1016/j.eimc.2014.10.018
   O'Meara WP, 2015, AM J TROP MED HYG, V92, P1030, DOI [10.4269/ajtmh.14-0560, 10.4269/ajtmh.14.0560]
   Osterman A, 2012, VIROL J, V9, DOI 10.1186/1743-422X-9-28
   Rein DB, 2012, HEPATOLOGY, V55, P988, DOI 10.1002/hep.25505
   Teshale EH, 2010, EMERG INFECT DIS, V16, P126, DOI 10.3201/eid1601.090764
   Thomson K, 2013, MMWR-MORBID MORTAL W, V62, P581
NR 21
TC 5
Z9 5
U1 0
U2 7
PU ELSEVIER
PI AMSTERDAM
PA RADARWEG 29, 1043 NX AMSTERDAM, NETHERLANDS
SN 1386-6532
EI 1873-5967
J9 J CLIN VIROL
JI J. Clin. Virol.
PD APR
PY 2016
VL 77
BP 106
EP 108
DI 10.1016/j.jcv.2016.02.021
PG 3
WC Virology
WE Science Citation Index Expanded (SCI-EXPANDED)
SC Virology
GA DG0WR
UT WOS:000371787100021
PM 26925954
OA Green Accepted
DA 2025-02-04
ER

PT J
AU SamYellowe, TY
AF SamYellowe, TY
TI Rhoptry organelles of the apicomplexa: Their role in host cell invasion
   and intracellular survival
SO PARASITOLOGY TODAY
LA English
DT Review
ID PLASMODIUM-FALCIPARUM; TOXOPLASMA-GONDII; PARASITOPHOROUS VACUOLE;
   THEILERIA-PARVA; PROTEIN COMPLEX; PARASITE; BINDING; MEMBRANE;
   DIVERSITY; ANTIBODY
AB Members of the phylum Apicomplexa are obligate intracellular parasites that invade erythrocytes, lymphocytes, macrophages or cells of the alimentary canal in various vertebrate species. Organelles within the apical complex of invasive stages facilitate host cell invasion. Parasites in this phylum cause some of the most debilitating diseases of medical and veterinary importance. these include malaria, toxoplasmosis, babesiosis, theileriosis (East Coast fever), and coccidiosis in poultry and livestock. In recent years, opportunistic infections caused by Cryptosporidium parvum, and recrudescent Toxoplasma gondii infections in AIDS patients have prompted intensified efforts in understanding the biology of these parasites. In this review, Tobili Sam-Yellowe examines the unifying and variant molecular features of rhoptry proteins, and addresses the role of multigene families in organelle function: the biogenesis of the rhoptries will also be examined, in an attempt to understand the sequence of events leading to successful packaging, modification and processing of proteins within the organelle.
RP SamYellowe, TY (corresponding author), CLEVELAND STATE UNIV,DEPT BIOL,EUCLID AVE 24TH ST,CLEVELAND,OH 44115, USA.
CR ADAMS JH, 1992, P NATL ACAD SCI USA, V89, P7085, DOI 10.1073/pnas.89.15.7085
   BECKERS CJM, 1994, J CELL BIOL, V127, P947, DOI 10.1083/jcb.127.4.947
   BERMUDES D, 1994, J BIOL CHEM, V269, P29252
   BORRE MB, 1995, MOL BIOCHEM PARASIT, V70, P149, DOI 10.1016/0166-6851(95)00025-V
   BROWN HJ, 1991, MOL BIOCHEM PARASIT, V49, P99, DOI 10.1016/0166-6851(91)90133-Q
   CARCY B, 1994, MOL BIOCHEM PARASIT, V68, P221, DOI 10.1016/0166-6851(94)90167-8
   CESBRONDELAUW MF, 1994, PARASITOL TODAY, V10, P293, DOI 10.1016/0169-4758(94)90078-7
   CRARY JL, 1992, MOL BIOCHEM PARASIT, V53, P185, DOI 10.1016/0166-6851(92)90020-K
   DALRYMPLE BP, 1993, ACTA TROP, V53, P227, DOI 10.1016/0001-706X(93)90031-6
   DOURY JC, 1994, PARASITOLOGY, V108, P269, DOI 10.1017/S0031182000076113
   ENTZEROTH R, 1985, J PROTOZOOL, V32, P446, DOI 10.1111/j.1550-7408.1985.tb04042.x
   GALINSKI MR, 1992, CELL, V69, P1213, DOI 10.1016/0092-8674(92)90642-P
   HINES SA, 1995, MOL BIOCHEM PARASIT, V69, P149, DOI 10.1016/0166-6851(94)00200-7
   Howard RF, 1995, MOL BIOCHEM PARASIT, V74, P43, DOI 10.1016/0166-6851(95)02481-6
   HUDSONTAYLOR DE, 1995, MOL MICROBIOL, V15, P463, DOI 10.1111/j.1365-2958.1995.tb02260.x
   IAMS KP, 1990, MOL BIOCHEM PARASIT, V39, P47, DOI 10.1016/0166-6851(90)90007-9
   JAIKARIA NS, 1993, MOL BIOCHEM PARASIT, V57, P269, DOI 10.1016/0166-6851(93)90203-A
   JOINER KA, 1993, INFECT IMMUN, V61, P1169, DOI 10.1128/IAI.61.4.1169-1172.1993
   KIM K, 1993, SCIENCE, V262, P911, DOI 10.1126/science.8235614
   MACHADO RZ, 1993, EXP PARASITOL, V77, P315, DOI 10.1006/expr.1993.1089
   MEHLHORN H, 1975, Z PARASITENKD, V45, P227
   Metsis A, 1995, EXP PARASITOL, V81, P472, DOI 10.1006/expr.1995.1140
   MITCHELL GH, 1988, CRIT REV ONCOL HEMAT, V8, P255, DOI 10.1016/S1040-8428(88)80011-8
   OGUN SA, 1994, EXP PARASITOL, V79, P270, DOI 10.1006/expr.1994.1090
   OSSORIO PN, 1992, MOL BIOCHEM PARASIT, V50, P1, DOI 10.1016/0166-6851(92)90239-G
   OSSORIO PN, 1994, J BIOL CHEM, V269, P15351
   PERKINS ME, 1992, PARASITOL TODAY, V8, P28, DOI 10.1016/0169-4758(92)90308-O
   PERKINS ME, 1994, INFECT IMMUN, V62, P1207, DOI 10.1128/IAI.62.4.1207-1212.1994
   SAMYELLOWE TY, 1992, J PROTOZOOL, V39, P181, DOI 10.1111/j.1550-7408.1992.tb01299.x
   SAMYELLOWE TY, 1995, J EUKARYOT MICROBIOL, V42, P224, DOI 10.1111/j.1550-7408.1995.tb01570.x
   SAMYELLOWE TY, 1988, J CELL BIOL, V106, P1507, DOI 10.1083/jcb.106.5.1507
   SAMYELLOWE TY, 1993, EXP PARASITOL, V76, P46, DOI 10.1006/expr.1993.1006
   SAMYELLOWE TY, 1993, EXP PARASITOL, V77, P179, DOI 10.1006/expr.1993.1075
   SHAW MK, 1992, J CELL SCI, V101, P109
   SHAW MK, 1995, J CELL SCI, V111, P455
   SIM BKL, 1995, PARASITOL TODAY, V11, P213
   SUAREZ CE, 1994, EXP PARASITOL, V78, P246, DOI 10.1006/expr.1994.1025
   TAYLOR DW, 1990, J PROTOZOOL, V37, P540, DOI 10.1111/j.1550-7408.1990.tb01262.x
   TOMLEY FM, 1994, INFECT IMMUN, V62, P4656, DOI 10.1128/IAI.62.10.4656-4658.1994
   VANDJIK MR, 1994, SCIENCE, V268, P1358
   Vidotto O, 1995, EXP PARASITOL, V81, P491, DOI 10.1006/expr.1995.1142
NR 41
TC 136
Z9 159
U1 0
U2 20
PU ELSEVIER SCI LTD
PI OXFORD
PA THE BOULEVARD, LANGFORD LANE, KIDLINGTON, OXFORD, OXON, ENGLAND OX5 1GB
SN 0169-4758
J9 PARASITOL TODAY
JI Parasitol. Today
PD AUG
PY 1996
VL 12
IS 8
BP 308
EP 316
DI 10.1016/0169-4758(96)10030-2
PG 9
WC Parasitology
WE Science Citation Index Expanded (SCI-EXPANDED)
SC Parasitology
GA UY357
UT WOS:A1996UY35700004
PM 15275182
DA 2025-02-04
ER

PT J
AU Nuwagira, E
   Yekosani, M
   Abraham, B
   Atwine, R
   Caleb, T
   Baluku, JB
AF Nuwagira, Edwin
   Yekosani, Mitala
   Abraham, Birungi
   Atwine, Raymond
   Caleb, Tuhumwire
   Baluku, Joseph Baruch
TI Drug-Resistant Tuberculosis Presenting as a Testicular Mass: A Case
   Report
SO INTERNATIONAL MEDICAL CASE REPORTS JOURNAL
LA English
DT Article
DE drug-resistant tuberculosis; genitourinary tuberculosis; extrapulmonary
   tuberculosis; tuberculous orchitis; sub-Saharan Africa; Uganda
ID EXTRAPULMONARY TUBERCULOSIS
AB Background: Extrapulmonary drug-resistant tuberculosis is extremely rare and is almost always associated with poor treatment outcomes. This is partly due to the difficulty in confirming the diagnosis.
   Case Presentation: A 40-year-old HIV-negative male presented with a painless scrotal mass, low-grade fever, general malaise, night sweats, and no pulmonary symptoms. He was initially treated for malaria with no improvement. His final diagnosis was rifampicin-resistant tuberculosis following Xpert (R) MTB/RIF Ultra (Xpert-Ultra) assay performed on a fine needle aspirate of the scrotal mass. Second-line anti-tuberculosis medication was initiated, and the patient is being followed up with directly observed therapy.
   Conclusion: With the scale-up of Gene-Xpert technology, this case raises awareness about tuberculosis masquerading as a testicular mass and the possibility of extrapulmonary drug-resistant tuberculosis in high endemic areas.
C1 [Nuwagira, Edwin] Mbarara Univ Sci & Technol, Dept Med, Mbarara, Uganda.
   [Yekosani, Mitala; Abraham, Birungi; Atwine, Raymond] Mbarara Univ Sci & Technol, Dept Pathol, Mbarara, Uganda.
   [Caleb, Tuhumwire] Mbarara Univ Sci & Technol, Dept Surg, Mbarara, Uganda.
   [Baluku, Joseph Baruch] Mulago Natl Referral Hosp, Div Pulmonol, Kampala, Uganda.
C3 Mbarara University of Science & Technology; Mbarara University of
   Science & Technology; Mbarara University of Science & Technology; Mulago
   National Referral Hospital
RP Nuwagira, E (corresponding author), Mbarara Univ Sci & Technol, POB 1410, Mbarara, Uganda.
EM enuwagira@must.ac.ug
RI Baluku, Joseph/AAC-1383-2020
OI Baluku, Joseph Baruch/0000-0002-5852-9674; Yekosani,
   Mitala/0000-0001-8344-8967; Nuwagira, Edwin/0000-0001-7526-9504
CR Angus BJ, 2001, CLIN INFECT DIS, V33, pE132, DOI 10.1086/324360
   Das Anirban, 2016, J Family Med Prim Care, V5, P468
   Desai U, 2019, LUNG INDIA, V36, P3, DOI 10.4103/lungindia.lungindia_192_18
   Drudi FM, 1997, EUR RADIOL, V7, P1076, DOI 10.1007/s003300050257
   Figueiredo AA, 2008, INT J UROL, V15, P827, DOI 10.1111/j.1442-2042.2008.02099.x
   Golden MP, 2005, AM FAM PHYSICIAN, V72, P1761
   Hadadi A, 2012, ANDROLOGIA, V44, P70, DOI 10.1111/j.1439-0272.2010.01097.x
   Jumbi T, 2019, J PEDIAT SURG CASE R, V41, P43, DOI 10.1016/j.epsc.2018.11.009
   Lawn SD, 2012, EXPERT REV ANTI-INFE, V10, P631, DOI [10.1586/eri.12.43, 10.1586/ERI.12.43]
   Migliori GB, 2020, INT J INFECT DIS, V92, pS15, DOI 10.1016/j.ijid.2020.01.042
   Mohr-Holland E, 2020, ECLINICALMEDICINE, V20, DOI 10.1016/j.eclinm.2020.100290
   Nepal P, 2019, J CLIN IMAGING SCI, P9
   Opio J., 2008, East and Central African Journal of Surgery, V13, P68
   Seo JW, 2013, J INFECT CHEMOTHER, V19, P767, DOI 10.1007/s10156-012-0508-2
   WHO, 2012, GLOBAL TUBERCULOSIS REPORT 2012, P1
   World Health Organization, 2020, TUB TB
   World Health Organization (WHO), 2014, Antimicrobial Resistance: Global Report on Surveillance 2014
NR 17
TC 4
Z9 4
U1 0
U2 0
PU DOVE MEDICAL PRESS LTD
PI ALBANY
PA PO BOX 300-008, ALBANY, AUCKLAND 0752, NEW ZEALAND
SN 1179-142X
J9 INT MED CASE REP J
JI INT. MED. CASE REP. J.
PY 2021
VL 14
BP 145
EP 149
DI 10.2147/IMCRJ.S300216
PG 5
WC Medicine, General & Internal
WE Emerging Sources Citation Index (ESCI)
SC General & Internal Medicine
GA QX8CS
UT WOS:000629571200001
PM 33688269
OA Green Published, gold
DA 2025-02-04
ER

PT J
AU Keshmiri-Neghab, H
   Goliaei, B
AF Keshmiri-Neghab, Hoda
   Goliaei, Bahram
TI Therapeutic potential of gossypol: An overview
SO PHARMACEUTICAL BIOLOGY
LA English
DT Article
DE Antiapoptotic; antifertility; antimicrobial; antioxidant; antiparasitic;
   antitumor; antivirus
ID ANTIFERTILITY AGENT; INHIBITION; (-)-GOSSYPOL; ANTIOXIDANT; CELLS;
   DERIVATIVES; CARCINOMA; ENZYMES; PROTEIN; GROWTH
AB Context: Polyphenols are naturally occurring compounds found in fruits, vegetables, cereals, and beverages. Polyphenols occupy a unique place in biological science for their pharmacological properties. Gossypol is a polyphenolic compound that has attracted attention because of its biological effects.
   Objective: Gossypol is reported to exhibit antifertility, antioxidant, anticancer, antivirus, antiparasitic, and antimicrobial properties and lower plasma cholesterol. These are summarized with attention to the mechanisms of activity.
   Methods: This review summarizes the results of studies obtained in a comprehensive search of ScienceDirect, PubMed, Scirus, and Web of Science.
   Results and conclusion: The results of these studies provide a comprehensive understanding of the biological action of gossypol and its potential for the prevention of and therapy for resistant tumors and chronic human diseases such as HIV, malaria, and psoriasis.
C1 [Keshmiri-Neghab, Hoda; Goliaei, Bahram] Univ Tehran, IBB, Lab Biophys & Mol Biol, Tehran, Iran.
C3 University of Tehran
RP Goliaei, B (corresponding author), Univ Tehran, IBB, Enghelab St, Tehran, Iran.
EM goliaei@ibb.ut.ac.ir
RI Keshmiri Neghab, Hoda/AAZ-8266-2021
OI Keshmiri Neghab, Hoda/0000-0003-1895-6695
CR ADAMS R, 1960, CHEM REV, V60, P555, DOI 10.1021/cr60208a002
   Balakrishnan K, 2008, BLOOD, V112, P1971, DOI 10.1182/blood-2007-12-126946
   Bi X F, 1981, Zhongguo Yi Xue Ke Xue Yuan Xue Bao, V3, P175
   Coutinho EM, 2002, CONTRACEPTION, V65, P259, DOI 10.1016/S0010-7824(02)00294-9
   Dodou K, 2005, EXPERT OPIN INV DRUG, V14, P1419, DOI 10.1517/13543784.14.11.1419
   Dodou K, 2005, BIOORGAN MED CHEM, V13, P4228, DOI 10.1016/j.bmc.2005.04.026
   FLACK MR, 1993, J CLIN ENDOCR METAB, V76, P1019, DOI 10.1210/jc.76.4.1019
   Freedman TB, 2003, CHIRALITY, V15, P196, DOI 10.1002/chir.10171
   GONZALEZGARZA MT, 1993, J PHARM PHARMACOL, V45, P144, DOI 10.1111/j.2042-7158.1993.tb03701.x
   Hove EL, 1944, J BIOL CHEM, V156, P633
   Hove EL, 1944, J BIOL CHEM, V156, P611
   IKEDA M, 1990, ANDROLOGIA, V22, P409
   JAROSZEWSKI JW, 1992, PLANTA MED, V58, P454, DOI 10.1055/s-2006-961512
   JAROSZEWSKI JW, 1992, CHIRALITY, V4, P216, DOI 10.1002/chir.530040403
   Kenar JA, 2006, J AM OIL CHEM SOC, V83, P269, DOI 10.1007/s11746-006-1203-1
   KENIRY MA, 1989, BIOCHEM BIOPH RES CO, V164, P947, DOI 10.1016/0006-291X(89)91550-7
   KING TJ, 1968, TETRAHEDRON LETT, P261, DOI 10.1016/S0040-4039(01)98741-6
   Kitada S, 2003, J MED CHEM, V46, P4259, DOI 10.1021/jm030190z
   LAUGHTON MJ, 1989, BIOCHEM PHARMACOL, V38, P2859, DOI 10.1016/0006-2952(89)90442-5
   Li ASH, 2000, FREE RADICAL RES, V33, P551, DOI 10.1080/10715760000301091
   Ligueros M, 1997, BRIT J CANCER, V76, P21, DOI 10.1038/bjc.1997.330
   LIN TS, 1989, ANTIMICROB AGENTS CH, V33, P2149, DOI 10.1128/AAC.33.12.2149
   LIN TS, 1993, BIOCHEM PHARMACOL, V46, P251, DOI 10.1016/0006-2952(93)90411-O
   Liu SL, 2002, ANTICANCER RES, V22, P33
   Longmore J., 1886, J. Soc. Chem. Ind, V5, P200
   Marchlewski L., 1899, J F R PRAKTISCHE CHE, V60, P84, DOI 10.1002/prac.18990600108
   MARGALIT.P, 1967, APPL MICROBIOL, V15, P952, DOI 10.1128/AEM.15.4.952-953.1967
   MCCLARTY GA, 1985, BIOCHEM BIOPH RES CO, V133, P300, DOI 10.1016/0006-291X(85)91875-3
   Mendis K, 2001, AM J TROP MED HYG, V64, P97, DOI 10.4269/ajtmh.2001.64.97
   Meng Y, 2008, MOL CANCER THER, V7, P2192, DOI 10.1158/1535-7163.MCT-08-0333
   MONTAMAT EE, 1982, SCIENCE, V218, P288, DOI 10.1126/science.6750791
   Moon DO, 2008, FEBS LETT, V582, P3367, DOI 10.1016/j.febslet.2008.08.029
   Moon DO, 2008, CANCER LETT, V264, P192, DOI 10.1016/j.canlet.2008.01.030
   Oliver CL, 2004, CLIN CANCER RES, V10, P7757, DOI 10.1158/1078-0432.CCR-04-0551
   PRASAD MRN, 1982, INT J ANDROL, P53
   QIAN SZ, 1984, ANNU REV PHARMACOL, V24, P329, DOI 10.1146/annurev.pa.24.040184.001553
   Razakantoanina V, 2000, PARASITOL RES, V86, P665, DOI 10.1007/PL00008549
   ROSENBERG LJ, 1986, BIOCHIM BIOPHYS ACTA, V866, P258, DOI 10.1016/0167-4781(86)90051-5
   ROYER RE, 1986, J MED CHEM, V29, P1799, DOI 10.1021/jm00159a043
   SHANDILYA L, 1982, BIOL REPROD, V27, P241, DOI 10.1095/biolreprod27.1.241
   Shidaifat F, 1997, ANTICANCER RES, V17, P1003
   STIPANOVIC RD, 1986, J CHEM SOC CHEM COMM, P100, DOI 10.1039/c39860000100
   TAYLOR GT, 1991, J MED, V22, P29
   Teng CS, 1995, CONTRACEPTION, V52, P389, DOI 10.1016/0010-7824(95)00227-8
   TSO WW, 1984, CANCER LETT, V24, P257, DOI 10.1016/0304-3835(84)90021-1
   TUSZYNSKI GP, 1984, CANCER RES, V44, P768
   UENO H, 1988, CONTRACEPTION, V37, P333, DOI 10.1016/0010-7824(88)90033-9
   VADEHRA DV, 1985, IRCS MED SCI-BIOCHEM, V13, P10
   VAINIO P, 1985, BIOCHIM BIOPHYS ACTA, V814, P405, DOI 10.1016/0005-2736(85)90463-8
   Vander Jagt DL, 2000, CURR MED CHEM, V7, P479, DOI 10.2174/0929867003375119
   Wang X, 2008, J AGR FOOD CHEM, V56, P4393, DOI 10.1021/jf073297u
   Wang X, 2009, ADV FOOD NUTR RES, V58, P215, DOI 10.1016/S1043-4526(09)58006-0
   WANG YC, 1984, CANCER RES, V44, P35
   Xu L, 2005, MOL CANCER THER, V4, P197
   Yu Y, 2001, BIOCHEM PHARMACOL, V62, P81, DOI 10.1016/S0006-2952(01)00636-0
   Zhai D, 2006, CELL DEATH DIFFER, V13, P1419, DOI 10.1038/sj.cdd.4401937
NR 56
TC 98
Z9 105
U1 2
U2 61
PU TAYLOR & FRANCIS LTD
PI ABINGDON
PA 2-4 PARK SQUARE, MILTON PARK, ABINGDON OR14 4RN, OXON, ENGLAND
SN 1388-0209
EI 1744-5116
J9 PHARM BIOL
JI Pharm. Biol.
PD JAN
PY 2014
VL 52
IS 1
BP 124
EP 128
DI 10.3109/13880209.2013.832776
PG 5
WC Plant Sciences; Medical Laboratory Technology; Pharmacology & Pharmacy
WE Science Citation Index Expanded (SCI-EXPANDED)
SC Plant Sciences; Medical Laboratory Technology; Pharmacology & Pharmacy
GA 269RV
UT WOS:000328260500020
PM 24073600
OA hybrid
DA 2025-02-04
ER

PT J
AU Soeiro, MNC
   De Souza, EM
   Stephens, CE
   Boykin, DW
AF Soeiro, MNC
   De Souza, EM
   Stephens, CE
   Boykin, DW
TI Aromatic diamidines as antiparasitic agents
SO EXPERT OPINION ON INVESTIGATIONAL DRUGS
LA English
DT Review
DE aromatic diamidines; Chagas' disease; chemotherapy; leishmania; malaria;
   parasites; trypanosomes
ID PNEUMOCYSTIS-CARINII-PNEUMONIA; TRYPANOSOMA-BRUCEI-BRUCEI;
   S-ADENOSYLMETHIONINE DECARBOXYLASE; HUMAN AFRICAN TRYPANOSOMIASIS; DNA
   MINOR-GROOVE; SUBSTITUTED BIS-BENZIMIDAZOLES; HIV-INFECTED PATIENTS;
   AEROSOLIZED PENTAMIDINE PROPHYLAXIS; PIPERAZINE-LINKED BISBENZAMIDINES;
   LEISHMANIA-MEXICANA-AMAZONENSIS
AB Parasitic infections are widespread in developing countries and frequently associated with immunocompromised patients in developed countries. Consequently, such infections are responsible for a significant amount of human mortality, morbidity and economic hardship. A growing consensus has identified the urgent need for the development of new antiparasitic compounds, mostly due to the large number of drug-resistant parasites and the fact that currently available drugs are expensive, highly toxic, require long treatment regimens and frequently exhibit significantly reduced activity towards certain parasite strains and evolutive stages. In this context, the activity of aromatic diamidines has been explored against a widespread range of microorganisms, and the authors' present aim is to review the current status of chemotherapy with these compounds against human parasitic infections.
C1 Fiocruz MS, Inst Oswaldo Cruz, Lab Biol Celular, DUBC, BR-21045900 Rio De Janeiro, Brazil.
C3 Fundacao Oswaldo Cruz
RP Fiocruz MS, Inst Oswaldo Cruz, Lab Biol Celular, DUBC, Avenida Brasil 4365, BR-21045900 Rio De Janeiro, Brazil.
EM soeiro@ioc.Fiocruz.br
RI de Nazaré Correia Soeiro, Maria/S-1894-2019
CR Afeltra J, 2002, ANTIMICROB AGENTS CH, V46, P2029, DOI 10.1128/AAC.46.6.2029-2031.2002
   Afeltra J, 2002, ANTIMICROB AGENTS CH, V46, P3323, DOI 10.1128/AAC.46.10.3323-3326.2002
   Agbe A, 1995, J PARASITOL, V81, P968, DOI 10.2307/3284050
   Alizadeh H, 1997, CORNEA, V16, P94, DOI 10.1097/00003226-199701000-00016
   Amato V S, 1996, Rev Soc Bras Med Trop, V29, P477, DOI 10.1590/S0037-86821996000500011
   [Anonymous], 1999, PROGR HUMAN AFRICAN
   [Anonymous], 2002, WORLD HLTH REP
   Ansede JH, 2004, J MED CHEM, V47, P4335, DOI 10.1021/jm030604o
   APTED FIC, 1980, PHARMACOL THERAPEUT, V11, P391, DOI 10.1016/0163-7258(80)90035-2
   Atouguia J, 1999, MEM I OSWALDO CRUZ, V94, P221, DOI 10.1590/S0074-02761999000200018
   Bacchi CJ, 1996, ANTIMICROB AGENTS CH, V40, P1448, DOI 10.1128/AAC.40.6.1448
   Bailly C, 1999, ANTI-CANCER DRUG DES, V14, P47
   Banerjee G, 1996, J ANTIMICROB CHEMOTH, V38, P145, DOI 10.1093/jac/38.1.145
   BARCHIESI F, 1994, J ANTIMICROB CHEMOTH, V33, P1229, DOI 10.1093/jac/33.6.1229
   Barrett MP, 1999, PARASITOL TODAY, V15, P136, DOI 10.1016/S0169-4758(99)01414-3
   Basselin M, 1997, EXP PARASITOL, V85, P274, DOI 10.1006/expr.1996.4131
   Basselin M, 2002, ANTIMICROB AGENTS CH, V46, P3731, DOI 10.1128/AAC.46.12.3731-3738.2002
   Basselin M, 1998, ACTA TROP, V70, P43, DOI 10.1016/S0001-706X(98)00007-2
   Basselin M, 1996, BIOCHEM J, V315, P631, DOI 10.1042/bj3150631
   Becker I, 1999, PARASITOL RES, V85, P165, DOI 10.1007/s004360050529
   BELL CA, 1990, ANTIMICROB AGENTS CH, V34, P1381, DOI 10.1128/AAC.34.7.1381
   BELL CA, 1993, ANTIMICROB AGENTS CH, V37, P2668, DOI 10.1128/AAC.37.12.2668
   BERGER BJ, 1995, MOL BIOCHEM PARASIT, V69, P289, DOI 10.1016/0166-6851(94)00215-9
   Berman JD, 1997, CLIN INFECT DIS, V24, P684, DOI 10.1093/clind/24.4.684
   Biagini GA, 2004, BLOOD, V104, P3372, DOI 10.1182/blood-2004-03-1084
   BLAGBURN BL, 1991, ANTIMICROB AGENTS CH, V35, P1520, DOI 10.1128/AAC.35.7.1520
   Borges M, 2004, EUR J MED CHEM, V39, P925, DOI 10.1016/j.ejmech.2004.07.001
   Bouteille B, 2003, FUND CLIN PHARMACOL, V17, P171, DOI 10.1046/j.1472-8206.2003.00167.x
   BOYKIN DW, 1995, J MED CHEM, V38, P912, DOI 10.1021/jm00006a009
   Boykin DW, 1998, J MED CHEM, V41, P124, DOI 10.1021/jm970570i
   Boykin DW, 1996, BIOORG MED CHEM LETT, V6, P3017, DOI 10.1016/S0960-894X(96)00557-4
   BRASSEUR G, 1994, CORNEA, V13, P459, DOI 10.1097/00003226-199409000-00015
   Bray PG, 2003, TRENDS PARASITOL, V19, P232, DOI 10.1016/S1471-4922(03)00069-2
   Brendle JJ, 2002, ANTIMICROB AGENTS CH, V46, P797, DOI 10.1128/AAC.46.3.797-807.2002
   Brun R, 2001, TROP MED INT HEALTH, V6, P362, DOI 10.1046/j.1365-3156.2001.00728.x
   Brun R, 1996, ANTIMICROB AGENTS CH, V40, P1442, DOI 10.1128/AAC.40.6.1442
   BRYCESON ADM, 1985, T ROY SOC TROP MED H, V79, P705, DOI 10.1016/0035-9203(85)90199-3
   BURRI C, 2003, 52 ANN M AM SOC TROP, P3
   Calonge MM, 1996, LIFE SCI, V59, pPL191, DOI 10.1016/0024-3205(96)00411-0
   CARTER NS, 1995, J BIOL CHEM, V270, P28153, DOI 10.1074/jbc.270.47.28153
   Carter NS, 1999, TRENDS MICROBIOL, V7, P469, DOI 10.1016/S0966-842X(99)01643-1
   Chan M, 1996, J AEROSOL MED, V9, P521, DOI 10.1089/jam.1996.9.521
   CLEMENT B, 1992, ARCH PHARM, V325, P61, DOI 10.1002/ardp.19923250114
   COOMBS GH, 1982, T ROY SOC TROP MED H, V76, P660, DOI 10.1016/0035-9203(82)90236-X
   Coura JR, 2002, MEM I OSWALDO CRUZ, V97, P3, DOI 10.1590/S0074-02762002000100001
   Coyle P, 1996, MED J AUSTRALIA, V165, P587, DOI 10.5694/j.1326-5377.1996.tb138654.x
   CROFT SL, 1982, ANN TROP MED PARASIT, V76, P37, DOI 10.1080/00034983.1982.11687502
   Crowell AL, 2004, ANTIMICROB AGENTS CH, V48, P3602, DOI 10.1128/AAC.48.9.3602-3605.2004
   Cunningham AC, 2002, EXP MOL PATHOL, V72, P132, DOI 10.1006/exmp.2002.2418
   Cushion MT, 1997, ANTIMICROB AGENTS CH, V41, P379, DOI 10.1128/AAC.41.2.379
   Cushion MT, 2004, ANTIMICROB AGENTS CH, V48, P4209, DOI 10.1128/AAC.48.11.4209-4216.2004
   DAMPER D, 1976, BIOCHEM PHARMACOL, V25, P271, DOI 10.1016/0006-2952(76)90213-6
   Dardonville C, 2004, J MED CHEM, V47, P2296, DOI 10.1021/jm031024u
   Das B, 1997, J EUKARYOT MICROBIOL, V44, P12, DOI 10.1111/j.1550-7408.1997.tb05683.x
   DAS BP, 1980, J MED CHEM, V23, P578, DOI 10.1021/jm00179a022
   DAS BP, 1977, J MED CHEM, V20, P1219, DOI 10.1021/jm00219a023
   de Koning HP, 2001, MOL PHARMACOL, V59, P586
   de Souza EM, 2004, BIOCHEM PHARMACOL, V68, P593, DOI 10.1016/j.bcp.2004.04.019
   Deetz TR, 2003, CLIN INFECT DIS, V37, P1304, DOI 10.1086/379020
   Del Poeta M, 1998, ANTIMICROB AGENTS CH, V42, P2503, DOI 10.1128/AAC.42.10.2503
   Del Poeta M, 1998, ANTIMICROB AGENTS CH, V42, P2495, DOI 10.1128/AAC.42.10.2495
   DELAIN E, 1971, J ULTRA MOL STRUCT R, V37, P200, DOI 10.1016/S0022-5320(71)80051-5
   DENIAU M, 1993, ANN PARASIT HUM COMP, V68, P34
   Denise H, 2001, BIOCHEM PHARMACOL, V61, P1, DOI 10.1016/S0006-2952(00)00477-9
   Docampo R, 2003, PARASITOL RES, V90, pS10, DOI 10.1007/s00436-002-0752-y
   Donkor IO, 2003, J MED CHEM, V46, P1041, DOI 10.1021/jm020375q
   Donkor IO, 1999, EUR J MED CHEM, V34, P639, DOI 10.1016/S0223-5234(00)80032-X
   Donkor IO, 2001, EUR J MED CHEM, V36, P531, DOI 10.1016/S0223-5234(01)01250-8
   Doua F, 1996, AM J TROP MED HYG, V55, P586, DOI 10.4269/ajtmh.1996.55.586
   Duguid IGM, 1997, OPHTHALMOLOGY, V104, P1587, DOI 10.1016/S0161-6420(97)30092-X
   Durand R, 1997, PARASITE, V4, P331, DOI 10.1051/parasite/1997044331
   DYKSTRA CC, 1991, J PROTOZOOL, V38, pS78
   DYKSTRA CC, 1994, ANTIMICROB AGENTS CH, V38, P1890, DOI 10.1128/AAC.38.9.1890
   Egbe-Nwiyi TN, 2003, J COMP PATHOL, V128, P188, DOI 10.1053/jcpa.2002.0599
   Ewig S, 1996, EUR RESPIR J, V9, P1006, DOI 10.1183/09031936.96.09051006
   Eynde JJV, 2004, BIOORG MED CHEM LETT, V14, P4545, DOI 10.1016/j.bmcl.2004.06.034
   FAHY JV, 1992, AM REV RESPIR DIS, V146, P844, DOI 10.1164/ajrccm/146.4.844
   FAIRLAMB AH, 1992, MOL BIOCHEM PARASIT, V53, P213, DOI 10.1016/0166-6851(92)90023-D
   Fishman JA, 1998, ANTIMICROB AGENTS CH, V42, P1309, DOI 10.1128/AAC.42.6.1309
   Francesconi I, 1999, J MED CHEM, V42, P2260, DOI 10.1021/jm990071c
   Fusai T, 1997, PARASITE, V4, P133, DOI 10.1051/parasite/1997042133
   Genestra M, 2001, ARZNEIMITTEL-FORSCH, V51, P920
   GLIKSON M, 1990, ISRAEL J MED SCI, V26, P588
   Hall JE, 1998, ANTIMICROB AGENTS CH, V42, P666, DOI 10.1128/AAC.42.3.666
   HAND IL, 1993, ANN NY ACAD SCI, V29, P300
   HEISCHKEIL R, 1971, Zeitschrift fuer Tropenmedizin und Parasitologie, V22, P243
   HENTZER B, 1977, ANN TROP MED PARASIT, V71, P157, DOI 10.1080/00034983.1977.11687174
   Hirst SI, 2000, PARASITOL TODAY, V16, P1, DOI 10.1016/S0169-4758(99)01589-6
   Huang TL, 1996, BIOORG MED CHEM LETT, V6, P2087, DOI 10.1016/0960-894X(96)00373-3
   Huang TL, 2001, BIOORG MED CHEM LETT, V11, P2679, DOI 10.1016/S0960-894X(01)00541-8
   Ismail MA, 2004, J MED CHEM, V47, P3658, DOI 10.1021/jm0400092
   Ismail MA, 2003, J MED CHEM, V46, P4761, DOI 10.1021/jm0302602
   Johnson R, 1998, BIOL CHEM, V379, P925
   JONES SK, 1990, ANTIMICROB AGENTS CH, V34, P1026, DOI 10.1128/AAC.34.6.1026
   JULESELYSEE KM, 1990, ANN INTERN MED, V112, P750, DOI 10.7326/0003-4819-112-10-750
   Jung SM, 2004, ARCH PATHOL LAB MED, V128, P466
   Kayser Oliver, 2003, Expert Rev Anti Infect Ther, V1, P319, DOI 10.1586/14787210.1.2.319
   Kuryshev YA, 2005, J PHARMACOL EXP THER, V312, P316, DOI 10.1124/jpet.104.073692
   LANGRETH SG, 1983, J PROTOZOOL, V30, P555, DOI 10.1111/j.1550-7408.1983.tb05476.x
   Lansiaux A, 2002, CANCER RES, V62, P7219
   Lanteri CA, 2004, ANTIMICROB AGENTS CH, V48, P3968, DOI 10.1128/AAC.48.10.3968-3974.2004
   Legros D, 1999, B SOC PATHOL EXOT, V92, P171
   LEON W, 1977, J PROTOZOOL, V24, P444, DOI 10.1111/j.1550-7408.1977.tb04773.x
   LEVINE SJ, 1992, AM REV RESPIR DIS, V146, P838, DOI 10.1164/ajrccm/146.4.838
   LINDSAY DS, 1991, ANTIMICROB AGENTS CH, V35, P1914, DOI 10.1128/AAC.35.9.1914
   Lionakis MS, 2003, ANTIMICROB AGENTS CH, V47, P3252, DOI 10.1128/AAC.47.10.3252-3259.2003
   LU CP, 1995, PANCREAS, V11, P315, DOI 10.1097/00006676-199510000-00016
   LYNEN L, 1992, ANN SOC BELG MED TR, V72, P13
   MACADAM RF, 1972, T ROY SOC TROP MED H, V66, P897, DOI 10.1016/0035-9203(72)90125-3
   Macharia JC, 2004, ACTA TROP, V92, P267, DOI 10.1016/j.actatropica.2004.08.008
   MARCUS SL, 1982, MOL BIOCHEM PARASIT, V5, P231, DOI 10.1016/0166-6851(82)90032-9
   Mäser P, 2003, DRUG RESIST UPDATE, V6, P281, DOI 10.1016/j.drup.2003.09.001
   Mäser P, 1999, SCIENCE, V285, P242, DOI 10.1126/science.285.5425.242
   Matovu E, 2003, EUKARYOT CELL, V2, P1003, DOI 10.1128/EC.2.5.1003-1008.2003
   Mayence A, 2004, EUR J MED CHEM, V39, P547, DOI 10.1016/j.ejmech.2004.01.009
   Mayence A, 2004, J MED CHEM, V47, P2700, DOI 10.1021/jm030545e
   Mbongo N, 1997, PARASITOL RES, V83, P515, DOI 10.1007/s004360050290
   Mbongo N, 1998, ACTA TROP, V70, P239, DOI 10.1016/S0001-706X(98)00018-7
   Mehta A, 2004, J BIOL CHEM, V279, P11798, DOI 10.1074/jbc.M309341200
   Mesa-Valle CM, 1998, PHARMACOLOGY, V57, P160, DOI 10.1159/000028237
   MIEZAN TW, 1994, T ROY SOC TROP MED H, V88, P332, DOI 10.1016/0035-9203(94)90105-8
   Miletti KE, 2000, ANTIMICROB AGENTS CH, V44, P958, DOI 10.1128/AAC.44.4.958-966.2000
   Moreno SNJ, 1996, ARCH BIOCHEM BIOPHYS, V326, P15, DOI 10.1006/abbi.1996.0041
   Morty RE, 1998, FEBS LETT, V433, P251, DOI 10.1016/S0014-5793(98)00914-4
   MUKHOPADHYAY R, 1995, INT J BIOCHEM CELL B, V27, P55, DOI 10.1016/1357-2725(95)93432-P
   Neidle S, 1997, BIOORG MED CHEM LETT, V7, P1403, DOI 10.1016/S0960-894X(97)00229-1
   Nguyen B, 2004, BIOPHYS J, V86, P1028, DOI 10.1016/S0006-3495(04)74178-8
   Nguyen B, 2002, J AM CHEM SOC, V124, P13680, DOI 10.1021/ja027953c
   Nok AJ, 2003, PARASITOL RES, V90, P71, DOI 10.1007/s00436-002-0799-9
   NOLAN A, 1994, J MED MICROBIOL, V41, P95, DOI 10.1099/00222615-41-2-95
   Obaji J, 2003, CHEST, V123, P1983, DOI 10.1378/chest.123.6.1983
   Ouellette M, 2004, DRUG RESIST UPDATE, V7, P257, DOI 10.1016/j.drup.2004.07.002
   PEARSON RD, 1985, ANN INTERN MED, V103, P782, DOI 10.7326/0003-4819-103-5-782
   Pelucio Maria T., 1995, Journal of Emergency Medicine, V13, P633
   Pérez-Santonja JJ, 2003, OPHTHALMOLOGY, V110, P1593, DOI 10.1016/S0161-6420(03)00481-0
   PERRINE D, 1995, ANTIMICROB AGENTS CH, V39, P339, DOI 10.1128/AAC.39.2.339
   Petersen Eskild, 2004, Expert Rev Anti Infect Ther, V2, P119, DOI 10.1586/14787210.2.1.119
   Puckowska A, 2004, EUR J MED CHEM, V39, P99, DOI 10.1016/j.ejmech.2003.11.005
   Rahmathullah SM, 1999, J MED CHEM, V42, P3994, DOI 10.1021/jm990237+
   RASEROKA BH, 1985, E AFR MED J, V62, P452
   READ CA, 1993, CHEST, V103, P1520, DOI 10.1378/chest.103.5.1520
   Rowland EC, 2003, J PARASITOL, V89, P1078, DOI 10.1645/GE-53R
   RUEBUSH TK, 1980, ANTIMICROB AGENTS CH, V18, P289, DOI 10.1128/AAC.18.2.289
   SANDS M, 1985, REV INFECT DIS, V7, P625
   SCHOENBACH EB, 1948, MEDICINE, V27, P327, DOI 10.1097/00005792-194809000-00003
   Seal D, 1996, EYE, V10, P413, DOI 10.1038/eye.1996.92
   SHAPIRO TA, 1990, P NATL ACAD SCI USA, V87, P950, DOI 10.1073/pnas.87.3.950
   Stead AMW, 2001, MOL PHARMACOL, V59, P1298, DOI 10.1124/mol.59.5.1298
   Stephens CE, 2003, BIOORG MED CHEM LETT, V13, P2065, DOI 10.1016/S0960-894X(03)00319-6
   Stephens CE, 2001, J MED CHEM, V44, P1741, DOI 10.1021/jm000413a
   Sturk LM, 2004, ACTA TROP, V91, P131, DOI 10.1016/j.actatropica.2004.03.010
   Temporal RM, 2002, ARZNEIMITTEL-FORSCH, V52, P489
   TERADA H, 1985, BIOCHIM BIOPHYS ACTA, V807, P168, DOI 10.1016/0005-2728(85)90120-3
   TIDWELL RR, 1991, J PROTOZOOL, V38, pS148
   TIDWELL RR, 1993, ANTIMICROB AGENTS CH, V37, P1713, DOI 10.1128/AAC.37.8.1713
   TIDWELL RR, 1990, ANN NY ACAD SCI, V616, P421
   Tidwell RR, 2003, SMALL MOL DNA RNA BI, V2, P416
   Urbina JA, 2002, CURR PHARM DESIGN, V8, P287, DOI 10.2174/1381612023396177
   Vasconcelles MJ, 2000, BIOL BLOOD MARROW TR, V6, P35, DOI 10.1016/S1083-8791(00)70050-4
   VERCESI AE, 1992, BIOCHEM J, V284, P463, DOI 10.1042/bj2840463
   Wazir JF, 2004, ARCH PATHOL LAB MED, V128, P1023
   Wilson WD, 1998, J AM CHEM SOC, V120, P10310, DOI 10.1021/ja981212n
   WILSON WD, 2005, CURR MED CHEM, V5, P380
   YEPEZ JY, 2003, B MALARIOL Y SALUD A, V1, P9
   YERAMIAN P, 2003, 52 ANN M AM SOC TROP, P3
   YERAMIAN PD, 2003, 43 ANN INT C ANT AG, P14
   YOUNG FE, 1989, ARCH INTERN MED, V149, P2412, DOI 10.1001/archinte.149.11.2412
NR 167
TC 98
Z9 104
U1 0
U2 11
PU TAYLOR & FRANCIS LTD
PI ABINGDON
PA 2-4 PARK SQUARE, MILTON PARK, ABINGDON OR14 4RN, OXON, ENGLAND
SN 1354-3784
EI 1744-7658
J9 EXPERT OPIN INV DRUG
JI Expert Opin. Investig. Drugs
PD AUG
PY 2005
VL 14
IS 8
BP 957
EP 972
DI 10.1517/13543784.14.8.957
PG 16
WC Pharmacology & Pharmacy
WE Science Citation Index Expanded (SCI-EXPANDED)
SC Pharmacology & Pharmacy
GA 955AN
UT WOS:000231197100002
PM 16050790
DA 2025-02-04
ER

PT J
AU Crispo, A
   Tamburini, M
   De Marco, MR
   Ascierto, P
   Silvestro, P
   Ronga, D
   Tridente, V
   Desicato, S
   Carbone, S
   Fabbrocini, G
   Spiteri, D
   Montella, M
AF Crispo, A
   Tamburini, M
   De Marco, MR
   Ascierto, P
   Silvestro, P
   Ronga, D
   Tridente, V
   Desicato, S
   Carbone, S
   Fabbrocini, G
   Spiteri, D
   Montella, M
TI HHV-8 prevalence, immunosuppression and Kaposi's sarcoma in South Italy
SO INTERNATIONAL JOURNAL OF MOLECULAR MEDICINE
LA English
DT Article
DE HHV-8; immunodepression; Kaposi's sarcoma
ID DNA-SEQUENCES; HERPESVIRUS; ANTIBODIES; INFECTION; AIDS;
   HUMAN-HERPESVIRUS-8; POPULATION; SARDINIA; EPIDEMIC; AFRICA
AB The identification of HHV-8 has opened the way for numerous epidemiological studies aimed at determining both the prevalence of HHV-8 in various sub-groups of the population (affected or not by KS) and at identifying possible cofactors necessary for the development of KS. We set up a study to evaluate the prevalence of HHV-8 in the South of Italy in KS cases, hospital patients and blood donors and to verify the role of immunosuppression in KS. In KS patients the prevalence of lytic and latent antigens were both 91% (29 positive cases). Lytic and latent antigens have prevalence rates of 20% and 15% respectively in hospital patients. In the donor group the rates were 16% for lytic antigens and 2% for latent antigens. The most recurrent chronic pathology in KS patients was cardiopathy (5 cases). The pathological case histories report 4 cases of Herpes Zoster, 6 of diabetes, one case of hepatitis C who had also had gonorrea. There was also a case, negative to HHV-8, who had had malaria after residing for three years in Oristano in Sardinia (a zone with high endemic malaria). Our study confirms that in Southern Italy there are relatively high prevalences of HHV-8 both in the general population and in blood donors and that immunodysregulation may be involved in the pathogenesis of KS. Other studies are necessary to confirm the sexual transmission of the HHV-8 virus and to better understand the natural history of HHV-8 infection.
C1 Natl Canc Inst, Epidemiol Unit, I-80131 Naples, Italy.
   Natl Canc Inst, Clin Immunol Unit, I-80131 Naples, Italy.
   Natl Canc Inst, Transfus Ctr, I-80131 Naples, Italy.
   Univ Naples Federico II, Fac Med, Med Stat Div, Dept Biol & Cellular & Mol Pathol, I-80131 Naples, Italy.
   ASL, Lab Analisi, Naples, Italy.
C3 IRCCS Fondazione Pascale; IRCCS Fondazione Pascale; IRCCS Fondazione
   Pascale; University of Naples Federico II
RP Montella, M (corresponding author), Natl Canc Inst, Epidemiol Unit, Via M Semmola, I-80131 Naples, Italy.
RI Ascierto, Paolo/J-9106-2016; Crispo, Anna/ABA-7435-2020
OI Fabbrocini, Gabriella/0000-0002-0064-1874; Crispo,
   Anna/0000-0002-8455-3328; Melucci, Maria Teresa/0000-0002-1677-3345
CR Angeloni A, 1998, J INFECT DIS, V177, P1715, DOI 10.1086/517429
   BERAL V, 1990, LANCET, V335, P123, DOI 10.1016/0140-6736(90)90001-L
   CHANG Y, 1994, SCIENCE, V266, P1865, DOI 10.1126/science.7997879
   Chang Y, 1996, INFECT AGENT DIS, V5, P215
   Chang Y, 1996, ARCH INTERN MED, V156, P202, DOI 10.1001/archinte.156.2.202
   Franceschi S, 1995, TUMORI, V81, P308, DOI 10.1177/030089169508100502
   Gallo RC, 1998, SCIENCE, V282, P1837, DOI 10.1126/science.282.5395.1837
   Gao SJ, 1996, NAT MED, V2, P925, DOI 10.1038/nm0896-925
   Gao SJ, 1996, NEW ENGL J MED, V335, P233, DOI 10.1056/NEJM199607253350403
   GEDDES M, 1994, BRIT J CANCER, V69, P333, DOI 10.1038/bjc.1994.60
   GRODY WW, 1988, HUM PATHOL, V19, P524, DOI 10.1016/S0046-8177(88)80198-9
   Iscovich J, 2000, CANCER-AM CANCER SOC, V88, P500, DOI 10.1002/(SICI)1097-0142(20000201)88:3<500::AID-CNCR3>3.0.CO;2-9
   Lennette ET, 1996, LANCET, V348, P858, DOI 10.1016/S0140-6736(96)03240-0
   Martin JN, 1998, NEW ENGL J MED, V338, P948, DOI 10.1056/NEJM199804023381403
   Montella M, 1996, LANCET, V347, P905, DOI 10.1016/S0140-6736(96)91388-4
   MONTESU MA, 1995, LANCET, V346, P1436, DOI 10.1016/S0140-6736(95)92457-4
   MOORE PS, 1995, NEW ENGL J MED, V332, P1181, DOI 10.1056/NEJM199505043321801
   NAKAMURA S, 1988, SCIENCE, V242, P426, DOI 10.1126/science.3262925
   Rickinson AB, 1996, LANCET, V348, P1110, DOI 10.1016/S0140-6736(05)65265-8
   Simpson GR, 1996, LANCET, V348, P1133, DOI 10.1016/S0140-6736(96)07560-5
   WHAMAN A, 1991, EPIDEMIOL REV, V13, P178
   WHITBY D, 1995, LANCET, V346, P799, DOI 10.1016/S0140-6736(95)91619-9
   WHITE NJ, 1991, HARRISONS PRINCIPLES, P782
   ZIEGLER JL, 1993, LANCET, V342, P1348, DOI 10.1016/0140-6736(93)92252-O
NR 24
TC 14
Z9 15
U1 0
U2 1
PU PROFESSOR D A SPANDIDOS
PI ATHENS
PA 1, S MERKOURI ST, EDITORIAL OFFICE,, ATHENS 116 35, GREECE
SN 1107-3756
J9 INT J MOL MED
JI Int. J. Mol. Med.
PD MAY
PY 2001
VL 7
IS 5
BP 535
EP 538
PG 4
WC Medicine, Research & Experimental
WE Science Citation Index Expanded (SCI-EXPANDED)
SC Research & Experimental Medicine
GA 422AD
UT WOS:000168095000012
PM 11295117
DA 2025-02-04
ER

PT J
AU Morón, G
   Dadaglio, G
   Leclerc, C
AF Morón, G
   Dadaglio, G
   Leclerc, C
TI New tools for antigen delivery to the MHC class I pathway
SO TRENDS IN IMMUNOLOGY
LA English
DT Review
ID COMPLEX CLASS-I; VIRUS-LIKE PARTICLES; RECOMBINANT ADENYLATE-CYCLASE;
   CYTOTOXIC T-LYMPHOCYTES; DENDRITIC CELLS; BORDETELLA-PERTUSSIS;
   ANTIVIRAL PROTECTION; EXOGENOUS ANTIGENS; MEDIATED DELIVERY; APOPTOTIC
   CELLS
AB At the beginning of this new millennium, pathogens and cancer remain the leading causes of death worldwide. The development of vaccines to prevent diseases for which no vaccine currently exists, such as AIDS or malaria, or to treat chronic infections or cancers, as well as the improvement of efficacy and safety of existing vaccines, remains a high priority. In most cases, the development of such vaccines requires strategies capable of stimulating CD8(+) cytotoxic T lymphocytes (CTLs) and thus, to deliver antigen to MHC class I molecules. There exists several different pathways for loading antigenic peptides onto MHC class I molecules, either based on the endogenous cytosolic MHC I pathway or on cross-presentation. The understanding of the relevance of each of these mechanisms in CTL activation will help vaccine design to progress more rationally.
C1 Inst Pasteur, INSERM E0352, Unite Biol Regulat Immunitaires, F-75724 Paris 15, France.
C3 Pasteur Network; Universite Paris Cite; Institut Pasteur Paris; Institut
   National de la Sante et de la Recherche Medicale (Inserm)
RP Inst Pasteur, INSERM E0352, Unite Biol Regulat Immunitaires, 25 Rue Dr Roux, F-75724 Paris 15, France.
EM Claude.Leclerc@pasteur.fr
RI Dadaglio, Gilles/Y-7036-2019
OI Dadaglio, Gilles/0000-0003-3848-0823
CR Akiyama K, 2003, J IMMUNOL, V170, P1641, DOI 10.4049/jimmunol.170.4.1641
   Albert ML, 1998, NATURE, V392, P86, DOI 10.1038/32183
   Albert ML, 1998, J EXP MED, V188, P1359, DOI 10.1084/jem.188.7.1359
   Amara RR, 2001, SCIENCE, V292, P69, DOI 10.1126/science.1058915
   BOHM W, 1995, J IMMUNOL, V155, P3313
   Boisgerault Florence, 2002, Expert Rev Vaccines, V1, P101, DOI 10.1586/14760584.1.1.101
   Bonifaz L, 2002, J EXP MED, V196, P1627, DOI 10.1084/jem.20021598
   Carbonetti NH, 2001, AIDS RES HUM RETROV, V17, P819, DOI 10.1089/088922201750252016
   Carbonetti NH, 1999, INFECT IMMUN, V67, P602, DOI 10.1128/IAI.67.2.602-607.1999
   de Haan L, 2002, INFECT IMMUN, V70, P3249, DOI 10.1128/IAI.70.6.3249-3258.2002
   den Boer AT, 2001, J IMMUNOL, V167, P2522
   den Haan JMM, 2001, CURR OPIN IMMUNOL, V13, P437, DOI 10.1016/S0952-7915(00)00238-7
   El Idrissi ME, 2002, TOXICON, V40, P1661, DOI 10.1016/S0041-0101(02)00205-2
   Fayolle C, 1996, J IMMUNOL, V156, P4697
   Fayolle C, 1999, J IMMUNOL, V162, P4157
   Goletz TJ, 1997, P NATL ACAD SCI USA, V94, P12059, DOI 10.1073/pnas.94.22.12059
   Greenstone HL, 1998, P NATL ACAD SCI USA, V95, P1800, DOI 10.1073/pnas.95.4.1800
   Guermonprez P, 2002, ANNU REV IMMUNOL, V20, P621, DOI 10.1146/annurev.immunol.20.100301.064828
   Guermonprez P, 2002, EUR J IMMUNOL, V32, P3071, DOI 10.1002/1521-4141(200211)32:11<3071::AID-IMMU3071>3.0.CO;2-A
   Guermonprez P, 2003, NATURE, V425, P397, DOI 10.1038/nature01911
   Guermonprez P, 2001, J EXP MED, V193, P1035, DOI 10.1084/jem.193.9.1035
   Haicheur N, 2000, J IMMUNOL, V165, P3301, DOI 10.4049/jimmunol.165.6.3301
   Houde M, 2003, NATURE, V425, P402, DOI 10.1038/nature01912
   Klinman DM, 1997, J IMMUNOL, V158, P3635
   Lee RS, 1998, EUR J IMMUNOL, V28, P2726, DOI 10.1002/(SICI)1521-4141(199809)28:09<2726::AID-IMMU2726>3.3.CO;2-N
   Lippolis JD, 2000, CELL IMMUNOL, V203, P75, DOI 10.1006/cimm.2000.1685
   Marchand M, 1999, INT J CANCER, V80, P219, DOI 10.1002/(SICI)1097-0215(19990118)80:2<219::AID-IJC10>3.3.CO;2-J
   Masignani V, 2003, VACCINE, V21, pS110, DOI 10.1016/S0264-410X(03)00209-3
   Melief CJM, 2003, EUR J IMMUNOL, V33, P2645, DOI 10.1002/eji.200324341
   Morón G, 2002, J EXP MED, V195, P1233, DOI 10.1084/jem.20011930
   Morón VG, 2003, J IMMUNOL, V171, P2242, DOI 10.4049/jimmunol.171.5.2242
   Nestle FO, 1998, NAT MED, V4, P328, DOI 10.1038/nm0398-328
   Noakes KL, 1999, FEBS LETT, V453, P95, DOI 10.1016/S0014-5793(99)00609-2
   Regnault A, 1999, J EXP MED, V189, P371, DOI 10.1084/jem.189.2.371
   Rodriguez A, 1999, NAT CELL BIOL, V1, P362, DOI 10.1038/14058
   Rosenberg SA, 1999, J IMMUNOL, V163, P1690
   Rousset D, 2003, EMERG INFECT DIS, V9, P885
   Rudolf MP, 2001, J IMMUNOL, V166, P5917, DOI 10.4049/jimmunol.166.10.5917
   Rüssmann H, 1998, SCIENCE, V281, P565, DOI 10.1126/science.281.5376.565
   Saron MF, 1997, P NATL ACAD SCI USA, V94, P3314, DOI 10.1073/pnas.94.7.3314
   Schirmbeck R, 1996, EUR J IMMUNOL, V26, P2812, DOI 10.1002/eji.1830261204
   SCHULZ M, 1991, P NATL ACAD SCI USA, V88, P991, DOI 10.1073/pnas.88.3.991
   Sedlik C, 1997, P NATL ACAD SCI USA, V94, P7503, DOI 10.1073/pnas.94.14.7503
   Shiver JW, 2002, NATURE, V415, P331, DOI 10.1038/415331a
   Sirard JC, 1997, J IMMUNOL, V159, P4435
   STENMARK H, 1991, J CELL BIOL, V113, P1025, DOI 10.1083/jcb.113.5.1025
   Wang RB, 1998, SCIENCE, V282, P476, DOI 10.1126/science.282.5388.476
   Weiskirch LM, 1997, IMMUNOL REV, V158, P159, DOI 10.1111/j.1600-065X.1997.tb01002.x
   Zinkernagel RM, 2002, EUR J IMMUNOL, V32, P2385, DOI 10.1002/1521-4141(200209)32:9<2385::AID-IMMU2385>3.0.CO;2-V
   Zitvogel L, 1998, NAT MED, V4, P594, DOI 10.1038/nm0598-594
NR 50
TC 81
Z9 113
U1 0
U2 8
PU ELSEVIER SCI LTD
PI OXFORD
PA THE BOULEVARD, LANGFORD LANE, KIDLINGTON, OXFORD OX5 1GB, OXON, ENGLAND
SN 1471-4906
EI 1471-4981
J9 TRENDS IMMUNOL
JI Trends Immunol.
PD FEB
PY 2004
VL 25
IS 2
BP 92
EP 97
DI 10.1016/j.it.2003.11.008
PG 6
WC Immunology
WE Science Citation Index Expanded (SCI-EXPANDED)
SC Immunology
GA 775XV
UT WOS:000189086700007
PM 15102368
DA 2025-02-04
ER

PT J
AU Alofi, BS
AF Alofi, B. S.
TI Global Stability of General Pathogen Models With CTL Impairment and
   Distributed Delays
SO INTERNATIONAL JOURNAL OF ANALYSIS AND APPLICATIONS
LA English
DT Article
DE Cell-to-cell infection; latently infected cells; immune impairment;
   global stability; distributed delays; Lyapunov function
ID VIRAL-INFECTION MODEL; VIRUS-TO-CELL; HTLV-I INFECTION;
   MATHEMATICAL-MODEL; HIV-1 INFECTION; IMMUNE-RESPONSES; INTRACELLULAR
   DELAY; MALARIA INFECTIONS; DYNAMICS ANALYSIS; HEPATITIS-C
AB This paper presents a pathogen dynamics models with impaired of cytotoxic T lymphocytes (CTLs) function. The models includes both pathogen-to-cell and cell-to-cell modes of transmission which are represented by general nonlinear functions. The basic reproduction number R0 is determined and two equilibrium points are calculated. Nonnegativity and boundedness of the solution are proved. Lyapunov function and LaSalle's invariance principle are used to prove the global stability of each equilibria. Simulations are used to illustrate the theoretical results. A study is conducted on the effect of impaired CTL-cell functions and time delays on pathogen dynamics. Finally, we have observed that increasing of time delay will suppress the pathogen replication.
C1 [Alofi, B. S.] Umm Al Qura Univ, Jamoum Univ Coll, Dept Math, POB 80203, Mecca 21955, Saudi Arabia.
C3 Umm Al Qura University
RP Alofi, BS (corresponding author), Umm Al Qura Univ, Jamoum Univ Coll, Dept Math, POB 80203, Mecca 21955, Saudi Arabia.
EM bsalawfi@uqu.edu.sa
CR Aidoo M, 2000, PARASITOL TODAY, V16, P50, DOI 10.1016/S0169-4758(99)01592-6
   Alofi BS, 2021, AIMS MATH, V6, P114, DOI 10.3934/math.2021009
   Arnaout RA, 2000, P ROY SOC B-BIOL SCI, V267, P1347, DOI 10.1098/rspb.2000.1149
   Avila-Vales E, 2014, CHAOS SOLITON FRACT, V69, P1, DOI 10.1016/j.chaos.2014.08.009
   Azoz S.A., 2018, J. Comput. Anal. Appl., V25, P111
   Buonomo B, 2012, J MATH ANAL APPL, V385, P709, DOI 10.1016/j.jmaa.2011.07.006
   Callaway DS, 2002, B MATH BIOL, V64, P29, DOI 10.1006/bulm.2001.0266
   Chen SS, 2016, J MATH ANAL APPL, V442, P642, DOI 10.1016/j.jmaa.2016.05.003
   Culshaw RV, 2003, J MATH BIOL, V46, P425, DOI 10.1007/s00285-002-0191-5
   Elaiw AM, 2018, AIP ADV, V8, DOI 10.1063/1.5023752
   Elaiw AM, 2017, INT J BIOMATH, V10, DOI 10.1142/S179352451750070X
   Elaiw AM, 2016, MATH METHOD APPL SCI, V39, P4, DOI 10.1002/mma.3453
   Elaiw AM, 2014, INT J BIOMATH, V7, DOI 10.1142/S1793524514500557
   Elaiw AM, 2013, MATH METHOD APPL SCI, V36, P383, DOI 10.1002/mma.2596
   Elaiw AM, 2012, DISCRETE DYN NAT SOC, V2012, DOI 10.1155/2012/253703
   Elaiw AM, 2010, NONLINEAR ANAL-REAL, V11, P2253, DOI 10.1016/j.nonrwa.2009.07.001
   Elaiw A.M., 2018, Appl. Math. Sci., V12, P1419, DOI [10.12988/ams.2018.810151, DOI 10.12988/AMS.2018.810151]
   Elaiw A, 2012, J KOREAN MATH SOC, V49, P779, DOI 10.4134/JKMS.2012.49.4.779
   Elaiw AM., 2018, J. Nonlinear Sci. Appl, V11, P456, DOI [10.22436/jnsa.011.04.02, DOI 10.22436/JNSA.011.04.02]
   Hu ZX, 2014, APPL MATH MODEL, V38, P524, DOI 10.1016/j.apm.2013.06.041
   Huang DW, 2016, APPL MATH MODEL, V40, P3081, DOI 10.1016/j.apm.2015.10.003
   Ibarguen-Mondragon E., 2014, Appl. Math. Sci., V8, P2383, DOI [10.12988/ams.2014.43150, DOI 10.12988/AMS.2014.43150]
   Jia JW, 2016, J NONLINEAR SCI APPL, V9, P3287, DOI 10.22436/jnsa.009.05.115
   Krishnapriya P, 2017, J APPL MATH COMPUT, V55, P421, DOI 10.1007/s12190-016-1044-5
   Lai XL, 2015, J MATH ANAL APPL, V426, P563, DOI 10.1016/j.jmaa.2014.10.086
   Lai XL, 2014, SIAM J APPL MATH, V74, P898, DOI 10.1137/130930145
   Li MY, 2014, NONLINEAR ANAL-REAL, V17, P147, DOI 10.1016/j.nonrwa.2013.11.002
   Li MY, 2012, NONLINEAR ANAL-REAL, V13, P1080, DOI 10.1016/j.nonrwa.2011.02.026
   Li XJ, 2015, MATH METHOD APPL SCI, V38, P420, DOI 10.1002/mma.3078
   Lv CF, 2014, COMMUN NONLINEAR SCI, V19, P121, DOI 10.1016/j.cnsns.2013.06.025
   Neumann AU, 1998, SCIENCE, V282, P103, DOI 10.1126/science.282.5386.103
   Nowak MA, 1996, SCIENCE, V272, P74, DOI 10.1126/science.272.5258.74
   Nowak MA., 2000, Virus dynamics: Mathematical principles of immunology and virology
   Pang JH, 2017, INT J BIOMATH, V10, DOI 10.1142/S1793524517500206
   Pang JH, 2012, NONLINEAR DYNAM, V67, P723, DOI 10.1007/s11071-011-0022-6
   Pourbashash H, 2014, DISCRETE CONT DYN-B, V19, P3341, DOI 10.3934/dcdsb.2014.19.3341
   Regoes RR, 1998, J THEOR BIOL, V191, P451, DOI 10.1006/jtbi.1997.0617
   Roy PK, 2013, NONLINEAR ANAL-REAL, V14, P1621, DOI 10.1016/j.nonrwa.2012.10.021
   Shu HY, 2013, SIAM J APPL MATH, V73, P1280, DOI 10.1137/120896463
   Wang JL, 2017, NONLINEAR ANAL-REAL, V34, P75, DOI 10.1016/j.nonrwa.2016.08.001
   Wang JL, 2016, APPL MATH COMPUT, V291, P149, DOI 10.1016/j.amc.2016.06.032
   Wang JL, 2014, MATH BIOSCI ENG, V11, P995, DOI 10.3934/mbe.2014.11.995
   Wang KF, 2006, COMPUT MATH APPL, V51, P1593, DOI 10.1016/j.camwa.2005.07.020
   Wang KF, 2010, NONLINEAR ANAL-REAL, V11, P3131, DOI 10.1016/j.nonrwa.2009.11.008
   Wang LC, 2002, MATH BIOSCI, V179, P207, DOI 10.1016/S0025-5564(02)00103-7
   Wang SL, 2011, APPL MATH MODEL, V35, P4877, DOI 10.1016/j.apm.2011.03.043
   Wang X, 2012, APPL MATH COMPUT, V218, P9405, DOI 10.1016/j.amc.2012.03.024
   Yang Y, 2015, MATH BIOSCI, V270, P183, DOI 10.1016/j.mbs.2015.05.001
   Zhang FQ, 2017, COMMUN NONLINEAR SCI, V42, P464, DOI 10.1016/j.cnsns.2016.06.009
   Zhang SX, 2017, COMMUN NONLINEAR SCI, V46, P14, DOI 10.1016/j.cnsns.2016.10.017
   Zhao YY, 2014, ELECTRON J DIFFER EQ
NR 51
TC 0
Z9 0
U1 0
U2 0
PU ETAMATHS PUBL
PI VANCOUVER
PA 701 W GEORGIA ST, STE 1500, VANCOUVER, BC V7Y 1C6, CANADA
SN 2291-8639
J9 INT J ANAL APPL
JI Int. J. Anal. Appl.
PY 2024
VL 22
AR 165
DI 10.28924/2291-8639-22-2024-165
PG 32
WC Mathematics
WE Emerging Sources Citation Index (ESCI)
SC Mathematics
GA I1W2R
UT WOS:001328223000002
OA gold
DA 2025-02-04
ER

PT J
AU Blayneh, K
   Cao, YZ
   Kwon, HD
AF Blayneh, Kbenesh
   Cao, Yanzhao
   Kwon, Hee-Dae
TI OPTIMAL CONTROL OF VECTOR-BORNE DISEASES: TREATMENT AND PREVENTION
SO DISCRETE AND CONTINUOUS DYNAMICAL SYSTEMS-SERIES B
LA English
DT Article
DE Optimal Control; Autonomous; Disease-free; Numerical Simulation
ID MATHEMATICAL-MODEL; HIV
AB In this paper we study the dynamics of a vector-transmitted disease using two deterministic models. First, we look at time dependent prevention and treatment efforts, where optimal control theory is applied. Using analytical and numerical techniques, it is shown that there are cost effective control efforts for treatment of hosts and prevention of host-vector contacts. Then, we considered the autonomous counter part of the mode and we established global stability results based on the reproductive number. The model is applied to study the effects of prevention and treatment controls on a malaria disease while keeping the implementation cost at a minimum. Numerical results indicate the effects of the two controls (prevention and treatment) in lowering exposed and infected members of each of the populations. The study also highlights the effects of some model parameters on the results.
C1 [Blayneh, Kbenesh] Florida A&M Univ, Dept Math, Tallahassee, FL 32307 USA.
   [Cao, Yanzhao] Auburn Univ, Dept Math & Stat, Auburn, AL 36849 USA.
   [Kwon, Hee-Dae] Inha Univ, Dept Math, Inchon 402751, South Korea.
C3 State University System of Florida; Florida A&M University; Auburn
   University System; Auburn University; Inha University
RP Blayneh, K (corresponding author), Florida A&M Univ, Dept Math, Tallahassee, FL 32307 USA.
EM kbenesh.blayneh@famu.edu; yzc0009@auburn.edu; hdkwon@inha.ac.kr
FU Air Force Office of Scientific Research [FA9550-08-1-0119]; Korean
   Government (MOEHRD) [KRF-2006-331-C00045]
FX The authors would like to thank the anonymous reviewers for constructive
   comments to imporve this paper. Yanzhao Cao was partially supported by
   Air Force Office of Scientific Research under grant number
   FA9550-08-1-0119 and Hee-Dae Kwon was supported by the Korea Research
   Foundation grant funded by the Korean Government (MOEHRD)
   (KRF-2006-331-C00045).
CR Adams BM, 2005, J COMPUT APPL MATH, V184, P10, DOI 10.1016/j.cam.2005.02.004
   Adams BM, 2004, MATH BIOSCI ENG, V1, P223
   Aksoy S, 2001, TRENDS PARASITOL, V17, P29, DOI 10.1016/S1471-4922(00)01850-X
   [Anonymous], 1991, DYNAMIC OPTIMIZATION
   [Anonymous], 1995, Optimal Control
   Beats B., 1996, BIOL DIS VECTORS
   BLAYNEH KW, 2006, APPL ANAL, V85, P127
   Bowman C, 2005, B MATH BIOL, V67, P1107, DOI 10.1016/j.bulm.2005.01.002
   Castillo-Chavez C., 2002, Mathematical Approach for Emerging and Reemerging Infectious Diseases: An Introduction
   Chitnis N, 2006, SIAM J APPL MATH, V67, P24, DOI 10.1137/050638941
   Culshaw RV, 2004, J MATH BIOL, V48, P545, DOI 10.1007/s00285-003-0245-3
   Dielman D., 2000, Mathematical Epidemiology of Infectious Disease: Model Building Analysis and Interpretation Wiley Series in Mathematical And Computation Biology
   Esteva L, 1999, J MATH BIOL, V38, P220, DOI 10.1007/s002850050147
   Feng ZL, 1997, J MATH BIOL, V35, P523, DOI 10.1007/s002850050064
   FLEMING WH, 1975, DTERMINISTIC STOCHAS
   JOHN L, 2005, J EXTENSION, V43
   Joshi HR, 2002, OPTIM CONTR APPL MET, V23, P199, DOI 10.1002/oca.710
   Jung E, 2002, DISCRETE CONT DYN-B, V2, P473
   Katherine Fister, 1998, Electron J Differential Equations, V1998, P1
   Kirschner D, 1997, J MATH BIOL, V35, P775, DOI 10.1007/s002850050076
   Koella JC, 2003, MALARIA J, V2, DOI 10.1186/1475-2875-2-3
   Lukes D.L., 1982, Differential equations electronics resource
   Murray J. D., 1991, MATH BIOL, V19
   Pontryagin L., 1986, MATH THEORY OPTIMAL, V4
   SERVICE MW, 1986, BLOOD SUCKING INSECT
   YANG HM, 2003, REV SAUDE PUBL, V34, P223
   STRATEGIC EMPHASIS D
NR 27
TC 135
Z9 141
U1 2
U2 16
PU AMER INST MATHEMATICAL SCIENCES-AIMS
PI SPRINGFIELD
PA PO BOX 2604, SPRINGFIELD, MO 65801-2604 USA
SN 1531-3492
EI 1553-524X
J9 DISCRETE CONT DYN-B
JI Discrete Contin. Dyn. Syst.-Ser. B
PD MAY
PY 2009
VL 11
IS 3
BP 587
EP 611
DI 10.3934/dcdsb.2009.11.587
PG 25
WC Mathematics, Applied
WE Science Citation Index Expanded (SCI-EXPANDED)
SC Mathematics
GA 433FV
UT WOS:000265190600003
OA Bronze
DA 2025-02-04
ER

PT J
AU Fouda, MFR
   Abd-Elzaher, MM
   Abdelsamaia, RA
   Labib, AA
AF Fouda, Mohammad F. R.
   Abd-Elzaher, Mokhles M.
   Abdelsamaia, Rafeek A.
   Labib, Ammar A.
TI On the medicinal chemistry of ferrocene
SO APPLIED ORGANOMETALLIC CHEMISTRY
LA English
DT Review
DE bioorganometallic; ferrocene; anticancer; antimalarial; HIV; DNA
   detection
ID ESTROGEN-RECEPTOR MODULATORS; VITRO ANTIMALARIAL ACTIVITY;
   TOPOISOMERASE-II-ALPHA; ACTIVITY IN-VITRO; METALLOCENE POLYMERS;
   ORGANOMETALLIC ANALOG; PLASMODIUM-FALCIPARUM; BIOORGANOMETALLIC
   CHEMISTRY; CONFORMATIONAL-CHANGES; MOLECULAR-STRUCTURE
AB Organometallic chemistry and biochemistry have been merged in the last two decades into a new field: bioorganometallic chemistry. This new research area was devoted to the synthesis of new organometallic compounds and their biological and medical effects against some types of diseases, such as cancer and malaria. For several years, the use of ferrocene in bioorganometallic chemistry has been growing rapidly, and several promising applications have been developed since ferrocene is a stable, nontoxic compound and has good redox properties. This review will focus on ferrocenyl compounds which have been biologically evaluated against certain diseases. This area has attracted many researchers due to the promising results of some ferrocene compounds in the medicinal applications. Copyright (c) 2007 John Wiley & Sons, Ltd.
C1 Natl Res Ctr, Dept Inorgan Chem, Cairo, Egypt.
C3 Egyptian Knowledge Bank (EKB); National Research Centre (NRC)
RP Abd-Elzaher, MM (corresponding author), Natl Res Ctr, Dept Inorgan Chem, PO 12622 Dokki, Cairo, Egypt.
EM mokhlesm20@yahoo.com
RI labib, ammar/A-7919-2016
OI labib, ammar/0000-0002-1564-3477; Abd-Elzaher,
   Mokhles/0000-0002-5434-9668
CR AGNES TLC, 2006, EUR J PHARM SCI, V27, P175
   Allardyce CS, 2005, APPL ORGANOMET CHEM, V19, P1, DOI 10.1002/aoc.725
   Atteke C, 2003, J ANTIMICROB CHEMOTH, V51, P1021, DOI 10.1093/jac/dkg161
   Baldoli C, 2005, J ELECTROANAL CHEM, V585, P197, DOI 10.1016/j.jelechem.2005.08.010
   Baldoli C, 2002, ORG LETT, V4, P4341, DOI 10.1021/ol026994a
   Baramee A, 2006, BIOORGAN MED CHEM, V14, P1294, DOI 10.1016/j.bmc.2005.09.054
   Biot C, 2004, J ORGANOMET CHEM, V689, P4678, DOI 10.1016/j.jorganchem.2004.04.036
   Biot C, 2000, BIOORG MED CHEM LETT, V10, P839, DOI 10.1016/S0960-894X(00)00120-7
   Biot C, 1998, J LABELLED COMPD RAD, V41, P911, DOI 10.1002/(SICI)1099-1344(1998100)41:10<911::AID-JLCR145>3.0.CO;2-4
   Biot C, 1997, J MED CHEM, V40, P3715, DOI 10.1021/jm970401y
   Biot C, 1999, BIOORGAN MED CHEM, V7, P2843, DOI 10.1016/S0968-0896(99)00224-2
   Biot C, 1999, J ORGANOMET CHEM, V589, P59, DOI 10.1016/S0022-328X(99)00302-2
   Biot C, 2000, EUR J MED CHEM, V35, P707, DOI 10.1016/S0223-5234(00)00178-1
   Biot C., 2004, Curr. Med. Chem.-Anti-Infective Agents, V3, P135
   Biot C, 2005, MOL PHARMACEUT, V2, P185, DOI 10.1021/mp0500061
   Brisset Hugues, 2006, Biotechnology Journal, V1, P95, DOI 10.1002/biot.200500004
   Caldwell G, 2000, J INORG ORGANOMET P, V10, P93, DOI 10.1023/A:1009475909111
   Champdore M., 2004, TETRAHEDRON, V60, P6555
   Corder R, 2001, NATURE, V414, P863, DOI 10.1038/414863a
   Cuzick J, 2003, LANCET, V361, P296, DOI 10.1016/S0140-6736(03)12342-2
   Daher W, 2006, MALARIA J, V5, DOI 10.1186/1475-2875-5-11
   Das BB, 2006, NUCLEIC ACIDS RES, V34, P1121, DOI 10.1093/nar/gkj502
   de Champdoré M, 2004, TETRAHEDRON, V60, P6555, DOI 10.1016/j.tet.2004.06.013
   Delhaes L, 2002, CHEMBIOCHEM, V3, P418, DOI 10.1002/1439-7633(20020503)3:5<418::AID-CBIC418>3.0.CO;2-P
   Delhaes L, 2001, PARASITOL RES, V87, P239, DOI 10.1007/s004360000317
   Delhaes L, 2000, BIOORGAN MED CHEM, V8, P2739, DOI 10.1016/S0968-0896(00)00206-6
   DEMIDOV VV, 1994, BIOCHEM PHARMACOL, V48, P1310, DOI 10.1016/0006-2952(94)90171-6
   Domarle O, 1998, ANTIMICROB AGENTS CH, V42, P540, DOI 10.1128/AAC.42.3.540
   DOMBROWSKI KE, 1986, J ORGANOMET CHEM, V302, P281, DOI 10.1016/0022-328X(86)80097-3
   Dorcier A, 2005, ORGANOMETALLICS, V24, P2114, DOI 10.1021/om049022a
   Dorcier A, 2006, ORGANOMETALLICS, V25, P4090, DOI 10.1021/om060394o
   Dori Z., 1986, US Appl, Patent No. [862804, 862,804]
   DORI Z, 1987, Patent No. 2598616
   Drummond TG, 2003, NAT BIOTECHNOL, V21, P1192, DOI 10.1038/nbt873
   Duivenvoorden WCM, 2005, INORG CHIM ACTA, V358, P3183, DOI 10.1016/j.ica.2005.04.010
   Dyson PJ, 2006, DALTON T, P1929, DOI 10.1039/b601840h
   EGHOLM M, 1993, NATURE, V365, P566, DOI 10.1038/365566a0
   Fan CH, 2003, P NATL ACAD SCI USA, V100, P9134, DOI 10.1073/pnas.1633515100
   Fiorani P, 2000, ANN NY ACAD SCI, V922, P65
   Fish RH, 2003, ORGANOMETALLICS, V22, P2166, DOI 10.1021/om0300777
   Frémont L, 2000, LIFE SCI, V66, P663, DOI 10.1016/S0024-3205(99)00410-5
   Gong YX, 2006, MOL PHARMACOL, V69, P1320, DOI 10.1124/mol.105.018978
   Gopal YNV, 2000, ARCH BIOCHEM BIOPHYS, V376, P229, DOI 10.1006/abbi.1999.1692
   Guo ZJ, 1999, ANGEW CHEM INT EDIT, V38, P1513
   Hamzavi R, 2004, J ORGANOMET CHEM, V689, P4745, DOI 10.1016/j.jorganchem.2004.09.009
   Harding MM, 2000, CURR MED CHEM, V7, P1289, DOI 10.2174/0929867003374066
   Hillard E, 2006, CHEMMEDCHEM, V1, P551, DOI 10.1002/cmdc.20050035
   Huxham LA, 2003, INORG CHIM ACTA, V352, P238, DOI 10.1016/S0020-1693(03)00155-5
   Huynh H, 1996, J BIOL CHEM, V271, P1016, DOI 10.1074/jbc.271.2.1016
   Itoh T, 2000, BIOORG MED CHEM LETT, V10, P1657, DOI 10.1016/S0960-894X(00)00313-9
   Jaouen C, 2000, CR ACAD SCI II C, V3, P89
   Johnson MT, 2003, J INORG ORGANOMET P, V13, P255, DOI 10.1023/A:1026148211721
   KOEPF-MAIER P, 1986, Drugs of the Future, V11, P297
   Kondapi AK, 2006, ARCH BIOCHEM BIOPHYS, V450, P123, DOI 10.1016/j.abb.2006.04.003
   KOPFMAIER P, 1994, EUR J CLIN PHARMACOL, V47, P1, DOI 10.1007/BF00193472
   KOPFMAIER P, 1987, CHEM REV, V87, P1137
   KOPFMAIER P, 1984, ANGEW CHEM INT EDIT, V23, P456, DOI 10.1002/anie.198404561
   KOPFMAIER P, 1984, J CANCER RES CLIN, V108, P336, DOI 10.1007/BF00390468
   KOPFMAIER P, 1985, Z NATURFORSCH C, V40, P843
   Krishna ADS, 2005, ARCH BIOCHEM BIOPHYS, V438, P206, DOI 10.1016/j.abb.2005.04.014
   LANGE H, 2005, INT J CANCER, V119, P213
   Lee TMH, 2006, ANAL CHIM ACTA, V556, P26, DOI 10.1016/j.aca.2005.05.075
   Liao JC, 2006, J CLIN MICROBIOL, V44, P561, DOI 10.1128/JCM.44.2.561-570.2006
   LiChen, 2005, APPL ORGANOMET CHEM, V19, P1038, DOI 10.1002/aoc.954
   Liepold P, 2005, BIOELECTROCHEMISTRY, V67, P143, DOI 10.1016/j.bioelechem.2004.08.004
   Maillard S, 2006, J STEROID BIOCHEM, V100, P67, DOI 10.1016/j.jsbmb.2006.03.008
   Maiorana S, 2003, J MOL CATAL A-CHEM, V204, P165, DOI 10.1016/S1381-1169(03)00296-6
   Malonne H, 1997, ANTI-CANCER DRUG, V8, P811, DOI 10.1097/00001813-199710000-00001
   Maurer A, 2005, EUR J INORG CHEM, P3207, DOI 10.1002/ejic.200500316
   Meirim MG, 1997, J INORG ORGANOMET P, V7, P71, DOI 10.1023/A:1021488110997
   Meirim MG, 1998, J INORG ORGANOMET P, V8, P225, DOI 10.1023/A:1021436126927
   MEUNIER P, 1991, EUR J MED CHEM, V26, P351, DOI 10.1016/0223-5234(91)90070-4
   Mukumoto K, 2006, ANAL SCI, V22, P349, DOI 10.2116/analsci.22.349
   Nagel SC, 2001, ENDOCRINOLOGY, V142, P4721, DOI 10.1210/en.142.11.4721
   Neuse E. W., 1984, ANGEW CHEM INT EDIT, V96, P446
   Neuse EW, 1998, POLYM ADVAN TECHNOL, V9, P786
   Neuse EW, 2005, J INORG ORGANOMET P, V15, P3, DOI 10.1007/s10904-004-2371-9
   Neuse EW, 2001, MACROMOL SYMP, V172, P127, DOI 10.1002/1521-3900(200107)172:1<127::AID-MASY127>3.0.CO;2-W
   NEUSE EW, 1988, ORGANOMETALLICS, V7, P2562, DOI 10.1021/om00102a023
   Neuse EW, 1999, J INORG ORGANOMET P, V9, P221, DOI 10.1023/A:1021706123621
   NEUSE EW, 1987, APPL ORGANOMET CHEM, V2, P129
   NIELSEN PE, 1991, SCIENCE, V254, P1497, DOI 10.1126/science.1962210
   Osella D, 2005, INORG CHIM ACTA, V358, P1993, DOI 10.1016/j.ica.2004.11.027
   Osella D, 2000, INORG CHIM ACTA, V306, P42, DOI 10.1016/S0020-1693(00)00147-X
   Patolsky F, 2002, J AM CHEM SOC, V124, P770, DOI 10.1021/ja0119752
   Plazuk D, 2004, TETRAHEDRON LETT, V45, P5425, DOI 10.1016/j.tetlet.2004.05.043
   POPOVA LV, 1993, APPL ORGANOMET CHEM, V7, P85, DOI 10.1002/aoc.590070203
   Pradines B, 2002, TROP MED INT HEALTH, V7, P265, DOI 10.1046/j.1365-3156.2002.00848.x
   Quideau S, 2004, CHEMBIOCHEM, V5, P427, DOI 10.1002/cbic.200300835
   Rajput J, 2004, J ORGANOMET CHEM, V689, P1553, DOI 10.1016/j.jorganchem.2004.01.034
   Reisner E, 2004, INORG CHEM, V43, P7083, DOI 10.1021/ic049479c
   Santos-Buelga C., 2003, METHODS POLYPHENOL A, DOI DOI 10.1016/j.jff.2009.12.005
   Sato S, 2004, J ORGANOMET CHEM, V689, P4722, DOI 10.1016/j.jorganchem.2004.08.039
   SCHATZSCHNEIDER U, 2006, ANGEW CHEM INT EDIT, P45
   Schechter B, 2000, J INORG ORGANOMET P, V10, P177, DOI 10.1023/A:1016686522012
   Scolaro C, 2006, ORGANOMETALLICS, V25, P756, DOI 10.1021/om0508841
   Suye S, 2005, MICROELECTRON ENG, V81, P441, DOI 10.1016/j.mee.2005.03.045
   Szunerits S, 2005, ELECTROANAL, V17, P2001, DOI 10.1002/elan.200503352
   Tamura H, 1997, CHEM LETT, P1177, DOI 10.1246/cl.1997.1177
   Top S, 1997, J ORGANOMET CHEM, V541, P355, DOI 10.1016/S0022-328X(97)00086-7
   Top S, 2003, CHEM-EUR J, V9, P5223, DOI 10.1002/chem.200305024
   Top S, 2002, CHEM-EUR J, V8, P5241, DOI 10.1002/1521-3765(20021115)8:22<5241::AID-CHEM5241>3.0.CO;2-M
   Top S, 2001, J ORGANOMET CHEM, V637, P500, DOI 10.1016/S0022-328X(01)00953-6
   Top S, 1996, CHEM COMMUN, P955, DOI 10.1039/cc9960000955
   Umek RM, 2001, J MOL DIAGN, V3, P74, DOI 10.1016/S1525-1578(10)60655-1
   van Staveren DR, 2004, CHEM REV, V104, P5931, DOI 10.1021/cr0101510
   Vessières A, 2006, DALTON T, P529, DOI 10.1039/b509984f
   Vessières A, 2005, J MED CHEM, V48, P3937, DOI 10.1021/jm050251o
   Wang YF, 2005, ELECTROANAL, V17, P2163, DOI 10.1002/elan.200503347
   Warner E, 2001, J CLIN ONCOL, V19, P3524, DOI 10.1200/JCO.2001.19.15.3524
   Weissfloch L, 2001, BIOMETALS, V14, P43, DOI 10.1023/A:1016686321179
   Wheate NJ, 2003, COORDIN CHEM REV, V241, P133, DOI 10.1016/S0010-8545(03)00050-X
   *WHO, 1996, WEEKLY EPIDEMIOLOGIC, V3, P17
   WHO, 1996, WEEKLY EPIDEMIOL REP, V4, P25
   WHO, 1996, WEEKLY EPIDEMIOL REP, V5, P37
   Wu X, 2002, BIOORG MED CHEM LETT, V12, P2299, DOI 10.1016/S0960-894X(02)00430-4
   Zocchi G, 2006, CHEMPHYSCHEM, V7, P555, DOI 10.1002/cphc.200400603
   Zsoldos-Mády V, 2006, CHEMMEDCHEM, V1, P1119, DOI 10.1002/cmdc.200600052
NR 118
TC 443
Z9 468
U1 2
U2 271
PU WILEY
PI HOBOKEN
PA 111 RIVER ST, HOBOKEN 07030-5774, NJ USA
SN 0268-2605
EI 1099-0739
J9 APPL ORGANOMET CHEM
JI Appl. Organomet. Chem.
PD AUG
PY 2007
VL 21
IS 8
BP 613
EP 625
DI 10.1002/aoc.1202
PG 13
WC Chemistry, Applied; Chemistry, Inorganic & Nuclear
WE Science Citation Index Expanded (SCI-EXPANDED)
SC Chemistry
GA 194RS
UT WOS:000248362100001
DA 2025-02-04
ER

PT J
AU Palmer, CD
   Ninkovic, J
   Prokopowicz, ZM
   Mancuso, CJ
   Mann, A
   Andrianov, AK
   Dowling, DJ
   Levy, O
AF Palmer, Christine D.
   Ninkovic, Jana
   Prokopowicz, Zofia M.
   Mancuso, Christy J.
   Mann, Alexander
   Andrianov, Alexander K.
   Dowling, David J.
   Levy, Ofer
TI The effect of stable macromolecular complexes of ionic polyphosphazene
   on HIV Gag antigen and on activation of human dendritic cells and
   presentation to T-cells
SO BIOMATERIALS
LA English
DT Article
DE Adjuvant; Dendritic cell; Newborn; Neonate; Vaccine; T cell
ID RTS,S/AS01 MALARIA VACCINE; HEAT-SHOCK PROTEINS; INFLUENZA VACCINE;
   INNATE IMMUNITY; PHASE-3 TRIAL; STABILITY; ADJUVANTS; PCPP; CHALLENGE;
   APOPTOSIS
AB Neonates and infants are susceptible to infection due to distinct immune responses in early life. Therefore, development of vaccine formulation and delivery systems capable of activating human newborn leukocytes is of global health importance. Poly[di(carboxylatophenoxy)phosphazene] (PCPP) belongs to a family of ionic synthetic polyphosphazene polyelectrolyte compounds that can form noncovalent interactions with protein antigens and demonstrate adjuvant activity in animals and in human clinical trials. However, little is known about their ability to activate human immune cells. In this study, we characterized the effects of PCPP alone or in combination with a model antigen (recombinant HIV-Gag (Gag)), on the maturation, activation and antigen presentation by human adult and newborn dendritic cells (DCs) in vitro. PCPP treatment induced DC activation as assessed by upregulation of costimulatory molecules and cytokine production. Studies benchmarking PCPP to Alum, the most commonly used vaccine adjuvant, demonstrated that both triggered cell death and release of danger signals in adult and newborn DCs. When complexed with Gag antigen, PCPP maintained its immunostimulatory characteristics while permitting internalization and presentation of Gag by DCs to HIV-Gag-specific CD4(+) T cell clones. The PCPP vaccine formulation outlined here has intrinsic adjuvant activity, can facilitate effective delivery of antigen to DCs, and may be advantageous for induction of beneficial T cell-mediated immunity. Moreover, polyphosphazenes can further reduce cost of vaccine production and distribution through their dose-sparing and antigen-stabilizing properties, thus potentially eliminating the need for cold chain distribution. (C) 2014 Elsevier Ltd. All rights reserved.
C1 [Palmer, Christine D.; Ninkovic, Jana; Prokopowicz, Zofia M.; Mancuso, Christy J.; Dowling, David J.; Levy, Ofer] Boston Childrens Hosp, Boston, MA 02115 USA.
   [Palmer, Christine D.; Ninkovic, Jana; Prokopowicz, Zofia M.; Dowling, David J.; Levy, Ofer] Harvard Univ, Sch Med, Boston, MA USA.
   [Mann, Alexander; Andrianov, Alexander K.] Apogee Technol Inc, Norwood, MA USA.
C3 Harvard University; Boston Children's Hospital; Harvard University;
   Harvard Medical School; Apogee Technology Inc
RP Levy, O (corresponding author), Boston Childrens Hosp, Div Infect Dis, 300 Longwood Ave, Boston, MA 02115 USA.
EM ofer.levy@childrens.harvard.edu
RI Palmer, Christine/GXH-4415-2022; Andrianov, Alexander/Q-1205-2017
OI Das-Gupta, Zofia/0000-0001-8578-0306; Andrianov,
   Alexander/0000-0001-6186-6156; Levy, Ofer/0000-0002-5859-1945; Palmer,
   Christine Denise/0000-0003-3213-0398; Dowling,
   David/0000-0003-1095-6156; Marin, Alexander/0000-0002-2194-8170
FU U.S. National Institutes of Health (NIH) [1R01AI100135-01]; Global
   Health [OPPGH5284]; Grand Challenges Explorations awards from the Bill &
   Melinda Gates Foundation [OPP1035192]; VentiRx Pharmaceuticals; 3M Drug
   Delivery Systems; MedImmune; Crucell (Johnson Johnson); American Heart
   Association [11POST7660006]; American Heart Association (AHA)
   [11POST7660006] Funding Source: American Heart Association (AHA)
FX We thank Dr. Arnaud Moris for providing T cell clones and p24 control
   peptides and assistance with the Elispot assays. We are grateful to Dr.
   Jeffrey Hubbell and Dr Sachiko Hirosue (Hubbell Laboratory, Ecole
   Polytechnique Federal de Lausanne) for kindly providing HIV Gag protein.
   The NIH AIDS Reagent Program also provided p24 control peptide. We are
   grateful to Dr. Clare Baecher-Allan and Dr. Olaf Boenisch for assistance
   with the ELISPOT assay development. We thank all adult blood donors and
   staff at the BWH and BIDMC maternity wards, especially Ms. Barbara
   Stabile and Dr. Munish Gupta. We thank Chad Stevens, Ilana Bergelson,
   Ian Bettencourt and Drs. Djin-Ye Oh and Kenny Kronforst for phlebotomy
   as well as Amy Weiner, Geert Vanden Bossche, Guzman Sanchez-Schmitz and
   members of the Levy Laboratory for helpful discussions and feedback.
   O.L. is supported by U.S. National Institutes of Health (NIH) grant
   1R01AI100135-01, as well as Global Health (OPPGH5284) and Grand
   Challenges Explorations (OPP1035192) awards from the Bill & Melinda
   Gates Foundation. The Levy Laboratory has received sponsored research
   support from VentiRx Pharmaceuticals, 3M Drug Delivery Systems,
   MedImmune and Crucell (Johnson & Johnson). C.D.P. was supported by an
   American Heart Association Postdoctoral Fellowship (11POST7660006).
CR Acunzo J, 2012, INT J BIOCHEM CELL B, V44, P1622, DOI 10.1016/j.biocel.2012.04.002
   Adrianov AK, 2009, POLYPHOSPHAZENE VACC
   Agnandji ST, 2011, NEW ENGL J MED, V365, P1863, DOI 10.1056/NEJMoa1102287
   Amorij JP, 2008, PHARM RES-DORDR, V25, P1256, DOI 10.1007/s11095-008-9559-6
   Andrianov AK, 2005, BIOMACROMOLECULES, V6, P1375, DOI 10.1021/bm049329t
   Andrianov AK, 2004, BIOMACROMOLECULES, V5, P1999, DOI 10.1021/bm049745d
   Andrianov AK, 1996, J APPL POLYM SCI, V60, P2289
   Andrianov AK, 1998, BIOMATERIALS, V19, P109, DOI 10.1016/S0142-9612(97)00227-5
   Andrianov AK, 2011, J PHARM SCI-US, V100, P1436, DOI 10.1002/jps.22367
   Andrianov AK, 2009, P NATL ACAD SCI USA, V106, P18936, DOI 10.1073/pnas.0908842106
   Baldi L, 2012, METHODS MOL BIOL, V801, P13, DOI 10.1007/978-1-61779-352-3_2
   Breloer M, 2001, EUR J IMMUNOL, V31, P2051, DOI 10.1002/1521-4141(200107)31:7<2051::AID-IMMU2051>3.0.CO;2-H
   Bustin SA, 2000, J MOL ENDOCRINOL, V25, P169, DOI 10.1677/jme.0.0250169
   Clapp T, 2011, J PHARM SCI-US, V100, P388, DOI 10.1002/jps.22284
   Coffman RL, 2010, IMMUNITY, V33, P492, DOI 10.1016/j.immuni.2010.10.002
   Dowling DJ, 2014, TRENDS IMMUNOL, V35, P299, DOI 10.1016/j.it.2014.04.007
   Dowling DJ, 2013, PLOS ONE, V8, DOI 10.1371/journal.pone.0058164
   Flach TL, 2011, NAT MED, V17, P479, DOI 10.1038/nm.2306
   Frokjaer S, 2005, NAT REV DRUG DISCOV, V4, P298, DOI 10.1038/nrd1695
   Gamble TR, 1997, SCIENCE, V278, P849, DOI 10.1126/science.278.5339.849
   Gilbert PB, 2003, VACCINE, V21, P2933, DOI 10.1016/S0264-410X(03)00158-0
   Ison MG, 2002, ANTIVIR RES, V55, P227, DOI 10.1016/S0166-3542(02)00055-4
   Jaworski JP, 2012, PLOS ONE, V7, DOI 10.1371/journal.pone.0031464
   Kool M, 2011, IMMUNITY, V34, P527, DOI 10.1016/j.immuni.2011.03.015
   Le Cam N. N. Bouveret, 1998, Research in Immunology, V149, P19, DOI 10.1016/S0923-2494(98)80037-0
   Levitz SM, 2012, CELL, V148, P1284, DOI 10.1016/j.cell.2012.02.012
   Levy O, 2007, NAT REV IMMUNOL, V7, P379, DOI 10.1038/nri2075
   Levy O, 2013, VACCINE, V31, P2500, DOI 10.1016/j.vaccine.2012.10.016
   Luykx DMAM, 2004, EUR J PHARM SCI, V23, P65, DOI 10.1016/j.ejps.2004.05.007
   Manolova V, 2008, EUR J IMMUNOL, V38, P1404, DOI 10.1002/eji.200737984
   Marichal T, 2011, NAT MED, V17, P996, DOI 10.1038/nm.2403
   Marin A, 2010, BIOMACROMOLECULES, V11, P2268, DOI 10.1021/bm100603p
   Maródi L, 2006, CLIN IMMUNOL, V118, P137, DOI 10.1016/j.clim.2005.10.012
   Mian-McCarthy S, 2012, NEW ENGL J MED, V367, P2284, DOI 10.1056/NEJMoa1208394
   Miao EA, 2011, IMMUNOL REV, V243, P206, DOI 10.1111/j.1600-065X.2011.01044.x
   Moris A, 2006, BLOOD, V108, P1643, DOI 10.1182/blood-2006-02-006361
   Mutwiri G, 2009, POLYPHOSPHAZENES BIO
   Mutwiri G, 2007, VACCINE, V25, P1204, DOI 10.1016/j.vaccine.2006.10.011
   Palmer CD, 2009, PLOS ONE, V4, DOI 10.1371/journal.pone.0007787
   Payne LG, 1998, VACCINE, V16, P92, DOI 10.1016/S0264-410X(97)00149-7
   Philbin VJ, 2012, J ALLERGY CLIN IMMUN, V130, P195, DOI 10.1016/j.jaci.2012.02.042
   Rappuoli R, 2011, NAT REV IMMUNOL, V11, P865, DOI 10.1038/nri3085
   Rappuoli R, 2011, NATURE, V473, P463, DOI 10.1038/nature10124
   Rathinam VAK, 2012, NAT IMMUNOL, V13, P333, DOI 10.1038/ni.2237
   Reed SG, 2013, NAT MED, V19, P1597, DOI 10.1038/nm.3409
   Rovere P, 1998, J IMMUNOL, V161, P4467
   Sanchez-Schmitz G, 2011, SCI TRANSL MED, V3, DOI 10.1126/scitranslmed.3001880
   Shim DH, 2010, VACCINE, V28, P2311, DOI 10.1016/j.vaccine.2009.12.069
NR 48
TC 30
Z9 30
U1 0
U2 47
PU ELSEVIER SCI LTD
PI OXFORD
PA THE BOULEVARD, LANGFORD LANE, KIDLINGTON, OXFORD OX5 1GB, OXON, ENGLAND
SN 0142-9612
EI 1878-5905
J9 BIOMATERIALS
JI Biomaterials
PD OCT
PY 2014
VL 35
IS 31
BP 8876
EP 8886
DI 10.1016/j.biomaterials.2014.06.043
PG 11
WC Engineering, Biomedical; Materials Science, Biomaterials
WE Science Citation Index Expanded (SCI-EXPANDED)
SC Engineering; Materials Science
GA AO0FN
UT WOS:000340984600013
PM 25023392
DA 2025-02-04
ER

PT J
AU Berlivet, L
   Löwy, I
AF Berlivet, Luc
   Lowy, Ilana
TI Hydroxychloroquine Controversies: Clinical Trials, Epistemology, and the
   Democratization of Science
SO MEDICAL ANTHROPOLOGY QUARTERLY
LA English
DT Article
DE COVID-19; chloroquine; hydroxychloroquine; randomized clinical trials;
   AIDS activism
AB The claim that anti-malaria drugs, chloroquine and hydroxychloroquine, can cure COVID-19 became a focus of fierce political battles that pitted promoters of these pharmaceuticals, Presidents Bolsonaro and Trump among them, against "medical elites." At the center of these battles are different meanings of effectiveness in medicine, the complex role of randomized clinical trials (RCTs) in proving such effectiveness, the task of medical experts and the state in regulating pharmaceuticals, patients' activism, and the collective production of medical knowledge. This article follows the trajectory of chloroquine and hydroxychloroquine as anti-COVID-19 drugs, focusing on the reception of views of their main scientific promoter, the French infectious disease specialist, Didier Raoult. The surprising career of these drugs, our text proposes, is fundamentally a political event, not in the narrow sense of engaging specific political fractions, but in the much broader sense of the politics of public participation in science.
C1 [Berlivet, Luc] EHESS, CNRS, CERMES3, Paris, France.
   [Lowy, Ilana] EHESS, INSERM, CERMES3, Paris, France.
C3 Centre National de la Recherche Scientifique (CNRS); Universite Paris
   Cite; Institut National de la Sante et de la Recherche Medicale
   (Inserm); Institut National de la Sante et de la Recherche Medicale
   (Inserm); Universite Paris Cite
RP Berlivet, L (corresponding author), EHESS, CNRS, CERMES3, Paris, France.
EM luc.berlivet@cnrs.fr
OI Berlivet, Luc/0000-0003-4530-4481; Lowy, Ilana/0000-0001-6963-0578
CR Abdool Karim Quarraisha, 2010, Science, V329, P1168, DOI 10.1126/science.1193748
   Angell M, 1997, NEW ENGL J MED, V337, P847, DOI 10.1056/NEJM199709183371209
   [Anonymous], 1951, BMJ-BRIT MED J, V1, P1463
   [Anonymous], 2020, FRANCE 24 NEWS  0409
   [Anonymous], 2020, Reuters
   [Anonymous], 2018, BREAK PATENT
   Armitage P, 2003, INT J EPIDEMIOL, V32, P925, DOI 10.1093/ije/dyg286
   Baker P, 2020, NY TIMES
   BARBOT Janine., 2002, Les malades en mouvements - La medecine et la science a l'epreuve du SIDA
   Bastos C, 2008, POLITICS OF AIDS: GLOBALIZATION, THE STATE AND CIVIL SOCIETY, P225
   BBC News, 2020, BBC News
   Beigel JH, 2020, NEW ENGLAND J MED
   Bendix T., 2020, NY TIMES
   Berlivet L., 2020, MONDE
   Biehl J, 2007, ANTHROPOL QUART, V80, P1083, DOI 10.1353/anq.2007.0056
   Borba MGS, 2020, JAMA NETW OPEN, V3, DOI 10.1001/jamanetworkopen.2020.8857
   Boseley S., 2020, the Guardian
   Briggs CL, 2007, SOC TEXT, V25, P43, DOI 10.1215/01642472-2007-011
   Briggs CL, 2016, MAKING HEALTH PUBLIC: HOW NEWS COVERAGE IS REMAKING MEDIA, MEDICINE, AND CONTEMPORARY LIFE, P1
   Briggs CL, 2011, BLACKW COMPANION ANT, P459
   Cascella M, Features, Evaluation, and Treatment of Coronavirus (COVID-19)
   Caswell Hal, 2001, pi
   Chalmers I, 2004, INT J EPIDEMIOL, V33, P253, DOI 10.1093/ije/dyh162
   Council M. R., 1948, BMJ-BRIT MED J, P769, DOI DOI 10.1136/BMJ.2.4582.769
   DOLL R, 1992, BMJ-BRIT MED J, V305, P1521, DOI 10.1136/bmj.305.6868.1521
   Eboko F., 2020, MONDE
   Emanuel EJ, 2004, J INFECT DIS, V189, P930, DOI 10.1086/381709
   Epstein S, 1996, Med Soc (Berkeley), P1
   EPSTEIN S, 1995, SCI TECHNOL HUM VAL, V20, P408, DOI 10.1177/016224399502000402
   Fauci A., 1995, AIDS PUBLIC DEBATE, P67
   France David., 2012, SURVIVE PLAGUE
   Gautret P, 2020, INT J ANTIMICROB AG, V56, DOI [10.1016/j.ijantimicag.2020.105949, 10.1016/j.ijantimicag.2020.106063]
   Gonsalves G., 2020, NATION
   Grein J, 2020, NEW ENGL J MED, V382, P2327, DOI 10.1056/NEJMoa2007016
   Guilherme H., 2020, NEXO            0409
   Heise L., 2005, MAPPING STANDARDS CA
   Heise Lori., 2005, RETHINKING ETHICAL R
   Ioannidis JPA, 2016, J CLIN EPIDEMIOL, V73, P82, DOI 10.1016/j.jclinepi.2016.02.012
   ISAC, 2020, OFF STAT INT SOC ANT
   Karni A., 2020, NY TIMES
   Kolata G, 2020, New York Times
   Krakower Douglas, 2011, Curr HIV/AIDS Rep, V8, P241, DOI 10.1007/s11904-011-0094-4
   LAWRENCE C, 1985, J CONTEMP HIST, V20, P503, DOI 10.1177/002200948502000402
   Lowy Ilana., 2000, LIVING WORKING NEW M, P49
   Magagnoli J, 2020, MED-CAMBRIDGE, V1, P114, DOI [10.1016/j.medj.2020.06.001, 10.1101/2020.04.16.20065920]
   Marks HM, 2003, INT J EPIDEMIOL, V32, P932, DOI 10.1093/ije/dyg288
   Norrie JD, 2020, LANCET, V395, P1525, DOI 10.1016/S0140-6736(20)31023-0
   Payet M., 2020, COVID 19 PLUS 80 000
   Petryna A, 2009, WHEN EXPERIMENTS TRAVEL: CLINICAL TRIALS AND THE GLOBAL SEARCH FOR HUMAN SUBJECTS, P1
   Phillips D, 2020, GUARDIAN
   Raoult D., 2020, RADIO CLASSIQUE 0519
   Raoult D., 2020, MONDE
   Raoult D., 2020, COMMUNICATION   0422
   Raoult D., 2020, RADIO CLASSIQUE 0417
   Raoult D., 2020, RADIO CLASSIQUE 0401
   Roussel Y., 2020, LA PROVENCE     0420
   Sayare Scott, 2020, NY TIMES
   Sciama Y., 2020, SCI AAAS
   Shapin Steven., 2010, NEVER PURE HIST STUD
   Shapiro HT, 2001, NEW ENGL J MED, V345, P139, DOI 10.1056/NEJM200107123450212
   Shulman S., 2003, COMMUNICATION   0308
   TAG and PrEP4All, 2020, TREATM ACT GROUP PRE
   Terry M., 2019, BioSpace
   TRT5, 2020, INFORMATIONS
   US Food and Drug Administration, 2020, New York Times
   Varmus H, 1997, NEW ENGL J MED, V337, P1003, DOI 10.1056/NEJM199710023371411
   Viktorovitch C., 2020, VIDEO RAOULTS RHETOR
   Wang YM, 2020, LANCET, V395, P1569, DOI 10.1016/S0140-6736(20)31022-9
   Wasunna M., 2020, GUARDIAN
   Weiner Tim., 2020, The Folly and the Glory: America, Russia, and Political Warfare 1945-2020
   Wong J.C., 2020, GUARDIAN
   Wynne B, 2010, NATURE, V466, P441, DOI 10.1038/466441a
NR 72
TC 33
Z9 36
U1 0
U2 6
PU WILEY
PI HOBOKEN
PA 111 RIVER ST, HOBOKEN 07030-5774, NJ USA
SN 0745-5194
EI 1548-1387
J9 MED ANTHROPOL Q
JI Med. Anthropol. Q.
PD DEC
PY 2020
VL 34
IS 4
BP 525
EP 541
DI 10.1111/maq.12622
EA NOV 2020
PG 17
WC Anthropology; Public, Environmental & Occupational Health; Social
   Sciences, Biomedical
WE Social Science Citation Index (SSCI)
SC Anthropology; Public, Environmental & Occupational Health; Biomedical
   Social Sciences
GA PL4FB
UT WOS:000590160500001
PM 33210338
OA Green Published, hybrid
DA 2025-02-04
ER

PT J
AU Bonyah, E
   Khan, MA
   Okosun, KO
   Gómez-Aguilar, JF
AF Bonyah, E.
   Khan, M. A.
   Okosun, K. O.
   Gomez-Aguilar, J. F.
TI On the co-infection of dengue fever and Zika virus
SO OPTIMAL CONTROL APPLICATIONS & METHODS
LA English
DT Article
DE co-infection; dengue fever; numerical solution; optimal control problem;
   stability analysis; Zika virus
ID MATHEMATICAL-ANALYSIS; MALARIA; MODEL; HIV; TUBERCULOSIS; TRANSMISSION;
   CHEMOTHERAPY; DISEASES
AB In this paper, we present a co-infection mathematical model for dengue-Zika disease in order to carry out their synergistic relationship in the presence of prevention and treatment. Submodel analysis is investigated to establish the reproduction numbers for each disease and to determine the disease-free local stability equilibrium status. The endemic disease equilibrium is investigated using bifurcation analysis and shows backward bifurcation. We use Pontryagin's maximum principle to explore and determine the best optimal strategies to control both diseases. Numerical optimal control analysis indicates that effective prevention and treatment of each disease will help in the effective control and eradication of the diseases. Finally, the control of co-infection of dengue-Zika requires that communities should combine both prevention and treatment associated with each disease at the same time.
C1 [Bonyah, E.] Univ Educ, Dept Math Educ, Kumasi Campus, Kumasi, Ghana.
   [Khan, M. A.] City Univ Sci & Informat Technol, Dept Math, Peshawar, Pakistan.
   [Okosun, K. O.] Vaal Univ Technol, Dept Math, Vanderbijlpark, South Africa.
   [Gomez-Aguilar, J. F.] CONACyT Tecnol Nacl Mexico CENIDET, Interior Internado Palmira S-N, Cuernavaca, Morelos, Mexico.
C3 Vaal University of Technology (VUT)
RP Bonyah, E (corresponding author), Univ Educ, Dept Math Educ, Kumasi Campus, Kumasi, Ghana.
EM ebbonya@gmail.com
RI Khan, Muhammad Altaf/K-2201-2013; Gómez Aguilar, José/I-7027-2019;
   Bonyah, Ebenezer/ABE-2160-2020; OKOSUN, KAZEEM/A-4335-2012
OI Gomez-Aguilar, J.F./0000-0001-9403-3767; OKOSUN,
   KAZEEM/0000-0001-7798-5459; Bonyah, Ebenezer/0000-0003-0808-4504
FU National Research Foundation, South African [115029, 115524]; Academy of
   Finland (AKA) [115524] Funding Source: Academy of Finland (AKA)
FX National Research Foundation, South African, Grant/Award Number: 115029
   and 115524
CR Abdel-Gawad HI, 2008, KYUNGPOOK MATH J, V48, P395
   Adams BM, 2004, MATH BIOSCI ENG, V1, P223
   Agusto FB, 2018, MATH BIOSCI, V305, P102, DOI 10.1016/j.mbs.2018.09.007
   Amaku M, 2014, B MATH BIOL, V76, P697, DOI 10.1007/s11538-014-9939-5
   [Anonymous], PAHO Guidelines for the Clinical Diagnosis and Treatment of Dengue, Chikungunya, and Zika
   [Anonymous], 2007, Chapman & Hall/CRC mathematical and computational biology
   [Anonymous], 2016, WORLD HLTH ORG
   [Anonymous], COMMUNICATIONS NUMER
   Atangana A, 2018, EUR PHYS J PLUS, V133, DOI 10.1140/epjp/i2018-11932-1
   Atangana A, 2016, ENTROPY-SWITZ, V18, DOI 10.3390/e18020040
   Atangana A, 2016, COMPLEXITY, V21, P442, DOI 10.1002/cplx.21704
   Bonyah E., 2016, Asian Pacific Journal of Tropical Disease, V6, P673, DOI 10.1016/S2222-1808(16)61108-8
   Braselton J., 2015, J.Comput. Sci. Syst. Biol., V8, P255, DOI 10.4172/jcsb.1000198
   Castillo-Chavez C, 2004, MATH BIOSCI ENG, V1, P361, DOI 10.3934/mbe.2004.1.361
   Derouich M, 2003, BIOMED ENG ONLINE, V2, DOI 10.1186/1475-925X-2-4
   Dupont-Rouzeyrol M, 2015, EMERG INFECT DIS, V21, P381, DOI 10.3201/eid2102.141553
   Fleming W. H., 2012, DETERMINISTIC STOCHA
   Gao D, 2008, SCI REP, V6
   Garba SM, 2008, MATH BIOSCI, V215, P11, DOI 10.1016/j.mbs.2008.05.002
   Gourinat AC, 2015, EMERG INFECT DIS, V21, P84, DOI 10.3201/eid2101.140894
   Hengki T, 2012, INT J MATH MATH SCI, V2012
   Isea Raul., 2016, American Journal of Modern Physics and Application, V3, P11
   Kealey A, 2010, J HEALTH CARE POOR U, V21, P53, DOI 10.1353/hpu.0.0270
   Kirschner D, 1997, J MATH BIOL, V35, P775, DOI 10.1007/s002850050076
   Kucharski AJ, 2016, PLOS NEGLECT TROP D, V10, DOI 10.1371/journal.pntd.0004726
   Kyle JL, 2008, ANNU REV MICROBIOL, V62, P71, DOI 10.1146/annurev.micro.62.081307.163005
   Lungu E, 2013, COMPUT MATH METHOD M, V2013, DOI 10.1155/2013/753424
   MACNAMARA FN, 1954, T ROY SOC TROP MED H, V48, P139, DOI 10.1016/0035-9203(54)90006-1
   Mtisi E, 2009, DISCRETE CONT DYN-B, V12, P827, DOI 10.3934/dcdsb.2009.12.827
   Mukandavire Z, 2009, MATH BIOSCI ENG, V6, P333, DOI 10.3934/mbe.2009.6.333
   Mutua JM, 2015, MATH BIOSCI, V264, P128, DOI 10.1016/j.mbs.2015.03.014
   Nuraini N, 2007, B MALAYS MATH SCI SO, V30, P143
   Okosun KO, 2014, MATH BIOSCI, V258, P19, DOI 10.1016/j.mbs.2014.09.008
   Okosun KO, 2016, MATH BIOSCI ENG, V10, P1
   Pan American Health Organization (PAHO), 2016, ZIK VIR INF
   Pongsumpun P., 2008, World Acad. Sci. Eng. Technol, V44, P328
   Pontryagin L.S., 2018, Mathematical Theory of Optimal Processes
   Rocha F, 2016, INT J COMPUT MATH, V93, P1405, DOI 10.1080/00207160.2015.1050961
   Roeger LIW, 2009, MATH BIOSCI ENG, V6, P815, DOI 10.3934/mbe.2009.6.815
   Ruzhansky M., 2017, ADV REAL COMPLEX ANA
   van den Driessche P, 2002, MATH BIOSCI, V180, P29, DOI 10.1016/S0025-5564(02)00108-6
NR 41
TC 68
Z9 70
U1 1
U2 17
PU WILEY
PI HOBOKEN
PA 111 RIVER ST, HOBOKEN 07030-5774, NJ USA
SN 0143-2087
EI 1099-1514
J9 OPTIM CONTR APPL MET
JI Optim. Control Appl. Methods
PD MAY
PY 2019
VL 40
IS 3
BP 394
EP 421
DI 10.1002/oca.2483
PG 28
WC Automation & Control Systems; Operations Research & Management Science;
   Mathematics, Applied
WE Science Citation Index Expanded (SCI-EXPANDED)
SC Automation & Control Systems; Operations Research & Management Science;
   Mathematics
GA HW2YG
UT WOS:000466555800002
OA Bronze
DA 2025-02-04
ER

PT J
AU Pollastri, MP
   Campbell, RK
AF Pollastri, Michael P.
   Campbell, Robert K.
TI Target repurposing for neglected diseases
SO FUTURE MEDICINAL CHEMISTRY
LA English
DT Review
ID IMMUNODEFICIENCY-VIRUS PROTEASE; TRYPANOSOMA-BRUCEI;
   N-MYRISTOYLTRANSFERASE; ORNITHINE-DECARBOXYLASE; MALARIA PARASITES; DRUG
   DEVELOPMENT; ESSENTIAL ENZYME; HIV-1 PROTEASE; INHIBITOR; DESIGN
AB Infectious diseases are an enormous burden to global health and, since drug discovery is costly, those infectious diseases that affect the developing world are often not pursued by commercial drug-discovery efforts. Therefore, pragmatic means by which new therapeutics can be discovered are needed. One such approach is target repurposing, where pathogen targets are matched with homologous human targets that have been pursued for drug discovery for other indications. In many cases, the medicinal chemistry, structural biology and biochemistry knowledge around these human targets can be directly repurposed to launch and accelerate new drug-discovery efforts against the pathogen targets. This article describes the overarching strategy of target repurposing as a tool for initiating and prosecuting neglected disease drug-discovery programs, highlighting this approach with three case studies.
C1 [Pollastri, Michael P.] Northeastern Univ, Dept Chem & Chem Biol, Boston, MA 02115 USA.
   [Campbell, Robert K.] Marine Biol Lab, Josephine Bay Paul Ctr Mol Biol & Evolut, Woods Hole, MA 02543 USA.
C3 Northeastern University; Marine Biological Laboratory - Woods Hole
RP Pollastri, MP (corresponding author), Northeastern Univ, Dept Chem & Chem Biol, Hurtig 102,360 Huntington Ave, Boston, MA 02115 USA.
EM m.pollastri@neu.edu
RI pollastri, Michael/AAR-5790-2020
OI pollastri, Michael/0000-0001-9943-7197
FU National Institutes of Health [R01 AI082577]
FX Support from the National Institutes of Health (R01 AI082577) is
   gratefully acknowledged. The authors have no other relevant affiliations
   or financial involvement with any organization or entity with a
   financial interest in or financial conflict with the subject matter or
   materials discussed in the manuscript apart from those disclosed.
CR Agüero F, 2008, NAT REV DRUG DISCOV, V7, P900, DOI 10.1038/nrd2684
   Aurrecoechea C, 2009, NUCLEIC ACIDS RES, V37, pD539, DOI 10.1093/nar/gkn814
   BACCHI CJ, 1980, SCIENCE, V210, P332, DOI 10.1126/science.6775372
   Bahia D, 2009, BIOCHEM BIOPH RES CO, V390, P963, DOI 10.1016/j.bbrc.2009.10.086
   BLUNDELL T, 1989, NATURE, V337, P596, DOI 10.1038/337596a0
   Brown JR, 2011, BMC EVOL BIOL, V11, DOI 10.1186/1471-2148-11-4
   Chong CR, 2007, NATURE, V448, P645, DOI 10.1038/448645a
   DiMasi JA, 2003, J HEALTH ECON, V22, P151, DOI 10.1016/S0167-6296(02)00126-1
   DORSEY BD, 1994, J MED CHEM, V37, P3443, DOI 10.1021/jm00047a001
   ERICKSON J, 1990, SCIENCE, V249, P527, DOI 10.1126/science.2200122
   Fairlamb AH, 2002, PHILOS T R SOC B, V357, P101, DOI 10.1098/rstb.2001.1040
   Farazi TA, 2001, J BIOL CHEM, V276, P39501, DOI 10.1074/jbc.R100042200
   Frearson JA, 2010, NATURE, V464, P728, DOI 10.1038/nature08893
   Georgopapadakou NH, 2002, EXPERT OPIN INV DRUG, V11, P1117, DOI 10.1517/13543784.11.8.1117
   Grishin NV, 1999, BIOCHEMISTRY-US, V38, P15174, DOI 10.1021/bi9915115
   Gudiksen M, 2008, NAT REV DRUG DISCOV, V7, P563, DOI 10.1038/nrd2594
   Gull K, 2002, CURR PHARM DESIGN, V8, P241, DOI 10.2174/1381612023396212
   Hopkins AL, 2002, NAT REV DRUG DISCOV, V1, P727, DOI 10.1038/nrd892
   Iten M, 1997, ANTIMICROB AGENTS CH, V41, P1922, DOI 10.1128/AAC.41.9.1922
   KEMPF DJ, 1995, P NATL ACAD SCI USA, V92, P2484, DOI 10.1073/pnas.92.7.2484
   King-Keller S, 2010, ANTIMICROB AGENTS CH, V54, P3738, DOI 10.1128/AAC.00313-10
   KOHL NE, 1988, P NATL ACAD SCI USA, V85, P4686, DOI 10.1073/pnas.85.13.4686
   Kola I, 2004, NAT REV DRUG DISCOV, V3, P711, DOI 10.1038/nrd1470
   Kumar GN, 1996, J PHARMACOL EXP THER, V277, P423
   KUZOE FAS, 1993, ACTA TROP, V54, P153, DOI 10.1016/0001-706X(93)90089-T
   Lakhdar-Ghazal Faouzi, 2002, Current Topics in Medicinal Chemistry, V2, P439, DOI 10.2174/1568026024607472
   Laxman S, 2007, MOL INTERV, V7, P203, DOI 10.1124/mi.7.4.7
   Malhotra B, 2001, J CLIN PHARMACOL, V41, P972, DOI 10.1177/00912700122010951
   MARTON LJ, 1995, ANNU REV PHARMACOL, V35, P55, DOI 10.1146/annurev.pa.35.040195.000415
   NAVIA MA, 1989, NATURE, V337, P615, DOI 10.1038/337615a0
   Nwaka S, 2006, NAT REV DRUG DISCOV, V5, P941, DOI 10.1038/nrd2144
   Oberholzer M, 2007, FASEB J, V21, P720, DOI 10.1096/fj.06-6818com
   Price HP, 2003, J BIOL CHEM, V278, P7206, DOI 10.1074/jbc.M211391200
   Rascón A, 2002, P NATL ACAD SCI USA, V99, P4714, DOI 10.1073/pnas.002031599
   RICHARDS AD, 1989, FEBS LETT, V247, P113, DOI 10.1016/0014-5793(89)81251-7
   ROBERTS NA, 1990, SCIENCE, V248, P358, DOI 10.1126/science.2183354
   Selvakumar P, 2007, PROG LIPID RES, V46, P1, DOI 10.1016/j.plipres.2006.05.002
   Trouiller P, 2002, LANCET, V359, P2188, DOI 10.1016/S0140-6736(02)09096-7
   VACCA JP, 1991, J MED CHEM, V34, P1225, DOI 10.1021/jm00107a050
   Zoraghi R, 2002, P NATL ACAD SCI USA, V99, P4343, DOI 10.1073/pnas.062716599
NR 40
TC 69
Z9 76
U1 0
U2 18
PU FUTURE SCI LTD
PI LONDON
PA UNITED HOUSE, 2 ALBERT PL, LONDON, N3 1QB, ENGLAND
SN 1756-8919
J9 FUTURE MED CHEM
JI Future Med. Chem.
PD AUG
PY 2011
VL 3
IS 10
BP 1307
EP 1315
DI 10.4155/FMC.11.92
PG 9
WC Chemistry, Medicinal
WE Science Citation Index Expanded (SCI-EXPANDED)
SC Pharmacology & Pharmacy
GA 814MZ
UT WOS:000294461100016
PM 21859304
OA Green Published, Green Accepted
DA 2025-02-04
ER

PT J
AU Kelly, P
   Katubulushi, M
   Todd, J
   Banda, R
   Yambayamba, V
   Fwoloshi, M
   Zulu, I
   Kafwembe, E
   Yavwa, F
   Sanderson, IR
   Tomkins, A
AF Kelly, Paul
   Katubulushi, Max
   Todd, Jim
   Banda, Rose
   Yambayamba, Vera
   Fwoloshi, Mildred
   Zulu, Isaac
   Kafwembe, Emmanuel
   Yavwa, Felistah
   Sanderson, Ian R.
   Tomkins, Andrew
TI Micronutrient supplementation has limited effects on intestinal
   infectious disease and mortality in a Zambian population of mixed HIV
   status: a cluster randomized trial
SO AMERICAN JOURNAL OF CLINICAL NUTRITION
LA English
DT Article
ID ZINC SUPPLEMENTATION; VITAMIN-A; ANTIRETROVIRAL THERAPY; SOUTH-AFRICA;
   CHILDREN; DEFICIENCY; DIARRHEA; MALARIA; ADULTS; IRON
AB Background: Diarrheal disease remains a major contributor to morbidity and mortality in Africa, but host defense against intestinal infection is poorly understood and may depend on nutritional status.
   Objective: To test the hypothesis that defense against intestinal infection depends on micronutrient status, we undertook a randomized controlled trial of multiple micronutrient supplementation in a population where there is borderline micronutrient deficiency.
   Design: All consenting adults (>= 18 y) living in a carefully defined sector of Misisi, Lusaka, Zambia, were included in a cluster-randomized (by household), double-blind, placebo-controlled trial with a midpoint crossover. There were no exclusion criteria. Participants were given a daily tablet containing 15 micronutrients at just above the recommended nutrient intake or placebo. The primary endpoint was the incidence of diarrhea; secondary endpoints were severe episodes of diarrhea, respiratory infection, nutritional status, CD4 count, and mortality.
   Results: Five hundred participants were recruited and followed up for 3.3 y (10 846 person-months). The primary endpoint, incidence of diarrhea (1.4 episodes/y per person), did not differ with treatment allocation. However, severe episodes of diarrhea were reduced in the supplementation group (odds ratio: 0.50; 95% CI: 0.26, 0.92; P = 0.017). Mortality was reduced in HIV-positive participants from 12 with placebo to 4 with supplementation (P = 0.029 by log-rank test), but this was not due to changes in CD4 count or nutritional status.
   Conclusion: Micronutrient supplementation with this formulation resulted in only modest reductions in severe diarrhea and reduced mortality in HIV-positive participants. The trial was registered as ISRCTN31173864.
C1 [Kelly, Paul; Katubulushi, Max; Banda, Rose; Yambayamba, Vera; Fwoloshi, Mildred; Zulu, Isaac; Yavwa, Felistah] Univ Zambia, Sch Med, Trop Gastroenterol & Nutr Grp, Lusaka, Zambia.
   [Kelly, Paul; Zulu, Isaac; Sanderson, Ian R.] Barts & London Queen Marys Sch Med & Dent, Inst Cell & Mol Sci, London, England.
   [Kelly, Paul; Todd, Jim] London Sch Hyg & Trop Med, London WC1, England.
   [Kafwembe, Emmanuel] Trop Dis Res Ctr, Ndola, Zambia.
   [Tomkins, Andrew] Ctr Int Hlth & Dev, London, England.
C3 University of Zambia; University of London; Queen Mary University
   London; University of London; London School of Hygiene & Tropical
   Medicine; University of London; University College London
RP Kelly, P (corresponding author), Univ Zambia, Sch Med, Trop Gastroenterol & Nutr Grp, Nationalist Rd, Lusaka, Zambia.
EM m.p.kelly@qmul.ac.uk
OI Todd, Jim/0000-0001-5918-4914; Sanderson, Ian/0000-0002-9814-0161;
   Kelly, Paul/0000-0003-0844-6448
FU The Wellcome Trust
FX Supported by The Wellcome Trust.
CR [Anonymous], PRINCIPLES NUTR ASSE
   Baqui AH, 2002, BRIT MED J, V325, P1059, DOI 10.1136/bmj.325.7372.1059
   Bhutta ZA, 1999, J PEDIATR-US, V135, P689, DOI 10.1016/S0022-3476(99)70086-7
   Black RE, 2003, J NUTR, V133, p1485S, DOI 10.1093/jn/133.5.1485S
   Bobat R, 2005, LANCET, V366, P1862, DOI 10.1016/S0140-6736(05)67756-2
   Broome CS, 2004, AM J CLIN NUTR, V80, P154
   Burbano Ximena, 2002, HIV Clin Trials, V3, P483
   Do H, 1991, Dietary Reference Values: a Guide
   Drain PK, 2007, AM J CLIN NUTR, V85, P333, DOI 10.1093/ajcn/85.2.333
   Duvignac J, 2008, HIV CLIN TRIALS, V9, P26, DOI 10.1310/hct0901-26
   Fawzi WW, 2004, NEW ENGL J MED, V351, P23, DOI 10.1056/NEJMoa040541
   Friis H, 2006, TROP MED INT HEALTH, V11, P1849, DOI 10.1111/j.1365-3156.2006.01740.x
   *GRZ MIN HLTH CENT, 2005, ZAMB ANT CLIN SENT S
   Hayes RJ, 1999, INT J EPIDEMIOL, V28, P319, DOI 10.1093/ije/28.2.319
   Holmes CB, 2006, JAIDS-J ACQ IMM DEF, V42, P464, DOI 10.1097/01.qai.0000225729.79610.b7
   Hughes S, 2006, PARASITE IMMUNOL, V28, P577, DOI 10.1111/j.1365-3024.2006.00897.x
   Humphrey JH, 2006, J INFECT DIS, V193, P960
   Hurwitz BE, 2007, ARCH INTERN MED, V167, P148, DOI 10.1001/archinte.167.2.148
   Irlam JH, 2005, COCHRANE DB SYST REV, DOI 10.1002/14651858.CD003650.pub2
   Jiamton S, 2003, AIDS, V17, P2461, DOI 10.1097/00002030-200311210-00008
   Johnson AR, 2007, J UROLOGY, V177, P639, DOI 10.1016/j.juro.2006.09.047
   Kaiser JD, 2006, JAIDS-J ACQ IMM DEF, V42, P523, DOI 10.1097/01.qai.0000230529.25083.42
   Kelly P, 2004, AM J TROP MED HYG, V70, P412
   Kelly P, 2001, ALIMENT PHARM THERAP, V15, P973, DOI 10.1046/j.1365-2036.2001.01021.x
   Kelly P, 1998, LANCET, V351, P883, DOI 10.1016/S0140-6736(05)70295-6
   Kupka R, 2007, J NUTR, V137, P2317, DOI 10.1093/jn/137.10.2317
   Luabeya KKA, 2007, PLOS ONE, V2, DOI 10.1371/journal.pone.0000541
   Mostert D, 2005, Curationis, V28, P12
   Müller O, 2007, LANCET, V369, P2155, DOI 10.1016/S0140-6736(07)61001-0
   Nyakeriga AM, 2004, J INFECT DIS, V190, P439, DOI 10.1086/422331
   *ORC MACR CENTR ST, 2003, ZAMB DEM HLTH SURV 2
   Range N, 2006, BRIT J NUTR, V95, P762, DOI 10.1079/BJN20051684
   Richard SA, 2006, AM J TROP MED HYG, V75, P126, DOI 10.4269/ajtmh.2006.75.1.0750126
   Rose D, 2003, EUR J CLIN NUTR, V57, P1212, DOI 10.1038/sj.ejcn.1601671
   ROSS DA, 1993, LANCET, V342, P7, DOI 10.1016/0140-6736(93)91879-Q
   Sazawal S, 2006, LANCET, V367, P133, DOI 10.1016/S0140-6736(06)67962-2
   Sazawal S, 2007, LANCET, V369, P927, DOI 10.1016/S0140-6736(07)60452-8
   Smuts CM, 2005, J NUTR, V135, p631S
   SOMMER A, 1983, LANCET, V2, P585
   Stringer JSA, 2006, JAMA-J AM MED ASSOC, V296, P782, DOI 10.1001/jama.296.7.782
   Thurnham DI, 2003, LANCET, V362, P2052, DOI 10.1016/S0140-6736(03)15099-4
   Urassa W, 2004, AIDS, V18, P433, DOI 10.1097/00002030-200402200-00009
NR 42
TC 32
Z9 32
U1 0
U2 3
PU OXFORD UNIV PRESS
PI OXFORD
PA GREAT CLARENDON ST, OXFORD OX2 6DP, ENGLAND
SN 0002-9165
EI 1938-3207
J9 AM J CLIN NUTR
JI Am. J. Clin. Nutr.
PD OCT 1
PY 2008
VL 88
IS 4
BP 1010
EP 1017
DI 10.1093/ajcn/88.4.1010
PG 8
WC Nutrition & Dietetics
WE Science Citation Index Expanded (SCI-EXPANDED)
SC Nutrition & Dietetics
GA 358FX
UT WOS:000259903600020
PM 18842788
OA Green Accepted, Bronze
DA 2025-02-04
ER

PT J
AU Tomori, O
AF Tomori, Oyewale
TI Winning the battle against emerging pathogens A Nigerian response
SO BULLETIN OF THE ATOMIC SCIENTISTS
LA English
DT Article
DE Africa; African Union; corruption; developing countries; disease
   surveillance; Ebola; emerging pathogens; plague; poverty; Rift Valley
   Fever
AB Technological advances in the life sciences hold out the promise of controlling or eliminating stubborn diseases. They also increase the risk that malevolent actors will learn to produce new and highly dangerous pathogens, a prospect that deeply concerns security professionals in developed countries. In the developing world, meanwhile, where many nations struggle mightily with diseases such as AIDS and malaria, public health concerns tend to focus more on the here and now-or, when it comes to emerging threats, on how to contend with natural rather than human-made pathogens. Authors from four countries-Oyewale Tomori of Nigeria, Louise Bezuidenhout and Chandre Gould of South Africa (2014), Maria Jose Espona of Argentina (2014), and Iris Hunger of Germany (2014)-explore how governments, institutions, and professionals in both the developed and developing worlds can make the world safer from emerging pathogens, whether natural or human-made.
C1 [Tomori, Oyewale] Redeemers Univ, Redemption City, Nigeria.
   [Tomori, Oyewale] WHO, Washington, DC USA.
   [Tomori, Oyewale] Univ Ibadan, Dept Virol, Ibadan, Nigeria.
C3 Redeemers University; World Health Organization; University of Ibadan
RI TOMORI, OYEWALE/X-3021-2019
CR Abubakar A.A., 2013, Annals of Nigerian Medicine, V7, P14, DOI [10.4103/0331-3131.119981, DOI 10.4103/0331-3131]
   Agbo C, 2013, ALLAFRICA       1015
   AIDS and Rights Alliance for Southern Africa, 2014, RIGHT HLTH
   Bezuidenhout L, 2014, B ATOM SCI, V70, P10, DOI 10.1177/0096340214539104
   Hunger I, 2014, B ATOM SCI, V70, P22, DOI 10.1177/0096340214539133
   Espona MJ, 2014, B ATOM SCI, V70, P18, DOI 10.1177/0096340214539107
   UNAIDS, 2013, AB 12 SHAP FUT HLTH
   Walker P., 2010, The Guardian
NR 8
TC 6
Z9 6
U1 0
U2 18
PU SAGE PUBLICATIONS LTD
PI LONDON
PA 1 OLIVERS YARD, 55 CITY ROAD, LONDON EC1Y 1SP, ENGLAND
SN 0096-3402
EI 1938-3282
J9 B ATOM SCI
JI Bull. Atom. Scient.
PD JUL-AUG
PY 2014
VL 70
IS 4
BP 14
EP 17
DI 10.1177/0096340214539109
PG 4
WC International Relations; Social Issues
WE Social Science Citation Index (SSCI)
SC International Relations; Social Issues
GA AP1NN
UT WOS:000341837400003
DA 2025-02-04
ER

PT J
AU Nigussie, G
   Tegegn, M
   Abeje, D
   Melak, H
AF Nigussie, Gashaw
   Tegegn, Metasebia
   Abeje, Dessalegn
   Melak, Haregua
TI A comprehensive review of the ethnomedicine, phytochemistry,
   pharmacological activities of the genus <i>Kniphofia</i>
SO PHARMACEUTICAL BIOLOGY
LA English
DT Review
DE Ethnomedicinal uses; bioactive compounds; anthraquinones; antimalarial
   activity; anti-HIV-1 activity
ID MEDICINAL-PLANTS; KNIPHOLONE ANTHRONE; ANTHRAQUINONES; ROOTS;
   NAPHTHALENE; RHIZOMES
AB Context Kniphofia (Asphodelaceae) is found mainly in South Africa and Tropical Africa. Malaria, hepatitis B, blood purifier, cancer, eczema, and female infertility have all been traditionally treated using this genus. Objective The current review provides a complete and up-to-date compilation of documented traditional medicinal uses, phytochemicals, and pharmacological activities of the genus. Method Relevant literature was collected by searching the major electronic scientific databases including PubMed, Science Direct, Web of Science, and Google Scholar using appropriate keywords ethnomedicinal studies, phytochemical investigations, and pharmacological activities of Kniphofia species. The search strategy included all articles with descriptors that were available until November 30, 2021. Only published works in English were used for this study. The data were collected using textual descriptions of the studies, tabulation, grouping, and figures. Result At present, more than 40 compounds have been isolated from different parts of Kniphofia species. The major compounds isolated from the Kniphofia species are monomeric anthraquinones and dimeric anthraquinones. Pharmacologically the extracts and isolated compounds showed antioxidant, antimalarial, antiproliferative, anti-HIV-1, anti-leukotriene, and cytotoxic activity. The genus afforded exemplary drug leads such as knipholone and knipholone anthrone with anti-HIV-1, antimalarial and cytotoxicity activity. Conclusions Kniphofia species have traditionally been used to treat a variety of diseases. Pharmacological actions of phytochemicals were shown to be promising. Despite this, considering the genus's inclusion on the red data list of South Africa, it deserves more attention. In order to find novel drug candidates, more studies on promising crude extracts and compounds are needed.
C1 [Nigussie, Gashaw; Abeje, Dessalegn; Melak, Haregua] Armauer Hansen Res Inst, Dept Biotechnol & Bioinformat, Addis Ababa, Ethiopia.
   [Tegegn, Metasebia] Armauer Hansen Res Inst, Dept Immunol, Addis Ababa, Ethiopia.
RP Nigussie, G (corresponding author), Armauer Hansen Res Inst, Dept Nat Prod Chem, Addis Ababa, Ethiopia.
EM gashawnigussie20@gmail.com
RI Nigussie, Gashaw/HJG-5060-2022
OI Nigussie, Gashaw/0000-0002-7758-6367; Abeje Tefera,
   Dessalegn/0000-0001-8693-6501
CR Abdissa D., 2020, WALAILAK J SCI TECH, V17, P1177
   Abdissa N, 2013, PHYTOCHEM LETT, V6, P241, DOI 10.1016/j.phytol.2013.02.005
   Achieng I., 2009, DISSERTATION
   Al-Musayeib NM, 2012, BMC COMPLEM ALTERN M, V12, DOI 10.1186/1472-6882-12-49
   Alebachew Y, 2021, MALARIA J, V20, DOI 10.1186/s12936-020-03552-7
   [Anonymous], 2013, TRADITIONAL MED STRA
   Armitage AM., 2011, ARMITAGES GARDEN PER
   Barker N., 2006, ROYAL BOT GARDENS KE, P559
   BERHANU E, 1984, PLANTA MED, V50, P523, DOI 10.1055/s-2007-969790
   BERHANU E, 1986, PHYTOCHEMISTRY, V25, P847, DOI 10.1016/0031-9422(86)80014-0
   Beshah F, 2020, CURR RES BIOTECHNOL, V2, P103, DOI 10.1016/j.crbiot.2020.09.002
   Bizuayehu B, 2018, INDIAN J NAT PROD RE, V9, P183
   Bosch C., 2008, PROTA FDN
   Bringmann G, 2008, NAT PROD REP, V25, P696, DOI 10.1039/b803784c
   Brown M, 2009, S AFR J BOT, V75, P707, DOI 10.1016/j.sajb.2009.07.015
   Codd L. E., 1968, Bothalia, V9, P363
   DAGNE E, 1984, PHYTOCHEMISTRY, V23, P1729, DOI 10.1016/S0031-9422(00)83479-2
   DAGNE E, 1993, PHYTOCHEMISTRY, V34, P1440, DOI 10.1016/0031-9422(91)80048-6
   Dagne E., 1987, Bull Chem Soc Ethiop, V1, P32
   Dai YM, 2014, BIOORGAN MED CHEM, V22, P269, DOI 10.1016/j.bmc.2013.11.032
   Edwards S., 1997, Flora of Ethiopia and Eritrea. Hydrocharitaceae to Arecaceae. The National Herbarium
   Farooq A, 2019, J ETHNOBIOL ETHNOMED, V15, DOI 10.1186/s13002-019-0323-2
   Feilcke R, 2019, J PHARMACEUT BIOMED, V174, P277, DOI 10.1016/j.jpba.2019.05.065
   Fichtl R., 1994, Honeybee flora of Ethiopia.
   Gurib-Fakim Ameenah, 2006, Molecular Aspects of Medicine, V27, P1, DOI 10.1016/j.mam.2005.07.008
   Habtemariam S, 2007, FOOD CHEM, V102, P1042, DOI 10.1016/j.foodchem.2006.06.040
   Habtemariam S, 2010, FITOTERAPIA, V81, P1013, DOI 10.1016/j.fitote.2010.06.021
   Hilton-Taylor C., 1996, Red Data List of Southern African Plants
   Josia M., 2013, THESIS S AFRICA W SI
   Kubitzki K., 1998, MONOCOTYLEDONS LILIA
   Makar S, 2019, EUR J MED CHEM, V161, P252, DOI 10.1016/j.ejmech.2018.10.018
   MARAIS W, 1973, Kew Bulletin, V28, P465, DOI 10.2307/4108891
   Meshesha M, 2017, J PHARM PHARMACOGN R, V5, P345
   Moteetee A, 2016, J ETHNOPHARMACOL, V194, P827, DOI 10.1016/j.jep.2016.10.062
   Mugomeri E, 2016, AFR J TRADIT COMPLEM, V13, P143, DOI 10.4314/ajtcam.v13i1.20
   Nigussie Gashaw, 2021, Journal of Tropical Pharmacy and Chemistry, V5, P254, DOI 10.25026/jtpc.v5i3.267
   Nigussie Gashaw, 2021, International Journal of Secondary Metabolite, V8, P136, DOI 10.21448/ijsm.833554
   Nigussie G, 2021, ADV TRADIT MED, V21, P199, DOI 10.1007/s13596-020-00453-7
   Ramdhani, 2006, DISSERTATION
   Richard K, 2020, J BIOL CHEM, V295, P14084, DOI 10.1074/jbc.RA120.013031
   Scott-Shaw R., 1999, RARE THREATENED PLAN
   Sema DK, 2018, PHYTOCHEM LETT, V26, P78, DOI 10.1016/j.phytol.2018.05.025
   Steenkamp V, 2003, J ETHNOPHARMACOL, V86, P97, DOI 10.1016/S0378-8741(03)00053-9
   Tadesse AA, 2021, J CHEM-NY, V2021, DOI 10.1155/2021/6661116
   Teklay A, 2013, J ETHNOBIOL ETHNOMED, V9, DOI 10.1186/1746-4269-9-65
   Teklehaymanot T., 2001, DISSERTATION
   Tesfaye S, 2021, MOLECULES, V26, DOI 10.3390/molecules26123658
   Tesfaye S, 2020, EVID-BASED COMPL ALT, V2020, DOI 10.1155/2020/7683450
   Toyang NJ, 2013, J ETHNOPHARMACOL, V146, P681, DOI 10.1016/j.jep.2013.01.040
   van Vuuren S, 2020, J ETHNOPHARMACOL, V249, DOI 10.1016/j.jep.2019.112434
   VANOUDTSHOORN MCBV, 1964, PHYTOCHEMISTRY, V3, P383, DOI 10.1016/S0031-9422(00)83623-7
   VANWYK BE, 1995, BIOCHEM SYST ECOL, V23, P277, DOI 10.1016/0305-1978(94)00094-W
   Whitehouse C., 2002, FLORA TROPICAL E AFR
   Wube AA, 2006, PHYTOMEDICINE, V13, P452, DOI 10.1016/j.phymed.2005.01.012
   Wube AA, 2005, PHYTOTHER RES, V19, P472, DOI 10.1002/ptr.1635
   YENESEW A, 1988, BIOCHEM SYST ECOL, V16, P157, DOI 10.1016/0305-1978(88)90089-0
   YENESEW A, 1994, PHYTOCHEMISTRY, V37, P525, DOI 10.1016/0031-9422(94)85092-5
   Yineger H, 2008, J MED PLANTS RES, V2, P132
   YOSHIDA S, 1975, PHYTOCHEMISTRY, V14, P195, DOI 10.1016/0031-9422(75)85036-9
NR 59
TC 2
Z9 2
U1 2
U2 18
PU TAYLOR & FRANCIS LTD
PI ABINGDON
PA 2-4 PARK SQUARE, MILTON PARK, ABINGDON OR14 4RN, OXON, ENGLAND
SN 1388-0209
EI 1744-5116
J9 PHARM BIOL
JI Pharm. Biol.
PD DEC 31
PY 2022
VL 60
IS 1
BP 1177
EP 1189
DI 10.1080/13880209.2022.2085753
PG 13
WC Plant Sciences; Medical Laboratory Technology; Pharmacology & Pharmacy
WE Science Citation Index Expanded (SCI-EXPANDED)
SC Plant Sciences; Medical Laboratory Technology; Pharmacology & Pharmacy
GA 2C4GE
UT WOS:000810827900001
PM 35701101
OA gold, Green Published
DA 2025-02-04
ER

PT J
AU Heffelfinger, JD
   Davis, TE
   Gebrian, B
   Bordeau, R
   Schwartz, B
   Dowell, SF
AF Heffelfinger, JD
   Davis, TE
   Gebrian, B
   Bordeau, R
   Schwartz, B
   Dowell, SF
TI Evaluation of children with recurrent pneumonia diagnosed by World
   Health Organization criteria
SO PEDIATRIC INFECTIOUS DISEASE JOURNAL
LA English
DT Article
DE pneumonia; recurrent; children; asthma; Haiti; WHO
ID INTEGRATED MANAGEMENT; CHILDHOOD ILLNESS; ASTHMA; ALGORITHM; MALARIA;
   AREA
AB Background. A World Health Organization (WHO) case management approach has been used to identify and treat children with pneumonia worldwide since 1987. Many children are treated repeatedly: 23% of children with pneumonia in our rural Haitian district had met the WHO criteria on two or more occasions; but underlying disease in such children has not been systematically studied.
   Methods. We enrolled 103 children who had been diagnosed with pneumonia on 3 or more occasions by community health workers using WHO criteria. We compared them with 138 children similarly evaluated but never diagnosed with pneumonia, matching by health worker and age. We administered questionnaires to parents and performed complete physical examinations, tuberculin skin tests and serologic testing for HIV on all subjects and chest radiographs on case children.
   Results. Two percent of case children and 1.5% of controls had positive tuberculin skin test reactions. None of the children tested was HIV seropositive. Ninety-four case children had normal baseline chest radiographs and three had focal infiltrates. A history of wheezing was reported for 79% of case children and 61% of controls (P = 0.002), and wheezing with exercise was reported for 36% and 22%, respectively (P = 0.02).
   Discussion. Most children in Haiti with recurrent pneumonia diagnosed by WHO criteria do not have evidence of tuberculosis, HIV infection or pulmonary anomalies, but they may be more likely to have asthma, and this should be considered as an alternative diagnosis. This information should help direct evaluation of such children in other settings and prompt further study of asthma in developing countries.
C1 Ctr Dis Control & Prevent, Div STD Prevent, Atlanta, GA 30333 USA.
   Haitian Hlth Fdn, Jeremie, Haiti.
C3 Centers for Disease Control & Prevention - USA
RP Ctr Dis Control & Prevent, Div STD Prevent, Mailstop E-02, Atlanta, GA 30333 USA.
EM izh7@cdc.gov
OI Dowell, Scott/0000-0002-3878-5056
CR BAUMANN UA, 1986, RESPIRATION, V50, P294, DOI 10.1159/000194941
   Ehrlich RI, 1996, AM J RESP CRIT CARE, V154, P681, DOI 10.1164/ajrccm.154.3.8810605
   EIGEN H, 1982, PEDIATRICS, V70, P698
   EKDAHL K, 1992, SCAND J INFECT DIS, V24, P71, DOI 10.3109/00365549209048403
   Garenne Michel, 1992, World Health Statistics Quarterly, V45, P180
   Gergen PJ, 1998, PEDIATRICS, V101, part. no., DOI 10.1542/peds.101.2.e8
   *GOV S WORK GROUP, 1997, B WORLD HEALTH ORGAN, V75, P7
   Hetlevik O, 2000, SCAND J PRIM HEALTH, V18, P122, DOI 10.1080/028134300750019034
   Johnston IDA, 1998, NEW ENGL J MED, V338, P581, DOI 10.1056/NEJM199802263380904
   Leowski J, 1986, World Health Stat Q, V39, P138
   Mallol J, 2000, PEDIATR PULM, V30, P439, DOI 10.1002/1099-0496(200012)30:6<439::AID-PPUL1>3.3.CO;2-5
   MCCORD C, 1978, TROP DOCT, V8, P220, DOI 10.1177/004947557800800420
   MEJORADA MF, 1990, P WORKSH OP LESS IMP, P27
   PERERA BJC, 1995, ARCH DIS CHILD, V72, P312, DOI 10.1136/adc.72.4.312
   Perkins BA, 1997, B WORLD HEALTH ORGAN, V75, P33
   RILEY I, 1982, B WORLD HEALTH ORGAN, V60, P521
   Roesin R, 1990, Bull Int Union Tuberc Lung Dis, V65, P23
   SAZAWAL S, 1992, LANCET, V340, P528, DOI 10.1016/0140-6736(92)91720-S
   SHANN F, 1986, PEDIATR INFECT DIS J, V5, P247, DOI 10.1097/00006454-198603000-00017
   SHANN F, 1984, B WORLD HEALTH ORGAN, V62, P577
   Simoes EAF, 1997, B WORLD HEALTH ORGAN, V75, P43
   Strachan DP, 1998, THORAX, V53, P204, DOI 10.1136/thx.53.3.204
   Wald E R, 1993, Semin Respir Infect, V8, P46
   Weber MW, 1997, B WORLD HEALTH ORGAN, V75, P25
   *WHO PROGR CONTR A, WHOARI9120 DIV CHILD
NR 25
TC 31
Z9 40
U1 0
U2 1
PU LIPPINCOTT WILLIAMS & WILKINS
PI PHILADELPHIA
PA TWO COMMERCE SQ, 2001 MARKET ST, PHILADELPHIA, PA 19103 USA
SN 0891-3668
EI 1532-0987
J9 PEDIATR INFECT DIS J
JI Pediatr. Infect. Dis. J.
PD FEB
PY 2002
VL 21
IS 2
BP 108
EP 112
DI 10.1097/00006454-200202000-00005
PG 5
WC Immunology; Infectious Diseases; Pediatrics
WE Science Citation Index Expanded (SCI-EXPANDED)
SC Immunology; Infectious Diseases; Pediatrics
GA 524ZT
UT WOS:000174043300004
PM 11840076
DA 2025-02-04
ER

PT J
AU Bobrovs, R
   Jaudzems, K
   Jirgensons, A
AF Bobrovs, Raitis
   Jaudzems, Kristaps
   Jirgensons, Aigars
TI Exploiting Structural Dynamics To Design Open-Flap Inhibitors of
   Malarial Aspartic Proteases
SO JOURNAL OF MEDICINAL CHEMISTRY
LA English
DT Article
ID DIGESTIVE VACUOLE PLASMEPSINS; ANTIMALARIAL-DRUG DISCOVERY; FALCIPARUM
   FOOD VACUOLE; BETA-SECRETASE BACE1; PLASMODIUM-FALCIPARUM;
   MOLECULAR-DYNAMICS; CRYSTAL-STRUCTURES; HIV-1 PROTEASE; ACTIVE-SITE;
   SUBSTITUTED PIPERIDINES
AB Malaria is a life-threatening infectious disease caused by Plasmodium parasites. Plasmepsins (proteolytic enzymes of the parasite) have been considered as promising targets for the development of antimalarial drugs. To date, much knowledge has been obtained regarding the interactions of inhibitors with plasmepsins, as well as the structure-activity relationships of the inhibitors. The discovery and character-Orization of the plasmepsin inhibitors that bind in open flap conformation have led to several inhibitor classes that show high selectivity over other human aspartic proteases. This Perspective addresses the flexibility of the plasmepsins that leads to inhibitor binding to the open flap conformation, summarizes known nonpeptidomimetic plasmepsin inhibitors, and discusses the role of the inhibitor flap pocket substituent.
C1 [Bobrovs, Raitis; Jaudzems, Kristaps; Jirgensons, Aigars] Latvian Inst Organ Synth, Aizkraukles 21, LV-1006 Riga, Latvia.
C3 Latvian Institute of Organic Synthesis
RP Bobrovs, R (corresponding author), Latvian Inst Organ Synth, Aizkraukles 21, LV-1006 Riga, Latvia.
EM raitis.bobrovs@osi.lv
RI ; Jaudzems, Kristaps/P-4403-2017
OI Bobrovs, Raitis/0000-0002-0221-8658; Jaudzems,
   Kristaps/0000-0003-3922-2447
FU European Regional Development Fund [1.1.1.1/16/A/290]
FX This work was supported by the European Regional Development Fund
   (Agreement 1.1.1.1/16/A/290).
CR Ahmed W, 2010, J ENZYM INHIB MED CH, V25, P673, DOI 10.3109/14756360903508430
   Andreeva NS, 2001, PROTEIN SCI, V10, P2439, DOI 10.1110/ps.ps.25801
   [Anonymous], 2018, Depression
   Arodola OA, 2016, J CELL BIOCHEM, V117, P2643, DOI 10.1002/jcb.25564
   Asojo OA, 2003, J MOL BIOL, V327, P173, DOI 10.1016/S0022-2836(03)00036-6
   Asojo OA, 2002, ACTA CRYSTALLOGR D, V58, P2001, DOI 10.1107/S0907444902014695
   Aureggi V, 2013, CHEM-EUR J, V19, P155, DOI 10.1002/chem.201202941
   Azim MK, 2008, BIOORG MED CHEM LETT, V18, P3011, DOI 10.1016/j.bmcl.2008.02.060
   BALDWIN ET, 1993, P NATL ACAD SCI USA, V90, P6796, DOI 10.1073/pnas.90.14.6796
   Banerjee R, 2002, P NATL ACAD SCI USA, V99, P990, DOI 10.1073/pnas.022630099
   Barman A, 2013, J MOL GRAPH MODEL, V40, P1, DOI 10.1016/j.jmgm.2012.12.010
   Barman A, 2011, BIOCHEMISTRY-US, V50, P4337, DOI 10.1021/bi200081h
   BERNSTEIN PR, 1994, BIOORG MED CHEM LETT, V4, P2175, DOI 10.1016/S0960-894X(00)80066-9
   Bezencon O, 2004, Patent No. [WO2004002957, 2004002957]
   Bezencon O, 2003, Patent No. [WO2003093267, 2003093267]
   Bhaumik P, 2011, J STRUCT BIOL, V175, P73, DOI 10.1016/j.jsb.2011.04.009
   Bhaumik P, 2009, J MOL BIOL, V388, P520, DOI 10.1016/j.jmb.2009.03.011
   Binggeli A, 1997, Patent No. [WO1997009311A1, 1997009311]
   Binkert C, 2002, Patent No. [WO2002083641A3, 2002083641]
   Boddey JA, 2017, SCIENCE, V358, P445, DOI 10.1126/science.aaq0002
   Böttcher J, 2008, CHEMMEDCHEM, V3, P1337, DOI 10.1002/cmdc.200800113
   Bonilla JA, 2007, INT J PARASITOL, V37, P317, DOI 10.1016/j.ijpara.2006.11.008
   Bonilla JA, 2007, MOL MICROBIOL, V65, P64, DOI 10.1111/j.1365-2958.2007.05768.x
   Boss C, 2006, EXPERT OPIN THER PAT, V16, P295, DOI 10.1517/13543776.16.3.295
   Boss C, 2004, CHIMIA, V58, P634, DOI 10.2533/000942904777677524
   Boss C, 2003, CURR MED CHEM, V10, P883, DOI 10.2174/0929867033457674
   Boss C, 2002, Patent No. [WO2002038534A3, 2002038534]
   Boss C, 2000, Patent No. [WO2002024649A1, 2002024649]
   Boss C, 2006, CHEMMEDCHEM, V1, P1341, DOI 10.1002/cmdc.200600223
   Brás NF, 2014, J BIOMOL STRUCT DYN, V32, P351, DOI 10.1080/07391102.2013.768553
   Bur D, 2004, Patent No. [WO2004105762, 2004105762]
   Bur D, 1999, Patent No. [WO1999012532A2, 1999012532]
   Bur D, 2004, Patent No. [WO2004105738A2, 2004105738]
   Burrows JN, 2014, PARASITOLOGY, V141, P128, DOI 10.1017/S0031182013000826
   Bursavich MG, 2001, ORG LETT, V3, P2317, DOI 10.1021/ol016092u
   Cai YF, 2012, J CHEM THEORY COMPUT, V8, P3452, DOI 10.1021/ct300076y
   Carcache DA, 2003, HELV CHIM ACTA, V86, P2173, DOI 10.1002/hlca.200390176
   Carcache DA, 2003, HELV CHIM ACTA, V86, P2192, DOI 10.1002/hlca.200390177
   Carcache DA, 2002, CHEMBIOCHEM, V3, P1137, DOI 10.1002/1439-7633(20021104)3:11<1137::AID-CBIC1137>3.0.CO;2-A
   Corminboeuf O, 2006, BIOORG MED CHEM LETT, V16, P6194, DOI 10.1016/j.bmcl.2006.09.027
   Cumming JN, 2012, BIOORG MED CHEM LETT, V22, P2444, DOI 10.1016/j.bmcl.2012.02.013
   Dan N, 2015, EUR J MED CHEM, V95, P324, DOI 10.1016/j.ejmech.2015.03.049
   Degliesposti G, 2009, CHEMMEDCHEM, V4, P1164, DOI 10.1002/cmdc.200900111
   DOHERTY AM, 1992, J MED CHEM, V35, P2, DOI 10.1021/jm00079a001
   Dondorp AM, 2009, NEW ENGL J MED, V361, P455, DOI 10.1056/NEJMoa0808859
   Dunn BM, 2002, CHEM REV, V102, P4431, DOI 10.1021/cr010167q
   Ecker A, 2008, MOL MICROBIOL, V70, P209, DOI 10.1111/j.1365-2958.2008.06407.x
   Eder J, 2007, CURR PHARM DESIGN, V13, P271, DOI 10.2174/138161207779313560
   Ersmark K, 2006, MED RES REV, V26, P626, DOI 10.1002/med.20082
   Fäh C, 2009, ORG BIOMOL CHEM, V7, P3947, DOI 10.1039/b908489d
   Friedman R, 2009, CHEMMEDCHEM, V4, P1317, DOI 10.1002/cmdc.200900078
   Friedman R, 2008, PROTEINS, V73, P814, DOI 10.1002/prot.22105
   Gamo FJ, 2010, NATURE, V465, P305, DOI 10.1038/nature09107
   GLUZMAN IY, 1994, J CLIN INVEST, V93, P1602, DOI 10.1172/JCI117140
   GOLDBERG DE, 1991, J EXP MED, V173, P961, DOI 10.1084/jem.173.4.961
   Goldberg DE, 2005, CURR TOP MICROBIOL, V295, P275
   Gorfe AA, 2005, STRUCTURE, V13, P1487, DOI 10.1016/j.str.2005.06.015
   Güller R, 1999, BIOORG MED CHEM LETT, V9, P1403, DOI 10.1016/S0960-894X(99)00196-1
   HILL J, 1994, FEBS LETT, V352, P155, DOI 10.1016/0014-5793(94)00940-6
   Hodder AN, 2015, NAT STRUCT MOL BIOL, V22, P590, DOI 10.1038/nsmb.3061
   Hof F, 2006, ANGEW CHEM INT EDIT, V45, P2138, DOI 10.1002/anie.200504119
   Hong L, 2004, BIOCHEMISTRY-US, V43, P4689, DOI 10.1021/bi0498252
   Huizing AP, 2015, J MED CHEM, V58, P5151, DOI 10.1021/jm5014133
   Hyde JE, 2007, FEBS J, V274, P4688, DOI 10.1111/j.1742-4658.2007.05999.x
   Ishima R, 2008, PROTEINS, V70, P1408, DOI 10.1002/prot.21632
   Jacq N, 2008, J GRID COMPUT, V6, P29, DOI 10.1007/s10723-007-9085-5
   Jaudzems K, 2014, ACS MED CHEM LETT, V5, P373, DOI 10.1021/ml4004952
   Jiang SP, 2001, ANTIMICROB AGENTS CH, V45, P2577, DOI 10.1128/AAC.45.9.2577-2584.2001
   Jirgensons A, 2015, Patent No. [WO2015063544, 2015063544]
   Karubiu W, 2015, MOL BIOSYST, V11, P1061, DOI 10.1039/c4mb00631c
   Kinena L, 2018, ARCH PHARM, V351, DOI 10.1002/ardp.201800151
   Kumalo HM, 2016, J RECEPT SIG TRANSD, V36, P505, DOI 10.3109/10799893.2015.1130058
   Kumalo HM, 2016, J BIOMOL STRUCT DYN, V34, P1008, DOI 10.1080/07391102.2015.1064831
   Landau M, 2005, NUCLEIC ACIDS RES, V33, pW299, DOI 10.1093/nar/gki370
   Liu J, 2005, J BIOL CHEM, V280, P1432, DOI 10.1074/jbc.M409740200
   Liu J, 2006, J BIOL CHEM, V281, P38682, DOI 10.1074/jbc.M608535200
   Luksch T, 2008, CHEMMEDCHEM, V3, P1323, DOI 10.1002/cmdc.200700270
   Luksch T, 2010, CHEMMEDCHEM, V5, P443, DOI 10.1002/cmdc.200900452
   Mahanti M, 2016, CHEM BIOL DRUG DES, V88, P159, DOI 10.1111/cbdd.12745
   Malamas MS, 2010, J MED CHEM, V53, P1146, DOI 10.1021/jm901414e
   Mastan BS, 2017, INT J PARASITOL, V47, P239, DOI 10.1016/j.ijpara.2016.11.009
   Mastan BS, 2014, MOL BIOCHEM PARASIT, V195, P10, DOI 10.1016/j.molbiopara.2014.05.004
   McGillewie L, 2016, MOL BIOSYST, V12, P1457, DOI 10.1039/c6mb00077k
   McGillewie L, 2017, PROTEIN J, V36, P385, DOI 10.1007/s10930-017-9735-9
   McGillewie L, 2015, PROTEINS, V83, P1693, DOI 10.1002/prot.24855
   Mecozzi S, 1998, CHEM-EUR J, V4, P1016, DOI 10.1002/(SICI)1521-3765(19980615)4:6<1016::AID-CHEM1016>3.0.CO;2-B
   Meyers MJ, 2014, ACS MED CHEM LETT, V5, P89, DOI 10.1021/ml400412x
   Meyers MJ, 2012, CURR TOP MED CHEM, V12, P445
   Mueller R, 2003, MOLECULES, V8, P556, DOI 10.3390/80700556
   Munsamy G, 2018, RSC ADV, V8, P21829, DOI 10.1039/c8ra04360d
   Nasamu AS, 2017, SCIENCE, V358, P518, DOI 10.1126/science.aan1478
   Nguyen W, 2018, EUR J MED CHEM, V154, P182, DOI 10.1016/j.ejmech.2018.05.022
   Oefner C, 1999, CHEM BIOL, V6, P127, DOI 10.1016/S1074-5521(99)89004-8
   Omara-Opyene AL, 2004, J BIOL CHEM, V279, P54088, DOI 10.1074/jbc.M409605200
   Pino P, 2017, SCIENCE, V358, P522, DOI 10.1126/science.aaf8675
   Prade L, 2005, J BIOL CHEM, V280, P23837, DOI 10.1074/jbc.M501519200
   Radeva N, 2016, J MED CHEM, V59, P7561, DOI 10.1021/acs.jmedchem.6b00645
   Rasina D, 2018, BIOORGAN MED CHEM, V26, P2488, DOI 10.1016/j.bmc.2018.04.012
   Rasina D, 2016, J MED CHEM, V59, P374, DOI 10.1021/acs.jmedchem.5b01558
   Recacha R, 2016, ACTA CRYSTALLOGR F, V72, P659, DOI 10.1107/S2053230X16011663
   Recacha R, 2015, ACTA CRYSTALLOGR F, V71, P1531, DOI 10.1107/S2053230X15022049
   Reiter LA, 2000, BIOORG MED CHEM LETT, V10, P1581, DOI 10.1016/S0960-894X(00)00287-0
   RINEHART J, 1976, AM J TROP MED HYG, V25, P769, DOI 10.4269/ajtmh.1976.25.769
   Roy KK, 2017, INT J ANTIMICROB AG, V50, P287, DOI 10.1016/j.ijantimicag.2017.04.006
   Saify ZS, 2012, BIOORG MED CHEM LETT, V22, P1282, DOI 10.1016/j.bmcl.2011.10.018
   Silva AM, 1996, P NATL ACAD SCI USA, V93, P10034, DOI 10.1073/pnas.93.19.10034
   Silva AM, 1998, ADV EXP MED BIOL, V436, P363
   Sleebs BE, 2014, PLOS BIOL, V12, DOI 10.1371/journal.pbio.1001897
   Valiente PA, 2008, PROTEINS, V73, P440, DOI 10.1002/prot.22068
   Vieira E, 1999, BIOORG MED CHEM LETT, V9, P1397, DOI 10.1016/S0960-894X(99)00195-X
   World Health Organization, 2018, deployment on insecticide resistance in malaria vectors in Tanzania
   Xu YC, 2012, ACTA CRYSTALLOGR D, V68, P13, DOI 10.1107/S0907444911047251
   Zhou P, 2010, BIOORG MED CHEM LETT, V20, P2326, DOI 10.1016/j.bmcl.2010.01.136
   Zogota R, 2019, EUR J MED CHEM, V163, P344, DOI 10.1016/j.ejmech.2018.11.068
   Zürcher M, 2008, J ORG CHEM, V73, P4345, DOI 10.1021/jo800527n
   Zürcher M, 2008, CHEMMEDCHEM, V3, P237, DOI 10.1002/cmdc.200700236
   Zürcher M, 2009, EUR J ORG CHEM, V2009, P1707, DOI 10.1002/ejoc.200801184
NR 117
TC 17
Z9 19
U1 0
U2 9
PU AMER CHEMICAL SOC
PI WASHINGTON
PA 1155 16TH ST, NW, WASHINGTON, DC 20036 USA
SN 0022-2623
EI 1520-4804
J9 J MED CHEM
JI J. Med. Chem.
PD OCT 24
PY 2019
VL 62
IS 20
BP 8931
EP 8950
DI 10.1021/acs.jmedchem.9b00184
PG 20
WC Chemistry, Medicinal
WE Science Citation Index Expanded (SCI-EXPANDED)
SC Pharmacology & Pharmacy
GA JH5IH
UT WOS:000492801800003
PM 31062983
DA 2025-02-04
ER

PT J
AU Badoni, R
   Semwal, DK
   Kothiyal, SK
   Rawat, U
AF Badoni, Ruchi
   Semwal, Deepak K.
   Kothiyal, Sudhir K.
   Rawat, Usha
TI Chemical constituents and biological applications of the genus Symplocos
SO JOURNAL OF ASIAN NATURAL PRODUCTS RESEARCH
LA English
DT Article
DE antitumor; snake venom; anti-HIV activity; triterpenoids; flavonoids
ID CYTOTOXIC TRITERPENOID SAPONINS; PHENOLIC GLYCOSIDES; SALIREPIN
   DERIVATIVES; STEM BARK; RACEMOSA; PHOSPHODIESTERASE; LIPOXYGENASE;
   LEAVES; AGENTS; PLANTS
AB The genus Symplocos has been reviewed for its chemical constituents and biological activities including traditional importance of some common species. The plants of this genus contain terpenoids, flavonoids, lignans, phenols, steroids, alkaloids, and iridoids. Terpenoids are the major constituents within the genus Symplocos and most of them exhibit antiproliferative effects. Some phenolic glycoside derivatives showed inhibitory activity against snake-venom phosphodiesterase I and human nucleotide pyrophosphatase phosphodiesterase I. The members of genus Symplocos are well known for their traditional uses in the treatment of various diseases like leprosy, gynecological disorders, ulcers, leucorrhea, menorrhagia, malaria, and tumefaction. The aim of the present paper is to review the comprehensive knowledge of the plants of this genus including the traditional uses, chemistry, and pharmacology.
C1 [Semwal, Deepak K.] Panjab Univ, Dept Chem, Chandigarh 160014, Punjab, India.
   [Badoni, Ruchi; Kothiyal, Sudhir K.; Rawat, Usha] HNB Garhwal Univ, Dept Chem, Srinagar 246174, Uttarakhand, India.
C3 Panjab University; Hemwati Nandan Bahuguna Garhwal University
RP Semwal, DK (corresponding author), Panjab Univ, Dept Chem, Sector 14, Chandigarh 160014, Punjab, India.
EM dr_dks.1983@yahoo.co.in
RI Semwal, Ruchi/H-7410-2019; Semwal, Deepak/K-4380-2016
OI Semwal, Deepak/0000-0003-3105-0759; Semwal, Ruchi
   Badoni/0000-0003-1461-8373
FU UGC New Delhi, India [33-282/2007(SR)]
FX The authors pay their sincere thanks to UGC New Delhi, India [Grant No.
   33-282/2007(SR)], for financial assistance.
CR Abbasi MA, 2005, HETEROCYCLES, V65, P1837
   Abbasi MA, 2005, NAT PROD RES, V19, P509, DOI 10.1080/1478641042000261978
   Abbasi MA, 2004, PLANTA MED, V70, P1189, DOI 10.1055/s-2004-835850
   Ahmad VU, 2007, J ASIAN NAT PROD RES, V9, P209, DOI 10.1080/10286020500531993
   Ahmad VU, 2005, Z NATURFORSCH B, V60, P1101
   Ahmad VU, 2004, HELV CHIM ACTA, V87, P67, DOI 10.1002/hlca.200490018
   Ahmad VU, 2003, PHYTOCHEMISTRY, V63, P217, DOI 10.1016/S0031-9422(03)00075-X
   AIYAR KN, 1975, PHARMACOGNOSY AYURVE, P68
   ALI M, 1990, PHYTOCHEMISTRY, V29, P3601, DOI 10.1016/0031-9422(90)85284-M
   Bhutani KK, 2004, J ETHNOPHARMACOL, V94, P197, DOI 10.1016/j.jep.2004.04.022
   Bhuvan R.P., 2009, ROM J BIOL PLANT BIO, V54, P135
   Choudhary MI, 2004, BIOORGAN MED CHEM, V12, P5793, DOI 10.1016/j.bmc.2004.08.035
   *CSIR, 1976, WEALTH IND RAW MAT, V10, P89
   DANDIYA PC, 1966, INDIAN J PHARM, V28, P344
   Devmurari V. P., 2010, International Journal of PharmTech Research, V2, P1359
   DHAON R, 1989, INDIAN J CHEM B, V28, P982
   Frotan M.H., 1983, INDIAN J PHARM, V15, P197
   Fu GM, 2005, PLANTA MED, V71, P666, DOI 10.1055/s-2005-871274
   Fu GM, 2006, J NAT PROD, V69, P1680, DOI 10.1021/np060160+
   Haraguchi Hiroyuki, 2003, Natural Medicines, V57, P196
   Hegnauer R., 1973, CHEMOTAXONOMIE PFLAN, VVI, P478
   HIGUCHI R, 1982, PHYTOCHEMISTRY, V21, P907, DOI 10.1016/0031-9422(82)80091-5
   HIROYUKI I, 1973, YAKUGAKU ZASSHI, V93, P44
   Huo CH, 2007, CHEM BIODIVERS, V4, P1, DOI 10.1002/cbdv.200790013
   Huo CH, 2008, PHYTOCHEMISTRY, V69, P788, DOI 10.1016/j.phytochem.2007.08.022
   HUSSAIN RA, 1990, J ETHNOPHARMACOL, V28, P103, DOI 10.1016/0378-8741(90)90067-4
   Ishida J, 2001, J NAT PROD, V64, P958, DOI 10.1021/np0101189
   *JCM, 1977, DICT TRAD CHIN MED, P362
   Jiang JS, 2005, CHEM PHARM BULL, V53, P110, DOI 10.1248/cpb.53.110
   JOGLEKAR SN, 1982, CURR MED PRACT, V26, P108
   JOGLEKAR SN, 1984, INDIAN PRACT, V37, P847
   JUNKO I, 1990, J CHROMATOGR, V515, P503
   Kambhoja S., 2004, IRAN J PHARM RES, V3, P44
   Khan MR, 2001, FITOTERAPIA, V72, P825, DOI 10.1016/S0367-326X(01)00314-8
   Kim Youngleem Kim Youngleem, 2003, Natural Product Sciences, V9, P80
   KOHLI KR, 1993, INDIAN J INT MED, V3, P199
   Kumar GS, 2007, ASIAN J CHEM, V19, P3537
   Kumar GS, 2006, ASIAN J CHEM, V18, P2851
   Kumar G.S., 2007, Pharmacologyonline, V2, P34
   Lands W.E. M., 1985, ADV DRUGS RES, V14, P147
   Li B, 2006, J CHROMATOGR A, V1101, P53, DOI 10.1016/j.chroma.2005.09.058
   Li B, 2005, RAPID COMMUN MASS SP, V19, P381, DOI 10.1002/rcm.1803
   Li XH, 2003, J ASIAN NAT PROD RES, V5, P49, DOI 10.1080/1028602031000080469
   Lin Lie-Chwen, 1996, Chinese Pharmaceutical Journal, V48, P441
   Ling TJ, 2004, CHINESE CHEM LETT, V15, P1182
   Mahendran M., 1979, J NATL SCI COUNC SRI, V7, P1
   Masum Shahriar Masum Shahriar, 2000, Hamdard Medicus, V43, P8
   MIURA H, 1985, Shoyakugaku Zasshi, V39, P312
   MOBLEY HLT, 1995, MICROBIOL REV, V59, P451, DOI 10.1128/MMBR.59.3.451-480.1995
   MOBLEY HLT, 1989, MICROBIOL REV, V53, P85, DOI 10.1128/MMBR.53.1.85-108.1989
   Na M, 2006, PLANTA MED, V72, P261, DOI 10.1055/s-2005-873194
   Nie D, 2002, CELL MOL LIFE SCI, V59, P799, DOI 10.1007/s00018-002-8468-9
   PATHAK NKR, 1986, J RES AYURVEDA SIDDH, V7, P146
   Rashid MA, 2008, PHYTOCHEM LETT, V1, P54, DOI 10.1016/j.phytol.2008.02.001
   SHAHRIAR M, 1999, HAMDARD MED, V42, P62
   SINGH KP, 1982, NAGARJUN, V25, P130
   SINGH V, 2003, 2 WORLD C BIOT DEV H, P147
   SRIVASTAVA DN, 1993, INDIAN J INDIGEN MED, V10, P23
   Steinhilber D, 1999, CURR MED CHEM, V6, P71
   TANAKA T, 1980, PLANTA MED, P81
   TANAKA T, 1982, CHEM PHARM BULL, V30, P2421
   Tang Mei-jun, 2004, Zhongguo Zhong Yao Za Zhi, V29, P390
   Tang MJ, 2004, J NAT PROD, V67, P1969, DOI 10.1021/np040013g
   TIWARI RD, 1976, PHYTOCHEMISTRY, V15, P833, DOI 10.1016/S0031-9422(00)94471-6
   TSCHESCHE R, 1980, PHYTOCHEMISTRY, V19, P1825, DOI 10.1016/S0031-9422(00)83821-2
   TSCHESCHE R, 1964, TETRAHEDRON, V20, P1435, DOI 10.1016/S0040-4020(01)99137-9
   Vadivu R, 2008, BANGL J PHARMACOL, V3, P121, DOI 10.3329/bjp.v3i2.956
   Venugopal S, 1998, ANTISEPTIC, V95, P329
   Waffo-Téguo P, 2004, PHYTOCHEMISTRY, V65, P741, DOI 10.1016/j.phytochem.2004.01.012
   Watt G., 1972, DICT EC PRODUCTS IND, P398
   1992, COMPENDIUM CHINESE T, V2, P798
NR 71
TC 19
Z9 23
U1 1
U2 24
PU TAYLOR & FRANCIS LTD
PI ABINGDON
PA 2-4 PARK SQUARE, MILTON PARK, ABINGDON OR14 4RN, OXON, ENGLAND
SN 1028-6020
EI 1477-2213
J9 J ASIAN NAT PROD RES
JI J. Asian Nat. Prod. Res.
PY 2010
VL 12
IS 12
BP 1069
EP 1080
AR PII 930376677
DI 10.1080/10286020.2010.532789
PG 12
WC Plant Sciences; Chemistry, Applied; Chemistry, Medicinal; Pharmacology &
   Pharmacy
WE Science Citation Index Expanded (SCI-EXPANDED)
SC Plant Sciences; Chemistry; Pharmacology & Pharmacy
GA 688YA
UT WOS:000284891600009
PM 21128148
DA 2025-02-04
ER

PT J
AU Damelang, T
   Rogerson, SJ
   Kent, SJ
   Chung, AW
AF Damelang, Timon
   Rogerson, Stephen J.
   Kent, Stephen J.
   Chung, Amy W.
TI Role of IgG3 in Infectious Diseases
SO TRENDS IN IMMUNOLOGY
LA English
DT Review
ID FC-GAMMA RECEPTORS; HIV-SPECIFIC ANTIBODIES; IMMUNOGLOBULIN-G;
   STRUCTURAL-CHARACTERIZATION; MYCOBACTERIAL ANTIGENS; ACTIVATE
   COMPLEMENT; SUBCLASS ANTIBODIES; FALCIPARUM-MALARIA; O-GLYCOSYLATION;
   ISOTYPE SWITCH
AB IgG3 comprises only a minor fraction of IgG and has remained relatively understudied until recent years. Key physiochemical characteristics of IgG3 include an elongated hinge region, greater molecular flexibility, extensive polymorphisms, and additional glycosylation sites not present on other IgG subclasses. These characteristics make IgG3 a uniquely potent immunoglobulin, with the potential for triggering effector functions including complement activation, antibody (Ab)-mediated phagocytosis, or Ab-mediated cellular cytotoxicity (ADCC). Recent studies underscore the importance of IgG3 effector functions against a range of pathogens and have provided approaches to overcome IgG3-associated limitations, such as allotype-dependent short Ab half-life, and excessive proinflammatory activation. Understanding the molecular and functional properties of IgG3 may facilitate the development of improved Ab-based immunotherapies and vaccines against infectious diseases.
C1 [Damelang, Timon; Kent, Stephen J.; Chung, Amy W.] Univ Melbourne, Peter Doherty Inst Infect & Immun, Dept Microbiol & Immunol, Melbourne, Vic, Australia.
   [Rogerson, Stephen J.] Univ Melbourne, Peter Doherty Inst Infect & Immun, Dept Med, Melbourne, Vic, Australia.
C3 University of Melbourne; Peter Doherty Institute; University of
   Melbourne; Peter Doherty Institute
RP Chung, AW (corresponding author), Univ Melbourne, Peter Doherty Inst Infect & Immun, Dept Microbiol & Immunol, Melbourne, Vic, Australia.
EM awchung@unimelb.edu.au
RI Kent, Stephen/AAL-5101-2020
OI Damelang, Timon/0000-0002-6150-4435; Chung, Amy/0000-0003-0020-9704;
   Kent, Stephen/0000-0002-8539-4891
FU University of Melbourne; National Health and Medical Research Council of
   Australia (NHMRC); Australian Centre for Research Excellence in Malaria
   Elimination (ACREME); American Foundation for AIDS Research (amfAR)
   Mathilde Krim Fellowship
FX We thank Milla McClean and Ester Lopez for their assistance revising
   this manuscript. This work was supported by funding from the University
   of Melbourne (T.D.), National Health and Medical Research Council of
   Australia (NHMRC) (S.J.R., S.J. K., A.W.C.), by the Australian Centre
   for Research Excellence in Malaria Elimination (ACREME) (S.J.R.) and the
   American Foundation for AIDS Research (amfAR) Mathilde Krim Fellowship
   (A.W.C.).
CR Aase A, 1998, SCAND J IMMUNOL, V47, P388
   Ackerman ME, 2016, PLOS PATHOG, V12, DOI 10.1371/journal.ppat.1005315
   Ackerman ME, 2013, J CLIN INVEST, V123, P2183, DOI 10.1172/JCI65708
   Aguilar R, 2018, SCI REP-UK, V8, DOI 10.1038/s41598-018-28325-w
   Arnold JN, 2006, IMMUNOL LETT, V106, P103, DOI 10.1016/j.imlet.2006.05.007
   Ayala-Nunez NV, 2016, SCI REP-UK, V6, DOI 10.1038/srep28768
   Bartelds GM, 2010, ARTHRITIS RES THER, V12, DOI 10.1186/ar3208
   Boyle MJ, 2015, IMMUNITY, V42, P580, DOI 10.1016/j.immuni.2015.02.012
   BRIERE F, 1994, J EXP MED, V179, P757, DOI 10.1084/jem.179.2.757
   Bruhns P, 2012, BLOOD, V119, P5640, DOI 10.1182/blood-2012-01-380121
   Bruhns P, 2009, BLOOD, V113, P3716, DOI 10.1182/blood-2008-09-179754
   Cai Y, 2014, PLOS ONE, V9, DOI 10.1371/journal.pone.0092340
   Carrasco B, 2001, BIOPHYS CHEM, V93, P181, DOI 10.1016/S0301-4622(01)00220-4
   Chan YN, 2016, J IMMUNOL, V197, P2936, DOI 10.4049/jimmunol.1502252
   Chung AW, 2015, CELL, V163, P988, DOI 10.1016/j.cell.2015.10.027
   Chung AW, 2014, AIDS, V28, P2523, DOI 10.1097/QAD.0000000000000444
   Chung AW, 2014, SCI TRANSL MED, V6, DOI 10.1126/scitranslmed.3007736
   Chung AW, 2011, JAIDS-J ACQ IMM DEF, V58, P127, DOI 10.1097/QAI.0b013e31822c62b9
   Cooper PJ, 1999, INFECT IMMUN, V67, P5951, DOI 10.1128/IAI.67.11.5951-5957.1999
   de Araujo LS, 2018, TUBERCULOSIS, V108, P70, DOI 10.1016/j.tube.2017.10.010
   Dechavanne C, 2017, PLOS MED, V14, DOI 10.1371/journal.pmed.1002403
   Desoubeaux G, 2013, MABS-AUSTIN, V5, P626, DOI 10.4161/mabs.25300
   Dugast AS, 2014, EUR J IMMUNOL, V44, P2925, DOI 10.1002/eji.201344305
   Einarsdottir H, 2014, TRANSFUSION, V54, P665, DOI 10.1111/trf.12334
   Fernandez-Becerra C, 2010, MALARIA J, V9, DOI 10.1186/1475-2875-9-29
   Ferrante A. L., 1990, PEDIAT INFECT DIS J, V9
   Firan M, 2001, INT IMMUNOL, V13, P993, DOI 10.1093/intimm/13.8.993
   FUJIEDA S, 1995, J IMMUNOL, V155, P2318
   García G, 2006, J CLIN VIROL, V37, P53, DOI 10.1016/j.jcv.2006.04.010
   Gardinassi LG, 2014, MBIO, V5, DOI 10.1128/mBio.01844-14
   Giha HA, 2009, MALARIA J, V8, DOI 10.1186/1475-2875-8-306
   Giuntini S, 2016, CLIN VACCINE IMMUNOL, V23, P698, DOI 10.1128/CVI.00193-16
   Goh YS, 2011, IMMUNOLOGY, V133, P74, DOI 10.1111/j.1365-2567.2011.03411.x
   Horns F, 2016, ELIFE, V5, DOI [10.7554/eLife.16578, 10.7554/eLife.23066]
   Huang YX, 2016, CELL, V165, P1621, DOI 10.1016/j.cell.2016.05.024
   Hussain R, 2000, CLIN EXP IMMUNOL, V119, P449
   Iriemenam NC, 2013, PLOS ONE, V8, DOI 10.1371/journal.pone.0053948
   Joos C, 2010, PLOS ONE, V5, DOI 10.1371/journal.pone.0009871
   Julenius K, 2005, GLYCOBIOLOGY, V15, P153, DOI 10.1093/glycob/cwh151
   Kam YW, 2012, J INFECT DIS, V205, P1147, DOI 10.1093/infdis/jis033
   Kana IH, 2018, J INFECT DIS, V218, P956, DOI 10.1093/infdis/jiy258
   Kana IH, 2017, J INFECT DIS, V215, P623, DOI 10.1093/infdis/jiw617
   Kaneko Y, 2006, SCIENCE, V313, P670, DOI 10.1126/science.1129594
   Kaplon H. K., 2018, ANTIBODIES WATCH 201
   Kapur R, 2014, IMMUNOL LETT, V160, P139, DOI 10.1016/j.imlet.2014.01.015
   Kardava L, 2018, NAT IMMUNOL, V19, P1001, DOI 10.1038/s41590-018-0180-5
   Kitaura K, 2017, FRONT IMMUNOL, V8, DOI 10.3389/fimmu.2017.00389
   Kurtovic L, 2018, BMC MED, V16, DOI 10.1186/s12916-018-1054-2
   Kuzmina NA, 2018, CELL REP, V24, P1802, DOI 10.1016/j.celrep.2018.07.035
   Lakbub JC, 2016, ANAL METHODS-UK, V8, P6046, DOI [10.1039/C6AY01248E, 10.1039/c6ay01248e]
   Larsen MD, 2017, MOL IMMUNOL, V89, P159, DOI 10.1016/j.molimm.2017.06.123
   Lazar GA, 2006, P NATL ACAD SCI USA, V103, P4005, DOI 10.1073/pnas.0508123103
   Lee CH, 2017, NAT IMMUNOL, V18, P889, DOI 10.1038/ni.3770
   Lefranc G., 2001, IMMUNOGLOBULIN FACTS
   Lefranc Marie-Paule, 2012, Methods Mol Biol, V882, P635, DOI 10.1007/978-1-61779-842-9_34
   Lefranc MP, 2009, NUCLEIC ACIDS RES, V37, pD1006, DOI 10.1093/nar/gkn838
   Lefranc MP, 2005, DEV COMP IMMUNOL, V29, P185, DOI 10.1016/j.dci.2004.07.003
   Lewis S, 2018, C RETROVIRUSES OPPOR
   Lima JC, 2011, VACCINE, V29, P1801, DOI 10.1016/j.vaccine.2010.12.099
   Lin CW, 2015, P NATL ACAD SCI USA, V112, P10611, DOI 10.1073/pnas.1513456112
   Lu LL, 2016, CELL, V167, P433, DOI 10.1016/j.cell.2016.08.072
   Lu YL, 2007, BIOPHYS J, V93, P3733, DOI 10.1529/biophysj.107.108993
   Magdelaine-Beuzelin C, 2009, PHARMACOGENET GENOM, V19, P383, DOI 10.1097/FPC.0b013e32832a06bf
   Mahan AE, 2016, PLOS PATHOG, V12, DOI 10.1371/journal.ppat.1005456
   Mahlangu J, 2018, NEW ENGL J MED, V379, P811, DOI 10.1056/NEJMoa1803550
   MALHOTRA R, 1995, NAT MED, V1, P237, DOI 10.1038/nm0395-237
   Malisan F, 1996, J EXP MED, V183, P937, DOI 10.1084/jem.183.3.937
   Mathiesen L, 2013, BLOOD, V122, P1174, DOI 10.1182/blood-2012-12-473843
   Mazumdar S, 2009, MABS-AUSTIN, V1, P531, DOI 10.4161/mabs.1.6.10195
   McLean MR, 2017, J IMMUNOL, V199, P816, DOI 10.4049/jimmunol.1602161
   Migot-Nabias F, 2008, J INFECT DIS, V198, P1892, DOI 10.1086/593210
   Mimura Y, 2000, MOL IMMUNOL, V37, P697, DOI 10.1016/S0161-5890(00)00105-X
   Moore GL, 2010, MABS-AUSTIN, V2, P181, DOI 10.4161/mabs.2.2.11158
   Murphy AJ, 2014, P NATL ACAD SCI USA, V111, P5153, DOI 10.1073/pnas.1324022111
   Natsume A, 2008, CANCER RES, V68, P3863, DOI 10.1158/0008-5472.CAN-07-6297
   Nimmerjahn F, 2005, IMMUNITY, V23, P41, DOI 10.1016/j.immuni.2005.05.010
   Niwa R, 2005, J IMMUNOL METHODS, V306, P151, DOI 10.1016/j.jim.2005.08.009
   Nouri-Aria KT, 2004, J IMMUNOL, V172, P3252, DOI 10.4049/jimmunol.172.5.3252
   Osier FHA, 2014, BMC MED, V12, DOI 10.1186/1741-7015-12-108
   Pandey JP, 2007, PARASITE IMMUNOL, V29, P267, DOI 10.1111/j.1365-3024.2007.00938.x
   Pène J, 2004, J IMMUNOL, V172, P5154, DOI 10.4049/jimmunol.172.9.5154
   Plomp R, 2015, MOL CELL PROTEOMICS, V14, P1373, DOI 10.1074/mcp.M114.047381
   Posadas-Mondragón A, 2017, MICROBIOL IMMUNOL, V61, P433, DOI 10.1111/1348-0421.12536
   PUMPHREY RSH, 1986, IMMUNOL TODAY, V7, P206, DOI 10.1016/0167-5699(86)90106-4
   Recke A, 2018, FRONT IMMUNOL, V9, DOI 10.3389/fimmu.2018.01788
   Richards JS, 2010, CLIN INFECT DIS, V51, pE50, DOI 10.1086/656413
   Richardson S., 2018, IGG3 HINGE LENGTH EN
   Richardson SI, 2018, PLOS PATHOG, V14, DOI 10.1371/journal.ppat.1006987
   Rispens T, 2014, J BIOL CHEM, V289, P6098, DOI 10.1074/jbc.M113.541813
   Robb ML, 2012, LANCET INFECT DIS, V12, P531, DOI 10.1016/S1473-3099(12)70088-9
   Rodrigo WWSI, 2009, VIROLOGY, V394, P175, DOI 10.1016/j.virol.2009.09.024
   Roussilhon C, 2007, PLOS MED, V4, P1791, DOI 10.1371/journal.pmed.0040320
   Roux KH, 1997, J IMMUNOL, V159, P3372
   Sadanand S, 2018, AIDS, V32, P443, DOI 10.1097/QAD.0000000000001716
   Scharf O, 2001, J VIROL, V75, P6558, DOI 10.1128/JVI.75.14.6558-6565.2001
   Schauer U, 2003, CLIN DIAGN LAB IMMUN, V10, P202, DOI 10.1128/CDLI.10.2.202-207.2003
   Shah IS, 2017, MOL IMMUNOL, V92, P28, DOI 10.1016/j.molimm.2017.10.001
   Smith P, 2012, P NATL ACAD SCI USA, V109, P6181, DOI 10.1073/pnas.1203954109
   Sousa AO, 1998, CLIN EXP IMMUNOL, V111, P48
   Stanisic DI, 2009, INFECT IMMUN, V77, P1165, DOI 10.1128/IAI.01129-08
   Stapleton NM, 2011, NAT COMMUN, V2, DOI 10.1038/ncomms1608
   Stubbs J, 2011, INFECT IMMUN, V79, P1143, DOI 10.1128/IAI.01034-10
   Syenina A, 2015, ELIFE, V4, DOI 10.7554/eLife.05291
   Synagis (palivizumab), 2014, FULL PRESCR INF
   Tay MZ, 2016, PLOS PATHOG, V12, DOI 10.1371/journal.ppat.1005817
   Ternant D, 2016, J IMMUNOL, V196, P607, DOI 10.4049/jimmunol.1501780
   Thommesen JE, 2000, MOL IMMUNOL, V37, P995, DOI 10.1016/S0161-5890(01)00010-4
   Trist HM, 2014, J IMMUNOL, V192, P792, DOI 10.4049/jimmunol.1301554
   van de Bovenkamp FS, 2018, FRONT IMMUNOL, V9, DOI 10.3389/fimmu.2018.00740
   van de Bovenkamp FS, 2018, P NATL ACAD SCI USA, V115, P1901, DOI 10.1073/pnas.1711720115
   VANLOGHEM E, 1982, SCAND J IMMUNOL, V15, P275
   Vidarsson G, 2001, J IMMUNOL, V166, P6250, DOI 10.4049/jimmunol.166.10.6250
   Vidarsson G, 2014, FRONT IMMUNOL, V5, DOI 10.3389/fimmu.2014.00520
   Wang TT, 2017, SCIENCE, V355, P395, DOI 10.1126/science.aai8128
   Weaver R, 2016, SCI REP-UK, V6, DOI 10.1038/srep33094
   Webster CI, 2016, MABS-AUSTIN, V8, P253, DOI 10.1080/19420862.2015.1128605
   Yates NL, 2014, SCI TRANSL MED, V6, DOI 10.1126/scitranslmed.3007730
   Yates NL, 2011, AIDS, V25, P2089, DOI 10.1097/QAD.0b013e32834b348e
   Yilmaz B, 2014, CELL, V159, P1277, DOI 10.1016/j.cell.2014.10.053
NR 119
TC 130
Z9 139
U1 0
U2 22
PU ELSEVIER SCI LTD
PI OXFORD
PA THE BOULEVARD, LANGFORD LANE, KIDLINGTON, OXFORD OX5 1GB, OXON, ENGLAND
SN 1471-4906
EI 1471-4981
J9 TRENDS IMMUNOL
JI Trends Immunol.
PD MAR
PY 2019
VL 40
IS 3
BP 197
EP 211
DI 10.1016/j.it.2019.01.005
PG 15
WC Immunology
WE Science Citation Index Expanded (SCI-EXPANDED)
SC Immunology
GA HN0VJ
UT WOS:000459906200006
PM 30745265
DA 2025-02-04
ER

PT J
AU de Glanville, WA
   Thomas, LF
   Cook, EAJ
   Bronsvoort, BMD
   Wamae, NC
   Kariuki, S
   Fèvre, EM
AF de Glanville, W. A.
   Thomas, L. F.
   Cook, E. A. J.
   Bronsvoort, B. M. de C.
   Wamae, N. C.
   Kariuki, S.
   Fevre, E. M.
TI Household socio-economic position and individual infectious disease risk
   in rural Kenya
SO SCIENTIFIC REPORTS
LA English
DT Article
ID MULTILEVEL LOGISTIC-REGRESSION; SOCIAL DETERMINANTS; HOOKWORM INFECTION;
   TUBERCULOSIS; WEALTH; MALARIA; HIV; EPIDEMIOLOGY; ASSOCIATIONS;
   SANITATION
AB The importance of household socio-economic position (SEP) in shaping individual infectious disease risk is increasingly recognised, particularly in low income settings. However, few studies have measured the extent to which this association is consistent for the range of pathogens that are typically endemic among the rural poor in the tropics. This cross-sectional study assessed the relationship between SEP and human infection within a single community in western Kenya using a set of pathogens with diverse transmission routes. The relationships between household SEP and individual infection with Plasmodium falciparum, hookworm (Ancylostoma duodenale and/or Necator americanus), Entamoeba histolytica/dispar, Mycobacterium tuberculosis, and HIV, and co-infections between hookworm, P. falciparum and E. histolytica/dispar, were assessed using multivariable logistic and multinomial regression. Individuals in households with the lowest SEP were at greatest risk of infection with P. falciparum, hookworm and E. histolytica/dispar, as well as co-infection with each pathogen. Infection with M. tuberculosis, by contrast, was most likely in individuals living in households with the highest SEP. There was no evidence of a relationship between individual HIV infection and household SEP. We demonstrate the existence of a household socio-economic gradient within a rural farming community in Kenya which impacts upon individual infectious disease risk. Structural adjustments that seek to reduce poverty, and therefore the socio-economic inequalities that exist in this community, would be expected to substantially reduce overall infectious disease burden. However, policy makers and researchers should be aware that heterogeneous relationships can exist between household SEP and infection risk for different pathogens in low income settings.
C1 [de Glanville, W. A.; Thomas, L. F.; Cook, E. A. J.] Univ Edinburgh, Inst Immunol & Infect Res, Sch Biol Sci, Ctr Immun Infect & Evolut,Ashworth Labs, West Mains Rd, Edinburgh EH9 3JT, Midlothian, Scotland.
   [de Glanville, W. A.; Thomas, L. F.; Cook, E. A. J.; Fevre, E. M.] Int Livestock Res Inst, Old Naivasha Rd,POB 30709, Nairobi 00100, Kenya.
   [Bronsvoort, B. M. de C.] Univ Edinburgh, Royal Dick Sch Vet Studies, Roslin EH25 9RG, Midlothian, Scotland.
   [Bronsvoort, B. M. de C.] Univ Edinburgh, Roslin Inst, Royal Dick Sch Vet Studies, Roslin EH25 9RG, Midlothian, Scotland.
   [Wamae, N. C.] US Int Univ Africa, Sch Pharm & Hlth Sci, POB 14634-01000, Nairobi, Kenya.
   [Kariuki, S.] Kenya Govt Med Res Ctr, Ctr Microbiol Res, POB 19464-00200, Nairobi, Kenya.
   [Fevre, E. M.] Univ Liverpool, Inst Infect & Global Hlth, Leahurst Campus, Neston CH64 7TE, England.
   [de Glanville, W. A.] Univ Glasgow, Inst Biodivers Anim Hlth & Comparat Med, Glasgow G12 8QQ, Lanark, Scotland.
C3 University of Edinburgh; CGIAR; International Livestock Research
   Institute (ILRI); University of Edinburgh; University of Edinburgh; UK
   Research & Innovation (UKRI); Biotechnology and Biological Sciences
   Research Council (BBSRC); Roslin Institute; United States International
   University Africa; Kenya Medical Research Institute; University of
   Liverpool; University of Glasgow
RP de Glanville, WA (corresponding author), Univ Edinburgh, Inst Immunol & Infect Res, Sch Biol Sci, Ctr Immun Infect & Evolut,Ashworth Labs, West Mains Rd, Edinburgh EH9 3JT, Midlothian, Scotland.; de Glanville, WA; Fèvre, EM (corresponding author), Int Livestock Res Inst, Old Naivasha Rd,POB 30709, Nairobi 00100, Kenya.; Fèvre, EM (corresponding author), Univ Liverpool, Inst Infect & Global Hlth, Leahurst Campus, Neston CH64 7TE, England.; de Glanville, WA (corresponding author), Univ Glasgow, Inst Biodivers Anim Hlth & Comparat Med, Glasgow G12 8QQ, Lanark, Scotland.
EM Will.deGlanville@glasgow.ac.uk
RI Thomas, Lian/H-2818-2019; Kariuki, Simon/AFT-6596-2022; Cook,
   Elizabeth/L-1479-2019; Wamae, Njeri/AHB-6142-2022
OI Cook, Elizabeth/0000-0001-6081-8363; Fevre, Eric/0000-0001-8931-4986;
   Thomas, Lian/0000-0001-8447-1210; Kariuki, Samuel/0000-0003-3209-9503
FU BBSRC DTG awards; MRC DTG award; Wellcome Trust [085308]; CGIAR Research
   Program on Agriculture for Nutrition and Health (A4NH); BBSRC
   [BB/L019019/1] Funding Source: UKRI
FX WAdeG and LFT were supported by BBSRC DTG awards, and EAJC by an MRC DTG
   award. EMF and the project described were supported by the Wellcome
   Trust (085308). This work received support from the CGIAR Research
   Program on Agriculture for Nutrition and Health (A4NH), led by the
   International Food Policy Research Institute (IFPRI). We also
   acknowledge the CGIAR Fund Donors
   (http://www.cgiar.org/about-us/our-funders/). We are grateful for the
   hard work and good humour of field and laboratory teams in Busia and
   Nairobi, in particular James Akoko, Omoto Lazarus, Jenipher Ambaka,
   Fredrick Opinya, Lorren Alumasa, Daniel Cheruiyot, Alice Kiyong'a, Velma
   Kivali, George Omondi, Gideon Mwali, John Mwaniki, Hannah Kariuki,
   Lilian Achola and Maseno Cleophas.
CR Abdi H, 2013, WIRES COMPUT STAT, V5, P149, DOI 10.1002/wics.1246
   ALLEN AVH, 1970, J CLIN PATHOL, V23, P545, DOI 10.1136/jcp.23.6.545
   [Anonymous], 2000, Social Epidemiology
   Asaolu SO, 2003, ACTA TROP, V86, P283, DOI 10.1016/S0001-706X(03)00060-3
   Austin PC, 2017, STAT MED, V36, P3257, DOI 10.1002/sim.7336
   Ayikukwei R, 2008, CULT HEALTH SEX, V10, P587, DOI 10.1080/13691050802012601
   BEGG CB, 1984, BIOMETRIKA, V71, P11, DOI 10.2307/2336391
   Bhatkal T., 2015, Leave no One Behind: The Real Bottom Billion
   Boccia D, 2009, AM J TROP MED HYG, V80, P1004, DOI 10.4269/ajtmh.2009.80.1004
   Brooker S, 2004, ADV PARASIT, V58, P197, DOI 10.1016/S0065-308X(04)58004-1
   Cairncross S, 1996, TROP MED INT HEALTH, V1, P27, DOI 10.1046/j.1365-3156.1996.d01-9.x
   Cairncross S, 2010, INT J EPIDEMIOL, V39, P193, DOI 10.1093/ije/dyq035
   Carter DJ, 2018, LANCET GLOB HEALTH, V6, pE514, DOI 10.1016/S2214-109X(18)30195-5
   Chongsuvivatwong V, 1996, T ROY SOC TROP MED H, V90, P630, DOI 10.1016/S0035-9203(96)90412-5
   Chukwuocha UM, 2014, J COMMUN HEALTH, V39, P1171, DOI 10.1007/s10900-014-9872-4
   Degefa T, 2017, MALARIA J, V16, DOI 10.1186/s12936-017-2098-z
   Elias D, 2007, EXPERT REV ANTI-INFE, V5, P475, DOI 10.1586/14787210.5.3.475
   Farmer Paul E, 2006, PLoS Med, V3, pe449, DOI 10.1371/journal.pmed.0030449
   FEACHEM RG, 1983, T ROY SOC TROP MED H, V77, P515, DOI 10.1016/0035-9203(83)90128-1
   Fèvre EM, 2017, BMC INFECT DIS, V17, DOI 10.1186/s12879-017-2559-6
   Filmer D, 2001, DEMOGRAPHY, V38, P115, DOI 10.2307/3088292
   Filmer D, 2005, HEALTH POLICY PLANN, V20, P337, DOI 10.1093/heapol/czi043
   Fox AM, 2010, PUBLIC HEALTH REP, V125, P16, DOI 10.1177/00333549101250S405
   Glynn JR, 2000, T ROY SOC TROP MED H, V94, P500, DOI 10.1016/S0035-9203(00)90065-8
   Hajizadeh M, 2014, INT J EQUITY HEALTH, V13, DOI 10.1186/1475-9276-13-18
   Hotez PJ, 2006, PLOS MED, V3, P576, DOI 10.1371/journal.pmed.0030102
   Howe LD, 2008, EMERG THEMES EPIDEMI, V5, DOI 10.1186/1742-7622-5-3
   Karp CL, 2007, CLIN INFECT DIS, V45, P1214, DOI 10.1086/522180
   Katz N, 1972, Rev Inst Med Trop Sao Paulo, V14, P397
   Le S, 2008, J STAT SOFTW, V25, P1, DOI 10.18637/jss.v025.i01
   Lönnroth K, 2010, INT J EPIDEMIOL, V39, P149, DOI 10.1093/ije/dyp308
   Marmot M, 2005, LANCET, V365, P1099, DOI [10.1016/S0140-6736(05)74234-3, 10.1016/S0140-6736(12)61228-8]
   Merlo J, 2006, J EPIDEMIOL COMMUN H, V60, P290, DOI 10.1136/jech.2004.029454
   Njau JD, 2006, TROP MED INT HEALTH, V11, P299, DOI 10.1111/j.1365-3156.2006.01569.x
   Noble MD, 2016, RURAL SOCIOL, V81, P99, DOI 10.1111/ruso.12087
   Nundy S, 2011, AM J TROP MED HYG, V84, P38, DOI 10.4269/ajtmh.2011.10-0442
   Odone A, 2013, PLOS ONE, V8, DOI 10.1371/journal.pone.0077740
   Oxlade O, 2012, PLOS ONE, V7, DOI 10.1371/journal.pone.0047533
   Pearce N, 2011, INT J EPIDEMIOL, V40, P503, DOI 10.1093/ije/dyq257
   Petney TN, 1998, INT J PARASITOL, V28, P377, DOI 10.1016/S0020-7519(97)00189-6
   Duc PP, 2011, PARASITE VECTOR, V4, DOI 10.1186/1756-3305-4-102
   Pullan R, 2008, PARASITOLOGY, V135, P783, DOI 10.1017/S0031182008000346
   Pullan RL, 2008, PLOS NEGLECT TROP D, V2, DOI 10.1371/journal.pntd.0000352
   Righetti AA, 2012, PLOS NEGLECT TROP D, V6, DOI 10.1371/journal.pntd.0001889
   Scharlemann JPW, 2008, PLOS ONE, V3, DOI 10.1371/journal.pone.0001408
   Schellenberg JA, 2003, LANCET, V361, P561, DOI 10.1016/S0140-6736(03)12515-9
   Schellenberg JRA, 2008, BMC PUBLIC HEALTH, V8, DOI 10.1186/1471-2458-8-194
   Schmidlin T, 2013, PLOS ONE, V8, DOI 10.1371/journal.pone.0065722
   Singer M, 2017, LANCET, V389, P941, DOI 10.1016/S0140-6736(17)30003-X
   Somi MF, 2007, AM J TROP MED HYG, V77, P1020, DOI 10.4269/ajtmh.2007.77.1020
   Thomas TA, 2010, PEDIATRICS, V126, pE1522, DOI 10.1542/peds.2010-0885
   Tshikuka JG, 1996, ANN TROP MED PARASIT, V90, P277, DOI 10.1080/00034983.1996.11813053
   Victora CG, 1997, INT J EPIDEMIOL, V26, P224, DOI 10.1093/ije/26.1.224
NR 53
TC 15
Z9 15
U1 1
U2 2
PU NATURE PORTFOLIO
PI BERLIN
PA HEIDELBERGER PLATZ 3, BERLIN, 14197, GERMANY
SN 2045-2322
J9 SCI REP-UK
JI Sci Rep
PD FEB 27
PY 2019
VL 9
AR 2972
DI 10.1038/s41598-019-39375-z
PG 9
WC Multidisciplinary Sciences
WE Science Citation Index Expanded (SCI-EXPANDED); Social Science Citation Index (SSCI)
SC Science & Technology - Other Topics
GA HM9JK
UT WOS:000459799800121
PM 30814567
OA Green Published, gold
DA 2025-02-04
ER

PT J
AU Broad, J
   Robertson, RC
   Evans, C
   Perussolo, J
   Lum, G
   Piper, JD
   Loucaides, E
   Ziruma, A
   Chasekwa, B
   Ntozini, R
   Bourke, CD
   Prendergast, AJ
AF Broad, Jonathan
   Robertson, Ruairi C.
   Evans, Ceri
   Perussolo, Jeniffer
   Lum, Gina
   Piper, Joe D.
   Loucaides, Eva
   Ziruma, Asaph
   Chasekwa, Bernard
   Ntozini, Robert
   Bourke, Claire D.
   Prendergast, Andrew J.
TI Maternal inflammatory and microbial drivers of low birthweight in low-
   and middle-income countries
SO PAEDIATRICS AND INTERNATIONAL CHILD HEALTH
LA English
DT Review
DE Low birthweight; small vulnerable newborns; infection; microbiome;
   inflammation
ID ADVERSE PREGNANCY OUTCOMES; JOINT EFP/AAP WORKSHOP; PRETERM BIRTH;
   CONSENSUS REPORT; HIV-INFECTION; SULFADOXINE-PYRIMETHAMINE;
   ANTIRETROVIRAL THERAPY; BACTERIAL VAGINOSIS; VAGINAL MICROBIOME; GROWTH
   RESTRICTION
AB BackgroundLow birthweight (LBW) is when an infant is born too soon or too small, and it affects one in seven infants in low- and middle-income countries. LBW has a significant impact on short-term morbidity and mortality, and it impairs long-term health and human capital. Antenatal microbial and inflammatory exposure may contribute to LBW.MethodsOvid-Medline, Embase and Cochrane databases were searched for English-language articles evaluating inflammatory, microbial or infective causes of LBW, small-for-gestational age, intra-uterine growth restriction or prematurity. Inclusion criteria were human studies including published data; conference abstracts and grey literature were excluded. A narrative synthesis of the literature was conducted.ResultsLocal infections may drive the underlying causes of LBW: for example, vaginitis and placental infection are associated with a greater risk of prematurity. Distal infection and inflammatory pathways are also associated with LBW, with an association between periodontitis and preterm delivery and environmental enteric dysfunction and reduced intra-uterine growth. Systemic maternal infections such as malaria and HIV are associated with LBW, even when infants are exposed to HIV but not infected. This latter association may be driven by chronic inflammation, co-infections and socio-economic confounders. Antimicrobial prophylaxis against other bacteria in pregnancy has shown minimal impact in most trials, though positive effects on birthweight have been found in some settings with a high infectious disease burden.ConclusionMaternal inflammatory and infective processes underlie LBW, and provide treatable pathways for interventions. However, an improved understanding of the mechanisms and pathways underlying LBW is needed, given the impact of LBW on life-course.
C1 [Broad, Jonathan; Robertson, Ruairi C.; Evans, Ceri; Perussolo, Jeniffer; Piper, Joe D.; Chasekwa, Bernard; Ntozini, Robert; Bourke, Claire D.; Prendergast, Andrew J.] Zvitambo Inst Maternal & Child Hlth Res, Maternal & Child Hlth Res Dept, Harare, Zimbabwe.
   [Broad, Jonathan; Robertson, Ruairi C.; Evans, Ceri; Perussolo, Jeniffer; Piper, Joe D.; Ziruma, Asaph; Chasekwa, Bernard; Ntozini, Robert; Bourke, Claire D.; Prendergast, Andrew J.] Queen Mary Univ London, Blizard Inst, London, England.
   [Broad, Jonathan; Loucaides, Eva] Croydon Univ Hosp, Paediat Dept, London, England.
   [Evans, Ceri] Inst Infect, Vet & Ecol Sci, Liverpool, England.
   [Lum, Gina] Barts & London Queen Marys Sch Med & Dent, Ctr Genom & Child Hlth, London, England.
C3 University of London; Queen Mary University London; Croydon University
   Hospital; University of London; Queen Mary University London
RP Broad, J (corresponding author), Zvitambo Inst Maternal & Child Hlth Res, Maternal & Child Hlth Res Dept, Harare, Zimbabwe.; Broad, J (corresponding author), Queen Mary Univ London, Blizard Inst, London, England.; Broad, J (corresponding author), Croydon Univ Hosp, Paediat Dept, London, England.
EM jonathanb.broad@gmail.com
RI Ntozini, Robert/AAD-8403-2020; PERUSSOLO, JENIFFER/AGI-8568-2022;
   Loucaides, Eva/LBH-8727-2024
OI Bourke, Claire/0000-0002-7244-0895; Loucaides, Eva/0000-0001-8717-1045;
   Piper, Joseph/0000-0003-3408-7792; Broad, Jonathan/0000-0003-4710-2904;
   Perussolo, Jeniffer/0000-0002-9371-2503
FX We are grateful to the wide range of academics and scientists at the
   Zvitambo Institute whose work contributed to the wider research
   environment in this institution, including but not limited to Margaret
   Govha, Jean Humphrey, Lisa Langhaug, Kuda Mutasa, Sandra Rukobo,
   Virginia Sauramba and Jonathan Sturgeon.
CR Abioye AI, 2019, PEDIATR RES, V86, P396, DOI 10.1038/s41390-019-0433-5
   Adegnika AA, 2006, AM J TROP MED HYG, V75, P798, DOI 10.4269/ajtmh.2006.75.798
   Ae-Ngibise KA, 2019, BMC PREGNANCY CHILDB, V19, DOI 10.1186/s12884-019-2535-9
   [Anonymous], 2018, J Periodontol, V89, P1475, DOI 10.1002/jper.10239
   Argueta LB, 2022, ISCIENCE, V25, DOI 10.1016/j.isci.2022.104223
   Ashorn P, 2018, MATERN CHILD NUTR, V14, DOI 10.1111/mcn.12585
   Ashorn P, 2015, NESTLE NUTR WORKS SE, V81, P37, DOI 10.1159/000365802
   Ategeka J, 2019, PLOS ONE, V14, DOI 10.1371/journal.pone.0215058
   Belbasis L, 2016, BMC MED, V14, DOI 10.1186/s12916-016-0692-5
   Billings M, 2018, J PERIODONTOL, V89, pS140, DOI 10.1002/JPER.17-0670
   Blencowe H, 2019, LANCET GLOB HEALTH, V7, pE849, DOI 10.1016/S2214-109X(18)30565-5
   Boel M, 2010, PLOS NEGLECT TROP D, V4, DOI 10.1371/journal.pntd.0000887
   Bogavac M, 2010, SRP ARK CELOK LEK, V138, P444, DOI 10.2298/SARH1008444B
   Bosilkovski M, 2020, BOSNIAN J BASIC MED, V20, P415, DOI 10.17305/bjbms.2019.4499
   Brien ME, 2019, CAN J PHYSIOL PHARM, V97, P206, DOI 10.1139/cjpp-2018-0363
   Broad J., 2024, FIGSHARE SEARCH STRA
   Brocklehurst P, 2013, COCHRANE DB SYST REV, DOI 10.1002/14651858.CD000262.pub4
   Bryce Emily, 2022, J Glob Health, V12, P04013, DOI 10.7189/jogh.12.04013
   Callahan BJ, 2017, P NATL ACAD SCI USA, V114, P9966, DOI 10.1073/pnas.1705899114
   Chandrasiri UP, 2016, MALARIA J, V15, DOI 10.1186/s12936-016-1597-7
   Chawanpaiboon S, 2019, LANCET GLOB HEALTH, V7, pE37, DOI 10.1016/S2214-109X(18)30451-0
   Chen XH, 2024, REPROD TOXICOL, V125, DOI 10.1016/j.reprotox.2024.108561
   Colucci F, 2019, SCIENCE, V365, P862, DOI 10.1126/science.aaw1300
   Cutland CL, 2017, VACCINE, V35, P6492, DOI 10.1016/j.vaccine.2017.01.049
   Krüger MSD, 2019, J MATERN-FETAL NEO M, V32, P3401, DOI 10.1080/14767058.2018.1464554
   Dahl C, 2017, PLOS ONE, V12, DOI 10.1371/journal.pone.0184336
   Darling AM, 2014, AM J OBSTET GYNECOL, V211, DOI 10.1016/j.ajog.2014.05.032
   Dasanayake AP, 2005, J PERIODONTOL, V76, P171, DOI 10.1902/jop.2005.76.2.171
   de Goffau MC, 2019, NATURE, V572, P329, DOI 10.1038/s41586-019-1451-5
   de Souza LV, 2022, AM J HUM BIOL, V34, DOI 10.1002/ajhb.23595
   Dennison EM, 2005, PEDIATR RES, V57, P582, DOI 10.1203/01.PDR.0000155754.67821.CA
   Desai M, 2007, LANCET INFECT DIS, V7, P93, DOI 10.1016/S1473-3099(07)70021-X
   Dettinger JC, 2019, J INT AIDS SOC, V22, DOI 10.1002/jia2.25378
   DiGiulio DB, 2015, P NATL ACAD SCI USA, V112, P11060, DOI 10.1073/pnas.1502875112
   Dirajlal-Fargo S, 2019, AIDS, V33, P845, DOI 10.1097/QAD.0000000000002128
   Doerflinger SY, 2014, J INFECT DIS, V209, P1989, DOI 10.1093/infdis/jiu004
   DONDERS G, 1993, AM J PERINAT, V10, P358, DOI 10.1055/s-2007-994761
   Donos N, 2018, PERIODONTOL 2000, V76, P7, DOI 10.1111/prd.12203
   Dow Anna, 2013, Infect Dis Obstet Gynecol, V2013, P340702, DOI 10.1155/2013/340702
   Doyle R, 2018, APPL ENVIRON MICROB, V84, DOI 10.1128/AEM.02150-17
   Doyle RM, 2017, PLOS ONE, V12, DOI 10.1371/journal.pone.0180167
   Dreyfuss ML, 2001, AM J CLIN NUTR, V74, P814
   Ediriweera DS, 2017, BMC PUBLIC HEALTH, V17, DOI 10.1186/s12889-017-4268-x
   Ekubagewargies DT, 2019, ITAL J PEDIATR, V45, DOI 10.1186/s13052-019-0608-z
   Elbaz G, 2005, INT J GYNECOL OBSTET, V90, P193, DOI 10.1016/j.ijgo.2005.06.003
   Eloundou SN, 2019, PLOS ONE, V14, DOI 10.1371/journal.pone.0214951
   Elphinstone RE, 2019, PLOS MED, V16, DOI 10.1371/journal.pmed.1002914
   Evans C, 2021, CLIN INFECT DIS, V72, P586, DOI 10.1093/cid/ciaa076
   Evans Ceri, 2016, Lancet Infect Dis, V16, pe92, DOI 10.1016/S1473-3099(16)00055-4
   Fettweis JM, 2019, NAT MED, V25, P1012, DOI 10.1038/s41591-019-0450-2
   Filteau S, 2016, FRONT IMMUNOL, V7, DOI 10.3389/fimmu.2016.00257
   Foo SS, 2021, CELL REP MED, V2, DOI 10.1016/j.xcrm.2021.100453
   Gajbhiye RK, 2021, INT J GYNECOL OBSTET, V155, P48, DOI 10.1002/ijgo.13793
   Gale CR, 2004, BRIT J PSYCHIAT, V184, P28, DOI 10.1192/bjp.184.1.28
   Gazolla CM, 2007, J PERIODONTOL, V78, P842, DOI 10.1902/jop.2007.060295
   Gharehbagbi MM, 2008, SAUDI MED J, V29, P224
   Goepfert AR, 2001, AM J OBSTET GYNECOL, V184, P483, DOI 10.1067/mob.2001.109653
   Goldenberg RL, 2007, OBSTET GYNECOL, V109, P392, DOI 10.1097/01.AOG.0000247628.68415.00
   Gough EK, 2021, EBIOMEDICINE, V68, DOI 10.1016/j.ebiom.2021.103421
   Grijalva-Eternod CS, 2013, PLOS ONE, V8, DOI 10.1371/journal.pone.0056078
   Gudnadottir U, 2022, SCI REP-UK, V12, DOI 10.1038/s41598-022-12007-9
   Gudza-Mugabe M, 2020, J INFECT DIS, V221, P1194, DOI 10.1093/infdis/jiz584
   Gülmezoglu AM, 2011, COCHRANE DB SYST REV, DOI 10.1002/14651858.CD000220.pub2
   Gupta R, 2009, REPROD BIOL ENDOCRIN, V7, DOI 10.1186/1477-7827-7-84
   Haider BA, 2009, COCHRANE DB SYST REV, DOI 10.1002/14651858.CD005547.pub2
   HALES CN, 1992, DIABETOLOGIA, V35, P595, DOI 10.1093/ije/dyt133
   Harjunmaa U, 2018, ORAL DIS, V24, P847, DOI 10.1111/odi.12817
   Harjunmaa U, 2015, TROP MED INT HEALTH, V20, P1549, DOI 10.1111/tmi.12579
   Hillier SL, 1995, NEW ENGL J MED, V333, P1737, DOI 10.1056/NEJM199512283332604
   Hofmeyr GJ, 2023, LANCET, V401, P1733, DOI 10.1016/S0140-6736(23)00355-0
   Huang YT, 2018, PEDIATR NEONATOL, V59, P147, DOI 10.1016/j.pedneo.2017.07.007
   Humberg A, 2020, SEMIN IMMUNOPATHOL, V42, P451, DOI 10.1007/s00281-020-00803-2
   Iams JD, 2008, LANCET, V371, P164, DOI 10.1016/S0140-6736(08)60108-7
   Johnson CT, 2017, FRONT PHARMACOL, V8, DOI 10.3389/fphar.2017.00097
   Juliana NCA, 2020, FRONT PUBLIC HEALTH, V8, DOI 10.3389/fpubh.2020.567885
   Kassebaum NJ, 2017, J DENT RES, V96, P380, DOI 10.1177/0022034517693566
   Katz J, 2009, J DENT RES, V88, P575, DOI 10.1177/0022034509338032
   Katz J, 2013, LANCET, V382, P417, DOI 10.1016/S0140-6736(13)60993-9
   Kayentao K, 2013, JAMA-J AM MED ASSOC, V309, P594, DOI 10.1001/jama.2012.216231
   Kayode GA, 2014, PLOS ONE, V9, DOI 10.1371/journal.pone.0109333
   Kenyon S, 2008, LANCET, V372, P1319, DOI 10.1016/S0140-6736(08)61203-9
   Kilian M, 2016, BRIT DENT J, V221, P657, DOI 10.1038/sj.bdj.2016.865
   Klement E, 2014, CLIN INFECT DIS, V58, P651, DOI 10.1093/cid/cit806
   Kojima N, 2018, J CLIN DIAGN RES, V12, pQC9, DOI 10.7860/JCDR/2018/32378.11752
   Kumar M, 2021, FRONT CELL INFECT MI, V11, DOI 10.3389/fcimb.2021.639665
   Lamont RF, 2011, AM J OBSTET GYNECOL, V205, P177, DOI 10.1016/j.ajog.2011.03.047
   Lauer JM, 2018, AM J CLIN NUTR, V108, P889, DOI 10.1093/ajcn/nqy176
   Le Hang Thi Thu, 2007, Southeast Asian Journal of Tropical Medicine and Public Health, V38, P586
   Lee ACC, 2017, BMJ-BRIT MED J, V358, DOI 10.1136/bmj.j3677
   Lien YC, 2020, FRONT PHYSIOL, V11, DOI 10.3389/fphys.2020.592689
   Liu QH, 2000, ACTA TROP, V77, P179, DOI 10.1016/S0001-706X(00)00129-7
   LOCKWOOD CJ, 1991, NEW ENGL J MED, V325, P669, DOI 10.1056/NEJM199109053251001
   López M, 2016, J INFECT DIS, V213, P343, DOI 10.1093/infdis/jiv416
   McDonald CR, 2020, FRONT GLOB WOMEN HLT, V1, DOI 10.3389/fgwh.2020.564560
   Mombo-Ngoma G, 2017, INT J PARASITOL, V47, P69, DOI 10.1016/j.ijpara.2016.11.001
   Mullick S, 2005, SEX TRANSM INFECT, V81, P294, DOI 10.1136/sti.2002.004077
   Murenjekwa W, 2021, J INFECT DIS, V223, P1433, DOI 10.1093/infdis/jiz664
   Ndibazza J, 2010, CLIN INFECT DIS, V50, P531, DOI 10.1086/649924
   Newman KL, 2019, OPEN FORUM INFECT DI, V6, DOI 10.1093/ofid/ofz011
   Nezvalová-Henriksen K, 2016, PLOS ONE, V11, DOI 10.1371/journal.pone.0166971
   Norris SA, 2012, DIABETES CARE, V35, P72, DOI 10.2337/dc11-0456
   Odogwu NM, 2021, MSPHERE, V6, DOI 10.1128/mSphere.01261-20
   Offenbacher S, 1998, Ann Periodontol, V3, P233, DOI 10.1902/annals.1998.3.1.233
   Olveda RM, 2016, LANCET INFECT DIS, V16, P199, DOI 10.1016/S1473-3099(15)00345-X
   Omoni AO, 2017, PEDIATR INFECT DIS J, V36, P869, DOI 10.1097/INF.0000000000001574
   Ondondo BO, 2009, J INFECT DIS, V199, P1771, DOI 10.1086/599095
   Padhi BK, 2015, PLOS MED, V12, DOI 10.1371/journal.pmed.1001851
   Peng CC, 2018, PEDIATR NEONATOL, V59, P231, DOI 10.1016/j.pedneo.2017.09.001
   Penova-Veselinovic B, 2015, J REPROD IMMUNOL, V112, P1, DOI 10.1016/j.jri.2015.05.002
   Perez PF, 2007, PEDIATRICS, V119, pE724, DOI 10.1542/peds.2006-1649
   PHILLIPS DIW, 1995, DIABETIC MED, V12, P686, DOI 10.1111/j.1464-5491.1995.tb00570.x
   Prendergast A, 2012, AM J TROP MED HYG, V86, P756, DOI 10.4269/ajtmh.2012.11-0743
   Prendergast AJ, 2015, CLIN INFECT DIS, V61, pS726, DOI 10.1093/cid/civ848
   Price JT, 2022, SCI REP-UK, V12, DOI 10.1038/s41598-022-12424-w
   Pusdekar YV, 2020, REPROD HEALTH, V17, DOI 10.1186/s12978-020-01029-z
   Radeva-Petrova Denitsa, 2014, Cochrane Database Syst Rev, pCD000169, DOI 10.1002/14651858.CD000169.pub3
   Ravel Jacques, 2011, Proc Natl Acad Sci U S A, V108 Suppl 1, P4680, DOI 10.1073/pnas.1002611107
   López SR, 2021, BMC PUBLIC HEALTH, V21, DOI 10.1186/s12889-021-10886-7
   Rogerson SJ, 2003, INFECT IMMUN, V71, P267, DOI 10.1128/IAI.71.1.267-270.2003
   Salazar-Austin N, 2018, CLIN INFECT DIS, V66, P921, DOI 10.1093/cid/cix851
   Sangkomkamhang Ussanee S, 2015, Cochrane Database Syst Rev, pCD006178, DOI 10.1002/14651858.CD006178.pub3
   Cruz IS, 2013, J PERIODONTAL RES, V48, P443, DOI 10.1111/jre.12024
   Sanz M, 2020, J CLIN PERIODONTOL, V47, P4, DOI 10.1111/jcpe.13290
   Sanz M, 2018, J CLIN PERIODONTOL, V45, P138, DOI 10.1111/jcpe.12808
   Sanz M, 2013, J CLIN PERIODONTOL, V40, pS164, DOI [10.1111/jcpe.12083, 10.1902/jop.2013.1340016]
   Sauder MW, 2019, EPIDEMIOL INFECT, V147, DOI 10.1017/S0950268819001493
   Sharmin S., 2017, BANGLADESH J OBSTET, V31, P75, DOI [10.3329/bjog.v31i2.34214, DOI 10.3329/BJOG.V31I2.34214]
   Shivakoti R, 2018, CLIN INFECT DIS, V67, P1103, DOI 10.1093/cid/ciy253
   SIEGRIST D, 1992, ACTA TROP, V50, P317, DOI 10.1016/0001-706X(92)90066-7
   Silvestrin S, 2013, J PEDIAT-BRAZIL, V89, P339, DOI 10.1016/j.jped.2013.01.003
   Singhal A, 2003, AM J CLIN NUTR, V77, P726, DOI 10.1093/ajcn/77.3.726
   Smaill F, 2007, COCHRANE DB SYST REV, DOI 10.1002/14651858.CD000490.pub2
   Smaitll FM, 2019, COCHRANE DB SYST REV, DOI 10.1002/14651858.CD000490.pub4
   Smith LH, 2022, BMC PREGNANCY CHILDB, V22, DOI 10.1186/s12884-022-05101-3
   Srivastava P, 2008, REPROD BIOL ENDOCRIN, V6, DOI 10.1186/1477-7827-6-20
   Steketee RW, 2014, LANCET GLOB HEALTH, V2, pE434, DOI 10.1016/S2214-109X(14)70273-6
   Sutton MY, 1999, AM J OBSTET GYNECOL, V181, P656, DOI 10.1016/S0002-9378(99)70509-0
   Swati P, 2018, ARCH GYNECOL OBSTET, V297, P813, DOI 10.1007/s00404-017-4632-1
   Temmerman M, 2000, SEX TRANSM INFECT, V76, P117, DOI 10.1136/sti.76.2.117
   ter Kuile FO, 2003, AM J TROP MED HYG, V68, P50, DOI 10.4269/ajtmh.2003.68.50
   Thinkhamrop J, 2015, COCHRANE DB SYST REV, DOI 10.1002/14651858.CD002250.pub2
   Tonetti MS, 2013, J CLIN PERIODONTOL, V40, pS24, DOI 10.1111/jcpe.12089
   Tran V, 2021, EBIOMEDICINE, V73, DOI 10.1016/j.ebiom.2021.103683
   Tukei VJ, 2021, PEDIATR INFECT DIS J, V40, P821, DOI 10.1097/INF.0000000000003174
   Upadhyay R, 2019, BMC INFECT DIS, V19, DOI [10.1186/s12887-019-1408-8, 10.1186/s12879-018-3601-z]
   Uthman OA, 2017, LANCET HIV, V4, pE21, DOI 10.1016/S2352-3018(16)30195-3
   van de Wijgert JHHM, 2017, PLOS MED, V14, DOI 10.1371/journal.pmed.1002478
   van Eijk AM, 2004, TROP MED INT HEALTH, V9, P351, DOI 10.1111/j.1365-3156.2004.01196.x
   Vanterpool SF, 2016, PLOS ONE, V11, DOI 10.1371/journal.pone.0146157
   Villamor-Martinez E, 2018, PLOS ONE, V13, DOI 10.1371/journal.pone.0205838
   Walker SP, 2007, LANCET, V369, P145, DOI 10.1016/S0140-6736(07)60076-2
   Wedderburn CJ, 2019, CURR HIV-AIDS REP, V16, P501, DOI 10.1007/s11904-019-00459-0
   Wei SQ, 2021, CAN MED ASSOC J, V193, pE540, DOI 10.1503/cmaj.202604
   Wells JCK, 2018, EUR J CLIN NUTR, V72, P688, DOI 10.1038/s41430-018-0142-x
   Wen J, 2022, FRONT PUBLIC HEALTH, V10, DOI 10.3389/fpubh.2022.923324
   Whitelaw DA, 2008, CLIN RHEUMATOL, V27, P577, DOI 10.1007/s10067-007-0749-0
   World Health Organization, COMPREHENSIVE IMPLEM
   Xiao Peng-Lei, 2015, BMC Pregnancy Childbirth, V15, P246, DOI 10.1186/s12884-015-0684-z
   Yao XD, 2022, PUBLIC HEALTH, V213, P127, DOI 10.1016/j.puhe.2022.10.015
   Zenebe A, 2020, ITAL J PEDIATR, V46, DOI 10.1186/s13052-020-00834-3
   Zheng J, 2015, NUTRIENTS, V7, P6924, DOI 10.3390/nu7085315
NR 161
TC 0
Z9 0
U1 0
U2 0
PU TAYLOR & FRANCIS LTD
PI ABINGDON
PA 2-4 PARK SQUARE, MILTON PARK, ABINGDON OR14 4RN, OXON, ENGLAND
SN 2046-9047
EI 2046-9055
J9 PAEDIATR INT CHILD H
JI Paediatr. Int. Child Health
PD APR 2
PY 2024
VL 44
IS 2
BP 79
EP 93
DI 10.1080/20469047.2024.2380974
EA JUL 2024
PG 15
WC Pediatrics
WE Science Citation Index Expanded (SCI-EXPANDED)
SC Pediatrics
GA C4Z8V
UT WOS:001278752100001
PM 39066726
OA hybrid, Green Accepted
DA 2025-02-04
ER

PT J
AU Ullah, S
   Aman, G
AF Ullah, Samee
   Aman, Gul
TI FRACTIONAL ORDER MATHEMATICAL MODELLING AND ANALYSIS OF MULTI-INFECTIOUS
   DISEASES
SO JOURNAL OF INTEGRAL EQUATIONS AND APPLICATIONS
LA English
DT Article
DE multi-infection of malaria; Ebola and typhoid epidemic model;
   Caputo-Fabrizio fractional derivative; nonsingularity; Adams-Bashforth
   scheme numerical simulation
ID TRANSMISSION; HIV
AB We explore a multi-infection model involving Caputo-Fabrizio fractional order derivatives. Existence, uniqueness, positivity, and boundedness of the solutions for the multi-infection-type model are established. An Adams-Bashforth method is applied to calculate solutions of the proposed fractional order model. Finally, to show the influence of fractional order and model parameters, we present a detailed numerical simulation for different values used in the proposed fractional order model. The results show the importance and convincing behavior of the fractional order and suggest that including the memory effects in the model is very appropriate for such an investigation. This study will help to understand the complexity of the coinfection model that is valid and reliable for both integer and noninteger orders.
C1 [Ullah, Samee; Aman, Gul] Univ Malakand, Dept Math, Chakdara, Pakistan.
C3 University of Malakand
RP Ullah, S (corresponding author), Univ Malakand, Dept Math, Chakdara, Pakistan.
EM sameeullah413@gmail.com; talash74@yahoo.com
CR Abu-Raddad LJ, 2006, SCIENCE, V314, P1603, DOI 10.1126/science.1132338
   Agusto FB, 2017, MATH BIOSCI, V283, P48, DOI 10.1016/j.mbs.2016.11.002
   Agusto FB, 2015, BMC MED, V13, DOI 10.1186/s12916-015-0318-3
   Althaus Christian L, 2014, PLoS Curr, V6, DOI 10.1371/currents.outbreaks.91afb5e0f279e7f29e7056095255b288
   Amundsen S B, 1998, Clin Excell Nurse Pract, V2, P343
   [Anonymous], 2002, Fract. Calc. Appl. Anal., V5, P367
   Baseler L, 2017, ANNU REV PATHOL-MECH, V12, P387, DOI 10.1146/annurev-pathol-052016-100506
   Berge T, 2016, J BIOL DYNAM, V11, P42, DOI 10.1080/17513758.2016.1229817
   Cardoso LC, 2018, COMPUT APPL MATH, V37, P4570, DOI 10.1007/s40314-018-0588-4
   Chowell G, 2014, BMC MED, V12, DOI 10.1186/s12916-014-0196-0
   Du ML, 2013, SCI REP-UK, V3, DOI 10.1038/srep03431
   Greiner A., 2014, technical report
   Hart WS, 2019, EPIDEMICS-NETH, V29, DOI 10.1016/j.epidem.2019.100371
   Huo JJ, 2015, NONLINEAR ANAL-REAL, V26, P289, DOI 10.1016/j.nonrwa.2015.05.014
   Isah AY, 2011, ANN AFR MED, V10, P171, DOI 10.4103/1596-3519.82070
   Iwuafor AA, 2016, BMC INFECT DIS, V16, DOI 10.1186/s12879-016-1459-5
   Mate SE, 2015, NEW ENGL J MED, V373, P2448, DOI 10.1056/NEJMoa1509773
   Mbah, 2015, AM J EPIDEMIOL INFEC, V3, P88
   Modebe A., 2014, Journal of Applied and Environmental Microbiology, V2, P198
   Omoloye M. A., 2021, INT J COMPUTER SCI I, V19, P21
   Petrás I, 2011, NONLINEAR PHYS SCI, P43
   Podlubny I., 1998, MATH SCI ENG, DOI DOI 10.1016/S0076-5392(13)60008-9
   Sohail A, 2018, NUMER METH PART D E, V34, P19, DOI 10.1002/num.22171
   Thompson RN, 2018, CLIN INFECT DIS, V67, P1472, DOI 10.1093/cid/ciy248
   Ukaegbu C O., 2014, International Journal of Scientific Technology Research, V3, P157
   W. H. Organization, 2012, technical report
   Wain J, 2015, LANCET, V385, P1136, DOI 10.1016/S0140-6736(13)62708-7
   Weitz JS, 2015, SCI REP-UK, V5, DOI 10.1038/srep08751
NR 28
TC 0
Z9 0
U1 2
U2 2
PU ROCKY MT MATH CONSORTIUM
PI TEMPE
PA ARIZ STATE UNIV, DEPT MATH, TEMPE, AZ 85287-1904 USA
SN 0897-3962
EI 1938-2626
J9 J INTEGRAL EQU APPL
JI J. Integral Equ. Appl.
PY 2024
VL 36
IS 3
BP 341
EP 369
DI 10.1216/jie.2024.36.341
PG 29
WC Mathematics, Applied; Mathematics
WE Science Citation Index Expanded (SCI-EXPANDED)
SC Mathematics
GA H7Z2G
UT WOS:001325579900005
DA 2025-02-04
ER

PT J
AU Kunde, PD
   Ramkumar, S
   Kamble, SP
   Ravikumar, A
   Kulkarni, BD
   Kumar, VR
AF Kunde, Pushkar D.
   Ramkumar, Sudha
   Kamble, Sanjay P.
   Ravikumar, Ameeta
   Kulkarni, Bhaskar D.
   Kumar, V. Ravi
TI On the use of electronegativity and electron affinity based
   pseudo-molecular field descriptors in developing correlations for
   quantitative structure-activity relationship modeling of drug activities
SO CHEMICAL BIOLOGY & DRUG DESIGN
LA English
DT Article
DE drug discovery; electron affinity; electronegativity; molecular field
   descriptors; partial least squares; QSAR
ID MULTIDIMENSIONAL QSAR; INHIBITORS; DERIVATIVES; 3D-QSAR; COMFA;
   REGRESSION
AB For quantitative structure-activity relationship (QSAR) modeling in ligand-based drug discovery programs, pseudo-molecular field (PMF) descriptors using intrinsic atomic properties, namely, electronegativity and electron affinity are studied. In combination with partial least squares analysis and Procrustes transformation, these PMF descriptors were employed successfully to develop correlations that predict the activities of target protein inhibitors involved in various diseases (cancer, neurodegenerative disorders, HIV, and malaria). The results show that the present QSAR approach is competitive to existing QSAR models. In order to demonstrate the use of this algorithm, we present results of screening naturally occurring molecules with unknown bioactivities. The pIC(50) predictions can screen molecules that have desirable activity before assessment by docking studies.
C1 [Kunde, Pushkar D.; Kamble, Sanjay P.; Kulkarni, Bhaskar D.; Kumar, V. Ravi] CSIR Natl Chem Lab CSIR NCL, Chem Engn & Proc Dev Div, Pune, Maharashtra, India.
   [Kunde, Pushkar D.; Kamble, Sanjay P.; Kulkarni, Bhaskar D.; Kumar, V. Ravi] Acad Sci & Innovat Res AcSIR, Ghaziabad, India.
   [Ramkumar, Sudha] CSIR Natl Chem Lab CSIR NCL, Div Organ Chem, Pune, Maharashtra, India.
   [Ravikumar, Ameeta] Savitribai Phule Pune Univ, Inst Bioinformat & Biotechnol IBB, Pune, Maharashtra, India.
C3 Council of Scientific & Industrial Research (CSIR) - India; CSIR -
   National Chemical Laboratory (NCL); Academy of Scientific & Innovative
   Research (AcSIR); Council of Scientific & Industrial Research (CSIR) -
   India; CSIR - National Chemical Laboratory (NCL); Savitribai Phule Pune
   University
RP Kumar, VR (corresponding author), CSIR Natl Chem Lab CSIR NCL, Chem Engn & Proc Dev Div, Pune, Maharashtra, India.
EM ravikumar2609@gmail.com
FU Academy of Scientific and Innovative Research (AcSIR); Council of
   Scientific and Industrial Research (CSIR), New Delhi, India
FX P.D.K. is thankful to Academy of Scientific and Innovative Research
   (AcSIR) and Council of Scientific and Industrial Research (CSIR), New
   Delhi, India for the award of a research fellowship to carry out this
   work.
CR Araújo JQ, 2011, EUR J MED CHEM, V46, P39, DOI 10.1016/j.ejmech.2010.10.009
   Ballabio D, 2019, MOL INFORM, V38, DOI 10.1002/minf.201800124
   Banerjee P, 2015, NUCLEIC ACIDS RES, V43, pD935, DOI 10.1093/nar/gku886
   Breiman L, 2001, STAT SCI, V16, P199, DOI 10.1214/ss/1009213726
   CRAMER RD, 1988, J AM CHEM SOC, V110, P5959, DOI 10.1021/ja00226a005
   Cronin MTD, 2010, CHALL ADV COMPUT CHE, V8, P305, DOI 10.1007/978-1-4020-9783-6_11
   Cruz-Monteagudo M, 2014, DRUG DISCOV TODAY, V19, P1069, DOI 10.1016/j.drudis.2014.02.003
   Cumming JG, 2013, NAT REV DRUG DISCOV, V12, P948, DOI 10.1038/nrd4128
   Damale MG, 2014, MINI-REV MED CHEM, V14, P35, DOI 10.2174/13895575113136660104
   Dasoondi AS, 2008, INDIAN J PHARM SCI, V70, P186, DOI 10.4103/0250-474X.41453
   Debnath AK, 1999, J MED CHEM, V42, P249, DOI 10.1021/jm980369n
   DEJONG S, 1993, CHEMOMETR INTELL LAB, V18, P251, DOI 10.1016/0169-7439(93)85002-X
   Divakar S, 2015, COMB CHEM HIGH T SCR, V18, P188, DOI 10.2174/1386207318666141229124747
   Dong J, 2015, J CHEMINFORMATICS, V7, DOI 10.1186/s13321-015-0109-z
   Elmi Z, 2009, MOL PHYS, V107, P1787, DOI 10.1080/00268970903078559
   ESTRADA E, 1995, J CHEM INF COMP SCI, V35, P708, DOI 10.1021/ci00026a006
   Gadaleta D., 2016, International Journal of Quantitative Structure-Property Relationships (IJQSPR), V1, P45, DOI DOI 10.4018/IJQSPR.2016010102
   Garg R, 1999, CHEM REV, V99, P3525, DOI 10.1021/cr9703358
   GARTHWAITE PH, 1994, J AM STAT ASSOC, V89, P122, DOI 10.2307/2291207
   GASTEIGER J, 1980, TETRAHEDRON, V36, P3219, DOI 10.1016/0040-4020(80)80168-2
   GASTEIGER J, 2003, CHEMINFORMATICS TXB
   GELADI P, 1986, ANAL CHIM ACTA, V185, P1, DOI 10.1016/0003-2670(86)80028-9
   Gramatica P., 2020, Int. J. Quant. Struct. -Prop. Relatsh, V5, P61, DOI [DOI 10.4018/IJQSPR.20200701.OA1, 10.4018/IJQSPR.20200701. oa1]
   Hu RJ, 2009, BIOORGAN MED CHEM, V17, P2400, DOI 10.1016/j.bmc.2009.02.003
   Hutinec A, 2011, BIOORGAN MED CHEM, V19, P1692, DOI 10.1016/j.bmc.2011.01.030
   Kar S, 2018, METHODS MOL BIOL, V1800, P141, DOI 10.1007/978-1-4939-7899-1_6
   Kendall D., 1989, Statistical Science, V4, P116, DOI DOI 10.1214/SS/1177012589
   Kubinyi H, 1997, DRUG DISCOV TODAY, V2, P457, DOI 10.1016/S1359-6446(97)01079-9
   Labute P., 2000, J MOL GRAPH MODEL, V3263, P464
   Li SR, 2017, SCI REP-UK, V7, DOI 10.1038/s41598-017-10618-1
   Lill MA, 2007, DRUG DISCOV TODAY, V12, P1013, DOI 10.1016/j.drudis.2007.08.004
   Lindgren A, 1996, QUANT STRUCT-ACT REL, V15, P208, DOI 10.1002/qsar.19960150305
   Madden JC, 2010, CHALL ADV COMPUT CHE, V8, P283, DOI 10.1007/978-1-4020-9783-6_10
   Mannhold Raimund., 2008, Molecular Modeling: Basic Principles and Applications
   MATLAB, 2010, MATLAB 2010 NO R2010
   Matta CF, 2011, FUTURE MED CHEM, V3, P969, DOI [10.4155/fmc.11.65, 10.4155/FMC.11.65]
   Mendez KM, 2019, METABOLOMICS, V15, DOI 10.1007/s11306-019-1612-4
   Mulliken RS, 1934, J CHEM PHYS, V2, DOI 10.1063/1.1749394
   Nidhi, 2014, CURR PHARM DESIGN, V20, P4418
   Ojha PK, 2018, RSC ADV, V8, P2293, DOI 10.1039/c7ra12914a
   Oyewole RO, 2020, HELIYON, V6, DOI 10.1016/j.heliyon.2020.e03926
   Palmer BD, 2006, J MED CHEM, V49, P4896, DOI 10.1021/jm0512591
   Panagou EZ, 2011, FOOD MICROBIOL, V28, P782, DOI 10.1016/j.fm.2010.05.014
   PROUDFOOT JR, 1995, J MED CHEM, V38, P4830, DOI 10.1021/jm00024a010
   Roy K, 2016, CHEMOMETR INTELL LAB, V152, P18, DOI 10.1016/j.chemolab.2016.01.008
   Roy K, 2014, CURR DRUG METAB, V15, P346, DOI 10.2174/1389200215666140908102230
   Schrodinger LLC N. Y., 2011, MAESTRO 9 2
   Schrodinger LLC N. Y, 2011, LIGPREP 2 5
   Schwartz WR, 2009, IEEE I CONF COMP VIS, P24, DOI 10.1109/ICCV.2009.5459205
   Simeon S, 2019, MOL INFORM, V38, DOI 10.1002/minf.201900059
   STANTON DT, 1990, ANAL CHEM, V62, P2323, DOI 10.1021/ac00220a013
   Sushko I, 2011, J COMPUT AID MOL DES, V25, P533, DOI 10.1007/s10822-011-9440-2
   Totrov M, 2008, CHEM BIOL DRUG DES, V71, P15, DOI 10.1111/j.1747-0285.2007.00605.x
   WAI JS, 1993, J MED CHEM, V36, P249, DOI 10.1021/jm00054a009
   Wang YL, 2014, NUCLEIC ACIDS RES, V42, pD1075, DOI 10.1093/nar/gkt978
   Yi P, 2008, EUR J MED CHEM, V43, P925, DOI 10.1016/j.ejmech.2007.06.021
NR 56
TC 0
Z9 0
U1 0
U2 9
PU WILEY
PI HOBOKEN
PA 111 RIVER ST, HOBOKEN 07030-5774, NJ USA
SN 1747-0277
EI 1747-0285
J9 CHEM BIOL DRUG DES
JI Chem. Biol. Drug Des.
PD AUG
PY 2021
VL 98
IS 2
BP 258
EP 269
DI 10.1111/cbdd.13895
EA JUN 2021
PG 12
WC Biochemistry & Molecular Biology; Chemistry, Medicinal
WE Science Citation Index Expanded (SCI-EXPANDED)
SC Biochemistry & Molecular Biology; Pharmacology & Pharmacy
GA TI7UJ
UT WOS:000659373000001
PM 34013630
DA 2025-02-04
ER

PT J
AU Bezuidenhout, L
   Gould, C
AF Bezuidenhout, Louise
   Gould, Chandre
TI Winning the battle against emerging pathogens A South African response
SO BULLETIN OF THE ATOMIC SCIENTISTS
LA English
DT Article
DE Biological and Toxin Weapons Convention; biosafety; biosecurity;
   developing countries; dual use research; ethics education; pathogens;
   scientists; World Health Organization
AB Technological advances in the life sciences hold out the promise of controlling or eliminating stubborn diseases. They also increase the risk that malevolent actors will learn to produce new and highly dangerous pathogens, a prospect that deeply concerns security professionals in developed countries. In the developing world, meanwhile, where many nations struggle mightily with diseases such as AIDS and malaria, public health concerns tend to focus more on the here and now-or, when it comes to emerging threats, on how to contend with natural rather than human-made pathogens. Authors from four countries-Oyewale Tomori of Nigeria (2014), Louise Bezuidenhout and Chandre Gould of South Africa, Maria Jose Espona of Argentina (2014), and Iris Hunger of Germany(2014)-explore how governments, institutions, and professionals in both the developed and developing worlds can make the world safer from emerging pathogens, whether natural or human-made.
C1 [Bezuidenhout, Louise] Univ Witwatersrand, Steve Biko Ctr Bioeth, ZA-2050 Johannesburg, South Africa.
   [Bezuidenhout, Louise] Univ Exeter, Exeter EX4 4QJ, Devon, England.
   [Gould, Chandre] Inst Secur Studies, Governance Crime & Justice Div, Pretoria, South Africa.
C3 University of Witwatersrand; University of Exeter
RP Bezuidenhout, L (corresponding author), Univ Witwatersrand, Steve Biko Ctr Bioeth, ZA-2050 Johannesburg, South Africa.
RI Gould, Chandre/T-7345-2018
OI Gould, Chandre/0000-0001-6297-9531; Bezuidenhout,
   Louise/0000-0003-4328-3963
CR [Anonymous], 1893, ANDREIS HAD QUESTION
   Bezuidenhout L, 2013, SCI ENG ETHICS
   BioWeapons Prevention Project, 2011, CAN ART X BE IMPL SU
   Hunger I, 2014, B ATOM SCI, V70, P22, DOI 10.1177/0096340214539133
   Espona MJ, 2014, B ATOM SCI, V70, P18, DOI 10.1177/0096340214539107
   Tomori O, 2014, B ATOM SCI, V70, P14, DOI 10.1177/0096340214539109
NR 6
TC 3
Z9 3
U1 0
U2 6
PU SAGE PUBLICATIONS LTD
PI LONDON
PA 1 OLIVERS YARD, 55 CITY ROAD, LONDON EC1Y 1SP, ENGLAND
SN 0096-3402
EI 1938-3282
J9 B ATOM SCI
JI Bull. Atom. Scient.
PD JUL-AUG
PY 2014
VL 70
IS 4
BP 10
EP 13
DI 10.1177/0096340214539104
PG 4
WC International Relations; Social Issues
WE Social Science Citation Index (SSCI)
SC International Relations; Social Issues
GA AP1NN
UT WOS:000341837400002
DA 2025-02-04
ER

PT J
AU Dubensky, TW
   Skoble, J
   Lauer, P
   Brockstedt, DG
AF Dubensky, Thomas W., Jr.
   Skoble, Justin
   Lauer, Peter
   Brockstedt, Dirk G.
TI Killed but metabolically active vaccines
SO CURRENT OPINION IN BIOTECHNOLOGY
LA English
DT Review
ID T-CELL IMMUNITY; LISTERIA-MONOCYTOGENES; PROTECTIVE IMMUNITY; MALARIA
   VACCINE; PROSTATE-CANCER; PHASE-I; IMMUNOTHERAPY; INDUCTION; POTENCY;
   PATHWAY
AB Beginning in the 20th century and continuing into the new millennia, vaccines against numerous diseases have had an unquestioned principal role of both enhancing the quality of life and increasing life expectancy (Rappuoli R, Mandl CW, Black S, De Gregorio E: Vaccines for the twenty-first century society. Nat Rev Immunol 2011, 11:865-872). Despite this success and the development of sophisticated new vaccine technologies, there remain multiple infectious diseases including tuberculosis, malaria and AIDS that await an effective prophylactic vaccine. In addition, there have been recent clinical successes among individuals with cancer using vaccine treatment strategies - so-called therapeutic vaccines that stimulate tumor specific immunity and increase survival (Kantoff PW, Higano CS, Shore ND, Berger ER, Small EJ, Penson DF, Redfern CH, Ferrari AC, Dreicer R, Sims RB, et al.: Sipuleucel-T immunotherapy for castration-resistant prostate cancer. New Engl J Med 2010, 363:411-422). Here we summarize a new class of vaccines termed Killed But Metabolically Active (KBMA). KBMA vaccines are whole pathogenic or attenuated organisms killed through photochemical inactivation and cannot cause disease, yet retain sufficient metabolic activity to initiate a potent immune response. KBMA vaccines have two broad applications. First, recombinant KBMA vaccines encoding selected antigens relevant to infectious disease or cancer can be used to elicit a desired immune response. In the second application, KBMA vaccines can be derived from attenuated forms of a targeted pathogen, allowing for the presentation of the entire antigenic repertoire to the immune system, of particular importance when the correlates of protection are unknown.
C1 [Dubensky, Thomas W., Jr.; Skoble, Justin; Lauer, Peter; Brockstedt, Dirk G.] Aduro BioTech Inc, Berkeley, CA 94710 USA.
RP Dubensky, TW (corresponding author), Aduro BioTech Inc, 626 Bancroft Way,3C, Berkeley, CA 94710 USA.
EM tdubensky@adurobiotech.com
CR Agnandji ST, 2011, NEW ENGL J MED, V365, P1863, DOI 10.1056/NEJMoa1102287
   Bahjat KS, 2006, INFECT IMMUN, V74, P6387, DOI 10.1128/IAI.01088-06
   Brockstedt DG, 2005, NAT MED, V11, P853, DOI 10.1038/nm1276
   Brockstedt DG, 2004, P NATL ACAD SCI USA, V101, P13832, DOI 10.1073/pnas.0406035101
   Brockstedt DG, 2008, EXPERT REV VACCINES, V7, P1069, DOI 10.1586/14760584.7.7.1069
   Bruhn KW, 2012, CLIN VACCINE IMMUNOL, V19, P490, DOI 10.1128/CVI.05660-11
   Burdette DL, 2011, NATURE, V478, P515, DOI 10.1038/nature10429
   Datta SK, 2006, IMMUNITY, V25, P143, DOI 10.1016/j.immuni.2006.05.013
   Di Lorenzo G, 2011, NAT REV CLIN ONCOL, V8, P551, DOI 10.1038/nrclinonc.2011.72
   Dubensky TW, 2012, SEMIN ONCOL IN PRESS
   Epstein JE, 2011, SCIENCE, V334, P475, DOI 10.1126/science.1211548
   Greenberg RN, 2012, VACCINE, V30, P2245, DOI 10.1016/j.vaccine.2012.01.065
   Hoffman SL, 2010, HUM VACCINES, V6, P97, DOI 10.4161/hv.6.1.10396
   Irsch J, 2011, TRANSFUS MED HEMOTH, V38, P19, DOI 10.1159/000323937
   Kantoff PW, 2010, NEW ENGL J MED, V363, P411, DOI 10.1056/NEJMoa1001294
   Lai CF, 2008, ANAL CHEM, V80, P8790, DOI 10.1021/ac801520m
   Lankowski AJ, 2007, J INFECT DIS, V195, P1203, DOI 10.1086/512618
   Lauer P, 2008, INFECT IMMUN, V76, P3742, DOI 10.1128/IAI.00390-08
   Lauvau G, 2001, SCIENCE, V294, P1735, DOI 10.1126/science.1064571
   Le DT, 2012, CLIN CANCER RES, V18, P858, DOI 10.1158/1078-0432.CCR-11-2121
   Lecuit M, 2007, MICROBES INFECT
   López-Camarillo C, 2009, INFECT GENET EVOL, V9, P1051, DOI 10.1016/j.meegid.2009.06.024
   Naegeli H, 2011, DNA REPAIR, V10, P673, DOI 10.1016/j.dnarep.2011.04.019
   Neuenhahn M, 2006, IMMUNITY, V25, P619, DOI 10.1016/j.immuni.2006.07.017
   O'Riordan M, 2002, P NATL ACAD SCI USA, V99, P13861, DOI 10.1073/pnas.202476699
   PARRISH JA, 1974, NEW ENGL J MED, V291, P1207, DOI 10.1056/NEJM197412052912301
   Passos-Silva DG, 2010, J NUCLEIC ACIDS, V2010, DOI 10.4061/2010/840768
   Rappuoli R, 2011, NAT REV IMMUNOL, V11, P865, DOI 10.1038/nri3085
   SANCAR A, 1988, ANNU REV BIOCHEM, V57, P29, DOI 10.1146/annurev.bi.57.070188.000333
   Schnupf P., 2007, MICROBES INFECT
   Shetron-Rama LM, 2003, MOL MICROBIOL, V48, P1537, DOI 10.1046/j.1365-2958.2003.03534.x
   Skoberne M, 2008, J CLIN INVEST
   Skoble J, 2009, INFECT IMMUN, V77, P1649, DOI 10.1128/IAI.00530-08
   Witte CE, 2012, ADV IMMUNOL, V113, P135, DOI 10.1016/B978-0-12-394590-7.00002-6
   Woodward JJ, 2010, SCIENCE, V328, P1703, DOI 10.1126/science.1189801
NR 35
TC 21
Z9 25
U1 0
U2 14
PU ELSEVIER SCI LTD
PI OXFORD
PA THE BOULEVARD, LANGFORD LANE, KIDLINGTON, OXFORD OX5 1GB, OXON, ENGLAND
SN 0958-1669
EI 1879-0429
J9 CURR OPIN BIOTECH
JI Curr. Opin. Biotechnol.
PD DEC
PY 2012
VL 23
IS 6
BP 917
EP 923
DI 10.1016/j.copbio.2012.04.005
PG 7
WC Biochemical Research Methods; Biotechnology & Applied Microbiology
WE Science Citation Index Expanded (SCI-EXPANDED)
SC Biochemistry & Molecular Biology; Biotechnology & Applied Microbiology
GA 052FE
UT WOS:000312182300016
PM 22608846
DA 2025-02-04
ER

PT J
AU Sandhu, S
   Bansal, Y
   Silakari, O
   Bansal, G
AF Sandhu, Sonali
   Bansal, Yogita
   Silakari, Om
   Bansal, Gulshan
TI Coumarin hybrids as novel therapeutic agents
SO BIOORGANIC & MEDICINAL CHEMISTRY
LA English
DT Review
DE Coumarin; Anticancer; Antimicrobial; Antioxidant; Anti-inflammatory;
   Antiviral; MAO-B inhibitor; Hybrid
ID BIOLOGICAL EVALUATION; ANTIINFLAMMATORY ACTIVITY; ANTIMICROBIAL
   ACTIVITY; IN-VIVO; DERIVATIVES; INHIBITORS; DESIGN; ANTIOXIDANT; POTENT;
   ANTICANCER
AB Naturally occurring coumarins, having wide spectrum of activities such as antioxidant, anti-inflammatory, anticancer, MAO-B inhibitory and antimicrobial, are frequently used by the researchers to develop novel synthetic and semisynthetic coumarin based therapeutic agents. Many of these agents are hybrid molecules, which are designed through concept of molecular hybridization and have shown multiple pharmacological activities. This multifunctional attribute of these hybrid compounds makes them potential drug candidates for the treatment of multifactorial diseases such as cancer, Alzheimer's disease, metabolic syndromes, AIDS, malaria, and cardiovascular diseases. The present review compiles research reports on development of different coumarin hybrids, classify these on the basis of their therapeutic uses and propose structure-activity relationships. It is intended to help medicinal chemist in designing and synthesizing novel and potent hybrid compounds for the treatment of different disorders. (C) 2014 Published by Elsevier Ltd.
C1 [Sandhu, Sonali; Bansal, Yogita; Silakari, Om; Bansal, Gulshan] Punjabi Univ, Dept Pharmaceut Sci & Drug Res, Patiala 147002, Punjab, India.
C3 Punjabi University
RP Bansal, Y (corresponding author), Punjabi Univ, Dept Pharmaceut Sci & Drug Res, Patiala 147002, Punjab, India.
EM yogitabansalp@rediffmail.com
OI Bansal, Gulshan/0000-0002-9201-8528
CR Agarwal R., 2000, Biochem Pharmacol, V6, P1042
   Ali TES, 2010, J BRAZIL CHEM SOC, V21, P1007, DOI 10.1590/S0103-50532010000600010
   Amin KM, 2013, EUR J MED CHEM, V60, P187, DOI 10.1016/j.ejmech.2012.12.004
   Anand P, 2012, BIOORGAN MED CHEM, V20, P1175, DOI 10.1016/j.bmc.2011.12.042
   Asres K, 2005, PHYTOTHER RES, V19, P557, DOI 10.1002/ptr.1629
   Bandgar BP, 2010, BIOORGAN MED CHEM, V18, P1364, DOI 10.1016/j.bmc.2009.11.066
   Bansal Y, 2014, EUR J MED CHEM, V76, P31, DOI 10.1016/j.ejmech.2014.01.060
   Bansal Y, 2013, MED CHEM RES, V22, P3049, DOI 10.1007/s00044-012-0321-6
   Bansal Y, 2012, BIOORGAN MED CHEM, V20, P6208, DOI 10.1016/j.bmc.2012.09.013
   Basanagouda M, 2010, EUR J MED CHEM, V45, P1151, DOI 10.1016/j.ejmech.2009.12.022
   Belluti F, 2010, BIOORGAN MED CHEM, V18, P3543, DOI 10.1016/j.bmc.2010.03.069
   Borges F, 2005, CURR MED CHEM, V12, P887, DOI 10.2174/0929867053507315
   Bradamante S, 2004, CARDIOVASC DRUG REV, V22, P169
   Catto M, 2013, BIOORGAN MED CHEM, V21, P146, DOI 10.1016/j.bmc.2012.10.045
   Chand K, 2013, CAN J CHEM, V91, P741, DOI 10.1139/cjc-2013-0053
   Curini M, 2003, AUST J CHEM, V56, P59, DOI 10.1071/CH02177
   Detsi A, 2007, J MED CHEM, V50, P2450, DOI 10.1021/jm061173n
   Elsinghorst PW, 2009, ORG BIOMOL CHEM, V7, P3940, DOI 10.1039/b909612d
   Fesik SW, 2005, NAT REV CANCER, V5, P876, DOI 10.1038/nrc1736
   Fylaktakidou KC, 2004, CURR PHARM DESIGN, V10, P3813, DOI 10.2174/1381612043382710
   Garrido G, 2001, PHYTOTHER RES, V15, P18, DOI 10.1002/1099-1573(200102)15:1<18::AID-PTR676>3.0.CO;2-R
   Geldenhuys WJ, 2011, PROG NEUROBIOL, V94, P347, DOI 10.1016/j.pneurobio.2011.04.010
   Ghate M, 2005, EUR J MED CHEM, V40, P882, DOI 10.1016/j.ejmech.2005.03.025
   Gormley NA, 1996, BIOCHEMISTRY-US, V35, P5083, DOI 10.1021/bi952888n
   HALLIWELL B, 1995, FOOD CHEM TOXICOL, V33, P601, DOI 10.1016/0278-6915(95)00024-V
   Hamdi N, 2008, J HETEROCYCLIC CHEM, V45, P1835, DOI 10.1002/jhet.5570450644
   Hao HD, 2004, J MED FOOD, V7, P290, DOI 10.1089/jmf.2004.7.290
   Heide L, 2009, NAT PROD REP, V26, P1241, DOI 10.1039/b808333a
   Jayashree B.S., 2008, Phatmacologyonline, V2, P404
   Joao M., 2012, CURR TOP MED CHEM, V12, P2210
   Matos MJ, 2011, BIOORG MED CHEM LETT, V21, P3342, DOI 10.1016/j.bmcl.2011.04.012
   Matos MJ, 2010, BIOORG MED CHEM LETT, V20, P5157, DOI 10.1016/j.bmcl.2010.07.013
   KASHMAN Y, 1993, J MED CHEM, V36, P1110, DOI 10.1021/jm00060a020
   Khode S, 2009, EUR J MED CHEM, V44, P1682, DOI 10.1016/j.ejmech.2008.09.020
   Kontogiorgis C, 2003, J ENZYM INHIB MED CH, V18, P63, DOI 10.1080/1475636031000069291
   Kontogiorgis CA, 2005, J MED CHEM, V48, P6400, DOI 10.1021/jm0580149
   Kostova I, 2011, CURR MED CHEM, V18, P3929, DOI 10.2174/092986711803414395
   Kourounakis PN, 2000, TOXICOLOGY, V144, P205, DOI 10.1016/S0300-483X(99)00208-5
   Kulkarni MV, 2006, CURR MED CHEM, V13, P2795, DOI 10.2174/092986706778521968
   Kumar JA, 2013, EUR J MED CHEM, V65, P389, DOI 10.1016/j.ejmech.2013.03.042
   LaRosa JC, 1999, JAMA-J AM MED ASSOC, V282, P2340, DOI 10.1001/jama.282.24.2340
   Lee MJ, 2002, J AGR FOOD CHEM, V50, P2130, DOI 10.1021/jf011296a
   Leonetti F, 2004, J MED CHEM, V47, P6792, DOI 10.1021/jm049535j
   Liu XH, 2010, BIOORG MED CHEM LETT, V20, P5705, DOI 10.1016/j.bmcl.2010.08.017
   Madhavan GR, 2003, BIOORG MED CHEM LETT, V13, P2547, DOI 10.1016/S0960-894X(03)00490-6
   Mahajan DH, 2009, ARCH PHARM, V342, P281, DOI 10.1002/ardp.200800149
   Manvar A, 2011, BIOORG MED CHEM LETT, V21, P4728, DOI 10.1016/j.bmcl.2011.06.074
   Martins Borges Maria Fernanda, 2009, V4, P23
   Matos MJ, 2009, BIOORG MED CHEM LETT, V19, P5053, DOI 10.1016/j.bmcl.2009.07.039
   Matos MJ, 2009, BIOORG MED CHEM LETT, V19, P3268, DOI 10.1016/j.bmcl.2009.04.085
   Melagraki G, 2009, EUR J MED CHEM, V44, P3020, DOI 10.1016/j.ejmech.2008.12.027
   Naik RJ, 2012, CHEM BIOL DRUG DES, V80, P516, DOI 10.1111/j.1747-0285.2012.01441.x
   Neyts J, 2009, J MED CHEM, V52, P1486, DOI 10.1021/jm801240d
   Nowakowska Z, 2007, EUR J MED CHEM, V42, P125, DOI 10.1016/j.ejmech.2006.09.019
   Ojala T, 2000, J ETHNOPHARMACOL, V73, P299, DOI 10.1016/S0378-8741(00)00279-8
   OKADA K, 1989, CHEM PHARM BULL, V37, P2528, DOI 10.1248/cpb.37.2528
   Orallo F, 2002, MOL PHARMACOL, V61, P294, DOI 10.1124/mol.61.2.294
   Ostrov DA, 2007, ANTIMICROB AGENTS CH, V51, P3688, DOI 10.1128/AAC.00392-07
   Patil PO, 2013, BIOORGAN MED CHEM, V21, P2434, DOI 10.1016/j.bmc.2013.02.017
   Paul K, 2013, BIOORG MED CHEM LETT, V23, P3667, DOI 10.1016/j.bmcl.2012.12.071
   Pérez-Cruz F, 2013, J MED CHEM, V56, P6136, DOI 10.1021/jm400546y
   Piazzi L, 2008, BIOORG MED CHEM LETT, V18, P423, DOI 10.1016/j.bmcl.2007.09.100
   Reddy NS, 2004, BIOORG MED CHEM LETT, V14, P4093, DOI 10.1016/j.bmcl.2004.05.016
   Riveiro ME, 2008, BIOORGAN MED CHEM, V16, P2665, DOI 10.1016/j.bmc.2007.11.038
   Ronad PM, 2010, EUR J MED CHEM, V45, P85, DOI 10.1016/j.ejmech.2009.09.028
   Rubenstein SM, 2001, J MED CHEM, V44, P3599, DOI 10.1021/jm000478d
   Sashidhara KV, 2013, EUR J MED CHEM, V64, P422, DOI 10.1016/j.ejmech.2013.04.026
   Sashidhara KV, 2013, EUR J MED CHEM, V60, P120, DOI 10.1016/j.ejmech.2012.11.044
   Sashidhara KV, 2013, J MED CHEM, V56, P109, DOI 10.1021/jm301281e
   Sashidhara KV, 2012, BIOORG MED CHEM LETT, V22, P3926, DOI 10.1016/j.bmcl.2012.04.100
   Sashidhara KV, 2011, BIOORG MED CHEM LETT, V21, P4480, DOI 10.1016/j.bmcl.2011.06.002
   Sashidhara KV, 2010, BIOORG MED CHEM LETT, V20, P7205, DOI 10.1016/j.bmcl.2010.10.116
   Sashidhara KV, 2010, BIOORG MED CHEM LETT, V20, P6504, DOI 10.1016/j.bmcl.2010.09.055
   Shi YA, 2011, BIOORG MED CHEM LETT, V21, P956, DOI 10.1016/j.bmcl.2010.12.059
   Shikishima Y, 2001, CHEM PHARM BULL, V49, P877, DOI 10.1248/cpb.49.877
   Sloane Dana, 2009, V471, P65, DOI 10.1007/978-1-59745-416-2_4
   Smyth T, 2009, INT J ANTIMICROB AG, V33, P421, DOI 10.1016/j.ijantimicag.2008.10.022
   Song HY, 2009, ORG BIOMOL CHEM, V7, P3400, DOI 10.1039/b904060a
   Stefanachi A, 2011, J MED CHEM, V54, P1613, DOI 10.1021/jm101120u
   Trivedi JC, 2007, TETRAHEDRON LETT, V48, P8472, DOI 10.1016/j.tetlet.2007.09.175
   Tsay SC, 2013, EUR J MED CHEM, V63, P290, DOI 10.1016/j.ejmech.2013.02.008
   Van der Schyf CJ, 2011, INT REV NEUROBIOL, V100, P107, DOI 10.1016/B978-0-12-386467-3.00006-6
   Vilar S, 2006, BIOORG MED CHEM LETT, V16, P257, DOI 10.1016/j.bmcl.2005.10.013
   Vulkovic N, 2008, ARCH PHARM, V341, P491, DOI 10.1002/ardp.200700215
   WINROW VR, 1993, BRIT MED BULL, V49, P506, DOI 10.1093/oxfordjournals.bmb.a072627
   Wu JM, 2001, INT J MOL MED, V8, P3
   Wu L, 2009, CURR MED CHEM, V16, P4236, DOI 10.2174/092986709789578187
   Xiao CF, 2010, CHINESE CHEM LETT, V21, P1295, DOI 10.1016/j.cclet.2010.04.034
   Xie SS, 2013, EUR J MED CHEM, V64, P540, DOI 10.1016/j.ejmech.2013.03.051
   Yamada M, 2004, NEUROTOXICOLOGY, V25, P215, DOI 10.1016/S0161-813X(03)00097-4
   Yang J, 2011, BIOORG MED CHEM LETT, V21, P6420, DOI 10.1016/j.bmcl.2011.08.090
   Yeh JY, 2010, J MED CHEM, V53, P1519, DOI 10.1021/jm901570x
   Yuce B, 2009, ARZNEIMITTELFORSCH, V59, P129, DOI 10.1055/s-0031-1296375
   Zhang HY, 2005, FEBS LETT, V579, P5260, DOI 10.1016/j.febslet.2005.09.006
   Zhao HP, 2011, J MED CHEM, V54, P3839, DOI 10.1021/jm200148p
NR 95
TC 258
Z9 266
U1 1
U2 136
PU PERGAMON-ELSEVIER SCIENCE LTD
PI OXFORD
PA THE BOULEVARD, LANGFORD LANE, KIDLINGTON, OXFORD OX5 1GB, ENGLAND
SN 0968-0896
EI 1464-3391
J9 BIOORGAN MED CHEM
JI Bioorg. Med. Chem.
PD AUG 1
PY 2014
VL 22
IS 15
BP 3806
EP 3814
DI 10.1016/j.bmc.2014.05.032
PG 9
WC Biochemistry & Molecular Biology; Chemistry, Medicinal; Chemistry,
   Organic
WE Science Citation Index Expanded (SCI-EXPANDED)
SC Biochemistry & Molecular Biology; Pharmacology & Pharmacy; Chemistry
GA AM4XO
UT WOS:000339859700001
PM 24934993
DA 2025-02-04
ER

PT J
AU Ganeshpurkar, A
   Kumar, D
   Singh, SK
AF Ganeshpurkar, Ankit
   Kumar, Devendra
   Singh, Sushil K.
TI Strategies for the Synthesis of Hydroxamic Acids
SO CURRENT ORGANIC SYNTHESIS
LA English
DT Review
DE Hydroxamic acid; aldehyde; carboxylic acid; amide; alcohol; synthesis
ID MATRIX-METALLOPROTEINASE INHIBITOR; POTENTIAL ANTIMALARIAL AGENTS;
   HISTONE DEACETYLASE INHIBITOR; AMIDE BOND FORMATION;
   N-HYDROXYSUCCINIMIDE; CRYSTAL-STRUCTURE; HYDROXYLAMINE DERIVATIVES;
   PROTEASE INHIBITORS; CONVENIENT METHOD; CARBOXYLIC-ACIDS
AB Background: Hydroxamic acids are a major class of organic compounds. They have a wide variety of pharmacological actions in targeting cancers, cardiovascular diseases, HIV, Alzheimer's disease, Malaria, Allergic diseases.
   Objective: The present review focuses on the chemistry of conventional and non-conventional routes for the synthesis of hydroxamic acids reported till date.
   Conclusion: The hydroxamic acids are conventionally synthesized via carboxylic acid and their acid chloride derivatives. However, some other functional groups i.e. aldehyde, amine, amide and alcohol can also be converted to hydroxamate with ease. The solid phase synthesis techniques are also gaining importance for the synthesis of hydroxamic acids and these pathways have opened a wide arena for the synthesis of diverse and complex hydroxamic acids.
C1 [Ganeshpurkar, Ankit; Kumar, Devendra; Singh, Sushil K.] Banaras Hindu Univ, Pharmaceut Chem Res Lab 1, Dept Pharmaceut Engn & Technol, Indian Inst Technol, Varanasi 221005, Uttar Pradesh, India.
C3 Banaras Hindu University (BHU); Indian Institute of Technology System
   (IIT System); Indian Institute of Technology BHU Varanasi (IIT BHU
   Varanasi)
RP Singh, SK (corresponding author), Banaras Hindu Univ, Pharmaceut Chem Res Lab 1, Dept Pharmaceut Engn & Technol, Indian Inst Technol, Varanasi 221005, Uttar Pradesh, India.
EM sksingh.phe@iitbhu.ac.in
RI Singh, Sushil/AAG-8370-2020; Ganeshpurkar, Ankit/AAO-1116-2021; Kumar,
   Devendra/GQH-5823-2022
OI Kumar, Devendra/0000-0002-3762-7574; Ganeshpurkar,
   Ankit/0000-0002-2029-3424; Singh, Sushil K./0000-0003-0473-5824
FU Department of Biotechnology (DBT), New Delhi, India
   [BT/PR9624/MED/30/1253/2013]
FX Authors immensely thank research support from the Department of
   Biotechnology (DBT), New Delhi, India (File No.
   BT/PR9624/MED/30/1253/2013 dated-29/11/2014).
CR Adewuyi A, 2015, J ACUTE DIS, V4, P230, DOI 10.1016/j.joad.2015.04.010
   Agarwal S, 2013, J IND MICROBIOL BIOT, V40, P937, DOI 10.1007/s10295-013-1299-x
   AGENO G, 1995, TETRAHEDRON, V51, P8121, DOI 10.1016/0040-4020(95)00427-A
   Angeli A., 1896, GAZZETTA, V26, P17
   [Anonymous], J MAT ENV SCI
   BADE ML, 1971, J AM CHEM SOC, V93, P949, DOI 10.1021/ja00733a028
   BAL BS, 1981, TETRAHEDRON, V37, P2091, DOI 10.1016/S0040-4020(01)97963-3
   BANFI L, 1993, TETRAHEDRON, V49, P7385, DOI 10.1016/S0040-4020(01)87214-8
   Batovska DI, 2008, BIOSCI BIOTECH BIOCH, V72, P2623, DOI 10.1271/bbb.80303
   Benini S, 2000, J BIOL INORG CHEM, V5, P110, DOI 10.1007/s007750050014
   Bernardo M, 2013, J MOL CATAL B-ENZYM, V93, P28, DOI 10.1016/j.molcatb.2013.03.016
   Bertini I, 2004, J MOL BIOL, V336, P707, DOI 10.1016/j.jmb.2003.12.033
   Bertini I, 2005, P NATL ACAD SCI USA, V102, P5334, DOI 10.1073/pnas.0407106102
   Bhatia RK, 2013, J IND MICROBIOL BIOT, V40, P21, DOI 10.1007/s10295-012-1206-x
   Botos I, 1996, P NATL ACAD SCI USA, V93, P2749, DOI 10.1073/pnas.93.7.2749
   BOWERS A, 1953, J CHEM SOC, P2548, DOI 10.1039/jr9530002548
   Brandstetter H, 1998, PROTEIN SCI, V7, P1303, DOI 10.1002/pro.5560070605
   CARPINO LA, 1993, J AM CHEM SOC, V115, P4397, DOI 10.1021/ja00063a082
   Castro B., 1976, SYNTHESIS-STUTTGART, V1976, P751
   CHAKRABARTI JK, 1989, J MED CHEM, V32, P2573, DOI 10.1021/jm00132a012
   Chung YM, 2013, J NAT PROD, V76, P1260, DOI 10.1021/np400143j
   Clements JM, 1997, J NEUROIMMUNOL, V74, P85, DOI 10.1016/S0165-5728(96)00210-X
   Codd R, 2008, COORDIN CHEM REV, V252, P1387, DOI 10.1016/j.ccr.2007.08.001
   COSTE J, 1990, TETRAHEDRON LETT, V31, P205, DOI 10.1016/S0040-4039(00)94371-5
   Couturier M, 2002, J ORG CHEM, V67, P4833, DOI 10.1021/jo0256890
   CURTIS RG, 1953, J CHEM SOC, P457, DOI 10.1039/jr9530000457
   Dettori G, 2014, ADV SYNTH CATAL, V356, P2709, DOI 10.1002/adsc.201400188
   Dettori G, 2014, ORG BIOMOL CHEM, V12, P4582, DOI 10.1039/c4ob00693c
   Domingo JL, 1998, REPROD TOXICOL, V12, P499, DOI 10.1016/S0890-6238(98)00036-7
   Donohoe TJ, 2009, ORG LETT, V11, P2305, DOI 10.1021/ol900631y
   Duvic M, 2007, BLOOD, V109, P31, DOI 10.1182/blood-2006-06-025999
   El Yazal J, 2000, J PHYS CHEM B, V104, P6499, DOI 10.1021/jp0012707
   Fazary AE, 2005, J CHEM ENG DATA, V50, P888, DOI 10.1021/je0496185
   Fiorucci S, 2001, BIOCHEM PHARMACOL, V62, P1433, DOI 10.1016/S0006-2952(01)00747-X
   Flipo M, 2009, J MED CHEM, V52, P6790, DOI 10.1021/jm900648x
   Ghosh H, 2010, ORG BIOMOL CHEM, V8, P384, DOI 10.1039/b917096k
   Giacomelli G, 2003, ORG LETT, V5, P2715, DOI 10.1021/ol034903j
   Gu XF, 2006, J MED CHEM, V49, P7532, DOI 10.1021/jm061058c
   Hoffmann C., 1889, Ber Dtsch Chem Ges, V22, P2854, DOI [10.1002/cber.188902202190, DOI 10.1002/CBER.188902202190]
   HOGG JH, 1995, BIOORGAN MED CHEM, V3, P1405, DOI 10.1016/0968-0896(95)00128-4
   HURD CD, 1951, J AM CHEM SOC, V73, P2409, DOI 10.1021/ja01150a001
   HYNES JB, 1970, J MED CHEM, V13, P1235, DOI 10.1021/jm00300a056
   HYNES JB, 1972, J MED CHEM, V15, P1194, DOI 10.1021/jm00281a032
   Jäkel M, 2013, CHEM-EUR J, V19, P16746, DOI 10.1002/chem.201302735
   Kakkar R., 2013, Hydroxamic Acids: A Unique Family of Chemicals with Multiple Biological Activities, P19, DOI 10.1007/978-3-642-38111-9_2
   KAWASE M, 1989, J ORG CHEM, V54, P3394, DOI 10.1021/jo00275a027
   Kwak SY, 2013, BIOORG MED CHEM LETT, V23, P1136, DOI 10.1016/j.bmcl.2012.10.107
   Lamberth C, 2016, AMINO ACIDS, V48, P929, DOI 10.1007/s00726-016-2176-5
   Leonetti F, 2012, TETRAHEDRON LETT, V53, P4114, DOI 10.1016/j.tetlet.2012.05.124
   Leung D, 2000, J MED CHEM, V43, P305, DOI 10.1021/jm990412m
   Lin XH, 2001, TETRAHEDRON, V57, P8779, DOI 10.1016/S0040-4020(01)00878-X
   Lipczynska Kochany E, SOME NEW ASPECTS HYD
   Lovejoy B, 1999, NAT STRUCT BIOL, V6, P217
   Marcq V, 2003, BIOORG MED CHEM LETT, V13, P2843, DOI 10.1016/S0960-894X(03)00590-0
   Marks PA, 2000, JNCI-J NATL CANCER I, V92, P1210, DOI 10.1093/jnci/92.15.1210
   Marmion CJ, 2004, EUR J INORG CHEM, P3003, DOI 10.1002/ejic.200400221
   MEYER SD, 1994, J ORG CHEM, V59, P7549, DOI 10.1021/jo00103a067
   Mikolajczyk M, 1981, CHIRAL SULFUR REAGEN
   Mishra H, 2002, ANTIMICROB AGENTS CH, V46, P2613, DOI 10.1128/AAC.46.8.2613-2618.2002
   Montalbetti CAGN, 2005, TETRAHEDRON, V61, P10827, DOI 10.1016/j.tet.2005.08.031
   Munster PN, 2001, CANCER RES, V61, P8492
   Nar H, 2001, J MOL BIOL, V312, P743, DOI 10.1006/jmbi.2001.4953
   Niu T, 2014, SYNTHESIS-STUTTGART, V46, P320, DOI 10.1055/s-0033-1340317
   Papadopoulos GN, 2016, CHEM-EUR J, V22, P6964, DOI 10.1002/chem.201600333
   Parsons SL, 1997, EUR J SURG ONCOL, V23, P526, DOI 10.1016/S0748-7983(97)93077-8
   Patai S., 1983, CHEM HALIDES PSEUDO
   Patel D, 2012, J PLANT GROWTH REGUL, V31, P53, DOI 10.1007/s00344-011-9219-7
   Pearson A.J., 1999, HDB REAGENTS ORGANIC
   Pilo M, 2013, ORG BIOMOL CHEM, V11, P8241, DOI 10.1039/c3ob41440j
   Porcheddu A, 2006, J ORG CHEM, V71, P7057, DOI 10.1021/jo061018g
   Rahman ML, 2016, FIBER POLYM, V17, P521, DOI 10.1007/s12221-016-6001-2
   RAJENDRA G, 1985, TETRAHEDRON LETT, V26, P5385, DOI 10.1016/S0040-4039(00)98214-5
   Reddy AS, 2000, TETRAHEDRON LETT, V41, P6285, DOI 10.1016/S0040-4039(00)01058-3
   Renfrow WB, 1937, J AM CHEM SOC, V59, P2308, DOI 10.1021/ja01290a064
   Rothenberg, 1998, Oncologist, V3, P271
   Sancibrao P, 2010, J ORG CHEM, V75, P4333, DOI 10.1021/jo100768d
   Scolnick LR, 1997, J AM CHEM SOC, V119, P850, DOI 10.1021/ja963832z
   Scozzafava A, 2000, EUR J MED CHEM, V35, P299, DOI 10.1016/S0223-5234(00)00127-6
   Seki H, 2014, BIOORGAN MED CHEM, V22, P1208, DOI 10.1016/j.bmc.2013.11.053
   Shalinsky DR, 1999, ANN NY ACAD SCI, V878, P236, DOI 10.1111/j.1749-6632.1999.tb07689.x
   Shingledecker K, 2000, ARCH BIOCHEM BIOPHYS, V375, P138, DOI 10.1006/abbi.1999.1645
   Skotnicki JS, 2003, CURR OPIN DRUG DISC, V6, P742
   Sparks SM, 2004, J ORG CHEM, V69, P3025, DOI 10.1021/jo049897z
   Spinale FG, 1999, CIRC RES, V85, P364, DOI 10.1161/01.RES.85.4.364
   STAAB HA, 1962, CHEM BER-RECL, V95, P1275, DOI 10.1002/cber.19620950526
   Stang PJ, 1996, CHEM REV, V96, P1123, DOI 10.1021/cr940424+
   Stoermer D, 2003, BIOORG MED CHEM LETT, V13, P2097, DOI 10.1016/S0960-894X(03)00407-4
   Szekeres T, 1997, CRIT REV CL LAB SCI, V34, P503, DOI 10.3109/10408369709006424
   Tessier P, 2009, BIOORG MED CHEM LETT, V19, P5684, DOI 10.1016/j.bmcl.2009.08.010
   Trabulsi H, 2010, EUR J ORG CHEM, V2010, P5884, DOI 10.1002/ejoc.201000376
   Tsukamoto K, 1999, BIOCHEMISTRY-US, V38, P12558, DOI 10.1021/bi982925l
   Valapour M, 2002, J ALLERGY CLIN IMMUN, V109, P238, DOI 10.1067/mai.2002.121145
   Vassiliou S, 2008, J MED CHEM, V51, P5736, DOI 10.1021/jm800570q
   Vippagunta SR, 1999, BIOCHEM PHARMACOL, V58, P817, DOI 10.1016/S0006-2952(99)00161-6
   Wardrop DJ, 2004, TETRAHEDRON LETT, V45, P4229, DOI 10.1016/j.tetlet.2004.04.028
   Watson AJA, 2009, ORG LETT, V11, P2667, DOI 10.1021/ol900723v
   Weber P, 2003, TETRAHEDRON LETT, V44, P9047, DOI 10.1016/j.tetlet.2003.09.210
   WILLIAMS RM, 1989, J AM CHEM SOC, V111, P1073, DOI 10.1021/ja00185a043
   Woo JCS, 2004, J ORG CHEM, V69, P8984, DOI 10.1021/jo048385h
   Yale HL, 1943, CHEM REV, V33, P209, DOI 10.1021/cr60106a002
   Yang KX, 2003, MINI-REV MED CHEM, V3, P349, DOI 10.2174/1389557033488114
   Yao HY, 2012, TETRAHEDRON LETT, V53, P5094, DOI 10.1016/j.tetlet.2012.07.024
   Yao HY, 2012, CHEM-ASIAN J, V7, P1542, DOI 10.1002/asia.201200017
   Yekkour A, 2015, LETT APPL MICROBIOL, V60, P589, DOI 10.1111/lam.12412
   Yus M, 2001, SYNTHESIS-STUTTGART, P914
   Zabicky J., 1970, CHEM OF AMIDES
   Zhang YS, 1999, BIOORG MED CHEM LETT, V9, P2823, DOI 10.1016/S0960-894X(99)00498-9
   ZINNER G, 1990, CHEM ZTG, V114, P197
NR 108
TC 18
Z9 18
U1 8
U2 87
PU BENTHAM SCIENCE PUBL LTD
PI SHARJAH
PA EXECUTIVE STE Y-2, PO BOX 7917, SAIF ZONE, 1200 BR SHARJAH, U ARAB
   EMIRATES
SN 1570-1794
EI 1875-6271
J9 CURR ORG SYNTH
JI Curr. Org. Synth.
PY 2018
VL 15
IS 2
BP 154
EP 165
DI 10.2174/1570179414666170614123508
PG 12
WC Chemistry, Organic
WE Science Citation Index Expanded (SCI-EXPANDED)
SC Chemistry
GA GE3ZL
UT WOS:000431152200001
DA 2025-02-04
ER

PT J
AU Goossens, F
   DeMeester, I
   Vanhoof, G
   Scharpe, S
AF Goossens, F
   DeMeester, I
   Vanhoof, G
   Scharpe, S
TI Distribution of prolyl oligopeptidase in human peripheral tissues and
   body fluids
SO EUROPEAN JOURNAL OF CLINICAL CHEMISTRY AND CLINICAL BIOCHEMISTRY
LA English
DT Article
ID ANGIOTENSIN-CONVERTING ENZYME; PROLINE CLEAVING ENZYME; ENDOPEPTIDASE;
   RAT; AMINOPEPTIDASES; PEPTIDES; ASSAY; SERUM; BRAIN
AB Prolyl oligopeptidase (EC 3.4.21.26) activity was measured in human tissue homogenates and body fluids. The enzyme was ubiquitously present, revealing high activity in renal cortex, epithelial cells, fibroblasts, testis, lymphocytes and thrombocytes. The activity in the body fluids was low. Prolyl oligopeptidase activity was significant higher in tumours of prostate, lung and sigmoid, than in the healthy tissues. Sera of individuals suffering from HIV infection, malaria, prostate cancer or benign prostate hypertrophy contained lowered activity. Interestingly, the low serum activity during prostate carcinoma increased upon medical treatment with anti-androgens. This suggests hormonal control of the gene transcript. A positive correlation with angiotensin converting enzyme activity in hypertensive patients was demonstrated and this further supports the possible involvement of prolyl oligopeptidase in the renin-angiotensin system and in the pathogenesis of hypertension.
RP UNIV INSTELLING ANTWERP, MED BIOCHEM LAB, UNIV PLEIN 1, S-6, B-2610 Antwerp, BELGIUM.
RI De Meester, Ingrid/A-6881-2017
OI De Meester, Ingrid/0000-0002-3421-0124
CR BARRETT AJ, 1992, BIOL CHEM H-S, V373, P353, DOI 10.1515/bchm3.1992.373.2.353
   CHAPPELL MC, 1990, PEPTIDES, V11, P375, DOI 10.1016/0196-9781(90)90095-M
   FERRARIO CM, 1991, HYPERTENSION, V18, pS126, DOI 10.1161/01.HYP.18.5_Suppl.III126
   FRANSEN M, 1994, BBA-GEN SUBJECTS, V1201, P157, DOI 10.1016/0304-4165(94)90036-1
   GOLDFARB DA, 1994, UROLOGY, V43, P572, DOI 10.1016/0090-4295(94)90261-5
   GOOSSENS F, 1992, EUR J CLIN CHEM CLIN, V30, P235
   GOOSSENS F, 1995, EUR J BIOCHEM, V233, P432, DOI 10.1111/j.1432-1033.1995.432_2.x
   IIDA T, 1991, EXPERIENTIA, V47, P273, DOI 10.1007/BF01958158
   KATO T, 1980, MOL CELL BIOCHEM, V32, P117
   KEIL B, 1993, SPECIFICITY PROTEOLY, P1
   KOHARA K, 1991, HYPERTENSION, V17, P131, DOI 10.1161/01.HYP.17.2.131
   KOHARA K, 1993, PEPTIDES, V14, P883, DOI 10.1016/0196-9781(93)90063-M
   LAZO JS, 1980, ANAL BIOCHEM, V102, P68, DOI 10.1016/0003-2697(80)90318-8
   MAES M, 1994, CLIN CHEM, V40, P1686
   MAES M, 1994, BIOL PSYCHIAT, V35, P545, DOI 10.1016/0006-3223(94)90101-5
   MORIYAMA A, 1988, J BIOCHEM, V104, P112, DOI 10.1093/oxfordjournals.jbchem.a122404
   NEELS HM, 1984, CLIN CHEM, V30, P163
   OHTA N, 1992, ACTA ENDOCRINOL-COP, V127, P262, DOI 10.1530/acta.0.1270262
   PACKHAM MA, 1992, COMP BIOCHEM PHYS A, V103, P35, DOI 10.1016/0300-9629(92)90239-M
   POLGAR L, 1990, MECHANISMS PROTEASE
   SALERS P, 1994, REGUL PEPTIDES, V50, P101, DOI 10.1016/0167-0115(94)90025-6
   SCHIAVONE MT, 1988, P NATL ACAD SCI USA, V85, P4095, DOI 10.1073/pnas.85.11.4095
   VANHOOF G, 1994, GENE, V149, P363, DOI 10.1016/0378-1119(94)90177-5
   VANHOOF G, 1992, EUR J CLIN CHEM CLIN, V30, P333
   VANHOOF G, 1995, FASEB J, V9, P736, DOI 10.1096/fasebj.9.9.7601338
   VANSANDE ME, 1985, CLIN CHIM ACTA, V147, P255, DOI 10.1016/0009-8981(85)90207-4
   WALTER R, 1971, SCIENCE, V173, P828, DOI 10.1126/science.173.3999.827
   WELCHES WR, 1991, J HYPERTENS, V9, P631, DOI 10.1097/00004872-199107000-00008
   WELCHES WR, 1993, LIFE SCI, V52, P1461, DOI 10.1016/0024-3205(93)90108-F
   YAMAKAWA N, 1994, BBA-GEN SUBJECTS, V1199, P279, DOI 10.1016/0304-4165(94)90007-8
   YASUDA Y, 1992, HORM METAB RES, V24, P110, DOI 10.1055/s-2007-1003270
   YOSHIMOTO T, 1978, J BIOL CHEM, V253, P3708
   YOSHIMOTO T, 1987, J PHARMACOBIO-DYNAM, V10, P730, DOI 10.1248/bpb1978.10.730
   YOSHIMOTO T, 1980, J BIOL CHEM, V255, P4786
   YOSHIMOTO T, 1979, BIOCHIM BIOPHYS ACTA, V569, P184, DOI 10.1016/0005-2744(79)90053-6
NR 35
TC 104
Z9 109
U1 0
U2 3
PU WALTER DE GRUYTER GMBH
PI BERLIN
PA GENTHINER STRASSE 13, D-10785 BERLIN, GERMANY
SN 0939-4974
J9 EUR J CLIN CHEM CLIN
JI Eur. J. Clin. Chem. Clin. Biochem.
PD JAN
PY 1996
VL 34
IS 1
BP 17
EP 22
PG 6
WC Biochemistry & Molecular Biology; Medical Laboratory Technology
WE Science Citation Index Expanded (SCI-EXPANDED)
SC Biochemistry & Molecular Biology; Medical Laboratory Technology
GA TV255
UT WOS:A1996TV25500004
PM 8704029
DA 2025-02-04
ER

PT J
AU Tappero, JW
   Tauxe, RV
AF Tappero, Jordan W.
   Tauxe, Robert V.
TI Lessons Learned during Public Health Response to Cholera Epidemic in
   Haiti and the Dominican Republic
SO EMERGING INFECTIOUS DISEASES
LA English
DT Article
ID BIOTYPE; MEXICO
AB After epidemic cholera emerged in Haiti in October 2010, the disease spread rapidly in a country devastated by an earthquake earlier that year, in a population with a high proportion of infant deaths, poor nutrition, and frequent infectious diseases such as HIV infection, tuberculosis, and malaria. Many nations, multinational agencies, and nongovernmental organizations rapidly mobilized to assist Haiti. The US government provided emergency response through the Office of Foreign Disaster Assistance of the US Agency for International Development and the Centers for Disease Control and Prevention. This report summarizes the participation by the Centers and its partners. The efforts needed to reduce the spread of the epidemic and prevent deaths highlight the need for safe drinking water and basic medical care in such difficult circumstances and the need for rebuilding water, sanitation, and public health systems to prevent future epidemics.
C1 [Tappero, Jordan W.; Tauxe, Robert V.] Ctr Dis Control & Prevent, Atlanta, GA 30333 USA.
C3 Centers for Disease Control & Prevention - USA
RP Tauxe, RV (corresponding author), Ctr Dis Control & Prevent, 1600 Clifton Rd NE,Mailstop C09, Atlanta, GA 30333 USA.
EM rvt1@cdc.gov
CR Ackers ML, 1998, INT J EPIDEMIOL, V27, P330, DOI 10.1093/ije/27.2.330
   Anonymous, 2010, Morbidity and Mortality Weekly Report, V59, P1586
   Anonymous, 2010, Morbidity and Mortality Weekly Report, V59, P1473
   Anonymous, 2010, Morbidity and Mortality Weekly Report, V59, P933
   [Anonymous], STAT WORLDS CHILDR
   Barua Dhiman, 1992, P1
   Cayemittes M., 2007, ENQUETE MORTALITE MO
   *CDCP, 2011, AC WAT DIARRH CHOL H
   Centers for Disease Control and Prevention (CDC), 2010, MMWR Morb Mortal Wkly Rep, V59, P1411
   Centers for Disease Control and Prevention (CDC), 2010, MMWR Morb Mortal Wkly Rep, V59, P1372
   CLEMENS JD, 1991, LANCET, V337, P883, DOI 10.1016/0140-6736(91)90207-6
   Cravioto A., 2011, Final report of the independent panel of experts on the cholera outbreak in Haiti
   Cutler D, 2005, DEMOGRAPHY, V42, P1, DOI 10.1353/dem.2005.0002
   Dowell SF, 2011, NEW ENGL J MED, V364, P300, DOI 10.1056/NEJMp1100118
   Gaffga NH, 2007, AM J TROP MED HYG, V77, P705, DOI 10.4269/ajtmh.2007.77.705
   Gaines J, 2011, 60 ANN EP INT SERV C
   Gangarosa E.J., 1974, Cholera, P381
   Government of the Republic of Haiti, 2010, ACT PLAN NAT REC DEV
   Hendriksen RS, 2011, MBIO, V2, DOI [10.1128/mBio.00157-11, 10.1128/mBio.00305-11]
   *INT ORG STAND, 2010, DRAFT INT STAND ISO, P10
   Jenkins P. H., 2010, Morbidity and Mortality Weekly Report, V59, P1637
   JENSON D, 2010, MATIN HEBDO     1105, P17
   Kumar P, 2009, J MED MICROBIOL, V58, P234, DOI 10.1099/jmm.0.002089-0
   Magloire R., 2010, Morbidity and Mortality Weekly Report, V59, P939
   *MIN PUBL HLTH POP, 2011, PLAN INT SECT SANT
   *MIN SAL PUBL, 2011, B EP SEM SEM
   Mung K., 2010, Morbidity and Mortality Weekly Report, V59, P217
   *PAN AM HLTH ORG, 2011, 19 M JUN 6 8 2011 BU, P28
   *PAN AM HTLH ORG, CHOL SIT AM
   Piarroux R, 2011, EMERG INFECT DIS, V17, P1161, DOI [10.3201/eid1707.110059, 10.3201/eid1711.110981]
   Sepúlveda J, 2006, INT J INFECT DIS, V10, P4, DOI 10.1016/j.ijid.2005.05.005
   Sepúlveda J, 2006, LANCET, V368, P2017, DOI 10.1016/S0140-6736(06)69569-X
   TAUXE R, 2009, GLOB ISS WAT SAN HLT, P73
   Tauxe Robert, 1994, P321
   *UN CHILDR FUND, 2010, JOINT MON PROGR WAT
   *UN DEV PROGR, HUM DEV SCARC POW PO
   *UNAIDS, 2009, UNAIDS HIV AIDS EST
   United Nations Development Program, HUM DEV REP 2009 OV
   World Health Organization, 2010, WKLY EPIDEMIOL REC, V85, P117
   World Health Organization, 2010, GLOB TUB CONTR
NR 40
TC 74
Z9 87
U1 0
U2 84
PU CENTERS  DISEASE CONTROL & PREVENTION
PI ATLANTA
PA 1600 CLIFTON RD, ATLANTA, GA 30333 USA
SN 1080-6040
EI 1080-6059
J9 EMERG INFECT DIS
JI Emerg. Infect. Dis
PD NOV
PY 2011
VL 17
IS 11
BP 2087
EP 2093
DI 10.3201/eid1711.110827
PG 7
WC Immunology; Infectious Diseases
WE Science Citation Index Expanded (SCI-EXPANDED)
SC Immunology; Infectious Diseases
GA 843KI
UT WOS:000296670300027
PM 22099111
OA gold, Green Published
DA 2025-02-04
ER

PT J
AU Hosseini-Beheshti, E
   Grau, GER
AF Hosseini-Beheshti, Elham
   Grau, Georges Emile Raymond
TI Extracellular vesicles as mediators of immunopathology in infectious
   diseases
SO IMMUNOLOGY AND CELL BIOLOGY
LA English
DT Review
DE Exosomes; extracellular vesicles; immune-mediated pathogenesis;
   immunopathology; infectious diseases; microparticles; microvesicles
ID TUMOR NECROSIS FACTOR; TISSUE FACTOR; ENDOTHELIAL MICROPARTICLES;
   IN-VITRO; CEREBRAL MALARIA; HIV-INFECTION; P-SELECTIN; EXOSOMES; CELLS;
   RELEASE
AB In the last decades, extracellular vesicles have emerged as important elements in cell-cell communication and as key players in disease pathogenesis via transmission of their cargo between different cells. Various works have described different subpopulations of these membrane structures, based on their cell of origin, biogenesis, size, biophysical properties and cargo. In addition to their pathophysiological role in the development and progression of different diseases including infectious diseases, neurodegenerative disorders and cancer, extracellular vesicles are now recognized for their potential as novel therapeutic targets and intelligent drug delivery system. Here, we have reviewed the most recent data on different subtypes of extracellular vesicles, focusing on microvesicles and exosomes and their subpopulations, their involvement in immune-mediated pathogenesis of various infectious diseases and their role as potential therapeutic targets.
C1 Univ Sydney, Marie Bashir Inst, Sch Med Sci, Vasc Immunol Unit,Dept Pathol, Camperdown, NSW, Australia.
   Univ Sydney, Nano Inst Sydney Nano, Camperdown, NSW, Australia.
C3 University of Sydney; University of Sydney
RP Grau, GER (corresponding author), Univ Sydney, Discipline Pathol, Vasc Immunol Unit, Med Fdn Bldg K25,92 Parramatta Rd, Camperdown, NSW 2050, Australia.
EM ggrau@med.usyd.edu.au
RI Grau, Georges/AGR-7139-2022; Grau, Georges/D-7690-2014
OI /0000-0002-1342-4844; Grau, Georges/0000-0002-0442-0462
FU National Health and Medical Research Council of Australia [APP1099920];
   Sydney Medical Foundation
FX Work mentioned in this review has been supported by the National Health
   and Medical Research Council of Australia (grant APP1099920 to GEG), and
   by the Sydney Medical Foundation (to EHB).
CR Ahsan NA, 2016, FRONT MICROBIOL, V7, DOI 10.3389/fmicb.2016.00139
   ANDERSON HC, 1969, J CELL BIOL, V41, P59, DOI 10.1083/jcb.41.1.59
   Arakelyan A, 2017, SCI REP-UK, V7, DOI 10.1038/s41598-017-01739-8
   Aras O, 2004, BLOOD, V103, P4545, DOI 10.1182/blood-2003-03-0713
   Atkin-Smith GK, 2015, NAT COMMUN, V6, DOI 10.1038/ncomms8439
   Baker JV, 2013, JAIDS-J ACQ IMM DEF, V63, P367, DOI 10.1097/QAI.0b013e3182910121
   Barry OP, 1998, J CLIN INVEST, V102, P136, DOI 10.1172/JCI2592
   Bautista-López NL, 2017, J CLIN MICROBIOL, V55, P744, DOI 10.1128/JCM.01649-16
   Bhatnagar S, 2007, BLOOD, V110, P3234, DOI 10.1182/blood-2007-03-079152
   Brown L, 2015, NAT REV MICROBIOL, V13, P620, DOI 10.1038/nrmicro3480
   Campos FMF, 2010, MALARIA J, V9, DOI 10.1186/1475-2875-9-327
   Camussi G, 2011, AM J CANCER RES, V1, P98
   Cestari I, 2012, J IMMUNOL, V188, P1942, DOI 10.4049/jimmunol.1102053
   Cobb DA, 2018, HEPATOLOGY, V67, P71, DOI 10.1002/hep.29409
   Colombo M, 2014, ANNU REV CELL DEV BI, V30, P255, DOI 10.1146/annurev-cellbio-101512-122326
   Combes V, 1999, J CLIN INVEST, V104, P93, DOI 10.1172/JCI4985
   Combes V, 2005, AM J PATHOL, V166, P295, DOI 10.1016/S0002-9440(10)62253-5
   Combes V, 2004, JAMA-J AM MED ASSOC, V291, P2542, DOI 10.1001/jama.291.21.2542-b
   Combes V, 2012, TRENDS PARASITOL, V28, P311, DOI 10.1016/j.pt.2012.05.008
   Combes V, 2010, PROG NEUROBIOL, V91, P140, DOI 10.1016/j.pneurobio.2010.01.007
   Couper KN, 2010, PLOS PATHOG, V6, DOI 10.1371/journal.ppat.1000744
   Cronemberger-Andrade A, 2014, PLOS NEGLECT TROP D, V8, DOI 10.1371/journal.pntd.0003161
   Delabranche X, 2012, MED MALADIES INFECT, V42, P335, DOI 10.1016/j.medmal.2012.05.011
   Lozano IMD, 2017, SCI REP-UK, V7, DOI 10.1038/srep44451
   EL Andaloussi S, 2013, NAT REV DRUG DISCOV, V12, P348, DOI 10.1038/nrd3978
   El-Assaad Fatima, 2014, J Neuroinfect Dis, V5
   El-Assaad F, 2014, PLOS PATHOG, V10, DOI 10.1371/journal.ppat.1003839
   Faille D, 2009, FASEB J, V23, P3449, DOI 10.1096/fj.09-135822
   Frleta D, 2012, J CLIN INVEST, V122, P4685, DOI 10.1172/JCI64439
   Frühbeis C, 2013, PLOS BIOL, V11, DOI 10.1371/journal.pbio.1001604
   Gardiner C, 2016, J EXTRACELL VESICLES, V5, DOI 10.3402/jev.v5.32945
   GRAU GE, 1989, NEW ENGL J MED, V320, P1586, DOI 10.1056/NEJM198906153202404
   Grau Georges E., 2005, Journal de la Societe de Biologie, V199, P199, DOI 10.1051/jbio:2005020
   Hellum M, 2014, THROMB RES, V133, P507, DOI 10.1016/j.thromres.2013.12.031
   Hosseini-Beheshti E, 2016, ONCOTARGET, V7, P14639, DOI 10.18632/oncotarget.7052
   Hosseini-Beheshti E, 2012, MOL CELL PROTEOMICS, V11, P863, DOI 10.1074/mcp.M111.014845
   Hrachovinová I, 2003, NAT MED, V9, P1020, DOI 10.1038/nm899
   Izquierdo-Useros N, 2010, PLOS PATHOG, V6, DOI 10.1371/journal.ppat.1000740
   Izquierdo-Useros N, 2009, BLOOD, V113, P2732, DOI 10.1182/blood-2008-05-158642
   Jaiswal JK, 2002, J CELL BIOL, V159, P625, DOI 10.1083/jcb.200208154
   Jaworski E, 2014, J BIOL CHEM, V289, P22284, DOI 10.1074/jbc.M114.549659
   Kam A, 2015, J PHARM PHARM SCI, V18, P424, DOI 10.18433/J3ZC8G
   Kim MJ, 2016, KOREAN J PARASITOL, V54, P147, DOI 10.3347/kjp.2016.54.2.147
   Latham SL, 2015, SCI REP-UK, V5, DOI 10.1038/srep16314
   Lee J, 2017, FASEB J, V31, P2817, DOI 10.1096/fj.201601272R
   Lee JH, 2016, EBIOMEDICINE, V6, P103, DOI 10.1016/j.ebiom.2016.03.004
   Lenassi M, 2010, TRAFFIC, V11, P110, DOI 10.1111/j.1600-0854.2009.01006.x
   Li JH, 2013, NAT IMMUNOL, V14, P793, DOI 10.1038/ni.2647
   Ling ZL, 2011, FRONT IMMUNOL, V2, DOI 10.3389/fimmu.2011.00067
   Llorente A, 2007, EUR J CELL BIOL, V86, P405, DOI 10.1016/j.ejcb.2007.05.001
   López M, 2012, AIDS REV, V14, P223
   Mack M, 2000, NAT MED, V6, P769, DOI 10.1038/77498
   Mantel PY, 2016, NAT COMMUN, V7, DOI 10.1038/ncomms12727
   Mantel PY, 2013, CELL HOST MICROBE, V13, P521, DOI 10.1016/j.chom.2013.04.009
   Marcoux G, 2016, SCI REP-UK, V6, DOI 10.1038/srep35928
   Martin-Jaular L, 2011, PLOS ONE, V6, DOI 10.1371/journal.pone.0026588
   Matsumoto H, 2015, SHOCK, V43, P443, DOI 10.1097/SHK.0000000000000331
   Matsuura K, 2016, HEPATOLOGY, V64, P732, DOI 10.1002/hep.28660
   Mayne E, 2012, JAIDS-J ACQ IMM DEF, V59, P340, DOI 10.1097/QAI.0b013e3182439355
   Mfonkeu JBP, 2010, PLOS ONE, V5, DOI 10.1371/journal.pone.0013415
   Mfunyi CM, 2015, VIROLOGY, V484, P103, DOI 10.1016/j.virol.2015.05.013
   Mooberry MJ, 2016, J THROMB HAEMOST, V14, P1031, DOI 10.1111/jth.13285
   Mostefai HA, 2013, CLIN SCI, V125, P77, DOI 10.1042/CS20120441
   Muhsin-Sharafaldine MR, 2016, ONCOTARGET, V7, P56279, DOI 10.18632/oncotarget.10783
   Nantakomol D, 2011, J INFECT DIS, V203, P700, DOI 10.1093/infdis/jiq104
   Nieuwland R, 2000, BLOOD, V95, P930, DOI 10.1182/blood.V95.3.930.003k46_930_935
   Penet MF, 2008, P NATL ACAD SCI USA, V105, P1321, DOI 10.1073/pnas.0706867105
   Pleet ML, 2016, FRONT MICROBIOL, V7, DOI 10.3389/fmicb.2016.01765
   Poveda E, 2017, AIDS REV, V19, P173, DOI 10.24875/AIDSRev.M17000007
   Ramachandra L, 2010, INFECT IMMUN, V78, P5116, DOI 10.1128/IAI.01089-09
   Regev-Rudzki N, 2013, CELL, V153, P1120, DOI 10.1016/j.cell.2013.04.029
   Riggle Brittany A, 2017, F1000Res, V6, P2039, DOI 10.12688/f1000research.12401.1
   Saha B, 2017, J IMMUNOL, V198, P1974, DOI 10.4049/jimmunol.1600797
   Sampaio NG, 2018, CELL MICROBIOL, V20, DOI 10.1111/cmi.12822
   Sampey GC, 2016, J BIOL CHEM, V291, P1251, DOI 10.1074/jbc.M115.662171
   Sampey GC, 2014, J NEUROVIROL, V20, P199, DOI 10.1007/s13365-014-0238-6
   Savina A, 2002, J CELL SCI, V115, P2505
   Schorey JS, 2016, J CLIN INVEST, V126, P1181, DOI 10.1172/JCI81132
   Singh PP, 2012, J IMMUNOL, V189, P777, DOI 10.4049/jimmunol.1103638
   Singh PP, 2011, PLOS ONE, V6, DOI 10.1371/journal.pone.0018564
   Sisquella X, 2017, NAT COMMUN, V8, DOI 10.1038/s41467-017-02083-1
   Soriano AO, 2005, CRIT CARE MED, V33, P2540, DOI 10.1097/01.CCM.0000186414.86162.03
   Sun DM, 2010, MOL THER, V18, P1606, DOI 10.1038/mt.2010.105
   Szempruch AJ, 2016, NAT REV MICROBIOL, V14, P669, DOI 10.1038/nrmicro.2016.110
   Tang N, 2016, FASEB J, V30, P3097, DOI 10.1096/fj.201600368RR
   Walters SB, 2013, J IMMUNOL, V190, P669, DOI 10.4049/jimmunol.1201856
   Wassmer SC, 2005, PLOS MED, V2, P885, DOI 10.1371/journal.pmed.0020245
   Wassmer SC., 2011, Drug Discovery Today: Disease Mechanisms, V8, P15, DOI [10.1016/j.ddmec.2011.11.004, DOI 10.1016/J.DDMEC.2011.11.004]
   Wen B, 2014, PLOS ONE, V9, DOI 10.1371/journal.pone.0091597
   Wiley RD, 2006, P NATL ACAD SCI USA, V103, P738, DOI 10.1073/pnas.0507995103
   Willms E, 2016, SCI REP-UK, V6, DOI 10.1038/srep22519
   WOLF P, 1967, BRIT J HAEMATOL, V13, P269, DOI 10.1111/j.1365-2141.1967.tb08741.x
NR 92
TC 15
Z9 15
U1 0
U2 10
PU WILEY
PI HOBOKEN
PA 111 RIVER ST, HOBOKEN 07030-5774, NJ USA
SN 0818-9641
EI 1440-1711
J9 IMMUNOL CELL BIOL
JI Immunol. Cell Biol.
PD AUG
PY 2018
VL 96
IS 7
BP 694
EP 703
DI 10.1111/imcb.12044
PG 10
WC Cell Biology; Immunology
WE Science Citation Index Expanded (SCI-EXPANDED)
SC Cell Biology; Immunology
GA GQ6ZJ
UT WOS:000441881000004
PM 29577413
OA Bronze
DA 2025-02-04
ER

PT J
AU Bailey, MS
   Beaton, K
   Bowley, D
   Eardley, W
   Hunt, P
   Johnson, S
   Round, J
   Tarmey, NT
   Williams, A
AF Bailey, Mark S.
   Beaton, K.
   Bowley, D.
   Eardley, W.
   Hunt, P.
   Johnson, S.
   Round, J.
   Tarmey, N. T.
   Williams, A.
TI Bending the curve: force health protection during the insertion phase of
   the Ebola outbreak response
SO JOURNAL OF THE ROYAL ARMY MEDICAL CORPS
LA English
DT Article
ID FALCIPARUM-MALARIA; BRITISH TROOPS; VECTOR CONTROL; PROPHYLAXIS;
   DISEASE; HIV
AB After >10years of enduring operations in Iraq and Afghanistan, Defence Strategic Direction is returning to a contingency posture. As the first post-Afghanistan operation, in September 2014, a UK Joint Inter-Agency Task Force deployed to Sierra Leone in response to the Ebola virus disease (EVD) epidemic in West Africa. The aims were expanding treatment capacity, assisting with training and supporting host nation resilience. The insertion phase of this deployment created a unique set of challenges for force health protection. In addition to the considerable risk of tropical disease and trauma, deployed personnel faced the risks of working in an EVD epidemic. This report explores how deployed medical assets overcame the difficulties of mounting a short-notice contingent operation in a region of the world with inherent major climatic and health challenges.
C1 [Bailey, Mark S.] Birmingham Heartlands Hosp, Dept Infect & Trop Med, Birmingham B9 5ST, W Midlands, England.
   [Bailey, Mark S.] Royal Ctr Def Med, Dept Mil Med, Birmingham, W Midlands, England.
   [Beaton, K.] Headquarters 2nd Med Brigade, York, N Yorkshire, England.
   [Bowley, D.; Eardley, W.] Royal Ctr Def Med, Acad Dept Mil Surg & Trauma, Birmingham, W Midlands, England.
   [Eardley, W.] James Cook Univ Hosp, Dept Orthopaed, Middlesbrough, Cleveland, England.
   [Hunt, P.] James Cook Univ Hosp, Emergency Dept, Middlesbrough, Cleveland, England.
   [Johnson, S.] Garrison Med Ctr, Catterick Garrison, N Yorkshire, England.
   [Round, J.] James Cook Univ Hosp, Anaesthet & Crit Care, Middlesbrough, Cleveland, England.
   [Tarmey, N. T.] Queen Alexandra Hosp, Acad Dept Crit Care, Portsmouth, Hants, England.
   [Williams, A.] Royal Gwent Hosp, Dept Cardiol, Newport NPT 2VB, Gwent, Wales.
C3 University of Birmingham; Heart of England NHS Foundation Trust;
   Heartlands Hospital; Royal Centre for Defence Medicine; Royal Centre for
   Defence Medicine; James Cook University Hospital; James Cook University
   Hospital; James Cook University Hospital; Portsmouth Hospitals NHS
   Trust; Queen Alexandra Hospital; Royal Gwent Hospital
RP Bowley, D (corresponding author), Royal Ctr Def Med, Mindelsohn Way, Birmingham B15 2WB, W Midlands, England.
EM dougbowley@nhs.net
RI Bailey, Mark/D-3854-2013
OI Bailey, Mark/0000-0003-4840-5093; Eardley, Will/0000-0003-1980-8520
CR ADAMS EJ, 1994, GENITOURIN MED, V70, P94
   Allsopp R, 2001, TRENDS PARASITOL, V17, P15, DOI 10.1016/S1471-4922(00)01828-6
   [Anonymous], IND RES SPRAYING
   [Anonymous], 2014, The Washington Times
   [Anonymous], 2014, SIERR LEON NEGL TROP
   [Anonymous], 2014, Washington Post
   [Anonymous], 2014, 69 SESS UN GEN ASS
   [Anonymous], 2014, EB RESP ROADM
   [Anonymous], 1990, PREV CAS ROMM FLAW S
   [Anonymous], 2014, Ebola virus disease
   Bailey MS, 2006, T ROY SOC TROP MED H, V100, P842, DOI 10.1016/j.trstmh.2005.10.001
   Bailey MS, 2013, J ROY ARMY MED CORPS, V159, P150, DOI 10.1136/jramc-2013-000087
   Bailey MS, 2005, EMERG INFECT DIS, V11, P1625, DOI 10.3201/eid1110.050298
   Benn P, 2011, INT J STD AIDS, V22, P695, DOI 10.1258/ijsa.2011.171011
   Bennett A, 2012, PLOS ONE, V7, DOI 10.1371/journal.pone.0037927
   Bermejo M, 2006, SCIENCE, V314, P1564, DOI 10.1126/science.1133105
   Bonser CD, 2013, J ROY ARMY MED CORPS, V159, P51, DOI 10.1136/jramc-2013-000038
   Breman JG, 2006, DISEASE CONTROL PRIORITIES IN DEVELOPING COUNTRIES, 2ND EDITION, P413
   Bricknell M C, 1996, J R Army Med Corps, V142, P34
   Connor P, 2012, CURR OPIN INFECT DIS, V25, P546, DOI 10.1097/QCO.0b013e3283582ebc
   Cox FEG, 2010, PARASITE VECTOR, V3, DOI 10.1186/1756-3305-3-5
   Cunningham J, 2014, TRAVEL MED INFECT DI, V12, P341, DOI 10.1016/j.tmaid.2013.12.006
   Falconbridge AnnaMaria., 1794, NARRATIVE 2 VOYAGES
   HART G, 1974, BRIT J VENER DIS, V50, P68
   Hayden EC, 2014, NATURE, V514, P15, DOI 10.1038/514015a
   Kasturiratne A, 2008, PLOS MED, V5, P1591, DOI 10.1371/journal.pmed.0050218
   Kiszewski AE, 2010, J VECTOR DIS, V47, P217
   Lamb Lucy, 2008, J R Army Med Corps, V154, P2
   Lengeler C., 1998, COCHRANE DB SYST REV, V2, P1, DOI 10.1002/14651858.CD000363
   Leroy EM, 2005, NATURE, V438, P575, DOI 10.1038/438575a
   Murray CJL, 2014, LANCET, V384, P1005, DOI 10.1016/S0140-6736(14)60844-8
   PAYNE D, 1976, B WORLD HEALTH ORGAN, V54, P369
   Rankin F.Harrison., 1836, WHITE MANS GRAVE VIS
   REID RL, 1975, MIL MED, V140, P420
   Road trafic deaths, 2013, ROAD TRAF DEATHS
   Schoepp RJ, 2014, EMERG INFECT DIS, V20, P1176, DOI 10.3201/eid2007.131265
   Slim W., 1956, DEFEAT INTO VICTORY
   Stacey M, 2014, J ROY ARMY MED CORPS, V160, P121, DOI 10.1136/jramc-2013-000204
   Stewart KAA, 2013, JAMA SURG, V148, P463, DOI 10.1001/jamasurg.2013.1341
   The World Bank, 2014, COUNTR GLANC SIERR L
   Townson H, 2005, B WORLD HEALTH ORGAN, V83, P942
   Tuck J, 2003, MIL MED, V168, P639, DOI 10.1093/milmed/168.8.639
   UNICEF, 2013, STAT GLANC SIERR LEO
   United Nations Development Programme United Nations, 2014, HUM DEV REP UN DEV P
   Wendo C, 2001, LANCET, V358, P1350, DOI 10.1016/S0140-6736(01)06467-4
   Whitman TJ, 2010, AM J TROP MED HYG, V83, P258, DOI 10.4269/ajtmh.2010.09-0774
   World Health Organization, 2008, 1 WHO
NR 47
TC 6
Z9 7
U1 0
U2 10
PU BMJ PUBLISHING GROUP
PI LONDON
PA BRITISH MED ASSOC HOUSE, TAVISTOCK SQUARE, LONDON WC1H 9JR, ENGLAND
SN 0035-8665
EI 2052-0468
J9 J ROY ARMY MED CORPS
JI J. R. Army Med. Corps
PD JUN
PY 2016
VL 162
IS 3
BP 191
EP 197
DI 10.1136/jramc-2014-000375
PG 7
WC Medicine, General & Internal
WE Science Citation Index Expanded (SCI-EXPANDED)
SC General & Internal Medicine
GA DO7QB
UT WOS:000377976000010
PM 26036821
DA 2025-02-04
ER

PT J
AU Giovane, RA
   Rezai, S
   Cleland, E
   Henderson, CE
AF Giovane, Richard A.
   Rezai, Shadi
   Cleland, Ellen
   Henderson, Cassandra E.
TI Current pharmacological modalities for management of novel coronavirus
   disease 2019 (COVID-19) and the rationale for their utilization: A
   review
SO REVIEWS IN MEDICAL VIROLOGY
LA English
DT Review
DE 2019-nCoV; acetazolamide; acute respiratory distress syndrome (ARDS);
   autoimmune; camostat mesylate; chloroquine; COVID-19; high altitude
   pulmonary edema (HAPE); hydroxychloroquine; Lopinavir; Ritonavir; novel
   coronavirus 2019; pandemic; Remdesivir; RNA-dependent RNA polymerase
   inhibitors; SARS coronavirus (SARS-CoV); SARS CoV-2; severe acute
   respiratory syndrome (SARS); Umifenovir
AB SARS-CoV-2 has caused a pandemic which is putting strain on the health-care system and global economy. There is much pressure to develop both preventative and curative therapies for SARS-CoV-2 as there is no evidence to support therapies to improve outcomes in patients with SARS-CoV-2. Medications that inhibit certain steps of virus life cycle that are currently used to treat other illnesses such as Malaria, Ebola, HIV and Hepatitis C are being studied for use against SARS-CoV-2. To date, data is limited for medications that facilitate clinical improvement of COVID-19 infections.
C1 [Giovane, Richard A.] Reg Med Ctr Cent Alabama, Dept Family Med, Greenville, AL USA.
   [Rezai, Shadi] Valley Community Healthcare, Dept OB GYN, N Hollywood, CA USA.
   [Cleland, Ellen] Univ Alabama, Dept Family Med, Tuscaloosa, AL USA.
   [Henderson, Cassandra E.] Mercy Med Ctr, Garden OB GYN, New York, NY USA.
C3 University of Alabama System; University of Alabama Tuscaloosa
RP Giovane, RA (corresponding author), Reg Med Ctr Cent Alabama, 29 LV Stabler Dr, Greenville, AL 36037 USA.
EM richardgiovane357@gmail.com
RI Rezai, Shadi/Q-1720-2016
OI Rezai, Shadi/0000-0001-8498-565X
CR Agostini ML, 2018, MBIO, V9, DOI 10.1128/mBio.00221-18
   Cao B, 2020, NEW ENGL J MED, V382, P1787, DOI [10.1056/NEJMoa2001282, 10.1056/NEJMc2008043]
   Chan K. S., 2003, Hong Kong Medical Journal, V9, P399
   Chen C, 2020, FAVIPIRAVIR VERSUS A, DOI DOI 10.1101/2020.03.17.20037432
   Colson P, 2020, CHLOROQUINE HYDROXYC
   Fehr A. R., 2015, Methods Mol. Biol, V1282, P1, DOI [DOI 10.1007/978-1-4939-2438-7_1, DOI 10.1007/978-1-4939-2438-71, 10.1007/978-1-4939-2438-7_1, 10.1007/978-1-4939-24387_1]
   Grein J, 2020, NEW ENGL J MED, V382, P2327, DOI 10.1056/NEJMoa2007016
   Guedj J, 2018, PLOS MED, V15, DOI 10.1371/journal.pmed.1002535
   Hoffmann M, 2020, CELL, V181, P271, DOI 10.1016/j.cell.2020.02.052
   Huang CL, 2020, LANCET, V395, P497, DOI [10.1016/S0140-6736(20)30183-5, 10.1016/S0140-6736(20)30211-7]
   Kalil AC, 2020, JAMA-J AM MED ASSOC, V323, P1897, DOI 10.1001/jama.2020.4742
   Koeppen BM, 2009, ADV PHYSIOL EDUC, V33, P275, DOI 10.1152/advan.00054.2009
   Lang M, 2020, LANCET INFECT DIS, V20, P1365, DOI 10.1016/S1473-3099(20)30367-4
   Leaf DE, 2007, J APPL PHYSIOL, V102, P1313, DOI 10.1152/japplphysiol.01572.2005
   Luo P, 2020, J MED VIROL, V92, P814, DOI 10.1002/jmv.25801
   Mitjà O, 2020, LANCET GLOB HEALTH, V8, pE639, DOI 10.1016/S2214-109X(20)30114-5
   Neuman BW, 2006, J VIROL, V80, P7918, DOI 10.1128/JVI.00645-06
   Ortega-Prieto AM, 2013, PLOS ONE, V8, DOI 10.1371/journal.pone.0071039
   Sanders J.M., 2020, JAMA, V323
   Sarma P, 2020, J MED VIROL, V92, P776, DOI 10.1002/jmv.25898
   Solaimanzadeh I, 2020, CUREUS J MED SCIENCE, V12, DOI 10.7759/cureus.7343
   Stockman LJ, 2006, PLOS MED, V3, P1525, DOI 10.1371/journal.pmed.0030343
   Wang ML, 2020, CELL RES, V30, P269, DOI 10.1038/s41422-020-0282-0
   Wang Z, 2020, CLIN INFECT DIS, V70, DOI 10.1093/cid/ciaa272
   World Health Organization, 2020, ADV US MASKS CONT NO
   Xu Xiaoling, 2020, Proc Natl Acad Sci U S A, V117, P10970, DOI 10.1073/pnas.2005615117
NR 26
TC 11
Z9 12
U1 0
U2 2
PU WILEY
PI HOBOKEN
PA 111 RIVER ST, HOBOKEN 07030-5774, NJ USA
SN 1052-9276
EI 1099-1654
J9 REV MED VIROL
JI Rev. Med. Virol.
PD SEP
PY 2020
VL 30
IS 5
AR e2136
DI 10.1002/rmv.2136
EA JUL 2020
PG 4
WC Virology
WE Science Citation Index Expanded (SCI-EXPANDED)
SC Virology
GA NU4GK
UT WOS:000546435700001
PM 32644275
OA Green Published
DA 2025-02-04
ER

PT J
AU Wang, TL
   Hu, ZX
   Liao, FC
AF Wang, Tianlei
   Hu, Zhixing
   Liao, Fucheng
TI Stability and Hopf bifurcation for a virus infection model with delayed
   humoral immunity response
SO JOURNAL OF MATHEMATICAL ANALYSIS AND APPLICATIONS
LA English
DT Article
DE Humoral immunity; Delay; Global stability; Lyapunov functional; Hopf
   bifurcation
ID MATHEMATICAL-ANALYSIS; GLOBAL STABILITY; HIV-1 INFECTION; CTL RESPONSE;
   DYNAMICS; MALARIA
AB In this paper, we investigate the dynamical behavior of a virus infection model with delayed humoral immunity. By using suitable Lyapunov functional and the LaSalle's invariance principle, we establish the global stabilities of the two boundary equilibria. If R-0 < 1, the uninfected equilibrium E-0 is globally asymptotically stable; if R-1 < 1 < R-0, the infected equilibrium without immunity E-1 is globally asymptotically stable. When R-1 > 1, we obtain the sufficient conditions to the local stability of the infected equilibrium with immunity E-2. The time delay can change the stability of E-2 and lead to the existence of Hopf bifurcations. The stabilities of bifurcating periodic solutions is also studied. We check our theorems with numerical simulations in the end. (C) 2013 Elsevier Inc. All rights reserved.
C1 [Wang, Tianlei; Hu, Zhixing; Liao, Fucheng] Univ Sci & Technol Beijing, Sch Math & Phys, Beijing 100083, Peoples R China.
C3 University of Science & Technology Beijing
RP Hu, ZX (corresponding author), Univ Sci & Technol Beijing, Sch Math & Phys, Beijing 100083, Peoples R China.
EM huzhixing@ustb.edu.cn
FU National Natural Science Foundation of China [61174209, 11071013]; Basic
   Scientific Research Foundation of Central University [FRF-BR-11-048B,
   FRF-BR-12-004]; Basic Theory Research Foundation for Engineering
   Research Institute of USTB [YJ2012-001]; Oriented Award Foundation for
   Science and Technological Innovation of Inner Mongolia Autonomous Region
FX This work was supported by National Natural Science Foundation of China
   (61174209, 11071013), the Basic Scientific Research Foundation of
   Central University (FRF-BR-11-048B, FRF-BR-12-004), the Basic Theory
   Research Foundation for Engineering Research Institute of USTB
   (YJ2012-001), and the Oriented Award Foundation for Science and
   Technological Innovation of Inner Mongolia Autonomous Region.
CR Chiyaka C, 2008, COMPUT MATH METHOD M, V9, P143, DOI 10.1080/17486700701865661
   Culshaw RV, 2004, J MATH BIOL, V48, P545, DOI 10.1007/s00285-003-0245-3
   DEANS JA, 1983, ANNU REV MICROBIOL, V37, P25, DOI 10.1146/annurev.mi.37.100183.000325
   Hassard B.D., 1981, Theory and Applications of Hopf Bifurcation
   Hattaf K, 2012, NONLINEAR ANAL-REAL, V13, P1866, DOI 10.1016/j.nonrwa.2011.12.015
   Huang G, 2010, SIAM J APPL MATH, V70, P2693, DOI 10.1137/090780821
   Ji Y, 2010, MATH COMPUT SIMULAT, V80, P2309, DOI 10.1016/j.matcom.2010.04.029
   Li MY, 2012, NONLINEAR ANAL-REAL, V13, P1080, DOI 10.1016/j.nonrwa.2011.02.026
   Murase A, 2005, J MATH BIOL, V51, P247, DOI 10.1007/s00285-005-0321-y
   Nakata Y, 2011, J MATH ANAL APPL, V375, P14, DOI 10.1016/j.jmaa.2010.08.025
   Pawelek KA, 2012, MATH BIOSCI, V235, P98, DOI 10.1016/j.mbs.2011.11.002
   Song XY, 2011, J MATH ANAL APPL, V373, P345, DOI 10.1016/j.jmaa.2010.04.010
   Wang KF, 2007, PHYSICA D, V226, P197, DOI 10.1016/j.physd.2006.12.001
   Wang KF, 2006, COMPUT MATH APPL, V51, P1593, DOI 10.1016/j.camwa.2005.07.020
   Wang SL, 2011, APPL MATH MODEL, V35, P4877, DOI 10.1016/j.apm.2011.03.043
   Wang SF, 2012, APPL MATH MODEL, V36, P1313, DOI 10.1016/j.apm.2011.07.086
   Wang ZP, 2012, COMMUN NONLINEAR SCI, V17, P964, DOI 10.1016/j.cnsns.2011.06.024
   Xie QZ, 2010, APPL MATH MODEL, V34, P2388, DOI 10.1016/j.apm.2009.11.005
   Yousfi N, 2011, J MATH BIOL, V63, P933, DOI 10.1007/s00285-010-0397-x
   Zhu HY, 2009, DISCRETE CONT DYN-B, V12, P511, DOI 10.3934/dcdsb.2009.12.511
NR 20
TC 71
Z9 73
U1 0
U2 78
PU ACADEMIC PRESS INC ELSEVIER SCIENCE
PI SAN DIEGO
PA 525 B ST, STE 1900, SAN DIEGO, CA 92101-4495 USA
SN 0022-247X
EI 1096-0813
J9 J MATH ANAL APPL
JI J. Math. Anal. Appl.
PD MAR 1
PY 2014
VL 411
IS 1
BP 63
EP 74
DI 10.1016/j.jmaa.2013.09.035
PG 12
WC Mathematics, Applied; Mathematics
WE Science Citation Index Expanded (SCI-EXPANDED)
SC Mathematics
GA 250KD
UT WOS:000326850800005
OA hybrid
DA 2025-02-04
ER

PT J
AU Pepper, JW
AF Pepper, John W.
TI DEFEATING PATHOGEN DRUG RESISTANCE: GUIDANCE FROM EVOLUTIONARY THEORY
SO EVOLUTION
LA English
DT Article
DE Avian influenza; HIV; malaria; MRSA; multilevel selection; tuberculosis;
   vaccine design
ID PSEUDOMONAS-AERUGINOSA; STAPHYLOCOCCUS-AUREUS; BACTERIAL TOXINS; SOCIAL
   LIVES; SELECTION; MEDICINE; TARGET; CANCER; ANGIOGENESIS; COOPERATION
AB Many of the greatest challenges in medicine and public health involve the evolution of drug resistance by pathogens. Recent advances in the theory of natural selection suggest that there are two broad classes of pathogen traits that can be targeted by drugs or vaccines. The first class, consisting of traits that benefit the individual organisms bearing them, causes a strong evolutionary response and the rapid emergence of drug resistance. The second class, consisting of traits that benefit groups of pathogen organisms including the individual provider, causes a weaker evolutionary response and less drug resistance. Although most previous drug development has targeted the first class, it would be advantageous to focus on the second class as targets for drug and vaccine development. Specific examples and test cases are discussed.
C1 [Pepper, John W.] Univ Arizona, Dept Ecol & Evolutionary Biol, Tucson, AZ 85721 USA.
   [Pepper, John W.] Santa Fe Inst, Santa Fe, NM 87501 USA.
C3 University of Arizona; The Santa Fe Institute
RP Pepper, JW (corresponding author), Univ Arizona, Dept Ecol & Evolutionary Biol, Tucson, AZ 85721 USA.
EM jpepper@email.arizona.edu
RI Pepper, John/W-5578-2019; Pepper, John/O-1662-2013
OI Pepper, John/0000-0001-9888-0437
CR Althaus CL, 2008, PLOS COMPUT BIOL, V4, DOI 10.1371/journal.pcbi.1000103
   André JB, 2005, ECOL LETT, V8, P800, DOI 10.1111/j.1461-0248.2005.00783.x
   [Anonymous], 2008, LANCET, V371, P698, DOI 10.1016/S0140-6736(08)60316-5
   [Anonymous], 2006, Evolution and the Levels of Selection, DOI DOI 10.1093/ACPROF:OSO/9780199267972.001.0001
   [Anonymous], 2007, BIOL CANC
   [Anonymous], 2008, EVOLUTION HLTH DIS
   [Anonymous], 1930, The Genetical Theory of Natural Selections, DOI DOI 10.1016/J.GDE.2014.09.005
   BHAKDI S, 1991, MICROBIOL REV, V55, P733, DOI 10.1128/MMBR.55.4.733-751.1991
   Boehm T, 1997, NATURE, V390, P404, DOI 10.1038/37126
   BRUNNER N, 1993, BREAST CANCER RES TR, V24, P173, DOI 10.1007/BF01833257
   BULL JJ, 1994, EVOLUTION, V48, P1423, DOI 10.1111/j.1558-5646.1994.tb02185.x
   Burman W, 2006, AM J RESP CRIT CARE, V173, P350, DOI 10.1164/rccm.200503-417OC
   Cannon NA, 2008, PLOS ONE, V3, DOI 10.1371/journal.pone.0002123
   Choi SR, 2008, CURR MED CHEM, V15, P161
   COHEN ML, 1992, SCIENCE, V257, P1050, DOI 10.1126/science.257.5073.1050
   Cossart P, 2000, P NATL ACAD SCI USA, V97, P5013, DOI 10.1073/pnas.97.10.5013
   Daniels R, 2004, FEMS MICROBIOL REV, V28, P261, DOI 10.1016/j.femsre.2003.09.004
   DAVIES DG, 1995, APPL ENVIRON MICROB, V61, P860, DOI 10.1128/AEM.61.3.860-867.1995
   de Kievit TR, 2000, INFECT IMMUN, V68, P4839, DOI 10.1128/IAI.68.9.4839-4849.2000
   De Vos D, 2001, ARCH MICROBIOL, V175, P384, DOI 10.1007/s002030100278
   Dethlefsen L, 2007, NATURE, V449, P811, DOI 10.1038/nature06245
   Dowling RB, 1998, J APPL MICROBIOL, V84, p138S
   Duda DG, 2007, IDRUGS, V10, P366
   Duthey B, 2008, EXP DERMATOL, V17, P273
   Duthey B, 2007, J INVEST DERMATOL, V127, pS2
   Farías EF, 1998, INT J CANCER, V78, P727, DOI 10.1002/(SICI)1097-0215(19981209)78:6<727::AID-IJC10>3.0.CO;2-A
   Foster KR, 2005, SCIENCE, V308, P1269, DOI 10.1126/science.1108158
   FRANK S.A., 2002, Immunology and Evolution of Infectious Disease, P33
   Galán JE, 2005, J EXP MED, V201, P321, DOI 10.1084/jem.20050080
   Hogg RS, 2006, PLOS MED, V3, P1570, DOI 10.1371/journal.pmed.0030356
   Keller L., 1999, Levels of Selection in Evolution
   KERBEL RS, 1991, BIOESSAYS, V13, P31, DOI 10.1002/bies.950130106
   Klevens RM, 2007, JAMA-J AM MED ASSOC, V298, P1763, DOI 10.1001/jama.298.15.1763
   Levin BR, 1999, EVOLUTION IN HEALTH AND DISEASE, P125
   Lewontin Richard C., 1970, ANNU REV ECOL SYST, V1, P1, DOI [DOI 10.1146/ANNUREV.ES.01.110170.000245, 10.1146/annurev.es.01.110170.000245]
   Li JH, 2005, CLIN INFECT DIS, V41, P83, DOI 10.1086/430377
[truncated: 3,990,273 more chars]
