# Supplementary material for: Unraveling the HIV-malaria interactions: a bibliometric analysis of global research trends and emerging insights
Source: Front Microbiol. 2025 Aug 29;16:1622769. doi: 10.3389/fmicb.2025.1622769 (PMC12426043; doi:10.3389/fmicb.2025.1622769)
Supplement: Supplementary file 1 [file Data_Sheet_1.ZIP › Supplementary Material S2 Raw data/download_4001-4500.txt]

FN Clarivate Analytics Web of Science
VR 1.0
PT J
AU Altreuter, DH
   Kirtane, AR
   Grant, T
   Kruger, C
   Traverso, G
   Bellinger, AM
AF Altreuter, David H.
   Kirtane, Ameya R.
   Grant, Tyler
   Kruger, Cecilia
   Traverso, Giovanni
   Bellinger, Andrew M.
TI Changing the pill: developments toward the promise of an
   ultra-long-acting gastroretentive dosage form
SO EXPERT OPINION ON DRUG DELIVERY
LA English
DT Review
DE Gastric retentive dosage forms; HIV; malaria; oral ultra-long-acting;
   sustained release
ID DRUG-DELIVERY SYSTEMS; GASTRIC RESIDENCE TIMES; GASTROINTESTINAL-TRACT;
   INFECTION; ADHERENCE
AB Introduction: The development of oral sustained release dosage forms has been a longstanding goal due to the potential for ease of administration, improved pharmacokinetics, reduced dosing frequency, and improved adherence. The benefits of multiday single-dose drug delivery are evident in the success and patient adoption of injected and implanted dosage forms. However, in the space of oral medications, all current commercially available gastric resident dosage forms, and most in development, are limited to gastric residence of less than 1 day. Areas covered: Reviews of systems to extend gastric residence reveal that 1 day or more residence has been an unmet challenge. New dosage forms are in development that seek to address many of the key physiological and design challenges of long-term gastric retention beyond 24 h and up to a week or longer. The present analysis highlights the design, material considerations and implications of unfolding dosage form systems with ultra-long-term gastric residence. Expert opinion: The development of oral dosage forms providing sustained release of high potency medications over days or weeks could transform care, significantly decrease patient burden in chronic disease management and improve outcomes.
C1 [Altreuter, David H.; Grant, Tyler; Kruger, Cecilia; Bellinger, Andrew M.] Lyndra Inc, Watertown, MA 02472 USA.
   [Kirtane, Ameya R.; Traverso, Giovanni] MIT, Dept Chem Engn, Cambridge, MA 02139 USA.
   [Kirtane, Ameya R.; Traverso, Giovanni] MIT, David H Koch Inst Integrat Canc Res, 77 Massachusetts Ave, Cambridge, MA 02139 USA.
   [Traverso, Giovanni] Harvard Med Sch, Brigham & Womens Hosp, Dept Gastroenterol, Boston, MA 02115 USA.
   [Traverso, Giovanni] MIT, Dept Mech Engn, Cambridge, MA 02139 USA.
   [Bellinger, Andrew M.] Harvard Med Sch, Brigham & Womens Hosp, Dept Cardiovasc Med, Boston, MA 02115 USA.
C3 Massachusetts Institute of Technology (MIT); Massachusetts Institute of
   Technology (MIT); Harvard University; Harvard University Medical
   Affiliates; Brigham & Women's Hospital; Harvard Medical School;
   Massachusetts Institute of Technology (MIT); Harvard University; Harvard
   Medical School; Harvard University Medical Affiliates; Brigham & Women's
   Hospital
RP Bellinger, AM (corresponding author), Lyndra Inc, Watertown, MA 02472 USA.; Traverso, G (corresponding author), MIT, Dept Chem Engn, Cambridge, MA 02139 USA.; Traverso, G (corresponding author), MIT, David H Koch Inst Integrat Canc Res, 77 Massachusetts Ave, Cambridge, MA 02139 USA.; Traverso, G (corresponding author), Harvard Med Sch, Brigham & Womens Hosp, Dept Gastroenterol, Boston, MA 02115 USA.; Traverso, G (corresponding author), MIT, Dept Mech Engn, Cambridge, MA 02139 USA.; Bellinger, AM (corresponding author), Harvard Med Sch, Brigham & Womens Hosp, Dept Cardiovasc Med, Boston, MA 02115 USA.
EM ctraverso@partners.org; abellinger@lyndra.com
RI Traverso, Carlo/ABC-9065-2020; Kirtane, Ameya/Y-8203-2019
OI Kirtane, Ameya/0000-0002-3779-0363
FU NIH [AI131416, EB024484, TR001889]; Division of Gastroenterology,
   Brigham and Women's Hospital; National Institute of Allergy and
   Infectious Diseases [R01AI131416] Funding Source: NIH RePORTER
FX This authors were supported in part by NIH Grants AI131416, EB024484,
   TR001889, and the Division of Gastroenterology, Brigham and Women's
   Hospital.
CR [Anonymous], 2018, NEUROLOGY
   [Anonymous], ACC PILL TM CARB LEV
   [Anonymous], ACUF DRUG DEL
   [Anonymous], TECHN ACC PILL TM
   [Anonymous], 2015, CLIN THER
   [Anonymous], CRIT REV THER DRUG C
   [Anonymous], ASIAN J PHARM CLIN R
   Awasthi R, 2016, DRUG DELIV, V23, P378, DOI 10.3109/10717544.2014.936535
   Bellinger AM, 2016, SCI TRANSL MED, V8, DOI 10.1126/scitranslmed.aag2374
   CARGILL R, 1989, PHARM RES-DORDR, V6, P506, DOI 10.1023/A:1015976709043
   CARGILL R, 1988, PHARM RES-DORDR, V5, P533, DOI 10.1023/A:1015981627525
   Choudhry NK, 2011, NEW ENGL J MED, V365, P2088, DOI 10.1056/NEJMsa1107913
   Cihlar T, 2016, CURR OPIN VIROL, V18, P50, DOI 10.1016/j.coviro.2016.03.004
   Cohen MS, 2016, NEW ENGL J MED, V375, P830, DOI 10.1056/NEJMoa1600693
   Coleman CI, 2012, J MANAGE CARE PHARM, V18, P527, DOI 10.18553/jmcp.2012.18.7.527
   DAVIS SS, 1986, GUT, V27, P886, DOI 10.1136/gut.27.8.886
   Deeks SG, 2013, LANCET, V382, P1525, DOI 10.1016/S0140-6736(13)61809-7
   Dehne KL, 2016, LANCET HIV, V3, pE323, DOI 10.1016/S2352-3018(16)30035-2
   Dressman JB, 2000, EUR J PHARM SCI, V11, pS73, DOI 10.1016/S0928-0987(00)00181-0
   Elion R, 2016, CURR OPIN HIV AIDS, V11, P67, DOI 10.1097/COH.0000000000000222
   Ferrua MJ, 2010, J FOOD SCI, V75, pR151, DOI 10.1111/j.1750-3841.2010.01748.x
   FIX JA, 1993, PHARMACEUT RES, V10, P1087, DOI 10.1023/A:1018939512213
   Guillemot D, 1998, JAMA-J AM MED ASSOC, V279, P365, DOI 10.1001/jama.279.5.365
   HO DD, 1987, NEW ENGL J MED, V317, P278
   Kirtane AR, 2018, NAT COMMUN, V9, DOI 10.1038/s41467-017-02294-6
   Koziolek M, 2016, ADV DRUG DELIVER REV, V101, P75, DOI 10.1016/j.addr.2016.03.009
   Liu JP, 2017, NAT COMMUN, V8, DOI 10.1038/s41467-017-00206-2
   Lopes CM, 2016, INT J PHARMACEUT, V510, P144, DOI 10.1016/j.ijpharm.2016.05.016
   Malik Z, 2015, NEUROGASTROENT MOTIL, V27, P524, DOI 10.1111/nmo.12522
   Mandal UK, 2016, ASIAN J PHARM SCI, V11, P575, DOI 10.1016/j.ajps.2016.04.007
   Osterberg L, 2005, NEW ENGL J MED, V353, P487, DOI 10.1056/NEJMra050100
   Pathak K, 2015, PHARM PAT ANAL, V4, P453, DOI 10.4155/ppa.15.34
   Pawar VK, 2012, EXPERT OPIN DRUG DEL, V9, P551, DOI 10.1517/17425247.2012.677431
   Pawar VK, 2011, DRUG DELIV, V18, P97, DOI 10.3109/10717544.2010.520354
   Prinderre P, 2011, EXPERT OPIN DRUG DEL, V8, P1189, DOI 10.1517/17425247.2011.592828
   Roberts JA, 2008, CRIT CARE MED, V36, P2433, DOI 10.1097/CCM.0b013e318180fe62
   Sathish D, 2011, CURR DRUG DELIV, V8, P494, DOI 10.2174/156720111796642273
   Streeck H, 2013, NAT MED, V19, P143, DOI 10.1038/nm.3054
   Streubel Alexander, 2006, Expert Opin Drug Deliv, V3, P217, DOI 10.1517/17425247.3.2.217
   Waterman KC, 2007, PHARM DEV TECHNOL, V12, P1, DOI 10.1080/10837450601168680
   Zhang SY, 2015, NAT MATER, V14, P1065, DOI [10.1038/nmat4355, 10.1038/NMAT4355]
NR 41
TC 35
Z9 37
U1 0
U2 55
PU TAYLOR & FRANCIS LTD
PI ABINGDON
PA 2-4 PARK SQUARE, MILTON PARK, ABINGDON OR14 4RN, OXON, ENGLAND
SN 1742-5247
EI 1744-7593
J9 EXPERT OPIN DRUG DEL
JI Expert Opin. Drug Deliv.
PD DEC 2
PY 2018
VL 15
IS 12
BP 1189
EP 1198
DI 10.1080/17425247.2018.1544615
PG 10
WC Pharmacology & Pharmacy
WE Science Citation Index Expanded (SCI-EXPANDED)
SC Pharmacology & Pharmacy
GA HE1AR
UT WOS:000453002900005
PM 30392404
OA Green Accepted
DA 2025-02-04
ER

PT J
AU Kumar, AA
   Chunda-Liyoka, C
   Hennek, JW
   Mantina, H
   Lee, SYR
   Patton, MR
   Sambo, P
   Sinyangwe, S
   Kankasa, C
   Chintu, C
   Brugnara, C
   Stossel, TP
   Whitesides, GM
AF Kumar, Ashok A.
   Chunda-Liyoka, Catherine
   Hennek, Jonathan W.
   Mantina, Hamakwa
   Lee, S. Y. Ryan
   Patton, Matthew R.
   Sambo, Pauline
   Sinyangwe, Silvester
   Kankasa, Chipepo
   Chintu, Chifumbe
   Brugnara, Carlo
   Stossel, Thomas P.
   Whitesides, George M.
TI Evaluation of a Density-Based Rapid Diagnostic Test for Sickle Cell
   Disease in a Clinical Setting in Zambia
SO PLOS ONE
LA English
DT Article
ID ANEMIA; HEMOGLOBIN; CHILDREN; BLOOD; GENE
AB Although simple and low-cost interventions for sickle cell disease (SCD) exist in many developing countries, child mortality associated with SCD remains high, in part, because of the lack of access to diagnostic tests for SCD. A density-based test using aqueous multiphase systems (SCD-AMPS) is a candidate for a low-cost, point-of-care diagnostic for SCD. In this paper, the field evaluation of SCD-AMPS in a large (n=505) case-control study in Zambia is described. Of the two variations of the SCD-AMPS used, the best system (SCD-AMPS-2) demonstrated a sensitivity of 86% (82-90%) and a specificity of 60% (53-67%). Subsequent analysis identified potential sources of false positives that include clotting, variation between batches of SCD-AMPS, and shipping conditions. Importantly, SCD-AMPS-2 was 84% (62-94%) sensitive in detecting SCD in children between 6 months and 1 year old. In addition to an evaluation of performance, an assessment of end-user operability was done with health workers in rural clinics in Zambia. These health workers rated the SCD-AMPS tests to be as simple to use as lateral flow tests for malaria and HIV.
C1 [Kumar, Ashok A.] Harvard Univ, Sch Engn & Appl Sci, Cambridge, MA 02138 USA.
   [Chunda-Liyoka, Catherine; Mantina, Hamakwa; Sambo, Pauline; Sinyangwe, Silvester; Kankasa, Chipepo; Chintu, Chifumbe] Univ Teaching Hosp, Dept Pediat, Lusaka, Zambia.
   [Hennek, Jonathan W.; Lee, S. Y. Ryan; Patton, Matthew R.; Whitesides, George M.] Harvard Univ, Dept Chem & Chem Biol, Cambridge, MA 02138 USA.
   [Brugnara, Carlo] Childrens Hosp, Dept Lab Med, Boston, MA 02115 USA.
   [Stossel, Thomas P.] Brigham & Womens Hosp, Div Hematol, Boston, MA 02115 USA.
   [Whitesides, George M.] Harvard Univ, Wyss Inst Biol Inspired Engn, Cambridge, MA 02138 USA.
C3 Harvard University; University of Zambia; Harvard University; Harvard
   University; Harvard University Medical Affiliates; Boston Children's
   Hospital; Harvard University; Harvard University Medical Affiliates;
   Brigham & Women's Hospital; Harvard University
RP Whitesides, GM (corresponding author), Harvard Univ, Dept Chem & Chem Biol, Cambridge, MA 02138 USA.
EM gwhitesides@gmwgroup.harvard.edu
RI Chunda-Liyoka, Catherine/AAD-6343-2021
OI Patton, Matthew/0009-0004-8140-6711; Chunda-Liyoka,
   Catherine/0000-0003-2393-4933; Kumar, Ashok/0000-0002-9345-2481
FU Blavatnik Biomedical Accelerator Award; Harvard Global Health Institute;
   Office of Naval Research through the NDSEG Fellowship Program; National
   Science Foundation; Bill and Melinda Gates Foundation [51308]; Harvard
   Catalyst \ The Harvard Clinical and Translational Science Center (NCRR
   and NCATS, NIH) [UL1 TR001102]; Harvard University
FX This work was supported by a Blavatnik Biomedical Accelerator Award and
   by a Research Grant from the Harvard Global Health Institute. A.A.K.
   acknowledges support from the Office of Naval Research through the NDSEG
   Fellowship Program and from a Graduate Research Fellowship from the
   National Science Foundation. J.W.H. was supported through a grant from
   the Bill and Melinda Gates Foundation (51308). This work was conducted
   with support from Harvard Catalyst vertical bar The Harvard Clinical and
   Translational Science Center (NCRR and NCATS, NIH Award UL1 TR001102)
   and financial contributions from Harvard University and its affiliated
   academic healthcare centers. The funders had no role in study design,
   data collection and analysis, decision to publish, or preparation of the
   manuscript.
CR Akinsheye I, 2011, BLOOD, V118, P19, DOI 10.1182/blood-2011-03-325258
   Bartolucci P, 2012, BLOOD, V120, P3136, DOI 10.1182/blood-2012-04-424184
   Brugnara C, 2003, CLIN CHEM, V49, P1573, DOI 10.1373/49.10.1573
   Diallo D, 2002, CURR OPIN HEMATOL, V9, P111, DOI 10.1097/00062752-200203000-00005
   EMBURY SH, 1984, J CLIN INVEST, V73, P116, DOI 10.1172/JCI111181
   ESTEP TN, 1984, BLOOD, V64, P1270
   FABRY ME, 1984, BLOOD, V64, P559
   FABRY ME, 1984, BLOOD, V64, P1042
   GASTON MH, 1986, NEW ENGL J MED, V314, P1593, DOI 10.1056/NEJM198606193142501
   GOOSSENS W, 1991, CLIN LAB HAEMATOL, V13, P291
   Grosse SD, 2011, AM J PREV MED, V41, pS398, DOI 10.1016/j.amepre.2011.09.013
   Higgins JM, 2010, P NATL ACAD SCI USA, V107, P20587, DOI 10.1073/pnas.1012747107
   Kumar AA, 2014, P NATL ACAD SCI USA, V111, P14864, DOI 10.1073/pnas.1414739111
   LOUDERBACK AL, 1974, CLIN CHEM, V20, P761
   Mace CR, 2012, J AM CHEM SOC, V134, P9094, DOI 10.1021/ja303183z
   McGann PT, 2013, AM J HEMATOL, V88, P984, DOI 10.1002/ajh.23578
   Piel FB, 2013, PLOS MED, V10, DOI 10.1371/journal.pmed.1001484
   Piel FB, 2013, SCI REP-UK, V3, DOI 10.1038/srep01671
   Piel FB, 2010, NAT COMMUN, V1, DOI 10.1038/ncomms1104
   Pollock NR, 2013, PLOS ONE, V8, DOI 10.1371/journal.pone.0075616
   Pollock NR, 2012, SCI TRANSL MED, V4, DOI 10.1126/scitranslmed.3003981
   Quinn CT, 2010, BLOOD, V115, P3447, DOI 10.1182/blood-2009-07-233700
   SERJEANT BE, 1974, CLIN CHEM, V20, P666
   Steinberg MH, 2005, BRIT J HAEMATOL, V129, P465, DOI 10.1111/j.1365-2141.2005.05411.x
   Tubman VN, 2013, AM J HEMATOL, V88, P983, DOI 10.1002/ajh.23602
   WHO, 2011, WHO TECH REP SER, V959, P1
   Yang XX, 2013, LAB CHIP, V13, P1464, DOI 10.1039/c3lc41302k
NR 27
TC 35
Z9 39
U1 0
U2 16
PU PUBLIC LIBRARY SCIENCE
PI SAN FRANCISCO
PA 1160 BATTERY STREET, STE 100, SAN FRANCISCO, CA 94111 USA
SN 1932-6203
J9 PLOS ONE
JI PLoS One
PD DEC 9
PY 2014
VL 9
IS 12
AR e114540
DI 10.1371/journal.pone.0114540
PG 24
WC Multidisciplinary Sciences
WE Science Citation Index Expanded (SCI-EXPANDED)
SC Science & Technology - Other Topics
GA AY3YM
UT WOS:000347515300050
PM 25490722
OA Green Published, Green Submitted, gold
DA 2025-02-04
ER

PT J
AU Lang, F
   Lang, KS
   Lang, PA
   Huber, SM
   Wieder, T
AF Lang, Florian
   Lang, Karl S.
   Lang, Philipp A.
   Huber, Stephan M.
   Wieder, Thomas
TI Mechanisms and significance of eryptosis
SO ANTIOXIDANTS & REDOX SIGNALING
LA English
DT Review
ID RED-BLOOD-CELLS; PROTEIN-KINASE-C; PLATELET-ACTIVATING-FACTOR; APOPTOTIC
   VOLUME DECREASE; ERYTHROCYTE PHOSPHATIDYLSERINE EXPOSURE; HIV-INFECTED
   PATIENTS; OXIDATIVE STRESS; CATION CONDUCTANCE; IN-VITRO;
   FUNCTIONAL-SIGNIFICANCE
AB Suicidal death of erythrocytes (eryptosis) is characterized by cell shrinkage, membrane blebbing, activation of proteases, and phosphatidylserine exposure at the outer membrane leaflet. Exposed phosphatidylserine is recognized by macrophages that engulf and degrade the affected cells. Eryptosis is triggered by erythrocyte injury after several stressors, including oxidative stress. Besides caspase activation after oxidative stress, two signaling pathways converge to trigger eryptosis: (a) formation of prostaglandin E 2 leads to activation of Ca2+-permeable cation channels, and (b) the phospholipase A(2)-mediated release of platelet-activating factor activates a sphingomyelinase, leading to formation of ceramide. Increased cytosolic Ca2+ activity and enhanced ceramide levels lead to membrane scrambling with subsequent phosphatidylserine exposure. Moreover, Ca2+ activates Ca2+-sensitive K+ channels, leading to cellular KCI loss and cell shrinkage. In addition, Ca2+ stimulates the protease calpain, resulting in degradation of the cytoskeleton. Eryptosis is inhibited by erythropoietin, which thus extends the life span of circulating erythrocytes. Eryptosis may be a mechanism of defective erythrocytes to escape hemolysis. Conversely, excessive eryptosis favors the development of anemia. Conditions with excessive eryptosis include iron deficiency, lead or mercury intoxication, sickle cell anemia, thalassemia, glucose 6- phosphate dehydrogenase deficiency, malaria, and infection with hemolysin-forming pathogens.
C1 Univ Tubingen, Inst Physiol, D-72076 Tubingen, Germany.
C3 Eberhard Karls University of Tubingen
RP Lang, F (corresponding author), Univ Tubingen, Inst Physiol, Gmelinstr 5, D-72076 Tubingen, Germany.
EM florian.lang@uni-tuebingen.de
RI Lang, Karl/R-2505-2016
OI Huber, Stephan/0000-0002-9430-8334; Lang, Karl/0000-0001-9783-7605
CR ALLAN D, 1977, BIOCHEM J, V166, P495, DOI 10.1042/bj1660495
   Andrews D A, 1999, Curr Opin Hematol, V6, P76, DOI 10.1097/00062752-199903000-00004
   Andrews DA, 2002, BLOOD, V100, P3392, DOI 10.1182/blood.V100.9.3392
   Arese P, 2005, CELL PHYSIOL BIOCHEM, V16, P133, DOI 10.1159/000089839
   Barbaro G, 1997, SCAND J GASTROENTERO, V32, P1261, DOI 10.3109/00365529709028157
   Barvitenko NN, 2005, CELL PHYSIOL BIOCHEM, V15, P1, DOI 10.1159/000083634
   Berg CP, 2001, CELL DEATH DIFFER, V8, P1197, DOI 10.1038/sj.cdd.4400905
   Bergamo P, 2004, CELL PHYSIOL BIOCHEM, V14, P57, DOI 10.1159/000076927
   Bilmen S, 2001, CLIN CHIM ACTA, V303, P83, DOI 10.1016/S0009-8981(00)00384-3
   Boas FE, 1998, P NATL ACAD SCI USA, V95, P3077, DOI 10.1073/pnas.95.6.3077
   Bookchin R M, 1987, Prog Clin Biol Res, V240, P193
   BORENSTAINBENYASHAR V, 1993, AM J HEMATOL, V44, P63
   Bortner CD, 1999, J BIOL CHEM, V274, P21953, DOI 10.1074/jbc.274.31.21953
   Bortner CD, 2004, PFLUG ARCH EUR J PHY, V448, P313, DOI 10.1007/s00424-004-1266-5
   Bortner CD, 2002, CELL DEATH DIFFER, V9, P1307, DOI 10.1038/sj.cdd.4401126
   BOSE R, 1995, CELL, V82, P405, DOI 10.1016/0092-8674(95)90429-8
   Bosman GJCGM, 2005, CELL PHYSIOL BIOCHEM, V16, P1, DOI 10.1159/000087725
   Bourikas D, 2003, MOL CELL ENDOCRINOL, V205, P141, DOI 10.1016/S0303-7207(03)00092-3
   Bracci R, 2002, ACTA PAEDIATR, V91, P130, DOI 10.1080/080352502320764328
   Brand VB, 2003, CELL PHYSIOL BIOCHEM, V13, P347, DOI 10.1159/000075122
   Bratosin D, 2001, CELL DEATH DIFFER, V8, P1143, DOI 10.1038/sj.cdd.4400946
   BRUGNARA C, 1993, J CLIN INVEST, V92, P520, DOI 10.1172/JCI116597
   BUSSOLINO F, 1989, J BIOL CHEM, V264, P21711
   Closse C, 1999, BRIT J HAEMATOL, V107, P300, DOI 10.1046/j.1365-2141.1999.01718.x
   Covas DT, 2004, HAEMATOLOGICA, V89, P273
   DAMONTE G, 1992, CELL CALCIUM, V13, P649, DOI 10.1016/0143-4160(92)90075-4
   Daniel PT, 2001, LEUKEMIA, V15, P1022, DOI 10.1038/sj.leu.2402169
   DANILOV YN, 1989, FEBS LETT, V257, P431, DOI 10.1016/0014-5793(89)81589-3
   Daugas E, 2001, CELL DEATH DIFFER, V8, P1131, DOI 10.1038/sj.cdd.4400953
   De Franceschi L, 2004, HAEMATOLOGICA, V89, P1287
   de Jong K, 2002, BIOCHEMISTRY-US, V41, P12562, DOI 10.1021/bi025882o
   Dekkers DWC, 2002, BIOCHEM J, V362, P741, DOI 10.1042/0264-6021:3620741
   DelmasBeauvieux MC, 1996, AM J CLIN NUTR, V64, P101, DOI 10.1093/ajcn/64.1.101
   Dumaswala UJ, 2000, FREE RADICAL RES, V33, P517, DOI 10.1080/10715760000301061
   Dupuis F, 1997, BBA-MOL CELL RES, V1359, P241, DOI 10.1016/S0167-4889(97)00106-7
   Duranton C, 2003, CELL PHYSIOL BIOCHEM, V13, P189, DOI 10.1159/000072421
   Duranton C, 2002, J PHYSIOL-LONDON, V539, P847, DOI 10.1113/jphysiol.2001.013040
   Eda S, 2002, CELL PHYSIOL BIOCHEM, V12, P373, DOI 10.1159/000067908
   Eisele K, 2006, TOXICOL APPL PHARM, V210, P116, DOI 10.1016/j.taap.2005.07.022
   Fadok VA, 2000, NATURE, V405, P85, DOI 10.1038/35011084
   FADOK VA, 1992, J IMMUNOL, V148, P2207
   Franco RS, 1996, BLOOD, V88, P4359
   Gallagher PG, 2003, BLOOD, V101, P4625, DOI 10.1182/blood-2001-12-0329
   GARAY R, 1986, BIOCHEM PHARMACOL, V35, P2811, DOI 10.1016/0006-2952(86)90194-2
   Gil L, 2003, PHARMACOL RES, V47, P217, DOI 10.1016/S1043-6618(02)00320-1
   Göggel R, 2004, NAT MED, V10, P155, DOI 10.1038/nm977
   Gökkusu C, 2003, CLIN CHIM ACTA, V328, P155, DOI 10.1016/S0009-8981(02)00388-1
   Govekar RB, 2001, ANN HEMATOL, V80, P531, DOI 10.1007/s002770100352
   Grassmé H, 2000, SCIENCE, V290, P527, DOI 10.1126/science.290.5491.527
   Green DR, 1998, SCIENCE, V281, P1309, DOI 10.1126/science.281.5381.1309
   Green DR, 2004, SCIENCE, V305, P626, DOI 10.1126/science.1099320
   Gulbins E, 2000, AM J PHYSIOL-RENAL, V279, pF605, DOI 10.1152/ajprenal.2000.279.4.F605
   Han H, 2004, CELL PHYSIOL BIOCHEM, V14, P121, DOI 10.1159/000078104
   Hannun YA, 1996, SCIENCE, V274, P1855, DOI 10.1126/science.274.5294.1855
   Hassoun H, 1998, BLOOD, V92, P1785, DOI 10.1182/blood.V92.5.1785.417k17_1785_1792
   Haynes J, 2002, AM J PHYSIOL-HEART C, V282, pH122, DOI 10.1152/ajpheart.2002.282.1.H122
   Head DJ, 2005, BRIT J HAEMATOL, V130, P788, DOI 10.1111/j.1365-2141.2005.05668.x
   Head DJ, 2005, BRIT J HAEMATOL, V129, P130, DOI 10.1111/j.1365-2141.2005.05407.x
   Huber SM, 2002, EMBO J, V21, P22, DOI 10.1093/emboj/21.1.22
   Huber SM, 2001, PFLUG ARCH EUR J PHY, V441, P551, DOI 10.1007/s004240000456
   JAIN SK, 1983, BIOMED BIOCHIM ACTA, V42, pS43
   JELKMANN W, 1992, PHYSIOL REV, V72, P449, DOI 10.1152/physrev.1992.72.2.449
   Kaestner L, 2004, THROMB HAEMOSTASIS, V92, P1269, DOI 10.1160/TH04-06-0338
   Kaestner L, 2002, BIOELECTROCHEMISTRY, V55, P71, DOI 10.1016/S1567-5394(01)00164-5
   Kempe DS, 2006, FASEB J, V20, P368, DOI 10.1096/fj.05-4872fje
   Kempe DS, 2005, AM J PHYSIOL-CELL PH, V288, pC396, DOI 10.1152/ajpcell.00115.2004
   Kiefer CR, 2000, CURR OPIN HEMATOL, V7, P113, DOI 10.1097/00062752-200003000-00007
   Kirk K, 2001, PHYSIOL REV, V81, P495, DOI 10.1152/physrev.2001.81.2.495
   Klarl BA, 2006, AM J PHYSIOL-CELL PH, V290, pC244, DOI 10.1152/ajpcell.00283.2005
   Kobayashi S, 2003, KIDNEY INT, V63, P1881, DOI 10.1046/j.1523-1755.2003.00920.x
   Lakshmi C, 2005, NEOPLASMA, V52, P68
   Lang F, 1998, PHYSIOL REV, V78, P247, DOI 10.1152/physrev.1998.78.1.247
   Lang F, 1999, NEWS PHYSIOL SCI, V14, P194
   Lang F, 2000, CELL PHYSIOL BIOCHEM, V10, P417, DOI 10.1159/000016367
   Lang KS, 2005, CELL PHYSIOL BIOCHEM, V15, P195, DOI 10.1159/000086406
   Lang KS, 2004, CELL DEATH DIFFER, V11, P231, DOI 10.1038/sj.cdd.4401311
   Lang KS, 2003, N-S ARCH PHARMACOL, V367, P391, DOI 10.1007/s00210-003-0701-z
   Lang KS, 2003, CELL DEATH DIFFER, V10, P249, DOI 10.1038/sj.cdd.4401144
   Lang KS, 2002, CELL PHYSIOL BIOCHEM, V12, P365, DOI 10.1159/000067907
   LANG KS, 2004, AM J PHYSL RENAL PHY
   Lang PA, 2005, N-S ARCH PHARMACOL, V372, P228, DOI 10.1007/s00210-005-0009-2
   Lang PA, 2005, J CELL SCI, V118, P1233, DOI 10.1242/jcs.01730
   Lang PA, 2005, CELL DEATH DIFFER, V12, P415, DOI 10.1038/sj.cdd.4401561
   Lang PA, 2004, CELL MICROBIOL, V6, P391, DOI 10.1111/j.1462-5822.2004.00369.x
   Lang PA, 2003, CELL PHYSIOL BIOCHEM, V13, P337, DOI 10.1159/000075121
   Lang PA, 2003, AM J PHYSIOL-CELL PH, V285, pC1553, DOI 10.1152/ajpcell.00186.2003
   Lang PA, 2006, J MOL MED, V84, P378, DOI 10.1007/s00109-006-0058-0
   Langmann E, 2004, J HIGH ENERGY PHYS
   Lavrik I, 2005, J CELL SCI, V118, P265, DOI 10.1242/jcs.01610
   Long H, 2003, CELL PHYSIOL BIOCHEM, V13, P401, DOI 10.1159/000075128
   Maeno E, 2000, P NATL ACAD SCI USA, V97, P9487, DOI 10.1073/pnas.140216197
   Mandal D, 2005, J BIOL CHEM, V280, P39460, DOI 10.1074/jbc.M506928200
   Mandal D, 2003, J BIOL CHEM, V278, P52551, DOI 10.1074/jbc.M306914200
   Mandal D, 2002, FEBS LETT, V513, P184, DOI 10.1016/S0014-5793(02)02294-9
   Martinou JC, 2001, NAT REV MOL CELL BIO, V2, P63, DOI 10.1038/35048069
   Matarrese P, 2005, FASEB J, V19, P416, DOI 10.1096/fj.04-2450fje
   MAVELLI I, 1984, EUR J BIOCHEM, V139, P13, DOI 10.1111/j.1432-1033.1984.tb07969.x
   Montrucchio G, 2000, PHYSIOL REV, V80, P1669, DOI 10.1152/physrev.2000.80.4.1669
   MONTRUCCHIO G, 1993, CIRC RES, V72, P658, DOI 10.1161/01.RES.72.3.658
   Myssina S, 2004, CELL PHYSIOL BIOCHEM, V14, P241, DOI 10.1159/000080333
   Myssina S, 2003, J AM SOC NEPHROL, V14, P2750, DOI 10.1097/01.ASN.0000093253.42641.C1
   Nishizuka Y, 2003, J BIOCHEM, V133, P155, DOI 10.1093/jb/mvg035
   Okada Y, 2001, J PHYSIOL-LONDON, V532, P3, DOI 10.1111/j.1469-7793.2001.0003g.x
   PANT HC, 1983, BIOCHEM BIOPH RES CO, V117, P372, DOI 10.1016/0006-291X(83)91210-X
   Polenakovic M, 1996, J AM SOC NEPHROL, V7, P1178
   Repetto M, 1996, CLIN CHIM ACTA, V255, P107, DOI 10.1016/0009-8981(96)06394-2
   Rice L, 2005, CELL PHYSIOL BIOCHEM, V15, P245, DOI 10.1159/000087234
   Rivera A, 2002, BLOOD, V99, P357, DOI 10.1182/blood.V99.1.357
   Rosette C, 1996, SCIENCE, V274, P1194, DOI 10.1126/science.274.5290.1194
   Samocha-Bonet D, 2003, OBES RES, V11, P403, DOI 10.1038/oby.2003.54
   Scorrano L, 2003, SCIENCE, V300, P135, DOI 10.1126/science.1081208
   SEIGNEURET M, 1984, P NATL ACAD SCI-BIOL, V81, P3751, DOI 10.1073/pnas.81.12.3751
   Sturm JW, 2004, CELL PHYSIOL BIOCHEM, V14, P249, DOI 10.1159/000080334
   Subbanagounder G, 1999, CIRC RES, V85, P311, DOI 10.1161/01.RES.85.4.311
   Tanneur V, 2005, FASEB J, V19, P133, DOI 10.1096/fj.04-3371fje
   Trotti R, 2002, J HEMATOTH STEM CELL, V11, P369, DOI 10.1089/152581602753658556
   Wandersee NJ, 2005, BRIT J HAEMATOL, V131, P366, DOI 10.1111/j.1365-2141.2005.05767.x
   Weedon D, 1979, Am J Dermatopathol, V1, P133
   Weinbrenner T, 2003, ATHEROSCLEROSIS, V168, P99, DOI 10.1016/S0021-9150(03)00053-4
   Well M, 1998, J CELL SCI, V111, P2707
   Wenzel U, 2004, CELL PHYSIOL BIOCHEM, V14, P65, DOI 10.1159/000076928
   Wieder T, 1998, J BIOL CHEM, V273, P11025, DOI 10.1074/jbc.273.18.11025
   Wieder T, 2001, BLOOD, V97, P1378, DOI 10.1182/blood.V97.5.1378
   Willekens FLA, 2005, BLOOD, V105, P2141, DOI 10.1182/blood-2004-04-1578
   Woon LA, 1999, CELL CALCIUM, V25, P313, DOI 10.1054/ceca.1999.0029
   WYLLIE AH, 1980, NATURE, V284, P555, DOI 10.1038/284555a0
   Yu SP, 2001, CURR OPIN CELL BIOL, V13, P405, DOI 10.1016/S0955-0674(00)00228-3
   Yu SP, 2003, PROG NEUROBIOL, V70, P363, DOI 10.1016/S0301-0082(03)00090-X
   Yurinskaya VE, 2005, CELL PHYSIOL BIOCHEM, V16, P155, DOI 10.1159/000089841
   Yurinskaya VE, 2005, CELL PHYSIOL BIOCHEM, V16, P15, DOI 10.1159/000087727
   Zhou QS, 2002, BLOOD, V99, P4030, DOI 10.1182/blood-2001-12-0271
   Zimmerman GA, 2002, CRIT CARE MED, V30, pS294, DOI 10.1097/00003246-200205001-00020
NR 132
TC 198
Z9 231
U1 0
U2 17
PU MARY ANN LIEBERT, INC
PI NEW ROCHELLE
PA 140 HUGUENOT STREET, 3RD FL, NEW ROCHELLE, NY 10801 USA
SN 1523-0864
EI 1557-7716
J9 ANTIOXID REDOX SIGN
JI Antioxid. Redox Signal.
PD JUL-AUG
PY 2006
VL 8
IS 7-8
BP 1183
EP 1192
DI 10.1089/ars.2006.8.1183
PG 10
WC Biochemistry & Molecular Biology; Endocrinology & Metabolism
WE Science Citation Index Expanded (SCI-EXPANDED)
SC Biochemistry & Molecular Biology; Endocrinology & Metabolism
GA 070DX
UT WOS:000239501600010
PM 16910766
DA 2025-02-04
ER

PT J
AU Panter-Brick, C
   Clarke, SE
   Lomas, H
   Pinder, M
   Lindsay, SW
AF Panter-Brick, Catherine
   Clarke, Sian E.
   Lomas, Heather
   Pinder, Margaret
   Lindsay, Steve W.
TI Culturally compelling strategies for behaviour change: A social ecology
   model and case study in malaria prevention
SO SOCIAL SCIENCE & MEDICINE
LA English
DT Article
DE models of behaviour change; theory-based health intervention; health
   promotion; risk awareness evaluation; disease control; mosquito nets;
   Gambia
ID INSECTICIDE-TREATED NETS; IMPREGNATED BED NETS; WEST-AFRICA; UNTREATED
   BEDNETS; HEALTH-PROMOTION; CONTROLLED-TRIAL; HIV PREVENTION;
   INTERVENTIONS; KNOWLEDGE; TANZANIA
AB Behaviour change is notoriously difficult to initiate and sustain, and the reasons why efforts to promote healthy behaviours fail are coming under increasing scrutiny. To be successful, health interventions should build on existing practices, skills and priorities, recognise the constraints on human behaviour, and either feature community mobilisation or target those most receptive to change. Furthermore, interventions should strive to be culturally compelling, not merely culturally appropriate: they must engage local communities and nestle within social and ecological landscapes. In this paper, we propose a social ecology perspective to make explicit the links between intention to change, actual behaviour change, and subsequent health impact, as relating to both theory-based models and practical strategies for triggering behaviour change. A social ecology model focuses attention on the contexts of behaviour when designing, implementing or critically evaluating interventions. As a case study, we reflect on a community-directed intervention in rural Gambia designed to reduce malaria by promoting a relatively simple and low-cost behaviour: repairing holes in mosquito bednets. In phase 1, contextual information on bednet usage, transactions and repairs (the 'social lives' of nets) was documented. In phase 2 (intervention), songs were composed and posters displayed by community members to encourage repairs, creating a sense of ownership and a compelling medium for the transmission of health messages. In phase 3 (evaluation), qualitative and quantitative data showed that household responses were particularly rapid and extensive, with significant increase in bednet repairs (p < 0.001), despite considerable constraints on human agency. We highlight a promising approach-using songs-as a vehicle for change, and present a framework to embed the design, implementation and critical evaluation of interventions within the larger context-or social ecology-of behaviour practices that are the bedrock of health interventions. (c) 2005 Elsevier Ltd. All rights reserved.
C1 Univ Durham, Dept Anthropol, Durham DH1 3HP, England.
   Univ London London Sch Hyg & Trop Med, Dept Infect & Trop Dis, London WC1E 7HT, England.
   Univ Durham, Sch Biol & Biomed Sci, Durham DH1 3HP, England.
C3 Durham University; University of London; London School of Hygiene &
   Tropical Medicine; Durham University
RP Panter-Brick, C (corresponding author), Univ Durham, Dept Anthropol, Durham DH1 3HP, England.
EM Catherine.Panter-Brick@durham.ac.uk
RI Clarke, Sian/AAF-5805-2019
OI Lindsay, Steve/0000-0002-3461-9050
CR Abraham C, 1998, BRIT J MED PSYCHOL, V71, P297, DOI 10.1111/j.2044-8341.1998.tb00993.x
   Adams J, 2003, BRIT J SPORT MED, V37, P106, DOI 10.1136/bjsm.37.2.106
   Adongo PB, 2005, TROP MED INT HEALTH, V10, P366, DOI 10.1111/j.1365-3156.2005.01361.x
   AIKINS MK, 1993, T ROY SOC TROP MED H, V87, P25, DOI 10.1016/0035-9203(93)90172-M
   [Anonymous], 2003, AFRICA MALARIA REPOR
   Bogh C, 2003, B ENTOMOL RES, V93, P279, DOI 10.1079/BER2003239
   Brown D., 2002, Participation in practice: case studiesfrom the Gambia
   Butterfield RM, 2002, J SOC PERS RELAT, V19, P505, DOI 10.1177/0265407502019004050
   CARNEVALE P, 1992, T ROY SOC TROP MED H, V86, P362, DOI 10.1016/0035-9203(92)90219-3
   Chambon R, 1997, B SOC PATHOL EXOT, V90, P364
   Clarke SE, 2001, T ROY SOC TROP MED H, V95, P457, DOI 10.1016/S0035-9203(01)90001-X
   CLARKE SE, 2001, VARIATION MALARIA RI, P27
   CLARKE SE, TROPICAL MED INT HLT
   Convisser J., 1992, DEV COMMUNICATION RE, V77, P6
   Curtis V, 2001, B WORLD HEALTH ORGAN, V79, P518
   Erlanger TE, 2004, MED VET ENTOMOL, V18, P153, DOI 10.1111/j.0269-283X.2004.00491.x
   Fishbein M, 2000, AIDS CARE, V12, P273, DOI 10.1080/09540120050042918
   Galavotti C, 2001, AM J PUBLIC HEALTH, V91, P1602, DOI 10.2105/AJPH.91.10.1602
   Gallant M, 2004, SOC SCI MED, V58, P1337, DOI 10.1016/S0277-9536(03)00331-9
   Glasgow RE, 2004, ANN BEHAV MED, V27, P3, DOI 10.1207/s15324796abm2701_2
   Hardeman W, 2000, INT J OBESITY, V24, P131, DOI 10.1038/sj.ijo.0801100
   HIGGINBOTHAM N, 2001, APPL HLTH SOCIAL SCI
   Holtz TH, 2002, TROP MED INT HEALTH, V7, P220, DOI 10.1046/j.1365-3156.2002.00846.x
   HUBLEY J, 1993, COMMUNICATING HTLH A
   HUDSON M, 1999, OUR GRANDMOTHERS DRU
   Johnson Nancy A., 2001, APPL HLTH SOCIAL SCI, P249
   Kachur SP, 1999, TROP MED INT HEALTH, V4, P728, DOI 10.1046/j.1365-3156.1999.00481.x
   Lengeler C., 2004, COCHRANE DB SYST REV, V2, P9
   LEVINE R, 2004, MILLIONS PROVEN SUCC
   MACCORMACK CP, 1986, J TROP MED HYG, V89, P295
   Malotte CK, 2000, AIDS CARE, V12, P357, DOI 10.1080/09540120050043016
   Manandhar DS, 2004, LANCET, V364, P970, DOI 10.1016/S0140-6736(04)17021-9
   Minja H, 2001, TROP MED INT HEALTH, V6, P614, DOI 10.1046/j.1365-3156.2001.00755.x
   Monasch R, 2004, AM J TROP MED HYG, V71, P232, DOI 10.4269/ajtmh.2004.71.232
   Mushi AK, 2003, HEALTH POLICY PLANN, V18, P163, DOI 10.1093/heapol/czg021
   Mwangi TW, 2003, T ROY SOC TROP MED H, V97, P369, DOI 10.1016/S0035-9203(03)90056-3
   Nathan R, 2004, TROP MED INT HEALTH, V9, P1121, DOI 10.1111/j.1365-3156.2004.01309.x
   Pinfold JV, 1996, T ROY SOC TROP MED H, V90, P366, DOI 10.1016/S0035-9203(96)90507-6
   RIEMSMA R, 2002, HLTH TECHNOLOGY ASSE, P6
   Stokols D, 1996, AM J HEALTH PROMOT, V10, P282, DOI 10.4278/0890-1171-10.4.282
   Thomas CJ, 2000, T ROY SOC TROP MED H, V94, P159, DOI 10.1016/S0035-9203(00)90257-8
   Thomson M, 1996, SOC SCI MED, V43, P101, DOI 10.1016/0277-9536(95)00346-0
   Willms DennisG., 2001, Applying Health Social Science: Best Practice in the Developing World, P163
   WINCH PJ, 1994, SOC SCI MED, V39, P63, DOI 10.1016/0277-9536(94)90166-X
NR 44
TC 193
Z9 215
U1 1
U2 39
PU PERGAMON-ELSEVIER SCIENCE LTD
PI OXFORD
PA THE BOULEVARD, LANGFORD LANE, KIDLINGTON, OXFORD OX5 1GB, ENGLAND
SN 0277-9536
J9 SOC SCI MED
JI Soc. Sci. Med.
PD JUN
PY 2006
VL 62
IS 11
BP 2810
EP 2825
DI 10.1016/j.socscimed.2005.10.009
PG 16
WC Public, Environmental & Occupational Health; Social Sciences, Biomedical
WE Social Science Citation Index (SSCI)
SC Public, Environmental & Occupational Health; Biomedical Social Sciences
GA 047HL
UT WOS:000237870300018
PM 16352385
DA 2025-02-04
ER

PT J
AU Richardson, SI
   Moore, PL
AF Richardson, Simone I.
   Moore, Penny L.
TI Targeting Fc effector function in vaccine design
SO EXPERT OPINION ON THERAPEUTIC TARGETS
LA English
DT Review
DE Fc effector function; infectious disease; passive immunization;
   vaccination; SARS-CoV-2
ID MONOCLONAL-ANTIBODIES; PROTECTION; INNATE; IMMUNOGLOBULIN; CYTOTOXICITY;
   CONTRIBUTE; EFFICACY; RECEPTOR; BINDING
AB Introduction
   Antibodies mediate pathogen neutralization in addition to several cytotoxic Fc functions through engaging cellular receptors and recruiting effector cells. Fc effector functions have been well described in disease control and protection against infectious diseases including HIV, Ebola, malaria, influenza and tuberculosis, making them attractive targets for vaccine design.
   Areas Covered
   We briefly summarize the role of Fc effector functions in disease control and protection in viral, bacterial and parasitic infectious diseases. We review Fc effector function in passive immunization and vaccination, and primarily focus on strategies to elicit and modulate these functions as part of a robust vaccine strategy.
   Expert Opinion
   Despite their known correlation with vaccine efficacy for several diseases, only recently have seminal studies addressed how these Fc effector functions can be elicited and modulated in vaccination. However, gaps remain in assay standardization and the precise mechanisms of diverse functional assays. Furthermore, there are inherent difficulties in the translation of findings from animal models to humans, given the difference in sequence, expression and function of Fc receptors and Fc portions of antibodies. However, overall it is clear that vaccine development to elicit Fc effector function is an important goal for optimal prevention against infectious disease.
C1 [Richardson, Simone I.; Moore, Penny L.] Natl Inst Communicable Dis, Ctr HIV & STIs, Johannesburg, Gauteng, South Africa.
   [Richardson, Simone I.; Moore, Penny L.] Univ Witwatersrand, Fac Hlth Sci, Antibody Immun Res Unit, Johannesburg, Gauteng, South Africa.
   [Moore, Penny L.] Univ KwaZulu Natal, Ctr AIDS Programme Res South Africa CAPRISA, Congella, Kwazulu Natal, South Africa.
C3 National Institute for Communicable Diseases (NICD); University of
   Witwatersrand; University of Kwazulu Natal
RP Richardson, SI (corresponding author), Natl Inst Communicable Dis, Ctr HIV & STIs, Johannesburg, Gauteng, South Africa.
EM simoner@nicd.ac.za
RI Richardson, Simone/AAD-9767-2022
OI Moore, Penelope Linda/0000-0001-8719-4028; Richardson,
   Simone/0000-0001-7678-2609
FU South African Research Chairs Initiative of the Department of Science
   and Innovation; South African Research Chairs Initiative of the National
   Research Foundation of South Africa; SA Medical Research Council SHIP
   program; Centre for the AIDS Program of Research (CAPRISA);
   Poliomyelitis Research Foundation; Department of Science and Technology;
   National Research Foundation; H3 Africa grant [U01A136677]; National
   Human Genome Research Institute [U01AI136677] Funding Source: NIH
   RePORTER
FX SI Richardson and PL Moore are supported by the South African Research
   Chairs Initiative of the Department of Science and Innovation and
   National Research Foundation of South Africa, the SA Medical Research
   Council SHIP program, the Centre for the AIDS Program of Research
   (CAPRISA), and an H3 Africa grant (U01A136677). SI Richardson is also
   supported by the Poliomyelitis Research Foundation and is a
   L'Oreal/UNESCO Women in Science South Africa Young Talents awardee.
   Related research by the authors is conducted as part of the DST-NRF
   Centre of Excellence in HIV Prevention, which is supported by the
   Department of Science and Technology and the National Research
   Foundation.
CR Abreu-Mota, 2018, J VIROL, P93
   Abreu-Mota T, 2018, NAT COMMUN, V9, DOI 10.1038/s41467-018-06741-w
   Ackerman ME, 2018, NAT MED, V24, P1590, DOI 10.1038/s41591-018-0161-0
   Ackerman ME, 2016, PLOS PATHOG, V12, DOI 10.1371/journal.ppat.1005315
   AMANAT F, 2019, J VIROL
   Ana-Sosa-Batiz F, 2017, VACCINE, V35, P6451, DOI 10.1016/j.vaccine.2017.09.062
   Ana-Sosa-Batiz F, 2016, PLOS ONE, V11, DOI 10.1371/journal.pone.0154461
   Angeletti D, 2019, P NATL ACAD SCI USA, V116, P13474, DOI 10.1073/pnas.1816300116
   Asokan M, 2020, P NATL ACAD SCI USA, V117, P18754, DOI 10.1073/pnas.2008236117
   Atyeo C, 2020, IMMUNITY, V53, P524, DOI 10.1016/j.immuni.2020.07.020
   Bailey MJ, 2019, MBIO, V10, DOI [10.1128/mBio.02861-18, 10.1128/mbio.02861-18]
   Bajic G, 2019, CELL HOST MICROBE, V25, P827, DOI 10.1016/j.chom.2019.04.003
   Balasubramanian P, 2018, SCI REP-UK, V8, DOI 10.1038/s41598-017-18863-0
   Barouch DH, 2015, SCIENCE, V349, P320, DOI 10.1126/science.aab3886
   Barrett JR, 2021, NAT MED, V27, P279, DOI 10.1038/s41591-020-01179-4
   Bartsch YC, 2020, J ALLERGY CLIN IMMUN, V146, P652, DOI 10.1016/j.jaci.2020.04.059
   Boudreau CM, 2020, J CLIN INVEST, V130, P662, DOI 10.1172/JCI129520
   Bournazos S, 2020, NAT REV IMMUNOL, V20, P633, DOI 10.1038/s41577-020-00410-0
   Bournazos S, 2019, P NATL ACAD SCI USA, V116, P20054, DOI 10.1073/pnas.1911842116
   Bournazos S, 2014, CELL, V158, P1243, DOI 10.1016/j.cell.2014.08.023
   Bradley T, 2017, NAT COMMUN, V8, DOI 10.1038/ncomms15711
   Broecker F, 2019, J VIROL, V93, DOI 10.1128/JVI.00840-19
   Bruhns P, 2012, BLOOD, V119, P5640, DOI 10.1182/blood-2012-01-380121
   Chaudhury S, 2016, MALARIA J, V15, DOI 10.1186/s12936-016-1348-9
   Chu TH, 2020, PLOS PATHOG, V16, DOI 10.1371/journal.ppat.1008083
   Chung AW, 2014, SCI TRANSL MED, V6, DOI 10.1126/scitranslmed.3007736
   Coler RN, 2018, NPJ VACCINES, V3, DOI 10.1038/s41541-018-0057-5
   Corti D, 2011, SCIENCE, V333, P850, DOI 10.1126/science.1205669
   Crowley AR, 2019, FRONT IMMUNOL, V10, DOI 10.3389/fimmu.2019.00697
   de Taeye SW, 2020, FRONT IMMUNOL, V11, DOI 10.3389/fimmu.2020.00740
   Deng W, 2020, SCIENCE, V369, P818, DOI 10.1126/science.abc5343
   DiLillo DJ, 2016, J CLIN INVEST, V126, P605, DOI 10.1172/JCI84428
   DiLillo DJ, 2014, NAT MED, V20, P143, DOI 10.1038/nm.3443
   Duehr J, 2017, J VIROL, V91, DOI 10.1128/JVI.00652-17
   Dunand CJH, 2016, CELL HOST MICROBE, V19, P800, DOI 10.1016/j.chom.2016.05.014
   Felber BK, 2020, CELL REP, V31, DOI 10.1016/j.celrep.2020.107624
   Fox JM, 2019, SCI IMMUNOL, V4, DOI 10.1126/sciimmunol.aav5062
   Francica JR, 2017, BLOOD ADV, V1, P2329, DOI 10.1182/bloodadvances.2017011411
   Friel D, 2021, INFLUENZA OTHER RESP, V15, P110, DOI 10.1111/irv.12780
   Goldberg BS, 2020, IMMUNOL CELL BIOL, V98, P305, DOI 10.1111/imcb.12324
   Gunn BM, 2018, CELL HOST MICROBE, V24, P221, DOI 10.1016/j.chom.2018.07.009
   Haynes BF, 2012, NEW ENGL J MED, V366, P1275, DOI 10.1056/NEJMoa1113425
   He WQ, 2016, P NATL ACAD SCI USA, V113, P11931, DOI 10.1073/pnas.1609316113
   Hessell AJ, 2007, NATURE, V449, P101, DOI 10.1038/nature06106
   Impagliazzo A, 2015, SCIENCE, V349, P1301, DOI 10.1126/science.aac7263
   Jegaskanda S, 2014, J INFECT DIS, V210, P1811, DOI 10.1093/infdis/jiu334
   Kristensen AB, 2016, J VIROL, V90, P5724, DOI 10.1128/JVI.00285-16
   KURTOVIC L, 2020, J INFECT DIS
   Lewis GK, 2019, FRONT IMMUNOL, V10, DOI 10.3389/fimmu.2019.01025
   Li ZQ, 2004, GENE DEV, V18, P1, DOI 10.1101/gad.1161904
   Lofano G, 2018, SCI IMMUNOL, V3, DOI 10.1126/sciimmunol.aat7796
   Lu LL, 2016, CELL, V167, P433, DOI 10.1016/j.cell.2016.08.072
   Luo K., 2019, J VIROL, pE01120
   Malherbe DC, 2020, NPJ VACCINES, V5, DOI 10.1038/s41541-020-00226-y
   Mercado NB, 2020, NATURE, V586, P583, DOI 10.1038/s41586-020-2607-z
   Meyer, 2018, J VIROL, V91, P91
   Moldt B, 2012, J VIROL, V86, P6189, DOI 10.1128/JVI.00491-12
   Neidich SD, 2019, J CLIN INVEST, V129, P4838, DOI 10.1172/JCI126391
   Nelson CS, 2018, P NATL ACAD SCI USA, V115, P6267, DOI 10.1073/pnas.1800177115
   O'Grady NP, 2002, CLIN INFECT DIS, V35, P1281, DOI [10.1086/344188, 10.1086/502007]
   Om K, 2020, PLOS PATHOG, V16, DOI 10.1371/journal.ppat.1008764
   Perez LG, 2017, PLOS ONE, V12, DOI 10.1371/journal.pone.0180720
   Petro CD, 2016, JCI INSIGHT, V1, DOI 10.1172/jci.insight.88529
   Pincetic A, 2014, NAT IMMUNOL, V15, P707, DOI 10.1038/ni.2939
   Plotkin SA, 2010, CLIN VACCINE IMMUNOL, V17, P1055, DOI 10.1128/CVI.00131-10
   Powell RL, 2020, J VIROL, V94, DOI 10.1128/JVI.01175-20
   Richardson SI, 2019, PLOS PATHOG, V15, DOI 10.1371/journal.ppat.1008064
   Richardson SI, 2018, J IMMUNOL METHODS, V463, P71, DOI 10.1016/j.jim.2018.09.009
   Richardson SI, 2018, PLOS PATHOG, V14, DOI 10.1371/journal.ppat.1006987
   Saphire EO, 2018, CELL, V174, P938, DOI 10.1016/j.cell.2018.07.033
   Schäfer A, 2021, J EXP MED, V218, DOI 10.1084/jem.20201993
   Scheepers C, 2020, CELL REP, V33, DOI 10.1016/j.celrep.2020.108430
   Schifanella L, 2019, PLOS PATHOG, V15, DOI 10.1371/journal.ppat.1008121
   Singh S, 2018, J VIROL, V92, DOI 10.1128/JVI.00281-18
   Song JM, 2011, P NATL ACAD SCI USA, V108, P757, DOI 10.1073/pnas.1012199108
   Suscovich TJ, 2020, SCI TRANSL MED, V12, DOI 10.1126/scitranslmed.abb4757
   Tay MZ, 2016, PLOS PATHOG, V12, DOI 10.1371/journal.ppat.1005817
   Tiendrebeogo RW, 2015, OPEN FORUM INFECT DI, V2, DOI 10.1093/ofid/ofv044
   Tolbert WD, 2020, MBIO, V11, DOI 10.1128/mBio.00208-20
   Tuyishime M, 2020, J CLIN INVEST, V130, P5157, DOI 10.1172/JCI135557
   Vaccari M, 2016, NAT MED, V22, P762, DOI 10.1038/nm.4105
   Vanderven HA, 2020, VACCINE, V38, P2368, DOI 10.1016/j.vaccine.2020.01.066
   Vanderven HA, 2017, JCI INSIGHT, V2, DOI 10.1172/jci.insight.92750
   Vidarsson G, 2014, FRONT IMMUNOL, V5, DOI 10.3389/fimmu.2014.00520
   Wagstaffe H.R., 2019, J INFECT DIS
   Wang PF, 2020, P NATL ACAD SCI USA, V117, P18002, DOI 10.1073/pnas.2008190117
   Wang TT, 2017, SCIENCE, V355, P395, DOI 10.1126/science.aai8128
   Wang TT, 2015, CELL, V162, P160, DOI 10.1016/j.cell.2015.06.026
   Wec AZ, 2019, CELL HOST MICROBE, V25, P39, DOI 10.1016/j.chom.2018.12.004
   Worley MJ, 2018, J IMMUNOL METHODS, V457, P41, DOI 10.1016/j.jim.2018.03.007
   Xu ZM, 2012, NAT REV IMMUNOL, V12, P517, DOI 10.1038/nri3216
   Yassine HM, 2015, NAT MED, V21, P1065, DOI 10.1038/nm.3927
   Yasui F, 2014, VIROLOGY, V454, P157, DOI 10.1016/j.virol.2014.02.005
   Yates NL, 2014, SCI TRANSL MED, V6, DOI 10.1126/scitranslmed.3007730
   Yu JY, 2020, SCIENCE, V369, P806, DOI 10.1126/science.abc6284
   Yuan FF, 2005, TISSUE ANTIGENS, V66, P291, DOI 10.1111/j.1399-0039.2005.00476.x
   Zhong WM, 2016, OPEN FORUM INFECT DI, V3, DOI 10.1093/ofid/ofw102
   Zohar T, 2020, CELL, V183, P1508, DOI 10.1016/j.cell.2020.10.052
NR 98
TC 16
Z9 17
U1 0
U2 9
PU TAYLOR & FRANCIS LTD
PI ABINGDON
PA 2-4 PARK SQUARE, MILTON PARK, ABINGDON OR14 4RN, OXON, ENGLAND
SN 1472-8222
EI 1744-7631
J9 EXPERT OPIN THER TAR
JI Expert Opin. Ther. Targets
PD JUN 3
PY 2021
VL 25
IS 6
SI SI
BP 467
EP 477
DI 10.1080/14728222.2021.1907343
EA APR 2021
PG 11
WC Pharmacology & Pharmacy
WE Science Citation Index Expanded (SCI-EXPANDED)
SC Pharmacology & Pharmacy
GA UB5RC
UT WOS:000637569300001
PM 33754933
DA 2025-02-04
ER

PT J
AU Verani, JR
   Eno, EN
   Hunsperger, EA
   Munyua, P
   Osoro, E
   Marwanga, D
   Bigogo, G
   Amon, D
   Ochieng, M
   Etau, P
   Bandika, V
   Zimbulu, V
   Kiogora, J
   Burton, JW
   Okunga, E
   Samuels, AM
   Njenga, K
   Montgomery, JM
   Widdowson, MA
AF Verani, Jennifer R.
   Eno, Eric Ng
   Hunsperger, Elizabeth A.
   Munyua, Peninah
   Osoro, Eric
   Marwanga, Doris
   Bigogo, Godfrey
   Amon, Derrick
   Ochieng, Melvin
   Etau, Paul
   Bandika, Victor
   Zimbulu, Victor
   Kiogora, John
   Burton, John Wagacha
   Okunga, Emmanuel
   Samuels, Aaron M.
   Njenga, Kariuki
   Montgomery, Joel M.
   Widdowson, Marc-Alain
TI Acute febrile illness in Kenya: Clinical characteristics and pathogens
   detected among patients hospitalized with fever, 2017-2019
SO PLOS ONE
LA English
DT Article
ID INFECTIONS; ETIOLOGY; OUTBREAK; CHILDREN
AB Acute febrile illness (AFI) is a common reason for healthcare seeking and hospitalization in Sub-Saharan Africa and is often presumed to be malaria. However, a broad range of pathogens cause fever, and more comprehensive data on AFI etiology can improve clinical management, prevent unnecessary prescriptions, and guide public health interventions. We conducted surveillance for AFI (temperature >= 38.0 degrees C <14 days duration) among hospitalized patients of all ages at four sites in Kenya (Nairobi, Mombasa, Kakamega, and Kakuma). For cases of undifferentiated fever (UF), defined as AFI without diarrhea (>= 3 loose stools in 24 hours) or lower respiratory tract symptoms (cough/difficulty breathing plus oxygen saturation <90% or [in children <5 years] chest indrawing), we tested venous blood with real-time PCR-based TaqMan array cards (TAC) for 17 viral, 8 bacterial, and 3 protozoal fever-causing pathogens. From June 2017 to March 2019, we enrolled 3,232 AFI cases; 2,529 (78.2%) were aged <5 years. Among 3,021 with outcome data, 131 (4.3%) cases died while in hospital, including 106/2,369 (4.5%) among those <5 years. Among 1,735 (53.7%) UF cases, blood was collected from 1,340 (77.2%) of which 1,314 (98.1%) were tested by TAC; 715 (54.4%) had no pathogens detected, including 147/196 (75.0%) of those aged <12 months. The most common pathogen detected was Plasmodium, as a single pathogen in 471 (35.8%) cases and in combination with other pathogens in 38 (2.9%). HIV was detected in 51 (3.8%) UF cases tested by TAC and was most common in adults (25/236 [10.6%] ages 18-49, 4/40 [10.0%] ages >= 50 years). Chikungunya virus was found in 30 (2.3%) UF cases, detected only in the Mombasa site. Malaria prevention and control efforts are critical for reducing the burden of AFI, and improved diagnostic testing is needed to provide better insight into non-malarial causes of fever. The high case fatality of AFI underscores the need to optimize diagnosis and appropriate management of AFI to the local epidemiology.
C1 [Verani, Jennifer R.; Hunsperger, Elizabeth A.; Montgomery, Joel M.; Widdowson, Marc-Alain] US Ctr Dis Control & Prevent, Div Global Hlth Protect, Atlanta, GA 30329 USA.
   [Verani, Jennifer R.; Hunsperger, Elizabeth A.; Munyua, Peninah; Widdowson, Marc-Alain] US Ctr Dis Control & Prevent, Div Global Hlth Protect, Nairobi, Kenya.
   [Eno, Eric Ng; Osoro, Eric; Njenga, Kariuki] Washington State Univ Global Hlth, Nairobi, Kenya.
   [Marwanga, Doris; Bigogo, Godfrey; Amon, Derrick; Ochieng, Melvin] Kenya Govt Med Res Ctr, Ctr Global Hlth Res, Kisumu, Kenya.
   [Etau, Paul] Kenyatta Natl Hosp, Nairobi, Kenya.
   [Bandika, Victor] Coast Gen Prov Hosp, Mombasa, Kenya.
   [Zimbulu, Victor] Kakamega Cty Referral Hosp, Kakamega, Kenya.
   [Kiogora, John] Int Rescue Comm, Nairobi, Kenya.
   [Burton, John Wagacha] United Nations High Commissioner Refugees, Nairobi, Kenya.
   [Okunga, Emmanuel] Minist Hlth, Dis Surveillance & Response Unit, Nairobi, Kenya.
   [Samuels, Aaron M.] Ctr Dis Control & Prevent, Div Parasit Dis & Malaria, Ctr Global Hlth, Kisumu, Kenya.
   [Samuels, Aaron M.] Ctr Dis Control & Prevent, Div Parasit Dis & Malaria, Ctr Global Hlth, Atlanta, GA USA.
C3 Centers for Disease Control & Prevention - USA; Kenya Medical Research
   Institute; Kenyatta National Hospital; Centers for Disease Control &
   Prevention - USA; CDC Center for Global Health (CGH)
RP Verani, JR (corresponding author), US Ctr Dis Control & Prevent, Div Global Hlth Protect, Atlanta, GA 30329 USA.; Verani, JR (corresponding author), US Ctr Dis Control & Prevent, Div Global Hlth Protect, Nairobi, Kenya.
EM jverani@cdc.gov
OI Verani, Jennifer/0000-0001-5267-1883; Samuels, Aaron/0000-0002-8355-8186
FU Centers for Disease Control and Prevention (CDC) [1U01GH002143];
   Washington State University
FX This work was supported by an award from the Centers for Disease Control
   and Prevention (CDC) to Washington State University for the
   implementation of the surveillance program (Grant no. 1U01GH002143). The
   authors affiliated with Washington State University, namely Eric Ng'eno,
   Eric Osoro, and Kariuki Njenga, acknowledge the specific funding
   received for this research.
CR [Anonymous], 2018, Kenya HIV Estimates, P1, DOI [10.1111/j.1365-2664.2007.0, DOI 10.1111/J.1365-2664.2007.0]
   Bayoh MN, 2011, MALARIA J, V10, DOI 10.1186/1475-2875-10-149
   Bousema T, 2014, NAT REV MICROBIOL, V12, P833, DOI 10.1038/nrmicro3364
   Cordey S, 2021, EMERG MICROBES INFEC, V10, P982, DOI 10.1080/22221751.2021.1925161
   Dalrymple U, 2019, MALARIA J, V18, DOI 10.1186/s12936-019-2830-y
   Elven J, 2020, BMC MED, V18, DOI 10.1186/s12916-020-01744-1
   Eyase F, 2020, PLOS ONE, V15, DOI 10.1371/journal.pone.0241754
   Grundy BS, 2022, ACTA TROP, V227, DOI 10.1016/j.actatropica.2021.106286
   Joshi K, 2021, J INT AIDS SOC, V24, DOI 10.1002/jia2.25818
   Kotloff KL, 2013, LANCET, V382, P209, DOI 10.1016/S0140-6736(13)60844-2
   Lim JK, 2020, INT J INFECT DIS, V100, P207, DOI 10.1016/j.ijid.2020.08.074
   Lindblade KA, 2013, EXPERT REV ANTI-INFE, V11, P623, DOI [10.1586/eri.13.45, 10.1586/ERI.13.45]
   Liu J, 2016, J CLIN MICROBIOL, V54, P49, DOI 10.1128/JCM.02257-15
   Maze MJ, 2018, CLIN MICROBIOL INFEC, V24, P808, DOI 10.1016/j.cmi.2018.02.011
   Murray CJL, 2020, LANCET, V396, P1223, DOI [10.1016/S0140-6736(20)30752-2, 10.1016/S0140-6736(20)30925-9]
   NASCOP. National AIDS and STI Control Programme (NASCOP), 2022, Kenya Population-based HIV Impact Assessment (KENPHIA) 2018: Final Report
   National Malaria Control Programme. Kenya National Bureau of Statistics (KNBS) ICF International, 2016, Kenya Malaria Indicator Survey 2015
   Nyamwaya DK, 2021, BMC INFECT DIS, V21, DOI 10.1186/s12879-021-05875-5
   O'Brien KL, 2019, LANCET, V394, P757, DOI 10.1016/S0140-6736(19)30721-4
   Prasad N, 2015, PLOS ONE, V10, DOI 10.1371/journal.pone.0127962
   Rhee C, 2019, PLOS NEGLECT TROP D, V13, DOI 10.1371/journal.pntd.0007792
   Roddy P, 2019, PLOS ONE, V14, DOI 10.1371/journal.pone.0220371
   Russo G, 2020, PATHOG GLOB HEALTH, V114, P136, DOI 10.1080/20477724.2020.1748965
   Samuels AM, 2021, CLIN INFECT DIS, V72, P1927, DOI 10.1093/cid/ciaa471
   Sanders EJ, 2014, INT HEALTH, V6, P77, DOI 10.1093/inthealth/ihu026
   Shultz A, 2009, AM J TROP MED HYG, V80, P640, DOI 10.4269/ajtmh.2009.80.640
   Tam PYI, 2016, J PEDIAT INF DIS SOC, V5, P190, DOI 10.1093/jpids/piw016
   UNHCR, Kenya registered refugees and asylum-seekers 2019
   Waggoner J, 2017, OPEN FORUM INFECT DI, V4, DOI 10.1093/ofid/ofx110
   WorldFoodProgramme, 2023, INFOBRIEF Internet
   Zanoni BC, 2014, INFECT DIS CLIN N AM, V28, P501, DOI 10.1016/j.idc.2014.05.002
NR 31
TC 0
Z9 0
U1 1
U2 1
PU PUBLIC LIBRARY SCIENCE
PI SAN FRANCISCO
PA 1160 BATTERY STREET, STE 100, SAN FRANCISCO, CA 94111 USA
SN 1932-6203
J9 PLOS ONE
JI PLoS One
PD AUG 1
PY 2024
VL 19
IS 8
AR e0305700
DI 10.1371/journal.pone.0305700
PG 15
WC Multidisciplinary Sciences
WE Science Citation Index Expanded (SCI-EXPANDED)
SC Science & Technology - Other Topics
GA A7Y3R
UT WOS:001284650900102
PM 39088453
OA Green Published, gold
DA 2025-02-04
ER

PT J
AU Jain, S
   O'Hagan, DT
   Singh, M
AF Jain, Siddhartha
   O'Hagan, Derek T.
   Singh, Manmohan
TI The long-term potential of biodegradable poly(lactide-co-glycolide)
   microparticles as the next-generation vaccine adjuvant
SO EXPERT REVIEW OF VACCINES
LA English
DT Review
DE adjuvant; antigen; microparticles; poly(lactide-co-glycolide); TLR
   agonist; vaccines
ID CONTROLLED-RELEASE MICROPARTICLES; POLY(D,L-LACTIC-CO-GLYCOLIC ACID)
   MICROSPHERES; ANIONIC PLG MICROPARTICLES; CATIONIC MICROPARTICLES;
   DELIVERY-SYSTEM; ANTIBODY-RESPONSES; IMMUNE-RESPONSE; PARTICLE-SIZE;
   PLASMID DNA; IMMUNOLOGICAL EVALUATION
AB Biodegradable polymeric microparticles of poly(lactide-co-glycolide) (PLG) have been extensively evaluated for drug delivery and vaccine applications over the last three decades. Despite a wealth of studies on the use of PLG microparticles in vaccines through controlled release of antigens, there is no commercial PLG-based vaccine as yet. The key challenge that prevented the development of PLG microparticles as commercial vaccines was the instability of encapsulated antigen. Over the years, advancements were made towards maintaining antigen integrity during PLG microparticle preparation and sterilization. In parallel and independently, development of PLG microparticles as therapeutic commercial products established PLG with an excellent safety record in humans, and as a suitable candidate for next-generation vaccines. Through the combination of Toll-like receptor agonist encapsulation and surface adsorption of antigen, PLG microparticles can be used as a vaccine adjuvant to address unmet medical needs, such as vaccines against HIV, malaria and TB. With strategic development of PLG-based vaccines, PLG microparticles can offer advantages over the conventional vaccine adjuvants allowing commercial development of this adjuvant.
C1 [Jain, Siddhartha; O'Hagan, Derek T.; Singh, Manmohan] Novartis Vaccines & Diagnost, Cambridge, MA 02139 USA.
C3 Novartis; Novartis USA
RP Jain, S (corresponding author), Novartis Vaccines & Diagnost, Cambridge, MA 02139 USA.
EM siddhartha.jain@novartis.com
RI O'Hagan, Derek/AAV-1850-2021
FU Novartis Vaccines and Diagnostics
FX The funding for this work was provided by Novartis Vaccines and
   Diagnostics. The authors have no other relevant affiliations or
   financial involvement with any organization or entity with a financial
   interest in or financial conflict with the subject matter or materials
   discussed in the manuscript apart from those disclosed.
CR ALLISON AC, 1974, NATURE, V252, P252, DOI 10.1038/252252a0
   ALONSO MJ, 1994, VACCINE, V12, P299, DOI 10.1016/0264-410X(94)90092-2
   Ando S, 1999, J PHARM SCI, V88, P126, DOI 10.1021/js9801687
   [Anonymous], [No title captured]
   Athanasiou KA, 1996, BIOMATERIALS, V17, P93, DOI 10.1016/0142-9612(96)85754-1
   Bachmann MF, 2010, NAT REV IMMUNOL, V10, P787, DOI 10.1038/nri2868
   BACHMANN MF, 2008, EUR J IMMUNOL, V38, P1404
   Bhaskar S, 2010, SMALL, V6, P404, DOI 10.1002/smll.200901306
   Bonanni P, 1999, VACCINE, V17, pS120, DOI 10.1016/S0264-410X(99)00306-0
   Bramwell VW, 2005, ADV DRUG DELIVER REV, V57, P1247, DOI 10.1016/j.addr.2005.01.010
   Briones M, 2001, PHARM RES-DORDR, V18, P709, DOI 10.1023/A:1011053931523
   Brown Larry R, 2005, Expert Opin Drug Deliv, V2, P29, DOI 10.1517/17425247.2.1.29
   Carrascosa C, 2003, J BIOMATER APPL, V18, P95, DOI 10.1177/088532803038026
   Casares S, 2010, VACCINE, V28, P4880, DOI 10.1016/j.vaccine.2010.05.033
   Casella CR, 2008, CELL MOL LIFE SCI, V65, P3231, DOI 10.1007/s00018-008-8228-6
   Cella M, 1997, CURR OPIN IMMUNOL, V9, P10, DOI 10.1016/S0952-7915(97)80153-7
   CEPHALON ALKERMES, 2003, Patent No. 20030211164
   Champion JA, 2007, J CONTROL RELEASE, V121, P3, DOI 10.1016/j.jconrel.2007.03.022
   Chesko J, 2005, J PHARM SCI-US, V94, P2510, DOI 10.1002/jps.20472
   Chesko J, 2008, J PHARM SCI-US, V97, P1443, DOI 10.1002/jps.21040
   Crotts G, 1998, J MICROENCAPSUL, V15, P699, DOI 10.3109/02652049809008253
   Dean RL, 2005, FRONT BIOSCI-LANDMRK, V10, P643, DOI 10.2741/1559
   Denis-Mize KS, 2000, GENE THER, V7, P2105, DOI 10.1038/sj.gt.3301347
   Desai MP, 1997, PHARMACEUT RES, V14, P1568, DOI 10.1023/A:1012126301290
   Didierlaurent AM, 2009, J IMMUNOL, V183, P6186, DOI 10.4049/jimmunol.0901474
   Ding AG, 2008, PHARM RES-DORDR, V25, P2041, DOI 10.1007/s11095-008-9594-3
   Diwan Manish, 2004, Current Drug Delivery, V1, P405, DOI 10.2174/1567201043334597
   Dorner F, 1999, ANN MED, V31, P51, DOI 10.3109/07853899909019262
   Dunne A, 2011, CURR OPIN PHARMACOL, V11, P404, DOI 10.1016/j.coph.2011.03.004
   Elamanchili P, 2004, VACCINE, V22, P2406, DOI 10.1016/j.vaccine.2003.12.032
   Elamanchili P, 2007, J IMMUNOTHER, V30, P378, DOI 10.1097/CJI.0b013e31802cf3e3
   Ennis FA, 1999, VIROLOGY, V259, P256, DOI 10.1006/viro.1999.9765
   Esposito S, 2011, PEDIATRICS, V127, pE1161, DOI 10.1542/peds.2010-1920
   Feng L, 2006, J CONTROL RELEASE, V112, P35, DOI 10.1016/j.jconrel.2006.01.012
   Fifis T, 2004, J IMMUNOL, V173, P3148, DOI 10.4049/jimmunol.173.5.3148
   Foged C, 2005, INT J PHARMACEUT, V298, P315, DOI 10.1016/j.ijpharm.2005.03.035
   Glangchai LC, 2008, J CONTROL RELEASE, V125, P263, DOI 10.1016/j.jconrel.2007.10.021
   Gratton SEA, 2008, P NATL ACAD SCI USA, V105, P11613, DOI 10.1073/pnas.0801763105
   GROETTRUP M, 2008, VACCINE, V26, P1626
   Guillon C, 2007, VACCINE, V25, P7491, DOI 10.1016/j.vaccine.2007.08.060
   Gutierro I, 2002, VACCINE, V21, P67, DOI 10.1016/S0264-410X(02)00435-8
   Hamdy S, 2008, VACCINE, V26, P5046, DOI 10.1016/j.vaccine.2008.07.035
   HAYAKAWA I, 1992, J FOOD SCI, V57, P288, DOI 10.1111/j.1365-2621.1992.tb05478.x
   Heit A, 2007, EUR J IMMUNOL, V37, P2063, DOI 10.1002/eji.200737169
   HogenEsch H, 2002, VACCINE, V20, pS34, DOI 10.1016/S0264-410X(02)00169-X
   Houchin ML, 2008, J PHARM SCI-US, V97, P2395, DOI 10.1002/jps.21176
   Igartua M, 1998, INT J PHARMACEUT, V169, P45, DOI 10.1016/S0378-5173(98)00101-X
   Jabbal-Gill I, 1999, VACCINE, V18, P238, DOI 10.1016/S0264-410X(99)00195-4
   Jaganathan KS, 2004, J PHARM PHARMACOL, V56, P1243, DOI 10.1211/0022357044418
   Jain RA, 2000, BIOMATERIALS, V21, P2475, DOI 10.1016/S0142-9612(00)00115-0
   Jain S, 2011, J PHARM SCI-US, V100, P646, DOI 10.1002/jps.22306
   Jiang WL, 2008, MOL PHARMACEUT, V5, P808, DOI 10.1021/mp800027f
   Jiang WL, 2001, J PHARM SCI-US, V90, P1558, DOI 10.1002/jps.1106
   Johansen P, 1999, EUR J PHARM BIOPHARM, V47, P193, DOI 10.1016/S0939-6411(98)00095-2
   Johansen P, 2000, VACCINE, V19, P1047, DOI 10.1016/S0264-410X(00)00343-1
   Johansen P, 1998, J CONTROL RELEASE, V56, P209, DOI 10.1016/S0168-3659(98)00084-4
   Johansen P, 2000, EUR J PHARM BIOPHARM, V50, P129, DOI 10.1016/S0939-6411(00)00079-5
   Kanchan V, 2007, BIOMATERIALS, V28, P5344, DOI 10.1016/j.biomaterials.2007.08.015
   Kasturi SP, 2011, NATURE, V470, P543, DOI 10.1038/nature09737
   Katare YK, 2005, INT J PHARMACEUT, V301, P149, DOI 10.1016/j.ijpharm.2005.05.028
   Kazzaz J, 2006, J CONTROL RELEASE, V110, P566, DOI 10.1016/j.jconrel.2005.10.010
   Kazzaz J, 2000, J CONTROL RELEASE, V67, P347, DOI 10.1016/S0168-3659(00)00226-1
   Kovaiou Rania D., 2007, Expert Reviews in Molecular Medicine, V9, P1, DOI 10.1017/S1462399407000221
   Lamalle-Bernard D, 2006, J CONTROL RELEASE, V115, P57, DOI 10.1016/j.jconrel.2006.07.006
   LANGER R, 1980, CHEM ENG COMMUN, V6, P1, DOI 10.1080/00986448008912519
   Langer R, 1998, NATURE, V392, P5
   Lee YM, 2010, ARCH PHARM RES, V33, P231, DOI 10.1007/s12272-010-0207-4
   Lima KM, 2003, GENE THER, V10, P678, DOI 10.1038/sj.gt.3301908
   Luten J, 2008, J CONTROL RELEASE, V126, P97, DOI 10.1016/j.jconrel.2007.10.028
   Malyala P, 2009, ADV DRUG DELIVER REV, V61, P218, DOI 10.1016/j.addr.2008.12.009
   Mohanan D, 2010, J CONTROL RELEASE, V147, P342, DOI 10.1016/j.jconrel.2010.08.012
   Mok H, 2007, PHARM RES, V24, P2263, DOI 10.1007/s11095-007-9441-y
   Mollenkopf HJ, 2004, VACCINE, V22, P2690, DOI 10.1016/j.vaccine.2004.05.005
   MOREIN B, 1984, NATURE, V308, P457, DOI 10.1038/308457a0
   Mullen GED, 2007, VACCINE, V25, P5343, DOI 10.1016/j.vaccine.2007.05.007
   Mutwiri G, 2011, EXPERT REV VACCINES, V10, P95, DOI [10.1586/erv.10.154, 10.1586/ERV.10.154]
   Newman KD, 2002, J BIOMED MATER RES, V60, P480, DOI 10.1002/jbm.10019
   NOVARTIS AG, 2010, Patent No. 20100151033
   O'Hagan DT, 2007, CLIN PHARMACOL THER, V82, P740, DOI 10.1038/sj.clpt.6100402
   O'Hagan DT, 2007, EXPERT REV VACCINES, V6, P699, DOI 10.1586/14760584.6.5.699
   O'Hagan Derek T, 2003, Expert Rev Vaccines, V2, P269, DOI 10.1586/14760584.2.2.269
   O'Hagan DT, 2009, DRUG DISCOV TODAY, V14, P541, DOI 10.1016/j.drudis.2009.02.009
   O'Hagan DT, 2004, VACCINE, V23, P672, DOI 10.1016/j.vaccine.2004.06.037
   O'Hagan DT, 2004, IMMUNOL REV, V199, P191, DOI 10.1111/j.0105-2896.2004.00153.x
   O'Hagan DT, 2003, NAT REV DRUG DISCOV, V2, P727, DOI 10.1038/nrd1176
   O'Hagan DT, 1998, ADV DRUG DELIVER REV, V32, P225, DOI 10.1016/S0169-409X(98)00012-X
   OHAGAN DT, 1993, VACCINE, V11, P965, DOI 10.1016/0264-410X(93)90387-D
   OHAGAN DT, 1991, VACCINE, V9, P768, DOI 10.1016/0264-410X(91)90295-H
   OKADA H, 1991, PHARMACEUT RES, V8, P584, DOI 10.1023/A:1015844421319
   Oyewumi MO, 2010, EXPERT REV VACCINES, V9, P1095, DOI 10.1586/ERV.10.89
   Pasare C, 2003, CURR OPIN IMMUNOL, V15, P677, DOI 10.1016/j.coi.2003.09.002
   PASCHKE R, 2003, J PREV MED HYG, V44, P79
   Pérez C, 2001, J PHARM PHARMACOL, V53, P1217, DOI 10.1211/0022357011776667
   Peyre M, 2003, J PHARM SCI-US, V92, P957, DOI 10.1002/jps.10361
   Poland GA, 2002, BMJ-BRIT MED J, V324, P1315, DOI 10.1136/bmj.324.7349.1315
   QUARMBY V, 2010, WORKSH PROT AGGR IMM
   Quintilio Wagner, 2009, Current Drug Delivery, V6, P297
   Rappuoli R, 2002, SCIENCE, V297, P937, DOI 10.1126/science.1075173
   Reddy ST, 2007, NAT BIOTECHNOL, V25, P1159, DOI [10.1038/nbt1332, 10.1038/nbtl332]
   Reed SG, 2009, TRENDS IMMUNOL, V30, P23, DOI 10.1016/j.it.2008.09.006
   Saez V., 2007, BIOTECNOL APL, V24, P108
   Samant Y, 2007, PUBLIC HEALTH REP, V122, P112, DOI 10.1177/003335490712200116
   Samuelsen M, 2009, SCAND J IMMUNOL, V69, P421, DOI 10.1111/j.1365-3083.2009.02244.x
   Shi L, 2002, J PHARM SCI-US, V91, P1019, DOI 10.1002/jps.10042
   SINGH M, 1995, PHARMACEUT RES, V12, P1796, DOI 10.1023/A:1016294512292
   Singh M, 1997, VACCINE, V15, P475, DOI 10.1016/S0264-410X(97)00225-9
   Singh M, 2004, PHARM RES, V21, P2148, DOI 10.1007/s11095-004-7666-6
   Singh M, 1998, VACCINE, V16, P346, DOI 10.1016/S0264-410X(97)80912-7
   Singh M, 2004, J PHARM SCI-US, V93, P273, DOI 10.1002/jps.10538
   Singh M, 2001, VACCINE, V20, P594, DOI 10.1016/S0264-410X(01)00321-8
   Singh M, 2000, P NATL ACAD SCI USA, V97, P811, DOI 10.1073/pnas.97.2.811
   Singh M, 1997, INFECT IMMUN, V65, P1716, DOI 10.1128/IAI.65.5.1716-1721.1997
   SINGH M, 1991, PHARMACEUT RES, V8, P958, DOI 10.1023/A:1015832302605
   Singh M, 2007, EXPERT REV VACCINES, V6, P797, DOI 10.1586/14760584.6.5.797
   Singh Manmohan, 2006, Current Drug Delivery, V3, P115, DOI 10.2174/156720106775197565
   Spearman P, 2011, J INFECT DIS, V203, P1165, DOI 10.1093/infdis/jiq175
   Steele RH, 2005, NEPHROLOGY, V10, P317, DOI 10.1111/j.1440-1797.2005.00389.x
   Stern AM, 2005, HEALTH AFFAIR, V24, P611, DOI 10.1377/hlthaff.24.3.611
   Stone GW, 2009, PLOS ONE, V4, DOI 10.1371/journal.pone.0007334
   Sun HX, 2009, VACCINE, V27, P4388, DOI 10.1016/j.vaccine.2009.05.032
   TACKET CO, 1994, VACCINE, V12, P1270, DOI 10.1016/S0264-410X(94)80038-2
   Tel J, 2010, J IMMUNOL, V184, P4276, DOI 10.4049/jimmunol.0903286
   van de Weert M, 2000, PHARM RES-DORDR, V17, P1159, DOI 10.1023/A:1026498209874
   van Duin D, 2006, TRENDS IMMUNOL, V27, P49, DOI 10.1016/j.it.2005.11.005
   Walter E, 1999, J CONTROL RELEASE, V61, P361, DOI 10.1016/S0168-3659(99)00151-0
   WEISSBURG RP, 1995, PHARMACEUT RES, V12, P1439, DOI 10.1023/A:1016266916893
   Wendorf J, 2008, HUM VACCINES, V4, P44, DOI 10.4161/hv.4.1.4886
   Wesselinova D, 2011, CURR CANCER DRUG TAR, V11, P164, DOI 10.2174/156800911794328484
   Westwood A, 2006, VACCINE, V24, P1736, DOI 10.1016/j.vaccine.2005.10.021
   Wischke C, 2009, INT J PHARMACEUT, V365, P61, DOI 10.1016/j.ijpharm.2008.08.039
   Wischke C, 2008, INT J PHARMACEUT, V364, P298, DOI 10.1016/j.ijpharm.2008.04.042
   Xiang SD, 2006, METHODS, V40, P1, DOI 10.1016/j.ymeth.2006.05.016
   Xie JW, 2007, BIOTECHNOL BIOENG, V97, P1278, DOI 10.1002/bit.21334
   YANG CS, 2009, AAPS PHARMSCITECH, V10, P1263
   Zhao XJ, 2005, BIOMATERIALS, V26, P5048, DOI 10.1016/j.biomaterials.2004.12.003
   Zhu GZ, 2000, PHARMACEUT RES, V17, P351, DOI 10.1023/A:1007513425337
   Zhu GZ, 2000, NAT BIOTECHNOL, V18, P52, DOI 10.1038/71916
   SLOW RELEASE PHARM C
NR 138
TC 89
Z9 99
U1 0
U2 38
PU TAYLOR & FRANCIS LTD
PI ABINGDON
PA 2-4 PARK SQUARE, MILTON PARK, ABINGDON OR14 4RN, OXON, ENGLAND
SN 1476-0584
EI 1744-8395
J9 EXPERT REV VACCINES
JI Expert Rev. Vaccines
PD DEC
PY 2011
VL 10
IS 12
BP 1731
EP 1742
DI 10.1586/ERV.11.126
PG 12
WC Immunology
WE Science Citation Index Expanded (SCI-EXPANDED)
SC Immunology
GA 858MX
UT WOS:000297804300017
PM 22085176
DA 2025-02-04
ER

PT J
AU Dako-Gyeke, P
   Asampong, E
   Opoku-Mensah, K
   Tabong, PTN
   Awor, P
   Tucker, JD
AF Dako-Gyeke, Phyllis
   Asampong, Emmanuel
   Opoku-Mensah, Kwabena
   Tabong, Philip Teg-Nefaah
   Awor, Phyllis
   Tucker, Joseph D.
TI Social innovations to increase health coverage: evidence from a
   crowdsourcing contest in Ghana
SO BMJ OPEN
LA English
DT Article
DE Public health; PUBLIC HEALTH; QUALITATIVE RESEARCH
ID HIV-RELATED NARRATIVES; PRIMARY-CARE; REPRESENTATIONS; EQUITY; SENSE
AB Objectives Despite progress made to expand access to health service in Ghana, inequities still exist. Social innovations have been developed as community-engaged solutions to decrease inequities. Methods In partnership with a multistakeholder group, our social innovation team organised a crowdsourcing contest to identify health innovations in Ghana. Informed by a WHO-Special Programme for Research and Training in Tropical Diseases framework, we organised a six-stage crowdsourcing challenge. Results In all, 13 innovations were received in the contest, while 2 innovations were rejected after initial screening. The 11 innovations were reviewed by a panel of four independent expert judges. Inter-rated reliability index (kappa) was 0.86. Following the review of the average score, five top innovations were recognised. These submissions can be put into three main themes: technology and strengthening (eg, mHealth for cervical cancer screening, video directly observed therapy), inclusiveness and reaching the marginalised (people with disability and infertility) and data utilisation for project improvement (seasonal calendar to reduce morbidity and mortality of children under 5 for malaria, diarrhoea and pneumonia). Conclusion In conclusion, this study shows that solutions to local problems exist. Therefore, policymakers, the government and development partners should support the scale-up of such innovations.
C1 [Dako-Gyeke, Phyllis; Asampong, Emmanuel; Opoku-Mensah, Kwabena; Tabong, Philip Teg-Nefaah] Univ Ghana, Sch Publ Hlth, Dept Social & Behav Sci, Accra, Greater Accra, Ghana.
   [Awor, Phyllis] Makerere Univ, Dept Community Hlth & Behav Sci, Kampala, Uganda.
   [Tucker, Joseph D.] Univ N Carolina, IGHID, Chapel Hill, NC 27515 USA.
C3 University of Ghana; Makerere University; University of North Carolina;
   University of North Carolina Chapel Hill
RP Dako-Gyeke, P (corresponding author), Univ Ghana, Sch Publ Hlth, Dept Social & Behav Sci, Accra, Greater Accra, Ghana.
EM pdako-gyeke@ug.edu.gh
RI Opoku-Mensah, Kwabena/EYQ-5177-2022
OI Tucker, Joseph/0000-0003-2804-1181
FU Special Programme for Research and Training in Tropical Diseases (TDR)
FX The Social Innovation in Health Initiative (SIHI) Uganda received
   funding from the Special Programme for Research and Training in Tropical
   Diseases (TDR) to conduct this research.
CR Afuah A, 2012, ACAD MANAGE REV, V37, P355, DOI 10.5465/amr.2010.0146
   Aikins M, 2021, PLOS ONE, V16, DOI 10.1371/journal.pone.0253109
   [Anonymous], 2017, World Health Organization Report
   [Anonymous], 2013, The World Health Organization Global Tuberculosis Report 2013
   Asgary R, 2016, J LOW GENIT TRACT DI, V20, P239, DOI 10.1097/LGT.0000000000000207
   Beres LK, 2013, GLOB PUBLIC HEALTH, V8, P890, DOI 10.1080/17441692.2013.827734
   Cookson R, 2017, PLOS ONE, V12, DOI 10.1371/journal.pone.0188560
   Damschroder LJ, 2009, IMPLEMENT SCI, V4, DOI 10.1186/1748-5908-4-50
   Dearing JW, 2018, HEALTH AFFAIR, V37, P183, DOI 10.1377/hlthaff.2017.1104
   Dodor Ea, 2008, Ghana Med J, V42, P144
   Ganle JK, 2020, PLOS ONE, V15, DOI 10.1371/journal.pone.0238585
   Gwatkin DR, 2001, INT J EPIDEMIOL, V30, P720, DOI 10.1093/ije/30.4.720
   Halpaap B, 2019, INFECT DIS POVERTY, V8, DOI 10.1186/s40249-019-0592-y
   Halpaap BM, 2020, LANCET GLOB HEALTH, V8, pE633, DOI 10.1016/S2214-109X(20)30070-X
   Hildebrand M, 2013, REPROD HEALTH MATTER, V21, P57, DOI 10.1016/S0968-8080(13)41687-7
   Binh HN, 2012, BMC PUBLIC HEALTH, V12, DOI 10.1186/1471-2458-12-808
   Keith RE, 2017, IMPLEMENT SCI, V12, DOI 10.1186/s13012-017-0550-7
   Kpokiri EE., 2020, BMJ OPEN
   Kushitor MK, 2019, BMC HEALTH SERV RES, V19, DOI 10.1186/s12913-019-4506-2
   Kushitor MK, 2018, PLOS ONE, V13, DOI 10.1371/journal.pone.0194677
   Lee YJ, 2017, CANCER MED-US, V6, P2595, DOI 10.1002/cam4.1165
   Lvan Niekerk, 2017, IDENTIFYING SOCIAL I
   Majchrzak A, 2013, MIS QUART, V37, P455, DOI 10.25300/MISQ/2013/37.2.07
   Murray CJL, 2012, LANCET, V379, P413, DOI 10.1016/S0140-6736(12)60034-8
   Rao M, 2014, GLOBAL HEALTH ACTION, V7, P1, DOI 10.3402/gha.v7.23693
   Reeder RC., 2019, DIS POVERY, V8, DOI [10.1186/s40249-019-0586-9, DOI 10.1186/S40249-019-0586-9]
   Short RG, 2017, J AM COLL RADIOL, V14, P1489, DOI 10.1016/j.jacr.2017.07.027
   Starfield B., 2011, INT J INTEGR CARE, V1, P1
   Starfield B, 2012, GAC SANIT, V26, P20, DOI 10.1016/j.gaceta.2011.10.009
   Tabong PT., 2021, Cogent Med, V8, P1870069, DOI [10.1080/2331205X.2020.1870069, DOI 10.1080/2331205X.2020.1870069]
   Tang WM, 2019, SEX TRANSM DIS, V46, P172, DOI [10.1097/OLQ.0000000000000930, 10.1097/olq.0000000000000930]
   Tang WM, 2018, PLOS MED, V15, DOI 10.1371/journal.pmed.1002645
   Teferi Efrem, 2014, Ethiop Med J, V52 Suppl 3, P91
   Tucker JD, 2019, PEERJ, V7, DOI 10.7717/peerj.6762
   Wang C, 2020, INFECT DIS POVERTY, V9, DOI 10.1186/s40249-020-0622-9
   Winskell K, 2011, CULT HEALTH SEX, V13, P945, DOI 10.1080/13691058.2011.591431
   World Health Organization, 2019, Sustainable Development Goals (SDGs) Strategy 20202030 Of The IMO Secretariat
   Xu ZW, 2014, ENVIRON HEALTH-GLOB, V13, DOI 10.1186/1476-069X-13-51
NR 38
TC 2
Z9 2
U1 2
U2 4
PU BMJ PUBLISHING GROUP
PI LONDON
PA BRITISH MED ASSOC HOUSE, TAVISTOCK SQUARE, LONDON WC1H 9JR, ENGLAND
SN 2044-6055
J9 BMJ OPEN
JI BMJ Open
PD JUN
PY 2022
VL 12
IS 6
AR e063119
DI 10.1136/bmjopen-2022-063119
PG 6
WC Medicine, General & Internal
WE Science Citation Index Expanded (SCI-EXPANDED)
SC General & Internal Medicine
GA 2B2QI
UT WOS:000810036900020
PM 35672076
OA Green Published, Green Accepted, gold
DA 2025-02-04
ER

PT J
AU Tekalign, S
   Adera, C
   den Boer, M
   Miecha, H
   Zewde, A
   Mulugeta, D
   Bishaw, T
   Birru, W
   Lema, A
   Sahlu, T
   Alves, F
   Manzi, M
   Takarinda, K
   van Griensven, J
AF Tekalign, Samson
   Adera, Cherinet
   den Boer, Margriet
   Miecha, Hirpha
   Zewde, Ashenafi
   Mulugeta, Dagnachew
   Bishaw, Tesfahun
   Birru, Weyuma
   Lema, Awoke
   Sahlu, Tilahun
   Alves, Fabiana
   Manzi, Marcel
   Takarinda, Kudakwashe
   van Griensven, Johan
TI Clinical features and treatment outcomes of visceral leishmaniasis
   patients admitted to three centers in Oromia, Ethiopia
SO JOURNAL OF INFECTION IN DEVELOPING COUNTRIES
LA English
DT Article
DE Visceral leishmaniasis; treatment; Ethiopia
AB Introduction: In three health care facilities in the Oromia region, the aim of this study is to report on 1) the number of VL cases registered over time (2013-2018) and 2) the clinical profile, type of treatment used and response to treatment.
   Methodology: A retrospective cohort study was conducted among all VL cases admitted with a diagnosis of VL.
   Results: A total of 434 VL cases were registered at the three health facilities, but patient files were available for only 188. Most (51.6%) were children and only three presented with VL relapse. 78 (41.5%) of the 188 patients presented within one month of symptom onset. Concurrent severe acute malnutrition (27.1%), tuberculosis (6.4%) and malaria (6.4%) were common. There were only two cases with HIV coinfection. Fourty-three percent were treated with antimonials, 34% with antimonials combined with paromomycin and 23% with AmBisome. Amongst the 188 patients with patient files there were no deaths and one treatment failure. Six months outcome data were however missing for all. Aggregated data from the 434 VL cases reported three deaths, two treatment failures and one relapse.
   Conclusions: Children were most commonly affected, suggesting long-term endemicity. While short-term outcomes are encouraging, long-term follow-up data are required.
C1 [Tekalign, Samson; Adera, Cherinet; Takarinda, Kudakwashe; van Griensven, Johan] KalaCORE Ethiopia, Woreda 07,246 Rada Subc, Addis Ababa, Ethiopia.
   [den Boer, Margriet; Takarinda, Kudakwashe] KalaCORE UKaid, Geneva, Switzerland.
   [den Boer, Margriet; Takarinda, Kudakwashe] MSF, Geneva, Switzerland.
   [Miecha, Hirpha; van Griensven, Johan] Oromia Reg Hlth Bur, Addis Ababa, Ethiopia.
   [Zewde, Ashenafi] NALA Fdn, AJJDC, Oromia RHB, Addis Ababa, Ethiopia.
   [Mulugeta, Dagnachew] WHO, Addis Ababa, Ethiopia.
   [Bishaw, Tesfahun] Fed Minist Ethiopia, Addis Ababa, Ethiopia.
   [Birru, Weyuma] Negelle Gen Hosp, Negelle Town, Oromia Region, Ethiopia.
   [Lema, Awoke] Yabello Gen Hosp, Yabello Town, Oromia Region, Ethiopia.
   [Sahlu, Tilahun] Ginnir Gen Hosp, Ginnir Town, Oromia Region, Ethiopia.
   [Alves, Fabiana] Drugs Neglected Dis Initiat DNDi, Geneva, Switzerland.
   [Manzi, Marcel] Brussels Operat Ctr, Med Dept Operat Res, Med Sans Frontieres, Luxembourg, Luxembourg.
   Minist Hlth & Child Care, AIDS & TB Dept, Harare, Zimbabwe.
   Inst Trop Med, Antwerp, Belgium.
C3 Doctors Without Borders; World Health Organization; Doctors Without
   Borders; Institute of Tropical Medicine (ITM)
RP Tekalign, S (corresponding author), KalaCORE Ethiopia, Woreda 07,246 Rada Subc, Addis Ababa, Ethiopia.
EM samsontekalign@gmail.com
RI Alves, Fabiana/I-7539-2015
OI Bayuh, Cherinet/0000-0001-9585-7506
FU WHO-TDR; Belgian Directorate General of Development Cooperation;
   Institute of Tropical Medicine, Antwerp; University of Gondar
FX The NTD SORTIT training course program was funded by WHO-TDR and the
   Belgian Directorate General of Development Cooperation through the
   framework agreement with the Institute of Tropical Medicine, Antwerp and
   the University of Gondar.
CR [Anonymous], 2013, GUID DIAGN TREATM PR
   AYELE T, 1984, AM J TROP MED HYG, V33, P548, DOI 10.4269/ajtmh.1984.33.548
   Diro E, 2014, PLOS NEGLECT TROP D, V8, DOI 10.1371/journal.pntd.0002869
   Federal Ministry of Health [Ethiopia], 2007, PROT MAN SEV AC MALN
   Hailu A, 2010, PLOS NEGLECT TROP D, V4, DOI 10.1371/journal.pntd.0000709
   Hailu W, 2010, T ROY SOC TROP MED H, V104, P706, DOI 10.1016/j.trstmh.2010.07.007
   Hurissa Z, 2010, TROP MED INT HEALTH, V15, P848, DOI 10.1111/j.1365-3156.2010.02550.x
   Khalil EAG, 2014, PLOS NEGLECT TROP D, V8, DOI 10.1371/journal.pntd.0002613
   Leta S, 2014, PLOS NEGLECT TROP D, V8, DOI 10.1371/journal.pntd.0003131
   van Griensven J, 2012, INFECT DIS CLIN N AM, V26, P309, DOI 10.1016/j.idc.2012.03.005
   WHO, 2019, LEISHM KEY FACTS
   World Health Organization, 2019, INT M LEISHM NEIGHB
   World Health Organization, 2017, LEISHM COUNTR PROF 2
NR 13
TC 5
Z9 5
U1 0
U2 0
PU J INFECTION DEVELOPING COUNTRIES
PI TRAMANIGLIO
PA JIDC CENT OFF PORTO CONTE RICERCHE RES CTR, S P 55, PORTO CONTE CAPO
   CACCIA KM 8.400 LOC, TRAMANIGLIO, 07041, ITALY
SN 1972-2680
J9 J INFECT DEV COUNTR
JI J. Infect. Dev. Ctries.
PD JUN
PY 2020
VL 14
IS 6
SU S
SI SI
BP 42S
EP 47S
DI 10.3855/jidc.11731
PG 6
WC Infectious Diseases
WE Science Citation Index Expanded (SCI-EXPANDED)
SC Infectious Diseases
GA MJ6GK
UT WOS:000548186100008
PM 32614795
OA gold
DA 2025-02-04
ER

PT J
AU Price, PJR
   Torres-Domínguez, LE
   Brandmüller, C
   Sutter, G
   Lehmann, MH
AF Price, Philip J. R.
   Torres-Dominguez, Lino E.
   Brandmueller, Christine
   Sutter, Gerd
   Lehmann, Michael H.
TI Modified Vaccinia virus Ankara: Innate immune activation and induction
   of cellular signalling
SO VACCINE
LA English
DT Article
DE Chemokine; Interferon; MCP-1; MVA; Poxvirus; TLR2
ID BROAD SPECIES-SPECIFICITY; I INTERFERON; STRAIN MVA; RECEPTOR;
   VACCINATION; PROTECTION; IMMUNIZATION; RESPONSES; SMALLPOX; PROTEIN
AB Attenuated poxviruses are currently under development as vaccine vectors against a number of diseases including, influenza, HIV, malaria and tuberculosis. Modified Vaccinia virus Ankara (MVA) is an attenuated, replication deficient vaccinia virus (VACV) strain which, similar to replication competent VACV, is highly immunogenic. The lack of productive viral replication further improves the safety profile of MVA as a vector, minimizing the potential for reversion to virulent forms particularly if used in immunocompromised individuals. Despite its inability to replicate in most mammalian cells, MVA still efficiently expresses viral and recombinant genes making it a potent antigen delivery platform. Moreover, due to the loss of various immunomodulatory factors MVA infection leads to rapid local immune responses, fulfilling a requirement of an adjuvant. In this review we take a look at the immunostimulatory properties of MVA, paying particular attention to the signalling of the innate immune system in response to MVA and VACV infection. Understanding the cellular and molecular mechanisms modulated by VACV will help in the future design and engineering of new vaccines and may provide insight into previously unknown mechanisms of dominant virus-host interactions. (C) 2013 Elsevier Ltd. All rights reserved.
C1 [Price, Philip J. R.; Torres-Dominguez, Lino E.; Brandmueller, Christine; Sutter, Gerd; Lehmann, Michael H.] Univ Munich, Inst Infect Dis & Zoonoses, D-80539 Munich, Germany.
C3 University of Munich
RP Lehmann, MH (corresponding author), Univ Munich, Inst Infect Dis & Zoonoses, Vet Str 13, D-80539 Munich, Germany.
EM Orlataler@web.de
RI Lehmann, Michael/A-1983-2013
OI Lehmann, Michael/0000-0002-1037-8600; Sutter, Gerd/0000-0001-6143-082X
FU European Commission [261466]; German Academic Exchange Service (DAAD)
FX This study was supported by a grant from the European Commission (FP7
   VECTORIE Project Number 261466). Lino E. Torres-Dominguez has been
   supported by a grant from the German Academic Exchange Service (DAAD).
CR Acres B, 2008, EXPERT REV VACCINES, V7, P889, DOI 10.1586/14760584.7.7.889
   ALCAMI A, 1995, J VIROL, V69, P4633
   Antoine G, 1998, VIROLOGY, V244, P365, DOI 10.1006/viro.1998.9123
   Barbalat R, 2009, NAT IMMUNOL, V10, P1200, DOI 10.1038/ni.1792
   Bowie A, 2000, P NATL ACAD SCI USA, V97, P10162, DOI 10.1073/pnas.160027697
   COLAMONICI OR, 1995, J BIOL CHEM, V270, P15974, DOI 10.1074/jbc.270.27.15974
   Delaloye J, 2009, PLOS PATHOG, V5, DOI 10.1371/journal.ppat.1000480
   Drexler I, 2004, CURR OPIN BIOTECH, V15, P506, DOI 10.1016/j.copbio.2004.09.001
   Duffy D, 2012, IMMUNITY, V37, P917, DOI 10.1016/j.immuni.2012.07.015
   Earl PL, 2008, P NATL ACAD SCI USA, V105, P10889, DOI 10.1073/pnas.0804985105
   Gomez CE, 2008, CURR GENE THER, V8, P97, DOI 10.2174/156652308784049363
   Harte MT, 2003, J EXP MED, V197, P343, DOI 10.1084/jem.20021652
   Hirsch VM, 1996, J VIROL, V70, P3741, DOI 10.1128/JVI.70.6.3741-3752.1996
   Kastenmuller W, 2013, IMMUNITY, DOI DOI 10.1016/J.IMMUNI.2012.11
   Lehmann MH, 2009, J VIROL, V83, P2540, DOI 10.1128/JVI.01884-08
   Lynch HE, 2009, VIROLOGY, V391, P177, DOI 10.1016/j.virol.2009.06.012
   MAHNEL H, 1994, BERL MUNCH TIERARZTL, V107, P253
   Martin S, 2009, VIROLOGY, V390, P298, DOI 10.1016/j.virol.2009.05.014
   MAYR A, 1964, ZENTBL BAKTERIOLOG P, V195, P24
   MAYR A, 1985, ZBL BAKT-INT J MED M, V259, P206, DOI 10.1016/S0176-6724(85)80052-3
   Mayr A., 1975, Infection, V3, P6
   MEYER H, 1991, J GEN VIROL, V72, P1031, DOI 10.1099/0022-1317-72-5-1031
   Nörder M, 2010, PLOS ONE, V5, DOI 10.1371/journal.pone.0011400
   O'Gorman WE, 2010, CELL HOST MICROBE, V8, P174, DOI 10.1016/j.chom.2010.07.008
   Paran N, 2009, HUM VACCIN, V5
   Paran N, 2009, J INFECT DIS, V199, P39, DOI 10.1086/595565
   Rice AD, 2011, J VIROL, V85, P550, DOI 10.1128/JVI.00254-10
   Rimmelzwaan GF, 2009, EXPERT REV VACCINES, V8, P447, DOI 10.1586/ERV.09.4
   Samuelsson C, 2008, J CLIN INVEST, V118, P1776, DOI 10.1172/JCI33940
   Seet BT, 2003, ANNU REV IMMUNOL, V21, P377, DOI 10.1146/annurev.immunol.21.120601.141049
   Stack J, 2005, J EXP MED, V201, P1007, DOI 10.1084/jem.20041442
   Staib C, 2006, J GEN VIROL, V87, P2917, DOI 10.1099/vir.0.82068-0
   STICKL H, 1974, DEUT MED WOCHENSCHR, V99, P2386, DOI 10.1055/s-0028-1108143
   SUTTER G, 1994, J VIROL, V68, P4109, DOI 10.1128/JVI.68.7.4109-4116.1994
   SUTTER G, 1994, VACCINE, V12, P1032, DOI 10.1016/0264-410X(94)90341-7
   SUTTER G, 1992, P NATL ACAD SCI USA, V89, P10847, DOI 10.1073/pnas.89.22.10847
   Sutter Gerd, 2003, Current Drug Targets - Infectious Disorders, V3, P263, DOI 10.2174/1568005033481123
   SYMONS JA, 1995, CELL, V81, P551, DOI 10.1016/0092-8674(95)90076-4
   Waibler Z, 2007, J VIROL, V81, P12102, DOI 10.1128/JVI.01190-07
   Zhao Y, 2009, J IMMUNOL, V182, P6278, DOI 10.4049/jimmunol.0803682
   Zhu JG, 2007, BLOOD, V109, P619, DOI 10.1182/blood-2006-06-027136
NR 41
TC 46
Z9 53
U1 0
U2 22
PU ELSEVIER SCI LTD
PI OXFORD
PA THE BOULEVARD, LANGFORD LANE, KIDLINGTON, OXFORD OX5 1GB, OXON, ENGLAND
SN 0264-410X
J9 VACCINE
JI Vaccine
PD SEP 6
PY 2013
VL 31
IS 39
SI SI
BP 4231
EP 4234
DI 10.1016/j.vaccine.2013.03.017
PG 4
WC Immunology; Medicine, Research & Experimental
WE Science Citation Index Expanded (SCI-EXPANDED)
SC Immunology; Research & Experimental Medicine
GA 218SN
UT WOS:000324452900004
PM 23523404
DA 2025-02-04
ER

PT J
AU San, JE
   Baichoo, S
   Kanzi, A
   Moosa, Y
   Lessells, R
   Fonseca, V
   Mogaka, J
   Power, R
   de Oliveira, T
AF San, James Emmanuel
   Baichoo, Shakuntala
   Kanzi, Aquillah
   Moosa, Yumna
   Lessells, Richard
   Fonseca, Vagner
   Mogaka, John
   Power, Robert
   de Oliveira, Tulio
TI Current Affairs of Microbial Genome-Wide Association Studies:
   Approaches, Bottlenecks and Analytical Pitfalls
SO FRONTIERS IN MICROBIOLOGY
LA English
DT Review
DE microbial genome-wide association studies; microbial GWAS tools and
   methods; variant analysis; genotype-phenotype association; NGS analysis;
   SNPs
ID RESISTANT; MODELS; GENES; GWAS; IDENTIFICATION; ADAPTATION; PHENOTYPES;
   DISCOVERY; SELECTION; SOFTWARE
AB Microbial genome-wide association studies (mGWAS) are a new and exciting research field that is adapting human GWAS methods to understand how variations in microbial genomes affect host or pathogen phenotypes, such as drug resistance, virulence, host specificity and prognosis. Several computational tools and methods have been developed or adapted from human GWAS to facilitate the discovery of novel mutations and structural variations that are associated with the phenotypes of interest. However, no comprehensive, end-to-end, user-friendly tool is currently available. The development of a broadly applicable pipeline presents a real opportunity among computational biologists. Here, (i) we review the prominent and promising tools, (ii) discuss analytical pitfalls and bottlenecks in mGWAS, (iii) provide insights into the selection of appropriate tools, (iv) highlight the gaps that still need to be filled and how users and developers can work together to overcome these bottlenecks. Use of mGWAS research can inform drug repositioning decisions as well as accelerate the discovery and development of more effective vaccines and antimicrobials for pressing infectious diseases of global health significance, such as HIV, TB, influenza, and malaria.
C1 [San, James Emmanuel; Kanzi, Aquillah; Moosa, Yumna; Lessells, Richard; Fonseca, Vagner; de Oliveira, Tulio] Univ KwaZulu Natal, Coll Hlth Sci, Kwazulu Natal Res & Innovat Sequencing Platform K, Durban, South Africa.
   [Baichoo, Shakuntala] Univ Mauritius, Dept Digital Technol, FoICDT, Reduit, Mauritius.
   [Fonseca, Vagner] Univ Fed Minas Gerais, Lab Genet Celular & Mol, ICB, Belo Horizonte, MG, Brazil.
   [Mogaka, John] Univ Kwazulu Natal, Discipline Publ Hlth, Durban, South Africa.
   [Power, Robert] Univ Oxford, St Edmund Hall, Oxford, England.
   [de Oliveira, Tulio] Univ Washington, Dept Global Hlth, Seattle, WA 98195 USA.
C3 University of Kwazulu Natal; University of Mauritius; Universidade
   Federal de Minas Gerais; University of Kwazulu Natal; University of
   Oxford; University of Washington; University of Washington Seattle
RP San, JE; de Oliveira, T (corresponding author), Univ KwaZulu Natal, Coll Hlth Sci, Kwazulu Natal Res & Innovat Sequencing Platform K, Durban, South Africa.; de Oliveira, T (corresponding author), Univ Washington, Dept Global Hlth, Seattle, WA 98195 USA.
EM sanemmanueljames@gmail.com; deoliveira@ukzn.ac.za
RI Lessells, Richard/LZH-5787-2025; Mogaka, John J O/I-7004-2016; Fonseca,
   Vagner/R-5813-2019
OI de Oliveira, Tulio/0000-0002-3027-5254; Mogaka, John J
   O/0000-0001-9902-865X; Kanzi, Aquillah/0000-0001-6081-9438; Fonseca,
   Vagner/0000-0001-5521-6448
FU National Human Genome Research Institute of the National Institutes of
   Health [U24HG006941]
FX Research reported in this publication was supported by the National
   Human Genome Research Institute of the National Institutes of Health
   under Award Number U24HG006941. H3ABioNet is an initiative of the Human
   Health and Heredity in Africa Consortium (H3Africa). The content is
   solely the responsibility of the authors and does not necessarily
   represent the official views of the National Institutes of Health.
CR Achtman M, 2004, INT J MED MICROBIOL, V294, P67, DOI 10.1016/j.ijmm.2004.06.028
   Altman DG, 2006, BRIT MED J, V332, P1080, DOI 10.1136/bmj.332.7549.1080
   [Anonymous], FAST AGNOSTIC METHOD
   [Anonymous], 1998, Genetics and Analysis of Quantitative Traits (Sinauer)
   [Anonymous], 1930, The Genetical Theory of Natural Selections, DOI DOI 10.1016/J.GDE.2014.09.005
   Ansari MA, 2017, NAT GENET, V49, P666, DOI 10.1038/ng.3835
   Aun E, 2018, PLOS COMPUT BIOL, V14, DOI 10.1371/journal.pcbi.1006434
   Bartha I, 2013, ELIFE, V2, DOI 10.7554/eLife.01123
   BENJAMINI Y, 1995, J R STAT SOC B, V57, P289, DOI 10.1111/j.2517-6161.1995.tb02031.x
   Bille E, 2005, J EXP MED, V201, P1905, DOI 10.1084/jem.20050112
   Bille E, 2008, PLOS ONE, V3, DOI 10.1371/journal.pone.0003885
   Bradbury PJ, 2007, BIOINFORMATICS, V23, P2633, DOI 10.1093/bioinformatics/btm308
   Brbic M, 2016, NUCLEIC ACIDS RES, V44, P10074, DOI 10.1093/nar/gkw964
   Brynildsrud O, 2016, GENOME BIOL, V17, DOI 10.1186/s13059-016-1108-8
   Brynildsrud O, 2015, BIOINFORMATICS, V31, P1708, DOI 10.1093/bioinformatics/btv070
   Burges CJC, 1998, DATA MIN KNOWL DISC, V2, P121, DOI 10.1023/A:1009715923555
   Carr S. M., 2016, DNA CHIP SNP DETECTO
   CAVALLI LL, 1952, HEREDITY, V6, P311, DOI 10.1038/hdy.1952.41
   Chen PE, 2015, CURR OPIN MICROBIOL, V25, P17, DOI 10.1016/j.mib.2015.03.002
   Chibucos MC, 2014, BMC MICROBIOL, V14, DOI 10.1186/s12866-014-0294-3
   Collins C, 2018, PLOS COMPUT BIOL, V14, DOI 10.1371/journal.pcbi.1005958
   Davies MR, 2019, NAT GENET, V51, P1035, DOI 10.1038/s41588-019-0417-8
   DePristo MA, 2011, NAT GENET, V43, P491, DOI 10.1038/ng.806
   Didelot X, 2015, PLOS COMPUT BIOL, V11, DOI 10.1371/journal.pcbi.1004041
   Didelot X, 2010, TRENDS MICROBIOL, V18, P315, DOI 10.1016/j.tim.2010.04.002
   Drouin A., 2016, LARGE SCALE MODELING
   Drouin A, 2016, BMC GENOMICS, V17, DOI 10.1186/s12864-016-2889-6
   Duffy S, 2018, PLOS BIOL, V16, DOI 10.1371/journal.pbio.3000003
   Dutilh BE, 2013, BRIEF FUNCT GENOMICS, V12, P366, DOI 10.1093/bfgp/elt008
   Earle SG, 2016, NAT MICROBIOL, V1, DOI [10.1038/NMICROBIOL.2016.41, 10.1038/nmicrobiol.2016.41]
   Epstein B, 2018, MSPHERE, V3, DOI 10.1128/mSphere.00386-18
   Farhat MR, 2019, NAT COMMUN, V10, DOI 10.1038/s41467-019-10110-6
   Farhat MR, 2013, NAT GENET, V45, P1183, DOI 10.1038/ng.2747
   Fischer Steve, 2011, Curr Protoc Bioinformatics, VChapter 6, DOI 10.1002/0471250953.bi0612s35
   FITCH WM, 1970, SYST ZOOL, V19, P99, DOI 10.2307/2412448
   Frandsen PB, 2015, BMC EVOL BIOL, V15, DOI 10.1186/s12862-015-0283-7
   Frost I, 2019, J TRAVEL MED, V26, DOI 10.1093/jtm/taz036
   Galardini M, 2019, BIORXIV, DOI [10.1101/712034, DOI 10.1101/712034]
   Greenspan RJ, 2004, HUM MOL GENET, V13, pR267, DOI 10.1093/hmg/ddh248
   Habib F, 2007, BIOINFORMATICS, V23, P785, DOI 10.1093/bioinformatics/btm003
   Hadfield J, 2018, BIOINFORMATICS, V34, P292, DOI 10.1093/bioinformatics/btx610
   Hugerth LW, 2017, FRONT MICROBIOL, V8, DOI 10.3389/fmicb.2017.01561
   Idury R M, 1995, J Comput Biol, V2, P291, DOI 10.1089/cmb.1995.2.291
   Jacob CG, 2014, BMC GENOMICS, V15, DOI 10.1186/1471-2164-15-719
   Jeukens J, 2017, FEMS MICROBIOL LETT, V364, DOI 10.1093/femsle/fnx161
   Khachatryan L, 2019, BMC GENOMICS, V20, DOI 10.1186/s12864-019-5723-0
   Kirkpatrick M, 2006, GENETICS, V173, P419, DOI 10.1534/genetics.105.047985
   Kwok Pui-Yan, 2003, Current Issues in Molecular Biology, V5, P43
   Laabei M, 2014, GENOME RES, V24, P839, DOI 10.1101/gr.165415.113
   Langille MGI, 2010, NAT REV MICROBIOL, V8, P372, DOI 10.1038/nrmicro2350
   Lartillot N, 2009, BIOINFORMATICS, V25, P2286, DOI 10.1093/bioinformatics/btp368
   Lees JA, 2019, NAT COMMUN, V10, DOI 10.1038/s41467-019-09976-3
   Lees JA, 2018, BIOINFORMATICS, V34, P4310, DOI 10.1093/bioinformatics/bty539
   Lees JA, 2017, ELIFE, V6, DOI 10.7554/eLife.26255
   Lees JA, 2016, NAT COMMUN, V7, DOI 10.1038/ncomms12797
   Leinonen R, 2011, NUCLEIC ACIDS RES, V39, pD19, DOI 10.1093/nar/gkq1019
   Li H, 2009, BIOINFORMATICS, V25, P1754, DOI 10.1093/bioinformatics/btp324
   Lipka AE, 2012, BIOINFORMATICS, V28, P2397, DOI 10.1093/bioinformatics/bts444
   Lippert C, 2011, NAT METHODS, V8, P833, DOI [10.1038/NMETH.1681, 10.1038/nmeth.1681]
   Long HA, 2018, G3-GENES GENOM GENET, V8, P2523, DOI 10.1534/g3.118.200420
   MADDISON WP, 1990, EVOLUTION, V44, P539, DOI 10.1111/j.1558-5646.1990.tb05937.x
   Marchand M, 2003, J MACH LEARN RES, V3, P723, DOI 10.1162/jmlr.2003.3.4-5.723
   Mardis ER, 2008, TRENDS GENET, V24, P133, DOI 10.1016/j.tig.2007.12.007
   Marees AT, 2018, INT J METH PSYCH RES, V27, DOI 10.1002/mpr.1608
   Martin MA, 2018, MICROB GENOMICS, V4, DOI 10.1099/mgen.0.000217
   Mills RE, 2006, GENOME RES, V16, P1182, DOI 10.1101/gr.4565806
   Mueller JC, 2004, BRIEF BIOINFORM, V5, P355, DOI 10.1093/bib/5.4.355
   Muggli MD, 2017, BIOINFORMATICS, V33, P3181, DOI 10.1093/bioinformatics/btx067
   Myers EW, 2000, SCIENCE, V287, P2196, DOI 10.1126/science.287.5461.2196
   Nguyen M, 2018, SCI REP-UK, V8, DOI 10.1038/s41598-017-18972-w
   Pandey UB, 2011, PHARMACOL REV, V63, P411, DOI 10.1124/pr.110.003293
   Partridge SR, 2018, CLIN MICROBIOL REV, V31, DOI 10.1128/CMR.00088-17
   Pensar J., 2019, BIORXIV, DOI [10.1101/523407, DOI 10.1101/523407]
   Power RA, 2017, NAT REV GENET, V18, P41, DOI 10.1038/nrg.2016.132
   Power RA, 2016, PLOS ONE, V11, DOI 10.1371/journal.pone.0163746
   Pritchard JK, 2010, NAT REV GENET, V11, P665, DOI 10.1038/nrg2880
   Purcell S, 2007, AM J HUM GENET, V81, P559, DOI 10.1086/519795
   Rahman A, 2018, ELIFE, V7, DOI 10.7554/eLife.32920
   Read TD, 2014, GENOME MED, V6, DOI 10.1186/s13073-014-0109-z
   Renner DW, 2018, J VIROL, V92, DOI 10.1128/JVI.00908-17
   Rodloff A, 2008, DTSCH ARZTEBL INT, V105, P657, DOI 10.3238/arztebl.2008.0657
   Rose R, 2016, VIRUS EVOL, V2, DOI 10.1093/ve/vew022
   Schmidt H, 2004, CLIN MICROBIOL REV, V17, P14, DOI 10.1128/CMR.17.1.14-56.2004
   Schuster SC, 2008, NAT METHODS, V5, P16, DOI 10.1038/NMETH1156
   Sexton CE, 2018, BIOINFORMATICS, V34, P1951, DOI 10.1093/bioinformatics/bty001
   Sheppard SK, 2013, P NATL ACAD SCI USA, V110, P11923, DOI 10.1073/pnas.1305559110
   Sobecky Patricia A., 2009, V532, P435, DOI 10.1007/978-1-60327-853-9_25
   Storey JD, 2003, P NATL ACAD SCI USA, V100, P9440, DOI 10.1073/pnas.1530509100
   Suzuki M, 2016, SCI REP-UK, V6, DOI 10.1038/srep37811
   Troesch A, 1999, J CLIN MICROBIOL, V37, P49, DOI 10.1128/JCM.37.1.49-55.1999
   Visscher PM, 2012, AM J HUM GENET, V90, P7, DOI 10.1016/j.ajhg.2011.11.029
   Wang DG, 1998, SCIENCE, V280, P1077, DOI 10.1126/science.280.5366.1077
   Wang HC, 2019, SYST BIOL, V68, P1003, DOI 10.1093/sysbio/syz021
   Wang ZL, 2016, SCI REP-UK, V6, DOI 10.1038/srep33891
   Weber JL, 2002, AM J HUM GENET, V71, P854, DOI 10.1086/342727
   Wei JL, 2020, HEREDITY, V124, P485, DOI 10.1038/s41437-019-0244-9
   Wheeler NE, 2019, NAT REV MICROBIOL, V17, P269, DOI 10.1038/s41579-019-0153-1
   White KM, 2018, G3-GENES GENOM GENET, V8, P1119, DOI 10.1534/g3.117.300530
   Worby CJ, 2014, PLOS COMPUT BIOL, V10, DOI 10.1371/journal.pcbi.1003549
   Wozniak M, 2014, BMC GENOMICS, V15, DOI 10.1186/1471-2164-15-S10-S10
   Wu CH, 2013, MOL BIOL EVOL, V30, P669, DOI 10.1093/molbev/mss258
   Wymant C, 2018, MOL BIOL EVOL, V35, P719, DOI 10.1093/molbev/msx304
   Yang J, 2014, NAT GENET, V46, P100, DOI 10.1038/ng.2876
   Young BC, 2019, ELIFE, V8, DOI 10.7554/eLife.42486
   Zhou X, 2012, NAT GENET, V44, P821, DOI 10.1038/ng.2310
NR 105
TC 48
Z9 58
U1 1
U2 33
PU FRONTIERS MEDIA SA
PI LAUSANNE
PA AVENUE DU TRIBUNAL FEDERAL 34, LAUSANNE, CH-1015, SWITZERLAND
SN 1664-302X
J9 FRONT MICROBIOL
JI Front. Microbiol.
PD JAN 30
PY 2020
VL 10
AR 3119
DI 10.3389/fmicb.2019.03119
PG 21
WC Microbiology
WE Science Citation Index Expanded (SCI-EXPANDED)
SC Microbiology
GA KN6AH
UT WOS:000514917600001
PM 32082269
OA Green Published, gold
DA 2025-02-04
ER

PT J
AU Luggya, TS
   Ngabirano, AA
   Sarah, R
   Mabweijano, J
   Osire, J
   Achieng, L
   Nabulime, J
   Bangirana, A
AF Luggya, Tonny Stone
   Ngabirano, Annet Alenyo
   Sarah, Richardson
   Mabweijano, Jackie
   Osire, John
   Achieng, Lilian
   Nabulime, Josephine
   Bangirana, Alex
TI Trauma unit admissions at the Ugandan National Referral Hospital: a
   descriptive study
SO AFRICAN HEALTH SCIENCES
LA English
DT Article
DE Emergency care; Trauma; Uganda; Traumatic Brain Accidents
AB Background: Injuries are a neglected epidemic globally accounting for 9% global deaths; 1.7 times that of HIV, TB and malaria combined. Trauma remains overlooked with key research and data focusing on infectious diseases yet Uganda has one of the highest rates of traumatic injury. We described demographics of patients admitted to Mulago Hospital???s Shock Trauma Unit within the Emergency Department. Methods: This was a retrospective record review Trauma Unit admissions from July 2012 to December 2015. Information collected included: age, sex, time of admission, indication for admission and mechanism of trauma. Results: 834 patient records were reviewed. The predominant age group was 18-35 with majority of patients be -ing male. 54% of patients presented during daytime with 46% admitted in the evening hours or overnight. Mech-anism of injury was documented in 484 cases. The most common mechanism was Road Traffic Accident (67.4%), followed by assault (12.8%) and mob violence (5.6%). The most common indication for admission was traumatic brain injury (84.5%), followed by haemodynamic instability (20.0%) and blunt chest injury (6.1%). Conclusion: There???s a significant burden of high-acuity injury particularly among males with RTAs as the leading cause of admission associated with Traumatic Brain Injury as main admission indication.
C1 [Luggya, Tonny Stone] Makerere Univ, Dept Anaesthesia & Crit Care, Coll Hlth Sci, Kampala, Uganda.
   [Ngabirano, Annet Alenyo] Minist Hlth Uganda, Dept Emergency Med Serv, Kampala, Uganda.
   [Sarah, Richardson] Univ Edinburgh, Dept Emergency Med, Edinburgh, Midlothian, Scotland.
   [Mabweijano, Jackie; Osire, John; Achieng, Lilian; Nabulime, Josephine; Bangirana, Alex] Mulago Hosp, Dept Accid & Emergency, Directorate Surg Serv, Kampala, Uganda.
C3 Makerere University; University of Edinburgh; Mulago National Referral
   Hospital
RP Luggya, TS (corresponding author), Makerere Univ, Coll Hlth Sci, Kampala, Uganda.
EM tluggya@gmail.com
CR Bae C, 2018, BMJ GLOB HEALTH, V3, DOI 10.1136/bmjgh-2018-001138
   Boniface R., 2017, PAN AFR MED J
   Fakhry S. M., 2004, J TRAUMA INJ INFECT
   Hsia R. Y., 2010, INT J EMERG MED
   Kato J, 2018, BODA BODAS KILL 7000
   Keusch G., 2005, AM J PUBLIC HEALTH
   Kisitu D. K., 2016, J SURG RES
   Kizza IB, 2011, BMC INT HEALTH HUM R, V11, DOI 10.1186/1472-698X-11-S1-S7
   Kobusingye OC, 2000, J TRAUMA, V48, P498, DOI 10.1097/00005373-200003000-00022
   Lopez AD, 2006, GLOBAL BURDEN OF DISEASE AND RISK FACTORS, P1
   Mathers CD, 2006, PLOS MED, V3, DOI 10.1371/journal.pmed.0030442
   Perel P. A., 2008, BMJ
   Ramesh A., 2014, Cureus
   Rubiano A. M., 2015, NATURE
   Tran T. M., 2015, WORLD NEUROSURG
   United Nations Economic Commission For Africa, 2018, ROAD SAF PERF REV UG
   Vavilala M., 2011, INT J CRIT ILLN INJ
   WHO, 2018, GLOBAL STATUS REPORT
   World Health Organisation, 2019, EM CAR SYST UN HLTH
   Wynveen L., 2018, AFRICAN J EMERG MED
NR 20
TC 4
Z9 4
U1 0
U2 0
PU MAKERERE UNIV, COLL HEALTH SCIENCES,SCH MED
PI KAMPALA
PA PO BOX 7072, KAMPALA, 00000, UGANDA
SN 1680-6905
EI 1729-0503
J9 AFR HEALTH SCI
JI Afr. Health Sci.
PD MAR
PY 2022
VL 22
IS 1
BP 404
EP 409
DI 10.4314/ahs.v22i1.49
PG 6
WC Medicine, General & Internal
WE Science Citation Index Expanded (SCI-EXPANDED)
SC General & Internal Medicine
GA 1H0FJ
UT WOS:000796221000049
PM 36032438
OA gold, Green Published
DA 2025-02-04
ER

PT J
AU Goutines, J
   Miller, LC
   Sorge, F
AF Goutines, Juliette
   Miller, Laurie C.
   Sorge, Frederic
TI Infections and nutritional status of internationally adopted children in
   France
SO ACTA PAEDIATRICA
LA English
DT Article
DE international adoption; infectious disease; nutrition; special needs
   children
ID DISEASES; HEALTH; GROWTH
AB Aim In the context of global changes in the epidemiology of internationally adopted children (IACs), the prevalence of infectious diseases and nutritional impairment has not been recently reviewed. Moreover, in France, these characteristics of the children according to their continents of origin and preadoption special needs (SN) status have been incompletely explored.
   Methods Demographic, infectious data and anthropometric of all the newly arrived IACs seen in a specialised clinic for international adoptees in Paris, France, between 2013 and 2016 were retrospectively reviewed.
   Results Three hundred and fifty IACs [mean age: 3.4 years (+/- 2.7), 204 male] from 39 countries were included; 55% had SN. Ninety-nine patients had at least one infection, 42% being classified as 'serious' (chronic viral infection, tuberculosis or malaria). Chronic viral infection was diagnosed in 26 (7%) patients (HIV: 16 cases, HBV: 5, HCV: 4) and affected especially Asian children (P < .001). The prevalence of stunting, underweight, wasting and microcephaly was, respectively, 25%, 22%, 15% and 8%. Stunting was more frequent in children from Eastern Europe (P = .02), while SN children were more often microcephalic or underweight (respectively P = .03 and .02).
   Conclusion The prevalence of serious infections and nutritional impairment remains high in IACs and requires early detection and careful follow-up.
C1 [Goutines, Juliette; Miller, Laurie C.; Sorge, Frederic] Necker Enfants Malad Univ Hosp, Dept Paediat, Paris, France.
C3 Assistance Publique Hopitaux Paris (APHP); Universite Paris Cite;
   Hopital Universitaire Cochin - APHP; Hopital Universitaire
   Necker-Enfants Malades - APHP
RP Goutines, J (corresponding author), Jean Verdier Univ Hosp, Dept Paediat, Bondy, France.
EM juliette.goutines@aphp.fr
FU Mission de l'Adoption Internationale (Ministere de l'Europe et des
   Affaires etrangeres-France)
FX Mission de l'Adoption Internationale (Ministere de l'Europe et des
   Affaires etrangeres-France)
CR [Anonymous], 2003, REV MAL RESPIR, V20, p7S1
   Barnett ED, 2005, PEDIATR CLIN N AM, V52, P1287, DOI 10.1016/j.pcl.2005.06.004
   Baron M, 2018, INT C AD RES MONTR
   Carr A, 2020, TRAUMA VIOLENCE ABUS, V21, P484, DOI 10.1177/1524838018777788
   Chiappini E, 2018, ACTA PAEDIATR, V107, P1581, DOI 10.1111/apa.14237
   Chicoine J.-F., 2012, CAHIERS CRITIQUES TH, V2, P155
   Doom JR, 2014, CHILD DEV, V85, P1805, DOI 10.1111/cdev.12231
   Fuglestad AJ, 2016, ACTA PAEDIATR, V105, pE67, DOI 10.1111/apa.13234
   Goetghebuer T, 2018, ACTA PAEDIATR, V107, P1490, DOI 10.1111/apa.14301
   Hénaff F, 2015, J TRAVEL MED, V22, P179, DOI 10.1111/jtm.12196
   HOSTETTER MK, 1991, NEW ENGL J MED, V325, P479, DOI 10.1056/NEJM199108153250706
   Liao ML, 2017, J CHILD FAM STUD, V26, P2438, DOI 10.1007/s10826-017-0747-z
   McKenzie J., 1993, FUTURE CHILD, V3, P62, DOI DOI 10.2307/1602402
   Miller BS, 2009, J PEDIATR ENDOCR MET, V22, P31
   Miller LC, 2005, CLIN INFECT DIS, V40, P286, DOI 10.1086/427109
   MILLER LC, 1995, ARCH PEDIAT ADOL MED, V149, P40, DOI 10.1001/archpedi.1995.02170130042009
   Mission De l'Adoption Internationale, CHIFFR AD INT FRANC
   Mission De l'Adoption Internationale, STAT AD INT FRANC 20
   Moffa M, 2019, SCI TOTAL ENVIRON, V658, P1161, DOI 10.1016/j.scitotenv.2018.12.286
   Nielsen AV, 2020, ACTA PAEDIATR, V109, P1004, DOI 10.1111/apa.15045
   Saiman L, 2001, PEDIATRICS, V108, P608, DOI 10.1542/peds.108.3.608
   Selman, 2018, GLOBAL STAT INTERCOU
   Selman P, 2014, INT I SOC STUDY, V39, P1
   Selman P, 2009, INT SOC WORK, V52, P575, DOI 10.1177/0020872809337681
   Sollai S, 2017, MEDICINE, V96, DOI 10.1097/MD.0000000000006300
   Staat DD, 2006, PHARMACOTHERAPY, V26, P1207, DOI 10.1592/phco.26.9.1207
   Totaro C, 2018, J TRAVEL MED, V25, DOI 10.1093/jtm/tay036
   Van IJzendoorn MH, 2007, J DEV BEHAV PEDIATR, V28, P334, DOI 10.1097/DBP.0b013e31811320aa
   Van Kesteren L, 2017, ACTA CLIN BELG, V72, P300, DOI 10.1080/17843286.2016.1258178
   van Schaik R, 2009, EUR J PEDIATR, V168, P1101, DOI 10.1007/s00431-008-0895-7
NR 30
TC 4
Z9 4
U1 0
U2 2
PU WILEY
PI HOBOKEN
PA 111 RIVER ST, HOBOKEN 07030-5774, NJ USA
SN 0803-5253
EI 1651-2227
J9 ACTA PAEDIATR
JI Acta Paediatr.
PD APR
PY 2021
VL 110
IS 4
BP 1359
EP 1365
DI 10.1111/apa.15612
EA NOV 2020
PG 7
WC Pediatrics
WE Science Citation Index Expanded (SCI-EXPANDED); Social Science Citation Index (SSCI)
SC Pediatrics
GA QT6RP
UT WOS:000587451300001
PM 33040353
DA 2025-02-04
ER

PT J
AU Kramer, B
   Zent, R
AF Kramer, Beverley
   Zent, Roy
TI Diaspora linkages benefit both sides: a single partnership experience
SO GLOBAL HEALTH ACTION
LA English
DT Article
DE Alumni; diaspora; health research; capacity development; resource
   constrained countries
ID BRAIN-DRAIN; HEALTH RESEARCH; COUNTRIES; CAPACITY; AFRICA; TRENDS; GAIN
AB The emigration of physicians and scientists from resource-constrained countries decreases the country's ability to undertake research. Re-establishing research environments and increasing capacity reduced by these losses are important, particularly in the health sciences. One mechanism for re-establishing strong health sciences research is the introduction of an Alumni Diaspora Fellowship Programme. We define the beneficial effects of a successful single partnership in an Alumni Diaspora Programme. This Host/Alumnus collaboration demonstrates that bi-directional advantages have accrued for both the Host Institution situated in a resource-constrained country and the Alumni's Institution, located in a high-income country. In addition to expanding research in the resource-constrained country, collaborations expanded to other faculty beyond the Alumnus in the sending Institution, in multiple fields including those not readily available in the high-income country (HIV, TB, malaria). The environment at the host Institution in the resource-constrained country has been enriched by increased research publications, training of young scholars (over 200 trained in manuscript and grant application writing), and substantial advances in biomedical informatics. There has been considerable knowledge exchange and development between both Institutions, showing that 'brain circulation' and Diaspora Programmes are valuable strategies for expanding research.
C1 [Kramer, Beverley] Univ Witwatersrand, Fac Hlth Sci, Sch Anat Sci, Johannesburg, South Africa.
   [Zent, Roy] Dept Med, Div Nephrol & Hypertens, Nashville, TN USA.
   [Zent, Roy] Vanderbilt Univ, Med Ctr, Dept Cell & Dev Biol, 221 Kirkland Hall, Nashville, TN 37235 USA.
   [Zent, Roy] Vet Affairs Hosp, Nashville, TN USA.
C3 University of Witwatersrand; Vanderbilt University
RP Kramer, B (corresponding author), Univ Witwatersrand, Fac Hlth Sci, Sch Anat Sci, Johannesburg, South Africa.
EM Beverley.kramer@wits.ac.za
RI Zent, Roy/KZU-2514-2024
OI Kramer, Beverley/0000-0002-8779-7491
FU Carnegie Corporation of New York [G-16-54043]; National Institutes of
   Health [R01DK069921]; Department of Veterans Affairs [VAI01BX002198]
FX A grant (G-16-54043) from the Carnegie Corporation of New York is
   acknowledged for funding the Carnegie-Wits Alumni Diaspora Program and
   for remuneration of BK post-retirement. RZ is funded by R01DK069921 from
   the National Institutes of Health and VAI01BX002198 from the Department
   of Veterans Affairs.
CR Amienyl OP, 2015, CONVERSATION
   Anand NP, 2009, ACAD MED, V84, P525, DOI 10.1097/ACM.0b013e31819b204d
   [Anonymous], 2014, World Bank Report
   Bergeron K, 2017, BMC PUBLIC HEALTH, V17, DOI 10.1186/s12889-017-4919-y
   Dodani S, 2005, J ROY SOC MED, V98, P487, DOI 10.1258/jrsm.98.11.487
   Duermeijer Charon., 2018, ELSEVIER CONNECT
   Forcier Melanie Bourassa, 2004, Hum Resour Health, V2, P12, DOI 10.1186/1478-4491-2-12
   Foulds K., 2014, Int Higher Educ, V6, P16, DOI [10.6017/ihe.2014.76.5526, DOI 10.6017/IHE.2014.76.5526]
   Gilchrist GS, 2004, PEDIATRICS, V113, P601, DOI 10.1542/peds.113.3.601
   Hofman K, 2015, GLOBAL HEALTH ACTION, V8, DOI 10.3402/gha.v8.29559
   Hunter P, 2013, EMBO REP, V14, P315, DOI 10.1038/embor.2013.33
   Keiser J, 2004, BMJ-BRIT MED J, V328, P1229, DOI 10.1136/bmj.38069.518137.F6
   Klipin M, 2014, Appl Clin Inform, V5, P916, DOI 10.4338/ACI-2014-06-CR-0054
   Kramer B, 2018, GLOBAL HEALTH ACTION, V11, DOI 10.1080/16549716.2018.1425597
   Libhaber E, 2019, HEALTH RES POLICY SY, V17, DOI 10.1186/s12961-019-0470-x
   Mahroum S, 2005, TECHNOL ANAL STRATEG, V17, P219, DOI 10.1080/09537320500088906
   Oberoi Sumit S, 2006, Aust Health Rev, V30, P25
   Perez-Iratxeta C, 2002, SCIENCE, V297, P519
   Rahman M, 2003, PUBLIC HEALTH, V117, P274, DOI 10.1016/S0033-3506(03)00068-4
   Rosmarakis ES, 2005, INT J CARDIOL, V100, P443, DOI 10.1016/j.ijcard.2004.11.005
   Saint-Blancat Chantal., 2019, International Higher Education, P10
   Saravia NG, 2004, B WORLD HEALTH ORGAN, V82, P608
   Sewankambo N, 2015, PLOS MED, V12, DOI 10.1371/journal.pmed.1001784
   Tebeje Ainalem., 2005, BRAIN DRAIN CAPACITY
   Tijssen RJW, 2007, SCIENTOMETRICS, V71, P303, DOI 10.1007/s11192-007-1658-3
   Vergidis PI, 2005, EUR J CLIN MICROBIOL, V24, P342, DOI 10.1007/s10096-005-1306-x
   Volmink J, 2005, BMJ-BRIT MED J, V331, P705, DOI 10.1136/bmj.331.7519.705
   Whitworth J, 2010, PLOS MED, V7, DOI 10.1371/journal.pmed.1000299
   Whitworth JAG, 2008, LANCET, V372, P1590, DOI 10.1016/S0140-6736(08)61660-8
   *WHO, BANGK CHART HLTH PRO
   Wiesel T, 2014, NATURE, V510, P213, DOI 10.1038/510213a
NR 31
TC 6
Z9 6
U1 0
U2 6
PU TAYLOR & FRANCIS LTD
PI ABINGDON
PA 2-4 PARK SQUARE, MILTON PARK, ABINGDON OR14 4RN, OXON, ENGLAND
EI 1654-9880
J9 GLOBAL HEALTH ACTION
JI Glob. Health Action
PD JAN 1
PY 2019
VL 12
IS 1
AR 1645558
DI 10.1080/16549716.2019.1645558
PG 7
WC Public, Environmental & Occupational Health
WE Science Citation Index Expanded (SCI-EXPANDED); Social Science Citation Index (SSCI)
SC Public, Environmental & Occupational Health
GA IM4FK
UT WOS:000477949900001
PM 31362603
OA Green Published, gold
DA 2025-02-04
ER

PT J
AU Naugle, DA
   Hornik, RC
AF Naugle, Danielle A.
   Hornik, Robert C.
TI Systematic Review of the Effectiveness of Mass Media Interventions for
   Child Survival in Low- and Middle-Income Countries
SO JOURNAL OF HEALTH COMMUNICATION
LA English
DT Review
ID RADIO SOAP-OPERA; FAMILY-PLANNING PROMOTION; HEALTH COMMUNICATION
   CAMPAIGN; ORAL REHYDRATION THERAPY; BREAST-FEEDING PROGRAM; LEVEL
   BEHAVIOR-CHANGE; ENTERTAINMENT-EDUCATION; CONTRACEPTIVE BEHAVIOR;
   REPRODUCTIVE HEALTH; COST-EFFECTIVENESS
AB Through a systematic review of the literature, this article summarizes and evaluates evidence for the effectiveness of mass media interventions for child survival. To be included, studies had to describe a mass media intervention; address a child survival health topic; present quantitative data from a low- or middle-income country; use an evaluation design that compared outcomes using pre- and postintervention data, treatment versus comparison groups, or postintervention data across levels of exposure; and report a behavioral or health outcome. The 111 campaign evaluations that met the inclusion criteria included 15 diarrheal disease, 8 immunization, 2 malaria, 14 nutrition, 1 preventing mother-to-child transmission of HIV, 4 respiratory disease, and 67 reproductive health interventions. These evaluations were then sorted into weak (n = 33), moderate (n=32), and stronger evaluations (n=46) on the basis of the sampling method, the evaluation design, and efforts to address threats to inference of mass media effects. The moderate and stronger evaluations provide evidence that mass media-centric campaigns can positively impact a wide range of child survival health behaviors.
C1 [Naugle, Danielle A.; Hornik, Robert C.] Univ Penn, Annenberg Sch Commun, Philadelphia, PA 19104 USA.
C3 University of Pennsylvania
RP Naugle, DA (corresponding author), Univ Penn, Annenberg Sch Commun, 3620 Walnut St, Philadelphia, PA 19104 USA.
EM dnaugle@asc.upenn.edu
OI Hornik, Robert/0000-0002-2148-8805
CR Agha S, 2002, INT FAM PLAN PERSPEC, V28, P67, DOI 10.2307/3088237
   Agha S, 2012, J HEALTH COMMUN, V17, P601, DOI 10.1080/10810730.2011.635768
   Agha S, 2010, STUD FAMILY PLANN, V41, P277, DOI 10.1111/j.1728-4465.2010.00253.x
   [Anonymous], 2012, HDB GLOBAL HLTH COMM
   Babalola S, 2005, J FAM PLAN REPROD H, V31, P207, DOI 10.1783/1471189054484022
   Babalola S, 2001, INT FAM PLAN PERSPEC, V27, P186, DOI 10.2307/2673854
   Babalola S., 2001, COMMUNICATION IMPACT
   Babalola S, 2008, STUD FAMILY PLANN, V39, P211, DOI 10.1111/j.1728-4465.2008.168.x
   Babalola S, 2006, TROP MED INT HEALTH, V11, P1594, DOI 10.1111/j.1365-3156.2006.01701.x
   BAILEY J, 1973, STUD FAMILY PLANN, V4, P275, DOI 10.2307/1964742
   BAILEY PE, 1989, STUD FAMILY PLANN, V20, P53, DOI 10.2307/1966660
   Baizhumanova Ainur, 2010, BMC Blood Disord, V10, P2, DOI 10.1186/1471-2326-10-2
   Balster RL, 2014, J HEALTH COMMUN, V19, P10, DOI 10.1080/10810730.2014.918215
   Basten S., 2009, WORKING PAPER
   Bertrand JT, 2006, HEALTH EDUC RES, V21, P567, DOI 10.1093/her/cyl036
   BERTRAND JT, 1982, STUD FAMILY PLANN, V13, P190, DOI 10.2307/1965446
   BERTRAND JT, 1987, STUD FAMILY PLANN, V18, P361, DOI 10.2307/1966602
   Blake M., 2002, 13 J HOPK CTR COMM P
   Bonvecchio A, 2007, J NUTR, V137, P440, DOI 10.1093/jn/137.2.440
   Borghi J, 2002, TROP MED INT HEALTH, V7, P960, DOI 10.1046/j.1365-3156.2002.00954.x
   Boulay M, 2002, J HEALTH COMMUN, V7, P379, DOI 10.1080/10810730290001774
   Bowen HL, 2013, MALARIA J, V12, DOI 10.1186/1475-2875-12-36
   Briscoe C, 2012, SOC SCI MED, V75, P612, DOI 10.1016/j.socscimed.2012.03.016
   Castello Branco H, 1990, Dev Commun Rep, P7
   Chopra M, 2012, LANCET, V380, P1331, DOI 10.1016/S0140-6736(12)61423-8
   Curtis V, 2001, B WORLD HEALTH ORGAN, V79, P518
   de Pee S, 1998, INT J VITAM NUTR RES, V68, P389
   Do MP, 2006, J HEALTH COMMUN, V11, P301, DOI 10.1080/10810730600614045
   Fonseca-Becker F, 2006, J HEALTH POPUL NUTR, V24, P71
   FOREIT KG, 1989, STUD FAMILY PLANN, V20, P107, DOI 10.2307/1966465
   Fox E, 2014, J HEALTH COMMUN, V19, P3, DOI 10.1080/10810730.2014.934937
   FOX KFA, 1988, STUD FAMILY PLANN, V19, P95, DOI 10.2307/1966494
   Green C.P., 1989, Media promotion of breastfeeding: A decade's experience
   Green C.P., 1999, Improving Breastfeeding Behaviors: Evidence from Two Decades of Intervention Research
   Gueri M, 1978, Bull Pan Am Health Organ, V12, P112
   Guilkey DK, 2011, STUD FAMILY PLANN, V42, P93, DOI 10.1111/j.1728-4465.2011.00269.x
   Gunther AC, 2003, J COMMUN, V53, P199, DOI 10.1093/joc/53.2.199
   Gupta N, 2004, J HEALTH POPUL NUTR, V22, P429
   Gupta N, 2003, STUD FAMILY PLANN, V34, P19, DOI 10.1111/j.1728-4465.2003.00019.x
   Gutierrez G, 1996, B WORLD HEALTH ORGAN, V74, P189
   Helland A., 2005, COMMUNICATION IMPACT
   Hess R., 1998, COMMUNICATION IMPACT
   Hinden M.J., 1994, Health Communication, V6, P117, DOI DOI 10.1207/S15327027HC0602_3
   Hornik R, 2001, COMMUN THEOR, V11, P454, DOI 10.1111/j.1468-2885.2001.tb00253.x
   Hornik RC, 2002, LEA COMMUN SER, P219
   Huffman S.L., 1991, Breastfeeding promotion in Central America: High impact at low cost
   Hutchinson P, 2006, J HEALTH COMMUN, V11, P91, DOI 10.1080/10810730600974647
   Hutchinson P, 2006, STUD FAMILY PLANN, V37, P169, DOI 10.1111/j.1728-4465.2006.00096.x
   Hutchinson PL, 2012, PLOS ONE, V7, DOI 10.1371/journal.pone.0046138
   Islam MR, 2009, J BIOSOC SCI, V41, P221, DOI 10.1017/S0021932008003088
   Islam MM, 2000, J BIOSOC SCI, V32, P513
   JANOWITZ B, 1992, STUD FAMILY PLANN, V23, P110, DOI 10.2307/1966540
   Jaramillo E, 2001, HEALTH POLICY PLANN, V16, P68, DOI 10.1093/heapol/16.1.68
   Jato MN, 1999, INT FAM PLAN PERSPEC, V25, P60, DOI 10.2307/2991943
   Johns Hopkins Center for Communication Programs, 2008, EXP HAIT ETH PAK LES
   Kabir M, 2000, J BIOSOC SCI, V32, P411, DOI 10.1017/S0021932000004119
   Kane TT, 1998, STUD FAMILY PLANN, V29, P309, DOI 10.2307/172277
   Kassegne S, 2011, BMC PUBLIC HEALTH, V11, DOI 10.1186/1471-2458-11-155
   KENYA PR, 1990, SOC SCI MED, V31, P979, DOI 10.1016/0277-9536(90)90107-4
   Kim YM, 1997, J HEALTH COMMUN, V2, P271
   Kim YM, 2001, INT FAM PLAN PERSPEC, V27, P11, DOI 10.2307/2673800
   Kincaid DL, 2006, J HEALTH COMMUN, V11, P69, DOI 10.1080/10810730600974522
   Kincaid DL, 1996, INT FAM PLAN PERSPEC, V22, P169, DOI 10.2307/2950815
   Kincaid DL, 2000, COMMUN RES, V27, P723, DOI 10.1177/009365000027006003
   Kincaid DL, 2000, SOC SCI MED, V50, P215, DOI 10.1016/S0277-9536(99)00276-2
   KOUL P B, 1991, Indian Pediatrics, V28, P1013
   Kuhlmann AKS, 2008, HEALTH PROMOT INT, V23, P260, DOI 10.1093/heapro/dan011
   Lettenmaier C., 1992, HYGIE, V12, P5
   Lieberman S S, 1972, Iran Stud, V5, P149
   Llanos-Zavalaga F., 2004, HLTH COMMUNICATION I
   Madagascar SEED., 2012, UNPUB
   McDivitt JA, 1997, HEALTH COMMUN, V9, P95, DOI 10.1207/s15327027hc0902_1
   MCDIVITT JA, 1993, STUD FAMILY PLANN, V24, P295, DOI 10.2307/2939223
   McDowell J, 1990, HEALTHCOM RESURVEY O
   Meekers D, 2007, STUD FAMILY PLANN, V38, P113, DOI 10.1111/j.1728-4465.2007.00122.x
   Migallos G, 1994, Plan Parent Chall, P35
   MILLER P, 1995, SOC SCI MED, V40, pS1, DOI 10.1016/0277-9536(95)00001-N
   Mohammed S, 2001, J HEALTH COMMUN, V6, P137, DOI 10.1080/10810730117219
   Monterrosa EC, 2013, J NUTR, V143, P915, DOI 10.3945/jn.112.169235
   Myhre SL, 2000, J HEALTH COMMUN, V5, P29, DOI 10.1080/10810730050019546
   Noar SM, 2009, J HEALTH COMMUN, V14, P15, DOI 10.1080/10810730802592239
   Noar SM, 2006, J HEALTH COMMUN, V11, P21, DOI 10.1080/10810730500461059
   OLALEYE DO, 1994, POPUL RES POLICY REV, V13, P161, DOI 10.1007/BF01080201
   Palmer A, 2004, INDONESIAS SIAGA CAM
   Panter-Brick C, 2006, SOC SCI MED, V62, P2810, DOI 10.1016/j.socscimed.2005.10.009
   Parvanta CF, 1997, J NUTR EDUC, V29, P274, DOI 10.1016/S0022-3182(97)70217-6
   Pegurri E, 2005, VACCINE, V23, P1624, DOI 10.1016/j.vaccine.2004.02.029
   Pérez-Cuevas R, 1999, SOC SCI MED, V49, P921, DOI 10.1016/S0277-9536(99)00178-1
   PIOTROW PT, 1990, STUD FAMILY PLANN, V21, P265, DOI 10.2307/1966506
   PIOTROW PT, 1992, STUD FAMILY PLANN, V23, P365, DOI 10.2307/1966894
   Piotrow PT., 1997, HLTH COMMUNICATION L
   Quaiyum MA, 1997, HEALTH POLICY PLANN, V12, P363, DOI 10.1093/heapol/12.4.363
   REA MF, 1990, INT J GYNECOL OBSTET, V31, P79
   REA MF, 1990, B WORLD HEALTH ORGAN, V68, P365
   Rimon J. G., 1998, COMMUNICATION IMPACT
   Robinson WC, 2003, J BIOSOC SCI, V35, P499, DOI 10.1017/S002193200300590X
   Rogers EM, 1999, STUD FAMILY PLANN, V30, P193, DOI 10.1111/j.1728-4465.1999.00193.x
   Ross J. S., 1997, COST EFFECTIVENESS N
   SCHELLSTEDE WP, 1984, STUD FAMILY PLANN, V15, P30, DOI 10.2307/1965482
   Scott BE, 2008, HEALTH EDUC RES, V23, P392, DOI 10.1093/her/cym056
   Sharan M, 2002, INT FAM PLAN PERSPEC, V28, P16, DOI 10.2307/3088271
   Sharma N, 2005, INT J TUBERC LUNG D, V9, P1259
   Shefner-Rogers CL, 2004, J HEALTH COMMUN, V9, P233, DOI 10.1080/10810730490447075
   Singhal ArvindEverett M. Rogers., 1999, ENTERTAINMENT ED COM
   Snyder L., 2003, INT COMM ASS ANN M S
   Sood S., 2004, INT COMMUN GAZ, V66, P63
   Storey D, 1999, J HEALTH COMMUN, V4, P271, DOI 10.1080/108107399126823
   Storey D., 2011, SOCIAL BEHAV CHANGE
   Storey D., 2000, 12 J HOPK SCH PUBL H
   Sun J, 2011, MATERN CHILD NUTR, V7, P96, DOI 10.1111/j.1740-8709.2011.00353.x
   Sun XY, 2007, J NUTR EDUC BEHAV, V39, P302, DOI 10.1016/j.jneb.2007.03.090
   Sweeney W. O., 1977, POPULATION REPORTS J, V16, P289
   Sypher BD, 2002, COMMUN THEOR, V12, P192, DOI 10.1093/ct/12.2.192
   Thompson ME, 2006, SOC SCI MED, V63, P2770, DOI 10.1016/j.socscimed.2006.07.026
   Thuy D., 2004, HLTH COMMUNICATION I
   Valente T W, 1996, J Health Commun, V1, P247, DOI 10.1080/108107396128040
   Valente T. W., 1994, International Family Planning Perspectives, V20, P96, DOI 10.2307/2133511
   Valente TW, 1998, COMMUN RES, V25, P96, DOI 10.1177/009365098025001004
   Valente TW, 2001, J HEALTH COMMUN, V6, P303, DOI 10.1080/108107301317140805
   Van Rossem R, 2000, AIDS EDUC PREV, V12, P383
   Vaughan PW, 2000, INT FAM PLAN PERSPEC, V26, P148, DOI 10.2307/2648250
   Vaughan PW, 2000, J HEALTH COMMUN, V5, P203, DOI 10.1080/10810730050131398
   Wafai M, 1994, Integration, P8
   Waisbord S, 2010, J HEALTH COMMUN, V15, P9, DOI 10.1080/10810731003695375
   Wakefield MA, 2010, LANCET, V376, P1261, DOI 10.1016/S0140-6736(10)60809-4
   Warnick E, 2004, J NUTR EDUC BEHAV, V36, P290, DOI 10.1016/S1499-4046(06)60397-7
   Westoff C. F., 1995, International Family Planning Perspectives, V21, P26, DOI 10.2307/2133602
   Whitney E. E., 1999, COMMUNICATION IMPACT
   Yassa A., 2003, COMMUNICATION IMPACT
   ZIMICKI S, 1994, B WORLD HEALTH ORGAN, V72, P409
NR 130
TC 80
Z9 83
U1 0
U2 52
PU TAYLOR & FRANCIS INC
PI PHILADELPHIA
PA 530 WALNUT STREET, STE 850, PHILADELPHIA, PA 19106 USA
SN 1081-0730
EI 1087-0415
J9 J HEALTH COMMUN
JI J. Health Commun.
PY 2014
VL 19
SU 1
SI SI
BP 190
EP 215
DI 10.1080/10810730.2014.918217
PG 26
WC Communication; Information Science & Library Science
WE Social Science Citation Index (SSCI)
SC Communication; Information Science & Library Science
GA AP4QC
UT WOS:000342062000010
PM 25207453
OA Green Published, Bronze
DA 2025-02-04
ER

PT J
AU Dockrell, HM
AF Dockrell, Hazel M.
TI Towards new TB vaccines: What are the challenges?
SO PATHOGENS AND DISEASE
LA English
DT Review
DE tuberculosis; BCG; vaccine; biomarkers
ID MYCOBACTERIAL GROWTH-INHIBITION; CALMETTE-GUERIN VACCINATION;
   TUBERCULOSIS VACCINE; BCG VACCINE; DOUBLE-BLIND; EFFICACY; PROTECTION;
   HEALTHY; SAFETY; BLOOD
AB New and effective tuberculosis (TB) vaccines are urgently needed to control pulmonary TB, and in particular to prevent the spread of drug-resistant strains of Mycobacterium tuberculosis. These drug-resistant strains can range from those resistant to first-line drugs to those that are almost impossible to treat. To develop new and effective vaccines for HIV and malaria has been difficult and it is proving to be just as challenging for TB. TB is a complicated disease with a spectrum from apparently controlled latent infection to active clinical disease and so different types of preventive or post-exposure vaccine may be needed. Identifying the most promising vaccine candidates to move into clinical trials is difficult, as we lack biomarker signatures that can predict protective efficacy. There is a risk that the failure of the MVA-85A vaccine to show efficacy when given to previously BCG-vaccinated South African infants will impact on the resources available for the development and trials of other candidate TB vaccines. Continued support for the development of new TB vaccines should remain a priority as an effective vaccine would bring huge public health benefits.
C1 [Dockrell, Hazel M.] London Sch Hyg & Trop Med, Fac Infect & Trop Dis, Dept Immunol & Infect, London, England.
C3 University of London; London School of Hygiene & Tropical Medicine
RP Dockrell, HM (corresponding author), London Sch Hyg & Trop Dis, Fac Infect & Trop Dis, Dept Immunol & Infect, Keppel St, London WC1E 7HT, England.
EM hazel.dockrell@lshtm.ac.uk
FU European Commission [Horizon 2020 PHC-643381 TBVAC2020, 305279 TANDEM,
   312661 EURIPRED]; Medical Research Council UK [MR/K019708/1]; MRC
   [MR/K019708/1] Funding Source: UKRI
FX The Dockrell laboratory is supported by grants from the European
   Commission (Horizon 2020 PHC-643381 TBVAC2020, FP7 #305279 TANDEM,
   FP7#312661 EURIPRED) and the Medical Research Council UK #MR/K019708/1.
   This reviewis based on a talk presented in the Jorgen Lehmann and
   Gerhard Domagk Symposium on Mycobacterium tuberculosis at the Federation
   of European Microbiological Societies 6th Congress of European
   Microbiologists at Maastricht, the Netherlands, on 10 June 2015.
CR Anderson ST, 2014, NEW ENGL J MED, V370, P1712, DOI 10.1056/NEJMoa1303657
   [Anonymous], 2015, Global Tuberculosis Report
   [Anonymous], 2008, TUB AIR TRAV GUID PR
   Arbues A, 2013, VACCINE, V31, P4867, DOI 10.1016/j.vaccine.2013.07.051
   Aronson NE, 2004, JAMA-J AM MED ASSOC, V291, P2086, DOI 10.1001/jama.291.17.2086
   Berry MPR, 2010, NATURE, V466, P973, DOI 10.1038/nature09247
   Bhatt K, 2015, CLIN VACCINE IMMUNOL, V22, P258, DOI 10.1128/CVI.00721-14
   Cheon SH, 2002, CLIN DIAGN LAB IMMUN, V9, P901, DOI 10.1128/CDLI.9.4.901-907.2002
   Cliff JM, 2016, J INFECT DIS, V213, P485, DOI 10.1093/infdis/jiv447
   Cliff JM, 2013, J INFECT DIS, V207, P18, DOI 10.1093/infdis/jis499
   COLDITZ GA, 1995, PEDIATRICS, V96, P29
   Cole ST, 1998, NATURE, V393, P537, DOI 10.1038/31159
   Comas I, 2010, NAT GENET, V42, P498, DOI 10.1038/ng.590
   Copin R, 2014, VACCINE, V32, P5998, DOI 10.1016/j.vaccine.2014.07.113
   Copin R, 2014, MBIO, V5, DOI 10.1128/mBio.00960-13
   Corstjens PLAM, 2016, CLIN BIOCHEM, V49, P22, DOI 10.1016/j.clinbiochem.2015.08.013
   Dheda K, 2016, LANCET, V387, P1211, DOI 10.1016/S0140-6736(15)00151-8
   Efremenko YV, 2013, HUM VACC IMMUNOTHER, V9, P1852, DOI 10.4161/hv.25280
   Ellis RD, 2015, TUBERCULOSIS, V95, P352, DOI 10.1016/j.tube.2015.02.036
   Esterhuyse MM, 2015, MBIO, V6, DOI 10.1128/mBio.01187-15
   Fletcher HA, 2013, CLIN VACCINE IMMUNOL, V20, P1683, DOI 10.1128/CVI.00427-13
   Gardiner JL, 2015, J EXP MED, V212, P1759, DOI 10.1084/jem.20151468
   Geldenhuys H, 2015, VACCINE, V33, P3592, DOI 10.1016/j.vaccine.2015.05.036
   Grandjean L, 2015, PLOS MED, V12, DOI 10.1371/journal.pmed.1001843
   Grode L, 2013, VACCINE, V31, P1340, DOI 10.1016/j.vaccine.2012.12.053
   Hawn TR, 2014, MICROBIOL MOL BIOL R, V78, P650, DOI 10.1128/MMBR.00021-14
   Henao-Tamayo M, 2015, PLOS ONE, V10, DOI 10.1371/journal.pone.0136500
   Hoft DF, 2002, J INFECT DIS, V186, P1448, DOI 10.1086/344359
   Kaforou M, 2013, PLOS MED, V10, DOI 10.1371/journal.pmed.1001538
   Kagina BMN, 2014, VACCINE, V32, P5908, DOI 10.1016/j.vaccine.2014.09.001
   Kagina BMN, 2010, AM J RESP CRIT CARE, V182, P1073, DOI 10.1164/rccm.201003-0334OC
   Kampmann B, 2004, INFECT IMMUN, V72, P6401, DOI 10.1128/IAI.72.11.6401-6407.2004
   Kampmann B, 2000, J INFECT DIS, V182, P895, DOI 10.1086/315766
   Karp CL, 2015, IMMUNOL REV, V264, P363, DOI 10.1111/imr.12270
   Kendall EA, 2015, LANCET RESP MED, V3, P963, DOI 10.1016/S2213-2600(15)00458-0
   Knight GM, 2015, CLIN INFECT DIS, V61, pS147, DOI 10.1093/cid/civ579
   Knight GM, 2014, P NATL ACAD SCI USA, V111, P15520, DOI 10.1073/pnas.1404386111
   Kramnik I, 2016, SEMIN IMMUNOPATHOL, V38, P221, DOI 10.1007/s00281-015-0538-9
   Luabeya AKK, 2015, VACCINE, V33, P4130, DOI 10.1016/j.vaccine.2015.06.051
   Mangtani P, 2014, CLIN INFECT DIS, V58, P470, DOI 10.1093/cid/cit790
   Marsay L, 2013, TUBERCULOSIS, V93, P551, DOI 10.1016/j.tube.2013.04.007
   McShane H, 2014, TUBERCULOSIS, V94, P105, DOI 10.1016/j.tube.2013.11.003
   Moliva JI, 2015, VACCINE, V33, P5035, DOI 10.1016/j.vaccine.2015.08.033
   Ndiaye BP, 2015, LANCET RESP MED, V3, P190, DOI 10.1016/S2213-2600(15)00037-5
   Nell AS, 2014, PLOS ONE, V9, DOI 10.1371/journal.pone.0089612
   Odutola AA, 2012, VACCINE, V30, P5591, DOI 10.1016/j.vaccine.2012.06.054
   Orr MT, 2014, J IMMUNOL, V193, P2911, DOI 10.4049/jimmunol.1401103
   Parra M, 2009, CLIN VACCINE IMMUNOL, V16, P1025, DOI 10.1128/CVI.00067-09
   Penn-Nicholson A, 2015, VACCINE, V33, P4025, DOI 10.1016/j.vaccine.2015.05.088
   Public Health England, 2015, TUB ENGL
   Reither K, 2014, PLOS ONE, V9, DOI 10.1371/journal.pone.0114602
   Roy A, 2014, BMJ-BRIT MED J, V349, DOI 10.1136/bmj.g4643
   Shanley CA, 2014, TUBERCULOSIS, V94, P140, DOI 10.1016/j.tube.2013.08.010
   Silver RF, 1998, J IMMUNOL, V160, P2408
   Smith SG, 2015, PLOS ONE, V10, DOI 10.1371/journal.pone.0138042
   Smith SG, 2009, PLOS ONE, V4, DOI 10.1371/journal.pone.0007972
   Spertini F, 2015, LANCET RESP MED, V3, P953, DOI 10.1016/S2213-2600(15)00435-X
   Sterne JAC, 1998, INT J TUBERC LUNG D, V2, P200
   Tameris M, 2015, VACCINE, V33, P2944, DOI 10.1016/j.vaccine.2015.03.070
   Tameris M, 2014, PLOS ONE, V9, DOI 10.1371/journal.pone.0087340
   Tameris MD, 2013, LANCET, V381, P1021, DOI 10.1016/S0140-6736(13)60177-4
   Weiner J, 2014, J INTERN MED, V275, P467, DOI 10.1111/joim.12212
   World Health Organization (WHO), 2015, The End TB Strategy
   Yates TA, 2016, LANCET INFECT DIS, V16, P227, DOI 10.1016/S1473-3099(15)00499-5
NR 64
TC 20
Z9 22
U1 0
U2 23
PU OXFORD UNIV PRESS
PI OXFORD
PA GREAT CLARENDON ST, OXFORD OX2 6DP, ENGLAND
SN 2049-632X
J9 PATHOG DIS
JI Pathog. Dis.
PD JUN
PY 2016
VL 74
IS 4
AR ftw016
DI 10.1093/femspd/ftw016
PG 7
WC Immunology; Infectious Diseases; Microbiology
WE Science Citation Index Expanded (SCI-EXPANDED)
SC Immunology; Infectious Diseases; Microbiology
GA DO0MU
UT WOS:000377473800002
PM 26960944
OA Bronze
DA 2025-02-04
ER

PT J
AU Cui, ZR
   Mumper, RJ
AF Cui, ZR
   Mumper, RJ
TI Microparticles and nanoparticles as delivery systems for DNA vaccines
SO CRITICAL REVIEWS IN THERAPEUTIC DRUG CARRIER SYSTEMS
LA English
DT Review
DE genetic vaccine; adjuvant; immunization; dendritic cell;
   polylactide-co-glycolide; microemulsion
ID MEDIATED IMMUNE-RESPONSES; FUSIGENIC VIRAL LIPOSOME; PLASMID DNA;
   CATIONIC MICROPARTICLES; CALCIUM-PHOSPHATE; INFLUENZA-VIRUS; INTRANASAL
   IMMUNIZATION; COATED NANOPARTICLES; MUCOSAL IMMUNIZATION; GENETIC
   IMMUNIZATION
AB DNA vaccines, also referred to as genetic vaccines, are generating significant preclinical and clinical interest. It has been proven that the expression of an antigen or antigens from plasmid DNA (pDNA) may elicit both humoral and cellular immune responses. Therefore, DNA vaccines may have potential as new vaccines for important pathogens such as HIV, hepatitis C, tuberculosis, and malaria. However, the clinical results using "naked" pDNA have been disappointing in the breadth and depth of the immune response and the relatively high doses of pDNA needed to elicit a response. Clinical trials with the gene gun have been promising, but it is unclear whether this technology will be commercially viable. As a result, there exists a clear need for new vaccine delivery systems that can be administered at low doses to elicit strong humoral and cellular immune responses. One promising approach is the development of microparticles and nanoparticles as delivery systems for DNA vaccines. In this review, the application of microparticles and nanoparticles as DNA vaccine delivery systems will be critically reviewed with a primary focus on those systems that have generated in vivo immune responses.
C1 Univ Kentucky, Coll Pharm, Ctr Pharmaceut Sci & Technol, Lexington, KY 40536 USA.
C3 University of Kentucky
RP Univ Kentucky, Coll Pharm, Ctr Pharmaceut Sci & Technol, Lexington, KY 40536 USA.
EM rjmump2@email.uky.edu
CR Abbas A.K., 1997, Cellular and Molecular Immunology
   Alpar HO, 2002, CRIT REV THER DRUG, V19, P307, DOI 10.1615/CritRevTherDrugCarrierSyst.v19.i45.20
   ALVING CR, 1991, J IMMUNOL METHODS, V140, P1, DOI 10.1016/0022-1759(91)90120-5
   Ando S, 1999, J PHARM SCI, V88, P126, DOI 10.1021/js9801687
   Baba TW, 1999, NAT MED, V5, P194, DOI 10.1038/5557
   Bacon A, 2002, J LIPOSOME RES, V12, P173, DOI 10.1081/LPR-120004791
   Banchereau J, 1998, NATURE, V392, P245, DOI 10.1038/32588
   BANGHAM AD, 1972, ANNU REV BIOCHEM, V41, P753, DOI 10.1146/annurev.bi.41.070172.003541
   Barnes AGC, 2000, CURR OPIN MOL THER, V2, P87
   Bramwell VW, 2002, IMMUNOLOGY, V106, P412, DOI 10.1046/j.1365-2567.2002.01448.x
   Calarota S, 1998, LANCET, V351, P1320, DOI 10.1016/S0140-6736(97)09440-3
   Castellino F, 1997, HUM IMMUNOL, V54, P159, DOI 10.1016/S0198-8859(97)00078-5
   Chen SC, 1998, J VIROL, V72, P5757, DOI 10.1128/JVI.72.7.5757-5761.1998
   CLAASSEN E, 1992, RES IMMUNOL, V143, P478, DOI 10.1016/0923-2494(92)80057-R
   COLLINS PL, 1996, FIELD VIROLOGY
   Corr M, 1996, J EXP MED, V184, P1555, DOI 10.1084/jem.184.4.1555
   Correale P, 2001, EUR J CANCER, V37, P2097, DOI 10.1016/S0959-8049(01)00241-6
   Cox JC, 1997, VACCINE, V15, P248, DOI 10.1016/S0264-410X(96)00183-1
   Cui Z, 2002, J CONTROL RELEASE, V81, P173, DOI 10.1016/S0168-3659(02)00051-2
   CUI Z, 2001, MOL THER, V3, pS352
   Cui ZG, 2003, PHARMACEUT RES, V20, P16, DOI 10.1023/A:1022234305600
   Cui ZR, 2003, J BIOTECHNOL, V102, P105, DOI 10.1016/S0168-1656(03)00029-4
   Cui ZR, 2003, EUR J PHARM BIOPHARM, V55, P11, DOI 10.1016/S0939-6411(02)00129-7
   Cui ZR, 2002, PHARM RES-DORDR, V19, P939, DOI 10.1023/A:1016402019380
   Cui ZR, 2002, J PHARM PHARMACOL, V54, P1195, DOI 10.1211/002235702320402035
   Cui ZR, 2001, J CONTROL RELEASE, V75, P409, DOI 10.1016/S0168-3659(01)00407-2
   Cusi MG, 2000, VIROLOGY, V277, P111, DOI 10.1006/viro.2000.0605
   Denis-Mize KS, 2000, GENE THER, V7, P2105, DOI 10.1038/sj.gt.3301347
   DOUGLAS SJ, 1987, CRIT REV THER DRUG, V3, P233
   DUBENSKY TW, 1984, P NATL ACAD SCI-BIOL, V81, P7529, DOI 10.1073/pnas.81.23.7529
   Dzau VJ, 1996, P NATL ACAD SCI USA, V93, P11421, DOI 10.1073/pnas.93.21.11421
   Fan HR, 1999, NAT BIOTECHNOL, V17, P870, DOI 10.1038/12856
   Fooks A R, 2000, Dev Biol (Basel), V104, P65
   FYNAN EF, 1993, P NATL ACAD SCI USA, V90, P11478, DOI 10.1073/pnas.90.24.11478
   Goto N, 1997, VACCINE, V15, P1364, DOI 10.1016/S0264-410X(97)00054-6
   Gould-Fogerite S, 1998, ADV DRUG DELIVER REV, V32, P273, DOI 10.1016/S0169-409X(98)00014-3
   GREGORIADIS G, 1990, IMMUNOL TODAY, V11, P89, DOI 10.1016/0167-5699(90)90034-7
   Gregoriadis G, 1997, FEBS LETT, V402, P107, DOI 10.1016/S0014-5793(96)01507-4
   Gurunathan S, 2000, ANNU REV IMMUNOL, V18, P927, DOI 10.1146/annurev.immunol.18.1.927
   Haensler J, 1999, VACCINE, V17, P628, DOI 10.1016/S0264-410X(98)00242-4
   Hanes J, 1997, ADV DRUG DELIVER REV, V28, P97, DOI 10.1016/S0169-409X(97)00053-7
   Harpin S, 1999, J GEN VIROL, V80, P3137, DOI 10.1099/0022-1317-80-12-3137
   Hawley AE, 1997, PHARMACEUT RES, V14, P657, DOI 10.1023/A:1012117531448
   Hawley AE, 1997, FEBS LETT, V400, P319, DOI 10.1016/S0014-5793(96)01408-1
   He Q, 2002, CLIN DIAGN LAB IMMUN, V9, P1021, DOI 10.1128/CDLI.9.5.1021-1024.2002
   He Q, 2000, CLIN DIAGN LAB IMMUN, V7, P899, DOI 10.1128/CDLI.7.6.899-903.2000
   HEATH AW, 1995, CACCINE DESIGN SUBUN
   Hedley ML, 1998, NAT MED, V4, P365, DOI 10.1038/nm0398-365
   Herrmann JE, 1999, VIROLOGY, V259, P148, DOI 10.1006/viro.1999.9751
   Hilleman MR, 1998, VACCINE, V16, P778, DOI 10.1016/S0264-410X(97)00272-7
   Iqbal M, 2003, VACCINE, V21, P1478, DOI 10.1016/S0264-410X(02)00662-X
   Ishii N, 1997, AIDS RES HUM RETROV, V13, P1421, DOI 10.1089/aid.1997.13.1421
   Iwasaki A, 1997, J IMMUNOL, V159, P11
   Jones DH, 1998, DEV BIOL STAND, V92, P149
   Jones DH, 1997, VACCINE, V15, P814, DOI 10.1016/S0264-410X(96)00266-6
   Kaneko H, 2000, VIROLOGY, V267, P8, DOI 10.1006/viro.1999.0093
   Klavinskis LS, 1997, VACCINE, V15, P818, DOI 10.1016/S0264-410X(96)00278-2
   Klencke B, 2002, CLIN CANCER RES, V8, P1028
   KREUTER J, 1976, INFECT IMMUN, V13, P204, DOI 10.1128/IAI.13.1.204-210.1976
   KRIEG AM, 1995, NATURE, V374, P546, DOI 10.1038/374546a0
   Kumar M, 2002, HUM GENE THER, V13, P1415, DOI 10.1089/10430340260185058
   Lanuti M, 2000, CANCER RES, V60, P2955
   LESINSKI SB, 2001, CURR DRUG TARGETS IN, V1, P325
   Liu MA, 1997, P NATL ACAD SCI USA, V94, P10496, DOI 10.1073/pnas.94.20.10496
   Lunsford L, 2000, J DRUG TARGET, V8, P39, DOI 10.3109/10611860009009208
   Luo YP, 2003, VACCINE, V21, P1938, DOI 10.1016/S0264-410X(02)00821-6
   Lycke N, 1997, RES IMMUNOL, V148, P504, DOI 10.1016/S0923-2494(98)80144-2
   MacLaughlin FC, 1998, J CONTROL RELEASE, V56, P259, DOI 10.1016/S0168-3659(98)00097-2
   MALOY KJ, 1994, IMMUNOLOGY, V81, P661
   McKeever U, 2002, VACCINE, V20, P1524, DOI 10.1016/S0264-410X(01)00509-6
   Mittal SK, 2000, VACCINE, V19, P253, DOI 10.1016/S0264-410X(00)00170-5
   MOGHIMI SM, 1994, FEBS LETT, V344, P25, DOI 10.1016/0014-5793(94)00351-3
   MORENO JM, 1999, J MED ECOL, V1, P49
   Moser CA, 1997, VACCINE, V15, P1767, DOI 10.1016/S0264-410X(97)00106-0
   Müller RH, 2000, EUR J PHARM BIOPHARM, V50, P161, DOI 10.1016/S0939-6411(00)00087-4
   Mumper RJ, 2003, J DISPER SCI TECHNOL, V24, P569, DOI 10.1081/DIS-120021814
   Mumper RJ, 2001, MOL BIOTECHNOL, V19, P79, DOI 10.1385/MB:19:1:079
   MUMPER RJ, 1995, P INT S CONTR REL BI
   Nixon DF, 1996, VACCINE, V14, P1523, DOI 10.1016/S0264-410X(96)00099-0
   O'Hagan D, 2001, J VIROL, V75, P9037, DOI 10.1128/JVI.75.19.9037-9043.2001
   O'Hagan DT, 2001, BIOMOL ENG, V18, P69, DOI 10.1016/S1389-0344(01)00101-0
   OCAMPO V, 2000, 3 ANN C VACC RES APR
   Okada E, 1997, J IMMUNOL, V159, P3638
   OKADA H, 1995, CRIT REV THER DRUG, V12, P1
   Okamoto T, 1997, GENE THER, V4, P969, DOI 10.1038/sj.gt.3300490
   OSTER CG, 2002, CATIONIC NANOPARTICL
   Ott G, 2002, J CONTROL RELEASE, V79, P1, DOI 10.1016/S0168-3659(01)00545-4
   OTT G, 2000, VACCINE ADJUVANTS
   Pachuk CJ, 2000, CURR OPIN MOL THER, V2, P188
   PAPAHADJOPOULOS D, 1975, BIOCHIM BIOPHYS ACTA, V394, P483, DOI 10.1016/0005-2736(75)90299-0
   Parham P., 2000, IMMUNE SYSTEM
   Perrie Y, 2002, J LIPOSOME RES, V12, P185, DOI 10.1081/LPR-120004792
   Perrie Y, 2001, VACCINE, V19, P3301, DOI 10.1016/S0264-410X(00)00432-1
   PLOTKIN SL, 1988, VACCINE
   Putney SD, 1998, NAT BIOTECHNOL, V16, P153, DOI 10.1038/nbt0298-153
   RAMON G., 1926, ANN INST PASTEUR, V40, P1
   Raychaudhuri S, 1998, NAT BIOTECHNOL, V16, P1025, DOI 10.1038/3469
   Roy K, 1999, NAT MED, V5, P387, DOI 10.1038/7385
   Roy K., 1997, P INT S CONTR REL BI, V24, P673
   Roy MJ, 2000, VACCINE, V19, P764, DOI 10.1016/S0264-410X(00)00302-9
   Russell-Jones GJ, 2000, J CONTROL RELEASE, V65, P49, DOI 10.1016/S0168-3659(99)00231-X
   Schijns VEJC, 2000, CURR OPIN IMMUNOL, V12, P456, DOI 10.1016/S0952-7915(00)00120-5
   Sha ZY, 1999, IMMUNOBIOLOGY, V200, P21, DOI 10.1016/S0171-2985(99)80030-8
   Shedlock DJ, 2000, J LEUKOCYTE BIOL, V68, P793
   Shi ZK, 1999, VACCINE, V17, P2136, DOI 10.1016/S0264-410X(98)00488-5
   Singh M, 2001, VACCINE, V20, P594, DOI 10.1016/S0264-410X(01)00321-8
   Singh M, 2000, P NATL ACAD SCI USA, V97, P811, DOI 10.1073/pnas.97.2.811
   Singh M, 2001, PHARM RES-DORDR, V18, P1476, DOI 10.1023/A:1012269226066
   Singh M, 1998, VACCINE, V16, P1822, DOI 10.1016/S0264-410X(98)00179-0
   STEINMAN RM, 1991, ANNU REV IMMUNOL, V9, P271, DOI 10.1146/annurev.iy.09.040191.001415
   Takashima A, 1999, J LEUKOCYTE BIOL, V66, P350, DOI 10.1002/jlb.66.2.350
   Tanaka M, 2002, MOL THER, V5, P291, DOI 10.1006/mthe.2002.0537
   TANG DC, 1992, NATURE, V356, P152, DOI 10.1038/356152a0
   Tang DC, 1997, NATURE, V388, P729, DOI 10.1038/41917
   Tischer BK, 2002, J GEN VIROL, V83, P2367, DOI 10.1099/0022-1317-83-10-2367
   Toda S, 1997, IMMUNOLOGY, V92, P111, DOI 10.1046/j.1365-2567.1997.00307.x
   Ulmer JB, 1999, VACCINE, V18, P18, DOI 10.1016/S0264-410X(99)00151-6
   ULMER JB, 1993, SCIENCE, V259, P1745, DOI 10.1126/science.8456302
   ULRICH JT, 1995, VACCINE DESIGN SUBUN
   van der Lubben IM, 2001, EUR J PHARM SCI, V14, P201, DOI 10.1016/S0928-0987(01)00172-5
   Walter E, 1999, J CONTROL RELEASE, V61, P361, DOI 10.1016/S0168-3659(99)00151-0
   Wang RB, 2001, P NATL ACAD SCI USA, V98, P10817, DOI 10.1073/pnas.181123498
   Wang RB, 1998, SCIENCE, V282, P476, DOI 10.1126/science.282.5388.476
   Wierzbicki A, 2002, VACCINE, V20, P1295, DOI 10.1016/S0264-410X(01)00480-7
   WILL H, 1982, NATURE, V299, P740, DOI 10.1038/299740a0
   WOLFF JA, 1990, SCIENCE, V247, P1465, DOI 10.1126/science.1690918
   Wong JP, 2001, VACCINE, V19, P2461, DOI 10.1016/S0264-410X(00)00474-6
   Yang Y, 1996, IMMUNOL RES, V15, P208, DOI 10.1007/BF02918250
   Yokoyama M, 1996, FEMS IMMUNOL MED MIC, V14, P221, DOI 10.1111/j.1574-695X.1996.tb00290.x
   ZARIF L, 1997, CANC GENE THERAPY
   Zhou WZ, 1999, GENE THER, V6, P1768, DOI 10.1038/sj.gt.3300998
NR 131
TC 84
Z9 97
U1 1
U2 41
PU BEGELL HOUSE INC
PI DANBURY
PA 50 NORTH ST, DANBURY, CT 06810 USA
SN 0743-4863
EI 2162-660X
J9 CRIT REV THER DRUG
JI Crit. Rev. Ther. Drug Carr. Syst.
PY 2003
VL 20
IS 2-3
BP 103
EP 137
DI 10.1615/CritRevTherDrugCarrierSyst.v20.i23.10
PG 35
WC Pharmacology & Pharmacy
WE Science Citation Index Expanded (SCI-EXPANDED)
SC Pharmacology & Pharmacy
GA 730KY
UT WOS:000185831000001
PM 14584521
DA 2025-02-04
ER

PT J
AU Dolatshahi, S
   Butler, AL
   Pou, C
   Henckel, E
   Bernhardsson, AK
   Gustafsson, A
   Bohlin, K
   Shin, SA
   Lauffenburger, DA
   Brodin, P
   Alter, G
AF Dolatshahi, Sepideh
   Butler, Audrey L.
   Pou, Christian
   Henckel, Ewa
   Bernhardsson, Anna Karin
   Gustafsson, Anna
   Bohlin, Kajsa
   Shin, Sally A.
   Lauffenburger, Douglas A.
   Brodin, Petter
   Alter, Galit
TI Selective transfer of maternal antibodies in preterm and fullterm
   children
SO SCIENTIFIC REPORTS
LA English
DT Article
ID NEONATAL FC-RECEPTOR; PHAGOCYTIC-ACTIVITY; PLACENTAL MALARIA;
   IMMUNOGLOBULIN-G; GESTATIONAL-AGE; HIGH-THROUGHPUT; HIV-INFECTION;
   SINGLE-CELL; EVOLUTION; TRANSPORT
AB Preterm newborns are more likely to suffer from infectious diseases at birth compared to children delivered at term. Whether this is due to compromised cellular, humoral, or organ-specific development remains unclear. To begin to define whether maternal-fetal antibody transfer profiles differ across preterm (PT) and fullterm (FT) infants, the overall quantity and functional quality of an array of 24 vaccine-, endemic pathogen-, and common antigen-specific antibodies were assessed across a cohort of 11 PT and 12 term-delivered maternal:infant pairs from birth through week 12. While total IgG levels to influenza, pneumo, measles, rubella, EBV, and RSV were higher in FT newborns, selective Fc-receptor binding antibodies was noted in PT newborns. In fact, near equivalent antibody-effector functions were observed across PT and FT infants, despite significant quantitative differences in transferred antibody levels. Moreover, temporal transfer analysis revealed the selective early transfer of FcRn, Fc gamma R2, and Fc gamma R3 binding antibodies, pointing to differential placental sieving mechanisms across gestation. These data point to selectivity in placental transfer at distinct gestational ages, to ensure that children are endowed with the most robust humoral immunity even if born preterm.
C1 [Dolatshahi, Sepideh; Butler, Audrey L.; Shin, Sally A.; Alter, Galit] Ragon Inst MGH MIT & Harvard, Cambridge, MA 02139 USA.
   [Dolatshahi, Sepideh] Univ Virginia, Biomed Engn Dept, Charlottesville, VA USA.
   [Pou, Christian; Henckel, Ewa; Bernhardsson, Anna Karin; Brodin, Petter] Karolinska Inst, Dept Womens & Childrens Hlth, Sci Life Lab, Stockholm, Sweden.
   [Henckel, Ewa; Gustafsson, Anna; Bohlin, Kajsa] Karolinska Inst, Dept Clin Sci Intervent & Technol, Stockholm, Sweden.
   [Henckel, Ewa; Bernhardsson, Anna Karin; Gustafsson, Anna; Bohlin, Kajsa; Brodin, Petter] Karolinska Univ Hosp, Stockholm, Sweden.
   [Lauffenburger, Douglas A.] MIT, Dept Biol Engn, 77 Massachusetts Ave, Cambridge, MA 02139 USA.
   [Lauffenburger, Douglas A.] MIT, Ctr Gynepathol Res, 77 Massachusetts Ave, Cambridge, MA 02139 USA.
C3 Harvard University; Massachusetts Institute of Technology (MIT); Ragon
   Institute; Harvard University Medical Affiliates; Massachusetts General
   Hospital; Harvard Medical School; University of Virginia; Karolinska
   Institutet; Karolinska Institutet; Karolinska Institutet; Karolinska
   University Hospital; Massachusetts Institute of Technology (MIT);
   Massachusetts Institute of Technology (MIT)
RP Alter, G (corresponding author), Ragon Inst MGH MIT & Harvard, Cambridge, MA 02139 USA.; Brodin, P (corresponding author), Karolinska Inst, Dept Womens & Childrens Hlth, Sci Life Lab, Stockholm, Sweden.; Brodin, P (corresponding author), Karolinska Univ Hosp, Stockholm, Sweden.
EM petter.brodin@ki.se; galter@mgh.harvard.edu
RI Henckel, Ewa/AAD-3185-2019; Brodin, Petter/C-3317-2011
OI Dolatshahi, Sepideh/0000-0003-0226-0933; Brodin,
   Petter/0000-0002-8103-0046
FU SAMANA Kay MGH Research Scholars award; Ragon Institute of MGH, MIT, and
   Harvard; Massachusetts Consortium on Pathogen Readiness (MassCPR); NIH
   [3R37AI080289-11S1, R01AI146785, U19AI42790-01, U19AI135995-02,
   1U01CA260476-01, CIVIC75N93019C00052]; Gates Foundation Global Health
   Vaccine Accelerator Platform [OPP1146996, INV-001650]; Terry and Susan
   Ragon; National Cancer Institute [U01CA260476] Funding Source: NIH
   RePORTER; National Institute of Allergy and Infectious Diseases
   [R37AI080289, U19AI135995] Funding Source: NIH RePORTER
FX We thank Nancy Zimmerman, Mark and Lisa Schwartz, an anonymous donor
   (financial support), Terry and Susan Ragon, and the SAMANA Kay MGH
   Research Scholars award for their support. We acknowledge support from
   the Ragon Institute of MGH, MIT, and Harvard, the Massachusetts
   Consortium on Pathogen Readiness (MassCPR), the NIH (3R37AI080289-11S1,
   R01AI146785, U19AI42790-01, U19AI135995-02, U19AI42790-01,
   1U01CA260476-01, CIVIC75N93019C00052), and the Gates Foundation Global
   Health Vaccine Accelerator Platform funding (OPP1146996 and INV-001650).
CR Abdiche YN, 2015, MABS-AUSTIN, V7, P331, DOI 10.1080/19420862.2015.1008353
   Ackerman ME, 2018, NAT MED, V24, P1590, DOI 10.1038/s41591-018-0161-0
   Ackerman ME, 2013, J VIROL, V87, P5468, DOI 10.1128/JVI.03403-12
   Ackerman ME, 2011, J IMMUNOL METHODS, V366, P8, DOI 10.1016/j.jim.2010.12.016
   Andersen ABT, 2012, ALIMENT PHARM THER, V35, P1190, DOI 10.1111/j.1365-2036.2012.05073.x
   Arnold KB, 2016, MUCOSAL IMMUNOL, V9, P194, DOI 10.1038/mi.2015.51
   Bhatia R., 2016, MATERNAL MEDICATIONS, P124
   Boudreau CM, 2019, FRONT IMMUNOL, V10, DOI 10.3389/fimmu.2019.00440
   Brown EP, 2017, J IMMUNOL METHODS, V443, P33, DOI 10.1016/j.jim.2017.01.010
   Brown EP, 2012, J IMMUNOL METHODS, V386, P117, DOI 10.1016/j.jim.2012.09.007
   BULMER JN, 1993, HISTOPATHOLOGY, V22, P219, DOI 10.1111/j.1365-2559.1993.tb00111.x
   BURMEISTER WP, 1994, NATURE, V372, P379, DOI 10.1038/372379a0
   Chung AW, 2015, CELL, V163, P988, DOI 10.1016/j.cell.2015.10.027
   CONWAY SP, 1985, ARCH DIS CHILD, V60, P208, DOI 10.1136/adc.60.3.208
   de Moraes-Pinto MI, 1998, ARCH DIS CHILD-FETAL, V79, pF202, DOI 10.1136/fn.79.3.F202
   Dechavanne C, 2015, PLOS ONE, V10, DOI 10.1371/journal.pone.0145464
   DiLillo DJ, 2014, NAT MED, V20, P143, DOI 10.1038/nm.3443
   Dugast AS, 2014, EUR J IMMUNOL, V44, P2925, DOI 10.1002/eji.201344305
   Dugast AS, 2011, VIROLOGY, V415, P160, DOI 10.1016/j.virol.2011.03.012
   Fischinger S, 2020, JCI INSIGHT, V5, DOI 10.1172/jci.insight.140925
   Fu CX, 2016, SCI REP-UK, V6, DOI 10.1038/srep38874
   Fujimura T, 2019, FRONT IMMUNOL, V10, DOI 10.3389/fimmu.2019.01933
   GARTY BZ, 1994, CLIN DIAGN LAB IMMUN, V1, P667, DOI 10.1128/CDLI.1.6.667-669.1994
   Gunn BM, 2018, CELL HOST MICROBE, V24, P221, DOI 10.1016/j.chom.2018.07.009
   HOBBS JR, 1967, LANCET, V1, P757, DOI 10.1016/S0140-6736(67)91369-4
   Ishikawa T, 2015, INT J MOL MED, V35, P1273, DOI 10.3892/ijmm.2015.2141
   Ivarsson MA, 2013, J CLIN INVEST, V123, P3889, DOI 10.1172/JCI68989
   Jegaskanda S, 2013, J VIROL, V87, P5512, DOI 10.1128/JVI.03030-12
   Jennewein MF, 2020, FRONT IMMUNOL, V11, DOI 10.3389/fimmu.2020.01744
   Jennewein MF, 2019, CELL, V178, P202, DOI 10.1016/j.cell.2019.05.044
   Jones CE, 2011, JAMA-J AM MED ASSOC, V305, P576, DOI 10.1001/jama.2011.100
   Karsten CB, 2019, J IMMUNOL METHODS, V471, P46, DOI 10.1016/j.jim.2019.05.006
   Kawahara JY, 2019, FRONT IMMUNOL, V10, DOI 10.3389/fimmu.2019.00996
   Kristoffersen EK, 2000, TRANSFUS MED REV, V14, P234, DOI 10.1053/tm.2000.7393
   Lau KS, 2011, SCI SIGNAL, V4, DOI 10.1126/scisignal.2001338
   Lu LL, 2018, NAT REV IMMUNOL, V18, P46, DOI 10.1038/nri.2017.106
   Lu LL, 2016, CELL, V167, P433, DOI 10.1016/j.cell.2016.08.072
   MALEK A, 1994, AM J REPROD IMMUNOL, V32, P8, DOI 10.1111/j.1600-0897.1994.tb00873.x
   Malek A, 1996, AM J REPROD IMMUNOL, V36, P248
   March of Dimes, 2019, MARCH DIM REP CARD
   Marchant A, 2015, FRONT IMMUNOL, V6, DOI 10.3389/fimmu.2015.00077
   Martin Joyce A, 2017, Natl Vital Stat Rep, V66, P1
   Martinez DR, 2019, CELL, V178, P190, DOI 10.1016/j.cell.2019.05.046
   Martinez David R, 2018, PLoS Pathog, V14, pe1007161, DOI 10.1371/journal.ppat.1007161
   McKittrick ND, 2017, CLIN VACCINE IMMUNOL, V24, DOI [10.1128/CVI.00039-17, 10.1128/cvi.00039-17]
   McLean ARD, 2017, PLOS ONE, V12, DOI 10.1371/journal.pone.0186577
   Okoko BJ, 2001, J INFECT DIS, V184, P627, DOI 10.1086/322808
   Olin A, 2018, CELL, V174, P1277, DOI 10.1016/j.cell.2018.06.045
   Palmeira P, 2012, CLIN DEV IMMUNOL, DOI 10.1155/2012/985646
   Pavlicev M, 2017, GENOME RES, V27, P349, DOI 10.1101/gr.207597.116
   Perez LG, 2017, PLOS ONE, V12, DOI 10.1371/journal.pone.0180720
   Pou C, 2019, NAT MED, V25, P591, DOI 10.1038/s41591-019-0392-8
   Purisch SE, 2017, SEMIN PERINATOL, V41, P387, DOI 10.1053/j.semperi.2017.07.009
   Pyzik M, 2019, FRONT IMMUNOL, V10, DOI 10.3389/fimmu.2019.01540
   RAGHAVAN M, 1995, P NATL ACAD SCI USA, V92, P11200, DOI 10.1073/pnas.92.24.11200
   Richards JO, 2008, MOL CANCER THER, V7, P2517, DOI 10.1158/1535-7163.MCT-08-0201
   SIMISTER NE, 1985, EUR J IMMUNOL, V15, P733, DOI 10.1002/eji.1830150718
   Simister NE, 2003, VACCINE, V21, P3365, DOI 10.1016/S0264-410X(03)00334-7
   Simister NE, 1996, RES IMMUNOL, V147, P333, DOI 10.1016/0923-2494(96)89647-7
   Singh T, 2019, PLOS NEGLECT TROP D, V13, DOI 10.1371/journal.pntd.0007648
   Takizawa T, 2005, J IMMUNOL, V175, P2331, DOI 10.4049/jimmunol.175.4.2331
   Tay MZ, 2019, FRONT IMMUNOL, V10, DOI 10.3389/fimmu.2019.00332
   Tibshirani R, 1997, STAT MED, V16, P385, DOI 10.1002/(SICI)1097-0258(19970228)16:4<385::AID-SIM380>3.0.CO;2-3
   Townsi N, 2018, EUR CLIN RESPIR J, V5, DOI 10.1080/20018525.2018.1487214
   Tsang JCH, 2017, P NATL ACAD SCI USA, V114, pE7786, DOI 10.1073/pnas.1710470114
   Tseng WN, 2016, INT J ENV RES PUB HE, V13, DOI 10.3390/ijerph13121206
   van den Berg JP, 2011, EARLY HUM DEV, V87, P67, DOI 10.1016/j.earlhumdev.2010.11.003
   van der Zwet WC, 2002, PEDIATRICS, V109, P79, DOI 10.1542/peds.109.1.79
   Wang HD, 2016, LANCET, V388, P1459, DOI 10.1016/S0140-6736(16)31012-1
   Ward RM, 2003, BJOG-INT J OBSTET GY, V110, P8, DOI 10.1016/S1470-0328(03)00012-0
   Westerhuis JA, 2010, METABOLOMICS, V6, P119, DOI 10.1007/s11306-009-0185-z
   WHO, 2018, World health statistics: Monitoring health for the SDGs, sustainable development goals
   Wilcox CR, 2017, FRONT IMMUNOL, V8, DOI 10.3389/fimmu.2017.01294
NR 73
TC 13
Z9 14
U1 0
U2 2
PU NATURE PORTFOLIO
PI BERLIN
PA HEIDELBERGER PLATZ 3, BERLIN, 14197, GERMANY
SN 2045-2322
J9 SCI REP-UK
JI Sci Rep
PD SEP 2
PY 2022
VL 12
IS 1
AR 14937
DI 10.1038/s41598-022-18973-4
PG 16
WC Multidisciplinary Sciences
WE Science Citation Index Expanded (SCI-EXPANDED)
SC Science & Technology - Other Topics
GA 4G8JR
UT WOS:000849436000112
PM 36056073
OA Green Published, gold
DA 2025-02-04
ER

PT J
AU Baranwal, A
   Mahato, K
   Srivastava, A
   Maurya, PK
   Chandra, P
AF Baranwal, Anupriya
   Mahato, Kuldeep
   Srivastava, Ananya
   Maurya, Pawan Kumar
   Chandra, Pranjal
TI Phytofabricated metallic nanoparticles and their clinical applications
SO RSC ADVANCES
LA English
DT Review
ID EXTRACT MEDIATED SYNTHESIS; SILVER NANOPARTICLES; GREEN SYNTHESIS; GOLD
   NANOPARTICLES; ANTIPLASMODIAL ACTIVITY; BIOLOGICAL SYNTHESIS; ANTIFUNGAL
   ACTIVITY; LEAF EXTRACT; PALLADIUM NANOPARTICLES; ANTIBACTERIAL ACTIVITY
AB Metallic nanoparticles (MNPs) have seen myriad applications in various fields of science and technology. Green chemistry based NP synthesis offers several advantages over conventional approaches. In addition to being inexpensive, the biological approach is a facile, rapid, and environmentally benign method to synthesize NPs. Characterization of NPs is generally based on their dimension, surface area, and dispersity and the most common techniques used for the purpose are UV-Vis, DLS, AFM, SEM, FTIR, XRD, TEM, Raman spectroscopy, etc. These techniques are considered very useful as they provide valuable information which helps these materials to be used for diverse biological and environmental applications. Until now, numerous plant sources have been utilized to generate copious MNPs, such as silver, gold, copper, titanium, platinum, palladium, zinc, and iron NP. Among these MNPs, the noble ones have attracted significant researchers' attention because they are non-corrosive and resistant to oxidation in moist air. They have been useful in providing remedies with less or no adverse effects for several acute diseases like cancer, malaria, HIV, and hepatitis. Herein, we present a systematic review, focusing on phytofabricated MNPs and their wide range of applications, such as sensors, diagnostics and therapeutics, antimicrobial agents, anti-inflammatory agents, cancer treatment, etc.
C1 [Baranwal, Anupriya; Mahato, Kuldeep; Chandra, Pranjal] Indian Inst Technol Guwahati, Dept Biosci & Bioengn, Gauhati 781039, Assam, India.
   [Srivastava, Ananya] Indian Inst Technol Delhi, Dept Chem, New Delhi 110016, India.
   [Maurya, Pawan Kumar] Univ Fed Sao Paulo, UNIFESP, Dept Psychiat, Interdisciplinary Lab Clin Neurosci LiNC, Sao Paulo, Brazil.
C3 Indian Institute of Technology System (IIT System); Indian Institute of
   Technology (IIT) - Guwahati; Indian Institute of Technology System (IIT
   System); Indian Institute of Technology (IIT) - Delhi; Universidade
   Federal de Sao Paulo (UNIFESP)
RP Chandra, P (corresponding author), Indian Inst Technol Guwahati, Dept Biosci & Bioengn, Gauhati 781039, Assam, India.
EM pchandra13@iitg.ernet.in
RI Mahato, Kuldeep/AAO-7327-2020; Mahato, Kuldeep/L-9176-2017
OI Chandra, Pranjal/0000-0003-3428-3195; Baranwal,
   Anupriya/0000-0002-5382-0497; Mahato, Kuldeep/0000-0002-1927-4795
FU DST-ECRA research grant [ECR/2016/000100]; DST Ramanujan Fellowship
   [SB/S2/RJN-042/2015]
FX This work is supported DST-ECRA research grant (ECR/2016/000100) and DST
   Ramanujan Fellowship (SB/S2/RJN-042/2015) awarded to Dr Pranjal Chandra.
CR Abdel-Aziz MS, 2014, J SAUDI CHEM SOC, V18, P356, DOI 10.1016/j.jscs.2013.09.011
   Ahamed M, 2011, PHYSICA E, V43, P1266, DOI 10.1016/j.physe.2011.02.014
   Ahmad N, 2015, INT J NANOMED, V10, P7019, DOI 10.2147/IJN.S94479
   Ahmad N, 2010, COLLOID SURFACE B, V81, P81, DOI 10.1016/j.colsurfb.2010.06.029
   Ahmed S, 2016, J ADV RES, V7, P17, DOI 10.1016/j.jare.2015.02.007
   Ai Jafar, 2011, Int J Nanomedicine, V6, P1117, DOI 10.2147/IJN.S16603
   Alt V, 2004, BIOMATERIALS, V25, P4383, DOI 10.1016/j.biomaterials.2003.10.078
   Ankamwar B, 2005, J NANOSCI NANOTECHNO, V5, P1665, DOI 10.1166/jnn.2005.184
   Ankamwar B, 2010, E-J CHEM, V7, P1334, DOI 10.1155/2010/745120
   [Anonymous], 2012, Nano Trends J. Nanotechnol. Its Appl, DOI DOI 10.5829/ID0SI.AEJSR.2013.8.4.1121
   [Anonymous], 2012, Open Access Sci. Rep.
   Aparna Mani K. M., 2015, J NANOMED NANOTECHNO, V6, P1
   Armendariz V, 2004, J NANOPART RES, V6, P377, DOI 10.1007/s11051-004-0741-4
   AshaRani PV, 2009, ACS NANO, V3, P279, DOI 10.1021/nn800596w
   Ashraf JM, 2016, SCI REP-UK, V6, DOI 10.1038/srep20414
   Ashur S., 2014, INT J CURR MICROBIOL, V3, P384
   Astruc D, 2007, INORG CHEM, V46, P1884, DOI 10.1021/ic062183h
   Baer DR, 2010, ANAL BIOANAL CHEM, V396, P983, DOI 10.1007/s00216-009-3360-1
   Bhau B.S., 2015, ADV MAT LETT, V6, P55, DOI 10.5185/amlett.2014.4585
   Boyer DS, 2007, OPHTHALMOLOGY, V114, P246, DOI 10.1016/j.ophtha.2006.10.045
   Bridjesh P., 2014, J NANOPART, V1
   Chandra P, 2013, J NANOPART, V2013, P1, DOI DOI 10.1155/2013/535901
   Chandra P., 2010, DIGEST J NANOMATERIA, V5
   Chandra P., 2015, J ANAL BIOANAL TECH, V6, P1
   Chandra P, 2015, BIOSENS BIOELECTRON, V70, P418, DOI 10.1016/j.bios.2015.03.069
   Chandra P, 2011, BIOSENS BIOELECTRON, V26, P4442, DOI 10.1016/j.bios.2011.04.060
   Chandran SP, 2006, BIOTECHNOL PROGR, V22, P577, DOI 10.1021/bp0501423
   Chen Y, 2007, AAPS PHARMSCITECH, V8
   Choon W, 2011, ANAL CHEM, V83, P6177, DOI 10.1021/ac2006558
   Choudhary M., 2016, ELECTROANAL, V28, P1
   Cross MJ, 2001, TRENDS PHARMACOL SCI, V22, P201, DOI 10.1016/S0165-6147(00)01676-X
   Daniel MC, 2004, CHEM REV, V104, P293, DOI 10.1021/cr030698+
   Das D, 2013, COLLOID SURFACE B, V101, P430, DOI 10.1016/j.colsurfb.2012.07.002
   Das RK, 2011, BIOPROC BIOSYST ENG, V34, P615, DOI 10.1007/s00449-010-0510-y
   Das S, 2013, COLLOID SURFACE B, V101, P325, DOI 10.1016/j.colsurfb.2012.07.008
   David L, 2014, COLLOID SURFACE B, V122, P767, DOI 10.1016/j.colsurfb.2014.08.018
   Devi J. S., 2014, Biosciences, Biotechnology Research Asia, V11, P235
   Devi R. S., 2014, INT J CURR ENG TECHN, V4, P2444, DOI DOI 10.1039/C1GC15386B
   Dipankar C, 2012, COLLOID SURFACE B, V98, P112, DOI 10.1016/j.colsurfb.2012.04.006
   Dite GS, 2010, BRIT J CANCER, V103, P1103, DOI 10.1038/sj.bjc.6605876
   Doria G, 2012, SENSORS-BASEL, V12, P1657, DOI 10.3390/s120201657
   Dumas A, 2015, CHEM SCI, V6, P2153, DOI 10.1039/c5sc00070j
   El-Kassas HY, 2014, ASIAN PAC J CANCER P, V15, P4311, DOI 10.7314/APJCP.2014.15.10.4311
   El-Rafie HM, 2014, ADV NAT SCI-NANOSCI, V5, DOI 10.1088/2043-6262/5/3/035008
   Elavazhagan T, 2011, INT J NANOMED, V6, P1265, DOI 10.2147/IJN.S18347
   Eppler AS, 2000, J PHYS CHEM B, V104, P7286, DOI 10.1021/jp0006429
   Farhadi K, 2012, SENSOR ACTUAT B-CHEM, V161, P880, DOI 10.1016/j.snb.2011.11.052
   Fatima M, 2016, J MICROBIOL BIOTECHN, V26, P151, DOI 10.4014/jmb.1508.08024
   Gaikwad S, 2013, INT J NANOMED, V8, P4303, DOI 10.2147/IJN.S50070
   Ganapathi Rao K., 2015, Int J Adv Multidiscip Res, V2, P1, DOI DOI 10.1039/C1GC15386B
   Gardea-Torresdey JL, 2002, NANO LETT, V2, P397, DOI 10.1021/nl015673+
   Geethalakshmi R, 2012, INT J NANOMED, V7, P5375, DOI 10.2147/IJN.S36516
   Ghosh S, 2012, INT J NANOMED, V7, P483, DOI 10.2147/IJN.S24793
   Ghosh SK, 2007, CHEM REV, V107, P4797, DOI 10.1021/cr0680282
   Gopchandran KG, 1997, VACUUM, V48, P547, DOI 10.1016/S0042-207X(97)00023-7
   Gopinath V, 2012, COLLOID SURFACE B, V96, P69, DOI 10.1016/j.colsurfb.2012.03.023
   Gunalan S, 2012, PROG NAT SCI-MATER, V22, P695, DOI 10.1016/j.pnsc.2012.11.015
   Gurunathan S, 2009, BIOMATERIALS, V30, P6341, DOI 10.1016/j.biomaterials.2009.08.008
   Hasna A. S., 2012, International Research Journal of Biological Sciences, V1, P85
   Hsin YH, 2008, TOXICOL LETT, V179, P130, DOI 10.1016/j.toxlet.2008.04.015
   Huang JL, 2007, NANOTECHNOLOGY, V18, DOI 10.1088/0957-4484/18/10/105104
   HULL HF, 1994, LANCET, V343, P1331, DOI 10.1016/S0140-6736(94)92472-4
   Husseiny MI, 2007, SPECTROCHIM ACTA A, V67, P1003, DOI 10.1016/j.saa.2006.09.028
   Hutchison JE, 2008, ACS NANO, V2, P395, DOI 10.1021/nn800131j
   Iravani S, 2011, GREEN CHEM, V13, P2638, DOI 10.1039/c1gc15386b
   Jacob SJP, 2012, COLLOID SURFACE B, V91, P212, DOI 10.1016/j.colsurfb.2011.11.001
   Jha AK, 2009, BIOTECHNOL PROGR, V25, P1476, DOI 10.1002/btpr.233
   Karimi B, 2006, ANGEW CHEM INT EDIT, V45, P4776, DOI 10.1002/anie.200504359
   Kasthuri J, 2009, COLLOID SURFACE B, V68, P55, DOI 10.1016/j.colsurfb.2008.09.021
   Kaur B, 2012, BIONANOSCIENCE, V2, P251, DOI 10.1007/s12668-012-0062-5
   Khalil KA, 2013, INT J ELECTROCHEM SC, V8, P3483
   Khatami M., 2015, BIORESOURCES, DOI [DOI 10.1186/S40643-015-0043-Y, 10.1186/s40643-015-0043-y]
   Khot LR, 2012, CROP PROT, V35, P64, DOI 10.1016/j.cropro.2012.01.007
   Kim JS, 2007, NANOMED-NANOTECHNOL, V3, P95, DOI 10.1016/j.nano.2006.12.001
   Kim KJ, 2008, J MICROBIOL BIOTECHN, V18, P1482
   Klapetek P, 2011, NANOSCALE RES LETT, V6, DOI 10.1186/1556-276X-6-514
   Krizova H., 2013, C P NAN 2013 16 18 1, P600
   Kulkarni N, 2014, J NANOTECHNOL, V2014, DOI 10.1155/2014/510246
   Kumar C. M. K., 2015, Journal of Applied Pharmaceutical Science, V5, P82
   Kuo DH, 2010, FOOD CHEM, V123, P1007, DOI 10.1016/j.foodchem.2010.05.052
   Kuppusamy P, 2016, SAUDI PHARM J, V24, P473, DOI 10.1016/j.jsps.2014.11.013
   Labuayai S, 2008, J OPTOELECTRON ADV M, V10, P2694
   Li L, 2013, EXP TOXICOL PATHOL, V65, P73, DOI 10.1016/j.etp.2011.06.003
   Logeswari P, 2015, J SAUDI CHEM SOC, V19, P311, DOI 10.1016/j.jscs.2012.04.007
   Luangpipat T, 2011, J NANOPART RES, V13, P6439, DOI 10.1007/s11051-011-0397-9
   Mafuné F, 2001, J PHYS CHEM B, V105, P9050, DOI 10.1021/jp0111620
   Makarov VV, 2014, ACTA NATURAE, V6, P35, DOI 10.32607/20758251-2014-6-1-35-44
   Marambio-Jones C, 2010, J NANOPART RES, V12, P1531, DOI 10.1007/s11051-010-9900-y
   Mariselvam R, 2014, SPECTROCHIM ACTA A, V129, P537, DOI 10.1016/j.saa.2014.03.066
   Maurya PK, 2016, RSC ADV, V6, P53195, DOI 10.1039/c6ra05121a
   Maurya Pawan Kumar, 2015, World J Methodol, V5, P216, DOI 10.5662/wjm.v5.i4.216
   Merzlyak A, 2006, CURR OPIN CHEM BIOL, V10, P246, DOI 10.1016/j.cbpa.2006.04.008
   Mishra A, 2013, COLLOID SURFACE B, V111, P713, DOI 10.1016/j.colsurfb.2013.06.036
   Mittal AK, 2013, BIOTECHNOL ADV, V31, P346, DOI 10.1016/j.biotechadv.2013.01.003
   Mittal J, 2014, ADV NAT SCI-NANOSCI, V5, DOI 10.1088/2043-6262/5/4/043002
   MubarakAli D, 2011, COLLOID SURFACE B, V85, P360, DOI 10.1016/j.colsurfb.2011.03.009
   Mukherjee P, 2001, NANO LETT, V1, P515, DOI 10.1021/nl0155274
   Mukunthan K.S., 2012, Int. J. Green Nanotechnol. Biomed, V4, P71, DOI DOI 10.1080/19430892.2012.676900
   Namvar F, 2015, J NANOMATER, V2015, DOI 10.1155/2015/642621
   Narasimha G., 2012, Der Pharamacia Lettre, V4, P649
   Narayanan KB, 2014, EUR J PLANT PATHOL, V140, P185, DOI 10.1007/s10658-014-0399-4
   Narayanan KB, 2010, MATER CHARACT, V61, P1232, DOI 10.1016/j.matchar.2010.08.003
   Nasrollahi A, 2011, INT J NANO DIMENS, V1, P233, DOI 10.7508/ijnd.2010.03.007
   Natesan Geetha Natesan Geetha, 2014, Australian Journal of Basic and Applied Sciences, V8, P324
   Noh HB, 2012, BIOMATERIALS, V33, P2600, DOI 10.1016/j.biomaterials.2011.12.026
   Paciotti GF, 2004, DRUG DELIV, V11, P169, DOI 10.1080/10717540490433895
   Padil VVT, 2013, INT J NANOMED, V8, P889, DOI 10.2147/IJN.S40599
   Pallela R, 2016, BIOSENS BIOELECTRON, V85, P883, DOI 10.1016/j.bios.2016.05.092
   Pardha-Saradhi P, 2014, PLOS ONE, V9, DOI 10.1371/journal.pone.0106715
   Park S, 2007, INHAL TOXICOL, V19, P59, DOI 10.1080/08958370701493282
   Poinern G. E. J., 2014, LAB COURSE NANOSCIEN, P207
   Ponarulselvam S., 2012, Asian Pacific Journal of Tropical Biomedicine, V2, P574, DOI 10.1016/S2221-1691(12)60100-2
   Prakash N.S., 2011, American Journal of Nanotechnology, P112
   Prasad A, 2016, J MOL ENG MATER, V4, DOI 10.1142/S2251237316400049
   Prasson P., 2012, INT J SCI RES PUBLIC, V2, P1
   Prathna TC, 2011, COLLOID SURFACE A, V377, P212, DOI 10.1016/j.colsurfa.2010.12.047
   Prathna TC, 2011, COLLOID SURFACE B, V82, P152, DOI 10.1016/j.colsurfb.2010.08.036
   Pulit J, 2013, ACTA BIOCHIM POL, V60, P795
   Raghunandan Deshpande, 2011, Cancer Nanotechnol, V2, P57, DOI 10.1007/s12645-011-0014-8
   Raja S, 2017, ARAB J CHEM, V10, P253, DOI 10.1016/j.arabjc.2015.06.023
   Rajakumar G, 2015, PARASITOL RES, V114, P1397, DOI 10.1007/s00436-015-4318-1
   Raju D, 2011, TREES-STRUCT FUNCT, V25, P145, DOI 10.1007/s00468-010-0493-y
   Ramesh P., 2014, J NANOSCI NANOTECHNO, V2, P41
   Rao KG., 2015, Int J Adv Res Phys Sci, V2, P28
   Rashidipour M, 2014, J NANOSTRUCTURE CHEM, V4, DOI 10.1007/s40097-014-0112-3
   Roy S., 2015, International Journal of Knowledge management and Practices, V3, P1, DOI [DOI 10.21863/IJKNOWLEDGEMANAGEMENTP/2015.3.1, 10.21863/ijknowledgemanagementp/2015.3.1]
   Sahoo SK, 2007, NANOMED-NANOTECHNOL, V3, P20, DOI 10.1016/j.nano.2006.11.008
   Sakamoto JH, 2010, PHARMACOL RES, V62, P57, DOI 10.1016/j.phrs.2009.12.011
   Santhoshkumar T, 2014, ASIAN PAC J TROP MED, V7, P968, DOI 10.1016/S1995-7645(14)60171-1
   Saraniyadevi J., 2012, INT J PHARMACEUT, V4, P710
   Sathishkumar M, 2010, BIORESOURCE TECHNOL, V101, P7958, DOI 10.1016/j.biortech.2010.05.051
   Senthilkumar S., 2014, Int. J. Pharm. Pharm. Sci., V6, P461
   Shah M, 2015, MATERIALS, V8, P7278, DOI 10.3390/ma8115377
   Shankar SS, 2004, J COLLOID INTERF SCI, V275, P496, DOI 10.1016/j.jcis.2004.03.003
   Shankar SS, 2003, BIOTECHNOL PROGR, V19, P1627, DOI 10.1021/bp034070w
   Shankar SS, 2005, CHEM MATER, V17, P566, DOI 10.1021/cm048292g
   Sheny DS, 2011, SPECTROCHIM ACTA A, V79, P254, DOI 10.1016/j.saa.2011.02.051
   Singh AK, 2010, J NANOPART RES, V12, P1667, DOI 10.1007/s11051-009-9835-3
   Singh M., 2014, J MARKETING CONSUMER, V5, P1
   Song JY, 2008, KOREAN J CHEM ENG, V25, P808, DOI 10.1007/s11814-008-0133-z
   Soundarrajan C, 2012, BIOPROC BIOSYST ENG, V35, P827, DOI 10.1007/s00449-011-0666-0
   Subhankari I, 2013, WORLD J NANOSCI NANO, V2, P14, DOI DOI 10.5829/ID0SI.WJNST.2013.2.1.21134
   Suman TY, 2013, COLLOID SURFACE B, V106, P74, DOI 10.1016/j.colsurfb.2013.01.037
   Sun SH, 2000, SCIENCE, V287, P1989, DOI 10.1126/science.287.5460.1989
   Sundrarajan M, 2011, CHALCOGENIDE LETT, V8, P447
   Suriyakalaa U, 2013, COLLOID SURFACE B, V102, P189, DOI 10.1016/j.colsurfb.2012.06.039
   Thakkar KN, 2010, NANOMED-NANOTECHNOL, V6, P257, DOI 10.1016/j.nano.2009.07.002
   Tona L, 2004, J ETHNOPHARMACOL, V93, P27, DOI 10.1016/j.jep.2004.02.022
   Treguer M, 1998, J PHYS CHEM B, V102, P4310, DOI 10.1021/jp981467n
   Ul Islam N, 2019, ARAB J CHEM, V12, P2914, DOI 10.1016/j.arabjc.2015.06.025
   Valodkar M, 2011, COLLOID SURFACE A, V384, P337, DOI 10.1016/j.colsurfa.2011.04.015
   Valodkar M, 2011, MATER CHEM PHYS, V128, P83, DOI 10.1016/j.matchemphys.2011.02.039
   Vilchis-Nestor AR, 2008, MATER LETT, V62, P3103, DOI 10.1016/j.matlet.2008.01.138
   Vimala K, 2014, PROCESS BIOCHEM, V49, P160, DOI 10.1016/j.procbio.2013.10.007
   Vitiello M, 2009, PROTEIN PEPTIDE LETT, V16, P786, DOI 10.2174/092986609788681742
   Wagner V, 2006, NAT BIOTECHNOL, V24, P1211, DOI 10.1038/nbt1006-1211
   Wang T, 2008, J ETHNOPHARMACOL, V117, P300, DOI 10.1016/j.jep.2008.02.010
   West PR, 2010, LASER PHOTONICS REV, V4, P795, DOI 10.1002/lpor.200900055
   Wiesenthal A, 2011, INT J DERMATOL, V50, P247, DOI 10.1111/j.1365-4632.2010.04815.x
   Won SY, 2013, BIOSENS BIOELECTRON, V39, P204, DOI 10.1016/j.bios.2012.07.043
   Woodfolk JA, 2005, CLIN MICROBIOL REV, V18, P30, DOI 10.1128/CMR.18.1.30-43.2005
   Yallappa S, 2015, SPECTROCHIM ACTA A, V137, P236, DOI 10.1016/j.saa.2014.08.030
   Yang X, 2010, J NANOPART RES, V12, P1589, DOI 10.1007/s11051-009-9675-1
   Zargar M, 2011, MOLECULES, V16, P6667, DOI 10.3390/molecules16086667
   Zhang G, 2008, J AM CHEM SOC, V130, P5616, DOI 10.1021/ja710771j
   Zhao GJ, 1998, BIOMETALS, V11, P27, DOI 10.1023/A:1009253223055
NR 166
TC 59
Z9 60
U1 1
U2 30
PU ROYAL SOC CHEMISTRY
PI CAMBRIDGE
PA THOMAS GRAHAM HOUSE, SCIENCE PARK, MILTON RD, CAMBRIDGE CB4 0WF, CAMBS,
   ENGLAND
EI 2046-2069
J9 RSC ADV
JI RSC Adv.
PY 2016
VL 6
IS 107
BP 105996
EP 106010
DI 10.1039/c6ra23411a
PG 15
WC Chemistry, Multidisciplinary
WE Science Citation Index Expanded (SCI-EXPANDED)
SC Chemistry
GA EC4PW
UT WOS:000388116500121
DA 2025-02-04
ER

PT J
AU Longini, IM
   Sagatelian, K
   Rida, WN
   Halloran, ME
AF Longini, IM
   Sagatelian, K
   Rida, WN
   Halloran, ME
TI Optimal vaccine trial design when estimating vaccine efficacy for
   susceptibility and infectiousness from multiple populations
SO STATISTICS IN MEDICINE
LA English
DT Article
ID MALARIA VACCINES; HIV-INFECTION; DISEASES; MODELS; INFERENCE; IMMUNITY
AB Vaccination can have important indirect effects on the spread of an infectious agent by reducing the level of infectiousness of vaccinees who become infected. To estimate the effect of vaccination on infectiousness, one typically requires data on the contacts between susceptible and infected vaccinated and unvaccinated people. As an alternative, we propose a trial design that involves multiple independent and interchangeable populations. By varying the fraction of susceptible people vaccinated across populations, we obtain an estimate of the reduction in infectiousness that depends only on incidence data from the vaccine and control groups of the multiple populations. One can also obtain from these data an estimate of the reduction of susceptibility to infection, We propose a vaccination strategy that is a trade-off between optimal estimation of vaccine efficacy for susceptibility and of vaccine efficacy for infectiousness. We show that the optimal choice depends on the anticipated efficacy of the vaccine as well as the basic reproduction number of the underlying infectious disease process. Smaller vaccination fractions appear desirable when vaccine efficacy is likely high and the basic reproduction number is not large. This strategy avoids the potential for too few infections to occur to estimate vaccine efficacy parameters reliably. (C) 1998 John Wiley & Sons, Ltd.
C1 Emory Univ, Rollins Sch Publ Hlth, Dept Biostat, Atlanta, GA 30322 USA.
   NIAID, Div Aids, Biostat Res Branch, NIH, Bethesda, MD 20892 USA.
C3 Emory University; Rollins School Public Health; National Institutes of
   Health (NIH) - USA; NIH National Institute of Allergy & Infectious
   Diseases (NIAID)
RP Emory Univ, Rollins Sch Publ Hlth, Dept Biostat, 1518 Clifton Rd NE, Atlanta, GA 30322 USA.
FU NIAID NIH HHS [1-R01-AI32042, 1-R29-AI31057] Funding Source: Medline
CR CLEMENS JD, 1996, COMMUNICATION   1030
   Cox D., 1984, Analysis of Survival Data
   Datta S, 1998, STAT MED, V17, P185, DOI 10.1002/(SICI)1097-0258(19980130)17:2<185::AID-SIM732>3.0.CO;2-4
   DIEKMANN O, 1990, J MATH BIOL, V28, P365
   FAST PE, 1995, VACCINE DESIGN SUBUN
   FINE PEM, 1993, EPIDEMIOL REV, V15, P265, DOI 10.1093/oxfordjournals.epirev.a036121
   GROSSKURTH H, 1995, LANCET, V346, P530, DOI 10.1016/S0140-6736(95)91380-7
   HABER M, 1991, INT J EPIDEMIOL, V20, P300, DOI 10.1093/ije/20.1.300
   Halloran ME, 1996, AM J EPIDEMIOL, V144, P83, DOI 10.1093/oxfordjournals.aje.a008858
   HALLORAN ME, 1989, MATH BIOSCI, V94, P115, DOI 10.1016/0025-5564(89)90074-6
   HALLORAN ME, 1992, PARASITOL TODAY, V8, P77, DOI 10.1016/0169-4758(92)90240-3
   HALLORAN ME, 1991, EPIDEMIOLOGY, V2, P331, DOI 10.1097/00001648-199109000-00004
   HALLORAN ME, 1995, EPIDEMIOLOGY, V6, P142, DOI 10.1097/00001648-199503000-00010
   HALLORAN ME, 1992, AM J EPIDEMIOL, V136, P328, DOI 10.1093/oxfordjournals.aje.a116498
   JACQUEZ JA, 1994, J ACQ IMMUN DEF SYND, V7, P1169
   KOOPMAN JS, 1995, AM J EPIDEMIOL, V142, P1113, DOI 10.1093/oxfordjournals.aje.a117564
   LONGINI IM, 1988, AM J EPIDEMIOL, V128, P845, DOI 10.1093/oxfordjournals.aje.a115038
   LONGINI IM, 1986, MATH BIOSCI, V82, P19, DOI 10.1016/0025-5564(86)90003-9
   Longini IM, 1996, J R STAT SOC C-APPL, V45, P165
   LONGINI IM, 1995, SCIENCE, V267, P1250, DOI 10.1126/science.7871414
   Longini IM, 1996, J ACQ IMMUN DEF SYND, V13, P440, DOI 10.1097/00042560-199612150-00007
   Luenberger DG., 1979, INTRO DYNAMIC SYSTEM
   MONTO AS, 1969, B WORLD HEALTH ORGAN, V41, P537
   Rhodes PH, 1996, J ROY STAT SOC B MET, V58, P751
   Rida WN, 1996, STAT MED, V15, P2393, DOI 10.1002/(SICI)1097-0258(19961130)15:22<2393::AID-SIM458>3.0.CO;2-W
   Sutter RW, 1993, Measles and Poliomyelitis, P279
   TAKALA AK, 1993, PEDIATR INFECT DIS J, V12, P593, DOI 10.1097/00006454-199307000-00010
NR 27
TC 49
Z9 54
U1 0
U2 2
PU WILEY
PI HOBOKEN
PA 111 RIVER ST, HOBOKEN 07030-5774, NJ USA
SN 0277-6715
EI 1097-0258
J9 STAT MED
JI Stat. Med.
PD MAY 30
PY 1998
VL 17
IS 10
BP 1121
EP 1136
DI 10.1002/(SICI)1097-0258(19980530)17:10<1121::AID-SIM824>3.0.CO;2-E
PG 16
WC Mathematical & Computational Biology; Public, Environmental &
   Occupational Health; Medical Informatics; Medicine, Research &
   Experimental; Statistics & Probability
WE Science Citation Index Expanded (SCI-EXPANDED)
SC Mathematical & Computational Biology; Public, Environmental &
   Occupational Health; Medical Informatics; Research & Experimental
   Medicine; Mathematics
GA ZN014
UT WOS:000073599200003
PM 9618773
OA Bronze
DA 2025-02-04
ER

PT J
AU Ozawa, S
   Pongpirul, K
AF Ozawa, Sachiko
   Pongpirul, Krit
TI 10 best resources on aEuro¦ mixed methods research in health systems
SO HEALTH POLICY AND PLANNING
LA English
DT Article
DE Mixed methods; health systems; international health; research methods;
   public health
AB Mixed methods research has become increasingly popular in health systems. Qualitative approaches are often used to explain quantitative results and help to develop interventions or survey instruments. Mixed methods research is especially important in low- and middle-income country (LMIC) settings, where understanding social, economic and cultural contexts are essential to assess health systems performance. To provide researchers and programme managers with a guide to mixed methods research in health systems, we review the best resources with a focus on LMICs. We selected 10 best resources (eight peer-reviewed articles and two textbooks) based on their importance and frequency of use (number of citations), comprehensiveness of content, usefulness to readers and relevance to health systems research in resource-limited contexts. We start with an overview on mixed methods research and discuss resources that are useful for a better understanding of the design and conduct of mixed methods research. To illustrate its practical applications, we provide examples from various countries (China, Vietnam, Kenya, Tanzania, Zambia and India) across different health topics (tuberculosis, malaria, HIV testing and healthcare costs). We conclude with some toolkits which suggest what to do when mixed methods findings conflict and provide guidelines for evaluating the quality of mixed methods research.
C1 [Ozawa, Sachiko; Pongpirul, Krit] Johns Hopkins Bloomberg Sch Publ Hlth, Dept Int Hlth, Baltimore, MD 21205 USA.
   [Pongpirul, Krit] Chulalongkorn Univ, Fac Med, Dept Prevent & Social Med, Bangkok 10600, Thailand.
   [Pongpirul, Krit] Chulalongkorn Univ, Fac Med, Thailand Res Ctr Hlth Serv Syst, Bangkok 10600, Thailand.
   [Pongpirul, Krit] Chulalongkorn Univ, Fac Med, Chula Clin Res Ctr ChulaCRC, Bangkok 10600, Thailand.
C3 Johns Hopkins University; Johns Hopkins Bloomberg School of Public
   Health; Chulalongkorn University; Chulalongkorn University;
   Chulalongkorn University
RP Ozawa, S (corresponding author), Johns Hopkins Bloomberg Sch Publ Hlth, Dept Int Hlth, 615 N Wolfe St, Baltimore, MD 21205 USA.
EM sozawa@jhsph.edu
RI Ozawa, Sachiko/Z-4944-2019; Ozawa, Sachiko/D-4399-2014; Pongpirul,
   Krit/H-4064-2019
OI Ozawa, Sachiko/0000-0001-7608-9038; Pongpirul, Krit/0000-0003-3818-9761
FU Faculty of Medicine, Chulalongkorn University [GDNS 55-077-30-009RER]
FX KP received partial funding support from the Ratchadapiseksompotch Fund,
   Faculty of Medicine, Chulalongkorn University, grant number GDNS
   55-077-30-009RER.
CR [Anonymous], 2012, HLTH POLICY SYSTEMS
   [Anonymous], 2011, BEST PRACTICES MIXED
   [Anonymous], MIXED METHODS SOCIAL
   [Anonymous], WORKING PAPER
   [Anonymous], SAGE HDB MIXED METHO
   Bazeley P., 2010, MIXED METHODS SOCIAL, P431
   Bryman A., 2008, Advances in Mixed Methods Research, P87, DOI DOI 10.4135/9780857024329.D9
   Collins KMT, 2007, J MIX METHOD RES, V1, P267, DOI 10.1177/1558689807299526
   Creswell J. W., 2018, Research Design: Qualitative, Quantitative, and Mixed Methods Approaches, V5th
   Creswell JW., 2011, DESIGNING CONDUCTING
   Gilson L, 2011, PLOS MED, V8, DOI 10.1371/journal.pmed.1001079
   Harden A., 2010, SAGE Handbook of Mixed Methods in Social Behavioral Research, V2, P749, DOI [DOI 10.4135/9781506335193, 10.4135/9781506335193.n29, 10.4135/9781506335193.N29]
   Johnson RB, 2007, J MIX METHOD RES, V1, P112, DOI 10.1177/1558689806298224
   Leech N., 2010, Sage handbook of mixed methods in social behavioral research, V2nd, P253
   Maxwell J.A., 2010, SAGE handbook of mixed methods in social and behavioral research
   Newman I., 2010, MIXED METHODS SOCIAL, P505, DOI [DOI 10.4135/9781506335193.N20, 10.4135/9781506335193.n20]
   Teddlie C, 2007, J MIX METHOD RES, V1, P77, DOI 10.1177/2345678906292430
NR 17
TC 54
Z9 67
U1 1
U2 12
PU OXFORD UNIV PRESS
PI OXFORD
PA GREAT CLARENDON ST, OXFORD OX2 6DP, ENGLAND
SN 0268-1080
EI 1460-2237
J9 HEALTH POLICY PLANN
JI Health Policy Plan.
PD MAY
PY 2014
VL 29
IS 3
BP 323
EP 327
DI 10.1093/heapol/czt019
PG 5
WC Health Care Sciences & Services; Health Policy & Services
WE Science Citation Index Expanded (SCI-EXPANDED); Social Science Citation Index (SSCI)
SC Health Care Sciences & Services
GA AH9SA
UT WOS:000336481000006
PM 23564372
OA Green Submitted, Bronze
DA 2025-02-04
ER

PT J
AU Upender, P
   Bharathi, SP
   Sukriti
   Kumba, K
   Kumar, A
AF Upender, Patri
   Bharathi, S. Prasanna
   Sukriti
   Kumba, Krishna
   Kumar, Amarjit
TI A Compact Metamaterial Biosensor for Multi-Virus Detection With
   Tunability and High Incidence Angle Absorption
SO IEEE ACCESS
LA English
DT Article
DE Absorption; Graphene; Biosensors; Metamaterials; Substrates; Impedance;
   Electromagnetic scattering; Quality control; Metamaterial; graphene;
   sensitivity; figure of merit; quality factor
ID REFRACTIVE-INDEX; TERAHERTZ; DIAGNOSIS; SENSOR
AB In this research, we introduce a metamaterial biosensor designed for the detection of various viruses. The proposed sensor configuration comprises four square split ring resonators (SRR) coupled with a central graphene ring. The strong coupling between SRR and graphene ring results in near-perfect absorption at a frequency of 1.354 THz. To enhance versatility, the sensor's performance can be tuned and controlled by adjusting the chemical potential (mu(c)) of the graphene. Additionally, we validate the sensor's functionality through an equivalent circuit model. Moreover, the proposed sensor demonstrates outstanding performance metrics, including a high sensitivity (S) of 1.7 THz/RIU, a Figure of Merit (FOM) of 165.09 RIU-1, high-quality factor (Q) of 112.5. Despite its reduced structural thickness of mu m, it remains suitable for integration into nanotechnology devices. Furthermore, the absorber exhibits exceptional absorption properties even at steep incidence angles, expanding its applicability in diverse scenarios. Its potential to detect a wide range of viruses, including malaria, dengue, herpes simplex virus, influenza, and HIV, and distinguish various cancerous cells, holds promise for advancing biosensing applications.
C1 [Upender, Patri; Bharathi, S. Prasanna] Vellore Inst Technol, Sch Elect Engn, Chennai 600127, Tamil Nadu, India.
   [Kumba, Krishna] Vellore Inst Technol, Sch Elect Engn, Chennai 600127, Tamil Nadu, India.
   [Kumar, Amarjit] Natl Inst Technol, Dept Elect & Commun, Warangal 506004, Telangana, India.
C3 Vellore Institute of Technology (VIT); VIT Chennai; Vellore Institute of
   Technology (VIT); VIT Chennai; National Institute of Technology (NIT
   System); National Institute of Technology Warangal
RP Upender, P (corresponding author), Vellore Inst Technol, Sch Elect Engn, Chennai 600127, Tamil Nadu, India.
EM upender.p@vit.ac.in
RI Kumba, Krishna/LIC-5986-2024; S, Prasanna/ABK-0388-2022; KUMAR,
   AMARJIT/Y-3011-2018
OI Kumba, Dr. Krishna/0000-0003-1577-2516; S, Prasanna
   Bharathi/0000-0003-0801-7686; , patri upender/0009-0004-7419-399X;
   KUMAR, AMARJIT/0000-0002-3007-1737
FU Vellore Institute of Technology, Chennai, Tamil Nadu, India
FX No Statement Available
CR Assou MA, 2023, IEEE T THZ SCI TECHN, V13, P440, DOI 10.1109/TTHZ.2023.3281771
   Banerjee S, 2022, IEEE SENSOR LETT, V6, DOI 10.1109/LSENS.2022.3178918
   Cong LQ, 2015, APPL PHYS LETT, V106, DOI 10.1063/1.4906109
   Gezimati M, 2023, IEEE ACCESS, V11, P18590, DOI 10.1109/ACCESS.2023.3247196
   Gupta M, 2017, APPL PHYS LETT, V110, DOI 10.1063/1.4978672
   Hossain MB, 2022, RESULTS PHYS, V37, DOI 10.1016/j.rinp.2022.105511
   Huang X, 2023, IEEE SENS J, V23, P3573, DOI 10.1109/JSEN.2023.3235897
   Keshavarz A, 2019, IEEE SENS J, V19, P5161, DOI 10.1109/JSEN.2019.2903731
   Khan MS, 2021, IEEE T NANOBIOSCI, V20, P488, DOI 10.1109/TNB.2021.3105561
   Koppens FHL, 2011, OPT PHOTONICS NEWS, V22, P36, DOI 10.1364/OPN.22.12.000036
   Koppens FHL, 2011, NANO LETT, V11, P3370, DOI 10.1021/nl201771h
   Li KL, 2022, J LIGHTWAVE TECHNOL, V40, P4186, DOI 10.1109/JLT.2022.3161878
   Liu PY, 2016, LAB CHIP, V16, P634, DOI 10.1039/c5lc01445j
   Ma J, 2019, AIP ADV, V9, DOI 10.1063/1.5119406
   Nejat M, 2019, IEEE SENS J, V19, P10490, DOI 10.1109/JSEN.2019.2931057
   Pan W, 2021, APPL OPTICS, V60, P2235, DOI 10.1364/AO.415461
   Parkash O, 2015, VIRUSES-BASEL, V7, P5410, DOI 10.3390/v7102877
   Patel SK, 2021, PHYSICA B, V622, DOI 10.1016/j.physb.2021.413357
   Saadeldin AS, 2019, IEEE SENS J, V19, P7993, DOI 10.1109/JSEN.2019.2918214
   Singh R, 2014, APPL PHYS LETT, V105, DOI 10.1063/1.4895595
   Song HJ, 2022, IEEE T THZ SCI TECHN, V12, P105, DOI 10.1109/TTHZ.2021.3128677
   Srivastava YK, 2019, APPL PHYS LETT, V115, DOI 10.1063/1.5110383
   Upender P., 2021, 2021 IEEE Indian Conference on Antennas and Propagation (InCAP), P283, DOI 10.1109/InCAP52216.2021.9726292
   Upender P, 2022, SILICON-NETH, V14, P5513, DOI 10.1007/s12633-021-01336-5
   Upender P., 2023, IEEE IAS GLOB C EM T, DOI [10.1109/GLOBCONET56651.2023.10149946, DOI 10.1109/GLOBCONET56651.2023.10149946]
   Upender P, 2023, IEEE T PLASMA SCI, V51, P3258, DOI 10.1109/TPS.2023.3314536
   Upender P, 2023, IEEE SENS J, V23, P5737, DOI 10.1109/JSEN.2023.3239669
   Upender P, 2023, OPT QUANT ELECTRON, V55, DOI 10.1007/s11082-023-05188-8
   Upender P, 2023, IEEE T NANOBIOSCI, V22, P529, DOI 10.1109/TNB.2022.3217077
   Upender P, 2022, PHYS SCRIPTA, V97, DOI 10.1088/1402-4896/ac6af1
   Upender P, 2022, J OPT SOC AM B, V39, P188, DOI 10.1364/JOSAB.440757
   Upender P, 2022, FREQUENZ, V76, P273, DOI 10.1515/freq-2021-0145
   Vafapour Z, 2020, HELIYON, V6, DOI 10.1016/j.heliyon.2020.e05623
   Varshney G, 2021, NANOSCALE ADV, V3, P5813, DOI 10.1039/d1na00388g
   Wang G, 2022, DIAM RELAT MATER, V130, DOI 10.1016/j.diamond.2022.109460
   Wu JW, 2022, IEEE SENS J, V22, P15961, DOI 10.1109/JSEN.2022.3190414
   Xu RJ, 2019, RESULTS PHYS, V13, DOI 10.1016/j.rinp.2019.102176
   Yahiaoui R, 2016, IEEE SENS J, V16, P2484, DOI 10.1109/JSEN.2016.2521708
NR 38
TC 7
Z9 7
U1 2
U2 12
PU IEEE-INST ELECTRICAL ELECTRONICS ENGINEERS INC
PI PISCATAWAY
PA 445 HOES LANE, PISCATAWAY, NJ 08855-4141 USA
SN 2169-3536
J9 IEEE ACCESS
JI IEEE Access
PY 2023
VL 11
BP 131915
EP 131925
DI 10.1109/ACCESS.2023.3336815
PG 11
WC Computer Science, Information Systems; Engineering, Electrical &
   Electronic; Telecommunications
WE Science Citation Index Expanded (SCI-EXPANDED)
SC Computer Science; Engineering; Telecommunications
GA CA0B3
UT WOS:001122399700001
OA gold
DA 2025-02-04
ER

PT J
AU Inzaule, SC
   Tessema, SK
   Kebede, Y
   Ouma, AEO
   Nkengasong, JN
AF Inzaule, Seth C.
   Tessema, Sofonias K.
   Kebede, Yenew
   Ouma, Ahmed E. Ogwell
   Nkengasong, John N.
TI Genomic-informed pathogen surveillance in Africa: opportunities and
   challenges
SO LANCET INFECTIOUS DISEASES
LA English
DT Article
ID COVID-19; RESISTANCE; NETWORKS; DISEASES
AB The ongoing COVID-19 pandemic has highlighted the need to incorporate pathogen genomics for enhanced disease surveillance and outbreak management in Africa. The genomics of SARS-CoV-2 has been instrumental to the timely development of diagnostics and vaccines and in elucidating transmission dynamics. Global disease control programmes, including those for tuberculosis, malaria, HIV, foodborne pathogens, and antimicrobial resistance, also recommend genomics-based surveillance as an integral strategy towards control and elimination of these diseases. Despite the potential benefits, capacity remains low for many public health programmes in Africa. The COVID-19 pandemic presents an opportunity to reassess and strengthen surveillance systems and potentially integrate emerging technologies for preparedness of future epidemics and control of endemic diseases. We discuss opportunities and challenges for integrating pathogen genomics into public health surveillance systems in Africa. Improving accessibility through the creation of functional continent-wide networks, building multipathogen sequencing cores, training a critical mass of local experts, development of standards and policies to facilitate best practices for data sharing, and establishing a community of practice of genomics experts are all needed to use genomics for improved disease surveillance in Africa. Coordination and leadership are also crucial, which the Africa Centres for Disease Control and Prevention seeks to provide through its institute for pathogen genomics.
C1 [Inzaule, Seth C.; Tessema, Sofonias K.; Kebede, Yenew; Ouma, Ahmed E. Ogwell; Nkengasong, John N.] Africa Ctr Dis Control & Prevent, Addis Ababa W21 K19, Ethiopia.
RP Nkengasong, JN (corresponding author), Africa Ctr Dis Control & Prevent, Addis Ababa W21 K19, Ethiopia.
EM nkengasongj@africa-union.org
OI Tessema, Sofonias/0000-0003-1057-5310
CR Abeler-Dörner L, 2019, CURR OPIN HIV AIDS, V14, P173, DOI 10.1097/COH.0000000000000542
   Amukele T, 2017, AFR J LAB MED, V6, DOI [10.4102/ajlm, 10.4102/ajlm.v6i1.638]
   [Anonymous], BURDEN DIS
   [Anonymous], 2015, HIV drug resistance surveillance guidance - 2015 update
   Argimón S, 2016, MICROB GENOMICS, V2, DOI 10.1099/mgen.0.000093
   Armstrong GL, 2019, NEW ENGL J MED, V381, P2569, DOI 10.1056/NEJMsr1813907
   Association of Public Health Laboratories, 2016, NEXT GENERATION SEQU
   Berry IM, 2020, J INFECT DIS, V221, pS292, DOI 10.1093/infdis/jiz286
   Corman VM, 2020, EUROSURVEILLANCE, V25, P23, DOI 10.2807/1560-7917.ES.2020.25.3.2000045
   de Vries J, 2017, BMC MED ETHICS, V18, DOI 10.1186/s12910-016-0165-6
   Delamou A, 2017, BMJ GLOB HEALTH, V2, DOI 10.1136/bmjgh-2016-000202
   Di Angelantonio E, 2019, LANCET GLOB HEALTH, V7, pE1332, DOI 10.1016/S2214-109X(19)30318-3
   Dudas G, 2017, NATURE, V544, P309, DOI 10.1038/nature22040
   Ekici H, 2014, J ANTIMICROB CHEMOTH, V69, P3349, DOI 10.1093/jac/dku278
   European Centre for Disease Prevention and Control, 2019, ECDC STRAT FRAM INT
   European Investment Bank, 2020, AFR DIG SOL TACKL C
   Fleming Fund, 2020, PETR DISH
   Foundation for Innovative Diagnostics, SEQ TREAT
   Gardy JL, 2018, NAT REV GENET, V19, P9, DOI 10.1038/nrg.2017.88
   Gargis AS, 2016, J CLIN MICROBIOL, V54, P2857, DOI 10.1128/JCM.00949-16
   Giandhari Jennifer, 2020, medRxiv, DOI 10.1101/2020.05.29.20116376
   Gilbert M, 2020, LANCET, V395, P871, DOI 10.1016/S0140-6736(20)30411-6
   Grant K., 2018, Implementing pathogen genomics: a case study
   H3Africa, NURT GEN BIOINF RES
   Hadfield J, 2018, BIOINFORMATICS, V34, P4121, DOI 10.1093/bioinformatics/bty407
   Hogan AB, 2020, LANCET GLOB HEALTH, V8, pE1132, DOI 10.1016/S2214-109X(20)30288-6
   Inzaule SC, 2017, AIDS REV, V19, P179
   Inzaule Seth C, 2016, Lancet Infect Dis, V16, pe267, DOI 10.1016/S1473-3099(16)30118-9
   Kandel N, 2020, LANCET, V395, P1047, DOI 10.1016/S0140-6736(20)30553-5
   Korber B, 2020, CELL, V182, P812, DOI 10.1016/j.cell.2020.06.043
   Lee ER, 2020, VIRUSES-BASEL, V12, DOI 10.3390/v12050550
   Mbala-Kingebeni P, 2019, LANCET INFECT DIS, V19, P641, DOI 10.1016/S1473-3099(19)30124-0
   Mbala-Kingebeni P, 2019, LANCET INFECT DIS, V19, P648, DOI 10.1016/S1473-3099(19)30118-5
   Medical Research Council Unit The Gambia, GEN SEQ GAMB
   Medical Research Council Unit The Gambia, RES TRAIN CAR DEV
   Meredith LW, 2020, LANCET INFECT DIS, V20, P1263, DOI 10.1016/S1473-3099(20)30562-4
   Miller CM, 2010, TROP MED INT HEALTH, V15, P48, DOI 10.1111/j.1365-3156.2010.02514.x
   Mulders MN, 2017, J INFECT DIS, V216, pS324, DOI 10.1093/infdis/jix077
   Nagoya Protocol, 2011, NAG PROT ACC GEN RES
   Neher RA, 2018, J CLIN MICROBIOL, V56, DOI 10.1128/JCM.00480-18
   Nembaware V, 2019, FRONT GENET, V10, DOI 10.3389/fgene.2019.01209
   Nkengasong J, 2020, NATURE, V580, P565, DOI 10.1038/d41586-020-01265-0
   Nkengasong JN, 2017, LANCET GLOB HEALTH, V5, pE246, DOI 10.1016/S2214-109X(17)30025-6
   Nsubuga P, 2011, PAN AFR MED J, V10, DOI 10.4314/pamj.v10i0.72235
   Parkin NT, 2020, VIRUSES-BASEL, V12, DOI 10.3390/v12070694
   Peeling RW, 2020, LANCET INFECT DIS, V20, pE268, DOI 10.1016/S1473-3099(20)30461-8
   Roberton T, 2020, LANCET GLOB HEALTH, V8, pE901, DOI 10.1016/S2214-109X(20)30229-1
   Shaffer JG, 2019, FRONT GENET, V10, DOI 10.3389/fgene.2019.00331
   Siddle KJ, 2018, NEW ENGL J MED, V379, P1745, DOI [10.1056/NEJMoa1804498, 10.1056/nejmoa1804498]
   Tessema SK, 2020, LANCET MICROBE, V1, pE227, DOI 10.1016/S2666-5247(20)30117-8
   Tessema SK, 2019, MALARIA J, V18, DOI 10.1186/s12936-019-2880-1
   The Wellcome Trust, GRANTS AW DEV EXC LE
   Toyoshima Y, 2020, J HUM GENET, V65, P1075, DOI 10.1038/s10038-020-0808-9
   US Centers for Disease Control and Prevention, 2018, DETECTING RESPONDING
   Van Poelvoorde LA, 2020, TRENDS BIOTECHNOL, V38, P360, DOI 10.1016/j.tibtech.2019.09.009
   Vogels CBF, 2020, NAT MICROBIOL, V5, P1299, DOI 10.1038/s41564-020-0761-6
   WHO, 2019, INV CAS VACC PREV DI
   WHO, 2018, USE NEXT GEN SEQ TEC
   WHO, EM OP ANN REP SAV LI
   WHO, 2019, TECHN CONS ROL PAR
   WHO, 2020, SARS COV 2 VAR
   WHO, 2019, HIV DRUG RES REP 201, DOI DOI 10.4322/NUTRIRE.2014.023
   WHO, 2019, MOL METH ANT RES AMR
   WHO, 2017, GLOB ACT PLAN HIV RE
   WHO, 2014, ANT RES GLOB REP SUR
   WHO. International Health Regulations, 2005, IHR MON EV FRAM
   World Health Organization, 2018, Whole genome sequencing for foodborne disease surveillance: Landscape paper
   World Health Organization, 2015, WHO estimates of the global burden of foodborne diseases: Foodborne disease burden epidemiology reference group 2007-2015
   World Health Organization (WHO), 2017, INT NEGL TROP DIS GL
   Young BE, 2020, LANCET, V396, P603, DOI 10.1016/S0140-6736(20)31757-8
NR 70
TC 86
Z9 91
U1 0
U2 5
PU ELSEVIER SCI LTD
PI OXFORD
PA THE BOULEVARD, LANGFORD LANE, KIDLINGTON, OXFORD OX5 1GB, OXON, ENGLAND
SN 1473-3099
EI 1474-4457
J9 LANCET INFECT DIS
JI Lancet Infect. Dis.
PD SEP
PY 2021
VL 21
IS 9
BP E281
EP E289
DI 10.1016/S1473-3099(20)30939-7
EA AUG 2021
PG 9
WC Infectious Diseases
WE Science Citation Index Expanded (SCI-EXPANDED)
SC Infectious Diseases
GA UI2OL
UT WOS:000690453300004
PM 33587898
OA Green Published
DA 2025-02-04
ER

PT J
AU Njagi, P
   Arsenijevic, J
   Groot, W
AF Njagi, Purity
   Arsenijevic, Jelena
   Groot, Wim
TI Understanding variations in catastrophic health expenditure, its
   underlying determinants and impoverishment in Sub-Saharan African
   countries: a scoping review
SO SYSTEMATIC REVIEWS
LA English
DT Review
DE Catastrophic health expenditure; Impoverishment; Out of pocket payments;
   Sub-Saharan Africa; Scoping review
ID OF-POCKET PAYMENTS; ECONOMIC BURDEN; SOUTH-AFRICA; TUBERCULOSIS
   PATIENTS; FINANCIAL BURDEN; CARE; HOUSEHOLDS; MALARIA; CONSEQUENCES;
   ILLNESS
AB Background: To assess the financial burden due to out of pocket (OOP) payments, two mutually exclusive approaches have been used: catastrophic health expenditure (CHE) and impoverishment. Sub-Saharan African (SSA) countries primarily rely on OOP and are thus challenged with providing financial protection to the populations. To understand the variations in CHE and impoverishment in SSA, and the underlying determinants of CHE, a scoping review of the existing evidence was conducted.
   Methods: This review is guided by Arksey and O'Malley scoping review framework. A search was conducted in several databases including PubMed, EBSCO (EconLit, PsychoInfo, CINAHL), Web of Science, Jstor and virtual libraries of the World Health Organizations (WHO) and the World Bank. The primary outcome of interest was catastrophic health expenditure/impoverishment, while the secondary outcome was the associated risk factors.
   Results: Thirty-four (34) studies that met the inclusion criteria were fully assessed. CHE was higher amongst West African countries and amongst patients receiving treatment for HIV/ART, TB, malaria and chronic illnesses. Risk factors associated with CHE included household economic status, type of health provider, socio-demographic characteristics of household members, type of illness, social insurance schemes, geographical location and household size/composition. The proportion of households that are impoverished has increased over time across countries and also within the countries.
   Conclusion: This review demonstrated that CHE/impoverishment is pervasive in SSA, and the magnitude varies across and within countries and over time. Socio-economic factors are seen to drive CHE with the poor being the most affected, and they vary across countries. This calls for intensifying health policies and financing structures in SSA, to provide equitable access to all populations especially the most poor and vulnerable. There is a need to innovate and draw lessons from the 'informal' social networks/schemes as they are reported to be more effective in cushioning the financial burden.
C1 [Njagi, Purity] Maastricht Univ, United Nations Univ Maastricht Econ & Social Res, Maastricht, Netherlands.
   [Arsenijevic, Jelena; Groot, Wim] Maastricht Univ, Dept Hlth Serv Res, Fac Hlth Med & Life Sci, Maastricht, Netherlands.
   [Arsenijevic, Jelena] Univ Utrecht, Fac Law Econ & Governance, Utrecht, Netherlands.
C3 Maastricht University; Maastricht University; Utrecht University
RP Njagi, P (corresponding author), Maastricht Univ, United Nations Univ Maastricht Econ & Social Res, Maastricht, Netherlands.
EM p.njagi@student.maastrichtuniversity.nl
RI Njagi, Purity/HRE-1982-2023
OI Njagi, Purity/0000-0003-3157-4413; Arsenijevic,
   Jelena/0000-0003-3405-849X
CR Adisa O, 2015, INT J EQUITY HEALTH, V14, DOI 10.1186/s12939-015-0188-5
   Akazili J, 2017, GLOBAL HEALTH ACTION, V10, DOI 10.1080/16549716.2017.1289735
   Akinkugbe O, 2012, AFR DEV REV, V24, P358, DOI 10.1111/1467-8268.12006
   Alam K, 2014, GLOBALIZATION HEALTH, V10, DOI 10.1186/1744-8603-10-21
   Almualm Y., 2017, Health Syst Policy Res, V4, DOI DOI 10.21767/2254-9137.100069
   Arksey H., 2005, International journal of social research methodology, V8, P19, DOI DOI 10.1080/1364557032000119616
   Arsenault C, 2013, B WORLD HEALTH ORGAN, V91, P207, DOI 10.2471/BLT.12.108969
   Arsenijevic J, 2013, SOC SCI MED, V78, P17, DOI 10.1016/j.socscimed.2012.11.014
   Ataguba JEO, 2012, HEALTH ECON POLICY L, V7, P309, DOI 10.1017/S1744133110000356
   Barasa EW, 2017, INT J EQUITY HEALTH, V16, DOI 10.1186/s12939-017-0526-x
   Beaulière A, 2010, PLOS ONE, V5, DOI 10.1371/journal.pone.0011213
   Bright T, 2017, BMC HEALTH SERV RES, V17, DOI 10.1186/s12913-017-2180-9
   Brinda EM, 2014, BMC INT HEALTH HUM R, V14, DOI 10.1186/1472-698X-14-5
   Buigut S, 2015, INT J EQUITY HEALTH, V14, DOI 10.1186/s12939-015-0168-9
   Burgert-Brucker C.R., 2015, Geographic Variation in Key Indicators of Maternal and Child Health Across 27 Countries in sub-Saharan Africa
   Castillo-Riquelme M, 2008, TROP MED INT HEALTH, V13, P108, DOI 10.1111/j.1365-3156.2007.01979.x
   Chuma J, 2012, BMC PUBLIC HEALTH, V12, DOI [10.1186/1471-2458-12-20, 10.1186/1472-6963-12-413]
   Cleary S, 2013, SOC SCI MED, V80, P37, DOI 10.1016/j.socscimed.2012.11.035
   Counts CJ, 2016, HEALTH POLICY PLANN, V31, P434, DOI 10.1093/heapol/czv081
   Dorjdagva J, 2016, INT J EQUITY HEALTH, V15, DOI 10.1186/s12939-016-0395-8
   Dyer SJ, 2013, HUM REPROD, V28, P2755, DOI 10.1093/humrep/det290
   Etienne C, 2010, WORLD HLTH REPORT HL
   Fortney JC, 2011, J GEN INTERN MED, V26, pS639, DOI 10.1007/s11606-011-1806-6
   Goryakin Y, 2014, INT J EQUITY HEALTH, V13, DOI 10.1186/s12939-014-0107-1
   Gribble J, 2008, POLICY BRIEF
   Minh VH, 2013, SOC SCI MED, V96, P258, DOI 10.1016/j.socscimed.2012.11.028
   Ichoku E., 2009, J FOOD INSURANCE RIS, V4, P47
   Ichoku H., 2009, Journal of Social And Economic Development, V11, P1
   Ilunga-Iunga F, 2015, J INFECT PUBLIC HEAL, V8, P136, DOI 10.1016/j.jiph.2014.08.008
   Jaspers L, 2015, EUR J EPIDEMIOL, V30, P163, DOI 10.1007/s10654-014-9983-3
   Joanna Briggs Institute, 2015, The Joanna Briggs Institute reviewers' manual 2015: Methodology for JBI scoping reviews
   Kankeu HT, 2013, HEALTH RES POLICY SY, V11, DOI 10.1186/1478-4505-11-31
   Khan KS, 2003, J ROY SOC MED, V96, P118, DOI 10.1258/jrsm.96.3.118
   Kutzin J, 2008, HLTH FINANCING POLIC, V24
   Kwesiga B, 2015, BMC HEALTH SERV RES, V15, DOI 10.1186/s12913-015-0682-x
   Laokri S, 2014, TROP MED INT HEALTH, V19, P1249, DOI 10.1111/tmi.12365
   Leive A, 2008, B WORLD HEALTH ORGAN, V86, P849, DOI 10.2471/BLT.07.049403
   Levac D, 2010, IMPLEMENT SCI, V5, DOI 10.1186/1748-5908-5-69
   Limwattananon S, 2007, B WORLD HEALTH ORGAN, V85, P600, DOI 10.2471/BLT.06.033720
   Masiye F, 2016, PLOS ONE, V11, DOI 10.1371/journal.pone.0146508
   Mchenga M, 2017, INT J EQUITY HEALTH, V16, DOI 10.1186/s12939-017-0515-0
   Mills A, 2012, LANCET, V380, P126, DOI 10.1016/S0140-6736(12)60357-2
   Moher D, 2015, SYST REV-LONDON, V4, DOI [10.1371/journal.pmed.1000097, 10.1186/2046-4053-4-1, 10.1136/bmj.i4086, 10.1136/bmj.b2700, 10.1016/j.ijsu.2010.07.299, 10.1016/j.ijsu.2010.02.007, 10.1136/bmj.b2535]
   Mondal S, 2010, FUTURE HLTH SYST INN
   Murray C.J.L., 2003, HLTH SYSTEMS PERFORM
   Mutangadura G, 2007, EC COMM AFR
   Niens LM, 2010, PLOS MED, V7, DOI 10.1371/journal.pmed.1000333
   Okoronkwo Ijeoma L, 2015, BMC Res Notes, V8, P527, DOI 10.1186/s13104-015-1489-x
   Onwujekwe O, 2012, PLOS ONE, V7, DOI 10.1371/journal.pone.0040811
   Onwujekwe O, 2010, TROP MED INT HEALTH, V15, P18, DOI 10.1111/j.1365-3156.2009.02418.x
   Onwujekwe O, 2009, HEALTH POLICY, V90, P223, DOI 10.1016/j.healthpol.2008.10.006
   Onwujekwe OE, 2016, J INT AIDS SOC, V19, DOI 10.7448/IAS.19.1.20588
   Rashad AS, 2015, ECONOMIES, V3, P216, DOI 10.3390/economies3040216
   Russell S, 2004, AM J TROP MED HYG, V71, P147, DOI 10.4269/ajtmh.2004.71.147
   Séne LM, 2015, INT J HEALTH ECON MA, V15, P307, DOI 10.1007/s10754-015-9170-4
   Su TT, 2006, B WORLD HEALTH ORGAN, V84, P21, DOI 10.2471/BLT.05.023739
   Tanimura T, 2014, EUR RESPIR J, V43, P1763, DOI 10.1183/09031936.00193413
   Tomini SM, 2013, HEALTH POLICY PLANN, V28, P419, DOI 10.1093/heapol/czs073
   Ughasoro MD, 2014, INT J TECHNOL ASSESS, V30, P469, DOI 10.1017/S0266462314000518
   Ukwaja KN, 2013, PLOS ONE, V8, DOI 10.1371/journal.pone.0073134
   Ukwaja KN, 2013, INFECT DIS POVERTY, V2, DOI 10.1186/2049-9957-2-21
   Van Doorslaer E, 2007, HEALTH ECON, V16, P1159, DOI 10.1002/hec.1209
   Verguet S, 2016, BMC MED, V14, DOI 10.1186/s12916-016-0697-0
   Wagstaff A, 2003, HEALTH ECON, V12, P921, DOI 10.1002/hec.776
   Wang Q, 2016, BMC HEALTH SERV RES, V16, DOI 10.1186/s12913-016-1716-8
   Wardle J, 2014, ADV INTEGR MED, V1, P105, DOI [10.1016/j.aimed.2014.11.001, 10.1016/j.aimed.2015.09.001]
   Welch V, 2010, COCHRANE DB SYST REV, DOI 10.1002/14651858.MR000028.pub2
   Welch VA, 2013, SYST REV-LONDON, V2, DOI 10.1186/2046-4053-2-43
   World Health Organization, 2005, World Health Organization Distribution of Health Payments and Catastrophic Expenditures Methodology
   Xu K, 2003, LANCET, V362, P111, DOI 10.1016/S0140-6736(03)13861-5
   Xu K, 2006, SOC SCI MED, V62, P866, DOI 10.1016/j.socscimed.2005.07.004
   Xu K, 2003, UNDERSTANDING HOUSEH, P565
   Xu K., 2006, An empirical model of access to health care, health care expenditure and impoverishment in Kenya: learning from past reforms and lessons for the future
NR 73
TC 63
Z9 66
U1 0
U2 9
PU BMC
PI LONDON
PA CAMPUS, 4 CRINAN ST, LONDON N1 9XW, ENGLAND
EI 2046-4053
J9 SYST REV-LONDON
JI Syst. Rev.
PD SEP 11
PY 2018
VL 7
AR 136
DI 10.1186/s13643-018-0799-1
PG 23
WC Medicine, General & Internal
WE Science Citation Index Expanded (SCI-EXPANDED)
SC General & Internal Medicine
GA HB2YD
UT WOS:000450910700001
PM 30205846
OA gold, Green Published
DA 2025-02-04
ER

PT J
AU Ju, NQ
   Liu, JW
   He, QX
AF Ju, Nianqiao
   Liu, Jiawei
   He, Qixin
TI SNP-slice resolves mixed infections: simultaneously unveiling strain
   haplotypes and linking them to hosts
SO BIOINFORMATICS
LA English
DT Article
ID PLASMODIUM-FALCIPARUM
AB Motivation Multi-strain infection is a common yet under-investigated phenomenon of many pathogens. Currently, biologists analyzing SNP information sometimes have to discard mixed infection samples as many downstream analyses require monogenomic inputs. Such a protocol impedes our understanding of the underlying genetic diversity, co-infection patterns, and genomic relatedness of pathogens. A scalable tool to learn and resolve the SNP-haplotypes from polygenomic data is an urgent need in molecular epidemiology.Results We develop a slice sampling Markov Chain Monte Carlo algorithm, named SNP-Slice, to learn not only the SNP-haplotypes of all strains in the populations but also which strains infect which hosts. Our method reconstructs SNP-haplotypes and individual heterozygosities accurately without reference panels and outperforms the state-of-the-art methods at estimating the multiplicity of infections and allele frequencies. Thus, SNP-Slice introduces a novel approach to address polygenomic data and opens a new avenue for resolving complex infection patterns in molecular surveillance. We illustrate the performance of SNP-Slice on empirical malaria and HIV datasets and provide recommendations for using our method on empirical datasets.Availability and Implementation The implementation of the SNP-Slice algorithm, as well as scripts to analyze SNP-Slice outputs, are available at https://github.com/nianqiaoju/snp-slice.
   Graphical Abstract
C1 [Ju, Nianqiao] Purdue Univ, Dept Stat, W Lafayette, IN 47907 USA.
   [Liu, Jiawei; He, Qixin] Purdue Univ, Dept Biol Sci, W Lafayette, IN 47907 USA.
C3 Purdue University System; Purdue University; Purdue University System;
   Purdue University
RP Ju, NQ (corresponding author), Purdue Univ, Dept Stat, W Lafayette, IN 47907 USA.; He, QX (corresponding author), Purdue Univ, Dept Biol Sci, W Lafayette, IN 47907 USA.
EM nianqiao@purdue.edu; heqixin@purdue.edu
RI Su, Lu/W-8879-2019
OI He, Qixin/0000-0003-1696-8203
FU Purdue University's Showalter Trust Research Award; Indiana Clinical and
   Translational Sciences Institute funded; National Institutes of Health
   [UL1TR002529]
FX Q.H. and N.J. acknowledge support from Purdue University's Showalter
   Trust Research Award. N.J. was partially supported by the Indiana
   Clinical and Translational Sciences Institute funded, in part by Grant
   Number UL1TR002529 from the National Institutes of Health.
CR Anyansi C, 2020, FRONT MICROBIOL, V11, DOI 10.3389/fmicb.2020.01925
   Assefa SA, 2014, BIOINFORMATICS, V30, P1292, DOI 10.1093/bioinformatics/btu005
   Balmer O, 2011, LANCET INFECT DIS, V11, P868, DOI 10.1016/S1473-3099(11)70241-9
   Bushman M, 2018, PLOS BIOL, V16, DOI 10.1371/journal.pbio.2005712
   Chang HH, 2017, PLOS COMPUT BIOL, V13, DOI 10.1371/journal.pcbi.1005348
   Chu Wei, 2006, Pac Symp Biocomput, P231
   de Roode JC, 2004, MALARIA J, V3, DOI 10.1186/1475-2875-3-33
   Frank SA, 1996, Q REV BIOL, V71, P37, DOI 10.1086/419267
   Gabbassov E., 2021, Microb Genom, V7
   Gershman SJ, 2012, J MATH PSYCHOL, V56, P1, DOI 10.1016/j.jmp.2011.08.004
   Goldwater S, 2009, COGNITION, V112, P21, DOI 10.1016/j.cognition.2009.03.008
   Griffiths TL, 2011, J MACH LEARN RES, V12, P1185
   He Q, 2018, NAT COMMUN, V9, DOI 10.1038/s41467-018-04219-3
   Hill WG, 1995, P ROY SOC B-BIOL SCI, V262, P249, DOI 10.1098/rspb.1995.0203
   Hjort N. L., 2010, Bayesian nonparametrics, V28
   Labbé F, 2023, PLOS COMPUT BIOL, V19, DOI 10.1371/journal.pcbi.1010816
   Manske M, 2012, NATURE, V487, P375, DOI 10.1038/nature11174
   Nankabirwa JI, 2015, MALARIA J, V14, DOI 10.1186/s12936-015-1056-x
   Nei M., 1987, Molecular Evolutionary Genetics
   Otto Thomas D, 2019, Wellcome Open Res, V4, P193, DOI 10.12688/wellcomeopenres.15590.1
   Paschalidis A, 2023, PLOS COMPUT BIOL, V19, DOI 10.1371/journal.pcbi.1010247
   Pradier MF, 2019, BMC CANCER, V19, DOI 10.1186/s12885-019-5472-0
   Pulido-Tamayo S, 2015, NUCLEIC ACIDS RES, V43, DOI 10.1093/nar/gkv478
   Quince C, 2017, GENOME BIOL, V18, DOI 10.1186/s13059-017-1309-9
   Ruybal-Pesántez S, 2017, SCI REP-UK, V7, DOI 10.1038/s41598-017-11814-9
   Schneider Kristan Alexander, 2022, Front Epidemiol, V2, P961593, DOI 10.3389/fepid.2022.961593
   Sobkowiak B, 2018, BMC GENOMICS, V19, DOI 10.1186/s12864-018-4988-z
   Teh Y. W., 2007, PROC 11 C AI STATIST, P556
   Tiedje KE, 2017, AM J TROP MED HYG, V97, P199, DOI 10.4269/ajtmh.16-0959
   Tsoungui Obama HCJ., 2022, Front Epidemiol, V2, P943625
   Zanini F, 2015, ELIFE, V4, DOI 10.7554/eLife.11282
   Zhu SJ, 2018, BIOINFORMATICS, V34, P9, DOI 10.1093/bioinformatics/btx530
NR 32
TC 1
Z9 1
U1 0
U2 0
PU OXFORD UNIV PRESS
PI OXFORD
PA GREAT CLARENDON ST, OXFORD OX2 6DP, ENGLAND
SN 1367-4803
EI 1367-4811
J9 BIOINFORMATICS
JI Bioinformatics
PD JUN 19
PY 2024
VL 40
IS 6
AR btae344
DI 10.1093/bioinformatics/btae344
EA JUN 2024
PG 12
WC Biochemical Research Methods; Biotechnology & Applied Microbiology;
   Computer Science, Interdisciplinary Applications; Mathematical &
   Computational Biology; Statistics & Probability
WE Science Citation Index Expanded (SCI-EXPANDED)
SC Biochemistry & Molecular Biology; Biotechnology & Applied Microbiology;
   Computer Science; Mathematical & Computational Biology; Mathematics
GA UT6T4
UT WOS:001250355400002
PM 38885409
OA Green Published, gold
DA 2025-02-04
ER

PT J
AU Küçük, BN
   Simrek, R
   Köse, SBE
   Yirün, A
   Erkekoglu, P
AF Kucuk, Beyza Nur
   Simrek, Rahime
   Kose, Selinay Barak Erdemli
   Yirun, Anil
   Erkekoglu, Pinar
TI Adverse Effects of COVID-19 Treatments: A Special Focus on Susceptible
   Populations
SO JOURNAL OF ENVIRONMENTAL PATHOLOGY TOXICOLOGY AND ONCOLOGY
LA English
DT Article
DE drug repurposing (drug repositioning); COVID-19; susceptible populations
ID SARS CORONAVIRUS; SARS-COV-2; ACE2; LOPINAVIR/RITONAVIR; PNEUMONIA;
   RECEPTOR; PROTEIN; ENTRY
AB On December 2019, the world faced a new pandemic caused by a novel type of coronavirus, namely severe acute respiratory syndrome coronavirus 2 (SARS-CoV-2). This disease is named as "coronavirus disease 2019 (COVID-19). " This RNA virus infected millions of people around the world causing millions of deaths. It takes approx-imately 8-10 years to develop a new drug and it seems hard to have a specific pharmaceutical agent against COVID-19. So far, there is only one drug that has applied for registration. The drugs used in clinics against COVID-19 were approved for malaria, human immunodeficiency syndrome (HIV), influenza A and B, and other viral diseases. All these drugs for COVID-19 treatment are being applied according to "drug repurposing (drug repositioning) " strategy. However, they could cause some severe adverse effects on susceptible populations. In some cases, patients can survive after dis-ease. However, the adverse effects of these drugs may lead to morbidity and mortality later. In this review, drugs used against COVID-19 in clinics, their mechanisms of action and possible adverse effects on susceptible populations will be discussed.
C1 [Kucuk, Beyza Nur] TOBB Univ, Biomed Engn Dept, Ankara, Turkey.
   [Simrek, Rahime] Hacettepe Univ, Fac Pharm, Dept Pharmaceut Chem, TR-06100 Ankara, Turkey.
   [Kose, Selinay Barak Erdemli; Yirun, Anil; Erkekoglu, Pinar] Hacettepe Univ, Fac Pharm, Dept Pharmaceut Toxicol, TR-06100 Ankara, Turkey.
   [Kose, Selinay Barak Erdemli] Burdur Mehmet Akif Ersoy Univ, Fac Arts & Sci, Dept Chem, Burdur, Turkey.
   [Yirun, Anil] Cukurova Univ, Dept Pharmaceut Toxicol, Fac Pharm, Adana, Turkey.
C3 TOBB Ekonomi ve Teknoloji University; Hacettepe University; Hacettepe
   University; Mehmet Akif Ersoy University; Cukurova University
RP Erkekoglu, P (corresponding author), Hacettepe Univ, Fac Pharm, Dept Pharmaceut Toxicol, Ankara, Turkey.
EM erkekp@yahoo.com
RI Erdemli Kose, Selinay/C-5054-2015
OI Erdemli Kose, Selinay Basak/0000-0001-8986-585X
CR Amin SA, 2021, BIOORGAN MED CHEM, V29, DOI 10.1016/j.bmc.2020.115860
   Artese A, 2020, DRUG RESIST UPDATE, V53, DOI 10.1016/j.drup.2020.100721
   Astuti I, 2020, DIAB MET SYND CLIN R, V14, P407, DOI 10.1016/j.dsx.2020.04.020
   Bhandari Sudhir, 2020, J Assoc Physicians India, V68, P13
   Bosch BJ, 2003, J VIROL, V77, P8801, DOI 10.1128/JVI.77.16.8801-8811.2003
   Canadian Paediatric Surveillance Program, CHLOR COVID 19 CHILD
   Cao B, 2020, NEW ENGL J MED, V382, P1787, DOI [10.1056/NEJMoa2001282, 10.1056/NEJMc2008043]
   Chen Z, 2020, EFFICACY HYDROXYCHLO, DOI 10.1101/2020.03.22.20040758
   Chu CM, 2004, THORAX, V59, P252, DOI 10.1136/thorax.2003.012658
   Coutard B, 2020, ANTIVIR RES, V176, DOI 10.1016/j.antiviral.2020.104742
   Cox RM, 2021, NAT MICROBIOL, V6, P11, DOI 10.1038/s41564-020-00835-2
   Darazam IA, 2021, SCI REP-UK, V11, DOI 10.1038/s41598-021-86859-y
   Davies M, 2020, DRUG SAFETY, V43, P645, DOI 10.1007/s40264-020-00952-1
   De Savi C, 2020, ORG PROCESS RES DEV, V24, P940, DOI 10.1021/acs.oprd.0c00233
   Deng LS, 2020, J INFECTION, V81, pE1, DOI 10.1016/j.jinf.2020.03.002
   Devaux CA, 2020, J MICROBIOL IMMUNOL, V53, P425, DOI 10.1016/j.jmii.2020.04.015
   Estipona D, MOL TARGETS SARS COV
   Foy M, 2014, CURR HIV-AIDS REP, V11, P212, DOI 10.1007/s11904-014-0212-1
   Gabriella D, 2020, INT IMMUNOPHARMACOL, V84, DOI 10.1016/j.intimp.2020.106519
   Gao JJ, 2020, BIOSCI TRENDS, V14, P72, DOI 10.5582/bst.2020.01047
   Gautret P, 2020, INT J ANTIMICROB AG, V56, DOI [10.1016/j.ijantimicag.2020.105949, 10.1016/j.ijantimicag.2020.106063]
   Grein J, 2020, NEW ENGL J MED, V382, P2327, DOI 10.1056/NEJMoa2007016
   Hamming I, 2004, J PATHOL, V203, P631, DOI 10.1002/path.1570
   Hasöksüz M, 2020, TURK J MED SCI, V50, P549, DOI 10.3906/sag-2004-127
   Hewings-Martin Y., 2020, DO SARS MERS COMP CO
   Hoffmann M, 2020, CELL, V181, P271, DOI 10.1016/j.cell.2020.02.052
   Holman W, 2021, TRIALS, V22, DOI 10.1186/s13063-021-05538-5
   Imran M, 2021, MOLECULES, V26, DOI 10.3390/molecules26195795
   Jourdan JP, 2020, J PHARM PHARMACOL, V72, P1145, DOI 10.1111/jphp.13273
   Juurlink DN, 2020, CAN MED ASSOC J, V192, pE450, DOI 10.1503/cmaj.200528
   Khodadadi E, 2020, MICROB PATHOGENESIS, V146, DOI 10.1016/j.micpath.2020.104241
   Li H, 2020, INT J ANTIMICROB AG, V55, DOI 10.1016/j.ijantimicag.2020.105951
   Li YX, 2020, SYST REV-LONDON, V9, DOI [10.1186/s13643-020-01432-4, 10.1186/s13643-020-01343-4]
   Liang CY, 2020, EUR J MED CHEM, V201, DOI 10.1016/j.ejmech.2020.112527
   Lin S., 2020, bioRxiv, DOI 10.1101/ 2020.01.31.929695
   Mahmoud IS, 2020, BIOCHIMIE, V175, P93, DOI 10.1016/j.biochi.2020.05.012
   Maucourant C, 2020, SCI IMMUNOL, V5, DOI 10.1126/sciimmunol.abd6832
   Mayo Clinic, 2021, LOP RIT OR ROUT
   Mayo Clinic, REMD INTR ROUT
   McKee DL, 2020, PHARMACOL RES, V157, DOI 10.1016/j.phrs.2020.104859
   Molnupiravir Reed J., MOLNUPIRAVIR 1 PILL
   Nie YC, 2004, J INFECT DIS, V190, P1119, DOI 10.1086/423286
   Oh HLJ, 2012, EMERG MICROBES INFEC, V1, DOI 10.1038/emi.2012.26
   Ou XY, 2020, NAT COMMUN, V11, DOI 10.1038/s41467-020-15562-9
   Owa AB, 2020, J MICROBIOL IMMUNOL, V53, P674, DOI 10.1016/j.jmii.2020.05.014
   Pham PA, 2011, J ANTIMICROB CHEMOTH, V66, P235, DOI 10.1093/jac/dkq448
   Rabaan Ali A, 2020, Infez Med, V28, P174
   Republic of Turkey Ministry of Health (RTMH), COVID 19 INF PAG
   Rismanbaf A, 2020, ARCH ACAD EMERG MED, V8
   Romano M, 2020, CELLS-BASEL, V9, DOI 10.3390/cells9051267
   Saqrane S, 2020, NEW MICROB NEW INFEC, V35, DOI 10.1016/j.nmni.2020.100680
   Scavone C, 2020, BRIT J PHARMACOL, V177, P4813, DOI 10.1111/bph.15072
   Simmons G, 2005, P NATL ACAD SCI USA, V102, P11876, DOI 10.1073/pnas.0505577102
   Stahlmann R, 2020, DTSCH ARZTEBL INT, V117, P213, DOI 10.3238/arztebl.2020.0213
   Tan YJ, 2004, CLIN DIAGN LAB IMMUN, V11, P362, DOI 10.1128/CDLI.11.2.362-371.2004
   Tarighi P, 2021, EUR J PHARMACOL, V895, DOI 10.1016/j.ejphar.2021.173890
   Tay MZ, 2020, NAT REV IMMUNOL, V20, P363, DOI 10.1038/s41577-020-0311-8
   Temperton NJ, 2005, EMERG INFECT DIS, V11, P411, DOI 10.3201/eid1103.040906
   The Visual and Data Journalism Team, 2020, BBC NEWS
   U.S. Food and Drug Administration (FDA), LOP RIT TABL OR US
   Vankadari N, 2020, INT J ANTIMICROB AG, V56, DOI 10.1016/j.ijantimicag.2020.105998
   Verdecchia P, 2020, EUR J INTERN MED, V76, P14, DOI 10.1016/j.ejim.2020.04.037
   Vincent MJ, 2005, VIROL J, V2, DOI 10.1186/1743-422X-2-69
   Walls AC, 2020, CELL, V181, P281, DOI [10.1016/j.cell.2020.02.058, 10.1016/j.cell.2020.11.032]
   Wang YM, 2020, LANCET, V395, P1569, DOI 10.1016/S0140-6736(20)31022-9
   Wang ZL, 2020, CLIN INFECT DIS, V71, P769, DOI 10.1093/cid/ciaa272
   Willyard C., 2021, Nature
   World Health Organization, Plague
   World Health Organization (WHO), ROLL UPD COR 2019 CO
   World Health Organization (WHO), 2009, PAND INFL PREP RESP, P4
   World Health Organization (WHO), INFL H1N1 PAND 2009
   Wu Renyi, 2020, Curr Pharmacol Rep, V6, P56, DOI 10.1007/s40495-020-00216-7
   Xu XL, 2020, P NATL ACAD SCI USA, V117, P10970, DOI 10.1073/pnas.2005615117
   Yamamoto M, 2016, ANTIMICROB AGENTS CH, V60, P6532, DOI 10.1128/AAC.01043-16
NR 74
TC 0
Z9 0
U1 0
U2 3
PU BEGELL HOUSE INC
PI DANBURY
PA 50 NORTH ST, DANBURY, CT 06810 USA
SN 0731-8898
EI 2162-6537
J9 J ENVIRON PATHOL TOX
JI J. Environ. Pathol. Toxicol. Oncol.
PY 2022
VL 41
IS 3
BP 45
EP 64
PG 20
WC Toxicology
WE Science Citation Index Expanded (SCI-EXPANDED)
SC Toxicology
GA 8H6UV
UT WOS:000921167500002
PM 35993955
DA 2025-02-04
ER

PT J
AU Sustic, M
   Brdovcak, MC
   Krmpotic, A
   Jonjic, S
AF Sustic, Marko
   Cokaric Brdovcak, Maja
   Krmpotic, Astrid
   Jonjic, Stipan
TI CD8 T Cell Vaccines and a Cytomegalovirus-Based Vector Approach
SO LIFE-BASEL
LA English
DT Review
DE CD8 T cells; T-Lymphocytes; vaccines; CMV; cytomegalovirus; vaccine
   vector
ID TUMOR-INFILTRATING LYMPHOCYTES; EBOLA-VIRUS INFECTION; HIGHLY PATHOGENIC
   SIV; CHILDHOOD IMMUNIZATION; LINEAGE RELATIONSHIP; ADAPTIVE IMMUNITY;
   CANCER-IMMUNITY; CUTTING EDGE; HLA-E; RESPONSES
AB The twentieth century witnessed a huge expansion in the number of vaccines used with great success in combating diseases, especially the ones caused by viral and bacterial pathogens. Despite this, several major public health threats, such as HIV, tuberculosis, malaria, and cancer, still pose an enormous humanitarian and economic burden. As vaccines based on the induction of protective, neutralizing antibodies have not managed to effectively combat these diseases, in recent decades, the focus has increasingly shifted towards the cellular immune response. There is substantial evidence demonstrating CD8 T cells as key players in the protection not only against many viral and bacterial pathogens, but also in the fight against neoplastic cells. Here, we present arguments for CD8 T cells to be considered as promising candidates for vaccine targeting. We discuss the heterogeneity of CD8 T cell populations and their contribution in the protection of the host. We also outline several strategies of using a common human pathogen, cytomegalovirus, as a vaccine vector since accumulated data strongly suggest it represents a promising approach to the development of novel vaccines against both pathogens and tumors.
C1 [Sustic, Marko; Krmpotic, Astrid] Univ Rijeka, Fac Med, Dept Histol & Embryol, Rijeka 51000, Croatia.
   [Cokaric Brdovcak, Maja; Jonjic, Stipan] Univ Rijeka, Fac Med, Ctr Prote, Rijeka 51000, Croatia.
C3 University of Rijeka; University of Rijeka
RP Jonjic, S (corresponding author), Univ Rijeka, Fac Med, Ctr Prote, Rijeka 51000, Croatia.
RI Krmpotic, Astrid/U-6224-2017; Jonjic, Stipan/C-5657-2016; Cokaric
   Brdovcak, Maja/S-6251-2018
OI Krmpotic, Astrid/0000-0001-5470-5370; Jonjic,
   Stipan/0000-0001-5003-3108; Cokaric Brdovcak, Maja/0000-0002-9335-8700
FU Croatian Science Foundation [9086]; grant "Strengthening the capacity of
   CerVirVac for research in virus immunology and vaccinology"
   [KK.01.1.1.01.0006]; European Regional Development Fund
FX This publication was supported by Croatian Science Foundation under the
   project 9086. and by the grant "Strengthening the capacity of CerVirVac
   for research in virus immunology and vaccinology", KK.01.1.1.01.0006,
   awarded to the Scientific Centre of Excellence for Virus Immunology and
   Vaccines and co-financed by the European Regional Development Fund.
CR Akondy RS, 2017, NATURE, V552, P362, DOI 10.1038/nature24633
   Andre FE, 2008, B WORLD HEALTH ORGAN, V86, P140, DOI 10.2471/BLT.07.040089
   Bachmann MF, 2005, J IMMUNOL, V175, P4686, DOI 10.4049/jimmunol.175.7.4686
   Banerjee A, 2010, J IMMUNOL, V185, P4988, DOI 10.4049/jimmunol.1002042
   Barton JP, 2016, NAT COMMUN, V7, DOI 10.1038/ncomms11660
   Behr FM, 2019, FRONT IMMUNOL, V10, DOI 10.3389/fimmu.2019.00400
   BENDER BS, 1992, J EXP MED, V175, P1143, DOI 10.1084/jem.175.4.1143
   Benonisson Hreinn, 2018, Oncotarget, V9, P29392, DOI 10.18632/oncotarget.25630
   Beura LK, 2018, CSH PERSPECT BIOL, V10, DOI 10.1101/cshperspect.a028910
   Black RE, 2003, LANCET, V361, P2226, DOI 10.1016/S0140-6736(03)13779-8
   Chen DS, 2017, NATURE, V541, P321, DOI 10.1038/nature21349
   Chen DS, 2013, IMMUNITY, V39, P1, DOI 10.1016/j.immuni.2013.07.012
   Cui WG, 2011, IMMUNITY, V35, P792, DOI 10.1016/j.immuni.2011.09.017
   Dahirel V, 2011, P NATL ACAD SCI USA, V108, P11530, DOI 10.1073/pnas.1105315108
   Demers KR, 2013, IMMUNOL REV, V254, P190, DOI 10.1111/imr.12069
   DEMKOWICZ WE, 1993, J VIROL, V67, P1538, DOI 10.1128/JVI.67.3.1538-1544.1993
   Djenidi F, 2015, J IMMUNOL, V194, P3475, DOI 10.4049/jimmunol.1402711
   Doores KJ, 2015, FEBS J, V282, P4679, DOI 10.1111/febs.13530
   Dunn GP, 2002, NAT IMMUNOL, V3, P991, DOI 10.1038/ni1102-991
   Enamorado M, 2017, NAT COMMUN, V8, DOI 10.1038/ncomms16073
   Erkes DA, 2016, MOL THER, V24, P1444, DOI 10.1038/mt.2016.121
   Ferguson AL, 2013, IMMUNITY, V38, P606, DOI 10.1016/j.immuni.2012.11.022
   Gebhardt T, 2009, NAT IMMUNOL, V10, P524, DOI 10.1038/ni.1718
   GERAGHTY DE, 1992, HUM IMMUNOL, V33, P174, DOI 10.1016/0198-8859(92)90069-Y
   GRAHAM BS, 1991, J CLIN INVEST, V88, P1026, DOI 10.1172/JCI115362
   Grant EJ, 2016, CURR OPIN VIROL, V16, P132, DOI 10.1016/j.coviro.2016.01.016
   Gray GE, 2016, CURR OPIN VIROL, V17, P104, DOI 10.1016/j.coviro.2016.02.010
   Greenwood B, 2014, PHILOS T R SOC B, V369, DOI 10.1098/rstb.2013.0433
   Grimsley C, 1997, HUM IMMUNOL, V52, P33, DOI 10.1016/S0198-8859(96)00241-8
   Hansen SG, 2019, PLOS ONE, V14, DOI 10.1371/journal.pone.0210252
   Hansen SG, 2018, NAT MED, V24, P130, DOI 10.1038/nm.4473
   Hansen SG, 2016, SCIENCE, V351, P714, DOI 10.1126/science.aac9475
   Hansen SG, 2013, NATURE, V502, P100, DOI 10.1038/nature12519
   Hansen SG, 2013, SCIENCE, V340, P940, DOI 10.1126/science.1237874
   Hansen SG, 2011, NATURE, V473, P523, DOI 10.1038/nature10003
   Hansen SG, 2010, SCIENCE, V328, P102, DOI 10.1126/science.1185350
   Hansen SG, 2009, NAT MED, V15, P293, DOI 10.1038/nm.1935
   Harty JT, 2000, ANNU REV IMMUNOL, V18, P275, DOI 10.1146/annurev.immunol.18.1.275
   Hirsl L, 2018, FRONT IMMUNOL, V9, DOI 10.3389/fimmu.2018.00991
   Hombrink P, 2016, NAT IMMUNOL, V17, P1467, DOI 10.1038/ni.3589
   Huster KM, 2006, EUR J IMMUNOL, V36, P1453, DOI 10.1002/eji.200635874
   Iwasaki A, 2016, ANNU REV IMMUNOL, V34, P575, DOI 10.1146/annurev-immunol-032414-112315
   Jasenosky LD, 2015, IMMUNOL REV, V264, P74, DOI 10.1111/imr.12274
   Ji Y, 2011, NAT IMMUNOL, V12, P1230, DOI 10.1038/ni.2153
   Jiang XD, 2012, NATURE, V483, P227, DOI 10.1038/nature10851
   Joshi NS, 2007, IMMUNITY, V27, P281, DOI 10.1016/j.immuni.2007.07.010
   Kavazovic I, 2020, PLOS BIOL, V18, DOI 10.1371/journal.pbio.3000648
   Kavazovic I, 2018, FRONT IMMUNOL, V9, DOI 10.3389/fimmu.2018.02831
   Klebanoff CA, 2005, P NATL ACAD SCI USA, V102, P9571, DOI 10.1073/pnas.0503726102
   Klenerman P, 2016, NAT REV IMMUNOL, V16, P367, DOI 10.1038/nri.2016.38
   Klyushnenkova EN, 2012, J IMMUNOTHER, V35, P390, DOI 10.1097/CJI.0b013e3182585d50
   Komatsu H, 2003, CLIN EXP IMMUNOL, V134, P9, DOI 10.1046/j.1365-2249.2003.02266.x
   Kurup SP, 2019, NAT REV IMMUNOL, V19, P457, DOI 10.1038/s41577-019-0158-z
   Laidlaw BJ, 2016, NAT REV IMMUNOL, V16, P102, DOI 10.1038/nri.2015.10
   Le Bert N, 2020, NATURE, V584, P457, DOI 10.1038/s41586-020-2550-z
   Lechner F, 2000, J EXP MED, V191, P1499, DOI 10.1084/jem.191.9.1499
   LEHMANNGRUBE F, 1988, ANN NY ACAD SCI, V532, P238, DOI 10.1111/j.1749-6632.1988.tb36343.x
   Liu LZ, 2010, NAT MED, V16, P224, DOI 10.1038/nm.2078
   Liu ZY, 2019, J IMMUNOL, V203, P323, DOI 10.4049/jimmunol.1900014
   Mackay LK, 2016, SCIENCE, V352, P459, DOI 10.1126/science.aad2035
   Malik BT, 2017, SCI IMMUNOL, V2, DOI 10.1126/sciimmunol.aam6346
   Martin MD, 2018, FRONT IMMUNOL, V9, DOI 10.3389/fimmu.2018.02692
   Marzi A, 2016, SCI REP-UK, V6, DOI 10.1038/srep21674
   Masopust D, 2006, J IMMUNOL, V176, P2079, DOI 10.4049/jimmunol.176.4.2079
   Masopust D, 2001, SCIENCE, V291, P2413, DOI 10.1126/science.1058867
   Masopust D, 2019, ANNU REV IMMUNOL, V37, P521, DOI 10.1146/annurev-immunol-042617-053214
   Mesin L, 2020, CELL, V180, P92, DOI 10.1016/j.cell.2019.11.032
   Migueles SA, 2000, P NATL ACAD SCI USA, V97, P2709, DOI 10.1073/pnas.050567397
   Migueles SA, 2002, NAT IMMUNOL, V3, P1061, DOI 10.1038/ni845
   Migueles SA, 2008, IMMUNITY, V29, P1009, DOI 10.1016/j.immuni.2008.10.010
   Milner JJ, 2020, P NATL ACAD SCI USA, V117, P25667, DOI 10.1073/pnas.2008571117
   Milner JJ, 2020, IMMUNITY, V52, P808, DOI 10.1016/j.immuni.2020.04.007
   Milner JJ, 2017, NATURE, V552, P253, DOI 10.1038/nature24993
   Mollo SB, 2014, J LEUKOCYTE BIOL, V95, P705, DOI 10.1189/jlb.0813429
   Moutaftsi M, 2006, NAT BIOTECHNOL, V24, P817, DOI 10.1038/nbt1215
   Moutaftsi M, 2010, FUTURE MICROBIOL, V5, P221, DOI 10.2217/FMB.09.110
   Nanan R, 2000, J GEN VIROL, V81, P1313, DOI 10.1099/0022-1317-81-5-1313
   Nejad EB, 2019, J IMMUNOTHER CANCER, V7, DOI 10.1186/s40425-019-0500-9
   Nizard M, 2017, NAT COMMUN, V8, DOI 10.1038/ncomms15221
   Olson JA, 2013, IMMUNITY, V38, P1250, DOI 10.1016/j.immuni.2013.05.009
   Omilusik KD, 2018, J EXP MED, V215, P773, DOI 10.1084/jem.20171584
   Orenstein WA, 2017, P NATL ACAD SCI USA, V114, P4031, DOI 10.1073/pnas.1704507114
   Oseroff C, 2005, P NATL ACAD SCI USA, V102, P13980, DOI 10.1073/pnas.0506768102
   Ozawa S, 2016, HEALTH AFFAIR, V35, P199, DOI 10.1377/hlthaff.2015.1086
   Pamer EG, 2004, NAT REV IMMUNOL, V4, P812, DOI 10.1038/nri1461
   Park SL, 2019, TRENDS IMMUNOL, V40, P735, DOI 10.1016/j.it.2019.06.002
   Park SL, 2019, NATURE, V565, P366, DOI 10.1038/s41586-018-0812-9
   Pereyra FP, 2010, SCIENCE, V330, P1551, DOI 10.1126/science.1195271
   Plotkin SA, 2020, VACCINE, V38, P2250, DOI 10.1016/j.vaccine.2019.10.046
   Plotkin SA, 2011, NAT REV MICROBIOL, V9, P889, DOI 10.1038/nrmicro2668
   Pollard AJ, 2021, NAT REV IMMUNOL, V21, P83, DOI 10.1038/s41577-020-00479-7
   Rutishauser RL, 2009, IMMUNITY, V31, P296, DOI 10.1016/j.immuni.2009.05.014
   Sallusto F, 1999, NATURE, V401, P708, DOI 10.1038/44385
   Sandoval F, 2013, SCI TRANSL MED, V5, DOI 10.1126/scitranslmed.3004888
   Savas P, 2018, NAT MED, V24, P986, DOI 10.1038/s41591-018-0078-7
   Schenkel JM, 2014, IMMUNITY, V41, P886, DOI 10.1016/j.immuni.2014.12.007
   Schenkel JM, 2014, SCIENCE, V346, P98, DOI 10.1126/science.1254536
   Schenkel JM, 2013, NAT IMMUNOL, V14, P509, DOI 10.1038/ni.2568
   Schmidt NW, 2008, P NATL ACAD SCI USA, V105, P14017, DOI 10.1073/pnas.0805452105
   Schmitz JE, 1999, SCIENCE, V283, P857, DOI 10.1126/science.283.5403.857
   Sette A, 2021, CELL, V184, P861, DOI 10.1016/j.cell.2021.01.007
   Shin HN, 2012, NATURE, V491, P463, DOI 10.1038/nature11522
   Slavuljica I, 2010, J CLIN INVEST, V120, P4532, DOI 10.1172/JCI43961
   Sridhar S, 2013, NAT MED, V19, P1305, DOI 10.1038/nm.3350
   Stamper CT, 2018, CSH PERSPECT BIOL, V10, DOI 10.1101/cshperspect.a028803
   Stary G, 2015, SCIENCE, V348, DOI 10.1126/science.aaa8205
   Sullivan NJ, 2011, NAT MED, V17, P1128, DOI 10.1038/nm.2447
   Sullivan NJ, 2000, NATURE, V408, P605, DOI 10.1038/35046108
   Sustic M, 2021, FRONT IMMUNOL, V12, DOI 10.3389/fimmu.2021.681380
   Thimme R, 2021, J HEPATOL, V74, P220, DOI 10.1016/j.jhep.2020.09.022
   Tipton TRW, 2021, NAT COMMUN, V12, DOI 10.1038/s41467-021-21411-0
   Tomic A, 2016, PLOS PATHOG, V12, DOI 10.1371/journal.ppat.1006015
   Trsan T, 2017, EUR J IMMUNOL, V47, P1354, DOI 10.1002/eji.201746964
   Trsan T, 2013, P NATL ACAD SCI USA, V110, P16550, DOI 10.1073/pnas.1310215110
   Tsuda Y, 2011, PLOS NEGLECT TROP D, V5, DOI 10.1371/journal.pntd.0001275
   van Gisbergen KPJM, 2011, IMMUNITY, V35, P97, DOI 10.1016/j.immuni.2011.04.020
   Verweij MC, 2021, SCIENCE, V372, P482, DOI 10.1126/science.abe9233
   Wallace DL, 2011, IMMUNOLOGY, V132, P27, DOI 10.1111/j.1365-2567.2010.03334.x
   Wang ZF, 2015, NAT COMMUN, V6, DOI 10.1038/ncomms7833
   Webb JR, 2014, CLIN CANCER RES, V20, P434, DOI 10.1158/1078-0432.CCR-13-1877
   Webster GJM, 2004, J VIROL, V78, P5707, DOI 10.1128/JVI.78.11.5707-5719.2004
   WELLS MA, 1981, J IMMUNOL, V126, P1036
   Wensveen FM, 2018, FRONT IMMUNOL, V9, DOI 10.3389/fimmu.2018.00441
   Wherry EJ, 2003, NAT IMMUNOL, V4, P225, DOI 10.1038/ni889
   WHO, 2011, WORLD MALARIA REPORT 2011, P1
   Wijeyesinghe S, 2021, NATURE, V592, P457, DOI 10.1038/s41586-021-03351-3
   Yeap LS, 2015, CELL, V163, P1124, DOI 10.1016/j.cell.2015.10.042
   Zhao XD, 2022, NAT REV IMMUNOL, V22, P147, DOI 10.1038/s41577-021-00563-6
   Zheng XY, 2019, PLOS PATHOG, V15, DOI 10.1371/journal.ppat.1008036
   Zhou FJ, 2014, PEDIATRICS, V133, P577, DOI 10.1542/peds.2013-0698
   Zhou XY, 2010, IMMUNITY, V33, P229, DOI 10.1016/j.immuni.2010.08.002
NR 131
TC 4
Z9 5
U1 1
U2 6
PU MDPI
PI BASEL
PA ST ALBAN-ANLAGE 66, CH-4052 BASEL, SWITZERLAND
EI 2075-1729
J9 LIFE-BASEL
JI Life-Basel
PD OCT
PY 2021
VL 11
IS 10
AR 1097
DI 10.3390/life11101097
PG 16
WC Biology; Microbiology
WE Science Citation Index Expanded (SCI-EXPANDED)
SC Life Sciences & Biomedicine - Other Topics; Microbiology
GA WR5UW
UT WOS:000714565200001
PM 34685468
OA Green Published, gold
DA 2025-02-04
ER

PT J
AU Zumla, A
   Rao, M
   Wallis, RS
   Kaufmann, SHE
   Rustomjee, R
   Mwaba, P
   Vilaplana, C
   Yeboah-Manu, D
   Chakaya, J
   Ippolito, G
   Azhar, E
   Hoelscher, M
   Maeurer, M
AF Zumla, Alimuddin
   Rao, Martin
   Wallis, Robert S.
   Kaufmann, Stefan H. E.
   Rustomjee, Roxana
   Mwaba, Peter
   Vilaplana, Cris
   Yeboah-Manu, Dorothy
   Chakaya, Jeremiah
   Ippolito, Giuseppe
   Azhar, Esam
   Hoelscher, Michael
   Maeurer, Markus
CA Host-Directed Therapies Network
TI Host-directed therapies for infectious diseases: current status, recent
   progress, and future prospects
SO LANCET INFECTIOUS DISEASES
LA English
DT Review
ID COMMUNITY-ACQUIRED PNEUMONIA; COMBINATION ANTIBIOTIC-THERAPY;
   NONSTEROIDAL ANTIINFLAMMATORY DRUGS; HISTONE DEACETYLASE INHIBITORS;
   CONVERTING ENZYME-INHIBITORS; EBOLA-VIRUS INFECTION; STEM-CELL
   TRANSPLANT; T-CELLS; MYCOBACTERIUM-TUBERCULOSIS; VITAMIN-D
AB Despite extensive global efforts in the fight against killer infectious diseases, they still cause one in four deaths worldwide and are important causes of long-term functional disability arising from tissue damage. The continuing epidemics of tuberculosis, HIV, malaria, and influenza, and the emergence of novel zoonotic pathogens represent major clinical management challenges worldwide. Newer approaches to improving treatment outcomes are needed to reduce the high morbidity and mortality caused by infectious diseases. Recent insights into pathogen-host interactions, pathogenesis, inflammatory pathways, and the host's innate and acquired immune responses are leading to identification and development of a wide range of host-directed therapies with different mechanisms of action. Host-directed therapeutic strategies are now becoming viable adjuncts to standard antimicrobial treatment. Host-directed therapies include commonly used drugs for non-communicable diseases with good safety profiles, immunomodulatory agents, biologics (eg monoclonal antibodies), nutritional products, and cellular therapy using the patient's own immune or bone marrow mesenchymal stromal cells. We discuss clinically relevant examples of progress in identifying host-directed therapies as adjunct treatment options for bacterial, viral, and parasitic infectious diseases.
C1 [Zumla, Alimuddin] UCL, Ctr Clin Microbiol, Div Infect & Immun, London, England.
   [Zumla, Alimuddin] UCL Hosp NHS Fdn Trust, Biomed Res Ctr, Natl Inst Hlth Res, London, England.
   [Rao, Martin; Maeurer, Markus] Karolinska Inst, Dept Lab Med, Div Therapeut Immunol, Stockholm, Sweden.
   [Rao, Martin; Maeurer, Markus] Karolinska Univ Hosp Huddinge, Ctr Allogene Stem Cell Transplantat, Stockholm, Sweden.
   [Wallis, Robert S.] Aurum Inst, Johannesburg, South Africa.
   [Kaufmann, Stefan H. E.] Max Planck Inst Infect Biol, Berlin, Germany.
   [Rustomjee, Roxana] South African Med Res Council, Cape Town, South Africa.
   [Mwaba, Peter] Univ Zambia, Univ Teaching Hosp, UCL Med Sch UNZA UCLMS, Res & Training Project, Lusaka, Zambia.
   [Mwaba, Peter] Minist Hlth, Lusaka, Zambia.
   [Vilaplana, Cris] Fdn Inst Invest Ciencies Salut Germans Trias & Pu, CIBER Enfermedades Resp, Edifici Lab Recerca, Unitat TB Expt, Can Ruti Campus, Barcelona, Spain.
   [Yeboah-Manu, Dorothy] Univ Ghana, Noguchi Mem Inst Med Res, Dept Bacteriol, Legon, Ghana.
   [Chakaya, Jeremiah] Kenya Govt Med Res Ctr, Nairobi, Kenya.
   [Ippolito, Giuseppe] Natl Inst Infect Dis, Rome, Italy.
   [Azhar, Esam] King Abdulaziz Univ, Special Infect Agents Unit, King Fahd Med Res Ctr, Jeddah 21413, Saudi Arabia.
   [Azhar, Esam] King Abdulaziz Univ, Fac Appl Med Sci, Med Lab Technol Dept, Jeddah 21413, Saudi Arabia.
   [Hoelscher, Michael] Univ Munich, Med Ctr, Div Infect Dis & Trop Med, Munich, Germany.
   [Hoelscher, Michael] DZIF German Ctr Infect Res, Munich, Germany.
C3 University of London; University College London; University of London;
   University College London; Karolinska Institutet; Karolinska Institutet;
   Karolinska University Hospital; Max Planck Society; South African
   Medical Research Council; University of Zambia; CIBER - Centro de
   Investigacion Biomedica en Red; CIBERES; University of Ghana; Kenya
   Medical Research Institute; King Abdulaziz University; King Abdulaziz
   University; University of Munich; German Center for Infection Research
RP Maeurer, M (corresponding author), Karolinska Inst, Dept Lab Med, Div Therapeut Immunol, Stockholm, Sweden.
EM markus.maeurer@ki.se
RI Ippolito, Giuseppe/J-7207-2017; Hoelscher, Michael/D-3436-2012; Azhar,
   Esam/ABI-1044-2020; Zumla, Alimuddin/ABA-8208-2020; Mwaba,
   Peter/V-6017-2019; Kaufmann, Stefan/I-5454-2014; Cardona,
   Pere-Joan/A-5258-2011; Wallis, Robert S./A-8018-2009; Wejse, Christian
   Morberg/C-8468-2014; Yeboah-Manu, Dorothy/A-1933-2016; Zumla, Professor
   Sir Alimuddin/HJH-4993-2023; Vilaplana, Cristina/K-7216-2012; Rao,
   Martin/B-8996-2015
OI Cardona, Pere-Joan/0000-0001-5623-7873; Ippolito,
   Giuseppe/0000-0002-1076-2979; Rakotosamimanana,
   Niaina/0000-0002-2352-9797; Wilkinson, Robert/0000-0002-2753-1800;
   Hoelscher, Michael/0000-0002-7642-1835; Bates,
   Matthew/0000-0003-0464-1529; Velavan, Thirumalaisamy
   P/0000-0002-9809-9883; Diarra, Bassirou/0000-0002-1795-9379; Parida,
   Shreemanta K/0000-0003-2129-6691; Maeurer, Markus/0000-0002-8436-8077;
   Steyn, Adrie JC/0000-0001-9177-8827; Wallis, Robert
   S./0000-0001-6152-5183; Wejse, Christian Morberg/0000-0002-2534-2942;
   Yeboah-Manu, Dorothy/0000-0002-1663-6287; Gagneux,
   Sebastien/0000-0001-7783-9048; Zumla, Professor Sir
   Alimuddin/0000-0002-5111-5735; Vilaplana, Cristina/0000-0002-2808-7270;
   Azhar, Esam Ibraheem/0000-0002-1736-181X; Rao,
   Martin/0000-0002-0579-1097; Russell, James Baligeh
   Walter/0000-0003-4732-6588; Adegnika, Ayola Akim/0000-0003-3197-5946
FU European Union FW7 RiD-RTI Project; European Developing Countries
   Clinical Trials Partnership (TB-NEAT); National Institute for Health
   Research Biomedical Research Centre at University College of London
   Hospital, London, UK; ISCIII-Subdireccion General de Evaluacion;
   Fondo-EU de Desarrollo Regional (FEDER) [CP13/00174]; BmBF grants,
   EDCTP-Pan African Consortium for the Evaluation of Anti-tuberculosis
   Antibiotics (PanACEA) [32011 013]; EDCTP, Sweden; Vetenskapsradet,
   Sweden; Vinnova, Sweden; Heart and Lung Foundation, Sweden; MRC
   [G1001337] Funding Source: UKRI
FX AZ receives support from the European Union FW7 RiD-RTI Project,
   European Developing Countries Clinical Trials Partnership (TB-NEAT), and
   the National Institute for Health Research Biomedical Research Centre at
   University College of London Hospital, London, UK. CV receives support
   from ISCIII-Subdireccion General de Evaluacion and Fondo-EU de
   Desarrollo Regional (FEDER) contract CP13/00174. MH is supported by BmBF
   grants, EDCTP-Pan African Consortium for the Evaluation of
   Anti-tuberculosis Antibiotics (PanACEA) 2007 32011 013. MM is supported
   by the EDCTP, Vetenskapsradet, Vinnova, and the Heart and Lung
   Foundation, Sweden.
CR Achtman AH, 2012, SCI TRANSL MED, V4, DOI 10.1126/scitranslmed.3003515
   Alexander BT, 2010, PHARMACOTHERAPY, V30, P554, DOI 10.1592/phco.30.6.554
   [Anonymous], 2015, Ebola situation report
   [Anonymous], 2015, GLOBAL TUBERCULOSIS
   [Anonymous], 2014, WHO WORLD MAL REP 20
   Ariza-Heredia EJ, 2014, CANCER LETT, V342, P1, DOI 10.1016/j.canlet.2013.09.004
   Aspa J, 2006, EUR RESPIR J, V27, P1010, DOI 10.1183/09031936.06.00126004
   Baddour LM, 2004, AM J RESP CRIT CARE, V170, P440, DOI 10.1164/rccm.200311-1578OC
   Beeson CC, 2010, ANAL BIOCHEM, V404, P75, DOI 10.1016/j.ab.2010.04.040
   Bern C, 2015, NEW ENGL J MED, V373, P456, DOI [10.1056/NEJMra1410150, 10.1056/NEJMc1510996]
   Bernard GR, 1997, NEW ENGL J MED, V336, P912, DOI 10.1056/NEJM199703273361303
   Blitvich BJ, 2015, VIRUSES-BASEL, V7, P1927, DOI 10.3390/v7041927
   Blum CA, 2015, LANCET, V385, P1511, DOI 10.1016/S0140-6736(14)62447-8
   Brestrich G, 2009, J IMMUNOTHER, V32, P932, DOI 10.1097/CJI.0b013e3181b88fda
   Brouwer MC, 2013, COCHRANE DB SYST REV, DOI 10.1002/14651858.CD004405.pub4
   Brown RB, 2003, CHEST, V123, P1503, DOI 10.1378/chest.123.5.1503
   Bruner KM, 2015, TRENDS MICROBIOL, V23, P192, DOI 10.1016/j.tim.2015.01.013
   Bruss JB, 1999, CLIN DIAGN LAB IMMUN, V6, P464, DOI 10.1128/CDLI.6.4.464-470.1999
   Bucheton B, 2011, PARASITE IMMUNOL, V33, P438, DOI 10.1111/j.1365-3024.2011.01287.x
   Carabali M, 2015, BMC INFECT DIS, V15, DOI 10.1186/s12879-015-1058-x
   Catron DM, 2004, INFECT IMMUN, V72, P1036, DOI 10.1128/IAI.72.2.1036-1042.2004
   Chalkias S, 2014, TRANSPL INFECT DIS, V16, P141, DOI 10.1111/tid.12177
   Chalmers JD, 2008, AM J MED, V121, P1002, DOI 10.1016/j.amjmed.2008.06.030
   Chan JFW, 2015, CLIN MICROBIOL REV, V28, P465, DOI 10.1128/CMR.00102-14
   Chaurasia M, 2015, INT J BIOL MACROMOL, V79, P27, DOI 10.1016/j.ijbiomac.2015.04.043
   Chung RT, 2015, HEPATOLOGY, V62, P932, DOI 10.1002/hep.27950
   Collier MA, 2013, EXPERT REV ANTI-INFE, V11, P1225, DOI 10.1586/14787210.2013.845524
   Coussens AK, 2015, PLOS PATHOG, V11, DOI 10.1371/journal.ppat.1005007
   Critchley JA, 2013, LANCET INFECT DIS, V13, P223, DOI 10.1016/S1473-3099(12)70321-3
   Cruz CRY, 2013, BLOOD, V122, P2965, DOI 10.1182/blood-2013-06-506741
   Cu LW, 2015, AM J TROP MED HYG, V93, P57, DOI 10.4269/ajtmh.15-0007
   Daley P, 2015, LANCET INFECT DIS, V15, P528, DOI 10.1016/S1473-3099(15)70053-8
   Datta M, 2015, P NATL ACAD SCI USA, V112, P1827, DOI 10.1073/pnas.1424563112
   Day CL, 2006, NATURE, V443, P350, DOI 10.1038/nature05115
   de Wispelaere M, 2013, J VIROL, V87, P7367, DOI 10.1128/JVI.00632-13
   Douglas I, 2011, BMJ-BRIT MED J, V342, DOI 10.1136/bmj.d1642
   Dwyer R, 2006, EUR J CLIN MICROBIOL, V25, P518, DOI 10.1007/s10096-006-0183-2
   El Ridi R, 2013, J PARASITOL, V99, P194, DOI 10.1645/GE-3186.1
   El Ridi RAF, 2013, J ADV RES, V4, P467, DOI 10.1016/j.jare.2012.05.002
   Fedson DS, 2015, MBIO, V6, DOI 10.1128/mBio.00716-15
   Fedson DS, 2015, INT J INFECT DIS, V36, P80, DOI 10.1016/j.ijid.2015.04.019
   Fedson DS, 2014, CLIN INFECT DIS, V58, P233, DOI 10.1093/cid/cit695
   Fedson DS, 2013, ANTIVIR RES, V99, P417, DOI 10.1016/j.antiviral.2013.06.018
   Fedson DS, 2009, INFLUENZA OTHER RESP, V3, P129, DOI 10.1111/j.1750-2659.2009.00090.x
   Ferrer M, 1997, CHEST, V111, P1094, DOI 10.1378/chest.111.4.1094
   Firdessa R, 2015, PLOS NEGLECT TROP D, V9, DOI 10.1371/journal.pntd.0004041
   Foster GR, 2010, DRUGS, V70, P147, DOI 10.2165/11531990-000000000-00000
   Franco JR, 2014, CLIN EPIDEMIOL, V6, P257, DOI 10.2147/CLEP.S39728
   Frost FJ, 2007, CHEST, V131, P1006, DOI 10.1378/chest.06-1997
   Gardiner D, 2013, PLOS ONE, V8, DOI 10.1371/journal.pone.0063818
   Geisbert TW, 2003, LANCET, V362, P1953, DOI 10.1016/S0140-6736(03)15012-X
   Gerdemann U, 2013, MOL THER, V21, P2113, DOI 10.1038/mt.2013.151
   Ghasemi F, 2015, WORLD J GASTROENTERO, V21, P11984, DOI 10.3748/wjg.v21.i42.11984
   Goovaerts O, 2013, PLOS ONE, V8, DOI 10.1371/journal.pone.0081856
   Goto H, 2010, EXPERT REV ANTI-INFE, V8, P419, DOI [10.1586/eri.10.19, 10.1586/ERI.10.19]
   Guo LH, 2014, HELICOBACTER, V19, P37, DOI 10.1111/hel.12102
   Gupta S, 2015, ANTIMICROB AGENTS CH, V59, P673, DOI 10.1128/AAC.04019-14
   Gurung P, 2015, CELL MICROBIOL, V17, P1286, DOI 10.1111/cmi.12484
   HALL AG, 1992, BLOOD REV, V6, P163, DOI 10.1016/0268-960X(92)90028-O
   Halperin SA, 2007, PEDIATR INFECT DIS J, V26, P79, DOI 10.1097/01.inf.0000247103.01075.cc
   Hancock REW, 2012, NAT REV MICROBIOL, V10, P243, DOI 10.1038/nrmicro2745
   HANLY PJ, 1987, LANCET, V1, P351
   Harbarth S, 2005, EUR J CLIN MICROBIOL, V24, P688, DOI 10.1007/s10096-005-0018-6
   Hassan SS, 2015, PLOS ONE, V10, DOI 10.1371/journal.pone.0137646
   Henter JI, 2010, LANCET, V376, P2116, DOI 10.1016/S0140-6736(10)61345-1
   Henter JI, 2006, LANCET, V367, P870, DOI 10.1016/S0140-6736(06)68232-9
   Hortal M, 2000, Int J Infect Dis, V4, P91, DOI 10.1016/S1201-9712(00)90100-0
   Hovingh K, 2013, EXPERT OPIN DRUG SAF, V12, P569, DOI 10.1517/14740338.2013.793670
   Imami N, 2002, CLIN EXP IMMUNOL, V127, P402
   Ivanyi J, 2013, J INFECT DIS, V208, P185, DOI 10.1093/infdis/jit153
   JACOBS A, 1979, BRIT J HAEMATOL, V43, P1, DOI 10.1111/j.1365-2141.1979.tb03713.x
   Jurado JO, 2008, J IMMUNOL, V181, P116, DOI 10.4049/jimmunol.181.1.116
   Karlström Å, 2011, J INFECT DIS, V204, P1358, DOI 10.1093/infdis/jir522
   Kasprowicz V, 2008, J VIROL, V82, P3154, DOI 10.1128/JVI.02474-07
   Kaufmann SHE, 2005, NAT MED, V11, pS33, DOI 10.1038/nm1221
   Kaufmann SHE, 2014, LANCET RESP MED, V2, P301, DOI 10.1016/S2213-2600(14)70033-5
   Kinra P, 2013, TROP BIOMED, V30, P645
   Koh GCKW, 2013, PLOS NEGLECT TROP D, V7, DOI 10.1371/journal.pntd.0002500
   Koh GCKW, 2011, CLIN INFECT DIS, V52, P717, DOI 10.1093/cid/ciq192
   Konforte D, 2008, VIROLOGY, V374, P100, DOI 10.1016/j.virol.2007.12.027
   Krishnan MN, 2014, VIRUSES-BASEL, V6, P683, DOI 10.3390/v6020683
   Kulkarni NN, 2015, MOL IMMUNOL, V63, P530, DOI 10.1016/j.molimm.2014.10.007
   KWIATKOWSKI D, 1993, Q J MED, V86, P91
   Lai RPJ, 2016, SEMIN IMMUNOPATHOL, V38, P185, DOI 10.1007/s00281-015-0532-2
   Leduc I, 2015, SEX TRANSM INFECT, V91, pA38, DOI 10.1136/sextrans-2015-052270.111
   Leung Joanne, 2014, Immune Netw, V14, P265, DOI 10.4110/in.2014.14.6.265
   Liappis AP, 2001, CLIN INFECT DIS, V33, P1352, DOI 10.1086/323334
   Linz B, 2007, NATURE, V445, P915, DOI 10.1038/nature05562
   Ljungman P, 2004, EUR J CLIN MICROBIOL, V23, P583, DOI 10.1007/s10096-004-1165-x
   Mackall CL, 2011, NAT REV IMMUNOL, V11, P330, DOI 10.1038/nri2970
   Majumdar SR, 2006, BMJ-BRIT MED J, V333, P999, DOI 10.1136/BMJ.38992.565972.7C
   Mansour SC, 2015, J PEPT SCI, V21, P323, DOI 10.1002/psc.2708
   Martínez JA, 2003, CLIN INFECT DIS, V36, P389, DOI 10.1086/367541
   Matalon S, 2011, MOL MED, V17, P466, DOI 10.2119/molmed.2011.00076
   Mayer-Barber KD, 2014, NATURE, V511, P99, DOI 10.1038/nature13489
   Meterky ML, 2007, CHEST, V131, P466, DOI 10.1378/chest.06-1426
   Montoya D, 2014, SCI TRANSL MED, V6, DOI 10.1126/scitranslmed.3009546
   Mortensen EM, 2008, EUR RESPIR J, V31, P611, DOI 10.1183/09031936.00162006
   Mortensen EM, 2005, RESP RES, V6, DOI 10.1186/1465-9921-6-82
   Mortensen EM, 2012, CLIN INFECT DIS, V55, P1466, DOI 10.1093/cid/cis733
   Morton B, 2014, EXPERT REV RESP MED, V8, P587, DOI 10.1586/17476348.2014.927736
   Moss RB, 2012, J INFECT DIS, V206, P1844, DOI 10.1093/infdis/jis622
   Mufson Maurice A., 1999, American Journal of Medicine, V107, p34S, DOI 10.1016/S0002-9343(99)00098-4
   Myles PR, 2009, PHARMACOEPIDEM DR S, V18, P269, DOI 10.1002/pds.1715
   Naghavi M, 2015, LANCET, V385, P117, DOI 10.1016/S0140-6736(14)61682-2
   Nahmias Y, 2008, HEPATOLOGY, V47, P1437, DOI 10.1002/hep.22197
   Nakamoto N, 2009, PLOS PATHOG, V5, DOI 10.1371/journal.ppat.1000313
   Napier RJ, 2015, PLOS PATHOG, V11, DOI 10.1371/journal.ppat.1004770
   Nauck MA, 2009, DIABETES CARE, V32, pS223, DOI 10.2337/dc09-S315
   Ngiow SF, 2011, CANCER RES, V71, P6567, DOI 10.1158/0008-5472.CAN-11-1487
   Nguyen LT, 2015, NAT REV IMMUNOL, V15, P45, DOI 10.1038/nri3790
   O'Brien KL, 2009, LANCET, V374, P893, DOI 10.1016/S0140-6736(09)61204-6
   O'Garra A, 2013, ANNU REV IMMUNOL, V31, P475, DOI 10.1146/annurev-immunol-032712-095939
   Oehlers SH, 2015, NATURE, V517, P612, DOI 10.1038/nature13967
   Oliveira KG, 2016, MED MICROBIOL IMMUN, V205, P111, DOI 10.1007/s00430-015-0431-0
   Ottosen S, 2015, ANTIMICROB AGENTS CH, V59, P599, DOI 10.1128/AAC.04220-14
   Pardoll DM, 2012, NAT REV CANCER, V12, P252, DOI 10.1038/nrc3239
   Parida SK, 2015, CLIN INFECT DIS, V61, pS217, DOI 10.1093/cid/civ615
   Parihar SP, 2014, J INFECT DIS, V209, P754, DOI 10.1093/infdis/jit550
   Parkin DM, 2005, CA-CANCER J CLIN, V55, P74, DOI 10.3322/canjclin.55.2.74
   Pearce EL, 2009, NATURE, V460, P103, DOI 10.1038/nature08097
   Petrovas C, 2006, J EXP MED, V203, P2281, DOI 10.1084/jem.20061496
   Phillips BL, 2015, AM J PATHOL, V185, P820, DOI 10.1016/j.ajpath.2014.11.003
   Pirinen E, 2014, CELL METAB, V19, P1034, DOI 10.1016/j.cmet.2014.04.002
   Prendergast CT, 2015, INFECT IMMUN, V83, P1418, DOI 10.1128/IAI.02831-14
   Qiu XG, 2013, SCI REP-UK, V3, DOI 10.1038/srep03365
   Rahman S, 2015, CLIN IMMUNOL, V156, P85, DOI 10.1016/j.clim.2014.12.003
   Rasmussen TA, 2015, OPEN FORUM INFECT DI, V2, DOI 10.1093/ofid/ofv037
   Rasmussen TA, 2016, TRENDS MICROBIOL, V24, P90, DOI 10.1016/j.tim.2015.11.003
   Ravimohan S, 2015, LANCET INFECT DIS, V15, P429, DOI 10.1016/S1473-3099(15)70008-3
   Reiner Z, 2015, NAT REV CARDIOL, V12, P565, DOI 10.1038/nrcardio.2015.92
   Restrepo MI, 2009, EUR RESPIR J, V33, P153, DOI 10.1183/09031936.00054108
   Rodríguez A, 2007, CRIT CARE MED, V35, P1493, DOI 10.1097/01.CCM.0000266755.75844.05
   Rossi JF, 2015, CLIN CANCER RES, V21, P1248, DOI 10.1158/1078-0432.CCR-14-2291
   Rothwell C, 2009, VIROLOGY, V389, P8, DOI 10.1016/j.virol.2009.03.025
   Sada-Ovalle I, 2012, J IMMUNOL, V189, P5896, DOI 10.4049/jimmunol.1200990
   Scanlon KM, 2015, PATHOG DIS, V73, DOI 10.1093/femspd/ftv074
   Schiebler M, 2015, EMBO MOL MED, V7, P127, DOI 10.15252/emmm.201404137
   Schlienger RG, 2007, PHARMACOTHERAPY, V27, P325, DOI 10.1592/phco.27.3.325
   Seifert K, 2015, ANTIMICROB AGENTS CH, V59, P5819, DOI 10.1128/AAC.00273-15
   Shan L, 2012, IMMUNITY, V36, P491, DOI 10.1016/j.immuni.2012.01.014
   Singh A, 2013, J INFECT DIS, V208, P603, DOI 10.1093/infdis/jit206
   Singhal A, 2014, SCI TRANSL MED, V6, DOI 10.1126/scitranslmed.3009885
   Skerry C, 2015, J INFECT DIS, V211, P1883, DOI 10.1093/infdis/jiu823
   Skrahin A, 2014, LANCET RESP MED, V2, P108, DOI 10.1016/S2213-2600(13)70234-0
   Smith CM, 2015, BLOOD, V125, P534, DOI 10.1182/blood-2014-04-567149
   Swaika A, 2015, MOL IMMUNOL, V67, P4, DOI 10.1016/j.molimm.2015.02.009
   Thomsen RW, 2008, ARCH INTERN MED, V168, P2081, DOI 10.1001/archinte.168.19.2081
   Thomsen RW, 2006, CRIT CARE MED, V34, P1080, DOI 10.1097/01.CCM.0000207345.92928.E4
   Tobin DM, 2013, PLOS ONE, V8, DOI 10.1371/journal.pone.0067828
   Trautmann L, 2006, NAT MED, V12, P1198, DOI 10.1038/nm1482
   Uhlin M, 2012, CLIN INFECT DIS, V55, P1064, DOI 10.1093/cid/cis625
   van der Windt GJW, 2012, IMMUNITY, V36, P68, DOI 10.1016/j.immuni.2011.12.007
   Vandermeer ML, 2012, J INFECT DIS, V205, P13, DOI 10.1093/infdis/jir695
   Velu V, 2015, RETROVIROLOGY, V12, DOI 10.1186/s12977-015-0144-x
   Vilaplana C, 2013, J INFECT DIS, V208, P199, DOI 10.1093/infdis/jit152
   Voiriot G, 2011, CHEST, V139, P387, DOI 10.1378/chest.09-3102
   Wallis RS, 2009, CLIN INFECT DIS, V48, P1429, DOI 10.1086/598504
   Walter S, 2012, NAT MED, V18, P1254, DOI 10.1038/nm.2883
   Wang Y, 2014, NAT IMMUNOL, V15, P1009, DOI 10.1038/ni.3002
   Waterer GW, 2001, ARCH INTERN MED, V161, P1837, DOI 10.1001/archinte.161.15.1837
   Weerakoon KGAD, 2015, CLIN MICROBIOL REV, V28, P939, DOI 10.1128/CMR.00137-14
   Weiss K, 2004, Can Respir J, V11, P589
   Winkler AM, 2015, CURR OPIN HEMATOL, V22, P521, DOI 10.1097/MOH.0000000000000191
   World Health Organization, 2015, CAT PRIOR DRUGS CONS
   Wroblewski LE, 2010, CLIN MICROBIOL REV, V23, P713, DOI 10.1128/CMR.00011-10
   Yedery RD, 2015, ANTIBIOTICS-BASEL, V4, P44, DOI 10.3390/antibiotics4010044
   Yende S, 2011, CRIT CARE MED, V39, P1871, DOI 10.1097/CCM.0b013e31821b8290
   Ylisastigui L, 2004, AIDS, V18, P1101, DOI 10.1097/00002030-200405210-00003
   Zhang LM, 2015, VACCINE, V33, P4430, DOI 10.1016/j.vaccine.2015.06.077
   Zhang Z, 2013, AIDS, V27, P1283, DOI 10.1097/QAD.0b013e32835fab77
   Zumla A, 2015, J INTERN MED, V277, P373, DOI 10.1111/joim.12256
   Zumla A, 2016, NAT REV DRUG DISCOV, V15, P327, DOI 10.1038/nrd.2015.37
   Zumla A, 2015, NAT REV DRUG DISCOV, V14, P511, DOI 10.1038/nrd4696
NR 174
TC 236
Z9 257
U1 2
U2 113
PU ELSEVIER SCI LTD
PI OXFORD
PA THE BOULEVARD, LANGFORD LANE, KIDLINGTON, OXFORD OX5 1GB, OXON, ENGLAND
SN 1473-3099
EI 1474-4457
J9 LANCET INFECT DIS
JI Lancet Infect. Dis.
PD APR
PY 2016
VL 16
IS 4
BP E47
EP E63
DI 10.1016/S1473-3099(16)00078-5
PG 17
WC Infectious Diseases
WE Science Citation Index Expanded (SCI-EXPANDED)
SC Infectious Diseases
GA DH0CH
UT WOS:000372449600002
PM 27036359
OA Green Published, hybrid
DA 2025-02-04
ER

PT J
AU Mushahwar, IK
AF Mushahwar, Isa K.
TI Verses, viruses, and the vulnerability of the blood supply in
   industrialized countries
SO JOURNAL OF MEDICAL VIROLOGY
LA English
DT Article; Proceedings Paper
CT 25th Conference of the Hepatitis-Research-Foundation-of-Japan
CY MAY 22, 2006
CL Tokyo, JAPAN
SP Hepatitis Res Fdn Japan
DE blood; viruses
ID CREUTZFELDT-JAKOB-DISEASE; WEST-NILE-VIRUS; CHRONIC HEPATITIS-B;
   UNITED-STATES; C VIRUS; INFECTION; TRANSMISSION; TRANSFUSION;
   EPIDEMIOLOGY; PREVENTION
AB In the last 30 years, tremendous progress in identifying transfusion-transmitted viruses such as HBV, HCV, and HIV in industrialized countries has been achieved. Currently, the residual risk of transmitting these viruses through transfusion is very low especially after the introduction of "minipool" nucleic acid-amplification tests. Despite these major technical advances, there remains a legitimate concern as to the transmission of other blood-borne infectious agents through blood transfusion. Among these agents are HBV mutants, occult HBV, and HCV infections, malaria, Chagas, West Nile, dengue, and vesi-viruses, bacterial infections such as Yersinia enterocolitica, and tick borne diseases such as human monocytic ehrlichiosis, human granulocytic ehrlichiosis, Rocky Mountain spotted fever, and Lyme and prion diseases such as Creutzfeldt and variant Creutzfeldt. Most of these agents are very rarely transmitted by transfusion in industrialized countries. However, an awareness of their possible transmission is essential for the control of spread of these diseases among the public by human-to-human transmission via blood transfusion. This review summarizes the current status of prevalence and diagnosis of these emerging diseases and also updates our knowledge on recently discovered non-pathogenic blood-borne viruses such as GB virus C and Torque Tenoviruses.
RP Mushahwar, IK (corresponding author), 504 Barcelona Dr, Tierra Verde, FL 33715 USA.
EM zahr88@verizon.net
CR Allain JP, 2004, TRANSFUS CLIN BIOL, V11, P18, DOI 10.1016/j.tracli.2003.11.007
   Alter HJ, 2004, VOX SANG, V87, P56, DOI 10.1111/j.1741-6892.2004.00496.x
   Alter MJ, 2003, SEMIN LIVER DIS, V23, P39, DOI 10.1055/s-2003-37583
   Aye TT, 1997, J HEPATOL, V26, P1148, DOI 10.1016/S0168-8278(97)80125-0
   Bakken Johan S., 2006, Morbidity and Mortality Weekly Report, V55, P1
   BOHME M, 1992, INFUSIONSTHERAPIE, V19, P204
   BRASHEAR RJ, 1995, TRANSFUSION, V55, P191
   Brunetto MR, 1999, INTERVIROLOGY, V42, P69, DOI 10.1159/000024968
   Burger R, 2005, TRANSFUS MED HEMOTH, V32, P132, DOI 10.1159/000087612
   Busch MP, 2005, NEW ENGL J MED, V353, P460, DOI 10.1056/NEJMoa044029
   Campbell GL, 2002, LANCET INFECT DIS, V2, P519, DOI 10.1016/S1473-3099(02)00368-7
   Carreño V, 2006, WORLD J GASTROENTERO, V12, P6922, DOI 10.3748/wjg.v12.i43.2000
   Chamberland ME, 2002, CLIN INFECT DIS, V34, P797, DOI 10.1086/338787
   Chemin I, 2005, J CLIN VIROL, V34, pS15, DOI 10.1016/S1386-6532(05)80005-8
   Dodd RY, 2004, ANNU REV MED, V55, P191, DOI 10.1146/annurev.med.55.091902.103831
   Eliades M. James, 2005, Morbidity and Mortality Weekly Report, V54, P25
   Fauci AS, 2005, ACAD MED, V80, P1079, DOI 10.1097/00001888-200512000-00002
   Fiebig EW, 2004, CLIN LAB MED, V24, P797, DOI 10.1016/j.cll.2004.05.009
   Schijman AG, 2007, PERSP MED V, V13, P223, DOI 10.1016/S0168-7069(06)13012-8
   Gerlich W H, 2004, Intervirology, V47, P310
   Gubler DJ, 2000, VIRAL IMMUNOL, V13, P469, DOI 10.1089/vim.2000.13.469
   GUTHBERT JA, 2001, CLIN MICROBIOL REV, V14, P38
   Guzmán MG, 2002, LANCET INFECT DIS, V2, P33, DOI 10.1016/S1473-3099(01)00171-2
   Harris Eva, 2006, Novartis Found Symp, V277, P23, DOI 10.1002/0470058005.ch3
   Holman RC, 1996, EMERG INFECT DIS, V2, P333, DOI 10.3201/eid0204.960409
   Houston F, 2000, LANCET, V356, P999, DOI 10.1016/S0140-6736(00)02719-7
   Hsia CC, 1997, BIOCHEM BIOPH RES CO, V241, P726, DOI 10.1006/bbrc.1997.7882
   Hsieh YH, 2004, CARCINOGENESIS, V25, P2023, DOI 10.1093/carcin/bgh207
   Ironside JW, 2004, HAEMOPHILIA, V10, P64, DOI 10.1111/j.1365-2516.2004.00982.x
   KAISER T, 2005, AIDS, V7, P433
   Kleinman S, 2005, TRANSFUSION, V45, P469, DOI 10.1111/j.0041-1132.2005.04315.x
   Kurane I, 2001, REV MED VIROL, V11, P301, DOI 10.1002/rmv.324
   Llewelyn CA, 2004, LANCET, V363, P417, DOI 10.1016/S0140-6736(04)15486-X
   Locarnini S, 2003, J HEPATOL, V39, pS124, DOI 10.1016/S0168-8278(03)00318-0
   McQuiston JH, 2000, TRANSFUSION, V40, P274, DOI 10.1046/j.1537-2995.2000.40030274.x
   Muerhoff AS, 2006, J MED VIROL, V78, P105, DOI 10.1002/jmv.20510
   Mungai M, 2001, NEW ENGL J MED, V344, P1973, DOI 10.1056/NEJM200106283442603
   Mushahwar I K, 2001, Forum (Genova), V11, P98
   Orloski K A, 2000, MMWR CDC Surveill Summ, V49, P1
   Orton S, 2001, TRANSFUS MED REV, V15, P282, DOI 10.1053/tm.2001.26956
   Peden AH, 2005, FOLIA NEUROPATHOL, V43, P271
   Raeber AJ, 2006, DEV BIOLOGICALS, V123, P313
   ROEHRIG JT, 2002, CURR TOP MICROBIOL I, V267, P323
   Roth WK, 2002, TRANSFUSION, V42, P869, DOI 10.1046/j.1537-2995.2002.00128.x
   Shepard CW, 2005, LANCET INFECT DIS, V5, P558, DOI 10.1016/S1473-3099(05)70216-4
   Simmonds P, 2004, J GEN VIROL, V85, P3173, DOI 10.1099/vir.0.80401-0
   Smith AW, 2006, J MED VIROL, V78, P693, DOI 10.1002/jmv.20594
   SNYDER DL, 2001, REDUCING RISK BLOOD, P433
   Stramer SL, 2005, NEW ENGL J MED, V353, P451, DOI 10.1056/NEJMoa044333
   Yang JF, 2006, JPN J INFECT DIS, V59, P25
   ZANETTI HR, 1988, LANCET, V332, P1132
NR 51
TC 9
Z9 13
U1 0
U2 3
PU WILEY
PI HOBOKEN
PA 111 RIVER ST, HOBOKEN 07030-5774, NJ USA
SN 0146-6615
EI 1096-9071
J9 J MED VIROL
JI J. Med. Virol.
PD AUG
PY 2007
VL 79
IS 8
BP 1229
EP 1237
DI 10.1002/jmv.20864
PG 9
WC Virology
WE Science Citation Index Expanded (SCI-EXPANDED); Conference Proceedings Citation Index - Science (CPCI-S)
SC Virology
GA 184LF
UT WOS:000247642200026
PM 17596828
DA 2025-02-04
ER

PT J
AU Duarte, EA
   Eberl, G
   Corradin, G
AF Duarte, EA
   Eberl, G
   Corradin, G
TI Specific tolerization of active cytolytic T lymphocyte responses in vivo
   with soluble peptides
SO CELLULAR IMMUNOLOGY
LA English
DT Article
ID MYELIN BASIC-PROTEIN; EXPERIMENTAL AUTOIMMUNE ENCEPHALOMYELITIS;
   GLUTAMIC-ACID DECARBOXYLASE; SHORT SYNTHETIC PEPTIDES; CLONAL ANERGY;
   CELL TOLERANCE; SELF TOLERANCE; ORAL TOLERANCE; EPITOPES; ANTIGEN
AB A promising approach toward preventing and treating autoimmune disease involves identifying the mediating antigen and then tolerizing the autoreactive T cells with the corresponding antigen. For success, this method will require the specific tolerization of active helper or CTL responses while maintaining the integrity of the immune system. In this report, we selectively eliminated an ongoing CTL response by administering soluble peptide. BALB/c mice were immunized with two H-2K(d)-restricted immunodominant CTL epitopes derived from HIV and malaria together with a T helper epitope to elicit a strong CTL response. Beginning 3 days later, mice were injected 3 times at 3-day intervals with 500 mu g of only one or both of these epitopes in PBS. Following these injections, only one of two active CTL responses was tolerized without affecting T helper cells. This tolerization state requires antigen for its maintenance, may be retolerized upon return, and is not due to active or antigen-driven bystander suppression. This study suggests that soluble peptides may be utilized to treat or prevent autoimmune diseases caused by autoreactive CTLs. (C) 1996 Academic Press, Inc.
C1 UNIV LAUSANNE, INST BIOCHEM, CH-1066 EPALINGES, SWITZERLAND.
C3 University of Lausanne
RI Eberl, Gerard/JAN-8443-2023
OI Eberl, Gerard/0000-0002-1119-5638
CR AICHELE P, 1994, P NATL ACAD SCI USA, V91, P444, DOI 10.1073/pnas.91.2.444
   AICHELE P, 1990, J EXP MED, V171, P1815, DOI 10.1084/jem.171.5.1815
   AICHELE P, 1995, J EXP MED, V182, P261, DOI 10.1084/jem.182.1.261
   ATHERTON E, 1981, J CHEM SOC P1, V538
   BJORKMAN PJ, 1987, NATURE, V329, P506, DOI 10.1038/329506a0
   CHEN YH, 1994, SCIENCE, V265, P1237, DOI 10.1126/science.7520605
   CHILLER JM, 1973, CELL IMMUNOL, V8, P28, DOI 10.1016/0008-8749(73)90090-7
   CLAYTON JP, 1989, J EXP MED, V169, P1681, DOI 10.1084/jem.169.5.1681
   CORRADIN G, 1977, J IMMUNOL, V119, P1048
   FALK K, 1991, NATURE, V351, P290, DOI 10.1038/351290a0
   FRIEDMAN A, 1994, P NATL ACAD SCI USA, V91, P6688, DOI 10.1073/pnas.91.14.6688
   FUCHS EJ, 1992, SCIENCE, V258, P1156, DOI 10.1126/science.1439825
   GAO XM, 1991, J IMMUNOL, V147, P3268
   GAUR A, 1992, SCIENCE, V258, P1491, DOI 10.1126/science.1279812
   GREGERSON DS, 1993, J IMMUNOL, V151, P5751
   JENKINS MK, 1990, J IMMUNOL, V144, P16
   KAST WM, 1991, P NATL ACAD SCI USA, V88, P2283, DOI 10.1073/pnas.88.6.2283
   KAUFMAN DL, 1993, NATURE, V366, P69, DOI 10.1038/366069a0
   KYBURZ D, 1993, EUR J IMMUNOL, V23, P1956, DOI 10.1002/eji.1830230834
   MARYANSKI JL, 1988, J EXP MED, V167, P1391, DOI 10.1084/jem.167.4.1391
   MERRIFIELD B, 1986, SCIENCE, V232, P341, DOI 10.1126/science.3961484
   MILLER A, 1991, J EXP MED, V174, P791, DOI 10.1084/jem.174.4.791
   MILLER A, 1992, P NATL ACAD SCI USA, V89, P421, DOI 10.1073/pnas.89.1.421
   MILLER A, 1993, J NEUROIMMUNOL, V46, P73, DOI 10.1016/0165-5728(93)90235-Q
   OKI A, 1985, J EXP MED, V161, P897, DOI 10.1084/jem.161.5.897
   PANINABORDIGNON P, 1989, EUR J IMMUNOL, V19, P2237, DOI 10.1002/eji.1830191209
   RAMSDELL F, 1990, SCIENCE, V248, P1342, DOI 10.1126/science.1972593
   RAYCHAUDHURI S, 1992, P NATL ACAD SCI USA, V89, P8308, DOI 10.1073/pnas.89.17.8308
   RIA F, 1990, NATURE, V343, P381, DOI 10.1038/343381a0
   ROMERO P, 1991, J EXP MED, V174, P603, DOI 10.1084/jem.174.3.603
   SALGAME P, 1991, SCIENCE, V254, P279, DOI 10.1126/science.1681588
   SCHULZ M, 1991, P NATL ACAD SCI USA, V88, P991, DOI 10.1073/pnas.88.3.991
   SCHUTZE MP, 1992, EUR J IMMUNOL, V22, P387, DOI 10.1002/eji.1830220215
   SCHWARTZ RH, 1990, SCIENCE, V248, P1349, DOI 10.1126/science.2113314
   SINHA AA, 1990, SCIENCE, V248, P1380, DOI 10.1126/science.1972595
   SU MWC, 1993, J IMMUNOL, V151, P658
   TISCH R, 1993, NATURE, V366, P72, DOI 10.1038/366072a0
   TOWNSEND ARM, 1986, CELL, V44, P959, DOI 10.1016/0092-8674(86)90019-X
   VALMORI D, 1992, J IMMUNOL, V149, P717
   VALMORI D, 1994, EUR J IMMUNOL, V24, P1458, DOI 10.1002/eji.1830240633
   WALDEN PR, 1990, P NATL ACAD SCI USA, V87, P9015, DOI 10.1073/pnas.87.22.9015
   WEINER HL, 1994, ANNU REV IMMUNOL, V12, P809, DOI 10.1146/annurev.iy.12.040194.004113
   WHITACRE CC, 1991, J IMMUNOL, V147, P2155
   WIDMANN C, 1992, J IMMUNOL METHODS, V155, P95, DOI 10.1016/0022-1759(92)90275-X
NR 44
TC 4
Z9 5
U1 0
U2 0
PU ACADEMIC PRESS INC ELSEVIER SCIENCE
PI SAN DIEGO
PA 525 B ST, STE 1900, SAN DIEGO, CA 92101-4495 USA
SN 0008-8749
EI 1090-2163
J9 CELL IMMUNOL
JI Cell. Immunol.
PD APR 10
PY 1996
VL 169
IS 1
BP 16
EP 23
DI 10.1006/cimm.1996.0085
PG 8
WC Cell Biology; Immunology
WE Science Citation Index Expanded (SCI-EXPANDED)
SC Cell Biology; Immunology
GA UF065
UT WOS:A1996UF06500003
PM 8612289
DA 2025-02-04
ER

PT J
AU Lakshmi, SJ
   Nanjunda, DC
AF Lakshmi, S. Jyothi
   Nanjunda, D. C.
TI Social Science Research on Infectious Diseases of Poverty
SO ANNALS OF KING EDWARD MEDICAL UNIVERSITY LAHORE PAKISTAN
LA English
DT Article
DE Poverty; Health; Infectious Diseases; Research; Policy
ID MORTALITY
AB World Health Organization (WHO) says since the 1970s, few new infectious diseases have almost quadrupled in developing countries. As per the WHO estimation, around 1.3 billion poor people across the globe are directly suffering from poverty -related infectious diseases including Malaria, Diarrhoea, HIV, Tuberculosis, Dengue, etc. Deprivation, poverty, lack of quality medical care, social exclusion, etc lead to poverty-related infectious diseases. The major aim of the study is to shed light on the significance of social sciences research on infectious diseases of poverty. This paper is based on a review of various literature and other valid sources. The study indicates the connection between infectious diseases and poverty is dynamic and multifaceted. Underserved, marginalized, and socially excluded groups are mainly at greater risk due to their sub-optimal socio-economic status and unscientific health care behavior. Hence, social research on infectious diseases of poverty is needed for the hour. This paper concludes that the conversions of social research into needy health policies and a better concentration on the ground requirement in resource-poor settings are essential. Urgent ground research is required to reveal how poverty is shaped and reshaped, in different cultural settings, and structurally persistent causing different fatal diseases among the most excluded communities.
C1 [Lakshmi, S. Jyothi] Karnataka State Open Univ, Dept Econ, Mysore, India.
   [Nanjunda, D. C.] Univ Mysore, Ctr Study Social Exclus & Inclus Policy, Mysore 06, Karnataka, India.
C3 University of Mysore
RP Nanjunda, DC (corresponding author), Univ Mysore, Ctr Study Social Exclus & Inclus Policy, Mysore 06, Karnataka, India.
EM nanjunda@uni-mysore.ac.in
CR Banerjee K, 2016, EPIDEMIOL HEALTH, V38, DOI 10.4178/epih.e2016057
   Basu S, 1992, Health Millions, V18, P23
   BHARDWAJ SM, 1986, SOC SCI MED, V23, P1003, DOI 10.1016/0277-9536(86)90257-1
   Boschi-Pinto C, 2008, B WORLD HEALTH ORGAN, V86, P710, DOI 10.2471/BLT.07.050054
   Herricks JR, 2017, PLOS NEGLECT TROP D, V11, DOI 10.1371/journal.pntd.0005424
   Hotez PJ, 2018, PLOS NEGLECT TROP D, V12, DOI 10.1371/journal.pntd.0006038
   Hotez PJ, 2009, PLOS NEGLECT TROP D, V3, DOI 10.1371/journal.pntd.0000412
   Marmot M, 2006, LANCET, V368, P2081, DOI 10.1016/S0140-6736(06)69746-8
   Morris SK, 2011, PLOS ONE, V6, DOI 10.1371/journal.pone.0020119
   Mukherjee S, 2017, INDIAN J DERMATOL, V62, P459, DOI 10.4103/ijd.IJD_379_17
   Paranjape RS, 2016, ORAL DIS, V22, P10, DOI 10.1111/odi.12457
   Roy Nirmalya, 2015, J Family Med Prim Care, V4, P388, DOI 10.4103/2249-4863.161330
   Russell S, 2004, AM J TROP MED HYG, V71, P147, DOI 10.4269/ajtmh.2004.71.147
NR 13
TC 0
Z9 0
U1 0
U2 1
PU RESEARCH & MEDICAL EDUCATION CENTRE
PI LAHORE
PA KING EDWARD MEDICAL COLLEGE, NILA GUMBAD, LAHORE, 00000, PAKISTAN
SN 2079-7192
EI 2079-0694
J9 ANN KING EDWARD MED
JI Ann. King Edward Med. Univ. Lahore Pak.
PD JUL-SEP
PY 2022
VL 28
IS 3
BP 365
EP 367
PG 3
WC Medicine, General & Internal
WE Emerging Sources Citation Index (ESCI)
SC General & Internal Medicine
GA 5X6HX
UT WOS:000878701100004
DA 2025-02-04
ER

PT J
AU Saghian, R
   Cahill, LS
   Debebe, SK
   Rahman, A
   Serghides, L
   McDonald, CR
   Weckman, AM
   Kain, KC
   Sled, JG
AF Saghian, Rojan
   Cahill, Lindsay S.
   Debebe, Sarah K.
   Rahman, Anum
   Serghides, Lena
   McDonald, Chloe R.
   Weckman, Andrea M.
   Kain, Kevin C.
   Sled, John G.
TI Allometric scaling relationships in mouse placenta
SO JOURNAL OF THE ROYAL SOCIETY INTERFACE
LA English
DT Article
DE allometric scaling; placental span; placental depth; umbilical artery
   diameter; conceptus weight
ID HIV-INFECTED WOMEN; ANTIRETROVIRAL THERAPY; BIRTH-WEIGHT; FETAL; SHAPE;
   PREGNANCY; GEOMETRY; OUTCOMES; HYPOXIA
AB Fetal growth and maturation are highly intertwined with placental development during pregnancy. Here we used placental vascular morphology measurements (depth and span) as well as the umbilical artery (UA) diameter of previously published studies on three different mouse strains (C57BL6/J, CD-1 and BALB/c), which were exposed to different conditions (combination antiretroviral therapy, chronic maternal hypoxia and malaria infection) at different embryonic days, to test the hypothesis that placental vascularization and specifically the UA size affect conceptus weight. Interaction of each study parameter with embryonic day, strain and exposure to treatments are studied to investigate the stability of the scaling relationships across and/or within strains and conditions. In addition, the effect of UA diameter on the placental growth measurements (depth and span) is studied. These results show that the power-law scaling relationship of conceptus weight and placental depth with the UA diameter is conserved across strains and conditions with the scaling exponent of approximately 3/8 and 5/8, respectively. By contrast, the relationship between conceptus weight and either the placental span or depth is different between strains and conditions, suggesting multiple mechanisms of vascular adaptation.
C1 [Saghian, Rojan; Cahill, Lindsay S.; Debebe, Sarah K.; Rahman, Anum; Sled, John G.] Mouse Imaging Ctr, 25 Orde St, Toronto, ON, Canada.
   [Saghian, Rojan; Debebe, Sarah K.; Rahman, Anum; Sled, John G.] Hosp Sick Children, Translat Med, Toronto, ON, Canada.
   [Cahill, Lindsay S.] Mem Univ Newfoundland, Dept Chem, St John, NF, Canada.
   [Debebe, Sarah K.; Rahman, Anum; Sled, John G.] Univ Toronto, Dept Med Biophys, Toronto, ON, Canada.
   [Serghides, Lena] Univ Toronto, Dept Immunol, Toronto, ON, Canada.
   [Serghides, Lena; McDonald, Chloe R.; Kain, Kevin C.] Univ Toronto, Inst Med Sci, Toronto, ON, Canada.
   [McDonald, Chloe R.; Weckman, Andrea M.; Kain, Kevin C.] Univ Toronto, Univ Hlth Network, Sandra Rotman Ctr Global Hlth, Sandra A Rotman Labs,Toronto Gen Hosp, Toronto, ON, Canada.
   [Weckman, Andrea M.] Univ Toronto, Fac Med, Dept Lab Med & Pathobiol, Toronto, ON, Canada.
   [Kain, Kevin C.] Univ Toronto, Dept Med, Div Infect Dis, Trop Dis Unit, Toronto, ON, Canada.
   [Sled, John G.] Univ Toronto, Dept Obstet & Gynecol, Toronto, ON, Canada.
   [Serghides, Lena] Univ Hlth Network, Toronto Gen Hosp, Res Inst, Toronto, ON, Canada.
   [Serghides, Lena] Womens Coll Hosp, Womens Coll Res Inst, Toronto, ON, Canada.
C3 University of Toronto; Hospital for Sick Children (SickKids); Memorial
   University Newfoundland; University of Toronto; University of Toronto;
   University of Toronto; University of Toronto; University Health Network
   Toronto; Toronto General Hospital; University of Toronto; University of
   Toronto; University of Toronto; University of Toronto; University Health
   Network Toronto; Toronto General Hospital; University of Toronto; Womens
   College Hospital
RP Saghian, R (corresponding author), Mouse Imaging Ctr, 25 Orde St, Toronto, ON, Canada.; Saghian, R (corresponding author), Hosp Sick Children, Translat Med, Toronto, ON, Canada.
EM rojan.saghian@utoronto.ca
RI Serghides, Lena/C-7968-2018; Sled, John G/D-8268-2012
OI Sled, John G/0000-0002-4461-283X; Saghian, Rojan/0000-0001-5827-9049
FU Eunice Eunice Kennedy Shriver National Institute of Child Health and
   Human Development of HealthShriver National Institute of Child Health
   [U01-HD-087177-01]; Canadian Institutes ofHealth Research [PJT-153202];
   Canadian Foundation for AIDS Research (CANFAR) [024-006]; Canadian
   Institutes of Health Research (CIHR) Foundation [FDN-148439]; Canada
   Research Chair Program; CIHR Studentships
FX Funding for this work was provided by the Eunice Kennedy Shriver
   National Institute of Child Health and Human Development of Health
   (grant no. U01-HD-087177-01), the Canadian Institutes ofHealth Research
   (grant no. PJT-153202), and the Canadian Foundation for AIDS Research
   (CANFAR) (no. 024-006). K.C.K. is also supported in part by the Canadian
   Institutes of Health Research (CIHR) Foundation (grant no. FDN-148439),
   and the Canada Research Chair Program. A.M.W. and C.R.M. are supported
   by CIHR Studentships.
CR Boeuf P, 2008, J INFECT DIS, V197, P757, DOI 10.1086/526521
   Cahill LS, 2019, AM J PHYSIOL-HEART C, V316, pH664, DOI 10.1152/ajpheart.00733.2018
   Cahill LS, 2018, J PHYSIOL-LONDON, V596, P3285, DOI 10.1113/JP274845
   Chen JY, 2012, J INFECT DIS, V206, P1695, DOI 10.1093/infdis/jis553
   Conroy AL, 2013, CELL HOST MICROBE, V13, P215, DOI 10.1016/j.chom.2013.01.010
   Fowler MG, 2016, NEW ENGL J MED, V375, P1726, DOI 10.1056/NEJMoa1511691
   Gasperowicz M, 2013, PLACENTA, V34, P1099, DOI 10.1016/j.placenta.2013.08.013
   Godfrey KM, 2002, PLACENTA, V23, pS20, DOI 10.1053/plac.2002.0773
   Gruenwald P., 1975, PLACENTA ITS MATERNA, P92
   Guyatt HL, 2004, CLIN MICROBIOL REV, V17, P760, DOI 10.1128/CMR.17.4.760-769.2004
   Harrison JF, 2015, P NATL ACAD SCI USA, V112, P13426, DOI 10.1073/pnas.1517621112
   Jensen GM, 1997, AM J PUBLIC HEALTH, V87, P1003, DOI 10.2105/AJPH.87.6.1003
   Kapellou O, 2006, PLOS MED, V3, P1382, DOI 10.1371/journal.pmed.0030265
   Kaufmann P, 2004, PLACENTA, V25, P114, DOI 10.1016/j.placenta.2003.10.009
   Li N, 2016, J INFECT DIS, V213, P1057, DOI 10.1093/infdis/jiv389
   LITTLE WA, 1960, AM J OBSTET GYNECOL, V79, P134, DOI 10.1016/0002-9378(60)90372-0
   McDonald CR, 2018, SCI TRANSL MED, V10, DOI 10.1126/scitranslmed.aan6007
   Mezey JG, 2005, EVOLUTION, V59, P1027
   Mofenson LM, 2016, J INFECT DIS, V213, P1051, DOI 10.1093/infdis/jiv390
   Mohammadi H, 2018, SCI REP-UK, V8, DOI 10.1038/s41598-018-24680-w
   MOLTENI RA, 1978, J REPROD MED, V21, P327
   Pörtner HO, 2008, SCIENCE, V322, P690, DOI 10.1126/science.1163156
   Rennie MY, 2017, PLACENTA, V58, P46, DOI 10.1016/j.placenta.2017.08.007
   Rennie MY, 2014, MICROCIRCULATION, V21, P48, DOI 10.1111/micc.12073
   Rennie MY, 2012, AM J PHYSIOL-HEART C, V302, pH1261, DOI 10.1152/ajpheart.00776.2011
   Rennie MY, 2011, AM J PHYSIOL-HEART C, V300, pH675, DOI 10.1152/ajpheart.00510.2010
   Saghian R., 2022, ALLOMETRIC SCALING R, DOI [10.6084/m9.figshare.c.6266170, DOI 10.6084/M9.FIGSHARE.C.6266170]
   Salafia CM, 2010, PLACENTA, V31, P958, DOI 10.1016/j.placenta.2010.09.005
   Salafia CM, 2009, PLACENTA, V30, P355, DOI 10.1016/j.placenta.2009.01.006
   Silver KL, 2010, PLOS ONE, V5, DOI 10.1371/journal.pone.0009481
   STIEVE H., 1940, ANAT ANZ, V90, P225
   THOMSON A M, 1969, Journal of Obstetrics and Gynaecology of the British Commonwealth, V76, P865
   Tran V, 2021, EBIOMEDICINE, V73, DOI 10.1016/j.ebiom.2021.103683
   Wagenseil JE, 2019, J BIOMECH ENG-T ASME, V141, DOI 10.1115/1.4042766
   Wang Y., 2010, Vascular Biology of the Placenta. essay
   West GB, 1999, SCIENCE, V284, P1677, DOI 10.1126/science.284.5420.1677
   West GB, 1997, SCIENCE, V276, P122, DOI 10.1126/science.276.5309.122
   Whiteley KJ, 2006, METH MOLEC MED, V121, P371
   Wu D, 2022, MOL BIOL EVOL, V39, DOI 10.1093/molbev/msac120
   Yampolsky M, 2008, PLACENTA, V29, P790, DOI 10.1016/j.placenta.2008.06.005
   Yampolsky M, 2011, J DEV ORIG HLTH DIS, V2, P205, DOI 10.1017/S2040174411000195
   Yampolsky M, 2009, PLACENTA, V30, P1058, DOI 10.1016/j.placenta.2009.10.001
   Zamudio S, 2003, HIGH ALT MED BIOL, V4, P171, DOI 10.1089/152702903322022785
NR 43
TC 2
Z9 2
U1 0
U2 3
PU ROYAL SOC
PI LONDON
PA 6-9 CARLTON HOUSE TERRACE, LONDON SW1Y 5AG, ENGLAND
SN 1742-5689
EI 1742-5662
J9 J R SOC INTERFACE
JI J. R. Soc. Interface
PD NOV 9
PY 2022
VL 19
IS 196
AR 20220579
DI 10.1098/rsif.2022.0579
PG 9
WC Multidisciplinary Sciences
WE Science Citation Index Expanded (SCI-EXPANDED)
SC Science & Technology - Other Topics
GA 6D1RM
UT WOS:000882476800003
PM 36349448
OA Green Published
DA 2025-02-04
ER

PT J
AU Ejigu, BA
   Wencheko, E
   Berhane, K
AF Ejigu, Bedilu Alamirie
   Wencheko, Eshetu
   Berhane, Kiros
TI Spatial pattern and determinants of anaemia in Ethiopia
SO PLOS ONE
LA English
DT Article
ID RISK-FACTORS; PREGNANT-WOMEN; YOUNG-CHILDREN; PREVALENCE; MALARIA;
   BURDEN; INFECTION; INFANTS; MODELS; HEALTH
AB Anaemia is a condition in which the haemoglobin concentration falls below an established cut-off value due to a decrease in the number and size of red blood cells. The current study aimed (i) to assess the spatial pattern and (ii) to identify determinants related to anaemia using the third Ethiopian demographic health survey. To achieve these objectives, this study took into account the sampling weight and the clustered nature of the data. As a result, multilevel modeling has been used in the statistical analysis. The analysis included complete cases from 15,909 females, and 13,903 males. Among all subjects who agreed for hemeoglobin test, 5.22% males, and 16.60% females were anemic. In both binary and ordinal outcome modeling approaches, educational level, age, wealth index, BMI and HIV status were found to be significant predictors of anaemia prevalence. Furthermore, this study applied spatial methods to generate maps at regional level which could be useful for policy makers where great efforts should be concentrated to reduce the prevalence of anaemia. As revealed by Moran's/test, significant spatial autocorrelation were noted across clusters. The risk of anaemia was found to vary across different regions, and higher prevalences were observed in Somali and Affar regions.
C1 [Ejigu, Bedilu Alamirie; Wencheko, Eshetu] Addis Ababa Univ, Dept Stat, Coll Nat & Computat Sci, Addis Ababa, Ethiopia.
   [Berhane, Kiros] Univ Southern Calif, Dept Prevent Med, Div Biostat, Los Angeles, CA USA.
C3 Addis Ababa University; University of Southern California
RP Ejigu, BA (corresponding author), Addis Ababa Univ, Dept Stat, Coll Nat & Computat Sci, Addis Ababa, Ethiopia.
EM bedilu.alamirie@aau.edu.et
RI Ejigu, Bedilu/LGY-5948-2024
OI Ejigu, Bedilu Alamirie/0000-0003-1159-6308
FU NIEHS NIH HHS [P30 ES007048] Funding Source: Medline
CR [Anonymous], 1998, MMWR Recomm Rep, V47, P1
   [Anonymous], 2011, WHO Reference Number: WHO/NMH/NHD/MNM/11.1
   [Anonymous], 2014, Categorical Data Analysis
   [Anonymous], Multiannual National Strategic Plan for Aquaculture (Annex No. 6)
   [Anonymous], 2015, Stata Statistical Software: Release 14
   Baig-Ansari N, 2008, FOOD NUTR BULL, V29, P132, DOI 10.1177/156482650802900207
   Banerjee S, HIERARCHICAL MODELIN, P2
   Bencaiova G, 2012, EUR J INTERN MED, V23, P529, DOI 10.1016/j.ejim.2012.04.008
   Bodnar LM, 2001, AM J OBSTET GYNECOL, V185, P438, DOI 10.1067/mob.2001.115996
   Bondevik GT, 2001, ACTA OBSTET GYN SCAN, V80, P402, DOI 10.1034/j.1600-0412.2001.080005402.x
   Carle AC, 2009, BMC MED RES METHODOL, V9, DOI 10.1186/1471-2288-9-49
   Carneiro IA, 2006, AM J TROP MED HYG, V75, P82, DOI 10.4269/ajtmh.2006.75.82
   Chaix B, 2005, J EPIDEMIOL COMMUN H, V59, P517, DOI 10.1136/jech.2004.025478
   Cheng Y, 2009, BMC PUBLIC HEALTH, V9, DOI 10.1186/1471-2458-9-222
   Crawley J, 2004, AM J TROP MED HYG, V71, P25, DOI 10.4269/ajtmh.2004.71.25
   Cressie N., 2011, Statistics for spatial data
   DHS M., 2013, Girls' education and family planning: Data from the 2011 Ethiopia Demographic and health survey
   Diez-Roux AV, 2000, ANNU REV PUBL HEALTH, V21, P171, DOI 10.1146/annurev.publhealth.21.1.171
   Diggle PJ, 2007, SPRINGER SER STAT, P1, DOI 10.1007/978-0-387-48536-2
   Ehrhardt S, 2006, J INFECT DIS, V194, P108, DOI 10.1086/504688
   ESRI, 2011, ArcGIS Desktop: Release notes for version 10.8.2
   Ethiopian Public Health Institute (EPHI), 2016, ETH NAT MAL IND SURV
   Fowles Eileen R, 2002, MCN Am J Matern Child Nurs, V27, P171
   Gayawan E, 2014, INT HEALTH, V6, P35, DOI 10.1093/inthealth/iht034
   Gebre A, 2015, J NUTR METAB, V2015, DOI 10.1155/2015/165430
   Goldstein H., MULTILEVEL STAT METH, P3
   Guerra CA, 2007, MALARIA J, V6, DOI 10.1186/1475-2875-6-17
   Guyatt HL, 2001, AM J TROP MED HYG, V64, P36, DOI 10.4269/ajtmh.2001.64.36
   Habte Dereje, 2013, Afr J Reprod Health, V17, P110
   Kassebaum NJ, 2014, BLOOD, V123, P615, DOI 10.1182/blood-2013-06-508325
   Lakew Y, 2015, BMJ OPEN, V5, DOI 10.1136/bmjopen-2014-006001
   Leeuw Jan De., 2008, Handbook of Multilevel Analysis
   Lover AA, 2014, PLOS ONE, V9, DOI 10.1371/journal.pone.0091252
   Magalhaes RJS, 2013, GEOSPATIAL HEALTH, V7, P341
   Magalhaes RJS, 2011, PLOS MED, V8, DOI 10.1371/journal.pmed.1000438
   Malaria Atlas Project, MAL ATL PROJ PLASM F
   Messina JP, 2013, HEALTH PLACE, V24, P54, DOI 10.1016/j.healthplace.2013.07.009
   MORAN PAP, 1950, BIOMETRIKA, V37, P17, DOI 10.1093/biomet/37.1-2.17
   Ngnie-Teta I, 2007, FOOD NUTR BULL, V28, P76, DOI 10.1177/156482650702800109
   Ngwira A, 2015, BMC PUBLIC HEALTH, V15, DOI 10.1186/s12889-015-1494-y
   Quintero JP, 2011, MEM I OSWALDO CRUZ, V106, P91, DOI 10.1590/S0074-02762011000900012
   Park YM, 2014, INT J HEALTH GEOGR, V13, DOI 10.1186/1476-072X-13-6
   Perkins DJ, 2011, INT J BIOL SCI, V7, P1427, DOI 10.7150/ijbs.7.1427
   Rabe-Hesketh S, 2005, J ECONOMETRICS, V128, P301, DOI 10.1016/j.jeconom.2004.08.017
   Rabe-Hesketh S, 2006, J R STAT SOC A STAT, V169, P805, DOI 10.1111/j.1467-985X.2006.00426.x
   Rozi S., 2017, Open Journal of Epidemiology, V7, P27
   Schellenberg D, 2003, B WORLD HEALTH ORGAN, V81, P581
   SCHOLL TO, 1994, AM J CLIN NUTR, V59, p492S, DOI 10.1093/ajcn/59.2.492S
   Smith JL, 2010, TROP MED INT HEALTH, V15, P776, DOI 10.1111/j.1365-3156.2010.02542.x
   Snijders TA, 2013, MULTILEVEL ANAL
   Taner CE, 2015, J TURK-GER GYNECOL A, V16, P231, DOI 10.5152/jtgga.2015.15071
   TOBLER WR, 1970, ECON GEOGR, V46, P234, DOI 10.2307/143141
   van Eijk AM, 2002, AM J TROP MED HYG, V67, P44, DOI 10.4269/ajtmh.2002.67.44
   WHO, 2014, Report No.: WHO/NMH/NHD/14.4
   World Health Organization, 2014, IRON DEFICIENCY ANAE
   World Health Organization (WHO), 2011, GENEVA SWITZERLAND W
   Xu HW, 2014, SOCIOL METHODOL, V44, P229, DOI 10.1177/0081175013490188
NR 57
TC 27
Z9 28
U1 0
U2 2
PU PUBLIC LIBRARY SCIENCE
PI SAN FRANCISCO
PA 1160 BATTERY STREET, STE 100, SAN FRANCISCO, CA 94111 USA
SN 1932-6203
J9 PLOS ONE
JI PLoS One
PD MAY 18
PY 2018
VL 13
IS 5
AR e0197171
DI 10.1371/journal.pone.0197171
PG 16
WC Multidisciplinary Sciences
WE Science Citation Index Expanded (SCI-EXPANDED); Social Science Citation Index (SSCI)
SC Science & Technology - Other Topics
GA GG2KJ
UT WOS:000432521100011
PM 29775472
OA Green Submitted, Green Published, gold
DA 2025-02-04
ER

PT J
AU Bastawrous, A
   Armstrong, MJ
AF Bastawrous, Andrew
   Armstrong, Matthew J.
TI Mobile health use in low- and high-income countries: an overview of the
   peer-reviewed literature
SO JOURNAL OF THE ROYAL SOCIETY OF MEDICINE
LA English
DT Review
ID RANDOMIZED CONTROLLED-TRIAL; SMOKING-CESSATION; IMPROVE ADHERENCE;
   ANTIRETROVIRAL THERAPY; PHONES; IPHONE; CARE; INTERVENTION; MALARIA;
   INSTRUCTIONS
AB The evolution of mobile phone technology has introduced new possibilities to the field of medicine. Combining technological advances with medical expertise has led to the use of mobile phones in all healthcare areas including diagnostics, telemedicine, research, reference libraries and interventions. This article provides an overview of the peer-reviewed literature, published between 1 August 2006 and 1 August 2011, for the application of mobile/cell phones (from basic text-messaging systems to smartphones) in healthcare in both resource-poor and high-income countries. Smartphone use is paving the way in high-income countries, while basic text-messaging systems of standard mobile phones are proving to be of value in low- and middle-income countries. Ranging from infection outbreak reporting, anti-HIV therapy adherence to gait analysis, resuscitation training and radiological imaging, the current uses and future possibilities of mobile phone technology in healthcare are endless. Multiple mobile phone based applications are available for healthcare workers and healthcare consumers; however, the absolute majority lack an evidence base. Therefore, more rigorous research is required to ensure that healthcare is not flooded with non-evidence based applications and is maximized for patient benefit.
C1 [Bastawrous, Andrew] Univ London London Sch Hyg & Trop Med, Dept Clin Res, Int Ctr Eye Hlth, London WC1E 7HT, England.
   [Armstrong, Matthew J.] Univ Birmingham, Liver Res Ctr, Birmingham B15 2TT, W Midlands, England.
   [Armstrong, Matthew J.] Univ Birmingham, NIHR Liver Biomed Res Unit, Birmingham B15 2TT, W Midlands, England.
C3 University of London; London School of Hygiene & Tropical Medicine;
   University of Birmingham; University of Birmingham
RP Bastawrous, A (corresponding author), Univ London London Sch Hyg & Trop Med, Dept Clin Res, Int Ctr Eye Hlth, Keppel St, London WC1E 7HT, England.
EM Andrew.Bastawrous@lshtm.ac.uk
OI Armstrong, Matthew/0000-0002-3425-1161
FU MRC; Fight for Sight Clinical Research Fellowship; International
   Glaucoma Association (IGA); British Council for the Prevention of
   Blindness (BCPB); Wellcome Trust Clinical Research Fellowship; MRC
   [G1001934] Funding Source: UKRI
FX AB is in receipt of a joint MRC and Fight for Sight Clinical Research
   Fellowship and funding from the International Glaucoma Association (IGA)
   and the British Council for the Prevention of Blindness (BCPB). MJA is
   in receipt of a Wellcome Trust Clinical Research Fellowship
CR Aanensen DM, 2009, PLOS ONE, V4, DOI 10.1371/journal.pone.0006968
   Abroms LC, 2011, AM J PREV MED, V40, P279, DOI 10.1016/j.amepre.2010.10.032
   [Anonymous], 2005, RES NEEDS EXP RESP A
   Apple. Inc, 2010, IPHONE BUS
   Baerlocher MO, 2010, J AM COLL RADIOL, V7, P277, DOI 10.1016/j.jacr.2009.09.016
   Brendryen H, 2008, ADDICTION, V103, P478, DOI 10.1111/j.1360-0443.2007.02119.x
   Breslauer DN, 2009, PLOS ONE, V4, DOI 10.1371/journal.pone.0006320
   Busis N, 2010, NEUROL CLIN, V28, P395, DOI 10.1016/j.ncl.2009.11.001
   Capozzi D, 2010, STUD HEALTH TECHNOL, V160, P63, DOI 10.3233/978-1-60750-588-4-63
   Chan M., 2010, Towards universal access: Scaling up priority HIV
   Chi BH, 2010, LANCET, V376, P1807, DOI 10.1016/S0140-6736(10)62046-6
   Chomutare T, 2011, J MED INTERNET RES, V13, DOI 10.2196/jmir.1874
   Choudhri AF, 2011, J DIGIT IMAGING, V24, P184, DOI 10.1007/s10278-010-9312-7
   Cocosila M, 2009, INT J MED INFORM, V78, P230, DOI 10.1016/j.ijmedinf.2008.07.011
   Crankshaw T, 2010, AIDS PATIENT CARE ST, V24, P729, DOI 10.1089/apc.2010.0146
   Dala-Ali BM, 2011, SURG-J R COLL SURG E, V9, P44, DOI 10.1016/j.surge.2010.07.014
   Free C, 2011, LANCET, V378, P49, DOI 10.1016/S0140-6736(11)60701-0
   Free C, 2010, CLIN TRIALS, V7, P265, DOI 10.1177/1740774510367687
   Freifeld CC, 2010, PLOS MED, V7, DOI 10.1371/journal.pmed.1000376
   Friedman RH, 1996, AM J HYPERTENS, V9, P285, DOI 10.1016/0895-7061(95)00353-3
   Goldemberg J, 1998, ENERG POLICY, V26, P729
   Haberer JE, 2010, AIDS BEHAV, V14, P1340, DOI 10.1007/s10461-010-9799-4
   Hart A, 2010, IEEE ENG MED BIO, P927, DOI 10.1109/IEMBS.2010.5627525
   Hempel J, 2009, FORTUNE, V160, P92
   Kaplan WA, 2006, GLOBALIZATION HEALTH, V2, DOI 10.1186/1744-8603-2-9
   Kunutsor S, 2010, AIDS BEHAV, V14, P1347, DOI 10.1007/s10461-010-9780-2
   Lane Shannon J, 2006, BMC Med Inform Decis Mak, V6, P23, DOI 10.1186/1472-6947-6-23
   LeMoyne R, 2010, IEEE ENG MED BIO, P3847, DOI 10.1109/IEMBS.2010.5627699
   León SA, 2007, BMC MED INFORM DECIS, V7, DOI 10.1186/1472-6947-7-5
   Leong KC, 2006, FAM PRACT, V23, P699, DOI 10.1093/fampra/cml044
   Lester RT, 2010, LANCET, V376, P1838, DOI 10.1016/S0140-6736(10)61997-6
   Marciel KK, 2010, PEDIATR PULM, V45, P157, DOI 10.1002/ppul.21164
   Meankaew P, 2010, MALARIA J, V9, DOI 10.1186/1475-2875-9-237
   Merchant RM, 2010, ANN EMERG MED, V55, P538, DOI 10.1016/j.annemergmed.2010.01.020
   Mezzana P, 2011, PLAST RECONSTR SURG, V127, p57E, DOI 10.1097/PRS.0b013e31820632eb
   Sanches JM, 2010, IEEE ENG MED BIO, P2975, DOI 10.1109/IEMBS.2010.5626172
   Moonen B, 2011, LANCET, V378, P750, DOI 10.1016/S0140-6736(11)61089-1
   Neville R, 2002, BRIT MED J, V325, P600
   Patrick K, 2009, J MED INTERNET RES, V11, DOI 10.2196/jmir.1100
   Pop-Eleches C, 2011, AIDS, V25, P825, DOI 10.1097/QAD.0b013e32834380c1
   Pulman A, 2010, J RES CTR EDUCTECHNO, V6, P111
   Rigoberto MM, 2010, IEEE ENG MED BIO, P82, DOI 10.1109/IEMBS.2010.5626162
   Rowe AK, 2005, LANCET, V366, P1026, DOI 10.1016/S0140-6736(05)67028-6
   Rueda S, 2006, COCHRANE DB SYST REV, DOI 10.1002/14651858.CD001442.pub2
   Sakai T, 2011, RESUSCITATION, V82, P69, DOI 10.1016/j.resuscitation.2010.09.466
   Scherr D, 2009, J MED INTERNET RES, V11, DOI 10.2196/jmir.1252
   Semeraro F, 2011, RESUSCITATION, V82, P436, DOI 10.1016/j.resuscitation.2010.11.023
   Senior K, 2011, LANCET ONCOL, V12, P429, DOI 10.1016/S1470-2045(11)70116-4
   Shih G, 2010, J DIGIT IMAGING, V23, P2, DOI 10.1007/s10278-009-9242-4
   Teng Xiao-Fei, 2008, IEEE Rev Biomed Eng, V1, P62, DOI 10.1109/RBME.2008.2008248
   Tomlinson M, 2009, BMC MED INFORM DECIS, V9, DOI 10.1186/1472-6947-9-51
   Vidrine DJ, 2006, AIDS, V20, P253, DOI 10.1097/01.aids.0000198094.23691.58
   Whittaker R, 2009, COCHRANE DB SYST REV, DOI 10.1002/14651858.CD006611.pub2
   Whittaker R, 2008, J MED INTERNET RES, V10, DOI 10.2196/jmir.1007
   Yang CH, 2009, B WORLD HEALTH ORGAN, V87, P619, DOI 10.2471/BLT.08.060905
   Yang CW, 2008, RESUSCITATION, V78, P327, DOI 10.1016/j.resuscitation.2008.03.232
   Zhu HY, 2011, LAB CHIP, V11, P315, DOI [10.1039/c0lc00358a, 10.1039/c01c00358a]
   Zimic M, 2009, T ROY SOC TROP MED H, V103, P638, DOI 10.1016/j.trstmh.2008.10.015
   Zurovac D, 2011, LANCET, V378, P795, DOI 10.1016/S0140-6736(11)60783-6
NR 59
TC 156
Z9 178
U1 0
U2 74
PU SAGE PUBLICATIONS LTD
PI LONDON
PA 1 OLIVERS YARD, 55 CITY ROAD, LONDON EC1Y 1SP, ENGLAND
SN 0141-0768
EI 1758-1095
J9 J ROY SOC MED
JI J. R. Soc. Med.
PD APR
PY 2013
VL 106
IS 4
BP 130
EP 142
DI 10.1177/0141076812472620
PG 13
WC Medicine, General & Internal
WE Science Citation Index Expanded (SCI-EXPANDED); Social Science Citation Index (SSCI)
SC General & Internal Medicine
GA 128WB
UT WOS:000317799300011
PM 23564897
OA Green Published, Bronze
DA 2025-02-04
ER

PT J
AU Kyu, HH
   Pinho, C
   Wagner, JA
   Brown, JC
   Bertozzi-Villa, A
   Charlson, FJ
   Coffeng, LE
   Dandona, L
   Erskine, HE
   Ferrari, AJ
   Fitzmaurice, C
   Fleming, TD
   Forouzanfar, MH
   Graetz, N
   Guinovart, C
   Haagsma, J
   Higashi, H
   Kassebaum, NJ
   Larson, HJ
   Lim, SS
   Mokdad, AH
   Moradi-Lakeh, M
   Odell, SV
   Roth, GA
   Serina, PT
   Stanaway, JD
   Misganaw, A
   Whiteford, HA
   Wolock, TM
   Hanson, SW
   Abd-Allah, F
   Abera, SF
   Abu-Raddad, LJ
   AlBuhairan, FS
   Amare, AT
   Antonio, CAT
   Artaman, A
   Barker-Collo, SL
   Barrero, LH
   Benjet, C
   Bensenor, IM
   Bhutta, ZA
   Bikbov, B
   Brazinova, A
   Campos-Nonato, I
   Castañeda-Orjuela, CA
   Catalá-López, F
   Chowdhury, R
   Cooper, C
   Crump, JA
   Dandona, R
   Degenhardt, L
   Dellavalle, RP
   Dharmaratne, SD
   Faraon, EJA
   Feigin, VL
   Fürst, T
   Geleijnse, JM
   Gessner, BD
   Gibney, KB
   Goto, A
   Gunnell, D
   Hankey, GJ
   Hay, RJ
   Hornberger, JC
   Hosgood, HD
   Hu, GQ
   Jacobsen, KH
   Jayaraman, SP
   Jeemon, P
   Jonas, JB
   Karch, A
   Kim, D
   Kim, S
   Kokubo, Y
   Defo, BK
   Bicer, BK
   Kumar, GA
   Larsson, A
   Leasher, JL
   Leung, R
   Li, YM
   Lipshultz, SE
   Lopez, AD
   Lotufo, PA
   Lunevicius, R
   Lyons, RA
   Majdan, M
   Malekzadeh, R
   Mashal, T
   Mason-Jones, AJ
   Melaku, YA
   Memish, ZA
   Mendoza, W
   Miller, TR
   Mock, CN
   Murray, J
   Nolte, S
   Oh, IH
   Olusanya, BO
   Ortblad, KF
   Park, EK
   Caicedo, AJP
   Patten, SB
   Patton, GC
   Pereira, DM
   Perico, N
   Piel, FB
   Polinder, S
   Popova, S
   Pourmalek, F
   Quistberg, DA
   Remuzzi, G
   Rodriguez, A
   Rojas-Rueda, D
   Rothenbacher, D
   Rothstein, DH
   Sanabria, J
   Santos, IS
   Schwebel, DC
   Sepanlou, SG
   Shaheen, A
   Shiri, R
   Shiue, I
   Skirbekk, V
   Sliwa, K
   Sreeramareddy, CT
   Stein, DJ
   Steiner, TJ
   Stovner, LJ
   Sykes, BL
   Tabb, KM
   Terkawi, AS
   Thomson, AJ
   Thorne-Lyman, AL
   Towbin, JA
   Ukwaja, KN
   Vasankari, T
   Venketasubramanian, N
   Vlassov, VV
   Vollset, SE
   Weiderpass, E
   Weintraub, RG
   Werdecker, A
   Wilkinson, JD
   Woldeyohannes, SM
   Wolfe, CDA
   Yano, Y
   Yip, P
   Yonemoto, N
   Yoon, SJ
   Younis, MZ
   Yu, CH
   Zaki, ME
   Naghavi, M
   Murray, CJL
   Vos, T
AF Kyu, Hmwe H.
   Pinho, Christine
   Wagner, Joseph A.
   Brown, Jonathan C.
   Bertozzi-Villa, Amelia
   Charlson, Fiona J.
   Coffeng, Luc Edgar
   Dandona, Lalit
   Erskine, Holly E.
   Ferrari, Alize J.
   Fitzmaurice, Christina
   Fleming, Thomas D.
   Forouzanfar, Mohammad H.
   Graetz, Nicholas
   Guinovart, Caterina
   Haagsma, Juanita
   Higashi, Hideki
   Kassebaum, Nicholas J.
   Larson, Heidi J.
   Lim, Stephen S.
   Mokdad, Ali H.
   Moradi-Lakeh, Maziar
   Odell, Shaun V.
   Roth, Gregory A.
   Serina, Peter T.
   Stanaway, Jeffrey D.
   Misganaw, Awoke
   Whiteford, Harvey A.
   Wolock, Timothy M.
   Hanson, Sarah Wulf
   Abd-Allah, Foad
   Abera, Semaw Ferede
   Abu-Raddad, Laith J.
   AlBuhairan, Fadia S.
   Amare, Azmeraw T.
   Antonio, Carl Abelardo T.
   Artaman, Al
   Barker-Collo, Suzanne L.
   Barrero, Lope H.
   Benjet, Corina
   Bensenor, Isabela M.
   Bhutta, Zulfiqar A.
   Bikbov, Boris
   Brazinova, Alexandra
   Campos-Nonato, Ismael
   Castaneda-Orjuela, Carlos A.
   Catala-Lopez, Ferran
   Chowdhury, Rajiv
   Cooper, Cyrus
   Crump, John A.
   Dandona, Rakhi
   Degenhardt, Louisa
   Dellavalle, Robert P.
   Dharmaratne, Samath D.
   Faraon, Emerito Jose A.
   Feigin, Valery L.
   Fuerst, Thomas
   Geleijnse, Johanna M.
   Gessner, Bradford D.
   Gibney, Katherine B.
   Goto, Atsushi
   Gunnell, David
   Hankey, Graeme J.
   Hay, Roderick J.
   Hornberger, John C.
   Hosgood, H. Dean
   Hu, Guoqing
   Jacobsen, Kathryn H.
   Jayaraman, Sudha P.
   Jeemon, Panniyammakal
   Jonas, Jost B.
   Karch, Andre
   Kim, Daniel
   Kim, Sungroul
   Kokubo, Yoshihiro
   Defo, Barthelemy Kuate
   Bicer, Burcu Kucuk
   Kumar, G. Anil
   Larsson, Anders
   Leasher, Janet L.
   Leung, Ricky
   Li, Yongmei
   Lipshultz, Steven E.
   Lopez, Alan D.
   Lotufo, Paulo A.
   Lunevicius, Raimundas
   Lyons, Ronan A.
   Majdan, Marek
   Malekzadeh, Reza
   Mashal, Taufiq
   Mason-Jones, Amanda J.
   Melaku, Yohannes Adama
   Memish, Ziad A.
   Mendoza, Walter
   Miller, Ted R.
   Mock, Charles N.
   Murray, Joseph
   Nolte, Sandra
   Oh, In-Hwan
   Olusanya, Bolajoko Olubukunola
   Ortblad, Katrina F.
   Park, Eun-Kee
   Paternina Caicedo, Angel J.
   Patten, Scott B.
   Patton, George C.
   Pereira, David M.
   Perico, Norberto
   Piel, Frederic B.
   Polinder, Suzanne
   Popova, Svetlana
   Pourmalek, Farshad
   Quistberg, D. Alex
   Remuzzi, Giuseppe
   Rodriguez, Alina
   Rojas-Rueda, David
   Rothenbacher, Dietrich
   Rothstein, David H.
   Sanabria, Juan
   Santos, Itamar S.
   Schwebel, David C.
   Sepanlou, Sadaf G.
   Shaheen, Amira
   Shiri, Rahman
   Shiue, Ivy
   Skirbekk, Vegard
   Sliwa, Karen
   Sreeramareddy, Chandrashekhar T.
   Stein, Dan J.
   Steiner, Timothy J.
   Stovner, Lars Jacob
   Sykes, Bryan L.
   Tabb, Karen M.
   Terkawi, Abdullah Sulieman
   Thomson, Alan J.
   Thorne-Lyman, Andrew L.
   Towbin, Jeffrey Allen
   Ukwaja, Kingsley Nnanna
   Vasankari, Tommi
   Venketasubramanian, Narayanaswamy
   Vlassov, Vasiliy Victorovich
   Vollset, Stein Emil
   Weiderpass, Elisabete
   Weintraub, Robert G.
   Werdecker, Andrea
   Wilkinson, James D.
   Woldeyohannes, Solomon Meseret
   Wolfe, Charles D. A.
   Yano, Yuichiro
   Yip, Paul
   Yonemoto, Naohiro
   Yoon, Seok-Jun
   Younis, Mustafa Z.
   Yu, Chuanhua
   Zaki, Maysaa El Sayed
   Naghavi, Mohsen
   Murray, Christopher J. L.
   Vos, Theo
CA Global Burden Dis Pediat Collabora
TI Global and National Burden of Diseases and Injuries Among Children and
   Adolescents Between 1990 and 2013 Findings From the Global Burden of
   Disease 2013 Study
SO JAMA PEDIATRICS
LA English
DT Review
ID SYSTEMATIC ANALYSIS; HIV; DISABILITY; PREVALENCE; MORTALITY; SUICIDE;
   TIME
AB IMPORTANCE The literature focuses on mortality among children younger than 5 years. Comparable information on nonfatal health outcomes among these children and the fatal and nonfatal burden of diseases and injuries among older children and adolescents is scarce.
   OBJECTIVE To determine levels and trends in the fatal and nonfatal burden of diseases and injuries among younger children (aged < 5 years), older children (aged 5-9 years), and adolescents (aged 10-19 years) between 1990 and 2013 in 188 countries from the Global Burden of Disease (GBD) 2013 study.
   EVIDENCE REVIEW Data from vital registration, verbal autopsy studies, maternal and child death surveillance, and other sources covering 14 244 site-years (ie, years of cause of death data by geography) from 1980 through 2013 were used to estimate cause-specific mortality. Data from 35 620 epidemiological sources were used to estimate the prevalence of the diseases and sequelae in the GBD 2013 study. Cause-specific mortality for most causes was estimated using the Cause of Death Ensemble Model strategy. For some infectious diseases (eg, HIV infection/AIDS, measles, hepatitis B) where the disease process is complex or the cause of death data were insufficient or unavailable, we used natural history models. For most nonfatal health outcomes, DisMod-MR 2.0, a Bayesian metaregression tool, was used to meta-analyze the epidemiological data to generate prevalence estimates.
   FINDINGS Of the 7.7 (95% uncertainty interval [UI], 7.4-8.1) million deaths among children and adolescents globally in 2013, 6.28 million occurred among younger children, 0.48 million among older children, and 0.97 million among adolescents. In 2013, the leading causes of death were lower respiratory tract infections among younger children (905 059 deaths; 95% UI, 810304-998 125), diarrheal diseases among older children (38 325 deaths; 95% UI, 30 365-47 678), and road injuries among adolescents (115 186 deaths; 95% UI, 105 185-124 870). Iron deficiency anemia was the leading cause of years lived with disability among children and adolescents, affecting 619 (95% UI, 618-621) million in 2013. Large between-country variations exist in mortality from leading causes among children and adolescents. Countries with rapid declines in all-cause mortality between 1990 and 2013 also experienced large declines in most leading causes of death, whereas countries with the slowest declines had stagnant or increasing trends in the leading causes of death. In 2013, Nigeria had a 12% global share of deaths from lower respiratory tract infections and a 38% global share of deaths from malaria. India had 33% of the world's deaths from neonatal encephalopathy. Half of the world's diarrheal deaths among children and adolescents occurred in just 5 countries: India, Democratic Republic of the Congo, Pakistan, Nigeria, and Ethiopia.
   CONCLUSIONS AND RELEVANCE Understanding the levels and trends of the leading causes of death and disability among children and adolescents is critical to guide investment and inform policies. Monitoring these trends over time is also key to understanding where interventions are having an impact. Proven interventions exist to prevent or treat the leading causes of unnecessary death and disability among children and adolescents. The findings presented here show that these are underused and give guidance to policy makers in countries where more attention is needed.
C1 [Kyu, Hmwe H.; Pinho, Christine; Wagner, Joseph A.; Brown, Jonathan C.; Bertozzi-Villa, Amelia; Charlson, Fiona J.; Coffeng, Luc Edgar; Dandona, Lalit; Erskine, Holly E.; Ferrari, Alize J.; Fitzmaurice, Christina; Fleming, Thomas D.; Forouzanfar, Mohammad H.; Graetz, Nicholas; Guinovart, Caterina; Haagsma, Juanita; Higashi, Hideki; Kassebaum, Nicholas J.; Larson, Heidi J.; Lim, Stephen S.; Mokdad, Ali H.; Moradi-Lakeh, Maziar; Roth, Gregory A.; Serina, Peter T.; Stanaway, Jeffrey D.; Misganaw, Awoke; Whiteford, Harvey A.; Wolock, Timothy M.; Hanson, Sarah Wulf; Naghavi, Mohsen; Murray, Christopher J. L.; Vos, Theo] Univ Washington, Inst Hlth Metr & Evaluat, 2301 Fifth Ave,Ste 600, Seattle, WA 98121 USA.
   [Charlson, Fiona J.; Erskine, Holly E.; Ferrari, Alize J.; Whiteford, Harvey A.] Univ Queensland, Sch Publ Hlth, Brisbane, Qld, Australia.
   [Charlson, Fiona J.; Erskine, Holly E.; Ferrari, Alize J.; Whiteford, Harvey A.] Queensland Ctr Mental Hlth Res, Brisbane, Qld, Australia.
   [Coffeng, Luc Edgar; Haagsma, Juanita; Polinder, Suzanne] Univ Med Ctr Rotterdam, Erasmus MC, Dept Publ Hlth, Rotterdam, Netherlands.
   [Dandona, Lalit; Dandona, Rakhi; Kumar, G. Anil] Publ Hlth Fdn India, New Delhi, India.
   [Fitzmaurice, Christina] Univ Washington, Dept Med, Div Hematol, Seattle, WA 98195 USA.
   [Fitzmaurice, Christina] Fred Hutchinson Canc Res Ctr, 1124 Columbia St, Seattle, WA 98104 USA.
   [Kassebaum, Nicholas J.] Seattle Childrens Hosp, Dept Anesthesiol & Pain Med, Seattle, WA USA.
   [Larson, Heidi J.] London Sch Hyg & Trop Med, Dept Infect Dis Epidemiol, London WC1, England.
   [Moradi-Lakeh, Maziar] Iran Univ Med Sci, Dept Community Med, Tehran, Iran.
   [Odell, Shaun V.] Univ Washington, Med Ctr, Seattle, WA 98195 USA.
   [Odell, Shaun V.] Seattle Childrens Hosp, Seattle, WA USA.
   [Odell, Shaun V.] Intermt Healthcare, Salt Lake City, UT USA.
   [Abd-Allah, Foad] Cairo Univ, Dept Neurol, Cairo, Egypt.
   [Abera, Semaw Ferede] Kilte Awlaelo Hlth & Demog Surveillance Site, Mekelle, Ethiopia.
   [Abera, Semaw Ferede; Melaku, Yohannes Adama] Mekelle Univ, Coll Hlth Sci, Sch Publ Hlth, Mekelle, Ethiopia.
   [Abu-Raddad, Laith J.] Weill Cornell Med Coll Qatar, Infect Dis Epidemiol Grp, Doha, Qatar.
   [AlBuhairan, Fadia S.] King Saud bin Abdulaziz Univ Hlth Sci, King Abdullah Specialized Childrens Hosp, Riyadh, Saudi Arabia.
   [AlBuhairan, Fadia S.] King Abdullah Int Med Res Ctr, Riyadh, Saudi Arabia.
   [Amare, Azmeraw T.] Univ Groningen, Univ Med Ctr Groningen, Dept Epidemiol, Groningen, Netherlands.
   [Amare, Azmeraw T.] Bahir Dar Univ, Coll Med & Hlth Sci, Bahir Dar, Ethiopia.
   [Amare, Azmeraw T.] Univ Adelaide, Sch Med, Discipline Psychiat, Adelaide, SA, Australia.
   [Antonio, Carl Abelardo T.; Faraon, Emerito Jose A.] Univ Philippines, Coll Publ Hlth, Dept Hlth Policy & Adm, Manila, Philippines.
   [Barker-Collo, Suzanne L.] Univ Auckland, Sch Psychol, Auckland 1, New Zealand.
   [Barrero, Lope H.] Pontificia Univ Javeriana, Sch Engn, Dept Ind Engn, Bogota, Colombia.
   [Benjet, Corina] Natl Inst Psychiat Ramon de la Fuente, Mexico City, DF, Mexico.
   [Bensenor, Isabela M.; Lotufo, Paulo A.] Univ Sao Paulo, Sao Paulo, Brazil.
   [Bhutta, Zulfiqar A.] Aga Khan Univ, Med Ctr, Karachi, Pakistan.
   [Bhutta, Zulfiqar A.] Hosp Sick Children, 555 Univ Ave, Toronto, ON M5G 1X8, Canada.
   [Bikbov, Boris] AI Evdokimov Moscow State Univ Med & Dent, Moscow, Russia.
   [Bikbov, Boris] Academician VI Shumakov Fed Res Ctr Transplantol, Moscow, Russia.
   [Brazinova, Alexandra] Int Neurotrama Res Org, Vienna, Austria.
   [Brazinova, Alexandra; Majdan, Marek] Trnava Univ, Fac Hlth Sci & Social Work, Trnava, Slovakia.
   [Campos-Nonato, Ismael] Natl Inst Publ Hlth, Cuernavaca, Morelos, Mexico.
   [Campos-Nonato, Ismael] Harvard Univ, Sch Publ Hlth, 665 Huntington Ave, Boston, MA 02115 USA.
   [Castaneda-Orjuela, Carlos A.] Inst Nacl Salud, Colombian Natl Hlth Observ, Bogota, Colombia.
   [Castaneda-Orjuela, Carlos A.] Univ Nacl Colombia, Dept Publ Hlth, Epidemiol & Publ Hlth Evaluat Grp, Bogota, Colombia.
   [Catala-Lopez, Ferran] Ottawa Hosp Res Inst, Clin Epidemiol Program, Ottawa, ON, Canada.
   [Catala-Lopez, Ferran] Univ Valencia, Dept Med, CIBERSAM, INCLIVA, Valencia, Spain.
   [Chowdhury, Rajiv] Univ Cambridge, Dept Publ Hlth & Primary Care, Cambridge, England.
   [Cooper, Cyrus] Univ Southampton, MRC Lifecourse Epidemiol Unit, Southampton, England.
   [Cooper, Cyrus] Univ Southampton, Natl Inst Hlth Res, Biomed Res Ctr, Southampton, England.
   [Cooper, Cyrus] Univ Hosp Southampton Natl Hlth Serv Fdn Trust, Southampton, England.
   [Cooper, Cyrus] Univ Oxford, Biomed Res Ctr, Natl Inst Hlth Res Musculoskeletal, Oxford, England.
   [Crump, John A.] Univ Otago, Dunedin Sch Med, Ctr Int Hlth, Dunedin, New Zealand.
   [Degenhardt, Louisa] Univ New S Wales, Natl Drug & Alcohol Res Ctr, Sydney, NSW, Australia.
   [Dellavalle, Robert P.] Univ Colorado, Sch Med, Aurora, CO USA.
   [Dellavalle, Robert P.] Colorado Sch Publ Hlth, Aurora, CO USA.
   [Dharmaratne, Samath D.] Univ Peradeniya, Fac Med, Dept Community Med, Peradeniya, Sri Lanka.
   [Faraon, Emerito Jose A.] Dept Hlth, Off Tech Serv, Manila, Philippines.
   [Feigin, Valery L.] Auckland Univ Technol, Natl Inst Stroke & Appl Neurosci, Auckland, New Zealand.
   [Fuerst, Thomas] Univ London Imperial Coll Sci Technol & Med, Dept Infect Dis Epidemiol, London, England.
   [Geleijnse, Johanna M.] Wageningen Univ, Div Human Nutr, NL-6700 AP Wageningen, Netherlands.
   [Gessner, Bradford D.] Agence Med Prevent, Paris, France.
   [Gibney, Katherine B.] Monash Univ, Dept Epidemiol & Prevent Med, Melbourne, Vic 3004, Australia.
   [Gibney, Katherine B.] Melbourne Hlth, Parkville, Vic, Australia.
   [Goto, Atsushi] Tokyo Womens Med Univ, Dept Publ Hlth, Tokyo, Japan.
   [Gunnell, David] Univ Bristol, Sch Social & Community Med, Bristol, England.
   [Hankey, Graeme J.] Univ Western Australia, Sch Med & Pharmacol, Perth, WA 6009, Australia.
   [Hankey, Graeme J.] Harry Perkins Inst Med Res, Nedlands, WA, Australia.
   [Hankey, Graeme J.] Western Australian Neurosci Res Inst, Nedlands, WA, Australia.
   [Hay, Roderick J.] Int Fdn Dermatol, London, England.
   [Hay, Roderick J.] Kings Coll London, London WC2R 2LS, England.
   [Hornberger, John C.] Cedar Associates, Menlo Pk, CA USA.
   [Hornberger, John C.] Stanford Univ, Stanford, CA 94305 USA.
   [Hosgood, H. Dean] Albert Einstein Coll Med, Bronx, NY 10467 USA.
   [Hu, Guoqing] Cent South Univ, Sch Publ Hlth, Dept Epidemiol & Hlth Stat, Changsha 410083, Peoples R China.
   [Jacobsen, Kathryn H.] George Mason Univ, Fairfax, VA 22030 USA.
   [Jayaraman, Sudha P.] Virginia Commonwealth Univ, Dept Surg, Richmond, VA 23284 USA.
   [Jeemon, Panniyammakal] Ctr Chron Dis Control, New Delhi, India.
   [Jeemon, Panniyammakal] Publ Hlth Fdn India, Ctr Control Chron Condit, New Delhi, India.
   [Jonas, Jost B.] Heidelberg Univ, Med Fac Mannheim, Dept Ophthalmol, Mannheim, Germany.
   [Karch, Andre] Helmholtz Ctr Infect Res, Epidemiol & Stat Methods Res Grp, Braunschweig, Germany.
   [Karch, Andre] German Ctr Infect Res, Hannover Braunschweig Site, Braunschweig, Germany.
   [Kim, Daniel] Northeastern Univ, Dept Hlth Sci, Boston, MA 02115 USA.
   [Kim, Sungroul] Soonchunhyang Univ, Seoul, South Korea.
   [Kokubo, Yoshihiro] Natl Cerebral & Cardiovasc Ctr, Dept Prevent Cardiol, Suita, Osaka, Japan.
   [Defo, Barthelemy Kuate] Univ Montreal, Sch Publ Hlth, Dept Social & Prevent Med, Montreal, PQ, Canada.
   [Defo, Barthelemy Kuate] Univ Montreal, Dept Demog, Montreal, PQ, Canada.
   [Defo, Barthelemy Kuate] Univ Montreal, Publ Hlth Res Inst, Montreal, PQ, Canada.
   [Bicer, Burcu Kucuk] Hacettepe Univ, Inst Publ Hlth, Ankara, Turkey.
   [Larsson, Anders] Uppsala Univ, Dept Med Sci, Uppsala, Sweden.
   [Leasher, Janet L.] Nova SE Univ, Coll Optometry, Ft Lauderdale, FL 33314 USA.
   [Leung, Ricky] SUNY Albany, Rensselaer, NY USA.
   [Li, Yongmei] Genentech Inc, San Francisco, CA 94080 USA.
   [Lipshultz, Steven E.; Wilkinson, James D.] Wayne State Univ, Sch Med, Detroit, MI USA.
   [Lipshultz, Steven E.; Wilkinson, James D.] Childrens Hosp Michigan, Detroit, MI 48201 USA.
   [Lopez, Alan D.] Univ Melbourne, Melbourne Sch Populat & Global Hlth, Melbourne, Vic, Australia.
   [Lunevicius, Raimundas] Aintree Univ Hosp Natl Hlth Serv Fdn Trust, Liverpool, Merseyside, England.
   [Lunevicius, Raimundas] Univ Liverpool, Sch Med, Liverpool L69 3BX, Merseyside, England.
   [Lyons, Ronan A.] Swansea Univ, Farr Inst, Swansea, W Glam, Wales.
   [Malekzadeh, Reza; Sepanlou, Sadaf G.] Univ Tehran Med Sci, Digest Dis Res Inst, Tehran, Iran.
   [Mashal, Taufiq] Minist Publ Hlth, Kabul, Afghanistan.
   [Mason-Jones, Amanda J.] Univ York, Dept Hlth Sci, York YO10 5DD, N Yorkshire, England.
   [Melaku, Yohannes Adama] Mekelle Univ, Sch Publ Hlth, Mekelle, Ethiopia.
   [Melaku, Yohannes Adama] Univ Adelaide, Sch Med, Adelaide, SA, Australia.
   [Memish, Ziad A.] Saudi Minist Hlth, Riyadh, Saudi Arabia.
   [Memish, Ziad A.] Alfaisal Univ, Coll Med, Riyadh, Saudi Arabia.
   [Mendoza, Walter] United Nations Populat Fund, Lima, Peru.
   [Miller, Ted R.] Pacific Inst Res & Evaluat, Calverton, MD USA.
   [Miller, Ted R.] Curtin Univ, Ctr Populat Hlth Res, Perth, WA 6845, Australia.
   [Mock, Charles N.; Quistberg, D. Alex] Univ Washington, Harborview Injury Prevent & Res Ctr, Seattle, WA 98195 USA.
   [Murray, Joseph] Univ Cambridge, Dept Psychiat, Cambridge, England.
   [Nolte, Sandra] Charite, Ctr Internal Med & Dermatol, Dept Psychosomat Med, D-13353 Berlin, Germany.
   [Nolte, Sandra] Deakin Univ, Sch Hlth & Social Dev, Populat Hlth Strateg Res Ctr, Melbourne, Vic, Australia.
   [Oh, In-Hwan] Kyung Hee Univ, Sch Med, Dept Prevent Med, Seoul, South Korea.
   [Olusanya, Bolajoko Olubukunola] Ctr Hlth Start Initiat, Ikoyi, Nigeria.
   [Ortblad, Katrina F.] Harvard Univ, TH Chan Sch Publ Hlth, Boston, MA 02115 USA.
   [Park, Eun-Kee] Kosin Univ, Coll Med, Dept Med Humanities & Social Med, Busan, South Korea.
   [Paternina Caicedo, Angel J.] Univ Cartagena, Cartagena, Colombia.
   [Patten, Scott B.] Univ Calgary, Dept Community Hlth Sci, Calgary, AB, Canada.
   [Patton, George C.] Univ Melbourne, Murdoch Childrens Res Inst, Melbourne, Vic, Australia.
   [Pereira, David M.] Univ Porto, Fac Farm, Dept Quim, REQUIMTE LAQV,Lab Farmacognosia, Rua Campo Alegre 823, P-4100 Oporto, Portugal.
   [Perico, Norberto] Mario Negri Inst Pharmacol Res, Ist Ricovero & Cura Carattere Sci, Bergamo, Italy.
   [Piel, Frederic B.] Univ Oxford, Dept Zool, S Parks Rd, Oxford, England.
   [Popova, Svetlana] Univ Toronto, Ctr Addict & Mental Hlth, Toronto, ON, Canada.
   [Pourmalek, Farshad] Univ British Columbia, Sch Populat & Publ Hlth, Vancouver, BC V5Z 1M9, Canada.
   [Quistberg, D. Alex] Univ Washington, Dept Pediat, Seattle, WA 98195 USA.
   [Remuzzi, Giuseppe] Mario Negri Inst Pharmacol Res, Ist Ricovero & Cura Carattere Sci, Ctr Anna Maria Astori, Bergamo, Italy.
   [Remuzzi, Giuseppe] Azienda Osped Papa Giovanni XXIII, Bergamo, Italy.
   [Rodriguez, Alina] Univ London Imperial Coll Sci Technol & Med, Sch Publ Hlth, Dept Epidemiol & Biostat, London, England.
   [Rodriguez, Alina] Mid Sweden Univ, Ostersund, Sweden.
   [Rojas-Rueda, David] Barcelona Inst Global Hlth ISGlobal, Ctr Res Environm Epidemiol, Barcelona, Spain.
   [Rothenbacher, Dietrich] Univ Ulm, Inst Epidemiol & Med Biometry, D-89069 Ulm, Germany.
   [Rothstein, David H.] Women & Childrens Hosp Buffalo, Dept Pediat Surg, Buffalo, NY USA.
   [Rothstein, David H.] SUNY Buffalo, Dept Surg, Buffalo, NY 14260 USA.
   [Sanabria, Juan] Case Western Reserve Univ, Cleveland, OH 44106 USA.
   [Sanabria, Juan] Rosalind Franklin Univ Med & Sci, Canc Treatment Ctr Amer, Chicago Med Sch, N Chicago, IL USA.
   [Santos, Itamar S.] Univ Sao Paulo, Dept Internal Med, Sao Paulo, Brazil.
   [Schwebel, David C.] Univ Alabama Birmingham, Birmingham, AL USA.
   [Shaheen, Amira] An Najah Natl Univ, Dept Publ Hlth, Nablus, Palestine.
   [Shiri, Rahman] Finnish Inst Occupat Hlth, Helsinki, Finland.
   [Shiri, Rahman] Univ Tampere, Sch Hlth Sci, FIN-33101 Tampere, Finland.
   [Shiue, Ivy] Northumbria Univ, Hlth & Life Sci, Newcastle Upon Tyne NE1 8ST, Tyne & Wear, England.
   [Shiue, Ivy] Univ Edinburgh, Alzheimer Scotland Dementia Res Ctr, Edinburgh, Midlothian, Scotland.
   [Skirbekk, Vegard] Columbia Univ, New York, NY USA.
   [Sliwa, Karen] Univ Cape Town, Fac Hlth Sci, Hatter Inst Cardiovasc Res Africa, ZA-7925 Cape Town, South Africa.
   [Sreeramareddy, Chandrashekhar T.] Int Med Univ, Dept Community Med, Kuala Lumpur 57000, Malaysia.
   [Stein, Dan J.] Univ Cape Town, Dept Psychiat, ZA-7925 Cape Town, South Africa.
   [Stein, Dan J.] South African Med Res Council, Unit Anxiety & Stress Disorders, Cape Town, South Africa.
   [Steiner, Timothy J.] Univ London Imperial Coll Sci Technol & Med, Div Brain Sci, London, England.
   [Steiner, Timothy J.; Stovner, Lars Jacob] Norwegian Univ Sci & Technol, Dept Neurosci, N-7034 Trondheim, Norway.
   [Stovner, Lars Jacob] St Olavs Hosp, Norwegian Advisory Unit Headache, Trondheim, Norway.
   [Sykes, Bryan L.] Univ Calif Irvine, Dept Criminol Law & Soc, Irvine, CA USA.
   [Sykes, Bryan L.] Univ Calif Irvine, Dept Sociol, Irvine, CA USA.
   [Sykes, Bryan L.] Univ Calif Irvine, Dept Publ Hlth, Irvine, CA USA.
   [Tabb, Karen M.] Univ Illinois, Sch Social Work, Champaign, IL USA.
   [Terkawi, Abdullah Sulieman] Univ Virginia, Dept Anesthesiol, Charlottesville, VA USA.
   [Terkawi, Abdullah Sulieman] Cleveland Clin, Outcomes Res Consortium, Cleveland, OH 44106 USA.
   [Terkawi, Abdullah Sulieman] King Fahad Med City, Dept Anesthesiol, Riyadh, Saudi Arabia.
   [Thomson, Alan J.] Adapt Knowledge Management, Victoria, BC, Canada.
   [Thorne-Lyman, Andrew L.] Harvard Univ, TH Chan Sch Publ Hlth, Dept Nutr, Boston, MA 02115 USA.
   [Thorne-Lyman, Andrew L.] WorldFish, George Town, Malaysia.
   [Towbin, Jeffrey Allen] Bonheur Childrens Hosp, Memphis, TN USA.
   [Towbin, Jeffrey Allen] Univ Tennessee, Ctr Hlth Sci, Memphis, TN 38163 USA.
   [Towbin, Jeffrey Allen] St Jude Childrens Res Hosp, 332 N Lauderdale St, Memphis, TN 38105 USA.
   [Ukwaja, Kingsley Nnanna] Fed Teaching Hosp, Dept Internal Med, Abakaliki, Nigeria.
   [Vasankari, Tommi] UKK Inst Hlth Promot Res, Tampere, Finland.
   [Venketasubramanian, Narayanaswamy] Raffles Hosp, Raffles Neurosci Ctr, Singapore, Singapore.
   [Vlassov, Vasiliy Victorovich] Natl Res Univ Higher Sch Econ, Moscow, Russia.
   [Vollset, Stein Emil] Norwegian Inst Publ Hlth, Oslo, Norway.
   [Vollset, Stein Emil] Univ Bergen, Dept Global Publ Hlth & Primary Care, Bergen, Norway.
   [Weiderpass, Elisabete] Karolinska Inst, Dept Med Epidemiol & Biostat, Stockholm, Sweden.
   [Weiderpass, Elisabete] Canc Registry Norway, Inst Populat Based Canc Res, Dept Res, Oslo, Norway.
   [Weiderpass, Elisabete] Univ Tromso, Arctic Univ Norway, Fac Hlth Sci, Dept Community Med, Tromso, Norway.
   [Weiderpass, Elisabete] Folkhalsan Res Ctr, Genet Epidemiol Grp, Helsinki, Finland.
   [Weintraub, Robert G.] Univ Melbourne, Melbourne, Vic, Australia.
   [Weintraub, Robert G.] Royal Childrens Hosp, Melbourne, Vic, Australia.
   [Weintraub, Robert G.] Murdoch Childrens Res Inst, Melbourne, Vic, Australia.
   [Werdecker, Andrea] Fed Inst Populat Res, German Natl Cohort, Competence Ctr Mortal Follow Up, Wiesbaden, Germany.
   [Woldeyohannes, Solomon Meseret] Univ Gondar, Inst Publ Hlth, Dept Epidemiol & Biostat, Gondar, Ethiopia.
   [Wolfe, Charles D. A.] Kings Coll London, Div Hlth & Social Care Res, London WC2R 2LS, England.
   [Wolfe, Charles D. A.] Guys & St Thomas Natl Hlth Serv Fdn Trust, Natl Inst Hlth Res, Comprehens Biomed Res Ctr, London, England.
   [Wolfe, Charles D. A.] Kings Coll London, London WC2R 2LS, England.
   [Yano, Yuichiro] Northwestern Univ, Dept Prevent Med, Chicago, IL 60611 USA.
   [Yip, Paul] Univ Hong Kong, Social Work & Social Adm Dept, Hong Kong, Hong Kong, Peoples R China.
   [Yip, Paul] Univ Hong Kong, Hong Kong Jockey Club Ctr Suicide Res & Prevent, Hong Kong, Hong Kong, Peoples R China.
   [Yonemoto, Naohiro] Natl Ctr Neurol & Psychiat, Kodaira, Tokyo, Japan.
   [Yoon, Seok-Jun] Korea Univ, Coll Med, Dept Prevent Med, Seoul 136705, South Korea.
   [Younis, Mustafa Z.] Jackson State Univ, Jackson, MS USA.
   [Yu, Chuanhua] Wuhan Univ, Sch Publ Hlth, Dept Epidemiol & Biostat, Wuhan 430072, Peoples R China.
   [Yu, Chuanhua] Wuhan Univ, Global Hlth Inst, Wuhan 430072, Peoples R China.
   [Zaki, Maysaa El Sayed] Mansoura Fac Med, Mansoura, Egypt.
C3 University of Washington; University of Washington Seattle; Institute
   for Health Metrics & Evaluation; University of Queensland; Queensland
   Centre for Mental Health Research; Erasmus University Rotterdam; Erasmus
   MC; Public Health Foundation of India; University of Washington;
   University of Washington Seattle; Fred Hutchinson Cancer Center; Seattle
   Children's Hospital; University of London; London School of Hygiene &
   Tropical Medicine; Iran University of Medical Sciences; University of
   Washington; University of Washington Seattle; Seattle Children's
   Hospital; Intermountain Healthcare; Intermountain Medical Center;
   Egyptian Knowledge Bank (EKB); Cairo University; Mekelle University;
   Qatar Foundation (QF); Weill Cornell Medical College Qatar; King Saud
   Bin Abdulaziz University for Health Sciences; King Abdullah Specialist
   Childrens Hospital (KASCH); King Saud Bin Abdulaziz University for
   Health Sciences; King Abdullah International Medical Research Center
   (KAIMRC); University of Groningen; Bahir Dar University; University of
   Adelaide; University of the Philippines System; University of the
   Philippines Manila; University of Auckland; Pontificia Universidad
   Javeriana; Instituto Nacional de Psiquiatria Ramon de la Fuente Muniz;
   Universidade de Sao Paulo; Aga Khan University; University of Toronto;
   Hospital for Sick Children (SickKids); Moscow State University of
   Medicine & Dentistry; V.I. Shumakov Federal Research Center of
   Transplantology & Artificial Organs; University of Trnava; Instituto
   Nacional de Salud Publica; Harvard University; Harvard T.H. Chan School
   of Public Health; Instituto Nacional de Salud (Colombia); Universidad
   Nacional de Colombia; University of Ottawa; Ottawa Hospital Research
   Institute; CIBER - Centro de Investigacion Biomedica en Red; CIBERSAM;
   University of Valencia; University of Cambridge; University of
   Southampton; University of Southampton; University of Oxford; University
   of Otago; University of New South Wales Sydney; University of Colorado
   System; University of Colorado Anschutz Medical Campus; Colorado School
   of Public Health; University of Peradeniya; Philippine Department
   Health; Auckland University of Technology; Imperial College London;
   Wageningen University & Research; Agence de Medecine Preventive; Monash
   University; Tokyo Women's Medical University; University of Bristol;
   University of Western Australia; Harry Perkins Institute of Medical
   Research; University of London; King's College London; Stanford
   University; Montefiore Medical Center; Albert Einstein College of
   Medicine; Yeshiva University; Central South University; George Mason
   University; Virginia Commonwealth University; Public Health Foundation
   of India; Ruprecht Karls University Heidelberg; Helmholtz Association;
   Helmholtz-Center for Infection Research; German Center for Infection
   Research; Northeastern University; Soonchunhyang University; National
   Cerebral & Cardiovascular Center - Japan; Universite de Montreal;
   Universite de Montreal; Universite de Montreal; Hacettepe University;
   Uppsala University; Nova Southeastern University; State University of
   New York (SUNY) System; University at Albany, SUNY; Roche Holding;
   Genentech; Roche Holding USA; Wayne State University; Children's
   Hospital of Michigan; University of Melbourne; Aintree University
   Hospitals NHS Foundation Trust; University of Liverpool; Swansea
   University; Tehran University of Medical Sciences; University of York -
   UK; Mekelle University; University of Adelaide; Alfaisal University;
   United Nations Population Fund; Pacific Institute for Research &
   Evaluation (PIRE); Curtin University; University of Washington;
   University of Washington Seattle; University of Cambridge; Berlin
   Institute of Health; Free University of Berlin; Humboldt University of
   Berlin; Charite Universitatsmedizin Berlin; Deakin University; Kyung Hee
   University; Harvard University; Harvard T.H. Chan School of Public
   Health; Universidad de Cartagena; University of Calgary; University of
   Melbourne; Murdoch Children's Research Institute; Universidade do Porto;
   Instituto Politecnico do Porto; Istituto di Ricerche Farmacologiche
   Mario Negri IRCCS; University of Oxford; University of Toronto; Centre
   for Addiction & Mental Health - Canada; University of British Columbia;
   University of Washington; University of Washington Seattle; Istituto di
   Ricerche Farmacologiche Mario Negri IRCCS; ASST Papa Giovanni XXIII;
   Imperial College London; Mid-Sweden University; ISGlobal; Ulm
   University; Women & Children's Hospital of Buffalo; State University of
   New York (SUNY) System; University at Buffalo, SUNY; University System
   of Ohio; Case Western Reserve University; Chicago Medical School;
   Rosalind Franklin University of Medicine & Science; Universidade de Sao
   Paulo; University of Alabama System; University of Alabama Birmingham;
   An Najah National University; Finnish Institute of Occupational Health;
   Tampere University; Northumbria University; University of Edinburgh;
   Columbia University; University of Cape Town; International Medical
   University Malaysia; University of Cape Town; South African Medical
   Research Council; Imperial College London; Norwegian University of
   Science & Technology (NTNU); Norwegian University of Science &
   Technology (NTNU); University of California System; University of
   California Irvine; University of California System; University of
   California Irvine; University of California System; University of
   California Irvine; University of Illinois System; University of Illinois
   Urbana-Champaign; University of Virginia; Cleveland Clinic Foundation;
   King Fahad Medical City; Harvard University; Harvard T.H. Chan School of
   Public Health; CGIAR; Worldfish; University of Tennessee System;
   University of Tennessee Health Science Center; St Jude Children's
   Research Hospital; UKK Institute; Raffles Hospital; HSE University
   (National Research University Higher School of Economics); Norwegian
   Institute of Public Health (NIPH); University of Bergen; Karolinska
   Institutet; University of Oslo; UiT The Arctic University of Tromso;
   Folkhalsan Research Center; University of Melbourne; Royal Children's
   Hospital Melbourne; Murdoch Children's Research Institute; University of
   Gondar; University of London; King's College London; Guy's & St Thomas'
   NHS Foundation Trust; University of London; King's College London;
   Northwestern University; University of Hong Kong; University of Hong
   Kong; National Center for Neurology & Psychiatry - Japan; Korea
   University; Korea University Medicine (KU Medicine); Jackson State
   University; Wuhan University; Wuhan University; Egyptian Knowledge Bank
   (EKB); Mansoura University
RP Vos, T (corresponding author), Univ Washington, Inst Hlth Metr & Evaluat, 2301 Fifth Ave,Ste 600, Seattle, WA 98121 USA.
EM tvos@uw.edu
RI Sreeramareddy, Chandrashekhar/C-5433-2014; Antonio, Carl/AAP-4280-2020;
   Stein, Dan/A-1752-2008; Woldeyohannes, Solomon/E-5783-2012; Perico,
   Norberto/ABH-3222-2020; Santos, Itamar/K-7055-2012; Ukwaja,
   Kingsley/A-7794-2013; Erskine, Holly/K-5244-2012; Venketasubramanian,
   Narayanaswamy/GPP-5948-2022; Gunnell, David/ABE-6653-2020; Campos,
   Luciana/IUO-4112-2023; Leung, Ricky/P-3702-2015; Crump,
   John/AAZ-6412-2020; Murray, Joseph/HZL-7231-2023; Wilkinson,
   James/KYP-0490-2024; Guinovart, Caterina/ABH-2981-2020; Jonas,
   Jost/AEP-3841-2022; Jayaraman, Sudha/AAH-3059-2019; Memish,
   Ziad/AEJ-9424-2022; Naohiro, Yonemoto/Y-3761-2019; Hornberger,
   John/M-4932-2019; Kim, Daniel/A-8016-2019; Sepanlou, Sadaf/H-9343-2016;
   Olusanya, Bolajoko/F-4504-2012; Quistberg, D/P-3538-2019; Lunevicius,
   Raimundas/B-2528-2018; Bensenor, Isabela/L-3306-2017; Feigin,
   Valery/AAF-2313-2019; Oh, In/AAI-9070-2020; Shiue, Ivy/JVN-8975-2024;
   Higashi, Hideki/D-3797-2011; Murray, Christopher/JZD-3782-2024;
   Dellavalle, Robert/L-2020-2013; Geleijnse, Johanna/B-5749-2012; Bhutta,
   Zulfiqar/ADZ-0156-2022; Mason-Jones, Amanda/ABF-1565-2020; Benjet,
   Corina/D-7363-2012; Shiri, Rahman/ABB-1780-2021; Bikbov,
   Boris/I-4594-2013; KUMAR, ANIL/ACD-8340-2022; Brazinova,
   Alexandra/C-4265-2016; Towbin, Jeffrey/J-5595-2019; Karch,
   André/D-6973-2017; Moradi-Lakeh, Maziar/ABC-9793-2021; Cooper,
   Cyrus/ADV-7232-2022; Lyons, Ronan/G-7741-2012; Charlson,
   Fiona/R-8963-2019; Paternina-Caicedo, Angel/N-4496-2015; Coffeng,
   Luc/AAL-6631-2021; Degenhardt, Louisa/D-4515-2012; Chowdhury,
   Rajiv/AHB-1253-2022; Schwebel, David/GXH-9944-2022; Rojas-Rueda,
   David/AAK-2184-2020; Catalá-López, Ferrán/N-6018-2018; Rodriguez,
   Alina/B-3541-2015; Vos, Theo/HLH-2955-2023; Sisay,
   Eskinder/AAB-8251-2022; Pourmalek, Farshad/A-8188-2010; Terkawi,
   Abdullah/AAC-1113-2019; Yousefi, Zabihollah/G-2287-2011; Lopez,
   Alan/F-1487-2010; Lotufo, Paulo/A-9843-2008; Amare, Azmeraw
   T./B-9487-2018; Melaku, Yohannes/S-2451-2019; Castañeda-Orjuela,
   Carlos/N-2601-2017; Ortblad, Katrina/ABF-9070-2020; Malekzadeh,
   Reza/U-1382-2017; Abu-Raddad, Laith/AAY-1441-2020; Zaki,
   Maysaa/C-1522-2013; Patton, George/B-5246-2013; Pereira,
   David/M-9286-2013; Kuate Defo, Barthelemy/I-4818-2017; Kucuk Bicer,
   Burcu/G-4922-2017; Ferrari, Alize/G-1746-2011; Leasher,
   Janet/B-8889-2016; Majdan, Marek/K-5017-2012; Bhutta,
   Zulfiqar/L-7822-2015; Hankey, Graeme/H-4968-2014; Nolte,
   Sandra/B-7498-2008; Weiderpass, Elisabete/M-4029-2016; Patten,
   Scott/B-4434-2011; Larson, Heidi J./N-1018-2017; Whiteford,
   Harvey/A-4840-2009; Jacobsen, Kathryn H./B-5857-2008; Mokdad,
   Ali/AAD-1232-2022
OI Pereira, David/0000-0003-0384-7592; Kuate Defo,
   Barthelemy/0000-0002-6589-0564; Kucuk Bicer, Burcu/0000-0002-5615-264X;
   Ferrari, Alize/0000-0002-7863-9117; Leasher, Janet/0000-0002-8779-5162;
   Majdan, Marek/0000-0001-8037-742X; Bhutta, Zulfiqar/0000-0003-0637-599X;
   Hankey, Graeme/0000-0002-6044-7328; Shiri, Rahman/0000-0002-9312-3100;
   Nolte, Sandra/0000-0001-6185-9423; Weiderpass,
   Elisabete/0000-0003-2237-0128; Patten, Scott/0000-0001-9871-4041; Furst,
   Thomas/0000-0002-5186-3821; Mason-Jones, Amanda J./0000-0002-4292-3183;
   Abu-Raddad, Laith/0000-0003-0790-0506; Larson, Heidi
   J./0000-0002-8477-7583; Whiteford, Harvey/0000-0003-4667-6623;
   Chowdhury, Rajiv/0000-0003-4881-5690; Jacobsen, Kathryn
   H./0000-0002-4198-6246; Mokdad, Ali/0000-0002-4994-3339
FU Bill and Melinda Gates Foundation; Generalitat Valenciana
   [PROMETEOII/2015/021]; National Institutes of Health [5T32HL007093-40];
   Wellcome Trust [089963/Z/09/Z]; Wellcome Trust [089963/Z/09/Z] Funding
   Source: Wellcome Trust; ESRC [ES/L007444/1] Funding Source: UKRI; MRC
   [MC_U147585827, MR/L003120/1, MR/K006525/1, MC_U147585819, G0400491,
   MC_PC_13043] Funding Source: UKRI
FX The Institute for Health Metrics and Evaluation was supported by the
   Bill and Melinda Gates Foundation. Dr Catala-Lopez was supported in part
   by grant PROMETEOII/2015/021 from Generalitat Valenciana. Dr Fitzmaurice
   was supported by grant 5T32HL007093-40 from the National Institutes of
   Health. Dr J. Murray was supported by grant 089963/Z/09/Z from the
   Wellcome Trust.
CR [Anonymous], 2014, Global report on drowning: Preventing a leading killer
   [Anonymous], Preventing Suicide: A Global Imperative
   [Anonymous], 2013, WHO global status report on road safety 2013: supporting a decade of action
   [Anonymous], UN DROWN GET FACTS
   [Anonymous], 2015, STAT WORLDS CHILDR 2
   Bouis H, BIOFORTIFICATION EVI
   Erskine HE, 2015, PSYCHOL MED, V45, P1551, DOI 10.1017/S0033291714002888
   Ferrand R, 2010, B WORLD HEALTH ORGAN, V88, P428, DOI 10.2471/BLT.09.066126
   Ferrari AJ, 2014, PLOS ONE, V9, DOI 10.1371/journal.pone.0091936
   Foreman KJ, 2012, POPUL HEALTH METR, V10, DOI 10.1186/1478-7954-10-1
   Forouzanfar MH, 2015, LANCET, V386, P2287, DOI 10.1016/S0140-6736(15)00128-2
   Gunnell D, 2007, INT J EPIDEMIOL, V36, P1235, DOI 10.1093/ije/dym164
   Gunnell D, 2007, BMC PUBLIC HEALTH, V7, DOI 10.1186/1471-2458-7-357
   Hoy D, 2014, BEST PRACT RES CL RH, V28, P377, DOI 10.1016/j.berh.2014.07.006
   Idele P, 2014, JAIDS-J ACQ IMM DEF, V66, pS144, DOI 10.1097/QAI.0000000000000176
   Institute for Health Metrics and Evaluation, GBD COMPARE
   Institute for Health Metrics and Evaluation, CAUS DEATH COD VIS
   Kranzer K, 2014, PLOS MED, V11, DOI 10.1371/journal.pmed.1001649
   Linnan M., 2012, Child drowning: Evidence for a newly recognized cause of child mortality in low- and middle-income countries in Asia [Working Paper 2012-07]
   Lozano R, 2012, LANCET, V380, P2095, DOI 10.1016/S0140-6736(12)61728-0
   Mann JJ, 2005, JAMA-J AM MED ASSOC, V294, P2064, DOI 10.1001/jama.294.16.2064
   Murray CJL, 2015, LANCET, V386, P2145, DOI 10.1016/S0140-6736(15)61340-X
   Murray CJL, 2014, LANCET, V384, P1005, DOI 10.1016/S0140-6736(14)60844-8
   Murray CJL, 2012, LANCET, V380, P2063, DOI 10.1016/S0140-6736(12)61899-6
   Myung W, 2015, PLOS ONE, V10
   Naghavi M, 2015, LANCET, V385, P117, DOI 10.1016/S0140-6736(14)61682-2
   Ortblad KF, 2013, AIDS, V27, P2003, DOI 10.1097/QAD.0b013e328362ba67
   Ramsay LC, 2015, TOPICS IN PUBLIC HEALTH, P175, DOI 10.5772/58987
   Salomon JA, 2015, LANCET GLOB HEALTH, V3, pE712, DOI 10.1016/S2214-109X(15)00069-8
   Smith LC, 2015, WORLD DEV, V68, P180, DOI 10.1016/j.worlddev.2014.11.014
   Vos T, 2012, LANCET, V380, P2163, DOI 10.1016/S0140-6736(12)61729-2
   Vos T, 2015, LANCET, V386, P743, DOI 10.1016/S0140-6736(15)60692-4
   Wang HD, 2014, LANCET, V384, P957, DOI 10.1016/S0140-6736(14)60497-9
   WHO, ATL HEAD DIS RES WOR
   World Health Organization, Air pollution
   World Health Organization, INT RED IND AIR POLL
NR 36
TC 236
Z9 250
U1 4
U2 136
PU AMER MEDICAL ASSOC
PI CHICAGO
PA 330 N WABASH AVE, STE 39300, CHICAGO, IL 60611-5885 USA
SN 2168-6203
EI 2168-6211
J9 JAMA PEDIATR
JI JAMA Pediatr.
PD MAR
PY 2016
VL 170
IS 3
BP 267
EP 287
DI 10.1001/jamapediatrics.2015.4276
PG 21
WC Pediatrics
WE Science Citation Index Expanded (SCI-EXPANDED)
SC Pediatrics
GA DG8AL
UT WOS:000372304700018
OA Green Accepted, Green Submitted, Green Published
DA 2025-02-04
ER

PT J
AU Lauer, KB
   Borrow, R
   Blanchard, TJ
AF Lauer, Katharina B.
   Borrow, Ray
   Blanchard, Thomas J.
TI Multivalent and Multipathogen Viral Vector Vaccines
SO CLINICAL AND VACCINE IMMUNOLOGY
LA English
DT Review
DE multidisease vaccine; multipathogen vaccine; multivalent vaccine;
   polyvalent vaccine; viral vector vaccine
ID PARAINFLUENZA VIRUS TYPE-3; RESPIRATORY SYNCYTIAL VIRUS; CELLULAR
   IMMUNE-RESPONSES; INFECTIOUS CDNA COPY; MEASLES-VIRUS; DOUBLE-BLIND;
   EBOLA-VIRUS; NEUTRALIZING ANTIBODIES; NONHUMAN-PRIMATES; PROTECTIVE
   IMMUNITY
AB The presentation and delivery of antigens are crucial for inducing immunity and, desirably, lifelong protection. Recombinant viral vectors-proven safe and successful in veterinary vaccine applications-are ideal shuttles to deliver foreign proteins to induce an immune response with protective antibody levels by mimicking natural infection. Some examples of viral vectors are adenoviruses, measles virus, or poxviruses. The required attributes to qualify as a vaccine vector are as follows: stable insertion of coding sequences into the genome, induction of a protective immune response, a proven safety record, and the potential for large-scale production. The need to develop new vaccines for infectious diseases, increase vaccine accessibility, reduce health costs, and simplify overloaded immunization schedules has driven the idea to combine antigens from the same or various pathogens. To protect effectively, some vaccines require multiple antigens of one pathogen or different pathogen serotypes/serogroups in combination (multivalent or polyvalent vaccines). Future multivalent vaccine candidates are likely to be required for complex diseases like malaria and HIV. Other novel strategies propose an antigen combination of different pathogens to protect against several diseases at once (multidisease or multipathogen vaccines).
C1 [Lauer, Katharina B.; Borrow, Ray; Blanchard, Thomas J.] Univ Manchester, Inst Inflammat & Repair, Manchester M13 9PL, Lancs, England.
   [Borrow, Ray] Manchester Royal Infirm, Vaccine Evaluat Unit, Publ Hlth England, Manchester, Lancs, England.
   [Blanchard, Thomas J.] Royal Liverpool Hosp, Infect Dis & Trop Med, Liverpool, Merseyside, England.
   [Lauer, Katharina B.] Univ Cambridge, Dept Pathol, Cambridge CB2 1TN, England.
C3 University of Manchester; University of Manchester; Public Health
   England; Royal Liverpool & Broadgreen University Hospitals NHS Trust;
   Royal Liverpool University Hospital; University of Cambridge
RP Lauer, KB (corresponding author), Univ Manchester, Inst Inflammat & Repair, Manchester M13 9PL, Lancs, England.
EM katharina.lauer@postgrad.manchester.ac.uk
OI Lauer, Katharina Barbara/0000-0002-4347-7525
CR Abaitua F, 2006, VIRUS RES, V116, P11, DOI 10.1016/j.virusres.2005.08.008
   ALTENBURGER W, 1989, ARCH VIROL, V105, P15, DOI 10.1007/BF01311113
   Bangari DS, 2006, VACCINE, V24, P849, DOI 10.1016/j.vaccine.2005.08.101
   Berenjian S, 2006, VIRUS RES, V115, P16, DOI 10.1016/j.virusres.2005.07.001
   Brandler S, 2013, VACCINE, V31, P3718, DOI 10.1016/j.vaccine.2013.05.086
   Brandler S, 2010, VACCINE, V28, P6730, DOI 10.1016/j.vaccine.2010.07.073
   Bukreyev A, 2006, J VIROL, V80, P10293, DOI 10.1128/JVI.00919-06
   Cantarella G, 2009, VACCINE, V27, P3385, DOI 10.1016/j.vaccine.2009.01.061
   Carrillo-Santisteve P, 2014, CLIN MICROBIOL INFEC, V20, pS86
   CHAPMAN NM, 1994, ARCH VIROL, V135, P115, DOI 10.1007/BF01309769
   Chen H, 2015, BMC BIOTECHNOL, V15, DOI 10.1186/s12896-015-0121-4
   Chen RF, 2014, INT REV IMMUNOL, V33, P45, DOI 10.3109/08830185.2013.823420
   Choi Y, 2013, CLIN EXP VACCINE RES, V2, P97, DOI 10.7774/cevr.2013.2.2.97
   Chuang I, 2013, PLOS ONE, V8, DOI 10.1371/journal.pone.0055571
   De Santis O, 2016, LANCET INFECT DIS, V16, P311, DOI 10.1016/S1473-3099(15)00486-7
   Desprès P, 2005, J INFECT DIS, V191, P207, DOI 10.1086/426824
   Douglas AD, 2011, NAT COMMUN, V2, DOI 10.1038/ncomms1615
   Durbin AP, 2000, J VIROL, V74, P6821, DOI 10.1128/JVI.74.15.6821-6831.2000
   Durbin AP, 1999, J INFECT DIS, V179, P1345, DOI 10.1086/314769
   Durbin AP, 2003, CLIN INFECT DIS, V37, P1668, DOI 10.1086/379775
   Durbin AP, 1997, VIROLOGY, V235, P323, DOI 10.1006/viro.1997.8697
   Durbin AP, 1998, VACCINE, V16, P1324, DOI 10.1016/S0264-410X(98)00010-3
   Escriou N, 2014, VIROLOGY, V452, P32, DOI 10.1016/j.virol.2014.01.002
   Ewer K, 2016, NEW ENGL J MED, V374, P1635, DOI 10.1056/NEJMoa1411627
   Ewer KJ, 2013, NAT COMMUN, V4, DOI 10.1038/ncomms3836
   Falk LA, 2001, CLIN INFECT DIS, V33, pS351, DOI 10.1086/322579
   Goetz C, 2010, CYTOKINE GROWTH F R, V21, P197, DOI 10.1016/j.cytogfr.2010.02.005
   Gray WL, 2013, ADV VIROL, V2013, DOI 10.1155/2013/219439
   Halsey NA, 2001, PEDIATR INFECT DIS J, V20, pS40, DOI 10.1097/00006454-200111001-00007
   Henao-Restrepo AM, 2015, LANCET, V386, P857, DOI 10.1016/S0140-6736(15)61117-5
   Hochstein-Mintzel V, 1972, EXP KLIN IMMUNOL, V144, P140
   Hodgson SH, 2015, J INFECT DIS, V211, P1076, DOI 10.1093/infdis/jiu579
   Höfling K, 2000, J VIROL, V74, P4570, DOI 10.1128/JVI.74.10.4570-4578.2000
   Huttner A, 2015, LANCET INFECT DIS, V15, P1156, DOI 10.1016/S1473-3099(15)00154-1
   Jeyanathan M, 2015, MUCOSAL IMMUNOL, V8, P1373, DOI 10.1038/mi.2015.29
   Johnson JA, 2013, CURR OPIN HIV AIDS, V8, P412, DOI 10.1097/COH.0b013e328363d3b7
   Jones SM, 2005, NAT MED, V11, P786, DOI 10.1038/nm1258
   Karron RA, 2003, PEDIATR INFECT DIS J, V22, P394, DOI 10.1097/00006454-200305000-00002
   Kim DS, 2011, HUM VACCINES, V7, P410, DOI 10.4161/hv.7.4.14422
   KIRNBAUER R, 1992, P NATL ACAD SCI USA, V89, P12180, DOI 10.1073/pnas.89.24.12180
   Kreijtz JHCM, 2013, VACCINE, V31, P4217, DOI 10.1016/j.vaccine.2013.06.073
   Kurup D, 2015, J VIROL, V89, P144, DOI 10.1128/JVI.02308-14
   Lee C, 1997, VIRUS RES, V50, P225, DOI 10.1016/S0168-1702(97)00059-2
   Lee YN, 2015, ANTIVIR RES, V115, P1, DOI 10.1016/j.antiviral.2014.12.009
   Lillie PJ, 2012, CLIN INFECT DIS, V55, P19, DOI 10.1093/cid/cis327
   Liniger M, 2008, VACCINE, V26, P2164, DOI 10.1016/j.vaccine.2008.01.057
   Liniger M, 2009, VACCINE, V27, P3299, DOI 10.1016/j.vaccine.2009.01.057
   Loessner H., 2012, Development of Novel Vaccines, V18, P87
   Lorin C, 2004, J VIROL, V78, P146, DOI 10.1128/JVI.78.1.146-157.2004
   Mackowiak M, 1999, ADV VETER MED AP, V41, P571
   MARTIN AB, 1994, CIRCULATION, V90, P330, DOI 10.1161/01.CIR.90.1.330
   Marzi A, 2015, SCIENCE, V349, P739, DOI 10.1126/science.aab3920
   Matsuura M, 2013, MICROBIOL IMMUNOL, V57, P704, DOI 10.1111/1348-0421.12087
   MAYR A, 1974, INFECTION, V2, P64, DOI 10.1007/BF01642023
   MEYER H, 1991, J GEN VIROL, V72, P1031, DOI 10.1099/0022-1317-72-5-1031
   Mire CE, 2015, J INFECT DIS, V212, pS384, DOI 10.1093/infdis/jiv126
   MOSZYNSKI P, 2013, BMJ-BRIT MED J, V347, DOI DOI 10.1136/BMJ.F6061
   National Institutes of Health, 2007, UND EM RE EM INF DIS
   Papaneri AB, 2015, VIRUS RES, V197, P54, DOI 10.1016/j.virusres.2014.11.028
   Pastoret PP, 1996, EPIDEMIOL INFECT, V116, P235, DOI 10.1017/S0950268800052535
   Perciani CT, 2014, AIDS RES HUM RETROV, V30, pA44, DOI 10.1089/aid.2014.5075.abstract
   Picker L.J., 1999, FUNDAMENTAL IMMUNOLO, P479
   Prabakaran M, 2014, PLOS ONE, V9, DOI 10.1371/journal.pone.0107316
   Pratt WD, 2010, CLIN VACCINE IMMUNOL, V17, P572, DOI 10.1128/CVI.00467-09
   Qiu ZJ, 2015, CANCER IMMUNOL RES, V3, P536, DOI 10.1158/2326-6066.CIR-14-0044
   RADECKE F, 1995, EMBO J, V14, P5773, DOI 10.1002/j.1460-2075.1995.tb00266.x
   Ramsauer K, 2015, LANCET INFECT DIS, V15, P519, DOI 10.1016/S1473-3099(15)70043-5
   Reyes-Sandoval A, 2010, INFECT IMMUN, V78, P145, DOI 10.1128/IAI.00740-09
   Rollier CS, 2011, CURR OPIN IMMUNOL, V23, P377, DOI 10.1016/j.coi.2011.03.006
   Rubinchik S, 2002, METHOD ENZYMOL, V346, P529
   Rubinchik S, 2001, MOL THER, V4, P416, DOI 10.1006/mthe.2001.0478
   Rubinchik S, 2002, VIRAL VECTORS GENE T, P167
   Sanyal G, 2009, EXPERT OPIN THER PAT, V19, P59, DOI 10.1517/13543770802587226
   Satti I, 2014, LANCET INFECT DIS, V14, P939, DOI 10.1016/S1473-3099(14)70845-X
   Singh M, 1999, J VIROL, V73, P4823, DOI 10.1128/JVI.73.6.4823-4828.1999
   Souza APD, 2005, BRAZ J MED BIOL RES, V38, P509, DOI 10.1590/S0100-879X2005000400004
   Stanley DA, 2014, NAT MED, V20, P1126, DOI 10.1038/nm.3702
   Stebbings R, 2013, VACCINE, V31, P6079, DOI 10.1016/j.vaccine.2013.09.072
   Stebbings R, 2012, PLOS ONE, V7, DOI 10.1371/journal.pone.0050397
   SUZICH JA, 1995, P NATL ACAD SCI USA, V92, P11553, DOI 10.1073/pnas.92.25.11553
   Swenson DL, 2008, CLIN VACCINE IMMUNOL, V15, P460, DOI 10.1128/CVI.00431-07
   Szarewski A, 2010, EXPERT OPIN BIOL TH, V10, P477, DOI 10.1517/14712591003601944
   Tangy F, 2005, VIRAL IMMUNOL, V18, P317, DOI 10.1089/vim.2005.18.317
   Tapia MD, 2016, LANCET INFECT DIS, V16, P31, DOI 10.1016/S1473-3099(15)00362-X
   TOOGOOD CIA, 1992, J GEN VIROL, V73, P1429, DOI 10.1099/0022-1317-73-6-1429
   TRACY S, 1992, ARCH VIROL, V122, P399, DOI 10.1007/BF01317202
   Wang D, 2006, J VIROL, V80, P2738, DOI 10.1128/JVI.80.6.2738-2746.2006
   Wang DH, 2006, VIROLOGY, V353, P324, DOI 10.1016/j.virol.2006.05.033
   Weaver SC, 2012, EXPERT REV VACCINES, V11, P1087, DOI [10.1586/erv.12.84, 10.1586/ERV.12.84]
   Wold WSM, 2013, CURR GENE THER, V13, P421
   Yang PH, 2015, ANTIVIR RES, V121, P145, DOI 10.1016/j.antiviral.2015.06.015
   Zuniga A, 2007, VACCINE, V25, P2974, DOI 10.1016/j.vaccine.2007.01.064
NR 92
TC 74
Z9 83
U1 3
U2 32
PU AMER SOC MICROBIOLOGY
PI WASHINGTON
PA 1752 N ST NW, WASHINGTON, DC 20036-2904 USA
SN 1556-6811
EI 1556-679X
J9 CLIN VACCINE IMMUNOL
JI Clin. Vaccine Immunol.
PD JAN
PY 2017
VL 24
IS 1
AR e00298-16
DI 10.1128/CVI.00298-16
PG 15
WC Immunology; Infectious Diseases; Microbiology
WE Science Citation Index Expanded (SCI-EXPANDED)
SC Immunology; Infectious Diseases; Microbiology
GA EK9DH
UT WOS:000394223700002
PM 27535837
OA Green Published, gold
DA 2025-02-04
ER

PT J
AU Chan, G
   Triasih, R
   Nababan, B
   du Cros, P
   Wilks, N
   Main, S
   Huang, GKL
   Lin, D
   Graham, SM
   Majumdar, SS
   Bakker, M
   Khan, A
   Khan, FA
   Dwihardiani, B
AF Chan, G.
   Triasih, R.
   Nababan, B.
   du Cros, P.
   Wilks, N.
   Main, S.
   Huang, G. K. L.
   Lin, D.
   Graham, S. M.
   Majumdar, S. S.
   Bakker, M.
   Khan, A.
   Khan, F. A.
   Dwihardiani, B.
TI Adapting active case-finding for TB during the COVID-19 pandemic in
   Yogyakarta, Indonesia
SO PUBLIC HEALTH ACTION
LA English
DT Article
DE contact investigation; screening; diagnosis
ID TUBERCULOSIS
AB The COVID-19 pandemic and response measures, including lockdowns and the reorientation of health services, have disrupted essential health services for other diseases, including TB, HIV and malaria. For TB, reductions in case detection due to the COVID-19 pandemic are projected to result in increased TB transmission, morbidity and mortality. Active case-finding (ACF) for TB using community-based approaches is a potential strategy to offset reductions in TB detection by obviating the need for patients to seek care at a health facility. A number of approaches can be used to conduct TB ACF safely and screen designated target populations while managing the risks of SARS-CoV-2 transmission for staff, individuals and the community. We present a framework of options for and experience of adapting TB ACF services in response to the challenges of COVID-19 in our programme in Yogyakarta, Indonesia. Key changes have included revised prioritisation of target populations focusing on household contacts, reducing case-finding throughput, implementation of additional infection control measures and precautions, and integration of COVID-19 screening among those being screened for TB. Our approach could inform other programmes seeking to adapt TB ACF services to mitigate the negative impact of COVID-19 on TB case detection.
C1 [Chan, G.; du Cros, P.; Wilks, N.; Main, S.; Huang, G. K. L.; Lin, D.; Graham, S. M.; Majumdar, S. S.] Burnet Inst, 85 Commercial Rd, Melbourne, Vic 3004, Australia.
   [Triasih, R.] Univ Gadjah Made, Fac Med Publ Hlth & Nursing, Dept Paediat, Dr Sardjito Hosp, Yogyakarta, Indonesia.
   [Triasih, R.; Nababan, B.; Dwihardiani, B.] Univ Gadjah Mada, Fac Med Publ Hlth & Nursing, Ctr Trop Med, Yogyakarta, Indonesia.
   [Graham, S. M.; Majumdar, S. S.] Univ Melbourne, Dept Paediat, Melbourne, Vic, Australia.
   [Graham, S. M.; Majumdar, S. S.] Murdoch Childrens Res Inst, Melbourne, Vic, Australia.
   [Graham, S. M.] Int Union TB & Lung Dis, Paris, France.
   [Bakker, M.] KIT Royal Trop Inst, Amsterdam, Netherlands.
   [Khan, A.; Khan, F. A.] STOP TB Partnership, Geneva, Switzerland.
   McGill Univ, McGill Int TB Ctr, Ctr Outcomes Res & Evaluat, Res Inst,Hlth Ctr, Montreal, PQ, Canada.
C3 Burnet Institute; Central General Hospital Dr. Sardjito; Gadjah Mada
   University; University of Melbourne; Murdoch Children's Research
   Institute; McGill University
RP Chan, G (corresponding author), Burnet Inst, 85 Commercial Rd, Melbourne, Vic 3004, Australia.
EM geoff.chan@burnet.edu.au
OI du Cros, Philipp/0000-0002-3599-029X
FU Stop TB Partnership
FX The authors would like thank the Stop TB Partnership which has funded
   our TB active case-finding project in Yogyakarta, Indonesia, through the
   TB Reach funding mechanism; the Dinas Kesehatan for Yogyakarta Province
   and for Kota Yogyakarta and Kulon Progo Districts.
CR Cilloni L, 2020, ECLINICALMEDICINE, V28, DOI 10.1016/j.eclinm.2020.100603
   Djalante R, 2020, PROG DISASTER SCI, V6
   Dye C, 2013, ANNU REV PUBL HEALTH, V34, P271, DOI 10.1146/annurev-publhealth-031912-114431
   Fakta, 2020, REG DAER
   Fox GJ, 2013, EUR RESPIR J, V41, P140, DOI 10.1183/09031936.00070812
   Hogan AB, 2020, LANCET GLOB HEALTH, V8, pE1132, DOI 10.1016/S2214-109X(20)30288-6
   Horvath B, 2020, SOCIAL EC IMPACT COV
   Sands P, 2020, LANCET GLOB HEALTH, V8, pE1102, DOI 10.1016/S2214-109X(20)30317-X
   Saunders MJ, 2019, LANCET INFECT DIS, V19, P519, DOI 10.1016/S1473-3099(18)30753-9
   Wacharapluesadee S, 2020, J MED VIROL, V92, P2193, DOI 10.1002/jmv.26005
   World Health Organization, 2020, Critical preparedness, readiness and response actions for COVID-19. Interim guidance
   World Health Organization, 2019, Ginebra, Suiza: Ten threats to global health in 2019
   World Health Organization, 2020, COVID-19: operational guidance for maintaining essential health services during an outbreak: interim guidance
   Yuen CM, 2015, LANCET, V386, P2334, DOI 10.1016/S0140-6736(15)00322-0
NR 14
TC 12
Z9 12
U1 0
U2 0
PU INT UNION AGAINST TUBERCULOSIS LUNG DISEASE (I U A T L D)
PI PARIS
PA 68 BOULEVARD SAINT-MICHEL,, 75006 PARIS, FRANCE
SN 2220-8372
J9 PUBLIC HEALTH ACTION
JI PUBLIC HEALTH ACTION
PD JUN 21
PY 2021
VL 11
IS 2
BP 41
EP 49
DI 10.5588/pha.20.0071
PG 9
WC Respiratory System
WE Emerging Sources Citation Index (ESCI)
SC Respiratory System
GA SS6UC
UT WOS:000661889900001
PM 34159059
OA gold, Green Published
DA 2025-02-04
ER

PT J
AU Martins, YA
   Gonçalves, TM
   Lopez, RFV
AF Martins, Yugo Araujo
   Goncalves, Talita Mota
   Lopez, Renata F. V.
TI HPLC methods for choloroquine determination in biological samples and
   pharmaceutical products
SO DARU-JOURNAL OF PHARMACEUTICAL SCIENCES
LA English
DT Review
DE Physicochemical properties; HPLC; Quality control; Biological
   monitoring; Chloroquine metabolites
ID PERFORMANCE LIQUID-CHROMATOGRAPHY; METABOLITE DESETHYL-CHLOROQUINE;
   DRIED BLOOD SPOTS; HUMAN-PLASMA; ANTIMALARIAL AGENTS; MAJOR METABOLITE;
   QUANTITATIVE-DETERMINATION; MS/MS METHOD; DRUG; DESETHYLCHLOROQUINE
AB Objective Review and assess pharmaceutical and clinical characteristics of chloroquine including high-performance liquid chromatography (HPLC)-based methods used to quantify the drug in pharmaceutical products and biological samples.
   Evidence acquisition A literature review was undertaken on the PubMed, Science Direct, and Scielo databases using the following keywords related to the investigated subject 'chloroquine', 'analytical methods', and %PLC'.
   Results For more than seven decades, chloroquine has been used to treat malaria and some autoimmune diseases, such as lupus erythematosus and rheumatoid arthritis. There is growing interest in chloroquine as a therapeutic alternative in the treatment of HIV, Q fever, Whipple's disease, fungal, Zika, Chikungunya infections, Sjogren's syndrome, porphyria, chronic ulcerative stomatitis, polymorphic light eruption, and different types of cancer. HPLC coupled to UV detectors is the most employed method to quantify chloroquine in pharmaceutical products and biological samples. The main chromatographic conditions used to identify and quantify chloroquine from tablets and injections, degradation products. and metabolites are presented and discussed.
   Conclusion Research findings reported in this article may facilitate the repositioning, quality control, and biological monitoring of chloroquine in modem pharmaceutical dosage forms and treatments.
C1 [Martins, Yugo Araujo; Lopez, Renata F. V.] Univ Sao Paulo FCFRP USP, Sch Pharmaceut Sci Ribeirao Preto, Ave Cafe S-N, BR-14040903 Ribeirao Preto, SP, Brazil.
   [Goncalves, Talita Mota] Univ Fed Vale Sao Francisco, Sch Pharmaceut Sci, Ave Jose de Sa Manicoba S-N, BR-56304917 Petrolina, PE, Brazil.
C3 Universidade Federal do Vale do Sao Francisco
RP Lopez, RFV (corresponding author), Univ Sao Paulo FCFRP USP, Sch Pharmaceut Sci Ribeirao Preto, Ave Cafe S-N, BR-14040903 Ribeirao Preto, SP, Brazil.
EM rvianna@fcfrp.usp.br
RI Martins, Yugo/N-4899-2017; Fonseca Vianna Lopez, Renata/B-9646-2012;
   Mota Goncalves, Talita/O-9719-2017
OI Martins, Yugo/0000-0001-8187-7004; Fonseca Vianna Lopez,
   Renata/0000-0002-6448-6711; Mota Goncalves, Talita/0000-0003-4625-8376
FU Sao Paulo Research Foundation (FAPESP) [2014/22451-7]; National Council
   for Scientific and Technological Development (CNPq) [421824/2016-6];
   Coordination for the Improvement of Higher Education Personnel [CAPES
   001]
FX This research was sponsored by Sao Paulo Research Foundation (FAPESP
   grants #2014/22451-7), the National Council for Scientific and
   Technological Development (CNPq) (grant #421824/2016-6), and the
   Coordination for the Improvement of Higher Education Personnel (CAPES
   001).
CR AARON JJ, 1982, TALANTA, V29, P383, DOI 10.1016/0039-9140(82)80173-2
   ABDELRAHMAN AN, 1994, J PHARMACEUT BIOMED, V12, P205, DOI 10.1016/0731-7085(94)90031-0
   Ahuja S, 2006, COMP ANAL C, V47, P485, DOI 10.1016/S0166-526X(06)47015-X
   Al-Bari MAA, 2015, J ANTIMICROB CHEMOTH, V70, P1608, DOI 10.1093/jac/dkv018
   Andrade-Eiroa A, 2010, TRAC-TREND ANAL CHEM, V29, P885, DOI 10.1016/j.trac.2010.04.010
   [Anonymous], 2007, US PHARM, P2631
   ANVISA, 2019, CHOL TABL OSW CRUZ F
   Ashley EA, 2018, LANCET, V391, P1608, DOI 10.1016/S0140-6736(18)30324-6
   AUGUSTIJNS P, 1993, CLIN PHARMACOKINET, V24, P259, DOI 10.2165/00003088-199324030-00007
   AUGUSTIJNS P, 1992, EUR J CLIN PHARMACOL, V42, P429
   BERGQVIST Y, 1984, J CHROMATOGR, V306, P147, DOI 10.1016/S0378-4347(00)80877-4
   BERGQVIST Y, 1981, J CHROMATOGR, V226, P91, DOI 10.1016/S0378-4347(00)84209-7
   BERGQVIST Y, 1983, J CHROMATOGR, V272, P137, DOI 10.1016/S0378-4347(00)86110-1
   Bhalekar MR, 2016, EUR J PHARM SCI, V84, P1, DOI 10.1016/j.ejps.2016.01.009
   BRODIE BB, 1947, J BIOL CHEM, V168, P319
   Browning, 2014, PHARM HYDROXYCHLOROQ, DOI 10.1007/978-1-4939-0597-3
   Cardoso PA, 2019, J CHROMATOGR SCI, V57, P443, DOI 10.1093/chromsci/bmz014
   Castillo-Peinado LS, 2017, TALANTA, V167, P181, DOI 10.1016/j.talanta.2017.01.087
   Souza MACE, 2020, CURR PHARM ANAL, V16, P5, DOI 10.2174/1573412914666180730123426
   Chatre C, 2018, DRUG SAFETY, V41, P919, DOI 10.1007/s40264-018-0689-4
   CHAULET JF, 1993, J CHROMATOGR-BIOMED, V613, P303, DOI 10.1016/0378-4347(93)80146-U
   CHAULET JF, 1994, J PHARMACEUT BIOMED, V12, P111, DOI 10.1016/0731-7085(94)80018-9
   Cheomung A, 2011, J PHARMACEUT BIOMED, V55, P1031, DOI 10.1016/j.jpba.2011.03.001
   Chloroquine, 2020, PUBCHEM
   CHURCHILL FC, 1983, J CHROMATOGR, V274, P111, DOI 10.1016/S0378-4347(00)84414-X
   Coelho AS, 2017, J PHARMACEUT BIOMED, V145, P248, DOI 10.1016/j.jpba.2017.06.023
   Costedoat-Chalumeau N, 2015, CLIN REV ALLERG IMMU, V49, P317, DOI 10.1007/s12016-015-8469-8
   Cusnir I, 2015, JCR-J CLIN RHEUMATOL, V21, P193, DOI 10.1097/RHU.0000000000000243
   de Menezes MN, 2019, CRIT REV ANAL CHEM, V49, P67, DOI 10.1080/10408347.2018.1468728
   Deng HY, 2006, J CHROMATOGR B, V833, P122, DOI 10.1016/j.jchromb.2005.12.011
   DEVRIES PJ, 1994, DRUG INVEST, V8, P143
   Dongre VG, 2009, J PHARMACEUT BIOMED, V49, P873, DOI 10.1016/j.jpba.2009.01.013
   dos G.F., 2020, Crit. Rev. Anal. Chem., V50, P196, DOI [10.1080/10408347.2019.1605876, DOI 10.1080/10408347.2019.1605876]
   Dua VK, 1999, J PHARMACEUT BIOMED, V21, P199, DOI 10.1016/S0731-7085(99)00097-7
   Ducharme J, 1996, CLIN PHARMACOKINET, V31, P257, DOI 10.2165/00003088-199631040-00003
   Ducharme J, 1997, J CHROMATOGR B, V698, P243, DOI 10.1016/S0378-4347(97)00273-9
   Dwivedi AK, 2003, J PHARMACEUT BIOMED, V33, P851, DOI 10.1016/S0731-7085(03)00355-8
   Egan JA, 2002, APPL RADIAT ISOTOPES, V57, P837, DOI 10.1016/S0969-8043(02)00168-9
   ESCANDE C, 1990, J PHARM SCI-US, V79, P23, DOI 10.1002/jps.2600790107
   ETTE EI, 1989, J CLIN PHARMACOL, V29, P457, DOI 10.1002/j.1552-4604.1989.tb03362.x
   FRISKHOLMBERG M, 1984, EUR J CLIN PHARMACOL, V26, P521, DOI 10.1007/BF00542151
   Gallay J, 2018, J PHARMACEUT BIOMED, V154, P263, DOI 10.1016/j.jpba.2018.01.017
   Gami, 2005, BEDSIDE APPROACH MED, P28
   GUSTAFSSON LL, 1983, BRIT J CLIN PHARMACO, V15, P471, DOI 10.1111/j.1365-2125.1983.tb01532.x
   GUSTAFSSON LL, 1987, BRIT J CLIN PHARMACO, V24, P221, DOI 10.1111/j.1365-2125.1987.tb03165.x
   Hong DD., 1976, CHLOROQUINE PHOSPHAT, P61
   Huang Y, 2007, J CHROMATOGR A, V1154, P373, DOI 10.1016/j.chroma.2007.02.029
   Ibrahim H, 2007, J CHROMATOGR B, V850, P481, DOI 10.1016/j.jchromb.2006.12.028
   IDOWU OR, 1988, ANAL CHIM ACTA, V206, P339
   Imran M, 2016, LEGAL MED-TOKYO, V19, P5, DOI 10.1016/j.legalmed.2016.01.002
   Jia ZQ, 2009, DESALINATION, V247, P423, DOI 10.1016/j.desal.2008.09.004
   KADIR F, 1991, J CONTROL RELEASE, V17, P277, DOI 10.1016/0168-3659(91)90146-5
   Kaewkhao K, 2019, BIOANALYSIS, V11, P333, DOI 10.4155/bio-2018-0202
   Kanvinde S, 2018, ACTA BIOMATER, V82, P158, DOI 10.1016/j.actbio.2018.10.027
   KARIM EIA, 1994, J PHARMACEUT BIOMED, V12, P667, DOI 10.1016/0731-7085(93)E0026-J
   Karpinska J, 2004, TALANTA, V64, P801, DOI 10.1016/j.talanta.2004.03.060
   Kashyap A, 2018, INT J BIOL MACROMOL, V114, P161, DOI 10.1016/j.ijbiomac.2018.03.102
   Khalil SM, 2000, MICROCHEM J, V64, P181, DOI 10.1016/S0026-265X(99)00027-2
   Kotecka BM, 1996, INT J PARASITOL, V26, P1325, DOI 10.1016/S0020-7519(96)00116-6
   Kubán P, 2008, COMP ANAL C, V54, P287, DOI 10.1016/S0166-526X(08)00611-9
   Lee SJ, 2011, NAT REV NEPHROL, V7, P718, DOI 10.1038/nrneph.2011.150
   Lejeune D, 2007, J PHARMACEUT BIOMED, V43, P1106, DOI 10.1016/j.jpba.2006.09.036
   Magalhaes GA, 2016, INT J BIOL MACROMOL, V88, P244, DOI 10.1016/j.ijbiomac.2016.03.070
   Minzi OMS, 2003, J CHROMATOGR B, V783, P473, DOI 10.1016/S1570-0232(02)00727-4
   O'Grady NP, 2002, CLIN INFECT DIS, V35, P1281, DOI [10.1086/344188, 10.1086/502007]
   OFORIADJEI D, 1986, BRIT J CLIN PHARMACO, V22, P356, DOI 10.1111/j.1365-2125.1986.tb02900.x
   OGUNBONA FA, 1986, J CHROMATOGR, V380, P425, DOI 10.1016/S0378-4347(00)83674-9
   OKONKWO PO, 1988, LIFE SCI, V42, P539, DOI 10.1016/0024-3205(88)90095-1
   Osol A., 1975, Remington's Pharmaceutical Sciences, Vfifth
   Ouzzani M, 2016, SYST REV-LONDON, V5, DOI 10.1186/s13643-016-0384-4
   Paci A, 2002, J PHARMACEUT BIOMED, V27, P1, DOI 10.1016/S0731-7085(01)00555-6
   PARKER FS, 1968, ARCH BIOCHEM BIOPHYS, V123, P222, DOI 10.1016/0003-9861(68)90127-6
   PATCHEN LC, 1983, J CHROMATOGR, V278, P81, DOI 10.1016/S0378-4347(00)84758-1
   Plantone D, 2018, CLIN DRUG INVEST, V38, P653, DOI 10.1007/s40261-018-0656-y
   PUSSARD E, 1986, J CHROMATOGR, V374, P111, DOI 10.1016/S0378-4347(00)83258-2
   Rainsford KD, 2015, INFLAMMOPHARMACOLOGY, V23, P231, DOI 10.1007/s10787-015-0239-y
   Rendal C, 2011, ENVIRON TOXICOL CHEM, V30, P354, DOI 10.1002/etc.391
   Rugani KD, 2019, CRIT REV ANAL CHEM, V49, P187, DOI 10.1080/10408347.2018.1506697
   Rynes RI, 1997, BRIT J RHEUMATOL, V36, P799
   Sabourian R, 2020, ANAL BIOCHEM, V610, DOI 10.1016/j.ab.2020.113891
   Samanidou VF, 2005, J PHARMACEUT BIOMED, V38, P21, DOI 10.1016/j.jpba.2004.12.005
   Santos-Magalhaes NS, 2010, ADV DRUG DELIVER REV, V62, P560, DOI 10.1016/j.addr.2009.11.024
   Severini C, 2015, J GLOB ANTIMICROB RE, V3, P58, DOI 10.1016/j.jgar.2015.02.002
   Shi CH, 2015, INT J PHARMACEUT, V495, P932, DOI 10.1016/j.ijpharm.2015.10.009
   Siddiqui MR, 2017, ARAB J CHEM, V10, pS1409, DOI 10.1016/j.arabjc.2013.04.016
   Singhal P, 2007, J CHROMATOGR B, V852, P293, DOI 10.1016/j.jchromb.2007.01.032
   Tang CM, 2012, ANAL LETT, V45, P2277, DOI 10.1080/00032719.2012.691588
   Pham TV, 2016, BIOMED CHROMATOGR, V30, P1104, DOI 10.1002/bmc.3657
   Tótoli EG, 2018, CRIT REV ANAL CHEM, V48, P132, DOI 10.1080/10408347.2018.1429885
   Tserenjav E., 2019, IOP Conference Series: Materials Science and Engineering, V684, DOI 10.1088/1757-899X/684/1/012011
   Usman M, 2018, MATER TODAY-PROC, V5, P15645, DOI 10.1016/j.matpr.2018.04.174
   Usman M, 2018, MATER TODAY-PROC, V5, P15595, DOI 10.1016/j.matpr.2018.04.168
   VOLIN P, 1995, J CHROMATOGR B, V666, P347, DOI 10.1016/0378-4347(94)00584-R
   Wang ZZ, 2016, BIOANALYSIS, V8, P1159, DOI 10.4155/bio-2015-0032
   Wellems TE, 2001, J INFECT DIS, V184, P770, DOI 10.1086/322858
   WILLIAMS HL, 1990, ANAL CHIM ACTA, V228, P155, DOI 10.1016/S0003-2670(00)80491-2
   Wuelfing WP, 2006, J PHARMACEUT BIOMED, V41, P774, DOI 10.1016/j.jpba.2006.01.020
   Zayed MA, 2005, SPECTROCHIM ACTA A, V62, P461, DOI 10.1016/j.saa.2005.01.017
   Zuluaga-Idarraga L, 2014, J PHARMACEUT BIOMED, V95, P200, DOI 10.1016/j.jpba.2014.03.006
NR 99
TC 7
Z9 7
U1 3
U2 34
PU SPRINGER INT PUBL AG
PI CHAM
PA GEWERBESTRASSE 11, CHAM, CH-6330, SWITZERLAND
EI 2008-2231
J9 DARU
JI DARU
PD JUN
PY 2021
VL 29
IS 1
BP 223
EP 239
DI 10.1007/s40199-021-00391-y
EA MAR 2021
PG 17
WC Pharmacology & Pharmacy
WE Science Citation Index Expanded (SCI-EXPANDED)
SC Pharmacology & Pharmacy
GA SH5VZ
UT WOS:000630238100001
PM 33738722
OA Green Published
DA 2025-02-04
ER

PT J
AU Saini, I
   Joshi, J
   Kaur, S
AF Saini, Isha
   Joshi, Jyoti
   Kaur, Sukhbir
TI Leishmania vaccine development: A comprehensive review
SO CELLULAR IMMUNOLOGY
LA English
DT Review
DE Leishmaniasis; Parasitic infection; Antigen; Vaccine; Immune response
ID KINETOPLASTID MEMBRANE PROTEIN-11; SOLID-LIPID NANOPARTICLES;
   CROSS-PROTECTIVE EFFICACY; CLASS-I NUCLEASE; MAJOR PLUS BCG; 78 KDA
   ANTIGEN; VISCERAL LEISHMANIASIS; BALB/C MICE; CUTANEOUS LEISHMANIASIS;
   IMMUNE-RESPONSE
AB Infectious diseases like leishmaniasis, malaria, HIV, tuberculosis, leprosy and filariasis are responsible for an immense burden on public health systems. Among these, leishmaniasis is under the category I diseases as it is selected by WHO (World Health Organization) on the ground of diversity and complexity. High cost, resistance and toxic effects of Leishmania traditional drugs entail identification and development of therapeutic alternative. Since the natural infection elicits robust immunity, consistence efforts are going on to develop a successful vaccine. Clinical trials have been conducted on vaccines like Leish-F1, F2, and F3 formulated using specific Leishmania antigen epitopes. Current strategies utilize individual or combined antigens from the parasite or its insect vector's salivary gland extract, with or without adjuvant formulation for enhanced efficacy. Promising animal data supports multiple vaccine candidates (Lmcen-/-, LmexCen(-/-)), with some already in or heading for clinical trials. The crucial challenge in Leishmania vaccine development is to translate the research knowledge into affordable and accessible control tools that refines the outcome for those who are susceptible to infection. This review focuses on recent findings in Leishmania vaccines and highlights difficulties facing vaccine development and implementation.
C1 [Saini, Isha; Kaur, Sukhbir] Panjab Univ, Dept Zool, Parasitol Lab, Chandigarh, India.
   [Joshi, Jyoti] Goswami Ganesh Dutta Sanatan Dharma Coll, Sect 32C, Chandigarh, India.
C3 Panjab University; Goswami Ganesh Dutta S. D. College
RP Kaur, S (corresponding author), Panjab Univ, Dept Zool, Parasitol Lab, Chandigarh, India.
EM sukhbir@pu.ac.in
OI Kaur, Sukhbir/0000-0001-9071-7950
CR Abamor ES, 2019, ASIAN PAC J TROP MED, V12, P353, DOI 10.4103/1995-7645.262564
   Abeijon Claudia, 2016, Trials Vaccinol, V5, P1, DOI 10.1016/j.trivac.2015.11.001
   AFONSO LCC, 1994, SCIENCE, V263, P235, DOI 10.1126/science.7904381
   Agallou M, 2012, VACCINE, V30, P5086, DOI 10.1016/j.vaccine.2012.05.075
   Al-Khalaifah HS, 2022, FRONT IMMUNOL, V13, DOI 10.3389/fimmu.2022.847797
   Alcolea PJ, 2019, PLASMID, V101, P35, DOI 10.1016/j.plasmid.2018.12.002
   Alvar J, 2013, VACCINE, V31, pB244, DOI 10.1016/j.vaccine.2012.11.080
   Amit A, 2017, MOL IMMUNOL, V82, P104, DOI 10.1016/j.molimm.2016.12.022
   Anand A, 2022, MOL IMMUNOL, V141, P33, DOI 10.1016/j.molimm.2021.11.009
   Aoki JI, 2019, SCI REP-UK, V9, DOI 10.1038/s41598-019-56305-1
   Araújo MSS, 2008, VACCINE, V26, P2211, DOI 10.1016/j.vaccine.2008.02.044
   Armijos RX, 2004, VACCINE, V22, P1320, DOI 10.1016/j.vaccine.2003.06.002
   Azizi M., 2019, RES MED, V43, P64
   Balodi DC, 2022, CELL IMMUNOL, V375, DOI 10.1016/j.cellimm.2022.104529
   Bandi C, 2023, PARASITE VECTOR, V16, DOI 10.1186/s13071-023-05651-1
   Banerjee A, 2016, CELL IMMUNOL, V309, P37, DOI 10.1016/j.cellimm.2016.07.004
   Barhoumi M, 2006, FEBS J, V273, P5086, DOI 10.1111/j.1742-4658.2006.05506.x
   Basu R, 2005, J IMMUNOL, V174, P7160, DOI 10.4049/jimmunol.174.11.7160
   Beaumier CM, 2013, TRANSL RES, V162, P144, DOI 10.1016/j.trsl.2013.03.006
   Berberich C, 2003, J IMMUNOL, V170, P3171, DOI 10.4049/jimmunol.170.6.3171
   BERGLER H, 1994, J BIOL CHEM, V269, P5493
   Bertholet S, 2009, VACCINE, V27, P7036, DOI 10.1016/j.vaccine.2009.09.066
   Beverley SM, 1998, TRENDS MICROBIOL, V6, P35, DOI 10.1016/S0966-842X(97)01180-3
   Bezerra IPS, 2019, VACCINE, V37, P3660, DOI 10.1016/j.vaccine.2019.05.043
   Jerônimo SMB, 2016, REV SOC BRAS MED TRO, V49, P395, DOI 10.1590/0037-8682-0343-2016
   Bhowmick S, 2014, BMC MICROBIOL, V14, DOI 10.1186/1471-2180-14-8
   Brindha J, 2021, FRONT CHEM, V9, DOI 10.3389/fchem.2021.622286
   Carmelo E, 2002, CLIN DIAGN LAB IMMUN, V9, P808, DOI 10.1128/CDLI.9.4.808-811.2002
   Carrión J, 2011, COMP IMMUNOL MICROB, V34, P381, DOI 10.1016/j.cimid.2011.06.002
   Chakravarty J, 2011, VACCINE, V29, P3531, DOI 10.1016/j.vaccine.2011.02.096
   CHAREST H, 1994, MOL CELL BIOL, V14, P2975, DOI 10.1128/MCB.14.5.2975
   Chavoshian O, 2013, IRAN J BASIC MED SCI, V16, P965
   Choudhury R, 2013, IMMUNOBIOLOGY, V218, P114, DOI 10.1016/j.imbio.2012.02.008
   Christiaansen AF, 2017, VACCINE, V35, P4255, DOI 10.1016/j.vaccine.2017.06.013
   Coelho VTS, 2012, PLOS NEGLECT TROP D, V6, DOI 10.1371/journal.pntd.0001430
   Coler RN, 2015, CLIN TRANSL IMMUNOL, V4, DOI 10.1038/cti.2015.6
   Coler RN, 2005, TRENDS PARASITOL, V21, P244, DOI 10.1016/j.pt.2005.03.006
   Cordin O, 2006, GENE, V367, P17, DOI 10.1016/j.gene.2005.10.019
   Costa LE, 2015, PARASITOLOGY, V142, P1335, DOI 10.1017/S0031182015000724
   D'Argenio DA, 2010, IMMUNITY, V33, P437, DOI 10.1016/j.immuni.2010.10.011
   da Silva RAA, 2011, ACTA TROP, V120, P185, DOI 10.1016/j.actatropica.2011.08.007
   da Silva-Couto L, 2015, PLOS NEGLECT TROP D, V9, DOI 10.1371/journal.pntd.0003439
   Daifalla NS, 2012, EXP PARASITOL, V131, P317, DOI 10.1016/j.exppara.2012.05.002
   Das A, 2014, PLOS NEGLECT TROP D, V8, DOI 10.1371/journal.pntd.0003091
   Das P, 2018, MICROBES INFECT, V20, P37, DOI 10.1016/j.micinf.2017.09.011
   Das P, 2015, PARASITOL INT, V64, P18, DOI 10.1016/j.parint.2014.08.004
   Pereira NCD, 2015, EXP PARASITOL, V153, P180, DOI 10.1016/j.exppara.2015.03.027
   Guedes HLD, 2010, VACCINE, V28, P5491, DOI 10.1016/j.vaccine.2010.04.109
   De Oliveira BC, 2020, HUM VACC IMMUNOTHER, V16, P919, DOI 10.1080/21645515.2019.1678998
   Gomes DCD, 2011, PARASITOLOGY, V138, P1892, DOI 10.1017/S0031182011001417
   de Ruiter CM, 2014, J CLIN MICROBIOL, V52, P3147, DOI 10.1128/JCM.00372-14
   De Sousa KP, 2016, PARASITOLOGY, V143, P236, DOI 10.1017/S0031182015001079
   Dias DS, 2018, PARASITOLOGY, V145, P740, DOI [10.1017/S0031182017001731, 10.1017/s0031182017001731]
   Dias DS, 2018, CELL IMMUNOL, V323, P59, DOI 10.1016/j.cellimm.2017.11.001
   Dobakhti F, 2013, J MED MICROBIOL INFE, V1, P27
   Doroud D, 2011, J CONTROL RELEASE, V153, P154, DOI 10.1016/j.jconrel.2011.04.011
   Duarte MC, 2016, MOL IMMUNOL, V76, P70, DOI 10.1016/j.molimm.2016.06.014
   Duarte MC, 2015, CLIN VACCINE IMMUNOL, V22, P1187, DOI 10.1128/CVI.00465-15
   Duarte MC, 2017, IMMUNOBIOLOGY, V222, P251, DOI 10.1016/j.imbio.2016.09.015
   Duthie MS, 2012, VACCINE, V30, P134, DOI 10.1016/j.vaccine.2011.11.005
   Efstathiou A, 2021, MICROORGANISMS, V9, DOI 10.3390/microorganisms9040691
   Elikaee S, 2019, VACCINE, V37, P3221, DOI 10.1016/j.vaccine.2019.04.068
   Emami T, 2018, ARTIF CELL NANOMED B, V46, P324, DOI 10.1080/21691401.2018.1457042
   Emerick SD, 2021, VACCINE, V39, P282, DOI 10.1016/j.vaccine.2020.11.064
   Cargnelutti DE, 2016, J MICROBIOL IMMUNOL, V49, P24, DOI 10.1016/j.jmii.2014.01.006
   Excler JL, 2021, NAT MED, V27, P591, DOI 10.1038/s41591-021-01301-0
   Fakhraee F, 2016, ACTA TROP, V159, P211, DOI 10.1016/j.actatropica.2016.04.004
   Farajnia S, 2005, CLIN EXP IMMUNOL, V139, P498, DOI 10.1111/j.1365-2249.2004.02702.x
   Firouzmand H, 2013, ACTA TROP, V128, P528, DOI 10.1016/j.actatropica.2013.07.021
   Fiuza JA, 2013, VACCINE, V31, P1785, DOI 10.1016/j.vaccine.2013.01.048
   Fuller-Pace Frances V., 1994, Trends in Cell Biology, V4, P271, DOI 10.1016/0962-8924(94)90210-0
   Garçon N, 2011, EXPERT REV VACCINES, V10, P471, DOI [10.1586/ERV.11.29, 10.1586/erv.11.29]
   Germain RN, 2010, IMMUNITY, V33, P441, DOI 10.1016/j.immuni.2010.09.014
   Ghaffarifar F, 2013, APMIS, V121, P290, DOI 10.1111/j.1600-0463.2012.02968.x
   Ghorbani M, 2018, DRUG DES DEV THER, V12, P25, DOI 10.2147/DDDT.S146521
   Ghosh A, 2001, VACCINE, V20, P59, DOI 10.1016/S0264-410X(01)00322-X
   Gillespie PM, 2016, VACCINE, V34, P2992, DOI 10.1016/j.vaccine.2015.12.071
   Giunchetti RC, 2008, RES VET SCI, V85, P106, DOI 10.1016/j.rvsc.2007.09.008
   Gomes R, 2012, PLOS NEGLECT TROP D, V6, DOI 10.1371/journal.pntd.0001610
   Goncalves-de-Albuquerque SD, 2017, FRONT IMMUNOL, V8, DOI 10.3389/fimmu.2017.01437
   Goyal DK, 2021, IMMUNOBIOLOGY, V226, DOI 10.1016/j.imbio.2021.152057
   Gradoni L, 2015, VET PARASITOL, V208, P94, DOI 10.1016/j.vetpar.2015.01.003
   Hajipirloo HM, 2014, IRAN J PARASITOL, V9, P311
   Handman E, 2001, CLIN MICROBIOL REV, V14, P229, DOI 10.1128/CMR.14.2.229-243.2001
   Carneiro MBH, 2014, PARASITOL INT, V63, P826, DOI 10.1016/j.parint.2014.07.010
   Hezarjaribi HZ, 2013, EXP PARASITOL, V134, P341, DOI 10.1016/j.exppara.2013.03.012
   Hojatizade M, 2019, IRAN J PARASITOL, V14, P68, DOI 10.18502/ijpa.v14i1.719
   Holakuyee Marzieh, 2012, Iranian Biomedical Journal, V16, P209, DOI 10.6091/ibj.1098.2012
   Hugentobler F, 2012, VACCINE, V30, P5726, DOI 10.1016/j.vaccine.2012.07.004
   Jain R, 2010, CELL MICROBIOL, V12, P432, DOI 10.1111/j.1462-5822.2009.01406.x
   JARDIM A, 1995, BIOCHEM J, V305, P307, DOI 10.1042/bj3050307
   Jawed JJ, 2019, BIOMED PHARMACOTHER, V117, DOI 10.1016/j.biopha.2019.109098
   Joshi B, 2003, BIOCHEM BIOPH RES CO, V312, P459, DOI 10.1016/j.bbrc.2003.10.148
   Joshi S, 2019, FRONT IMMUNOL, V10, DOI 10.3389/fimmu.2019.00288
   Joshi S, 2014, FRONT IMMUNOL, V5, P1, DOI 10.3389/fimmu.2014.00380
   Kamil AA, 2003, T ROY SOC TROP MED H, V97, P365, DOI 10.1016/S0035-9203(03)90171-4
   Karmakar S, 2022, NPJ VACCINES, V7, DOI 10.1038/s41541-022-00574-x
   Karmakar S, 2021, COMMUN BIOL, V4, DOI 10.1038/s42003-021-02446-x
   Katebi A, 2015, MOL IMMUNOL, V67, P501, DOI 10.1016/j.molimm.2015.08.001
   Kaur H, 2015, PARASITE IMMUNOL, V37, P192, DOI 10.1111/pim.12176
   Kaur H, 2018, IRAN J PARASITOL, V13, P11
   Kaur J, 2011, ACTA TROP, V119, P50, DOI 10.1016/j.actatropica.2011.04.007
   Kaur S, 2016, J BIOMED RES, V30, P304, DOI 10.7555/JBR.30.20150125
   Kaur T, 2011, PARASITE IMMUNOL, V33, P95, DOI 10.1111/j.1365-3024.2010.01253.x
   Kaur Tejinder, 2013, J Parasit Dis, V37, P231, DOI 10.1007/s12639-012-0171-7
   Kaye PM, 2023, VACCINE, V41, pS153, DOI 10.1016/j.vaccine.2023.01.057
   Kedzierski L, 2010, J GLOB INFECT DIS, V2, P177, DOI 10.4103/0974-777X.62881
   Khabazzadeh Tehrani Narges, 2016, J Parasit Dis, V40, P760, DOI 10.1007/s12639-014-0574-8
   Khalil EAG, 2006, ANN TROP PAEDIATR, V26, P357, DOI 10.1179/146532806X152890
   Khamesipour A, 2005, VACCINE, V23, P3642, DOI 10.1016/j.vaccine.2005.02.015
   Khamesipour A, 2006, INDIAN J MED RES, V123, P423
   Khan MAA, 2020, PARASITE VECTOR, V13, DOI 10.1186/s13071-020-04064-8
   Kumar R, 2014, CLIN TRANSL IMMUNOL, V3, DOI 10.1038/cti.2014.4
   Kushawaha PK, 2011, J IMMUNOL, V187, P6417, DOI 10.4049/jimmunol.1102081
   Kushawaha PK, 2012, PLOS ONE, V7, DOI 10.1371/journal.pone.0035670
   Lage DP, 2015, PARASITE IMMUNOL, V37, P646, DOI 10.1111/pim.12287
   Lage DP, 2022, VACCINES-BASEL, V10, DOI 10.3390/vaccines10071146
   Lage DP, 2022, CYTOKINE, V153, DOI 10.1016/j.cyto.2022.155865
   Lage DP, 2020, NPJ VACCINES, V5, DOI 10.1038/s41541-020-00224-0
   Lage DP, 2016, ACTA TROP, V158, P220, DOI 10.1016/j.actatropica.2016.03.011
   Lakhal-Naouar I, 2019, VACCINE, V37, P516, DOI 10.1016/j.vaccine.2018.11.052
   Lanza JS, 2020, INT J PHARMACEUT, V586, DOI 10.1016/j.ijpharm.2020.119390
   Leal JM, 2015, PARASITOLOGY, V142, P1640, DOI 10.1017/S0031182015001250
   Maasho K, 2000, J INFECT DIS, V182, P570, DOI 10.1086/315725
   Margaroni M, 2017, INT J NANOMED, V12, P6169, DOI 10.2147/IJN.S141069
   Martin V, 2014, VET RES, V45, DOI 10.1186/1297-9716-45-69
   Martínez-Rodrigo A, 2019, VACCINES-BASEL, V7, DOI 10.3390/vaccines7040183
   Martins VT, 2017, PARASITE IMMUNOL, V39, DOI 10.1111/pim.12359
   Martins VT, 2016, PARASITE IMMUNOL, V38, P108, DOI 10.1111/pim.12304
   Martins VT, 2015, PARASITE VECTOR, V8, DOI 10.1186/s13071-015-0964-5
   Martins VT, 2013, PLOS NEGLECT TROP D, V7, DOI [10.1371/journal.pntd.0002148, 10.1371/annotation/427655ac-c278-41f5-95ca-6279c562752f]
   Martins VT, 2016, ACTA TROP, V154, P73, DOI 10.1016/j.actatropica.2015.11.006
   Martins VT, 2015, PLOS ONE, V10, DOI 10.1371/journal.pone.0137683
   Maspi N, 2016, PARASITE IMMUNOL, V38, P228, DOI 10.1111/pim.12310
   Maspi N, 2018, ARCH IMMUNOL THER EX, V66, P55, DOI 10.1007/s00005-017-0484-4
   Maspi N, 2017, MALAYS J PATHOL, V39, P267
   Maspi N, 2017, APMIS, V125, P249, DOI 10.1111/apm.12651
   Matos DCS, 2010, MEM I OSWALDO CRUZ, V105, P341, DOI 10.1590/S0074-02762010000300018
   Mazumder S, 2011, PLOS NEGLECT TROP D, V5, DOI 10.1371/journal.pntd.0001429
   McAtee CP, 2017, PROTEIN EXPRES PURIF, V130, P129, DOI 10.1016/j.pep.2016.10.008
   Meddeb-Garnaoui A, 2010, VACCINE, V28, P1881, DOI 10.1016/j.vaccine.2009.11.075
   Mehravaran A, 2020, NANOMED J, V7, P29, DOI 10.22038/nmj.2020.07.04
   Mehravaran A, 2019, IRAN J BASIC MED SCI, V22, P922, DOI 10.22038/ijbms.2019.35739.8515
   Mehravaran A, 2019, INFECT GENET EVOL, V70, P27, DOI 10.1016/j.meegid.2019.01.005
   Mehravaran A, 2015, IRAN J IMMUNOL, V12, P274, DOI IJIv12i4A5
   Mendonça SCF, 2016, PARASITE VECTOR, V9, DOI 10.1186/s13071-016-1777-x
   Metwally D.M., 2014, Int. J., V2, P669
   Moafi M, 2019, INT J PREVENTIVE MED, V10, DOI 10.4103/ijpvm.IJPVM_116_18
   Monnerat S, 2004, MOL BIOCHEM PARASIT, V134, P233, DOI 10.1016/j.molbiopara.2003.12.004
   Nagill R, 2015, ASIAN PAC J TROP MED, V8, P511, DOI 10.1016/j.apjtm.2015.06.008
   Nagill R, 2011, INT IMMUNOPHARMACOL, V11, P1464, DOI 10.1016/j.intimp.2011.05.008
   Nagill R, 2010, VACCINE, V28, P4002, DOI 10.1016/j.vaccine.2010.01.015
   Nagill R, 2009, PARASITOL INT, V58, P359, DOI 10.1016/j.parint.2009.07.008
   Nahrevanian H, 2013, FOLIA PARASIT, V60, P1
   Nakaya HI, 2012, WIRES SYST BIOL MED, V4, P193, DOI 10.1002/wsbm.163
   Nijtmans LGJ, 2000, EMBO J, V19, P2444, DOI 10.1093/emboj/19.11.2444
   Noazin S, 2008, VACCINE, V26, P6759, DOI 10.1016/j.vaccine.2008.09.085
   Okwor I, 2008, IMMUNOL RES, V41, P123, DOI 10.1007/s12026-008-8016-2
   Okwor I, 2010, VACCINE, V28, P5451, DOI 10.1016/j.vaccine.2010.05.077
   Oliveira F, 2015, SCI TRANSL MED, V7, DOI 10.1126/scitranslmed.aaa3043
   Gomes DCO, 2022, MICROBES INFECT, V24, DOI 10.1016/j.micinf.2021.104884
   Oliveira-da-Silva JA, 2020, CELL IMMUNOL, V356, DOI 10.1016/j.cellimm.2020.104194
   Oliveira-da-Silva JA, 2020, MOL IMMUNOL, V124, P161, DOI 10.1016/j.molimm.2020.06.010
   Osman M, 2017, PLOS NEGLECT TROP D, V11, DOI 10.1371/journal.pntd.0005527
   Ostolin TLVD, 2022, CELL IMMUNOL, V380, DOI 10.1016/j.cellimm.2022.104592
   Palatnik-De-Sousa CB, 2008, VACCINE, V26, P1709, DOI 10.1016/j.vaccine.2008.01.023
   Pereira L, 2015, PLOS NEGLECT TROP D, V9, DOI 10.1371/journal.pntd.0003490
   Persing DH, 2002, TRENDS MICROBIOL, V10, pS32, DOI 10.1016/S0966-842X(02)02426-5
   Peters NC, 2012, J IMMUNOL, V189, P4832, DOI 10.4049/jimmunol.1201676
   Petitdidier E, 2019, NPJ VACCINES, V4, DOI 10.1038/s41541-019-0144-2
   Pirdel L, 2017, SCAND J IMMUNOL, V86, P15, DOI 10.1111/sji.12557
   Pirdel L, 2017, PARASITE IMMUNOL, V39, DOI 10.1111/pim.12345
   Pirdel L, 2014, PARASITE IMMUNOL, V36, P700, DOI 10.1111/pim.12147
   Pulendran B, 2011, NAT IMMUNOL, V12, P509, DOI 10.1038/ni.2039
   Rahdar Mahmoud, 2015, Biochemical and Cellular Archives, V15, P601
   Rajan TV, 2002, TRENDS PARASITOL, V18, P62, DOI 10.1016/S1471-4922(01)02155-9
   Raman VS, 2012, FRONT IMMUNOL, V3, DOI 10.3389/fimmu.2012.00144
   Ramirez L, 2014, PARASITE VECTOR, V7, DOI 10.1186/1756-3305-7-3
   Ramírez L, 2013, VACCINE, V31, P1312, DOI 10.1016/j.vaccine.2012.12.071
   Rappuoli R, 2014, P NATL ACAD SCI USA, V111, P12288, DOI 10.1073/pnas.1402981111
   Rappuoli R, 2011, NAT REV IMMUNOL, V11, P865, DOI 10.1038/nri3085
   Ratnapriya S, 2021, BIOMED RES INT, V2021, DOI 10.1155/2021/8845826
   Ratnapriya S, 2019, VACCINE, V37, P3505, DOI 10.1016/j.vaccine.2019.04.092
   Ravindran R, 2012, MOL PHARMACEUT, V9, P59, DOI 10.1021/mp2002494
   Ravindran R, 2010, BMC MICROBIOL, V10, DOI 10.1186/1471-2180-10-181
   Reed SG, 2009, TRENDS IMMUNOL, V30, P23, DOI 10.1016/j.it.2008.09.006
   Regina-Silva S, 2016, VACCINE, V34, P2233, DOI 10.1016/j.vaccine.2016.03.019
   Resende LA, 2013, VET PARASITOL, V198, P371, DOI 10.1016/j.vetpar.2013.09.011
   Rezvan H, 2015, VET RES FORUM, V6, P1
   Ribeiro PAF, 2020, PARASITOL RES, V119, P2609, DOI 10.1007/s00436-020-06752-x
   Ribeiro PAF, 2020, CYTOKINE, V129, DOI 10.1016/j.cyto.2020.155031
   Ribeiro PAF, 2018, CELL IMMUNOL, V331, P67, DOI 10.1016/j.cellimm.2018.05.009
   Rostami MN, 2021, MED MICROBIOL IMMUN, V210, P81, DOI 10.1007/s00430-021-00703-8
   Rostamian M, 2018, PLOS ONE, V13, DOI 10.1371/journal.pone.0204491
   Rostamian M, 2017, MOL IMMUNOL, V91, P202, DOI 10.1016/j.molimm.2017.09.010
   Saini I, 2022, INT IMMUNOPHARMACOL, V110, DOI 10.1016/j.intimp.2022.109059
   Salehi-Sangani G, 2019, IRAN J BASIC MED SCI, V22, P1493, DOI [10.22038/ijbms.2019.14051, 10.22038/IJBMS.2019.14051]
   Salgado CL, 2019, MICROBES INFECT, V21, P328, DOI 10.1016/j.micinf.2019.02.005
   Saljoughian N, 2013, PARASITE IMMUNOL, V35, P397, DOI 10.1111/pim.12042
   Santos TTO, 2021, MICROB PATHOGENESIS, V151, DOI 10.1016/j.micpath.2021.104745
   Santos-Gomes GM, 2014, VACCINE, V32, P1247, DOI 10.1016/j.vaccine.2014.01.024
   Schneider LP, 2012, VACCINE, V30, P4216, DOI 10.1016/j.vaccine.2012.04.051
   Bastos DSS, 2020, BIOMED PHARMACOTHER, V126, DOI 10.1016/j.biopha.2020.110097
   Shargh VH, 2012, VACCINE, V30, P3957, DOI 10.1016/j.vaccine.2012.03.040
   Sharifi I, 1998, LANCET, V351, P1540, DOI 10.1016/S0140-6736(98)09552-X
   Shokri M, 2016, MOL IMMUNOL, V76, P108, DOI 10.1016/j.molimm.2016.06.010
   Bezerra IPS, 2018, VACCINE, V36, P2480, DOI 10.1016/j.vaccine.2018.03.020
   Pratti JES, 2016, PARASITE VECTOR, V9, DOI 10.1186/s13071-016-1822-9
   Singh B, 2012, VACCINE, V30, P3834, DOI 10.1016/j.vaccine.2012.03.068
   Smirlis D, 2006, MOL MICROBIOL, V60, P1457, DOI 10.1111/j.1365-2958.2006.05205.x
   Soto M, 1995, IMMUNOL LETT, V48, P209, DOI 10.1016/0165-2478(95)02473-5
   Soto M, 2015, PLOS NEGLECT TROP D, V9, DOI 10.1371/journal.pntd.0003751
   Srivastava S, 2016, PARASITE VECTOR, V9, DOI 10.1186/s13071-016-1553-y
   Sunter J, 2017, OPEN BIOL, V7, DOI 10.1098/rsob.170165
   Tabatabaie F, 2014, JUNDISHAPUR J MICROB, V7, DOI 10.5812/jjm.8974
   Tafaghodi M, 2016, IRAN J PHARM RES, V15, P573
   Tafaghodi M, 2011, PARASITOL RES, V108, P1265, DOI 10.1007/s00436-010-2176-4
   Tahamtan A., 2017, J ARCH MIL MED, V5
   Thakur A, 2015, MED MICROBIOL IMMUN, V204, P539, DOI 10.1007/s00430-014-0367-9
   Thakur A, 2015, IMMUNOBIOLOGY, V220, P1031, DOI 10.1016/j.imbio.2015.05.014
   Thakur A, 2015, PARASITOL INT, V64, P70, DOI 10.1016/j.parint.2014.10.003
   Torres-Guerrero E., 2017, F1000Research, P6
   Tosyali OA, 2021, MAT SCI ENG C-MATER, V120, DOI 10.1016/j.msec.2020.111684
   Turco SJ, 2001, TRENDS PARASITOL, V17, P223, DOI 10.1016/S1471-4922(01)01895-5
   Vakili B, 2020, MED MICROBIOL IMMUN, V209, P69, DOI 10.1007/s00430-019-00640-7
   Ostolin TLVD, 2021, VACCINE, V39, P2755, DOI 10.1016/j.vaccine.2021.04.004
   Vélez ID, 2000, T ROY SOC TROP MED H, V94, P698, DOI 10.1016/S0035-9203(00)90239-6
   Vélez ID, 2005, T ROY SOC TROP MED H, V99, P593, DOI 10.1016/j.trstmh.2005.04.002
   Velez R, 2020, TROP MED INT HEALTH, V25, P540, DOI 10.1111/tmi.13382
   Versteeg L, 2019, VACCINES-BASEL, V7, DOI 10.3390/vaccines7040122
   Volpedo G, 2022, NPJ VACCINES, V7, DOI 10.1038/s41541-022-00449-1
   Volpedo G, 2021, FRONT IMMUNOL, V12, DOI 10.3389/fimmu.2021.748325
   Wait LF, 2020, VACCINE, V38, P5582, DOI 10.1016/j.vaccine.2020.06.064
   Webb JR, 1996, J IMMUNOL, V157, P5034
   Yadav S, 2021, CELL IMMUNOL, V361, DOI 10.1016/j.cellimm.2020.104272
   Younis BM, 2021, MOL THER, V29, P2366, DOI 10.1016/j.ymthe.2021.03.020
   Zamani P, 2021, J DRUG DELIV SCI TEC, V64, DOI 10.1016/j.jddst.2021.102633
   Zarrati Somayeh, 2016, J Parasit Dis, V40, P427, DOI 10.1007/s12639-014-0521-8
   Zhang WW, 2020, NAT COMMUN, V11, DOI 10.1038/s41467-020-17154-z
   Zhang WW, 1997, P NATL ACAD SCI USA, V94, P8807, DOI 10.1073/pnas.94.16.8807
NR 240
TC 3
Z9 3
U1 2
U2 5
PU ACADEMIC PRESS INC ELSEVIER SCIENCE
PI SAN DIEGO
PA 525 B ST, STE 1900, SAN DIEGO, CA 92101-4495 USA
SN 0008-8749
EI 1090-2163
J9 CELL IMMUNOL
JI Cell. Immunol.
PD MAY-JUN
PY 2024
VL 399
AR 104826
DI 10.1016/j.cellimm.2024.104826
EA APR 2024
PG 18
WC Cell Biology; Immunology
WE Science Citation Index Expanded (SCI-EXPANDED)
SC Cell Biology; Immunology
GA SM0D1
UT WOS:001234742700001
PM 38669897
DA 2025-02-04
ER

PT J
AU Spencer, AJ
   Hill, F
   Honeycutt, JD
   Cottingham, MG
   Bregu, M
   Rollier, CS
   Furze, J
   Draper, SJ
   Sogaard, KC
   Gilbert, SC
   Wyllie, DH
   Hill, AVS
AF Spencer, Alexandra J.
   Hill, Fergal
   Honeycutt, Jared D.
   Cottingham, Matthew G.
   Bregu, Migena
   Rollier, Christine S.
   Furze, Julie
   Draper, Simon J.
   Sogaard, Karen C.
   Gilbert, Sarah C.
   Wyllie, David H.
   Hill, Adrian V. S.
TI Fusion of the <i>Mycobacterium tuberculosis</i> Antigen 85A to an
   Oligomerization Domain Enhances Its Immunogenicity in Both Mice and
   Non-Human Primates
SO PLOS ONE
LA English
DT Article
ID T-CELLS; VACCINE; ADJUVANT; MVA85A; MEMORY; EXPRESSION; PROTECTION;
   ANTIBODIES; EPITOPES; IMMUNITY
AB To prevent important infectious diseases such as tuberculosis, malaria and HIV, vaccines inducing greater T cell responses are required. In this study, we investigated whether fusion of the M. tuberculosis antigen 85A to recently described adjuvant IMX313, a hybrid avian C4bp oligomerization domain, could increase T cell responses in pre-clinical vaccine model species. In mice, the fused antigen 85A showed consistent increases in CD4(+) and CD8(+) T cell responses after DNA and MVA vaccination. In rhesus macaques, higher IFN-gamma responses were observed in animals vaccinated with MVA-Ag85A IMX313 after both primary and secondary immunizations. In both animal models, fusion to IMX313 induced a quantitative enhancement in the response without altering its quality: multifunctional cytokines were uniformly increased and differentiation into effector and memory T cell subsets was augmented rather than skewed. An extensive in vivo characterization suggests that IMX313 improves the initiation of immune responses as an increase in antigen 85A specific cells was observed as early as day 3 after vaccination. This report demonstrates that antigen multimerization using IMX313 is a simple and effective cross-species method to improve vaccine immunogenicity with potentially broad applicability.
C1 [Spencer, Alexandra J.; Honeycutt, Jared D.; Cottingham, Matthew G.; Bregu, Migena; Rollier, Christine S.; Furze, Julie; Draper, Simon J.; Sogaard, Karen C.; Gilbert, Sarah C.; Wyllie, David H.; Hill, Adrian V. S.] Univ Oxford, Jenner Inst, Oxford, England.
   [Hill, Fergal] Imaxio SA, Lyon, France.
C3 University of Oxford; Jenner Institute
RP Spencer, AJ (corresponding author), Univ Oxford, Jenner Inst, Oxford, England.
EM alex.spencer@ndm.ox.ac.uk
RI Cottingham, Matthew/F-1218-2011; Draper, Simon/F-1758-2011; Gilbert,
   Sarah/H-2857-2019; Hill, Fergal/AAI-1329-2021; Spencer,
   Alexandra/AAE-6494-2019
OI Draper, Simon/0000-0002-9415-1357; Spencer,
   Alexandra/0000-0001-7958-6961; Cottingham, Matthew/0000-0003-0766-6465;
   Gilbert, Sarah/0000-0002-6823-9750
FU Foundation for the National Institute of Health through the Grand
   Challenges in Global Health Initiative; Wellcome Trust; MRC [G1000527]
   Funding Source: UKRI
FX This work was funded by grants from the Foundation for the National
   Institute of Health through the Grand Challenges in Global Health
   Initiative with additional funding from the Wellcome Trust. The funders
   had no role in study design, data collection and analysis, decision to
   publish, or preparation of the manuscript.
CR Bachmann MF, 2005, J IMMUNOL, V175, P4686, DOI 10.4049/jimmunol.175.7.4686
   Betts MR, 2003, J IMMUNOL METHODS, V281, P65, DOI 10.1016/S0022-1759(03)00265-5
   Bins AD, 2007, J IMMUNOL, V179, P2126, DOI 10.4049/jimmunol.179.4.2126
   Brookes RH, 2003, EUR J IMMUNOL, V33, P3293, DOI 10.1002/eji.200324109
   Caruso AM, 1999, J IMMUNOL, V162, P5407
   Chambers RS, 2003, NAT BIOTECHNOL, V21, P1088, DOI 10.1038/nbt858
   Christiansen D, 2000, J VIROL, V74, P4672, DOI 10.1128/JVI.74.10.4672-4678.2000
   D'Souza S, 2003, INFECT IMMUN, V71, P483, DOI 10.1128/IAI.71.1.483-493.2003
   Darrah PA, 2007, NAT MED, V13, P843, DOI 10.1038/nm1592
   Delamarre L, 2006, J EXP MED, V203, P2049, DOI 10.1084/jem.20052442
   Denis O, 1998, INFECT IMMUN, V66, P1527, DOI 10.1128/IAI.66.4.1527-1533.1998
   Dervillez X, 2006, CHEMMEDCHEM, V1, P330, DOI 10.1002/cmdc.200500062
   Draper SJ, 2008, NAT MED, V14, P819, DOI 10.1038/nm.1850
   Draper SJ, 2010, NAT REV MICROBIOL, V8, P62, DOI 10.1038/nrmicro2240
   Engel J, 2000, MATRIX BIOL, V19, P283, DOI 10.1016/S0945-053X(00)00075-5
   Fazekas de St Groth B, 2004, IMMUNOL CELL BIOL, V82, P260, DOI 10.1111/j.0818-9641.2004.01243.x
   Geiser M, 2001, BIOTECHNIQUES, V31, P88, DOI 10.2144/01311st05
   Goonetilleke NP, 2003, J IMMUNOL, V171, P1602, DOI 10.4049/jimmunol.171.3.1602
   GRUN JL, 1989, CELL IMMUNOL, V121, P134, DOI 10.1016/0008-8749(89)90011-7
   Hawkridge T, 2008, J INFECT DIS, V198, P544, DOI 10.1086/590185
   Hill AVS, 2006, NAT REV IMMUNOL, V6, P21, DOI 10.1038/nri1746
   Huster KM, 2006, EUR J IMMUNOL, V36, P1453, DOI 10.1002/eji.200635874
   Ibango HB, 2006, LANCET INFECT DIS, V6, P522, DOI 10.1016/S1473-3099(06)70552-7
   Kask L, 2002, BIOCHEMISTRY-US, V41, P9349, DOI 10.1021/bi025980+
   Libyh MT, 1997, BLOOD, V90, P3978, DOI 10.1182/blood.V90.10.3978
   Liu JY, 2008, J VIROL, V82, P4844, DOI 10.1128/JVI.02616-07
   Liu JY, 2009, NATURE, V457, P87, DOI 10.1038/nature07469
   McShane H, 2005, TUBERCULOSIS, V85, P47, DOI 10.1016/j.tube.2004.09.015
   McShane H, 2004, NAT MED, V10, P1240, DOI 10.1038/nm1128
   McShane H, 2002, INFECT IMMUN, V70, P1623, DOI 10.1128/IAI.70.3.1623-1626.2002
   Ogun SA, 2008, INFECT IMMUN, V76, P3817, DOI 10.1128/IAI.01369-07
   Oudin S, 2000, J IMMUNOL, V164, P1505, DOI 10.4049/jimmunol.164.3.1505
   Pitcher CJ, 2002, J IMMUNOL, V168, P29, DOI 10.4049/jimmunol.168.1.29
   Roederer M, 2011, CYTOM PART A, V79A, P167, DOI 10.1002/cyto.a.21015
   Seder RA, 2008, NAT REV IMMUNOL, V8, P247, DOI 10.1038/nri2274
   Shinya E, 1999, BIOMED PHARMACOTHER, V53, P471, DOI 10.1016/S0753-3322(00)88106-8
   Smith A, 2000, IMMUNITY, V13, P783, DOI 10.1016/S1074-7613(00)00076-5
   Taracha ELN, 2003, INFECT IMMUN, V71, P6906, DOI 10.1128/IAI.71.12.6906-6914.2003
   Ulanova M, 2001, INFECT IMMUN, V69, P1151, DOI 10.1128/IAI.69.2.1151-1159.2001
   van Pinxteren LAH, 2000, EUR J IMMUNOL, V30, P3689, DOI 10.1002/1521-4141(200012)30:12<3689::AID-IMMU3689>3.0.CO;2-4
   Williams A, 2009, TUBERCULOSIS, V89, P389, DOI 10.1016/j.tube.2009.08.004
NR 41
TC 43
Z9 54
U1 0
U2 5
PU PUBLIC LIBRARY SCIENCE
PI SAN FRANCISCO
PA 1160 BATTERY STREET, STE 100, SAN FRANCISCO, CA 94111 USA
SN 1932-6203
J9 PLOS ONE
JI PLoS One
PD MAR 28
PY 2012
VL 7
IS 3
AR e33555
DI 10.1371/journal.pone.0033555
PG 11
WC Multidisciplinary Sciences
WE Science Citation Index Expanded (SCI-EXPANDED)
SC Science & Technology - Other Topics
GA 948FM
UT WOS:000304489000025
PM 22470455
OA Green Published, gold, Green Submitted
DA 2025-02-04
ER

PT J
AU Zhang, MW
   Kozlowski, H
   Chew, R
   Htun, NSN
   Morris, SK
   Akladious, C
   Sarker, AR
   Lubell, Y
   Peto, TJ
AF Zhang, Meiwen
   Kozlowski, Hannah
   Chew, Rusheng
   Htun, Nan Shwe Nwe
   Morris, Shaun K.
   Akladious, Carolyn
   Sarker, Abdur Razzaque
   Lubell, Yoel
   Peto, Thomas J.
TI The spectrum of health conditions in community-based cross-sectional
   surveys in Southeast Asia 2010-21: a scoping review
SO BMC PUBLIC HEALTH
LA English
DT Review
DE Southeast Asia; Cross-sectional surveys; Community-based survey;
   Epidemiology
ID SELF-RATED HEALTH; MORTALITY; DISEASE; BURDEN
AB BackgroundSoutheast Asia is undergoing an epidemiological transition with non-communicable illnesses becoming increasingly important, yet infectious diseases (tuberculosis, HIV, hepatitis B, malaria) remain widely prevalent in some populations, while emerging and zoonotic diseases threaten. There are also limited population-level estimates of many important heath conditions. This restricts evidence-based decision-making for disease control and prevention priorities. Cross-sectional surveys can be efficient epidemiological tools to measure the prevalence of a wide range of diseases, but no systematic assessment of their coverage of different health conditions has been produced for the region.MethodsWe conducted a systematic search in Medline, Embase, Global Health, CINAHL, Scopus, Web of Science Core Collection, and Global Index Medicus, and additionally Google Scholar. Our inclusion criteria were cross-sectional surveys conducted with community-based recruitment, in Bangladesh, Cambodia, Laos, Myanmar, and Thailand, published between January 1, 2010 and January 27, 2021, and reporting the prevalence of any health condition.Results542 publications from 337 surveys were included. Non-communicable conditions (n = 205) were reported by more surveys than infectious conditions (n = 124). Disability (n = 49), self-report history of any disease or symptoms (n = 35), and self-perceived health status (n = 34), which reflect a holistic picture of health, were studied by many fewer surveys. In addition, 45 surveys studied symptomatic conditions which overlap between non-communicable and infectious conditions. The most surveyed conditions were undernutrition, obesity, hypertension, diabetes, intestinal parasites, malaria, anemia, diarrhea, fever, and acute respiratory infections. These conditions overlap with the most important causes of death and disability in the Global Burden of Disease study. However, other high-burden conditions (e.g. hearing loss, headache disorder, low back pain, chronic liver and kidney diseases, and cancers) were rarely studied.ConclusionThere were relatively few recent surveys from which to estimate representative prevalences and trends of health conditions beyond those known to be high burden. Expanding the spectrum of health conditions in cross-sectional surveys could improve understanding of evolving disease patterns in the region.
C1 [Zhang, Meiwen; Chew, Rusheng; Htun, Nan Shwe Nwe; Lubell, Yoel; Peto, Thomas J.] Mahidol Univ, Fac Trop Med, Mahidol Oxford Trop Med Res Unit, Bangkok, Thailand.
   [Zhang, Meiwen; Chew, Rusheng; Lubell, Yoel; Peto, Thomas J.] Univ Oxford, Ctr Trop Med & Global Hlth, Nuffield Dept Med, Oxford, England.
   [Kozlowski, Hannah] Univ Toronto, Temerty Fac Med, Toronto, ON, Canada.
   [Kozlowski, Hannah; Morris, Shaun K.] Hosp Sick Children, Div Infect Dis, Toronto, ON, Canada.
   [Kozlowski, Hannah; Morris, Shaun K.] Hosp Sick Children, Ctr Global Child Hlth, Toronto, ON, Canada.
   [Akladious, Carolyn] Univ Toronto, Dept Paediat, Toronto, ON, Canada.
   [Chew, Rusheng] Univ Queensland, Fac Med, Brisbane, Australia.
   [Sarker, Abdur Razzaque] Bangladesh Inst Dev Studies BIDS, Dhakar, Bangladesh.
C3 Mahidol University; Mahidol Oxford Tropical Medicine Research Unit
   (MORU); University of Oxford; University of Toronto; University of
   Toronto; Hospital for Sick Children (SickKids); University of Toronto;
   Hospital for Sick Children (SickKids); University of Toronto; University
   of Queensland; Bangladesh Institute of Development Studies (BIDS)
RP Zhang, MW (corresponding author), Mahidol Univ, Fac Trop Med, Mahidol Oxford Trop Med Res Unit, Bangkok, Thailand.; Zhang, MW (corresponding author), Univ Oxford, Ctr Trop Med & Global Hlth, Nuffield Dept Med, Oxford, England.
EM meiwen@tropmedres.ac
RI Chew, Rusheng/GPW-5558-2022; Morris, Shaun/KGL-8778-2024; Zhang,
   Meiwen/IXD-9247-2023; htun, nan/KLN-8084-2024
OI Peto, Thomas/0000-0003-3197-9891; Lubell, Yoel/0000-0002-0237-1070;
   Kozlowski, Hannah/0000-0003-3874-7938
FU Wellcome Trust
FX Special thanks to Eli Harriss, Outreach Librarian, Bodleian Health Care
   Libraries, University of Oxford, for invaluable support in creating the
   search strategy for this scoping review.
CR Abeysekera KWM, 2022, LANCET GASTROENTEROL, V7, P770, DOI 10.1016/S2468-1253(22)00020-6
   Acuin CS, 2011, LANCET, V377, P516, DOI 10.1016/S0140-6736(10)62049-1
   Aiemjoy K, 2022, LANCET MICROBE, V3, pE578, DOI 10.1016/S2666-5247(22)00114-8
   Aiemjoy K, 2020, PLOS NEGLECT TROP D, V14, DOI 10.1371/journal.pntd.0008647
   Angkurawaranon C, 2014, PUBLIC HEALTH, V128, P886, DOI 10.1016/j.puhe.2014.08.003
   [Anonymous], 2023, LANCET RHEUMATOL, V5, pE305, DOI 10.1016/S2665-9913(23)00133-9
   Arnold BF, 2019, ELIFE, V8, DOI 10.7554/eLife.45594
   Aye Aye Lwin Aye Aye Lwin, 2017, Myanmar Health Sciences Research Journal, V29, P167
   Benyamini Y, 1999, RES AGING, V21, P392, DOI 10.1177/0164027599213002
   Boufous S, 2010, INJURY PREV, V16, P275, DOI 10.1136/ip.2009.024877
   browser.icpc, about us
   Bygbjerg IC, 2012, SCIENCE, V337, P1499, DOI 10.1126/science.1223466
   Cantor-Graae E, 2014, SOC SCI MED, V123, P133, DOI 10.1016/j.socscimed.2014.10.049
   Chongsuvivatwong V, 2011, LANCET, V377, P429, DOI 10.1016/S0140-6736(10)61507-3
   Cleary P D, 1997, J Health Serv Res Policy, V2, P3
   Coker RJ, 2011, LANCET, V377, P599, DOI 10.1016/S0140-6736(10)62004-1
   Dans A, 2011, LANCET, V377, P680, DOI 10.1016/S0140-6736(10)61506-1
   Edemekong PF, 2021, StatPearls
   Ekplakom Wichai, 2014, Report of the 5th Thai National Examination Survey 2014
   Foreman KJ, 2018, LANCET, V392, P2052, DOI [10.1016/S0140-6736(18)31694-5, 10.1016/s0140-6736(18)31694-5]
   Gandek B, 1998, J CLIN EPIDEMIOL, V51, P1171, DOI 10.1016/S0895-4356(98)00109-7
   ghdx.healthdata, About Dataset Records. | GHDx
   Global Burden of Disease Collaborative Network, 2020, GLOBAL BURDEN DIS ST
   Global Burden of Disease Study, 2019, GBD 2019) Data Input Sources Tool | GHDx
   Guidet B, 2020, INTENS CARE MED, V46, P57, DOI 10.1007/s00134-019-05853-1
   Haile LM, 2021, LANCET, V397, P996, DOI 10.1016/S0140-6736(21)00516-X
   Hotez PJ, 2015, PLOS NEGLECT TROP D, V9, DOI 10.1371/journal.pntd.0003575
   Idler EL, 1997, J HEALTH SOC BEHAV, V38, P21, DOI 10.2307/2955359
   Janssen MF, 2019, EUR J HEALTH ECON, V20, P205, DOI 10.1007/s10198-018-0955-5
   Jaruratanasirikul S, 2017, WORLD J PEDIATR, V13, P566, DOI 10.1007/s12519-017-0049-y
   jbi-global-wiki.refined, Scoping reviews - JBI Manual for Evidence Synthesis - JBI Global Wiki
   KATZ S, 1983, J AM GERIATR SOC, V31, P721, DOI 10.1111/j.1532-5415.1983.tb03391.x
   Kshatri JS, 2021, EPIDEMIOL INFECT, V149, DOI 10.1017/S0950268821000972
   Leonardi M, 2006, LANCET, V368, P1219, DOI 10.1016/S0140-6736(06)69498-1
   Li XY, 2023, J HEADACHE PAIN, V24, DOI 10.1186/s10194-023-01659-1
   Lynch E, 2021, BMC INFECT DIS, V21, DOI 10.1186/s12879-021-05826-0
   Makovski TT, 2019, AGEING RES REV, V53, DOI 10.1016/j.arr.2019.04.005
   Murray CJL, 2022, NAT MED, V28, P2019, DOI 10.1038/s41591-022-01990-1
   Mutz J, 2022, SCI REP-UK, V12, DOI 10.1038/s41598-021-04016-x
   Revicki DA, 2014, DIALOGUES CLIN NEURO, V16, P127
   Salje H, 2018, NATURE, V557, P719, DOI 10.1038/s41586-018-0157-4
   Shrestha P, 2020, BMC MED, V18, DOI 10.1186/s12916-020-01745-0
   Taubman-Ben-Ari O, 2016, TRANSPORT RES F-TRAF, V39, P33, DOI 10.1016/j.trf.2016.03.005
   The DHS, Program - Quality information to plan, monitor and improve population, health, and nutrition programs
   Tricco AC, 2018, ANN INTERN MED, V169, P467, DOI 10.7326/M18-0850
   Van Ginneken K., 2012, The Open Public Health Journal Internet, V5
   Vos T, 2020, LANCET, V396, P1562
   who, Existence of a health. surveillance system
   World Bank Open Data, US
   World Health Organization, International Classification of Functioning, Disability and Health (ICF)
   World Health Organization, STEPwise approach to NCD risk factor surveillance (STEPS)
   World Health Organization. Regional Office for South-East Asia, 2019, Health SDG profile
   World Health Organization. Regional Office for South-East Asia, 2019, Health SDG profile: Thailand
   World Health Organization. Regional Office for the Western Pacific, 2018, UHC and SDG country profiles
   World Health Organization (WHO), 2014, OUTC TECH M, P4
   Yildirim M, 2022, J AFFECT DISORDERS, V303, P306, DOI 10.1016/j.jad.2022.02.044
NR 56
TC 0
Z9 0
U1 3
U2 3
PU BMC
PI LONDON
PA CAMPUS, 4 CRINAN ST, LONDON N1 9XW, ENGLAND
EI 1471-2458
J9 BMC PUBLIC HEALTH
JI BMC Public Health
PD JUL 11
PY 2024
VL 24
IS 1
AR 1853
DI 10.1186/s12889-024-19347-3
PG 13
WC Public, Environmental & Occupational Health
WE Science Citation Index Expanded (SCI-EXPANDED)
SC Public, Environmental & Occupational Health
GA YS1S4
UT WOS:001270385700008
PM 38992660
OA Green Published, gold
DA 2025-02-04
ER

PT J
AU Khandhar, AP
   Liang, H
   Simpson, AC
   Reed, SG
   Carter, D
   Fox, CB
   Orr, MT
AF Khandhar, Amit P.
   Liang, Hong
   Simpson, Adrian C.
   Reed, Steven G.
   Carter, Darrick
   Fox, Christopher B.
   Orr, Mark T.
TI Physicochemical structure of a polyacrylic acid stabilized nanoparticle
   alum (nanoalum) adjuvant governs TH1 differentiation of CD4+T cells
SO NANOSCALE
LA English
DT Article
ID IMMUNE-RESPONSES; VACCINE; OXYHYDROXIDE; ADSORPTION; CARRIERS; POTENT;
   PH
AB The growing shift to subunit antigen vaccines underscores the need for adjuvants that can enhance the magnitude and quality of immune response. Aluminum salts or alums are the first adjuvants with a long history of clinical use. Alum predominantly induces T helper 2 (TH2) type immunity in animal models, characterized by antibody production with little to no induction of antigen-specific T cells. The lack of cell-mediated or T helper 1 (TH1) immunity makes alum adjuvants ineffective in mounting durable responses against diseases like tuberculosis, malaria and HIV. Here we show that the clinically approved adjuvant, Alhydrogel, reformulated as a stable nanoparticle (nanoalum) with the anionic polymer polyacrylic acid (PAA) induces structure-dependent TH1 response against the recombinant tuberculosis antigen ID93. We found that PAA adsorption to Alhydrogel was a key parameter affecting nanoalum adjuvanticity. Adsorption depended on various factors, most notably formulation pH, and directly correlated with immunological response in mice, enhancing known hallmarks of a murine TH1 type response: induction of antigen-specific IFN-gamma secreting CD4+ T cells and IgG2c subclass of antibodies. Our results demonstrate a correlation between a measurable nanoalum property and immunological response, providing a structural basis to derive a beneficial immunological outcome from a clinically approved adjuvant.
C1 [Khandhar, Amit P.; Liang, Hong; Simpson, Adrian C.; Reed, Steven G.; Carter, Darrick; Fox, Christopher B.; Orr, Mark T.] Infect Dis Res Inst, Seattle, WA 98101 USA.
   [Khandhar, Amit P.; Carter, Darrick] PAI Life Sci, Seattle, WA 98102 USA.
   [Reed, Steven G.; Carter, Darrick; Fox, Christopher B.] Univ Washington, Dept Global Hlth, Seattle, WA 98195 USA.
   [Reed, Steven G.] HDT BioCorp, Seattle, WA USA.
   [Orr, Mark T.] Bristol Myers Squibb, Immunooncol & Cellular Therapy Themat Res Ctr, Seattle, WA USA.
C3 University of Washington; University of Washington Seattle;
   Bristol-Myers Squibb
RP Khandhar, AP (corresponding author), Infect Dis Res Inst, Seattle, WA 98101 USA.; Khandhar, AP (corresponding author), PAI Life Sci, Seattle, WA 98102 USA.
EM amit.khandhar@pailifescienes.com
RI Carter, Darrick/N-3304-2016
OI Carter, Darrick/0000-0001-5901-3402; Orr, Mark/0000-0003-2684-4722; Fox,
   Christopher B./0000-0002-4644-2619
FU Bill & Melinda Gates Foundation [OPP1130379]; Centers for Disease
   Control [1 R43IP001109-01-00]; Bill and Melinda Gates Foundation
   [OPP1130379] Funding Source: Bill and Melinda Gates Foundation
FX This work has been supported in part by funds from the Bill & Melinda
   Gates Foundation grant no. OPP1130379 and the Centers for Disease
   Control contract no. 1 R43IP001109-01-00. The table of contents graphic
   was created with Biorender.com.
CR Abramowicz M, 2018, JAMA-J AM MED ASSOC, V319, P822, DOI 10.1001/jama.2018.1097
   Andorko JI, 2017, J BIOMED MATER RES A, V105, P1219, DOI 10.1002/jbm.a.35970
   Bertholet S, 2010, SCI TRANSL MED, V2, DOI 10.1126/scitranslmed.3001094
   Bertoni E, 1999, J MATER CHEM, V9, P779, DOI 10.1039/a807890d
   Cotte JF, 2017, ANAL BIOANAL CHEM, V409, P2083, DOI 10.1007/s00216-016-0155-z
   Didierlaurent AM, 2017, EXPERT REV VACCINES, V16, P55, DOI 10.1080/14760584.2016.1213632
   Didierlaurent AM, 2009, J IMMUNOL, V183, P6186, DOI 10.4049/jimmunol.0901474
   Fox CB, 2016, J CONTROL RELEASE, V244, P98, DOI 10.1016/j.jconrel.2016.11.011
   Fox ME, 2009, ACCOUNTS CHEM RES, V42, P1141, DOI 10.1021/ar900035f
   Frey A, 1999, VACCINE, V17, P3007, DOI 10.1016/S0264-410X(99)00163-2
   HogenEsch H, 2018, NPJ VACCINES, V3, DOI 10.1038/s41541-018-0089-x
   Iijimaa S, 2016, P NATL ACAD SCI USA, V113, P11759, DOI 10.1073/pnas.1614059113
   James SF, 2018, ANN PHARMACOTHER, V52, P673, DOI 10.1177/1060028018758431
   Jiang H, 2018, ADV SCI, V5, DOI 10.1002/advs.201700426
   Jiang H, 2017, J CONTROL RELEASE, V267, P47, DOI 10.1016/j.jconrel.2017.08.009
   Kirwan LJ, 2004, LANGMUIR, V20, P4093, DOI 10.1021/la036248u
   Li XR, 2014, J CONTROL RELEASE, V173, P148, DOI 10.1016/j.jconrel.2013.10.032
   Mair KH, 2015, VET MICROBIOL, V176, P352, DOI 10.1016/j.vetmic.2015.02.001
   Maquieira A, 2012, ANAL CHEM, V84, P9340, DOI 10.1021/ac3020998
   Mohanan D, 2010, J CONTROL RELEASE, V147, P342, DOI 10.1016/j.jconrel.2010.08.012
   Monie A, 2008, BIOL-TARGETS THER, V2, P107
   Orr MT, 2019, NPJ VACCINES, V4, DOI 10.1038/s41541-018-0094-0
   Orr MT, 2013, J CONTROL RELEASE, V172, P190, DOI 10.1016/j.jconrel.2013.07.030
   Phillips B, 2018, J VIROL, V92, DOI 10.1128/JVI.01051-18
   Reddy ST, 2007, NAT BIOTECHNOL, V25, P1159, DOI [10.1038/nbt1332, 10.1038/nbtl332]
   Rinella JV, 1998, J COLLOID INTERF SCI, V205, P161, DOI 10.1006/jcis.1998.5648
   Ruwona TB, 2016, VACCINE, V34, P3059, DOI 10.1016/j.vaccine.2016.04.081
   Smith SJ, 2013, INORG CHEM, V52, P4411, DOI 10.1021/ic302593f
   Sun BB, 2013, ACS NANO, V7, P10834, DOI 10.1021/nn404211j
   Van Hoeven N, 2017, SCI REP-UK, V7, DOI 10.1038/srep46426
   Vesikari T, 2009, VACCINE, V27, P6291, DOI [10.1016/j.vaccine.2009.02.004, 10.1016/j.vaccine.2009.09.115]
   Wegmann F, 2015, CLIN VACCINE IMMUNOL, V22, P1004, DOI 10.1128/CVI.00736-14
   Williams GR, 2014, J EXP MED, V211, P1019, DOI 10.1084/jem.20131768
   Wisniewska M, 2005, ADSORPT SCI TECHNOL, V23, P655, DOI 10.1260/026361705775373279
   Wisniewska M, 2014, COLLOID POLYM SCI, V292, P699, DOI 10.1007/s00396-013-3103-x
NR 35
TC 19
Z9 20
U1 5
U2 44
PU ROYAL SOC CHEMISTRY
PI CAMBRIDGE
PA THOMAS GRAHAM HOUSE, SCIENCE PARK, MILTON RD, CAMBRIDGE CB4 0WF, CAMBS,
   ENGLAND
SN 2040-3364
EI 2040-3372
J9 NANOSCALE
JI Nanoscale
PD JAN 28
PY 2020
VL 12
IS 4
BP 2515
EP 2523
DI 10.1039/c9nr09936k
PG 9
WC Chemistry, Multidisciplinary; Nanoscience & Nanotechnology; Materials
   Science, Multidisciplinary; Physics, Applied
WE Science Citation Index Expanded (SCI-EXPANDED)
SC Chemistry; Science & Technology - Other Topics; Materials Science;
   Physics
GA KR8BC
UT WOS:000517839900030
PM 31930264
DA 2025-02-04
ER

PT J
AU Islami, F
   Torre, LA
   Drope, JM
   Ward, EM
   Jemal, A
AF Islami, Farhad
   Torre, Lindsey A.
   Drope, Jeffrey M.
   Ward, Elizabeth M.
   Jemal, Ahmedin
TI Global Cancer in Women: Cancer Control Priorities
SO CANCER EPIDEMIOLOGY BIOMARKERS & PREVENTION
LA English
DT Article
ID MIDDLE-INCOME COUNTRIES; UNIVERSAL HEALTH COVERAGE; SECONDHAND SMOKE
   EXPOSURE; NON-ONCOLOGIST PHYSICIANS; HEPATITIS-B VACCINATION;
   CERVICAL-CANCER; BREAST-CANCER; COST-EFFECTIVENESS; PALLIATIVE CARE;
   HUMAN-PAPILLOMAVIRUS
AB The global burden of cancer in women has recently received much attention, but there are few comprehensive reviews of the burden and policy approaches to reduce it. This article, second in series of two, summarizes the most important cancer control priorities with specific examples of proven interventions, with a particular focus on primary prevention in low-and middle-income countries (LMIC). There are a number of effective cancer control measures available to countries of all resource levels. Many of these measures are extremely cost-effective, especially in the case of tobacco control and vaccination. Countries must prioritize efforts to reduce known cancer risk factors and make prevention accessible to all. Effective treat-ments and palliative care are also needed for those who develop cancer. Given scarce resources, this may seem infeasible in many LMICs, but past experience with other diseases like HIV, tuberculosis, and malaria have shown that it is possible tomake affordable care accessible to all. Expansion of population-based cancer registries and research in LMICs are needed for setting cancer control priorities and for determining the most effective interventions. For LMICs, all of these activities require support and commitment from the global community. (C) 2017 AACR.
C1 [Islami, Farhad; Torre, Lindsey A.; Drope, Jeffrey M.; Ward, Elizabeth M.; Jemal, Ahmedin] Amer Canc Soc, Intramural Res, Atlanta, GA 30329 USA.
C3 American Cancer Society
RP Islami, F (corresponding author), Amer Canc Soc, 250 Williams St, Atlanta, GA 30303 USA.
EM farhad.islami@cancer.org
RI Islami, Farhad/AGT-2221-2022
OI Drope, Jeffrey/0000-0003-0147-9722; Islami, Farhad/0000-0002-7357-5994
CR Abdel-Wahab M, 2013, LANCET ONCOL, V14, pE168, DOI 10.1016/S1470-2045(12)70532-6
   Adebiyi AO, 2016, TOB INDUC DIS, V14, DOI 10.1186/s12971-016-0074-y
   Adesina A, 2013, LANCET ONCOL, V14, pE152, DOI 10.1016/S1470-2045(12)70598-3
   Agyepong IA, 2016, BMC HEALTH SERV RES, V16, DOI 10.1186/s12913-016-1758-y
   Amegah AK, 2016, B WORLD HEALTH ORGAN, V94, P215, DOI 10.2471/BLT.15.155812
   Anderson BO, 2011, LANCET ONCOL, V12, P387, DOI 10.1016/S1470-2045(11)70031-6
   [Anonymous], 2015, Obstet Gynecol, V126, pe38, DOI 10.1097/AOG.0000000000001052
   [Anonymous], WHO GLOB URB AMB AIR
   [Anonymous], 2012, LANCET
   [Anonymous], 2014, Wkly Epidemiol Rec, V89, P465, DOI [DOI 10.1186/1750-9378-2-15.VOIR, DOI 10.1186/1750-9378-2-15]
   [Anonymous], PREV MED
   [Anonymous], GUT
   [Anonymous], 2014, NEW ENGL J MED, DOI DOI 10.1056/NEJMra1308383
   [Anonymous], COUNTR US HPV VACC N
   [Anonymous], 2008, GUIDELINES IMPLEMENT
   [Anonymous], 9789241507936 WHO
   [Anonymous], 2003, WHO FRAMEWORK CONVEN
   [Anonymous], 2008, Monitoring financial flows for health research 2007: behind the global numbers
   [Anonymous], 2015, Report on the global tobacco epidemic 2015
   [Anonymous], CDC REC ONL 2 HPV SH
   [Anonymous], 2015, FRONT ONCOL
   [Anonymous], GLOB PROGR CERV CANC
   [Anonymous], EUR J CANC CARE
   [Anonymous], MX4305 GAIN
   [Anonymous], POLITICAL EC TOBACCO
   [Anonymous], 2007, Women 2000 and beyond: Women, gender equality and sport
   [Anonymous], WORLD CANC REPORT 20
   [Anonymous], 2012, LANCET, DOI DOI 10.1016/S0140-6736(12)60646-1
   Antoni S, 2016, B WORLD HEALTH ORGAN, V94, P174, DOI 10.2471/BLT.15.164384
   Colchero MA, 2016, BMJ-BRIT MED J, V352, DOI 10.1136/bmj.h6704
   Are C, 2013, J SURG ONCOL, V107, P221, DOI 10.1002/jso.23248
   Arnold M, 2015, LANCET ONCOL, V16, P36, DOI 10.1016/S1470-2045(14)71123-4
   Austoker J, 2009, BRIT J CANCER, V101, pS31, DOI 10.1038/sj.bjc.6605388
   Barbosa VC, 2016, PREV MED, V88, P115, DOI 10.1016/j.ypmed.2016.03.025
   Barquera S, 2013, OBES REV, V14, P69, DOI 10.1111/obr.12096
   Batis C, 2016, PLOS MED, V13, DOI 10.1371/journal.pmed.1002057
   Bello M, 2012, B WORLD HEALTH ORGAN, V90, P164, DOI 10.2471/BLT.12.030312
   Berterame S, 2016, LANCET, V387, P1644, DOI 10.1016/S0140-6736(16)00161-6
   Binagwaho A, 2016, J CLIN ONCOL, V34, P3, DOI 10.1200/JCO.2015.62.4395
   Binagwaho A, 2013, B WORLD HEALTH ORGAN, V91, P697, DOI 10.2471/BLT.12.116087
   Bray F, 2015, INT J CANCER, V137, P2060, DOI 10.1002/ijc.29670
   Bray F., 2014, PLANNING DEVELOPING
   Bray F, 2015, JNCI-J NATL CANCER I, V107, DOI 10.1093/jnci/djv273
   Bredenkamp C, 2015, SOC SCI MED, V145, P243, DOI 10.1016/j.socscimed.2015.07.025
   Brinton LA, 2014, BREAST CANCER RES TR, V144, P467, DOI 10.1007/s10549-014-2868-z
   Campos NG, 2015, INT J CANCER, V137, P2208, DOI 10.1002/ijc.29594
   Cazap E, 2016, J CLIN ONCOL, V34, P14, DOI 10.1200/JCO.2015.61.9189
   Cecchini M, 2010, LANCET, V376, P1775, DOI 10.1016/S0140-6736(10)61514-0
   Centers for Disease Control and Prevention (CDC), 1999, MMWR Morb Mortal Wkly Rep, V48, P986
   Chambers SK, 2012, BMC CANCER, V12, DOI 10.1186/1471-2407-12-184
   Chidyaonga-Maseko F, 2015, PAN AFR MED J, V21, DOI 10.11604/pamj.2015.21.231.6350
   Crosbie EJ, 2013, LANCET, V382, P889, DOI 10.1016/S0140-6736(13)60022-7
   Dalinjong PA, 2015, TOB INDUC DIS, V13, DOI 10.1186/s12971-015-0037-8
   Delaney G, 2005, CANCER-AM CANCER SOC, V104, P1129, DOI 10.1002/cncr.21324
   Demment MM, 2015, PLOS ONE, V10, DOI 10.1371/journal.pone.0134618
   Denieffe S, 2011, EUR J CANCER CARE, V20, P424, DOI 10.1111/j.1365-2354.2010.01223.x
   Deshmukh AA, 2015, CLIN INFECT DIS, V61, P1527, DOI 10.1093/cid/civ628
   Devi BCR, 2007, ANN ONCOL, V18, P1172, DOI 10.1093/annonc/mdm105
   Dey S, 2014, WORLD J CLIN ONCOL, V5, P509, DOI 10.5306/wjco.v5.i3.509
   Di Cesare M, 2016, LANCET, V387, P1377, DOI 10.1016/s0140-6736(16)30054-x
   Di Sibio A, 2016, CANCER EPIDEMIOL, V44, pS110, DOI 10.1016/j.canep.2016.08.010
   Dorji T, 2015, VACCINE, V33, P3726, DOI 10.1016/j.vaccine.2015.05.078
   Drope J, 2014, J HEALTH POLIT POLIC, V39, P591, DOI 10.1215/03616878-2682621
   Eakin MN, 2014, AM J RESP CRIT CARE, V189, P1530, DOI 10.1164/rccm.201404-0618OC
   El-Serag HB, 2012, GASTROENTEROLOGY, V142, P1264, DOI 10.1053/j.gastro.2011.12.061
   Eriksen M., 2015, The tobacco atlas
   Hernández-Avila JE, 2016, SALUD PUBLICA MEXICO, V58, P142, DOI 10.21149/spm.v58i2.7783
   Farmer P, 2010, LANCET, V376, P1186, DOI 10.1016/S0140-6736(10)61152-X
   Fong GT, 2009, B WORLD HEALTH ORGAN, V87, P640, DOI 10.2471/BLT.09.069575
   Franco E, 2012, WORLD J HEPATOL, V4, P74, DOI 10.4254/wjh.v4.i3.74
   Gadgil A, 2017, BREAST, V31, P85, DOI 10.1016/j.breast.2016.10.025
   Gelband H, 2016, LANCET, V387, P2133, DOI 10.1016/S0140-6736(15)00755-2
[truncated: 4,313,413 more chars]
