# Supplementary material for: Unraveling the HIV-malaria interactions: a bibliometric analysis of global research trends and emerging insights
Source: Front Microbiol. 2025 Aug 29;16:1622769. doi: 10.3389/fmicb.2025.1622769 (PMC12426043; doi:10.3389/fmicb.2025.1622769)
Supplement: Supplementary file 1 [file Data_Sheet_1.ZIP › Supplementary Material S2 Raw data/download_4501-4717.txt]

FN Clarivate Analytics Web of Science
VR 1.0
PT J
AU Poulsen, MO
   Dastidar, SG
   Roy, DS
   Palchoudhuri, S
   Kristiansen, JEH
   Fey, SJ
AF Poulsen, Marianne O.
   Dastidar, Sujata G.
   Roy, Debalina Sinha
   Palchoudhuri, Shauroseni
   Kristiansen, Jette Elisabeth H.
   Fey, Stephen J.
TI A Double-Edged Sword: Thioxanthenes Act on Both the Mind and the
   Microbiome
SO MOLECULES
LA English
DT Review
DE thioxanthenes; antipsychotic drugs; non-antibiotics
ID GUT MICROBIOTA; MYCOBACTERIUM-TUBERCULOSIS; ANTIMICROBIAL POTENTIALITY;
   MULTIDRUG TRANSPORTER; FALCIPARUM-MALARIA; NEUROLEPTIC AGENTS;
   EAST-AFRICA; CHLORPROMAZINE; INHIBITION; PHENOTHIAZINES
AB The rising tide of antibacterial drug resistance has given rise to the virtual elimination of numerous erstwhile antibiotics, intensifying the urgent demand for novel agents. A number of drugs have been found to possess potent antimicrobial action during the past several years and have the potential to supplement or even replace the antibiotics. Many of these 'non-antibiotics', as they are referred to, belong to the widely used class of neuroleptics, the phenothiazines. Another chemically and pharmacologically related class is the thioxanthenes, differing in that the aromatic N of the central phenothiazine ring has been replaced by a C atom. Such "carbon-analogues" were primarily synthesized with the hope that these would be devoid of some of the toxic effects of phenothiazines. Intensive studies on syntheses, as well as chemical and pharmacological properties of thioxanthenes, were initiated in the late 1950s. Although a rather close parallelism with respect to structure activity relationships could be observed between phenothiazines and thioxanthenes; several thioxanthenes were synthesized in pharmaceutical industries and applied for human use as neuroleptics. Antibacterial activities of thioxanthenes came to be recognized in the early 1980s in Europe. During the following years, many of these drugs were found not only to be antibacterial agents but also to possess anti-mycobacterial, antiviral (including anti-HIV and anti-SARS-CoV-2) and anti-parasitic properties. Thus, this group of drugs, which has an inhibitory effect on the growth of a wide variety of microorganisms, needs to be explored for syntheses of novel antimicrobial agents. The purpose of this review is to summarize the neuroleptic and antimicrobial properties of this exciting group of bioactive molecules with a goal of identifying potential structures worthy of future exploration.
C1 [Poulsen, Marianne O.; Kristiansen, Jette Elisabeth H.] Univ Southern Denmark, Memphys Ctr Biomembrane Phys, Dept Phys & Chem, DK-5230 Odense, Denmark.
   [Dastidar, Sujata G.; Roy, Debalina Sinha; Palchoudhuri, Shauroseni] Herbicure Healthcare Bioherbal Res Fdn, Dept Microbiol, Kolkata 700154, India.
   [Fey, Stephen J.] CelVivo ApS, DK-5220 Odense, Denmark.
C3 University of Southern Denmark
RP Poulsen, MO (corresponding author), Univ Southern Denmark, Memphys Ctr Biomembrane Phys, Dept Phys & Chem, DK-5230 Odense, Denmark.
EM moep53@hotmail.com; jumicrobiol@yahoo.co.in; debalina.s06@gmail.com;
   shauroseni.micro@gmail.com; malthe@dadlnet.dk; sjf@celvivo.com
RI Fey, Stephen/HOF-3073-2023; Fey, Stephen J./B-5253-2015
OI Fey, Stephen J./0000-0001-6463-9477
FU International Society of Non-antibiotics (ISN)
FX Publication of this paper has been funded by The International Society
   of Non-antibiotics (ISN).
CR Ahmed U, 2010, COCHRANE DB SYST REV, DOI 10.1002/14651858.CD007445.pub2
   Amaral L, 1996, J ANTIMICROB CHEMOTH, V38, P1049, DOI 10.1093/jac/38.6.1049
   Annadurai S, 2002, J CHEMOTHERAPY, V14, P47, DOI 10.1179/joc.2002.14.1.47
   [Anonymous], 2010, ENCY PSYCHOPHARMACOL, DOI DOI 10.1007/978-3-540-68706-1_1789
   [Anonymous], 2014, J CLIN PSYCHIAT, DOI DOI 10.4088/JCP.13078TX4C
   Antonsen S, 2020, SYNOPEN, V4, P12, DOI 10.1055/s-0039-1690834
   Ayano G, 2016, RRJCHEM, V4, P90
   Baumann P, 2012, PSYCHOPHARMACOLOGY, V221, P719, DOI 10.1007/s00213-012-2699-8
   Baumeister AA, 2013, J HIST NEUROSCI, V22, P14, DOI 10.1080/0964704X.2012.664087
   Behere B.P., 2019, CLIN PSYCHOPHARMACOL, P39
   Bostwick JR, 2009, PHARMACOTHERAPY, V29, P64, DOI 10.1592/phco.29.1.64
   BOURDON JL, 1961, ANN I PASTEUR PARIS, V101, P876
   Casey D., 2012, PSYCHOPHARMACOLOGY C
   CHAKRABARTY AN, 1993, APMIS, V101, P449, DOI 10.1111/j.1699-0463.1993.tb00133.x
   Co JY, 2019, CELL REP, V26, P2509, DOI 10.1016/j.celrep.2019.01.108
   CROWLE AJ, 1992, CHEMOTHERAPY, V38, P410, DOI 10.1159/000239036
   Dasgupta A, 2007, IN VIVO, V21, P847
   Delay J., 1952, CR Congr Med Alien Neurol (France), V50, P514
   DESJARDINS RE, 1979, ANTIMICROB AGENTS CH, V16, P710, DOI 10.1128/AAC.16.6.710
   Dey S, 1999, BIOCHEMISTRY-US, V38, P6630, DOI 10.1021/bi983038l
   EDLER K, 1971, ACTA PSYCHIAT SCAND, V47, P377, DOI 10.1111/j.1600-0447.1971.tb03695.x
   ELFERINK JGR, 1982, RES COMMUN CHEM PATH, V38, P77
   ELFERINK JGR, 1979, BIOCHEM PHARMACOL, V28, P965, DOI 10.1016/0006-2952(79)90287-9
   FORD JM, 1989, MOL PHARMACOL, V35, P105
   GEIGER H, 1954, SCHWEIZ MED WSCHR, V84, P1063
   Gordon M, 2017, PSYCHOPHARMACOLOGICA
   Guttman P., 1891, BERLI KLIN WOCHENSCH, V28, P953
   Hu X, 2016, SCI CHINA LIFE SCI, V59, P1006, DOI 10.1007/s11427-016-5083-9
   HYTTEL J, 1984, HDB STEREOISOMERS DR, P143
   IVERSEN LL, 1974, J PHARMACOL-PARIS, V5, P117
   Jensen A.S., 2014, CARDIAC ACTION POTEN, P1
   Jensen AS, 2015, EUR J PHARMACOL, V747, P7, DOI 10.1016/j.ejphar.2014.11.015
   JEPSEN S, 1983, ANN TROP MED PARASIT, V77, P349, DOI 10.1080/00034983.1983.11811723
   Jeyaseeli L, 2006, INT J ANTIMICROB AG, V27, P58, DOI 10.1016/j.ijantimicag.2005.08.014
   Jeyaseeli L, 2012, EUR J CLIN MICROBIOL, V31, P1243, DOI 10.1007/s10096-011-1435-3
   Kaatz GW, 2003, ANTIMICROB AGENTS CH, V47, P719, DOI 10.1128/AAC.47.2.719-726.2003
   Kar S., 2015, INT J NUTR PHARM NEU, V5, P34, DOI 10.4103/2231-0738.150074
   Karak P, 2003, INDIAN J MED RES, V118, P192
   Kendall T, 2011, BRIT J PSYCHIAT, V199, P266, DOI 10.1192/bjp.bp.110.083766
   Kester JC, 2020, ANTIMICROB AGENTS CH, V64, DOI 10.1128/AAC.01404-19
   Keyzer H, 2015, RSC ADV, V5, P20865, DOI 10.1039/c4ra16551a
   Kristiansen J.E., 2017, J BIOEQUIV BIOAVAILA, V9, P418, DOI DOI 10.4172/jbb.1000335
   KRISTIANSEN JE, 1992, APMIS, V100, P7
   KRISTIANSEN JE, 1988, APMIS, V96, P1079, DOI 10.1111/j.1699-0463.1988.tb00984.x
   KRISTIANSEN JE, 1986, ACTA PATH MICRO IM B, V94, P393
   KRISTIANSEN JE, 1991, PHARMACOL TOXICOL, V68, P399, DOI 10.1111/j.1600-0773.1991.tb01260.x
   KRISTIANSEN JE, 1985, ACTA PATH MICRO IM B, V93, P249
   Kristiansen JE, 2000, INT J ANTIMICROB AG, V14, P209, DOI 10.1016/S0924-8579(99)00157-0
   KRISTIANSEN JEH, 1981, ACTA PATH MICRO IM B, V89, P437
   Kristiansen JE, 2015, INT MICROBIOL, V18, P1, DOI 10.2436/20.1501.01.229
   Kumar K. Asok, 2003, Acta Microbiologica Polonica, V52, P285
   Kuroda M, 2001, LANCET, V357, P1225, DOI 10.1016/S0140-6736(00)04403-2
   LABORIT H, 1952, PRESSE MED, V60, P206
   Lambert T., 2011, ANTIPSYCHOTIC LONG A, P23
   LARSEN JJ, 1982, ACTA PHARMACOL TOX, V50, P294
   Leucht S, 2013, LANCET, V382, P951, DOI 10.1016/S0140-6736(13)60733-3
   Li P, 2016, CURR TOP MED CHEM, V16, P3385, DOI 10.2174/1568026616666160608084834
   Madhusoodanan S, 2010, ANN CLIN PSYCHIATRY, V22, P148
   Markham PN, 1999, ANTIMICROB AGENTS CH, V43, P2404, DOI 10.1128/AAC.43.10.2404
   Matarazzo I, 2018, CURR TOP MED CHEM, V18, P2108, DOI [10.2174/1568026619666181210151348, 10.1174/1568016619666181110151348]
   Mazumdar K, 2003, MICROBIOL RES, V158, P259, DOI 10.1078/0944-5013-00204
   Meltzer HY, 2013, ANNU REV MED, V64, P393, DOI 10.1146/annurev-med-050911-161504
   Möhle L, 2016, CELL REP, V15, P1945, DOI 10.1016/j.celrep.2016.04.074
   MOLNAR J, 1977, ZBL BAKT-INT J MED M, V239, P521
   MOLNAR J, 1984, RES COMMUN CHEM PATH, V43, P235
   Moloney RD, 2014, MAMM GENOME, V25, P49, DOI 10.1007/s00335-013-9488-5
   MORTENSEN I, 1987, ACTA PATH MICRO IM B, V95, P355
   MORTENSEN I, 1992, PHARMACOL TOXICOL, V71, P449, DOI 10.1111/j.1600-0773.1992.tb00576.x
   Nasrallah H., 2013, ESSENTIALS CLIN PSYC, P219
   Nehme H, 2018, PLOS ONE, V13, DOI 10.1371/journal.pone.0189950
   Newman W.J., 2016, CURR PSYCHIAT, V15, P42
   NIELSEN IM, 1974, PSYCHOPHARMACOLOGIA, V34, P95, DOI 10.1007/BF00421933
   Novir SB, 2017, CURR APPL PHYS, V17, P1754, DOI 10.1016/j.cap.2017.08.020
   OCHS DL, 1981, BIOCHEM BIOPH RES CO, V102, P958, DOI 10.1016/0006-291X(81)91631-4
   OGISO T, 1981, BIOCHIM BIOPHYS ACTA, V649, P325, DOI 10.1016/0005-2736(81)90422-3
   Ordway D, 2003, ANTIMICROB AGENTS CH, V47, P917, DOI 10.1128/AAC.47.3.917-922.2003
   Pal T, 2006, ORIENTAL PHARM EXP M, V6, P126, DOI DOI 10.3742/opem.2006.6.2.126
   Palmeira A, 2012, J PHARM PHARM SCI, V15, P31, DOI 10.18433/J3BG65
   Parashar A, 2016, EUR NEUROPSYCHOPHARM, V26, P78, DOI 10.1016/j.euroneuro.2015.11.002
   PETERSEN PV, 1977, PSYCHOTHERAPEUTIC DR, P827
   PIKE MC, 1980, J IMMUNOL, V124, P1963
   Poole Keith, 2001, Current Topics in Medicinal Chemistry, V1, P59, DOI 10.2174/1568026013395605
   POPPER M, 1959, PRESSE MED, V67, P212
   Poulsen M., 2018, AM J BIOAVAILAB BIOE, V1, P001
   Poulsen MO, 2014, J MED MICROBIOL, V63, P1174, DOI 10.1099/jmm.0.071837-0
   Poulsen MO, 2013, RES MICROBIOL, V164, P181, DOI 10.1016/j.resmic.2012.10.007
   RAJSNER M, 1975, COLLECT CZECH CHEM C, V40, P719, DOI 10.1135/cccc19750719
   RATNAKAR P, 1993, FEMS MICROBIOL LETT, V110, P291, DOI 10.1111/j.1574-6968.1993.tb06337.x
   Ravn J., 1964, NEUROPSYCHOPHARMACOL, P285
   RECHNITZER C, 1985, ACTA PATH MICRO IM C, V93, P199
   REMVIG J, 1961, PSYCHOPHARMACOLOGIA, V2, P203, DOI 10.1007/BF00407980
   Renard J, 2017, NEUROSCI BIOBEHAV R, V75, P157, DOI 10.1016/j.neubiorev.2017.02.006
   Ross Ronald., 1903, Journal of the Royal African Society, V2, P149
   Sampson TR, 2016, CELL, V167, P1469, DOI 10.1016/j.cell.2016.11.018
   SARIN PS, 1988, P NATL ACAD SCI USA, V85, P7448, DOI 10.1073/pnas.85.20.7448
   Sarkar A, 2003, Indian J Med Microbiol, V21, P172
   SCHAPIRA A, 1984, T ROY SOC TROP MED H, V78, P359, DOI 10.1016/0035-9203(84)90122-6
   Schatzberg AlanF., 2015, Manual of clinical psychopharmacology
   SIGWALD J, 1953, Bull Mem Soc Med Hop Paris, V54, P150
   Simons SO, 2013, INT J ANTIMICROB AG, V41, P488, DOI 10.1016/j.ijantimicag.2013.01.001
   SMITH RJ, 1981, IMMUNOLOGY, V44, P677
   Socala K, 2021, PHARMACOL RES, V172, DOI 10.1016/j.phrs.2021.105840
   SUDA T, 1981, BIOCHEM PHARMACOL, V30, P2057, DOI 10.1016/0006-2952(81)90223-9
   Sundarakrishnan A, 2018, ADV DRUG DELIVER REV, V129, P78, DOI 10.1016/j.addr.2017.12.013
   Suzuki H, 2013, J PSYCHOPHARMACOL, V27, P396, DOI 10.1177/0269881113478281
   Tahneh AN, 2017, J MOL MODEL, V23, DOI 10.1007/s00894-017-3522-6
   Tardy M, 2014, COCHRANE DB SYST REV, DOI 10.1002/14651858.CD009227.pub2
   Taylor D, 2009, BRIT J PSYCHIAT, V195, pS13, DOI 10.1192/bjp.195.52.s13
   Tomida K, 2010, PSYCHIAT CLIN NEUROS, V64, P62, DOI 10.1111/j.1440-1819.2009.02033.x
   Torregrosa-Chinillach A, 2021, MOLECULES, V26, DOI 10.3390/molecules26040974
   TRUEMAN HR, 1974, BRIT J PSYCHIAT, V124, P58, DOI 10.1192/bjp.124.1.58
   Valles-Colomer M, 2019, NAT MICROBIOL, V4, P623, DOI 10.1038/s41564-018-0337-x
   Van Bambeke F, 2000, BIOCHEM PHARMACOL, V60, P457, DOI 10.1016/S0006-2952(00)00291-4
   van Ingen J, 2009, INT J ANTIMICROB AG, V34, P190, DOI 10.1016/j.ijantimicag.2009.02.015
   VANCOLLE.PE, 1971, PSYCHOSOMATICS, V12, P256
   Wrzesinski K., 2021, BIOMECHANICS FUNCTIO
   Zhu XL, 2021, NEUROSCI BULL, V37, P1510, DOI 10.1007/s12264-021-00730-8
   ZILBERSTEIN D, 1990, BIOCHEM PHARMACOL, V39, P935, DOI 10.1016/0006-2952(90)90210-C
NR 118
TC 4
Z9 4
U1 1
U2 8
PU MDPI
PI BASEL
PA ST ALBAN-ANLAGE 66, CH-4052 BASEL, SWITZERLAND
EI 1420-3049
J9 MOLECULES
JI Molecules
PD JAN
PY 2022
VL 27
IS 1
AR 196
DI 10.3390/molecules27010196
PG 22
WC Biochemistry & Molecular Biology; Chemistry, Multidisciplinary
WE Science Citation Index Expanded (SCI-EXPANDED)
SC Biochemistry & Molecular Biology; Chemistry
GA ZE9LE
UT WOS:000759197700001
PM 35011432
OA Green Published, gold
DA 2025-02-04
ER

PT J
AU Elshafei, A
   Jemutai, J
   Tickell, KD
   Sukhtankar, P
   Bhat, A
   Molyneux, S
   Berkley, JA
   Walson, JL
   Collins, PY
AF Elshafei, Ahmed
   Jemutai, Julie
   Tickell, Kirkby D.
   Sukhtankar, Priya
   Bhat, Amritha
   Molyneux, Sassy
   Berkley, James A.
   Walson, Judd L.
   Collins, Pamela Y.
CA Childhood Acute Illness Nutr
TI Depressive symptoms among mothers with hospitalized children in South
   Asia and sub-Saharan Africa
SO JOURNAL OF AFFECTIVE DISORDERS
LA English
DT Article
DE Maternal mental health; Pediatric hospitalizations
ID MATERNAL AGE; PHQ-9; SEVERITY; WOMEN
AB Background: Poor maternal mental health during childhood hospitalization is associated with post-discharge child mortality. We aimed to establish if maternal PHQ-9 scores during hospitalization are associated with acute stressors or longer trends in mental health status. Method: Mothers of children admitted to nine hospitals in six countries completed a PHQ-9 assessment during hospitalization and 45-days post-discharge. Community participants were recruited from homes near the hos-pitalized children. The prevalence and correlates of high PHQ-9 scores among hospitalized and community mothers were compared. Outcomes: Among 2762 mothers of hospitalized children, 514 (19 %) had PHQ-9 scores >= 10, significantly more than the 116 (10 %, p < 0.001) of 1159 community participants. Recruitment site and food insecurity were PHQ-9 correlates in both groups. Correlates of higher mean PHQ-9 scores among the hospitalized cohort included maternal illness (mean difference [MD]: 1.27, 95%CI: 0.77, 1.77), pregnancy (MD: 0.77, 95%CI: 0.27, 1.28), child HIV-infection (MD: 2.51. 95%CI: 1.55, 3.52), and lower child weight-for-height (MD: 0.21, 95%CI: 0.32, 0.11). Marriage (MD-0.92, 95%CI:-1.36,-0.48) and a positive malaria test (MD:-0.63, 95%CI:-1.15,-0.10) were associated with lower PHQ-9 scores among mothers of hospitalized children. Among mothers with PHQ-9 >= 10 during admission, 410 had repeat assessments 45-days after their child's discharge, and 108 (26 %) continued to meet the high PHQ-9 criterion. Interpretation: Among mothers of hospitalized children, there are subgroups with transient and persistent depressive symptoms. Interventions tailored to address acute stressors may improve post-discharge pediatric and maternal health outcomes. Funding: Bill & Melinda Gates Foundation OPP1131320.
C1 [Elshafei, Ahmed] Larkin Community Hosp, Dept Psychiat, South Miami, FL 33143 USA.
   [Elshafei, Ahmed; Tickell, Kirkby D.; Walson, Judd L.; Collins, Pamela Y.] Univ Washington, Dept Global Hlth, Seattle, WA USA.
   [Jemutai, Julie; Molyneux, Sassy] KEMRI, Wellcome Trust Res Programme, Hlth Syst & Res Ethics Dept, Nairobi, Kenya.
   [Sukhtankar, Priya; Molyneux, Sassy; Berkley, James A.] Univ Oxford, Nuffield Dept Med, Oxford, England.
   [Bhat, Amritha; Collins, Pamela Y.] Univ Washington, Dept Psychiat & Behav Sci, Seattle, WA USA.
   [Berkley, James A.] KEMRI, Wellcome Trust Res Programme, Clin Res Dept, Nairobi, Kenya.
C3 University of Washington; University of Washington Seattle; University
   of Oxford; University of Washington; University of Washington Seattle
RP Elshafei, A (corresponding author), Larkin Community Hosp, Dept Psychiat, South Miami, FL 33143 USA.
EM elshafei.md@gmail.com
RI Walson, Judd/R-7269-2019; Collins, Pamela/JFT-0981-2023; Kiprono,
   Julie/GMW-6014-2022
OI Elshafei, Ahmed/0000-0003-3179-0407; Collins, Pamela
   Y./0000-0003-3956-448X
CR Abujilban SK, 2014, HEALTH CARE WOMEN IN, V35, P200, DOI 10.1080/07399332.2013.817411
   Ahmad S, 2018, J PAK MED ASSOC, V68, P1166
   Akena D, 2013, AIDS CARE, V25, P1245, DOI 10.1080/09540121.2013.764385
   Albert PR, 2015, J PSYCHIATR NEUROSCI, V40, P219, DOI 10.1503/jpn.150205
   [Anonymous], 2021, Depression. Fact Sheet
   [Anonymous], 2016, PROBLEM MANAGEMENT P
   Berkley JA, 2019, BMJ OPEN, V9, DOI 10.1136/bmjopen-2018-028454
   BONE RC, 1992, CHEST, V101, P1644, DOI 10.1378/chest.101.6.1644
   Brals D, 2022, LANCET GLOB HEALTH, V10, pE673, DOI 10.1016/S2214-109X(22)00118-8
   data.humdata.org/dataset, HUM DAT EXCH HLTH FA
   Haithar S, 2018, BMC PEDIATR, V18, DOI 10.1186/s12887-018-1261-1
   Kroenke K, 2001, J GEN INTERN MED, V16, P606, DOI 10.1046/j.1525-1497.2001.016009606.x
   Malpass A, 2010, BRIT J GEN PRACT, V60, DOI 10.3399/bjgp10X502119
   Manea L, 2012, CAN MED ASSOC J, V184, pE191, DOI 10.1503/cmaj.110829
   Monahan PO, 2009, J GEN INTERN MED, V24, P189, DOI 10.1007/s11606-008-0846-z
   Muraca GM, 2014, J OBSTET GYNAECOL CA, V36, P803, DOI 10.1016/S1701-2163(15)30482-5
   Patel V, 2002, AM J PSYCHIAT, V159, P43, DOI 10.1176/appi.ajp.159.1.43
   Rahman A, 2013, B WORLD HEALTH ORGAN, V91, P593, DOI 10.2471/BLT.12.109819
   Rahman A, 2013, PLOS MED, V10, DOI 10.1371/journal.pmed.1001442
   Selim N, 2010, J HEALTH POPUL NUTR, V28, P95
   Tandon SD, 2012, J AFFECT DISORDERS, V136, P155, DOI 10.1016/j.jad.2011.07.014
   Tearne JE, 2016, J ABNORM PSYCHOL, V125, P1, DOI 10.1037/abn0000119
   The CHAIN Network, 2017, CHILDH AC ILLN NUTR
   Udedi MM, 2018, BMJ OPEN, V8, DOI 10.1136/bmjopen-2018-021601
   Van der Waerden J, 2015, EUR PSYCHIAT, V30, pS35, DOI 10.1016/j.eurpsy.2015.09.101
   Vos T, 2020, LANCET, V396, P1562
   World Health O, 2013, POCK BOOK HOSP CAR C
NR 27
TC 2
Z9 2
U1 1
U2 2
PU ELSEVIER
PI AMSTERDAM
PA RADARWEG 29, 1043 NX AMSTERDAM, NETHERLANDS
SN 0165-0327
EI 1573-2517
J9 J AFFECT DISORDERS
JI J. Affect. Disord.
PD FEB 15
PY 2023
VL 323
BP 368
EP 377
DI 10.1016/j.jad.2022.10.051
EA DEC 2022
PG 10
WC Clinical Neurology; Psychiatry
WE Science Citation Index Expanded (SCI-EXPANDED); Social Science Citation Index (SSCI)
SC Neurosciences & Neurology; Psychiatry
GA M9TJ5
UT WOS:001033562800001
PM 36436766
OA Green Published, hybrid
DA 2025-02-04
ER

PT J
AU Ayemoba, O
   Okeji, N
   Hussain, N
   Umar, T
   Ajemba-Life, A
   Kene, T
   Edom, U
   Ogueri, I
   Nwagbara, G
   Ochai, I
   Adekanye, U
   Onoh, I
AF Ayemoba, Ojor
   Okeji, Nathan
   Hussain, Nurudeen
   Umar, Tahir
   Ajemba-Life, Anthony
   Kene, Terfa
   Edom, Uchechukwu
   Ogueri, Ikechukwu
   Nwagbara, Goodluck
   Ochai, Inalegwu
   Adekanye, Usman
   Onoh, Ikenna
TI Reference intervals of common clinical biochemistry analytes in young
   Nigerian adults
SO PLOS ONE
LA English
DT Article
AB Background
   Reference intervals are assessment tools for interpretation of clinical test results. These intervals describe the dispersion of test parameter values of apparently healthy persons in defined populations as health status indicators. Using reference intervals obtained and validated in populations outside the geographical region of derivation for medical decision-making may impact negatively on clinical interpretation and patient management. Many countries have established their reference values, current studies on these data for Nigeria are however scarce. Determination of clinical biochemistry reference intervals for young Nigerian adults which is of particular importance in routine clinical management and conduct of clinical trials in response to existing and emerging diseases will add significantly to the existing body of knowledge.
   Objective
   The objective was to establish reference intervals for 24biochemistry analytes among Nigerians aged 18 to 26 years.
   Methods
   This was a cross-sectional study among 7,797 consenting male and female military applicants aged 18 to 26 years from 37 States of Nigeria. It was a total study among volunteers for military service. Blood samples were collected and subjected to serological testing for HIV-1 and 2, hepatitis-B, malaria, pregnancy and haematuria to restrict our study population to apparently healthy participants. Biochemical assays were performed on 6,169 participant samples that met the inclusion criteria. Generated data was entered into MS Excel(R) and exported into SPSS(R) software version 16 for analysis. Statistical tools used were frequencies, median, mid 95(th) percentile range with 2.5(th) and 97.5(th) percentiles as limits. Reference intervals were estimated using nonparametric methods. No intergender statistical comparison was made.
   Results
   Complete records were obtained for 6,169 eligible participants. Median values and associated reference intervals were similar in both genders.
   Conclusion
   The findings from this study will help in clinical decision-making and play a significant role in supporting the current global rapid expansion of clinical trials in response to the urgent need for preventive and therapeutic solutions to existing and emerging diseases.
C1 [Ayemoba, Ojor; Okeji, Nathan; Hussain, Nurudeen; Umar, Tahir; Ajemba-Life, Anthony; Edom, Uchechukwu; Ogueri, Ikechukwu; Nwagbara, Goodluck; Ochai, Inalegwu; Adekanye, Usman] Minist Def Hlth Implementat Programme, Abuja, Nigeria.
   [Kene, Terfa] Ave Hlth Sense Ltd, Abuja, Nigeria.
   [Onoh, Ikenna] Nigerian Field Epidemiol & Lab Training Programme, Abuja, Nigeria.
RP Ayemoba, O (corresponding author), Minist Def Hlth Implementat Programme, Abuja, Nigeria.
EM orayemoba@yahoo.com
OI Ayemoba, Ojor/0000-0003-2443-0323
FU Ministry of Defence Health Implementation Programme
FX The Ministry of Defence Health Implementation Programme provided support
   in the form of salaries for authors [OA, NO, NH, TU, AA, UE, IO, GN, IO,
   UA], but did not have any additional role in the study design, data
   collection and analysis, decision to publish, or preparation of the
   manuscript. The specific roles of these authors are articulated in the
   `author contributions' section.
CR Achila Oliver Okoth, 2017, BMC Res Notes, V10, P748, DOI 10.1186/s13104-017-3087-6
   Adeli K., 2018, TIETZ TXB CLIN CHEM, V6th, pP1745
   Adeli K, 2015, CLIN CHEM, V61, P1049, DOI 10.1373/clinchem.2015.240515
   Clinical and Laboratory Standards Institute, 2010, Clin Lab Stand Inst, Vthird
   Dosoo DK, 2012, PLOS ONE, V7, DOI 10.1371/journal.pone.0036308
   Gary Horowitz., 2016, REFERENCE INTERVALS, V62, pP916
   Heiduk M, 2009, CLIN CHIM ACTA, V406, P156, DOI 10.1016/j.cca.2009.06.021
   Horowitz G., 2018, Tietz Textbook of Clinical Chemistry and Molecular Diagnostics, V6th ed., P170
   International Standards Organization, 15189 ISO
   Kibaya RS, 2008, PLOS ONE, V3, DOI 10.1371/journal.pone.0003327
   Mekonnen Z, 2017, PLOS ONE, V12, DOI 10.1371/journal.pone.0184665
   Miri-Dashe T, 2014, PLOS ONE, V9, DOI 10.1371/journal.pone.0093919
   Mrakpor UBA., 2013, 10SR J PHARM, V3, pP13
   Munro J., 2017, CLIN BIOCH REFERENCE, V11, P1
   Sairam S, 2014, INDIAN J CLIN BIOCHE, V29, P290, DOI 10.1007/s12291-013-0365-5
   Salawu AA., 2016, 10SR J DENT MED SC, V15
   Scott MG., 2006, TIETZ TXB CLIN CHEM, V4th ed, P984
   United Nations. Department of Economic and Social Affairs Population Division, WORLD POPULATION PRO
   Xia LY, 2016, MEDICINE, V95, DOI 10.1097/MD.0000000000002915
   Zeh C, 2011, PLOS ONE, V6, DOI 10.1371/journal.pone.0021040
NR 20
TC 3
Z9 3
U1 0
U2 0
PU PUBLIC LIBRARY SCIENCE
PI SAN FRANCISCO
PA 1160 BATTERY STREET, STE 100, SAN FRANCISCO, CA 94111 USA
SN 1932-6203
J9 PLOS ONE
JI PLoS One
PD MAR 1
PY 2021
VL 16
IS 3
AR e0247672
DI 10.1371/journal.pone.0247672
PG 11
WC Multidisciplinary Sciences
WE Science Citation Index Expanded (SCI-EXPANDED)
SC Science & Technology - Other Topics
GA QR6LP
UT WOS:000625328100035
PM 33647019
OA gold, Green Published
DA 2025-02-04
ER

PT J
AU Uversky, VN
   Redwan, EM
   Makis, W
   Rubio-Casillas, A
AF Uversky, Vladimir N.
   Redwan, Elrashdy M.
   Makis, William
   Rubio-Casillas, Alberto
TI IgG4 Antibodies Induced by Repeated Vaccination May Generate Immune
   Tolerance to the SARS-CoV-2 Spike Protein
SO VACCINES
LA English
DT Review
DE IgG4 antibodies; mRNA vaccines; immuno-tolerance; auto-immunity;
   SARS-CoV-2; COVID-19
ID IGG4-RELATED SYSTEMIC-DISEASE; ACELLULAR PERTUSSIS-VACCINE;
   MESSENGER-RNA VACCINATION; 2019 COVID-19 VACCINE; PLASMODIUM-FALCIPARUM;
   CARBONIC-ANHYDRASE; IMMUNOGLOBULIN G4; MYASTHENIA-GRAVIS; MUSK
   ANTIBODIES; RETROPERITONEAL FIBROSIS
AB Less than a year after the global emergence of the coronavirus SARS-CoV-2, a novel vaccine platform based on mRNA technology was introduced to the market. Globally, around 13.38 billion COVID-19 vaccine doses of diverse platforms have been administered. To date, 72.3% of the total population has been injected at least once with a COVID-19 vaccine. As the immunity provided by these vaccines rapidly wanes, their ability to prevent hospitalization and severe disease in individuals with comorbidities has recently been questioned, and increasing evidence has shown that, as with many other vaccines, they do not produce sterilizing immunity, allowing people to suffer frequent re-infections. Additionally, recent investigations have found abnormally high levels of IgG4 in people who were administered two or more injections of the mRNA vaccines. HIV, Malaria, and Pertussis vaccines have also been reported to induce higher-than-normal IgG4 synthesis. Overall, there are three critical factors determining the class switch to IgG4 antibodies: excessive antigen concentration, repeated vaccination, and the type of vaccine used. It has been suggested that an increase in IgG4 levels could have a protecting role by preventing immune over-activation, similar to that occurring during successful allergen-specific immunotherapy by inhibiting IgE-induced effects. However, emerging evidence suggests that the reported increase in IgG4 levels detected after repeated vaccination with the mRNA vaccines may not be a protective mechanism; rather, it constitutes an immune tolerance mechanism to the spike protein that could promote unopposed SARS-CoV2 infection and replication by suppressing natural antiviral responses. Increased IgG4 synthesis due to repeated mRNA vaccination with high antigen concentrations may also cause autoimmune diseases, and promote cancer growth and autoimmune myocarditis in susceptible individuals.
C1 [Uversky, Vladimir N.] Univ S Florida, Morsani Coll Med, Dept Mol Med, Tampa, FL 33612 USA.
   [Redwan, Elrashdy M.] King Abdulaziz Univ, Fac Sci, Biol Sci Dept, POB 80203, Jeddah 21589, Saudi Arabia.
   [Redwan, Elrashdy M.] City Sci Res & Technol Applicat, Genet Engn & Biotechnol Res Inst, Prot Res Dept, Therapeut & Protect Prot Lab, Alexandria 21934, Egypt.
   [Makis, William] Alberta Hlth Serv, Cross Canc Inst, 11560 Univ Ave, Edmonton, AB T6G 1Z2, Canada.
   [Rubio-Casillas, Alberto] Autlan Reg Hosp, Hlth Secretariat, Autlan de Navarro 48900, Jalisco, Mexico.
   [Rubio-Casillas, Alberto] Univ Guadalajara, Autlan Reg Preparatory Sch, Biol Lab, Autlan de Navarro 48900, Jalisco, Mexico.
C3 State University System of Florida; University of South Florida; King
   Abdulaziz University; Egyptian Knowledge Bank (EKB); City of Scientific
   Research & Technological Applications (SRTA-City); University of
   Alberta; Alberta Health Services (AHS); Universidad de Guadalajara
RP Uversky, VN (corresponding author), Univ S Florida, Morsani Coll Med, Dept Mol Med, Tampa, FL 33612 USA.
EM vuversky@usf.edu; alberto110966@gmail.com
RI Rubio Casillas, Alberto/JFK-7686-2023; Uversky, Vladimir/F-4515-2011;
   Redwan, Elrashdy M./GQH-3182-2022; Redwan, Elrashdy M./I-1769-2012
OI Rubio-Casillas, Alberto/0000-0003-2978-5107; Redwan, Elrashdy
   M./0000-0001-8246-0075
CR Aalberse RC, 2009, CLIN EXP ALLERGY, V39, P469, DOI 10.1111/j.1365-2222.2009.03207.x
   Aalberse RC, 2002, IMMUNOLOGY, V105, P9, DOI 10.1046/j.0019-2805.2001.01341.x
   Aarstad J., 2023, Asian Pac. J. Health Sci, V10, P25
   Abbas A.K., 1991, CELL MOL IMMUNOL, Vsecond
   Akdis CA, 2000, ALLERGY, V55, P522, DOI 10.1034/j.1398-9995.2000.00120.x
   Akdis M, 2006, CURR OPIN IMMUNOL, V18, P738, DOI 10.1016/j.coi.2006.06.003
   Angioni R, 2020, CELL DEATH DIS, V11, DOI 10.1038/s41419-020-03151-z
   ANHALT GJ, 1982, NEW ENGL J MED, V306, P1189, DOI 10.1056/NEJM198205203062001
   Aparisi L, 2005, GUT, V54, P703, DOI 10.1136/gut.2004.047142
   Asada M, 2006, PANCREAS, V33, P20, DOI 10.1097/01.mpa.0000226881.48204.fd
   Aucan C, 2000, INFECT IMMUN, V68, P1252, DOI 10.1128/IAI.68.3.1252-1258.2000
   AUCOUTURIER P, 1984, J IMMUNOL METHODS, V74, P151, DOI 10.1016/0022-1759(84)90376-4
   Bartsch YC, 2022, SCI TRANSL MED, V14, DOI 10.1126/scitranslmed.abn9243
   Beck LH, 2010, KIDNEY INT, V77, P765, DOI 10.1038/ki.2010.34
   Billeskov R, 2019, HUM VACC IMMUNOTHER, V15, P407, DOI 10.1080/21645515.2018.1527496
   Brahmer JR, 2012, NEW ENGL J MED, V366, P2455, DOI 10.1056/NEJMoa1200694
   Bril F, 2021, J HEPATOL, V75, P222, DOI 10.1016/j.jhep.2021.04.003
   Brosh-Nissimov T, 2021, CLIN MICROBIOL INFEC, V27, P1652, DOI 10.1016/j.cmi.2021.06.036
   Buhre JS, 2023, FRONT IMMUNOL, V13, DOI 10.3389/fimmu.2022.1020844
   Centers for Disease Control and Prevention (CDC), RAT COVID 19 CAS DEA
   Chamling B, 2021, CLIN RES CARDIOL, V110, P1850, DOI 10.1007/s00392-021-01916-w
   Champiat S, 2018, NAT REV CLIN ONCOL, V15, P748, DOI 10.1038/s41571-018-0111-2
   Champiat S, 2017, CLIN CANCER RES, V23, P1920, DOI 10.1158/1078-0432.CCR-16-1741
   Chen Y, 2022, IMMUNOLOGY, V165, P386, DOI 10.1111/imm.13443
   Chung AW, 2014, SCI TRANSL MED, V6, DOI 10.1126/scitranslmed.3007736
   Clayton-Chubb D, 2021, J HEPATOL, V75, P1249, DOI 10.1016/j.jhep.2021.06.014
   Cole RN, 2010, J PHYSIOL-LONDON, V588, P3217, DOI 10.1113/jphysiol.2010.190298
   Cole RN, 2008, ANN NEUROL, V63, P782, DOI 10.1002/ana.21371
   Dahlgren M, 2010, ARTHRIT CARE RES, V62, P1312, DOI 10.1002/acr.20215
   DAVEAU M, 1977, J NATL CANCER I, V58, P189, DOI 10.1093/jnci/58.2.189
   Della-Torre E, 2015, CLIN EXP IMMUNOL, V181, P191, DOI 10.1111/cei.12641
   Della-Torre E, 2020, ANN RHEUM DIS, V79, P1277, DOI 10.1136/annrheumdis-2020-218122
   Della-Torre E, 2021, EUR J INTERN MED, V93, P107, DOI 10.1016/j.ejim.2021.09.012
   Della-Torre E, 2021, FRONT IMMUNOL, V12, DOI 10.3389/fimmu.2021.675678
   Della-Torre E, 2020, CLIN IMMUNOL, V217, DOI 10.1016/j.clim.2020.108490
   Diks AM, 2022, VACCINES-BASEL, V10, DOI 10.3390/vaccines10020136
   Dobaño C, 2012, CLIN VACCINE IMMUNOL, V19, P157, DOI 10.1128/CVI.05523-11
   Durham SR, 1999, NEW ENGL J MED, V341, P468, DOI 10.1056/NEJM199908123410702
   Eisenhut M, 2007, MED HYPOTHESES, V69, P804, DOI 10.1016/j.mehy.2007.02.011
   Elrashdy F, 2021, AUTOIMMUN REV, V20, DOI 10.1016/j.autrev.2021.102941
   Endo T, 2009, DIABETES, V58, P732, DOI 10.2337/db08-0493
   Evoli A, 2003, BRAIN, V126, P2304, DOI 10.1093/brain/awg223
   Farrugia ME, 2006, BRAIN, V129, P1481, DOI 10.1093/brain/awl095
   Fatima Z, 2022, J INVEST MED HIGH IM, V10, DOI 10.1177/23247096211073258
   Finsterer J, 2022, ACTA NEUROL SCAND, V145, P5, DOI 10.1111/ane.13550
   Frulloni L, 2009, NEW ENGL J MED, V361, P2135, DOI 10.1056/NEJMoa0903068
   Gadi SRV, 2021, TRANSFUSION, V61, P3267, DOI 10.1111/trf.16672
   Gao FX, 2022, ISCIENCE, V25, DOI 10.1016/j.isci.2022.105479
   Garg RK, 2022, NEUROL SCI, V43, P3, DOI 10.1007/s10072-021-05662-9
   Garrido I, 2021, J AUTOIMMUN, V125, DOI 10.1016/j.jaut.2021.102741
   Gazit S, 2022, CLIN INFECT DIS, V75, pE545, DOI 10.1093/cid/ciac262
   Ghielmetti M, 2021, J AUTOIMMUN, V123, DOI 10.1016/j.jaut.2021.102706
   GREY HM, 1964, J EXP MED, V120, P253, DOI 10.1084/jem.120.2.253
   GROUX H, 1990, RES IMMUNOL, V141, P529, DOI 10.1016/0923-2494(90)90021-P
   Hamano H, 2002, LANCET, V359, P1403, DOI 10.1016/S0140-6736(02)08359-9
   Han LL, 2021, J MED VIROL, V93, P5376, DOI 10.1002/jmv.27050
   Harada K, 2012, HEPATOLOGY, V56, P157, DOI 10.1002/hep.25627
   Hart PA, 2013, GUT, V62, P1607, DOI 10.1136/gutjnl-2012-302886
   Heinzerling L, 2016, J IMMUNOTHER CANCER, V4, DOI 10.1186/s40425-016-0152-y
   Hodi FS, 2010, NEW ENGL J MED, V363, P711, DOI 10.1056/NEJMoa1003466
   Huijbers MG, 2018, ANN NY ACAD SCI, V1413, P92, DOI 10.1111/nyas.13561
   Inoue D, 2009, RADIOLOGY, V251, P260, DOI 10.1148/radiol.2511080965
   Irrgang P, 2023, SCI IMMUNOL, V8, DOI 10.1126/sciimmunol.ade2798
   Isa MB, 2002, CLIN DIAGN LAB IMMUN, V9, P693, DOI 10.1128/CDLI.9.3.693-697.2002
   Ivanova EN, 2023, medRxiv, DOI [10.1101/2021.04.20.21255677, 10.1101/2021.04.20.21255677, DOI 10.1101/2021.04.20.21255677]
   Johnson DB, 2016, NEW ENGL J MED, V375, P1749, DOI 10.1056/NEJMoa1609214
   Kamada T, 2019, P NATL ACAD SCI USA, V116, P9999, DOI 10.1073/pnas.1822001116
   Karagiannis P, 2013, CANCER RES, V73, DOI [10.1172/JCI65579, 10.1158/1538-7445.TUMIMM2012-B65]
   Karnasuta C, 2017, AIDS RES HUM RETROV, V33, P410, DOI [10.1089/aid.2016.0204, 10.1089/AID.2016.0204]
   Kato S, 2017, CLIN CANCER RES, V23, P4242, DOI 10.1158/1078-0432.CCR-16-3133
   Kaulen LD, 2022, EUR J NEUROL, V29, P555, DOI 10.1111/ene.15147
   Keck S, 2014, P NATL ACAD SCI USA, V111, P14852, DOI 10.1073/pnas.1403271111
   Khosroshahi A, 2011, CURR OPIN RHEUMATOL, V23, P57, DOI 10.1097/BOR.0b013e3283418057
   Klooster R, 2012, BRAIN, V135, P1081, DOI 10.1093/brain/aws025
   Kolfschoten MV, 2007, SCIENCE, V317, P1554, DOI 10.1126/science.1144603
   Kouwaki T, 2021, FRONT IMMUNOL, V12, DOI 10.3389/fimmu.2021.700926
   Kwon H, 2022, NEUROL SCI, V43, P1487, DOI 10.1007/s10072-021-05790-2
   Läubli H, 2015, J IMMUNOTHER CANCER, V3, DOI 10.1186/s40425-015-0057-1
   Larché M, 2006, NAT REV IMMUNOL, V6, P761, DOI 10.1038/nri1934
   Lauring AS, 2022, BMJ-BRIT MED J, V376, DOI 10.1136/bmj-2021-069761
   Lauw FN, 2000, J IMMUNOL, V165, P2783, DOI 10.4049/jimmunol.165.5.2783
   Lei XB, 2020, NAT COMMUN, V11, DOI 10.1038/s41467-020-17665-9
   Liu JP, 2021, CELL DISCOV, V7, DOI 10.1038/s41421-021-00329-3
   Mahroum N, 2022, FRONT IMMUNOL, V13, DOI 10.3389/fimmu.2022.872683
   Matson DR, 2018, J FORENSIC SCI, V63, P954, DOI 10.1111/1556-4029.13633
   MAYUMI M, 1983, J IMMUNOL, V130, P671
   McConville J, 2004, ANN NEUROL, V55, P580, DOI 10.1002/ana.20061
   McCormack PL, 2012, DRUGS, V72, P1765, DOI 10.2165/11209630-000000000-00000
   McMahan K, 2022, MED-CAMBRIDGE, V3, DOI 10.1016/j.medj.2022.03.004
   Meng B, 2022, NATURE, V603, P706, DOI 10.1038/s41586-022-04474-x
   Merolli A, 2022, SCI REP-UK, V12, DOI 10.1038/s41598-022-07867-0
   Meulenbroek A., 2002, Human IgG Subclasses: Useful Diagnostic Markers for Immunocompetence
   Mewono L, 2008, EUR CYTOKINE NETW, V19, P30, DOI 10.1684/ecn.2008.0114
   Minocha PK, 2021, J PEDIATR-US, V238, P321, DOI 10.1016/j.jpeds.2021.06.035
   Mlcochova P, 2021, NATURE, V599, P114, DOI 10.1038/s41586-021-03944-y
   Moriyama M, 2014, J AUTOIMMUN, V51, P81, DOI 10.1016/j.jaut.2013.07.007
   Moura AD, 2021, SCI REP-UK, V11, DOI 10.1038/s41598-021-95045-z
   Nagata K, 2021, INT J MOL SCI, V22, DOI 10.3390/ijms22094972
   Niks EH, 2008, J NEUROIMMUNOL, V195, P151, DOI 10.1016/j.jneuroim.2008.01.013
   Nirula A, 2011, CURR OPIN RHEUMATOL, V23, P119, DOI 10.1097/BOR.0b013e3283412fd4
   Nishi H, 2007, NEPHROL DIAL TRANSPL, V22, P1273, DOI 10.1093/ndt/gfl672
   Nishimori I, 2005, GUT, V54, P274, DOI 10.1136/gut.2004.049064
   Nordström P, 2022, LANCET, V399, P814, DOI 10.1016/S0140-6736(22)00089-7
   OEUVRAY C, 1994, BLOOD, V84, P1594
   Office for National Statistics, DEATHS VACC STAT ENG
   Oh SJ, 2022, J MICROBIOL, V60, P290, DOI 10.1007/s12275-022-1525-1
   Ohta K, 2007, EUR J NEUROL, V14, P1029, DOI 10.1111/j.1468-1331.2007.01870.x
   Okazaki K, 2011, J GASTROENTEROL, V46, P277, DOI 10.1007/s00535-011-0386-x
   Pajno GB, 2001, CLIN EXP ALLERGY, V31, P1392, DOI 10.1046/j.1365-2222.2001.01161.x
   Pardoll DM, 2012, NAT REV CANCER, V12, P252, DOI 10.1038/nrc3239
   Peacock T.P., 2022, BIORXIV, V15
   Pepe A, 2022, SCI ADV, V8, DOI 10.1126/sciadv.abo0171
   Plomp JJ, 2012, ANN NY ACAD SCI, V1275, P114, DOI 10.1111/j.1749-6632.2012.06808.x
   Plumb ID, 2022, MMWR-MORBID MORTAL W, V71, P549, DOI 10.15585/mmwr.mm7115e2
   Polack FP, 2020, NEW ENGL J MED, V383, P2603, DOI 10.1056/NEJMoa2034577
   Portuguese AJ, 2021, BLOOD ADV, V5, P2794, DOI 10.1182/bloodadvances.2021004957
   Rahmani K, 2022, FRONT PUBLIC HEALTH, V10, DOI 10.3389/fpubh.2022.873596
   Rashid F, 2021, VIRUS RES, V296, DOI 10.1016/j.virusres.2021.198350
   Roussilhon C, 2007, PLOS MED, V4, P1791, DOI 10.1371/journal.pmed.0040320
   Ruggeri RM, 2022, J ENDOCRINOL INVEST, V45, P2283, DOI 10.1007/s40618-022-01863-x
   Saeki Takako, 2007, Clin Exp Nephrol, V11, P168, DOI 10.1007/s10157-007-0464-9
   Saeki T, 2010, KIDNEY INT, V78, P1016, DOI 10.1038/ki.2010.271
   Saito A, 2022, NATURE, V602, P300, DOI 10.1038/s41586-021-04266-9
   Sato Y, 2010, PATHOL INT, V60, P247, DOI 10.1111/j.1440-1827.2010.02524.x
   Sato Y, 2009, MODERN PATHOL, V22, P589, DOI 10.1038/modpathol.2009.17
   Saxton RA, 2021, SCIENCE, V371, P1222, DOI 10.1126/science.abc8433
   Schuurman J, 1999, IMMUNOLOGY, V97, P693, DOI 10.1046/j.1365-2567.1999.00845.x
   Scott LJ, 2013, BIODRUGS, V27, P75, DOI 10.1007/s40259-012-0009-y
   Selcen D, 2004, NEUROLOGY, V62, P1945, DOI 10.1212/01.WNL.0000128048.23930.1D
   Seneff S, 2022, FOOD CHEM TOXICOL, V164, DOI 10.1016/j.fct.2022.113008
   Seow J, 2020, NAT MICROBIOL, V5, P1598, DOI 10.1038/s41564-020-00813-8
   Shiokawa M, 2016, GUT, V65, P1322, DOI 10.1136/gutjnl-2015-310336
   Shiozawa S, 2011, EXPERT REV CLIN IMMU, V7, P715, DOI [10.1586/eci.11.54, 10.1586/ECI.11.54]
   Shitrit P, 2021, EUROSURVEILLANCE, V26, DOI 10.2807/1560-7917.ES.2021.26.39.2100822
   Shuai HP, 2022, NATURE, V603, P693, DOI 10.1038/s41586-022-04442-5
   Stanisic DI, 2009, INFECT IMMUN, V77, P1165, DOI 10.1128/IAI.01129-08
   Stone JH, 2009, ARTHRITIS RHEUM-US, V60, P3139, DOI 10.1002/art.24798
   Subramanian SV, 2021, EUR J EPIDEMIOL, V36, P1237, DOI 10.1007/s10654-021-00808-7
   Tadokoro T, 2016, CIRC-HEART FAIL, V9, DOI 10.1161/CIRCHEARTFAILURE.116.003514
   Tenforde MW, 2022, MMWR-MORBID MORTAL W, V71, P459, DOI 10.15585/mmwr.mm7112e1
   Tenforde MW, 2021, JAMA-J AM MED ASSOC, V326, P2043, DOI 10.1001/jama.2021.19499
   TERRY WD, 1964, SCIENCE, V146, P400, DOI 10.1126/science.146.3642.400
   Topalian SL, 2012, NEW ENGL J MED, V366, P2443, DOI 10.1056/NEJMoa1200690
   Trampert DC, 2018, BBA-MOL BASIS DIS, V1864, P1401, DOI 10.1016/j.bbadis.2017.07.038
   Tsumiyama K, 2009, PLOS ONE, V4, DOI 10.1371/journal.pone.0008382
   URBAN M, 1994, J INFECT DIS, V169, P83, DOI 10.1093/infdis/169.1.83
   van der Lee S, 2018, FRONT IMMUNOL, V9, DOI 10.3389/fimmu.2018.00051
   Varricchi G, 2018, CURR MED CHEM, V25, P1327, DOI 10.2174/0929867324666170407125017
   Verbeke R, 2021, J CONTROL RELEASE, V333, P511, DOI 10.1016/j.jconrel.2021.03.043
   Vidarsson G, 2014, FRONT IMMUNOL, V5, DOI 10.3389/fimmu.2014.00520
   Vuille-Lessard É, 2021, J AUTOIMMUN, V123, DOI 10.1016/j.jaut.2021.102710
   Wang H, 2020, J IMMUNOTHER CANCER, V8, DOI 10.1136/jitc-2020-000661
   Wang ZJ, 2021, NATURE, V592, P616, DOI [10.1038/s41586-021-03324-6, 10.1101/2021.01.15.426911]
   Watad A, 2021, VACCINES-BASEL, V9, DOI 10.3390/vaccines9050435
   Willett BJ, 2022, NAT MICROBIOL, V7, P1161, DOI 10.1038/s41564-022-01143-7
   Wolter N, 2022, LANCET, V399, P437, DOI 10.1016/S0140-6736(22)00017-4
   Xia HJ, 2020, CELL REP, V33, DOI 10.1016/j.celrep.2020.108234
   Yamamoto M, 2004, SCAND J RHEUMATOL, V33, P432, DOI 10.1080/03009740410006439
   Yang XY, 2015, J PHARM SCI-US, V104, P4002, DOI 10.1002/jps.24620
   Yoneda M, 2013, J CYTOL, V30, P46, DOI 10.4103/0970-9371.107513
   Yoo JS, 2021, NAT COMMUN, V12, DOI 10.1038/s41467-021-26910-8
   Zen Y, 2009, AM J SURG PATHOL, V33, P1886, DOI 10.1097/PAS.0b013e3181bd535b
   Zen Y, 2009, AM J SURG PATHOL, V33, P1833, DOI 10.1097/PAS.0b013e3181b72882
   Zhang YW, 2021, P NATL ACAD SCI USA, V118, DOI 10.1073/pnas.2024202118
   Zhou Y, 2014, IMMUNOLOGY, V143, P319, DOI 10.1111/imm.12349
   Zou WP, 2016, SCI TRANSL MED, V8, DOI 10.1126/scitranslmed.aad7118
NR 166
TC 45
Z9 46
U1 2
U2 11
PU MDPI
PI BASEL
PA ST ALBAN-ANLAGE 66, CH-4052 BASEL, SWITZERLAND
EI 2076-393X
J9 VACCINES-BASEL
JI Vaccines
PD MAY 17
PY 2023
VL 11
IS 5
AR 991
DI 10.3390/vaccines11050991
PG 22
WC Immunology; Medicine, Research & Experimental
WE Science Citation Index Expanded (SCI-EXPANDED)
SC Immunology; Research & Experimental Medicine
GA H5TB0
UT WOS:000996574600001
PM 37243095
OA Green Submitted, Green Published, gold
DA 2025-02-04
ER

PT J
AU Yang, Y
   Chen, CB
   Tolleson-Rinehart, S
AF Yang, Yi
   Chen, Charles B.
   Tolleson-Rinehart, Sue
TI Physician perspectives on benefits in patient care from UNC-Project
   Malawi
SO HEALTH EDUCATION JOURNAL
LA English
DT Article
DE Cultural competency; healthcare resources; international medical
   partnerships; medical care; reverse innovation
ID INTERNATIONAL HEALTH ELECTIVES; MEDICAL MISSION; FOLLOW-UP; RESIDENT;
   IMPACT; EXPERIENCES; COUNTRIES; EDUCATION; SURGERY; STUDENT
AB Background: The growth of academic medical centres associated with international programmes has raised questions about the benefits and harms of medical experiences abroad for medical trainees and patients. Few studies explore the potential benefits to the institution or country that send these individuals. Objective: This pilot qualitative study explores the benefits medical professionals perceive they bring back to the USA from their global health experiences abroad. Methods: Medical staff who participated in University of North Carolina (UNC)-Project Malawi and who could meet for an in-person interview from October 2016 - March 2017 were recruited. Interviews were guided by an a priori semi-structured questionnaire. Each interview was transcribed and analysed by three reviewers. Results: A total of 8 out of 13 (62%) eligible potential respondents were interviewed. Participants perceived UNC-Project Malawi to benefit themselves, partnership institutions, and patients in Malawi, North Carolina, and throughout the world. After returning to UNC, participants recalled specific instances of increased diagnostic confidence (2/8) influenced by their experiences abroad. In addition, by partnering in research, participants felt that certain concepts were advanced including the syndromic management of symptomatic patients with sexually transmitted infections (1/8), the use of antiretroviral therapy to treat and prevent HIV transmission (2/8), and malaria vaccine development (1/8). Conclusion: Participants perceived that their global health experience either influenced their thought processes concerning the medical management of patients in the USA or resulted in a better understanding of research relevant to the global standard of care for specific diseases. International academic medical centre partnerships can offer rich settings for career skills development and a unique platform for collaborating on the management of clinical diseases that affect patients globally. These benefits can be maximised by establishing bi-directional curriculum goals and defining shared research agendas.
C1 [Yang, Yi] Aventura Hosp & Med Ctr, Dept Radiol, Aventura, FL USA.
   [Chen, Charles B.] Univ Missouri, Sch Med, Dept Child Hlth, 400 N Keene St, Columbia, MO 65201 USA.
   [Tolleson-Rinehart, Sue] Univ N Carolina, Dept Pediat, Chapel Hill, NC USA.
C3 University of Missouri System; University of Missouri Columbia;
   University of North Carolina; University of North Carolina Chapel Hill
RP Chen, CB (corresponding author), Univ Missouri, Sch Med, Dept Child Hlth, 400 N Keene St, Columbia, MO 65201 USA.
EM charlesbochen@gmail.com
FU Perkins-Burke MD/MPH Global Health Fellowship
FX We thank Thomas Egan for expressing interest in understanding more about
   how trainee experiences abroad influenced patient care in the USA. We
   would also like to thank Teresa Edwards at the Odum Institute for
   improving the semi-structured interview questionnaire. This project was
   made possible through a Perkins-Burke MD/MPH Global Health Fellowship.
   Thank you to participants for sharing your time and experiences.
CR Aziz SR, 2012, J ORAL MAXIL SURG, V70, pE147, DOI 10.1016/j.joms.2011.10.007
   Baird GS, 2019, DIAGNOSIS, V6, P15, DOI 10.1515/dx-2018-0045
   Bido J, 2015, J BONE JOINT SURG AM, V97A, P944, DOI 10.2106/JBJS.N.01119
   Binagwaho A, 2013, GLOBALIZATION HEALTH, V9, DOI 10.1186/1744-8603-9-37
   Busse H, 2014, GLOBALIZATION HEALTH, V10, DOI 10.1186/s12992-014-0064-x
   Butler MW, 2016, SEMIN PEDIATR SURG, V25, P43, DOI 10.1053/j.sempedsurg.2015.09.008
   Campbell A, 2011, J AM COLL SURGEONS, V212, P124, DOI 10.1016/j.jamcollsurg.2010.08.019
   Campbell A, 2010, PLAST RECONSTR SURG, V126, P295, DOI 10.1097/PRS.0b013e3181dab618
   Chalmers K, 2021, JAMA NETW OPEN, V4, DOI 10.1001/jamanetworkopen.2021.8075
   Chetta MD, 2018, J CRANIOFAC SURG, V29, P279, DOI 10.1097/SCS.0000000000004081
   Cohen MS, 2012, CLIN TRIALS, V9, P340, DOI 10.1177/1740774512443594
   Drain PK, 2009, ACAD MED, V84, P320, DOI 10.1097/ACM.0b013e3181970a37
   Elliott CM, 2012, J AM PODIAT MED ASSN, V102, P39, DOI 10.7547/1020039
   Harris M, 2017, GLOBALIZATION HEALTH, V13, DOI 10.1186/s12992-017-0304-y
   Harrison JD, 2016, HEALTHCARE-BASEL, V4, DOI 10.3390/healthcare4030043
   Jacobs Michael J, 2002, Curr Surg, V59, P330, DOI 10.1016/S0149-7944(01)00624-9
   Jafari A, 2017, OTOLARYNG HEAD NECK, V156, P1084, DOI 10.1177/0194599817691274
   Jeffrey J, 2011, FAM MED, V43, P21
   Mira JJ, 2018, BMJ OPEN, V8, DOI 10.1136/bmjopen-2017-021339
   Jones FAE, 2013, GLOBALIZATION HEALTH, V9, DOI 10.1186/1744-8603-9-38
   Kaiser Family Foundation, 2019, BREAK US GLOB HLTH B
   Kulasabanathan K, 2017, GLOBALIZATION HEALTH, V13, DOI 10.1186/s12992-017-0248-2
   Lu PM, 2018, ANN GLOB HEALTH, V84, P692, DOI [10.9204/aogh.2379, 10.29024/aogh.2379]
   Melby MK, 2016, ACAD MED, V91, P633, DOI 10.1097/ACM.0000000000001009
   Ozgediz D, 2005, ARCH SURG-CHICAGO, V140, P795, DOI 10.1001/archsurg.140.8.795
   Petrosoniak A, 2010, MED EDUC, V44, P683, DOI 10.1111/j.1365-2923.2010.03688.x
   Pieczynski LM, 2013, MED EDUC, V47, P1029, DOI 10.1111/medu.12262
   Rickard J, 2018, J AM COLL SURGEONS, V227, P455, DOI 10.1016/j.jamcollsurg.2018.07.661
   Rodriguez A, 2015, J CRANIOFAC SURG, V26, P2283, DOI 10.1097/SCS.0000000000002212
   Sawatsky AP, 2010, MAYO CLIN PROC, V85, P734, DOI 10.4065/mcp.2010.0107
   Syed SB, 2012, GLOBALIZATION HEALTH, V8, DOI 10.1186/1744-8603-8-17
   Vu MT, 2014, MED TEACH, V36, P1057, DOI 10.3109/0142159X.2014.920491
   Washington K, 2019, J PAK MED ASSOC, V69, pS51
   Yao CA, 2016, PLAST RECONSTR SURG, V138, p531E, DOI 10.1097/PRS.0000000000002484
NR 34
TC 0
Z9 0
U1 1
U2 1
PU SAGE PUBLICATIONS LTD
PI LONDON
PA 1 OLIVERS YARD, 55 CITY ROAD, LONDON EC1Y 1SP, ENGLAND
SN 0017-8969
EI 1748-8176
J9 HEALTH EDUC J
JI Health Educ. J.
PD DEC
PY 2022
VL 81
IS 8
BP 926
EP 937
DI 10.1177/00178969221128914
EA SEP 2022
PG 12
WC Education & Educational Research; Public, Environmental & Occupational
   Health
WE Social Science Citation Index (SSCI)
SC Education & Educational Research; Public, Environmental & Occupational
   Health
GA 8I1LL
UT WOS:000862485800001
DA 2025-02-04
ER

PT J
AU Oguejiofor, F
   Kiggundu, DS
   Bello, AK
   Swanepoel, CR
   Ashuntantang, G
   Jha, V
   Harris, DCH
   Levin, A
   Tonelli, M
   Niang, A
   Wearne, N
   Moloi, MW
   Ulasi, I
   Arogundade, FA
   Saad, S
   Zaidi, D
   Osman, MA
   Ye, F
   Lunney, M
   Olanrewaju, TO
   Ekrikpo, U
   Umeizudike, TI
   Abdu, A
   Nalado, AM
   Makusidi, MA
   Liman, HM
   Sakajiki, A
   Diongole, HM
   Khan, M
   Gharbi, MB
   Johnson, DW
   Okpechi, IG
AF Oguejiofor, Fidelis
   Kiggundu, Daniel S.
   Bello, Aminu K.
   Swanepoel, Charles R.
   Ashuntantang, Gloria
   Jha, Vivekanand
   Harris, David C. H.
   Levin, Adeera
   Tonelli, Marcello
   Niang, Abdou
   Wearne, Nicola
   Moloi, Mothusi Walter
   Ulasi, Ifeoma
   Arogundade, Fatiu A.
   Saad, Syed
   Zaidi, Deenaz
   Osman, Mohamed A.
   Ye, Feng
   Lunney, Meaghan
   Olanrewaju, Timothy O.
   Ekrikpo, Udeme
   Umeizudike, Theophilus, I
   Abdu, Aliyu
   Nalado, Aisha M.
   Makusidi, Muhammad Aliyu
   Liman, Hamidu M.
   Sakajiki, Aminu
   Diongole, Hassane M.
   Khan, Maryam
   Gharbi, Mohammed Benghanem
   Johnson, David W.
   Okpechi, Ikechi G.
CA ISN Africa Regional Board
TI International Society of Nephrology Global Kidney Health Atlas:
   structures, organization, and services for the management of kidney
   failure in Africa
SO KIDNEY INTERNATIONAL SUPPLEMENTS
LA English
DT Article
DE chronic kidney disease; dialysis; funding; kidney failure; kidney
   registries; workforce
ID SUB-SAHARAN AFRICA; STAGE RENAL-DISEASE; PERITONEAL-DIALYSIS; CARE;
   PREVALENCE; OUTCOMES; BURDEN; ACCESS
AB Despite positive economic forecasts, stable democracies, and reduced regional conflicts since the turn of the century, Africa continues to be afflicted by poverty, poor infrastructure, and a massive burden of communicable diseases such as HIV, malaria, tuberculosis, and diarrheal illnesses. With the rising prevalence of chronic kidney disease and kidney failure worldwide, these factors continue to hinder the ability to provide kidney care for millions of people on the continent. The International Society of Nephrology Global Kidney Health Atlas project was established to assess the global burden of kidney disease and measure global capacity for kidney replacement therapy (dialysis and kidney transplantation). The aim of this second iteration of the International Society of Nephrology Global Kidney Health Atlas was to evaluate the availability, accessibility, affordability, and quality of kidney care worldwide. We identified several gaps regarding kidney care in Africa, chief of which are (i) severe workforce limitations, especially in terms of the number of nephrologists; (ii) low government funding for kidney care; (iii) limited availability, accessibility, reporting, and quality of provided kidney replacement therapy; and (iv) weak national strategies and advocacy for kidney disease. We also identified that within Africa, the availability and accessibility to kidney replacement therapy vary significantly, with North African countries faring far better than sub-Sahara African countries. The evidence suggests an urgent need to increase the workforce and government funding for kidney care, collect adequate information on the burden of kidney disease from African countries, and develop and implement strategies to enhance disease prevention and control across the continent. Copyright (C) 2021, International Society of Nephrology. Published by Elsevier Inc. All rights reserved.
C1 [Oguejiofor, Fidelis] Nnamdi Azikiwe Teaching Hosp, Dept Med, Nnewi, Anambra State, Nigeria.
   [Kiggundu, Daniel S.] Mulago Hosp, Dept Med, Kampala, Uganda.
   [Kiggundu, Daniel S.; Levin, Adeera] Univ British Columbia, Dept Med, Nephrol Div, Vancouver, BC, Canada.
   [Bello, Aminu K.] Univ Alberta, Dept Med, Div Nephrol & Immunol, Edmonton, AB, Canada.
   [Swanepoel, Charles R.; Wearne, Nicola; Okpechi, Ikechi G.] Univ Cape Town, Fac Hlth Sci, Dept Med, Div Nephrol & Hypertens, Cape Town, South Africa.
   [Ashuntantang, Gloria] Univ Yaounde I, Yaounde Gen Hosp, Fac Med & Biomed Sci, Yaounde, Cameroon.
   [Jha, Vivekanand] Univ New South Wales, George Inst Global Hlth, New Delhi, India.
   [Jha, Vivekanand] Imperial Coll, Sch Publ Hlth, London, England.
   [Jha, Vivekanand] Manipal Acad Higher Educ, Manipal, Karnataka, India.
   [Harris, David C. H.] Univ Sydney, Ctr Transplantat & Renal Res, Westmead Inst Med Res, Westmead, NSW, Australia.
   [Tonelli, Marcello] Univ Calgary, Dept Med, Calgary, AB, Canada.
   [Tonelli, Marcello] Univ Calgary, Pan Amer Hlth Org World Hlth Org Collaborating Ct, Calgary, AB, Canada.
   [Niang, Abdou] Univ Teaching Hosp, Dalal Jamm Hosp, Dept Nephrol, Cheikh Anta Diop, Dakar, Senegal.
   [Wearne, Nicola; Okpechi, Ikechi G.] Univ Cape Town, Kidney & Hypertens Res Unit, Cape Town, South Africa.
   [Moloi, Mothusi Walter] Univ Botswana, Dept Med, Gaborone, Botswana.
   [Ulasi, Ifeoma] Univ Nigeria, Coll Med, Dept Med, Ituku Ozalla, Enugu State, Nigeria.
   [Ulasi, Ifeoma] Univ Nigeria, Dept Med, Teaching Hosp Ituku Ozalla, Ituku Ozalla, Enugu State, Nigeria.
   [Ulasi, Ifeoma] Univ Nigeria, Nsukka Ctr Clin Trials, Enugu Campus, Ituku Ozalla, Enugu State, Nigeria.
   [Ulasi, Ifeoma] Alex Ekwueme Fed Univ Teaching Hosp Abakaliki, Dept Internal Med, Abakaliki, Ebonyi State, Nigeria.
   [Arogundade, Fatiu A.] Obafemi Awolowo Univ, Coll Hlth Sci, Dept Med, Ife, Osun State, Nigeria.
   [Saad, Syed; Zaidi, Deenaz; Ye, Feng; Okpechi, Ikechi G.] Univ Alberta, Dept Med, Edmonton, AB, Canada.
   [Osman, Mohamed A.] Univ Ottawa, Dept Family Med, Ottawa, ON, Canada.
   [Lunney, Meaghan] Univ Calgary, Dept Community Hlth Sci, Calgary, AB, Canada.
   [Olanrewaju, Timothy O.] Univ Ilorin, Coll Hlth Sci, Dept Med, Ilorin, Nigeria.
   [Ekrikpo, Udeme] Univ Uyo, Dept Med, Uyo, Akwa Ibom State, Nigeria.
   [Umeizudike, Theophilus, I] Lagos State Univ Teaching Hosp Ikeja, Dept Med, Lagos, Nigeria.
   [Abdu, Aliyu; Nalado, Aisha M.] Bayero Univ Kano, Coll Hlth Sci, Dept Med, Kano, Kano State, Nigeria.
   [Makusidi, Muhammad Aliyu] Usmanu Danfodiyo Univ Teaching Hosp, Div Nephrol, Dept Internal Med, Sokoto, Sokoto State, Nigeria.
   [Liman, Hamidu M.; Sakajiki, Aminu] Usmanu Danfodiyo Univ Teaching Hosp, Dept Med, Sokoto, Nigeria.
   [Diongole, Hassane M.] Natl Hosp Zinder, Dept Med, Div Nephrol, Zinder, Niger.
   [Diongole, Hassane M.] Univ Zinder, Fac Hlth Sci, Zinder, Niger.
   [Khan, Maryam] Univ Alberta, Fac Sci, Edmonton, AB, Canada.
   [Gharbi, Mohammed Benghanem] Univ Hassan II Casablanca, Fac Med & Pharm Casablanca, Urinary Tract Dis Dept, Casablanca, Morocco.
   [Johnson, David W.] Princess Alexandra Hosp, Dept Nephrol, Metro South & Ipswich Nephrol & Transplant Serv M, Brisbane, Qld, Australia.
   [Johnson, David W.] Univ Queensland, Ctr Kidney Dis Res, Princess Alexandra Hosp, Brisbane, Qld, Australia.
   [Johnson, David W.] Translat Res Inst, Brisbane, Qld, Australia.
C3 Mulago National Referral Hospital; University of British Columbia;
   University of Alberta; University of Cape Town; University of Yaounde I;
   Imperial College London; Manipal Academy of Higher Education (MAHE);
   University of Sydney; Westmead Institute for Medical Research;
   University of Calgary; University of Calgary; University of Cape Town;
   University of Botswana; University of Nigeria; University of Nigeria;
   University of Nigeria; Obafemi Awolowo University; University of
   Alberta; University of Ottawa; University of Calgary; University of
   Ilorin; University of Uyo; Lagos State University; Bayero University;
   University of Alberta; Hassan II University of Casablanca; Princess
   Alexandra Hospital; Princess Alexandra Hospital; University of
   Queensland; University of Queensland
RP Okpechi, IG (corresponding author), Univ Cape Town, Div Nephrol & Hypertens, Cape Town, South Africa.
EM Ikechi.Okpechi@uct.ac.za
RI Liman, Hamidu/KBC-5976-2024; Jha, Vivek kumar/AHC-6454-2022; niang,
   abdou/JDD-4820-2023; Ekrikpo, Udeme/H-7129-2016; Arogundade,
   Fatiu/JCE-7566-2023; Osman, Mohamed/LOR-1353-2024; Olanrewaju, Timothy
   Olusegun/HKW-6502-2023; BELLO, AMINU/KBB-0909-2024; Bello, Aminu
   K/D-2213-2013; Johnson, David/F-2897-2011; Tonelli, Marcello/B-3028-2009
OI Olanrewaju, Timothy Olusegun/0000-0002-8944-4198; Makusidi, Muhammad
   Aliyu/0000-0002-0863-5364; Bello, Aminu K/0000-0002-6905-5937; Ekrikpo,
   Udeme/0000-0002-3911-5564; Johnson, David/0000-0001-5491-3460; Tonelli,
   Marcello/0000-0002-0846-3187; Niang, Abdou/0000-0002-4025-0990; Jha,
   Vivekanand/0000-0002-8015-9470; BELLO, AMINU/0000-0001-5021-5542
FU International Society of Nephrology (ISN) [RES0033080]
FX This article is published as part of a supplement supported by the
   International Society of Nephrology (ISN; grant RES0033080 to the
   University of Alberta).
CR Abu-Aisha H, 2010, PERITON DIALYSIS INT, V30, P23, DOI 10.3747/pdi.2008.00226
   [Anonymous], 2011, AB DECL 10 YEARS
   [Anonymous], 2019, Global Health Observatory
   [Anonymous], 2019, Understanding poverty: poverty, DOI 10.1596/33039
   Ashuntantang G, 2017, LANCET GLOB HEALTH, V5, pE408, DOI [10.1016/S2214-109X(17)30057-8, 10.1016/s2214-109x(17)30057-8]
   Barsoum RS, 2015, AM J KIDNEY DIS, V65, P502, DOI 10.1053/j.ajkd.2014.11.014
   Bello AK, 2021, KIDNEY INT SUPPL, V11, pE4, DOI 10.1016/j.kisu.2021.01.010
   Bello AK, 2019, BMJ-BRIT MED J, V367, DOI 10.1136/bmj.l5873
   Bello AK, 2017, JAMA-J AM MED ASSOC, V317, P1864, DOI 10.1001/jama.2017.4046
   Central Intelligence Agency, 2019, WORLD FACTBOOK
   Central Intelligence Agency, 2019, DISTR FAM INC GINI I
   Cho NH, 2018, DIABETES RES CLIN PR, V138, P271, DOI 10.1016/j.diabres.2018.02.023
   Davids MR, 2016, CLIN KIDNEY J, V9, P162, DOI 10.1093/ckj/sfv122
   Davids MR, 2019, KIDNEY INT REP, V4, pS12
   Davids MR, 2019, AFR J NEPHROL, V22, P12
   Eastwood JB, 2005, LANCET, V365, P1893, DOI 10.1016/S0140-6736(05)66623-8
   Feehally J, 2016, CLIN NEPHROL, V86, pS3, DOI 10.5414/CNP86S101
   Harris DCH, 2012, KIDNEY INT SUPPL, V2, P275, DOI 10.1038/kisup.2012.32
   Isla RAT, 2016, PLOS ONE, V11, DOI 10.1371/journal.pone.0156642
   Jain AK, 2012, J AM SOC NEPHROL, V23, P533, DOI 10.1681/ASN.2011060607
   Jha V, 2013, LANCET, V382, P260, DOI 10.1016/S0140-6736(13)60687-X
   Katz IJ, 2011, NEPHRON CLIN PRACT, V117, pC320, DOI 10.1159/000321524
   Kushitor MK, 2018, PLOS ONE, V13, DOI 10.1371/journal.pone.0194677
   Liyanage T, 2015, LANCET, V385, P1975, DOI 10.1016/S0140-6736(14)61601-9
   Maher D, 2010, B WORLD HEALTH ORGAN, V88, P943, DOI 10.2471/BLT.10.077891
   Mahmoud KM, 2010, PERITON DIALYSIS INT, V30, P269, DOI 10.3747/pdi.2009.00001
   Matri A., 2008, Arab J Nephrol Transplant, V1, P9, DOI DOI 10.4314/AJNT.V1I1.58814
   Mills KT, 2016, CIRCULATION, V134, P441, DOI 10.1161/CIRCULATIONAHA.115.018912
   Naicker S, 2010, CLIN NEPHROL, V74, pS13
   Okel J, 2016, CLIN NEPHROL, V86, pS110, DOI 10.5414/CNP86S123
   Okpechi IG, 2017, LANCET GLOB HEALTH, V5, pE373, DOI 10.1016/S2214-109X(17)30070-0
   Okpechi IG, 2015, NAT REV NEPHROL, V11, P189, DOI 10.1038/nrneph.2015.6
   Osman MA, 2018, KIDNEY INT SUPPL, V8, P52, DOI 10.1016/j.kisu.2017.10.009
   Reich MR, 2016, LANCET, V387, P811, DOI 10.1016/S0140-6736(15)60002-2
   Sharif MU, 2016, CLIN KIDNEY J, V9, P11, DOI 10.1093/ckj/sfv111
   Soliman AR, 2012, RENAL FAILURE, V34, P425, DOI 10.3109/0886022X.2011.649671
   Sumaili EK, 2009, NEPHROL DIAL TRANSPL, V24, P117, DOI 10.1093/ndt/gfn469
   Swanepoel CR, 2013, NAT REV NEPHROL, V9, P610, DOI 10.1038/nrneph.2013.168
   Tannor E, 2018, Ren Replace Ther, V4, P3, DOI [DOI 10.1186/S41100-018-0143-1, 10.1186/s41100-018-0143-1]
   The World Bank, 2019, GDP RANK
   Tshamba HM, 2014, PAN AFR MED J, V19, DOI 10.11604/pamj.2014.19.61.3742
   UNDP, 2018, HUM DEV DAT 1990 201
   United Nations, 2020, GLOB ISS AFR
   United Nations, 2019, GLOB ISS POP
   United Nations Population Fund, WORLD POP DASHB
   United States Renal Data System, 2018, 2018 USRDS ANN DAT R
   van der Tol A, 2019, CLIN J AM SOC NEPHRO, V14, P84, DOI 10.2215/CJN.08150718
   Wearne N, 2019, KIDNEY DIS-BASEL, V5, P189, DOI 10.1159/000497324
   WHO, 2019, GLOB SPEND HLTH WORL
   World Health Organization, HLTH WORKF REQ UN HL
   Yan YC, 2018, KIDNEY INT REP, V3, P889, DOI 10.1016/j.ekir.2018.03.008
NR 51
TC 27
Z9 27
U1 0
U2 7
PU ELSEVIER SCIENCE INC
PI NEW YORK
PA STE 800, 230 PARK AVE, NEW YORK, NY 10169 USA
SN 2157-1724
EI 2157-1716
J9 KIDNEY INT SUPPL
JI Kidney Int. Suppl.
PD MAY
PY 2021
VL 11
IS 2
BP E11
EP E23
DI 10.1016/j.kisu.2021.01.009
EA APR 2021
PG 13
WC Urology & Nephrology
WE Science Citation Index Expanded (SCI-EXPANDED)
SC Urology & Nephrology
GA RN2CO
UT WOS:000640160100003
PM 33981467
OA Green Published
DA 2025-02-04
ER

PT J
AU Sharma, A
   Manchanda, V
   Agarwal, A
   Kapoor, A
   Kumar, S
   Saxena, S
AF Sharma, Anju
   Manchanda, Vikas
   Agarwal, Aman
   Kapoor, Advitiya
   Kumar, Sunil
   Saxena, Sonal
TI Blood borne infections and Hepatitis B virus immunization levels among
   medical students in India
SO INDIAN JOURNAL OF MEDICAL MICROBIOLOGY
LA English
DT Article
DE Blood borne infection; Hepatitis B virus; Vaccination; Medical students;
   India
ID HEALTH-CARE WORKERS; VACCINE
AB Background: Medical students are actively involved in direct patient care during their training and subsequent medical practice, making them susceptible to acquiring blood-borne pathogens, including HBV. This study aimed to assess the occurrence of blood-borne infections and the Hepatitis B immunization status among medical students. Furthermore, it sought to identify gaps in risk assessment for blood-borne pathogens among medical students at a Medical College in New Delhi. Methods: The study included 108 medical students who participated in a blood donation camp. Blood samples collected from these individuals underwent testing for blood-borne pathogens in accordance with standard screening protocols at the blood bank. The quantitative estimation was performed for anti-HBs IgG using ELISA. Results: All 108 participants were pursuing their undergraduate or postgraduate medical degrees. All students tested negative for HBsAg and HIV markers and showed no reactivity to Syphilis and Malaria. However, one student tested positive for HCV. Two postgraduate students had a history of needlestick injuries. Eighty-one (75%) students had received Hepatitis B vaccination. Among the vaccinated students, 34 (41.97%) were immunized before the age of five years, 22 (27.16%) after the age of five years, while 25 (30.86%) couldn't recall the exact age of their Hepatitis B vaccination. Protective anti-HBs titer of anti-Hepatitis B antibodies (>10 mIU/ ml) were detected in 48.15% (52/108) of students. Conclusions: Over 50% of medical students did not possess sufficient immunity against HBV infection, putting them at a heightened risk of acquiring HBV during their active participation in patient care in the near future. It is imperative to establish a policy for routine anti-HBs titer assessment and ensure easy access to Hepatitis B immunization for medical students, thereby enhancing their protection against this infectious agent.
C1 [Sharma, Anju; Manchanda, Vikas; Saxena, Sonal] Maulana Azad Med Coll, Dept Microbiol, State Level Viral Res & Diagnost Lab VRDL, Bahadur Shah Zafar Marg, New Delhi 110002, India.
   [Sharma, Anju; Manchanda, Vikas; Saxena, Sonal] Associated Lok Nayak Hosp, Bahadur Shah Zafar Marg, New Delhi 110002, India.
   [Agarwal, Aman; Kapoor, Advitiya] Maulana Azad Med Coll, Bahadur Shah Zafar Marg, New Delhi 110002, India.
   [Kumar, Sunil] Lok Nayak Hosp, Blood Bank, New Delhi, India.
C3 Maulana Azad Medical College; Maulana Azad Medical College
RP Manchanda, V (corresponding author), Maulana Azad Med Coll, Dept Microbiol, Room 41,Ground Floor,Bahadur Shah Zafar Marg, New Delhi 110002, India.; Manchanda, V (corresponding author), Associated Lok Nayak Hosp, Room 41,Ground Floor,Bahadur Shah Zafar Marg, New Delhi 110002, India.
EM anjusharma10783@gmail.com; micromamc@gmail.com;
   agarwal.aman302@gmail.com; advitiyakapoor0000@gmail.com;
   drsunilesi@gmail.com; sonalsaxena@gmail.com
RI ; Manchanda, Vikas/C-5725-2011
OI Sharma, Anju/0000-0003-0007-1207; Manchanda, Vikas/0000-0002-3969-5167;
   Agarwal, Aman/0000-0003-4147-6235
FU Government of NCT Delhi
FX This work was partially supported by the financial support received from
   Government of NCT Delhi under scheme "Establishment of Advance Virology
   Lab" at Department of Microbiology, MAMC, New Delhi.
CR Al-Abhar N, 2020, JMIR PUBLIC HLTH SUR, V6, P112, DOI 10.2196/15812
   [Anonymous], 2017, Wkly Epidemiol Rec, V92, P369
   Attaullah S, 2011, VIROL J, V8, DOI 10.1186/1743-422X-8-275
   Batra V, 2015, ANN GASTROENTEROL, V28, P276
   Bhattacharya S, 2021, INDIAN J COMMUN MED, V46, P4, DOI 10.4103/ijcm.IJCM_439_19
   Burnett RJ, 2011, VACCINE, V29, P4293, DOI 10.1016/j.vaccine.2011.03.001
   Ciorlia Luiz A.S., 2005, Braz J Infect Dis, V9, P384, DOI 10.1590/S1413-86702005000500005
   Duseja A, 2002, Trop Gastroenterol, V23, P125
   Garg M, 2023, CUREUS J MED SCIENCE, V15, DOI 10.7759/cureus.39747
   Goel A, 2019, J GASTROEN HEPATOL, V34, P321, DOI 10.1111/jgh.14466
   John TJ, 2005, J GASTROEN HEPATOL, V20, P5, DOI 10.1111/j.1440-1746.2004.03398.x
   Kumar KK, 2000, Indian J Comm Med, V25, P93
   Mahamat G, 2021, WORLD J HEPATOL, V13, DOI 10.4254/wjh.v13.i9.1190
   Mast Eric E., 2006, Morbidity and Mortality Weekly Report, V55, P1
   Mueller A, 2015, BMC INFECT DIS, V15, DOI 10.1186/s12879-015-1129-z
   Nayyar C, 2017, INDIAN J MED MICROBI, V35, P296, DOI 10.4103/ijmm.IJMM_15_133
   Okeke E N, 2008, Niger J Med, V17, P330
   Premkumar Madhumita, 2021, Clin Liver Dis (Hoboken), V18, P111, DOI 10.1002/cld.1125
   Prüss-Üstün A, 2005, AM J IND MED, V48, P482, DOI 10.1002/ajim.20230
   Pruss-Ustun A., 2003, SHARPS INJURIES GLOB
   Puro V, 2005, Euro Surveill, V10, P11, DOI 10.2807/esm.10.10.00573-en
   Reda AA, 2010, PLOS ONE, V5, DOI 10.1371/journal.pone.0014420
   Singhal V, 2011, J Vaccines Vaccin, V2, P118, DOI [10.4172/2157-7560.1000118, DOI 10.4172/2157-7560.1000118]
   Sukriti, 2008, J GASTROEN HEPATOL, V23, P1710, DOI 10.1111/j.1440-1746.2008.05483.x
   WHO, 2016, Global Health Sector Strategy on Viral Hepatitis 2016-2021
   World Health Organization, 2003, Expanded program on immunization: measles and hepatitis B
   World Health Organization (WHO), HLTH CAR WORK SAF
NR 27
TC 0
Z9 0
U1 0
U2 1
PU ELSEVIER
PI AMSTERDAM
PA RADARWEG 29, 1043 NX AMSTERDAM, NETHERLANDS
SN 0255-0857
EI 1998-3646
J9 INDIAN J MED MICROBI
JI Indian J. Med. Microbiol.
PD JAN-FEB
PY 2024
VL 47
AR 100525
DI 10.1016/j.ijmmb.2023.100525
EA JAN 2024
PG 4
WC Immunology
WE Science Citation Index Expanded (SCI-EXPANDED)
SC Immunology
GA GR4P8
UT WOS:001154389000001
PM 38160719
OA gold
DA 2025-02-04
ER

PT J
AU Brandell, EE
   Becker, DJ
   Sampson, L
   Forbes, KM
AF Brandell, Ellen E.
   Becker, Daniel J.
   Sampson, Laura
   Forbes, Kristian M.
TI Demography, education, and research trends in the interdisciplinary
   field of disease ecology
SO ECOLOGY AND EVOLUTION
LA English
DT Article
DE host-pathogen interaction; infectious disease ecology; machine learning;
   questionnaire; research trends
ID INFECTIOUS-DISEASES; POPULATION BIOLOGY; SYSTEMATIC REVIEWS; SCIENCE;
   WOMEN; GENDER; HOST; BIODIVERSITY; METAANALYSIS; MANAGEMENT
AB Micro- and macroparasites are a leading cause of mortality for humans, animals, and plants, and there is great need to understand their origins, transmission dynamics, and impacts. Disease ecology formed as an interdisciplinary field in the 1970s to fill this need and has recently rapidly grown in size and influence. Because interdisciplinary fields integrate diverse scientific expertise and training experiences, understanding their composition and research priorities is often difficult. Here, for the first time, we quantify the composition and educational experiences of a subset of disease ecology practitioners and identify topical trends in published research. We combined a large survey of self-declared disease ecologists with a literature synthesis involving machine-learning topic detection of over 18,500 disease ecology research articles. The number of graduate degrees earned by disease ecology practitioners has grown dramatically since the early 2000s. Similar to other science fields, we show that practitioners in disease ecology have diversified in the last decade in terms of gender identity and institution, with weaker diversification in race and ethnicity. Topic detection analysis revealed how the frequency of publications on certain topics has declined (e.g., HIV, serology), increased (e.g., the dilution effect, infectious disease in bats), remained relatively common (e.g., malaria ecology, influenza, vaccine research and development), or have consistently remained relatively infrequent (e.g., theoretical models, field experiments). Other topics, such as climate change, superspreading, emerging infectious diseases, and network analyses, have recently come to prominence. This study helps identify the major themes of disease ecology and demonstrates how publication frequency corresponds to emergent health and environmental threats. More broadly, our approach provides a framework to examine the composition and publication trends of other major research fields that cross traditional disciplinary boundaries.
C1 [Brandell, Ellen E.; Sampson, Laura] Penn State Univ, Ctr Infect Dis Dynam, Huck Inst Life Sci, Dept Biol, University Pk, PA 16802 USA.
   [Becker, Daniel J.] Univ Oklahoma, Dept Biol, Norman, OK 73019 USA.
   [Forbes, Kristian M.] Univ Arkansas, Dept Biol Sci, Fayetteville, AR 72701 USA.
C3 Pennsylvania Commonwealth System of Higher Education (PCSHE);
   Pennsylvania State University; Pennsylvania State University -
   University Park; University of Oklahoma System; University of Oklahoma -
   Norman; University of Arkansas System; University of Arkansas
   Fayetteville
RP Brandell, EE (corresponding author), Univ Wisconsin, Wisconsin Cooperat Wildlife Res Unit, Dept Forest & Wildlife Ecol, Madison, WI 53706 USA.
EM ebrandell08@gmail.com
RI ; Becker, Daniel/A-6466-2014
OI Brandell, Ellen E./0000-0002-2698-7013; Becker,
   Daniel/0000-0003-4315-8628
CR Allen WR, 2000, J NEGRO EDUC, V69, P112
   Altizer S, 2013, SCIENCE, V341, P514, DOI 10.1126/science.1239401
   Andersen KG, 2020, NAT MED, V26, P450, DOI 10.1038/s41591-020-0820-9
   ANDERSON RM, 1979, NATURE, V280, P361, DOI 10.1038/280361a0
   ANDERSON RM, 1978, J ANIM ECOL, V47, P219, DOI 10.2307/3933
   [Anonymous], 2017, J MULTIDISCIPLINARY, V13, P63, DOI [10.56645/jmde.v13i29.487, DOI 10.56645/JMDE.V13I29.487]
   [Anonymous], 2020, Women, minorities, and persons with disabilities in science and engineering
   Beck C, 2014, FRONT ECOL ENVIRON, V12, P434, DOI 10.1890/14.WB.011
   Benavides JA, 2017, PLOS NEGLECT TROP D, V11, DOI 10.1371/journal.pntd.0006105
   Bird S., 2009, Natural Language Processing with Python: Analyzing Text with the Natural Language Toolkit
   Bird Steven, 2004, P COLING ACL INT PRE, P31, DOI DOI 10.3115/1225403.1225421
   Blei DM, 2012, COMMUN ACM, V55, P77, DOI 10.1145/2133806.2133826
   Blickenstaff JC, 2005, GENDER EDUC, V17, P369, DOI 10.1080/09540250500145072
   Brand Christopher J, 2013, Ecohealth, V10, P446, DOI 10.1007/s10393-013-0897-4
   Burke R.J., 2007, WOMEN MINORITIES SCI
   Calisher CH, 2006, CLIN MICROBIOL REV, V19, P531, DOI 10.1128/CMR.00017-06
   Carlson CJ, 2019, LANCET, V394, P297, DOI 10.1016/S0140-6736(19)31237-1
   Civitello DJ, 2015, P NATL ACAD SCI USA, V112, P8667, DOI 10.1073/pnas.1506279112
   Condeso TE, 2007, J ECOL, V95, P364, DOI 10.1111/j.1365-2745.2006.01206.x
   Cressler CE, 2014, ECOL LETT, V17, P284, DOI 10.1111/ele.12229
   Daszak P, 2001, ACTA TROP, V78, P103, DOI 10.1016/S0001-706X(00)00179-0
   Diekman AB, 2010, PSYCHOL SCI, V21, P1051, DOI 10.1177/0956797610377342
   Drury BJ, 2011, PSYCHOL INQ, V22, P265, DOI 10.1080/1047840X.2011.620935
   Fox CW, 2019, ECOL EVOL, V9, P13636, DOI 10.1002/ece3.5794
   Fox CW, 2018, ECOL EVOL, V8, P11492, DOI 10.1002/ece3.4584
   Frick WF, 2010, SCIENCE, V329, P679, DOI 10.1126/science.1188594
   Grenfell B.T., 1995, ECOLOGY INFECT DIS N, V7
   Group of Eight Australia, 2013, CHANG PHD
   Haddaway NR, 2016, INT J PARASITOL-PAR, V5, P184, DOI 10.1016/j.ijppaw.2016.05.002
   Han BA, 2019, J MAMMAL, V100, P1008, DOI 10.1093/jmammal/gyy174
   Haseeb Ahmed Haseeb Ahmed, 2019, Journal of Development and Agricultural Economics, V11, P140, DOI 10.5897/JDAE2018.1028
   Hedges L. V., 2014, STAT METHODS META AN
   HESS AD, 1970, AM J TROP MED HYG, V19, P327, DOI 10.4269/ajtmh.1970.19.327
   hiv.gov, 2019, TIM HIV AIDS
   Hudson P.J., 2002, Ecology of Wildlife Diseases
   Hudson PJ, 2006, TRENDS ECOL EVOL, V21, P381, DOI 10.1016/j.tree.2006.04.007
   Hudson PJ, 1998, SCIENCE, V282, P2256, DOI 10.1126/science.282.5397.2256
   Huntoon J. E., 2007, Journal of Geoscience Education, V55, P447, DOI DOI 10.5408/1089-9995-55.6.447
   Johnson PTJ, 2015, SCIENCE, V349, DOI 10.1126/science.1259504
   Jones KE, 2008, NATURE, V451, P990, DOI 10.1038/nature06536
   Jones MS, 2019, CONSERV SCI PRACT, V1, DOI 10.1111/csp2.36
   Joseph MB, 2013, J APPL ECOL, V50, P702, DOI 10.1111/1365-2664.12084
   Keesing F, 2006, ECOL LETT, V9, P485, DOI 10.1111/j.1461-0248.2006.00885.x
   Koprivnikar J, 2016, J PARASITOL, V102, P397, DOI 10.1645/15-942
   Lafferty KD, 2006, P NATL ACAD SCI USA, V103, P11211, DOI 10.1073/pnas.0604755103
   Lajeunesse MJ, 2016, METHODS ECOL EVOL, V7, P323, DOI 10.1111/2041-210X.12472
   Lajeunesse MJ, 2010, ECOLOGY, V91, P2561, DOI 10.1890/09-1530.1
   Lee KS, 2011, PLOS PATHOG, V7, DOI 10.1371/journal.ppat.1002015
   Lipkin WI, 2013, NAT REV MICROBIOL, V11, P133, DOI 10.1038/nrmicro2949
   Lloyd-Smith JO, 2005, NATURE, V438, P355, DOI 10.1038/nature04153
   Lowry E, 2013, ECOL EVOL, V3, P1835, DOI [10.1002/ece3.431, 10.1002/ece3.643]
   MAY RM, 1979, NATURE, V280, P455, DOI 10.1038/280455a0
   Milem Jeffrey F., 2003, Compelling interest, P126
   Nuñez MA, 2021, TRENDS ECOL EVOL, V36, P766, DOI 10.1016/j.tree.2021.06.004
   Nunez-Mir GC, 2016, METHODS ECOL EVOL, V7, P1262, DOI 10.1111/2041-210X.12602
   Okoli C, 2015, COMMUN ASSOC INF SYS, V37, P879
   Olival KJ, 2017, NATURE, V546, P646, DOI 10.1038/nature22975
   Plowright RK, 2021, LANCET PLANET HEALTH, V5, pE237, DOI 10.1016/S2542-5196(21)00031-0
   Poff NL, 2010, FRESHWATER BIOL, V55, P147, DOI 10.1111/j.1365-2427.2009.02204.x
   Rissler LJ, 2020, BIOSCIENCE, V70, P814, DOI 10.1093/biosci/biaa072
   Roberge MÉ, 2010, HUM RESOUR MANAGE R, V20, P295, DOI 10.1016/j.hrmr.2009.09.002
   Ryan Sadie J, 2019, PLoS Negl Trop Dis, V13, pe0007213, DOI 10.1371/journal.pntd.0007213
   Scheele B, 2019, SCIENCE, V363, P1459, DOI 10.1126/science.aav0379
   Scheiner SM, 2006, ECOHEALTH, V3, P204, DOI 10.1007/s10393-006-0035-7
   Schmidt KA, 2001, ECOLOGY, V82, P609, DOI 10.1890/0012-9658(2001)082[0609:BATDEI]2.0.CO;2
   Shaw AK, 2012, P ROY SOC B-BIOL SCI, V279, P3736, DOI 10.1098/rspb.2012.0822
   Smith Graham., 2008, MAKING HIST CHANGING
   Sokolow SH, 2019, PHILOS T R SOC B, V374, DOI 10.1098/rstb.2018.0342
   Suh E, 2020, NAT ECOL EVOL, V4, P940, DOI 10.1038/s41559-020-1182-x
   Uehlinger FD, 2016, BMC VET RES, V12, DOI 10.1186/s12917-016-0804-7
   Van Boeckel TP, 2019, SCIENCE, V365, P1266, DOI 10.1126/science.aaw1944
   VanderWaal KL, 2016, FUNCT ECOL, V30, P1606, DOI 10.1111/1365-2435.12645
   WOOD S, 2006, GEN ADDITIVE MODELS
   World Health Organization, 2018, World Health Organisation-News Release
   Wortley L, 2013, RESTOR ECOL, V21, P537, DOI 10.1111/rec.12028
   2019, ECOL REV, P1
NR 76
TC 0
Z9 0
U1 2
U2 29
PU WILEY
PI HOBOKEN
PA 111 RIVER ST, HOBOKEN 07030-5774, NJ USA
SN 2045-7758
J9 ECOL EVOL
JI Ecol. Evol.
PD DEC
PY 2021
VL 11
IS 24
BP 17581
EP 17592
DI 10.1002/ece3.8466
EA DEC 2021
PG 12
WC Ecology; Evolutionary Biology
WE Science Citation Index Expanded (SCI-EXPANDED); Social Science Citation Index (SSCI)
SC Environmental Sciences & Ecology; Evolutionary Biology
GA XX1KW
UT WOS:000730020700001
PM 35003624
OA Green Submitted, Green Published
DA 2025-02-04
ER

PT J
AU Neal, S
   Mahendra, S
   Bose, K
   Camacho, AV
   Mathai, M
   Nove, A
   Santana, F
   Matthews, Z
AF Neal, Sarah
   Mahendra, Shanti
   Bose, Krishna
   Virginia Camacho, Alma
   Mathai, Matthews
   Nove, Andrea
   Santana, Felipe
   Matthews, Zoe
TI The causes of maternal mortality in adolescents in low and middle income
   countries: a systematic review of the literature
SO BMC PREGNANCY AND CHILDBIRTH
LA English
DT Article
ID HEALTH; PREGNANCY; QUALITY; DEATHS; WOMEN; PREVALENCE; BANGLADESH; RISK;
   HIV; MEN
AB Background: While the main causes of maternal mortality in low and middle income countries are well understood, less is known about whether patterns for causes of maternal deaths among adolescents are the same as for older women. This study systematically reviews the literature on cause of maternal death in adolescence. Where possible we compare the main causes for adolescents with those for older women to ascertain differences and similarity in mortality patterns.
   Methods: An initial search for papers and grey literature in English, Spanish and Portuguese was carried out using a number of electronic databases based on a pre-determined search strategy. The outcome of interest was the proportion of maternal deaths amongst adolescents by cause of death. A total of 15 papers met the inclusion criteria established in the study protocol.
   Results: The main causes of maternal mortality in adolescents are similar to those of older women: hypertensive disorders, haemorrhage, abortion and sepsis. However some studies indicated country or regional differences in the relative magnitudes of specific causes of adolescent maternal mortality. When compared with causes of death for older women, hypertensive disorders were found to be a more important cause of mortality for adolescents in a number of studies in a range of settings. In terms of indirect causes of death, there are indications that malaria is a particularly important cause of adolescent maternal mortality in some countries.
   Conclusion: The main causes of maternal mortality in adolescents are broadly similar to those for older women, although the findings suggest some heterogeneity between countries and regions. However there is evidence that the relative importance of specific causes may differ for this younger age group compared to women over the age of 20 years. In particular hypertensive conditions make up a larger share of maternal deaths in adolescents than older women. Further, large scale studies are needed to investigate this question further.
C1 [Neal, Sarah; Matthews, Zoe] Univ Southampton, Dept Social Stat & Demog, Southampton, Hants, England.
   [Mahendra, Shanti] Opt Consultancy Serv, London, England.
   [Bose, Krishna] Sustainable Dev & Hlth, Ferney Voltaire, France.
   [Virginia Camacho, Alma] United Nations Populat Fund, SRH Team, Latin Amer & Caribbean Reg Off, Panama City, Panama.
   [Mathai, Matthews] Univ Liverpool Liverpool Sch Trop Med, Ctr Maternal & Newborn Hlth, Liverpool, Merseyside, England.
   [Nove, Andrea] Novametrics, Derby, England.
   [Santana, Felipe] Inst Nacl Endocrinol, Havana, Cuba.
C3 University of Southampton; United Nations Population Fund; Liverpool
   School of Tropical Medicine
RP Neal, S (corresponding author), Univ Southampton, Dept Social Stat & Demog, Southampton, Hants, England.
EM S.Neal@soton.ac.uk
RI Mathai, Matthews/F-8605-2017
OI Mathai, Matthews/0000-0002-7352-9330; Santana,
   Felipe/0000-0003-3017-1890; Neal, Sarah/0000-0003-1812-7221; Matthews,
   Zoe/0000-0003-1533-6618
FU ESRC [ES/H038485/1]; British Academy Postdoctoral Fellowship; ESRC
   [ES/H038485/1] Funding Source: UKRI
FX SN was funded by ESRC grant ES/H038485/1 as well as a British Academy
   Postdoctoral Fellowship.
CR Agampodi S, 2014, REPROD HEALTH, V11, DOI 10.1186/1742-4755-11-17
   Airede L R, 2003, J Obstet Gynaecol, V23, P163, DOI 10.1080/0144361031000074709
   [Anonymous], MDG 5 IMPR MAT HLTH
   [Anonymous], GLOB HLTH EST 2013 S
   [Anonymous], 2015, TRENDS MAT MORT 1990
   [Anonymous], 2000, GLOBAL BURDEN OBSTRU
   [Anonymous], J OBSTET GYNAECOL
   [Anonymous], 2009, GHAN MAT HLTH SURV 2
   [Anonymous], 2007, GIV GIRLS TOD TOM BR
   [Anonymous], 2015, WHO Recommendations for Prevention and Treatment of Maternal Peripartum Infections
   [Anonymous], HORIZ MED
   [Anonymous], 2011, WHO recommendations for prevention and treatment of pre-eclampsia and eclampsia
   Asamoah BO, 2011, BMC PUBLIC HEALTH, V11, DOI 10.1186/1471-2458-11-159
   Bankole A, 2010, STUD FAMILY PLANN, V41, P117, DOI 10.1111/j.1728-4465.2010.00232.x
   Bernabé-Ortiz A, 2009, CAN MED ASSOC J, V180, P298, DOI 10.1503/cmaj.071399
   Blanc AK, 2013, PLOS ONE, V8, DOI 10.1371/journal.pone.0059864
   Chandra-Mouli V, 2014, REPROD HEALTH, V11, DOI 10.1186/1742-4755-11-1
   Conde-Agudelo A, 2005, AM J OBSTET GYNECOL, V192, P342, DOI 10.1016/j.ajog.2004.10.593
   de Souza MD, 2010, REV ESC ENFERM USP, V44, P317
   Des Jarlais DC, 2004, AM J PUBLIC HEALTH, V94, P361, DOI 10.2105/AJPH.94.3.361
   DESIQUEIRA AAF, 1986, REV SAUDE PUBL, V20, P274, DOI 10.1590/S0034-89101986000400002
   Donoso E, 2012, REV MED CHILE, V140, P1253, DOI 10.4067/S0034-98872012001000003
   FAUVEAU V, 1988, B WORLD HEALTH ORGAN, V66, P643
   FRASER AM, 1995, NEW ENGL J MED, V332, P1113, DOI 10.1056/NEJM199504273321701
   Ganchimeg T, 2014, BJOG-INT J OBSTET GY, V121, P40, DOI 10.1111/1471-0528.12630
   Gerdts C, 2013, PLOS ONE, V8, DOI 10.1371/journal.pone.0053346
   Glynn JR, 2001, AIDS, V15, pS51, DOI 10.1097/00002030-200108004-00006
   Granja ACL, 2001, J ADOLESCENT HEALTH, V28, P303, DOI 10.1016/S1054-139X(00)00205-6
   Lema V M, 2005, East Afr Med J, V82, P3
   MALLE D, 1994, INT J GYNECOL OBSTET, V46, P19, DOI 10.1016/0020-7292(94)90304-2
   Mbonye Anthony K, 2006, Int J Adolesc Med Health, V18, P561
   Moher D, 2015, SYST REV-LONDON, V4, DOI [10.1371/journal.pmed.1000097, 10.1186/2046-4053-4-1, 10.1136/bmj.i4086, 10.1136/bmj.b2700, 10.1016/j.ijsu.2010.07.299, 10.1016/j.ijsu.2010.02.007, 10.1136/bmj.b2535]
   Neal S, 2012, ACTA OBSTET GYN SCAN, V91, P1114, DOI 10.1111/j.1600-0412.2012.01467.x
   Neilson JP, 2003, BRIT MED BULL, V67, P191, DOI 10.1093/bmb/ldg018
   Nove A, 2014, LANCET GLOB HEALTH, V2, pE155, DOI 10.1016/S2214-109X(13)70179-7
   Okusanya BO, 2013, J MATERN-FETAL NEO M, V26, P885, DOI 10.3109/14767058.2013.765851
   Orish VN, 2012, ACTA TROP, V123, P244, DOI 10.1016/j.actatropica.2012.05.014
   Rani M, 2004, INT FAM PLAN PERSPEC, V30, P110, DOI 10.1363/3011004
   Reynolds HW, 2006, INT FAM PLAN PERSPEC, V32, P6, DOI 10.1363/3200606
   Ronsmans C, 1998, INT J EPIDEMIOL, V27, P660, DOI 10.1093/ije/27.4.660
   Sanderson S, 2007, INT J EPIDEMIOL, V36, P666, DOI 10.1093/ije/dym018
   Say L, 2014, LANCET GLOB HEALTH, V2, pE323, DOI 10.1016/S2214-109X(14)70227-X
   Shah IH, 2012, REPROD HEALTH MATTER, V20, P169, DOI 10.1016/S0968-8080(12)39598-0
   Sloan NL, 2001, B WORLD HEALTH ORGAN, V79, P805
   Sousa A, 2010, HEALTH POLICY PLANN, V25, P300, DOI 10.1093/heapol/czp061
   Storm F, 2014, LANCET GLOB HEALTH, V2, pE566, DOI 10.1016/S2214-109X(14)70297-9
   Tebeu PM, 2012, INT UROGYNECOL J, V23, P387, DOI 10.1007/s00192-011-1622-x
   Ujah I A O, 2005, J Obstet Gynaecol, V25, P3, DOI 10.1080/01443610400023395
   von Elm E, 2007, PLOS MED, V4, P1623, DOI [10.1371/journal.pmed.0040296, 10.1371/journal.pmed.0040297, 10.1016/S0140-6736(07)61602-X]
   WHO, 2012, GLOBAL TUBERCULOSIS REPORT 2012, P1
   Wong WCW, 2008, EMERG THEMES EPIDEMI, V5, DOI 10.1186/1742-7622-5-23
   Yusuf HR, 2007, J HEALTH POPUL NUTR, V25, P302
NR 52
TC 43
Z9 49
U1 0
U2 14
PU BMC
PI LONDON
PA CAMPUS, 4 CRINAN ST, LONDON N1 9XW, ENGLAND
EI 1471-2393
J9 BMC PREGNANCY CHILDB
JI BMC Pregnancy Childbirth
PD NOV 11
PY 2016
VL 16
AR 352
DI 10.1186/s12884-016-1120-8
PG 18
WC Obstetrics & Gynecology
WE Science Citation Index Expanded (SCI-EXPANDED); Social Science Citation Index (SSCI)
SC Obstetrics & Gynecology
GA EB7YV
UT WOS:000387608400001
PM 27836005
OA Green Published, gold
DA 2025-02-04
ER

PT J
AU Kuupiel, D
   Tlou, B
   Bawontuo, V
   Mashamba-Thompson, TP
AF Kuupiel, Desmond
   Tlou, Boikhutso
   Bawontuo, Vitalis
   Mashamba-Thompson, Tivani P.
TI Accessibility of pregnancy-related point-of-care diagnostic tests for
   maternal healthcare in rural primary healthcare facilities in Northern
   Ghana: A cross-sectional survey
SO HELIYON
LA English
DT Article
DE Health profession; Public health; Obstetrics and gynecology;
   Reproductive medicine
ID SOUTH-AFRICA; MORTALITY
AB Background: Improving access to maternal healthcare in resource-limited settings plays a critical role in improving maternal health outcomes and reducing maternal deaths. However, barriers and challenges may exist in rural clinics and could affect successful implementation. This study assessed the current accessibility of pregnancy-related point-of-care (POC) diagnostic tests for maternal healthcare in rural primary healthcare (PHC) clinics in northern Ghana.
   Method: We randomly selected 100 PHC clinics providing maternal healthcare from a total list of 356 PHC clinicss obtained from the Regional Health Directorate. Selected clinics were surveyed from February to March 2018, using an adopted survey tool. We obtained data for clinic-level staffing, availability, usage, and desired POC diagnostic tests. Stata 14 was used for data analysis.
   Findings: Majority (64%) of the respondents were midwives. The mean +/- standard deviation (SD) years of work experience and working hours per week were estimated at 5.6 years +/- 0.4 and 122 hours +/- 5.2 respectively. Average antenatal clinic attendance (clinic census) per month was 65 +/- 67 pregnant women (Range: 3-360). The mean +/- SD POC tests available and use was 4.9 tests +/- 2.2. POC tests for malaria, HIV, urine pregnancy, and blood pressure monitoring devices were available in most clinics. POC tests requested by the clinics to assist them care for pregnant women included: Glucose-6-phosphate dehydrogenase (95%); hepatitis C (94%); sickling (91%); tuberculosis, blood glucose and blood type (89%) each; urinary tract infection (87%); urine protein (81%); hepatitis B (78%); haemoglobin (76%); and syphilis (76%).
   Interpretation: There is poor accessibility to pregnancy-related POC diagnostic tests for maternal healthcare due to low availability (<= 5 tests per PHC clinic) of POC tests in rural PHC clinics in northern Ghana.
C1 [Kuupiel, Desmond; Tlou, Boikhutso; Mashamba-Thompson, Tivani P.] Univ KwaZulu Natal, Sch Nursing & Publ Hlth, Dept Publ Hlth Med, Durban, South Africa.
   [Bawontuo, Vitalis] Catholic Univ, Fac Hlth & Allied Sci, Coll Ghana, Sunyani, Ghana.
C3 University of Kwazulu Natal
RP Kuupiel, D (corresponding author), Univ KwaZulu Natal, Sch Nursing & Publ Hlth, Dept Publ Hlth Med, Durban, South Africa.
EM desmondkuupiel98@hotmail.com
RI Mashamba-Thompson, Tivani/GRO-3709-2022; Kuupiel, Desmond/V-8883-2019;
   TLOU, BOIKHUTSO/AEA-3161-2022
OI Kuupiel, Desmond/0000-0001-7780-1955; Mashamba-Thompson,
   Tivani/0000-0002-4193-2416; Bawontuo, Vitalis/0000-0001-8440-0172
FU University of KwaZulu-Natal, College of Health Sciences Research
   Scholarship
FX This work was supported by the University of KwaZulu-Natal, College of
   Health Sciences Research Scholarship.
CR Afulani PA, 2016, BMC PREGNANCY CHILDB, V16, DOI 10.1186/s12884-016-0925-9
   Alemnji G, 2014, AIDS PATIENT CARE ST, V28, P268, DOI 10.1089/apc.2013.0356
   Alemnji G, 2011, INDIAN J MED RES, V134, P779, DOI 10.4103/0971-5916.92625
   Allkin B., 2017, Useful plants-medicines: at least 28,187 plant species are currently recorded as being of medicinal use
   Ameyaw EK, 2017, HEALTH ECON REV, V7, DOI 10.1186/s13561-017-0152-8
   [Anonymous], 2009, Ghana Demographic and Health Survey 2008
   [Anonymous], WHO Model List of Essential Medicine
   Ansbro ÉM, 2015, PLOS ONE, V10, DOI 10.1371/journal.pone.0127728
   Bonawitz Rachael E, 2015, Int J Gynaecol Obstet, V130 Suppl 1, pS58, DOI 10.1016/j.ijgo.2015.04.015
   Broza Y. Y., 2018, CHEM SOC REV
   Der E M, 2013, Ghana Med J, V47, P158
   Dhai  A., 2012, S AFR J BIOETHICS LA, V5
   Douthit  N., 2015, PUBL HLTH, V129
   Drain PK, 2015, LANCET GLOB HEALTH, V3, pE663, DOI 10.1016/S2214-109X(15)00186-2
   Drain PK, 2014, LANCET INFECT DIS, V14, P239, DOI 10.1016/S1473-3099(13)70250-0
   Engel N, 2016, BMJ GLOB HEALTH, V1, DOI 10.1136/bmjgh-2016-000132
   Garcia PJ, 2015, LANCET GLOB HEALTH, V3, pE257, DOI 10.1016/S2214-109X(15)70089-6
   Kassebaum NJ, 2016, LANCET, V388, P1775, DOI 10.1016/S0140-6736(16)31470-2
   Kuupiel D, 2017, DIAGNOSTICS, V7, DOI 10.3390/diagnostics7040058
   Mabey D, 2004, NAT REV MICROBIOL, V2, P231, DOI 10.1038/nrmicro841
   Mabey DC, 2012, PLOS MED, V9, DOI 10.1371/journal.pmed.1001233
   MacKinney A., 2014, ACCESS RURAL HLTH CA
   Mashamba-Thompson TP, 2018, BMC HEALTH SERV RES, V18, DOI 10.1186/s12913-018-3207-6
   Mashamba-Thompson TP, 2017, POINT CARE, V16, P67, DOI 10.1097/POC.0000000000000135
   MashambaThompson  T., 2016, BMJ OPEN, V6
   McNerney R, 2015, DIAGNOSTICS, V5, P200, DOI 10.3390/diagnostics5020200
   Ministry of Health Ghana Health Service, 2016, NON TRADITIONAL REF
   Mugambi ML, 2017, DIAGNOSTICS, V7, DOI 10.3390/diagnostics7010008
   Myer L, 2003, SEX TRANSM INFECT, V79, P208, DOI 10.1136/sti.79.3.208
   Nogueira S. A., 2000, BRAZIL J HUM VIROL, V4
   Pai NP, 2012, PLOS MED, V9, DOI 10.1371/journal.pmed.1001306
   Petti CA, 2006, CLIN INFECT DIS, V42, P377, DOI 10.1086/499363
   Shephard M. D. S., 2005, RURAL REM HLTH, V5
   Smith Adriana, 2015, Int J Gynaecol Obstet, V130 Suppl 1, pS70, DOI 10.1016/j.ijgo.2015.04.009
   Stevens W, 2014, BMC MED, V12, DOI 10.1186/s12916-014-0173-7
   Thomas T. L., 2013, HLTH ED J, V73
   Turner PJ, 2016, FAM PRACT, V33, P388, DOI 10.1093/fampra/cmw018
   Udjo EO, 2014, MIDWIFERY, V30, P512, DOI 10.1016/j.midw.2013.05.011
   United Nations Development Programme, 2015, GHAN MILL DEV GOALS
   Wang W, 2016, EXPERT REV MOL MED, V18, DOI 10.1017/erm.2016.3
   World Health Organization, 2016, WHO RECOMMENDATIONS
NR 41
TC 23
Z9 22
U1 0
U2 5
PU CELL PRESS
PI CAMBRIDGE
PA 50 HAMPSHIRE ST, FLOOR 5, CAMBRIDGE, MA 02139 USA
EI 2405-8440
J9 HELIYON
JI Heliyon
PD FEB
PY 2019
VL 5
IS 2
AR e01236
DI 10.1016/j.heliyon.2019.e01236
PG 16
WC Multidisciplinary Sciences
WE Science Citation Index Expanded (SCI-EXPANDED)
SC Science & Technology - Other Topics
GA HN3KM
UT WOS:000460082200057
PM 30828664
OA gold, Green Published
DA 2025-02-04
ER

PT J
AU Naranbhai, V
   Fletcher, HA
   Tanner, R
   O'Shea, MK
   McShane, H
   Fairfax, BP
   Knight, JC
   Hill, AVS
AF Naranbhai, Vivek
   Fletcher, Helen A.
   Tanner, Rachel
   O'Shea, Matthew K.
   McShane, Helen
   Fairfax, Benjamin P.
   Knight, Julian C.
   Hill, Adrian V. S.
TI Distinct Transcriptional and Anti-Mycobacterial Profiles of Peripheral
   Blood Monocytes Dependent on the Ratio of Monocytes: Lymphocytes
SO EBIOMEDICINE
LA English
DT Article
DE ML ratio; Monocyte; Transcriptome; Interferon signalling; Tuberculosis
ID HEMATOPOIETIC STEM-CELLS; PROGNOSTIC IMPACT; RISK; TUBERCULOSIS;
   LYMPHOMA; DIAGNOSIS; COUNT; ASSOCIATION; NEUTROPHIL; EXPRESSION
AB The ratio of monocytes and lymphocytes (ML ratio) in peripheral blood is associated with tuberculosis and malaria disease risk and cancer and cardiovascular disease outcomes. We studied anti-mycobacterial function and the transcriptome of monocytes in relation to the ML ratio.
   Mycobacterial growth inhibition assays of whole or sorted blood were performed and mycobacteria were enumerated by liquid culture. Transcriptomes of unstimulated CD14+ monocytes isolated by magnetic bead sorting were characterised by microarray. Transcript expression was tested for association with ML ratio calculated from leucocyte differential counts by linear regression.
   The ML ratio was associated with mycobacterial growth in vitro (beta = 2.23, SE 0.91, p = 0.02). Using sorted monocytes and lymphocytes, in vivo ML ratio (% variance explained R-2 = 11%, p = 0.02) dominated over in vitro ratios (R-2 = 5%, p = 0.10) in explaining mycobacterial growth. Expression of 906 genes was associated with the ML ratio and 53 with monocyte count alone. ML-ratio associated genes were enriched for type-I and -II interferon signalling (p = 1.2 x 10(-8)), and for genes under transcriptional control of IRF1, IRF2, RUNX1, RELA and ESRRB. The ML-ratio-associated gene set was enriched in TB disease (3.11-fold, 95% CI: 2.28-4.19, p = 5.7 x 10(-12)) and other inflammatory diseases including atopy, HIV, IBD and SLE.
   The ML ratio is associated with distinct transcriptional and anti-mycobacterial profiles of monocytes that may explain the disease associations of the ML ratio. (C) 2015 The Authors. Published by Elsevier B.V. This is an open access article under the CC BY license (http://creativecommons.org/licenses/by/4.0/).
C1 [Naranbhai, Vivek; Fairfax, Benjamin P.; Knight, Julian C.; Hill, Adrian V. S.] Univ Oxford, Nuffield Dept Med, Wellcome Trust Ctr Human Genet, Oxford, England.
   [Fletcher, Helen A.; Tanner, Rachel; O'Shea, Matthew K.; McShane, Helen; Hill, Adrian V. S.] Univ Oxford, Nuffield Dept Med, Jenner Inst, Oxford, England.
   [Fletcher, Helen A.] London Sch Hyg & Trop Med, London WC1, England.
C3 University of Oxford; Wellcome Centre for Human Genetics; University of
   Oxford; Jenner Institute; University of London; London School of Hygiene
   & Tropical Medicine
RP Naranbhai, V (corresponding author), Univ Oxford, Nuffield Dept Med, Wellcome Trust Ctr Human Genet, Oxford, England.
EM vnaranbhai@gmail.com
RI Fletcher, Helen/D-1470-2011; Naranbhai, Vivek/HTS-6798-2023; Knight,
   Julian/W-2399-2019
OI Naranbhai, Vivek/0000-0003-4281-8882; O'Shea, Matthew
   K./0000-0001-6414-8088; Knight, Julian/0000-0002-0377-5536; Fairfax,
   Benjamin/0000-0001-7413-5002; McShane, Helen/0000-0002-2126-5142;
   Fletcher, Helen/0000-0002-0435-1006; Hill, Adrian/0000-0003-0900-9629
CR Baldridge MT, 2010, NATURE, V465, P793, DOI 10.1038/nature09135
   Cunningham RS, 1925, B JOHNS HOPKINS HOSP, V37, P231
   Doan CA, 1930, J Exp Med, V52, P113
   Ehrlich P., 1880, Z. Klin. Med, V1, P553
   Fairfax BP, 2014, SCIENCE, V343, P1118, DOI 10.1126/science.1246949
   Gekas C, 2013, BLOOD, V121, P4463, DOI 10.1182/blood-2012-09-457929
   Guthrie GJK, 2013, CRIT REV ONCOL HEMAT, V88, P218, DOI 10.1016/j.critrevonc.2013.03.010
   Hotchkiss RS, 2013, LANCET INFECT DIS, V13, P260, DOI 10.1016/S1473-3099(13)70001-X
   Hutterer G. C., 2014, UROL ONCOL
   Joosten SA, 2013, PLOS ONE, V8, DOI 10.1371/journal.pone.0073230
   Koh YW, 2012, ONCOLOGIST, V17, P871, DOI 10.1634/theoncologist.2012-0034
   Koh YW, 2014, EUR J HAEMATOL
   Kwon AT, 2012, G3-GENES GENOM GENET, V2, P987, DOI 10.1534/g3.112.003202
   Li JS, 2013, PLOS ONE, V8, DOI 10.1371/journal.pone.0054839
   Li YL, 2014, BMC CANCER, V14, DOI 10.1186/1471-2407-14-341
   Li YL, 2014, ANN HEMATOL, V93, P617, DOI 10.1007/s00277-013-1916-9
   Li YL, 2014, LEUKEMIA RES, V38, P323, DOI 10.1016/j.leukres.2013.12.005
   Li ZM, 2012, PLOS ONE, V7, DOI [10.1371/journal.pone.0041658, 10.1371/journal.pone.0053176]
   Lin G. N., 2014, TUMOUR BIOL
   Lin GN, 2014, MED ONCOL, V31, DOI 10.1007/s12032-014-0070-0
   Markovic O, 2014, EUR J INTERN MED, V25, P296, DOI 10.1016/j.ejim.2014.01.019
   Matatall KA, 2014, STEM CELLS, V32, P3023, DOI 10.1002/stem.1799
   Mayer-Barber KD, 2014, NATURE, V511, P99, DOI 10.1038/nature13489
   McClain MT, 2013, J CLIN VIROL, V58, P689, DOI 10.1016/j.jcv.2013.09.015
   Merekoulias G., 2010, PLOS CURR, V2
   Muller-Sieburg CE, 2004, BLOOD, V103, P4111, DOI 10.1182/blood-2003-10-3448
   Muller-Sieburg CE, 2012, BLOOD, V119, P3900, DOI 10.1182/blood-2011-12-376749
   Naranbhai V, 2014, JAIDS-J ACQ IMM DEF, V67, P573, DOI 10.1097/QAI.0000000000000353
   Naranbhai V, 2014, BMC MED, V12, DOI 10.1186/s12916-014-0120-7
   Naranbhai V, 2014, J INFECT DIS, V209, P500, DOI 10.1093/infdis/jit494
   Pang WW, 2011, P NATL ACAD SCI USA, V108, P20012, DOI 10.1073/pnas.1116110108
   Petryszak R, 2014, NUCLEIC ACIDS RES, V42, pD926, DOI 10.1093/nar/gkt1270
   Porrata LF, 2013, BLOOD CANCER J, V3, DOI 10.1038/bcj.2013.8
   Porrata L. F., 2014, BIOL BLOOD MARROW TR
   Porrata LF, 2014, LEUK LYMPHOMA
   Porrata LF, 2013, BONE MARROW RES, DOI 10.1155/2013/658371
   Porrata LF, 2012, BRIT J HAEMATOL, V157, P321, DOI 10.1111/j.1365-2141.2012.09067.x
   Rambaldi A, 2013, AM J HEMATOL, V88, P1062, DOI 10.1002/ajh.23566
   Ravasi T, 2010, CELL, V140, P744, DOI 10.1016/j.cell.2010.01.044
   Romano A, 2012, HAEMATOL-HEMATOL J, V97, pE21, DOI 10.3324/haematol.2012.064576
   Sabin F. R., 1926, T 22 ANN M NAT TUB A, V22, P252
   Shin SJ, 2013, KOREAN J PATHOL, V47, P526, DOI 10.4132/KoreanJPathol.2013.47.6.526
   Stotz M, 2014, BRIT J CANCER, V110, P435, DOI 10.1038/bjc.2013.785
   Szkandera J, 2014, INT J CANCER, V135, P362, DOI 10.1002/ijc.28677
   Templeton AJ, 2014, JNCI-J NATL CANCER I, V106, DOI 10.1093/jnci/dju124
   Wallis RS, 2001, J INFECT DIS, V183, P1300, DOI 10.1086/319679
   Wang J., 2014, J INFECT DIS, V18
   Wang XD, 2014, ATHEROSCLEROSIS, V234, P206, DOI 10.1016/j.atherosclerosis.2014.03.003
   Warimwe GM, 2013, BMC MED, V11, DOI 10.1186/1741-7015-11-184
   Warimwe GM, 2013, PLOS ONE, V8, DOI 10.1371/journal.pone.0057320
   Watanabe R, 2014, EUR J HAEMATOL, V92, P204, DOI 10.1111/ejh.12221
   Wei XL, 2014, LEUKEMIA RES, V38, P694, DOI 10.1016/j.leukres.2014.03.013
   Wu WC, 2014, P NATL ACAD SCI USA, V111, P4221, DOI 10.1073/pnas.1320753111
   Zhong H, 2013, BLOOD, V121, P2494, DOI 10.1182/blood-2012-11-469122
NR 54
TC 54
Z9 56
U1 0
U2 3
PU ELSEVIER
PI AMSTERDAM
PA RADARWEG 29, 1043 NX AMSTERDAM, NETHERLANDS
SN 2352-3964
J9 EBIOMEDICINE
JI EBioMedicine
PD NOV
PY 2015
VL 2
IS 11
BP 1619
EP 1626
DI 10.1016/j.ebiom.2015.09.027
PG 8
WC Medicine, General & Internal; Medicine, Research & Experimental
WE Science Citation Index Expanded (SCI-EXPANDED)
SC General & Internal Medicine; Research & Experimental Medicine
GA CX8OA
UT WOS:000365962100026
PM 26870787
OA Green Published, gold, Green Accepted
DA 2025-02-04
ER

PT J
AU Mehra, R
AF Mehra, Rahul
TI Global public health problem of sudden cardiac death
SO JOURNAL OF ELECTROCARDIOLOGY
LA English
DT Article; Proceedings Paper
CT 25th IEEE International Conference on Consumer Electronics
CY JAN 10-14, 2007
CL Las Vegas, NV
SP IEEE
DE sudden cardiac death; global; devices
ID RISK; DISEASE; BURDEN
AB Cardiovascular disease is a leading cause of global mortality, accounting for almost 17 million deaths annually or 30% of all global mortality. In developing countries, it causes twice as many deaths as HIV, malaria and TB combined. It is estimated that about 40-50% of all cardiovascular deaths are sudden cardiac deaths (SCDs) and about 80% of these are caused by ventricular tachyarrhythmias. Therefore, about 6 million sudden cardiac deaths occur annually due to ventricular tachyarrhythmias. The survival rate from sudden cardiac arrest is less than 1% worldwide and close to 5% in the US. Prevention of cardiovascular disease by increasing awareness of risk factors such as lack of exercise, inappropriate diet and smoking has reduced cardiovascular mortality in the US over the past few decades. However, there is still a huge cardiovascular disease burden globally as well as in the US. Therefore, there is a need to develop complementary strategies for management of sudden cardiac death. The data from several trials conclusively indicate that implantable defibrillators improve mortality in patients who have experienced an episode or are at high risk of developing ventricular tachyarrhythmias. These devices are reimbursed and are being used frequently in the developed economies for management of SCD. However, due to that low level of public and private health spending in developing economies and the relatively high cost of ICDs, their implant rates are very low there. The Automatic External Defibrillators and Emergency Medical Response Services equipped with AEDs provide complementary as well as alternative opportunities for management of SCD. There are several challenges associated with the adoption of these strategies. The efficacy and cost-effectiveness of these strategies need to be compared with ICDs to determine the appropriate strategy for various geographies. The global problem of SCD as well as the various options for its management will be discussed in the presentation. (c) 2007 Elsevier Inc. All rights reserved.
C1 Medtronic Inc, Minneapolis, MN USA.
C3 Medtronic
RP Mehra, R (corresponding author), Medtronic Inc, Minneapolis, MN USA.
EM rahul.mehra@medtronic.com
CR [Anonymous], 2005, Preventing chronic diseases. A vital investment: WHO global report, P200
   Benjamin EJ, 2002, J AM COLL CARDIOL, V40, P588, DOI 10.1016/S0735-1097(02)02082-X
   Chugh SS, 2004, J AM COLL CARDIOL, V44, P1268, DOI 10.1016/j.jacc.2004.06.029
   Cobb LA, 2002, JAMA-J AM MED ASSOC, V288, P3008, DOI 10.1001/jama.288.23.3008
   Cram P, 2006, VALUE HEALTH, V9, P292, DOI 10.1111/j.1524-4733.2006.00118.x
   Gregoratos Gabriel, 2002, Circulation, V106, P2145, DOI 10.1161/01.CIR.0000035996.46455.09
   KANNEL WB, 1985, J AM COLL CARDIOL, V5, pB141, DOI 10.1016/S0735-1097(85)80545-3
   KANNEL WB, 1987, AM HEART J, V113, P799, DOI 10.1016/0002-8703(87)90722-8
   Mathers CD, 2006, PLOS MED, V3, DOI 10.1371/journal.pmed.0030442
   Mokdad AH, 2004, JAMA-J AM MED ASSOC, V291, P1238, DOI 10.1001/jama.291.10.1238
   MYERBURG RJ, 2000, FIGHTING SUDDEN CARD, P3
   Rosamond W, 2007, CIRCULATION, V115, pE69, DOI 10.1161/CIRCULATIONAHA.106.179918
   Seidl K, 2003, Card Electrophysiol Rev, V7, P5, DOI 10.1023/A:1023603118860
   WANNAMETHEE G, 1995, CIRCULATION, V91, P1749, DOI 10.1161/01.CIR.91.6.1749
   Willett WC, 2002, SCIENCE, V296, P695, DOI 10.1126/science.1071055
NR 15
TC 258
Z9 294
U1 0
U2 27
PU CHURCHILL LIVINGSTONE INC MEDICAL PUBLISHERS
PI PHILADELPHIA
PA CURTIS CENTER, INDEPENDENCE SQUARE WEST, PHILADELPHIA, PA 19106-3399 USA
SN 0022-0736
EI 1532-8430
J9 J ELECTROCARDIOL
JI J. Electrocardiol.
PD NOV-DEC
PY 2007
VL 40
IS 6
SU S
BP S118
EP S122
DI 10.1016/j.jelectrocard.2007.06.023
PG 5
WC Cardiac & Cardiovascular Systems
WE Science Citation Index Expanded (SCI-EXPANDED); Conference Proceedings Citation Index - Science (CPCI-S)
SC Cardiovascular System & Cardiology
GA 237TD
UT WOS:000251398400021
PM 17993308
DA 2025-02-04
ER

PT J
AU Ayari-Riabi, S
   Ben Khalaf, N
   Bouhaouala-Zahar, B
   Verrier, B
   Trimaille, T
   Benlasfar, Z
   Chenik, M
   Elayeb, M
AF Ayari-Riabi, Sana
   Ben Khalaf, Noureddine
   Bouhaouala-Zahar, Balkiss
   Verrier, Bernard
   Trimaille, Thomas
   Benlasfar, Zakaria
   Chenik, Mehdi
   Elayeb, Mohamed
TI Polylactide Nanoparticles as a Biodegradable Vaccine Adjuvant: A Study
   on Safety, Protective Immunity and Efficacy against Human Leishmaniasis
   Caused by Leishmania Major
SO MOLECULES
LA English
DT Article
DE PLA nanoparticles; Leishmania major; recombinant histone H2B; vaccine
   adjuvant; parasite' challenge; lesion swelling
ID AMPHOTERICIN-B; IN-VITRO; DELIVERY-SYSTEMS; DENDRITIC CELLS; HISTONE
   H2B; BALB/C MICE; HIV-1 P24; PLUS BCG; PLGA; RESISTANCE
AB Leishmaniasis is the 3rd most challenging vector-borne disease after malaria and lymphatic filariasis. Currently, no vaccine candidate is approved or marketed against leishmaniasis due to difficulties in eliciting broad immune responses when using sub-unit vaccines. The aim of this work was the design of a particulate sub-unit vaccine for vaccination against leishmaniasis. The poly (D,L-lactide) nanoparticles (PLA-NPs) were developed in order to efficiently adsorb a recombinant L. major histone H2B (L. major H2B) and to boost its immunogenicity. Firstly, a study was focused on the production of well-formed nanoparticles by the nanoprecipitation method without using a surfactant and on the antigen adsorption process under mild conditions. The set-up preparation method permitted to obtain H2B-adsorbed nanoparticles H2B/PLA (adsorption capacity of about 2.8% (w/w)) with a narrow size distribution (287 nm) and a positive zeta potential (30.9 mV). Secondly, an in vitro release assay performed at 37 degrees C, pH 7.4, showed a continuous release of the adsorbed H2B for almost 21 days (30%) from day 7. The immune response of H2B/PLA was investigated and compared to H2B + CpG7909 as a standard adjuvant. The humoral response intensity (IgG) was substantially similar between both formulations. Interestingly, when challenged with the standard parasite strain (GLC94) isolated from a human lesion of cutaneous leishmaniasis, mice showed a significant reduction in footpad swelling compared to unvaccinated ones, and no deaths occurred until week 17th. Taken together, these results demonstrate that PLA-NPs represent a stable, cost-effective delivery system adjuvant for use in vaccination against leishmaniasis.
C1 [Ayari-Riabi, Sana; Bouhaouala-Zahar, Balkiss; Elayeb, Mohamed] Univ Tunis El Manar, Inst Pasteur Tunis, NanoBioMedika Team, Lab Biomol Venins & Applicat Theranost (LBVAT) LR2, BP 74, 13 Pl Pasteur, Tunis 1002, Tunisia.
   [Ben Khalaf, Noureddine] Arabian Gulf Univ, Coll Grad Studies, Life Sci Dept, POB 26671, Manama, Bahrain.
   [Ben Khalaf, Noureddine; Chenik, Mehdi] Inst Pasteur Tunis, Lab Immunopathol Vaccinol & Mol Genet, BP 74, 13 Pl Pasteur, Tunis 1002, Tunisia.
   [Verrier, Bernard] Univ Lyon, Univ Claude Bernard Lyon 1, Lab Biol Tissulaire & Ingenierie Therapeut, CNRS,UMR 5305, 7 Passage Vercors, F-69367 Lyon 07, France.
   [Trimaille, Thomas] Univ Lyon, Univ Claude Bernard Lyon 1, Univ Jean Monnet, Ingenierie Materiaux Polymeres,CNRS,INSA Lyon,UMR, F-69622 Villeurbanne, France.
   [Benlasfar, Zakaria] Inst Pasteur Tunis, Serv Unites Animalieres, BP 74, 13 Pl Pasteur, Tunis 1002, Tunisia.
C3 Pasteur Network; Universite de Tunis-El-Manar; Institut Pasteur Tunis;
   Arabian Gulf University; Pasteur Network; Universite de Tunis-El-Manar;
   Institut Pasteur Tunis; Centre National de la Recherche Scientifique
   (CNRS); Universite Claude Bernard Lyon 1; Universite Claude Bernard Lyon
   1; Centre National de la Recherche Scientifique (CNRS); Institut
   National des Sciences Appliquees de Lyon - INSA Lyon; Pasteur Network;
   Universite de Tunis-El-Manar; Institut Pasteur Tunis
RP Ayari-Riabi, S; Bouhaouala-Zahar, B (corresponding author), Univ Tunis El Manar, Inst Pasteur Tunis, NanoBioMedika Team, Lab Biomol Venins & Applicat Theranost (LBVAT) LR2, BP 74, 13 Pl Pasteur, Tunis 1002, Tunisia.
EM sana.riabii@gmail.com; balkiss.bouhaouala@fmt.utm.tn
RI Ben Khalaf, Noureddine/AAG-2650-2021; verrier, bernard/J-4094-2017
OI Ben Khalaf, Noureddine/0000-0001-7573-754X; BOUHAOUALA-ZAHAR,
   Balkiss/0000-0003-3147-245X; verrier, bernard/0000-0002-8478-7095
CR Agallou M, 2011, VACCINE, V29, P5053, DOI 10.1016/j.vaccine.2011.04.089
   Anderson JM, 1997, ADV DRUG DELIVER REV, V28, P5, DOI 10.1016/S0169-409X(97)00048-3
   Armijos RX, 2004, VACCINE, V22, P1320, DOI 10.1016/j.vaccine.2003.06.002
   Ataman-Önal Y, 2006, J CONTROL RELEASE, V112, P175, DOI 10.1016/j.jconrel.2006.02.006
   Ayari-Riabi S, 2016, VACCINE, V34, P1810, DOI 10.1016/j.vaccine.2016.02.030
   Azmi F, 2014, HUM VACC IMMUNOTHER, V10, P778, DOI 10.4161/hv.27332
   Banerjee K, 2010, AIDS RES HUM RETROV, V26, P445, DOI 10.1089/aid.2009.0223
   Benhnini F, 2009, CLIN VACCINE IMMUNOL, V16, P1529, DOI 10.1128/CVI.00153-09
   Bennis I, 2017, INFECT DIS POVERTY, V6, DOI 10.1186/s40249-017-0267-5
   Black M, 2010, EXPERT REV VACCINES, V9, P157, DOI [10.1586/erv.09.160, 10.1586/ERV.09.160]
   Burza S, 2018, LANCET, V392, P951, DOI 10.1016/S0140-6736(18)31204-2
   Chenik M, 2006, VACCINE, V24, P2521, DOI 10.1016/j.vaccine.2005.12.027
   Choudhury R, 2013, IMMUNOBIOLOGY, V218, P114, DOI 10.1016/j.imbio.2012.02.008
   Daraee H, 2016, ARTIF CELL NANOMED B, V44, P381, DOI 10.3109/21691401.2014.953633
   de Carvalho RF, 2013, EXP PARASITOL, V135, P217, DOI 10.1016/j.exppara.2013.07.008
   Doroud D, 2012, EXPERT REV VACCINES, V11, P69, DOI [10.1586/erv.11.166, 10.1586/ERV.11.166]
   Duthie MS, 2012, VACCINE, V30, P134, DOI 10.1016/j.vaccine.2011.11.005
   Elfaki MEE, 2012, HUM VACC IMMUNOTHER, V8, P1769, DOI 10.4161/hv.21881
   Foged C, 2005, INT J PHARMACEUT, V298, P315, DOI 10.1016/j.ijpharm.2005.03.035
   Gillespie PM, 2016, VACCINE, V34, P2992, DOI 10.1016/j.vaccine.2015.12.071
   Grimaldi G, 2017, PLOS ONE, V12, DOI 10.1371/journal.pone.0185438
   Gupta PK, 2014, BIOCONJUGATE CHEM, V25, P1091, DOI 10.1021/bc500087h
   Handman E, 2001, CLIN MICROBIOL REV, V14, P229, DOI 10.1128/CMR.14.2.229-243.2001
   Hayat SMG, 2019, J CELL PHYSIOL, V234, P12530, DOI 10.1002/jcp.28120
   Himmelrich H, 1998, J IMMUNOL, V161, P6156
   Joshi VB, 2013, HUM VACC IMMUNOTHER, V9, P2584, DOI 10.4161/hv.26136
   Katebi A, 2021, BIOMED PHARMACOTHER, V137, DOI 10.1016/j.biopha.2021.111276
   Kébaïer C, 2001, INFECT IMMUN, V69, P4906, DOI 10.1128/IAI.69.8.4906-4915.2001
   Khalil EAG, 2006, ANN TROP PAEDIATR, V26, P357, DOI 10.1179/146532806X152890
   Khatik R, 2014, EXPERT OPIN DRUG DEL, V11, P633, DOI 10.1517/17425247.2014.889678
   Khorasanizadeh S, 2004, CELL, V116, P259, DOI 10.1016/S0092-8674(04)00044-3
   Lage DP, 2020, VACCINES-BASEL, V8, DOI 10.3390/vaccines8020289
   Lamalle-Bernard D, 2006, J CONTROL RELEASE, V115, P57, DOI 10.1016/j.jconrel.2006.07.006
   LASKAY T, 1995, EUR J IMMUNOL, V25, P2220, DOI 10.1002/eji.1830250816
   Launois P, 1998, PARASITE IMMUNOL, V20, P223, DOI 10.1046/j.1365-3024.1998.00153.x
   Lemery E, 2015, EUR J DERMATOL, V25, P424, DOI 10.1684/ejd.2015.2587
   LIEW FY, 1993, ADV PARASIT, V32, P161, DOI 10.1016/S0065-308X(08)60208-0
   Liu ZH, 2008, ADV DRUG DELIVER REV, V60, P1650, DOI 10.1016/j.addr.2008.09.001
   Maalej IA, 2003, AM J TROP MED HYG, V68, P312, DOI 10.4269/ajtmh.2003.68.312
   Makadia HK, 2011, POLYMERS-BASEL, V3, P1377, DOI 10.3390/polym3031377
   Mallapragada SK, 2008, INT J PHARMACEUT, V364, P265, DOI 10.1016/j.ijpharm.2008.06.030
   Margaroni M, 2016, EUR J PHARM BIOPHARM, V105, P18, DOI 10.1016/j.ejpb.2016.05.018
   Meddeb-Garnaoui A, 2010, VACCINE, V28, P1881, DOI 10.1016/j.vaccine.2009.11.075
   Moafi M, 2019, INT J PREVENTIVE MED, V10, DOI 10.4103/ijpvm.IJPVM_116_18
   Noormehr H, 2018, INT IMMUNOPHARMACOL, V59, P97, DOI 10.1016/j.intimp.2018.03.012
   Pace D, 2014, J INFECTION, V69, pS10, DOI 10.1016/j.jinf.2014.07.016
   Palma E, 2007, J CONTROL RELEASE, V120, P95, DOI 10.1016/j.jconrel.2007.03.016
   Pavot V, 2013, J CONTROL RELEASE, V167, P60, DOI 10.1016/j.jconrel.2013.01.015
   Raman VS, 2012, FRONT IMMUNOL, V3, DOI 10.3389/fimmu.2012.00144
   REINER SL, 1995, ANNU REV IMMUNOL, V13, P151, DOI 10.1146/annurev.iy.13.040195.001055
   Rice-Ficht AC, 2010, CURR OPIN MICROBIOL, V13, P106, DOI 10.1016/j.mib.2009.12.001
   Ronningen T, 2015, GENOME RES, V25, P1825, DOI 10.1101/gr.193748.115
   Soto M, 1999, CLIN EXP IMMUNOL, V115, P342, DOI 10.1046/j.1365-2249.1999.00796.x
   Srivastava S, 2016, PARASITE VECTOR, V9, DOI 10.1186/s13071-016-1553-y
   Venkataprasad N, 1999, VACCINE, V17, P1814, DOI 10.1016/S0264-410X(98)00372-7
   WHO, WHO Leishmaniasis
   Xia YF, 2015, VACCINE, V33, P5997, DOI 10.1016/j.vaccine.2015.07.101
   Yasinzai M, 2013, FUTURE MED CHEM, V5, P1877, DOI [10.4155/fmc.13.143, 10.4155/FMC.13.143]
NR 58
TC 5
Z9 5
U1 2
U2 4
PU MDPI
PI BASEL
PA ST ALBAN-ANLAGE 66, CH-4052 BASEL, SWITZERLAND
EI 1420-3049
J9 MOLECULES
JI Molecules
PD DEC
PY 2022
VL 27
IS 24
AR 8677
DI 10.3390/molecules27248677
PG 15
WC Biochemistry & Molecular Biology; Chemistry, Multidisciplinary
WE Science Citation Index Expanded (SCI-EXPANDED)
SC Biochemistry & Molecular Biology; Chemistry
GA 7I9UW
UT WOS:000904235000001
PM 36557812
OA gold, Green Published
DA 2025-02-04
ER

PT J
AU Krause, R
   Smolle, J
AF Krause, Robert
   Smolle, Josef
TI Covid-19 mortality and local burden of infectious diseases: A worldwide
   country-by-country analysis
SO JOURNAL OF INFECTION AND PUBLIC HEALTH
LA English
DT Article
DE Covid-19-mortality; SARS-CoV2; Burden of infectious diseases; Childhood
   mortality
AB Background: Global differences in the Covid-19 death toll between various countries are still a matter of debate. We evaluated the potential influence of general burden of infectious diseases prior to the onset of the Covid-19 pandemic on the number of Covid-19 deaths during the pandemic. Methods: We used publicly available data from Worldometer and Our World in Data. In a complete case analysis, 178 countries and territories, where all parameters were available, entered the analysis, re-presenting 99.02% of the global population. Relationships between various parameters of the local burden of infectious diseases as well as childhood mortality, median age, and vaccination as independent variables, on Covid-19 deaths as the dependent variable, were evaluated. Results: Death from diarrheal disease, respiratory disease, pneumonia, pneumonia in childhood, malaria, and HIV, as well as childhood mortality correlated negatively with number of Covid-19 deaths (Spearman rank correlation test: p < 0.0001 for each parameter), while median age was positively correlated with Covid-19 deaths (p < 0.0001). In a multivariable approach using kernel functions, death from respiratory disease and median age retained statistical significance. When vaccination rate and median age were si-multaneously taken into account, vaccination rate showed a significant negative correlation with Covid-19 deaths. Conclusions: Local burden of infectious diseases as well as childhood mortality prior to the onset of the pandemic have a strikingly negative impact on Covid-19 deaths. This effect might be due to an increase in trained immunity and to the overall younger population. Vaccination appears as an effective preventive measure. (c) 2022 The Author(s). Published by Elsevier Ltd on behalf of King Saud Bin Abdulaziz University for Health Sciences. This is an open access article under the CC BY-NC-ND license (http://creativecommons.org/li-censes/by-nc-nd/4.0/).
C1 [Krause, Robert] Med Univ Graz, Dept Internal Med, Divison Infect Dis, Auenbruggerplatz 15, A-8036 Graz, Austria.
   [Smolle, Josef] Med Univ Graz, Inst Med Informat Stat & Documentat, Auenbruggerplatz 2-5, A-8036 Graz, Austria.
C3 Medical University of Graz; Medical University of Graz
RP Smolle, J (corresponding author), Med Univ Graz, Inst Med Informat Stat & Documentat, Auenbruggerplatz 2-5, A-8036 Graz, Austria.
EM josef.smolle@medunigraz.at
OI Smolle, Josef/0000-0002-8005-4660
CR [Anonymous], 2022, SECONDARY DEATHS CHR
   Brueggeman JM, 2022, FRONT IMMUNOL, V13, DOI 10.3389/fimmu.2022.837524
   Chronic respiratory diseases, 2022, SEC CHRON RESP DIS
   Chu DK, 2020, LANCET, V395, P1973, DOI 10.1016/S0140-6736(20)31142-9
   Dadonaite B, 2018, SECONDARY PNEUMONIA
   Dadonaite B, 2018, SECONDARY DIARRHEAL
   Escobar LE, 2020, P NATL ACAD SCI USA, V117, P17720, DOI 10.1073/pnas.2008410117
   Karmakar M, 2021, JAMA NETW OPEN, V4, DOI 10.1001/jamanetworkopen.2020.36462
   Kim J, 2021, SCI REP-UK, V11, DOI 10.1038/s41598-021-98378-x
   Kurtz J, 2003, NATURE, V425, P37, DOI 10.1038/425037a
   Lee K, 2009, GLOB INST, P1
   Levin AT, 2020, EUR J EPIDEMIOL, V35, P1123, DOI 10.1007/s10654-020-00698-1
   Mantovani A, 2020, NEW ENGL J MED, V383, P1078, DOI 10.1056/NEJMcibr2011679
   Ritchie H, 2020, SECONDARY CORONAVIRU
   Roser M., OUR WORLD DATA
   Roser M, 2019, SECONDARY MALARIA
   Roser M, 2018, SECONDARY HIV AIDS
   Roser M., 2020, CHILD INFANT MORTALI
   Salyer SJ, 2021, LANCET, V397, P1265, DOI 10.1016/S0140-6736(21)00632-2
   Wang HD, 2022, LANCET, V399, P1513, DOI 10.1016/S0140-6736(21)02796-3
   worldometers, 2022, COUNTR WORLD POP
   Yalaman A, 2021, SCI REP-UK, V11, DOI 10.1038/s41598-020-78760-x
   Yamamoto N, 2020, MED HYPOTHESES, V144, DOI 10.1016/j.mehy.2020.110160
   Zhou F, 2020, LANCET, V395, P1054, DOI 10.1016/S0140-6736(20)30566-3
NR 24
TC 2
Z9 3
U1 0
U2 10
PU ELSEVIER SCIENCE LONDON
PI LONDON
PA 84 THEOBALDS RD, LONDON WC1X 8RR, ENGLAND
SN 1876-0341
EI 1876-035X
J9 J INFECT PUBLIC HEAL
JI J. Infect. Public Health
PD DEC
PY 2022
VL 15
IS 12
BP 1370
EP 1375
DI 10.1016/j.jiph.2022.10.018
EA NOV 2022
PG 6
WC Public, Environmental & Occupational Health; Infectious Diseases
WE Science Citation Index Expanded (SCI-EXPANDED)
SC Public, Environmental & Occupational Health; Infectious Diseases
GA 6E5SW
UT WOS:000883440600003
PM 36334463
OA Green Published, gold
DA 2025-02-04
ER

PT J
AU Perera, DJ
   Hassan, AS
   Liu, SS
   Elahi, SM
   Gadoury, C
   Weeratna, RD
   Gilbert, R
   Ndao, M
AF Perera, Dilhan J.
   Hassan, Adam S.
   Liu, Sunny S.
   Elahi, Seyyed Mehdy
   Gadoury, Christine
   Weeratna, Risini D.
   Gilbert, RenaId
   Ndao, Momar
TI A low dose adenovirus vectored vaccine expressing <i>Schistosoma
   mansoni</i> Cathepsin B protects from intestinal schistosomiasis in mice
SO EBIOMEDICINE
LA English
DT Article
DE Schistosoma mansoni; Parasite; Vaccine; Viral vector; Schistosomiasis;
   Heterologous; Prime and boost
ID CELLS; RESISTANCE; ANTIBODIES; JAPONICUM; RESPONSES; IMMUNITY; SERUM;
   GAMMA; IGE; HIV
AB Background Schistosomiasis is an underestimated neglected tropical disease which affects over 236.6 million people worldwide. According to the CDC, the impact of this disease is second to only malaria as the most devastating parasitic infection. Affected individuals manifest chronic pathology due to egg granuloma formation, destroying the liver over time. The only FDA approved drug, praziquantel, does not protect individuals from reinfection, highlighting the need for a prophylactic vaccine. Schistosoma mansoni Cathepsin B (SmCB) is a parasitic gut peptidase necessary for helminth growth and maturation and confers protection as a vaccine target for intestinal schistosomiasis.
   Methods An SmCB expressing human adenovirus serotype 5 (AdSmCB) was constructed and delivered intramuscularly to female C57BL/6 mice in a heterologous prime and boost vaccine with recombinant protein. Vaccine induced immunity was described and subsequent protection from parasite infection was assessed by analysing parasite burden and liver pathology.
   Findings Substantially higher humoral and cell-mediated immune responses, consisting of IgG2c, Th1 effectors, and polyfunctional CD4(+) T cells, were induced by the heterologous administration of AdSmCB when compared to the other regimens. Though immune responses favoured Th1 immunity, Th2 responses provided by SmCB protein boosts were maintained. This mixed Th1/Th2 immune response resulted in significant protection from S. mansoni infection comparable to other vaccine formulations which are in clinical trials. Schistosomiasis associated liver pathology was also prevented in a murine model.
   Interpretation Our study provides missing preclinical data supporting the use of adenoviral vectoring in vaccines for S. mansoni infection. Our vaccination method significantly reduces parasite burden and its associated liver pathology both of which are critical considerations for this helminth vaccine. Copyright Crown Copyright (c) 2022 Published by Elsevier B.V. This is an open access article under the CC BY-NC ND license (http://creativecommons.org/licenses/by-nc-nd/4.0/)
C1 [Perera, Dilhan J.; Ndao, Momar] McGill Univ, Dept Med, Div Expt Med, Montreal, PQ, Canada.
   [Perera, Dilhan J.; Hassan, Adam S.; Ndao, Momar] McGill Univ, Infect Dis & Immun Global Hlth Program, Res Inst, Hlth Ctr, Room EM3-3244,1001 Decarie Blvd, Montreal, PQ H4A 3J1, Canada.
   [Hassan, Adam S.; Liu, Sunny S.; Ndao, Momar] McGill Univ, Dept Microbiol & Immunol, Montreal, PQ, Canada.
   [Elahi, Seyyed Mehdy; Gadoury, Christine; Gilbert, RenaId] Natl Res Council Canada, Montreal, PQ, Canada.
   [Weeratna, Risini D.] Natl Res Council Canada, Ottawa, ON, Canada.
   [Ndao, Momar] McGill Univ, Hlth Ctr, Res Inst, Natl Reference Ctr Parasitol, Montreal, PQ, Canada.
C3 McGill University; McGill University; McGill University; National
   Research Council Canada; National Research Council Canada; McGill
   University
RP Ndao, M (corresponding author), McGill Univ, Hlth Ctr, Res Inst, Room EM3-3244,1001 Decarie Blvd, Montreal, PQ H4A 3J1, Canada.
EM momar.ndao@mcgill.ca
RI Perera, Dilhan/KYR-0721-2024
OI Ndao, Momar/0000-0002-9012-4212; Hassan, Adam/0000-0002-4092-7172;
   Perera, Dilhan/0000-0002-0874-7251; Liu, Sunny Sihan/0000-0003-4181-8637
FU Canadian Institutes of Health Research; R. Howard Webster Foundation;
   Foundation of the McGill University Health Centre
FX This work was supported by the Canadian Institutes of Health Research,
   R. Howard Webster Foundation, and the Foundation of the McGill
   University Health Centre.
CR Abruzzi A, 2016, ADV PARASIT, V91, P111, DOI 10.1016/bs.apar.2015.12.003
   Akondy RS, 2009, J IMMUNOL, V183, P7919, DOI 10.4049/jimmunol.0803903
   Amaral MS, NAT COMMUN, V12, P1
   Baden LR, 2020, LANCET HIV, V7, pE688, DOI 10.1016/S2352-3018(20)30229-0
   Balint JP, 2015, CANCER IMMUNOL IMMUN, V64, P977, DOI 10.1007/s00262-015-1706-4
   Bankhead P, 2017, SCI REP-UK, V7, DOI 10.1038/s41598-017-17204-5
   Brown DM, 2012, J VIROL, V86, P6792, DOI 10.1128/JVI.07172-11
   CAPRON A, 1992, ANNU REV MED, V43, P209, DOI 10.1146/annurev.me.43.020192.001233
   CAULFIELD JP, 1985, AM J PATHOL, V120, P380
   Cicconi P, 2020, CLIN INFECT DIS, V70, P2073, DOI 10.1093/cid/ciz653
   Cronan MR, 2018, NAT METHODS, V15, P1098, DOI 10.1038/s41592-018-0215-8
   Dai Y, 2015, PLOS ONE, V10, DOI 10.1371/journal.pone.0120792
   Dai Y, 2014, VACCINE, V32, P771, DOI 10.1016/j.vaccine.2013.12.059
   Darrah PA, 2007, NAT MED, V13, P843, DOI 10.1038/nm1592
   DELGADO V, 1990, PARASITE IMMUNOL, V12, P15, DOI 10.1111/j.1365-3024.1990.tb00933.x
   DESSEIN A, 1981, PARASITOLOGY, V82, P357, DOI 10.1017/S0031182000066890
   Diemert DJ, 2012, J ALLERGY CLIN IMMUN, V130, P169, DOI 10.1016/j.jaci.2012.04.027
   Ebenezer JA, 2017, RHINOLOGY, V55, P234, DOI [10.4193/Rhino16215, 10.4193/Rhino16.215]
   El Ridi R, 2014, PLOS ONE, V9, DOI 10.1371/journal.pone.0085401
   Faul F, 2007, BEHAV RES METHODS, V39, P175, DOI 10.3758/BF03193146
   Frey A, 1998, J IMMUNOL METHODS, V221, P35, DOI 10.1016/S0022-1759(98)00170-7
   Furch BD, 2020, AM J TROP MED HYG, V102, P711, DOI 10.4269/ajtmh.19-0494
   Gaucher D, 2008, J EXP MED, V205, P3119, DOI 10.1084/jem.20082292
   Getie Sisay, 2015, BMC Res Notes, V8, P480, DOI 10.1186/s13104-015-1468-2
   Gilbert R, 2014, J VIROL METHODS, V208, P177, DOI 10.1016/j.jviromet.2014.08.013
   Hagen J, 2014, NAT COMMUN, V5, DOI 10.1038/ncomms6375
   Haq K, 2019, VACCINE, V37, P7029, DOI 10.1016/j.vaccine.2019.08.079
   Hassan AS, 2021, VACCINE, V39, P5580, DOI 10.1016/j.vaccine.2021.08.031
   Hassan AS, 2019, PLOS NEGLECT TROP D, V13, DOI 10.1371/journal.pntd.0007490
   He TC, 1998, P NATL ACAD SCI USA, V95, P2509, DOI 10.1073/pnas.95.5.2509
   Hewitson JP, 2005, PARASITE IMMUNOL, V27, P271, DOI 10.1111/j.1365-3024.2005.00764.x
   Hodgins B, 2019, PLOS ONE, V14, DOI 10.1371/journal.pone.0210009
   Jankovic D, 1999, J IMMUNOL, V162, P345
   Jiz M, 2009, INFECT IMMUN, V77, P2051, DOI 10.1128/IAI.00012-09
   JONG EC, 1984, AM J TROP MED HYG, V33, P104, DOI 10.4269/ajtmh.1984.33.104
   JWO J, 1989, J PARASITOL, V75, P252, DOI 10.2307/3282774
   Kannanganat S, 2007, J VIROL, V81, P8468, DOI 10.1128/JVI.00228-07
   Kelton JG, 2021, NAT REV IMMUNOL, V21, P753, DOI 10.1038/s41577-021-00642-8
   L'Huillier AG, 2020, SCI REP-UK, V10, DOI 10.1038/s41598-020-67172-6
   Lago EM, 2019, EBIOMEDICINE, V43, P370, DOI 10.1016/j.ebiom.2019.04.029
   Lam HYP, 2021, ACTA TROP, V222, DOI 10.1016/j.actatropica.2021.106033
   MANGOLD BL, 1986, J IMMUNOL, V136, P2644
   McLaughlin TA, 2021, JAIDS-J ACQ IMM DEF, V86, P157, DOI 10.1097/QAI.0000000000002536
   McLaughlin TA, 2020, FRONT IMMUNOL, V11, DOI 10.3389/fimmu.2020.00127
   McManus DP, 2020, SEMIN IMMUNOPATHOL, V42, P355, DOI 10.1007/s00281-020-00789-x
   Melman SD, 2009, PLOS NEGLECT TROP D, V3, DOI 10.1371/journal.pntd.0000504
   Mendonça SA, 2021, NPJ VACCINES, V6, DOI 10.1038/s41541-021-00356-x
   Mo AX, 2016, VACCINE, V34, P995, DOI 10.1016/j.vaccine.2015.12.032
   Molehin AJ, 2017, PARASITOL RES, V116, P3175, DOI 10.1007/s00436-017-5634-4
   Morse MA, 2013, CANCER IMMUNOL IMMUN, V62, P1293, DOI 10.1007/s00262-013-1400-3
   Mullick A, 2006, BMC BIOTECHNOL, V6, DOI 10.1186/1472-6750-6-43
   Osada T, 2009, CANCER GENE THER, V16, P673, DOI 10.1038/cgt.2009.17
   Oualikene W, 2000, HUM GENE THER, V11, P1341, DOI 10.1089/10430340050032438
   Perera DJ, 2021, FRONT IMMUNOL, V12, DOI 10.3389/fimmu.2021.711650
   Perera DJ, 2020, FRONT IMMUNOL, V11, DOI 10.3389/fimmu.2020.605288
   Precopio ML, 2007, J EXP MED, V204, P1405, DOI 10.1084/jem.20062363
   Ricciardi A, 2016, BMC INFECT DIS, V16, DOI 10.1186/s12879-016-1444-z
   Ricciardi A, 2015, VACCINE, V33, P346, DOI 10.1016/j.vaccine.2014.11.016
   RIHET P, 1991, EUR J IMMUNOL, V21, P2679, DOI 10.1002/eji.1830211106
   Roederer M, 2011, CYTOM PART A, V79A, P167, DOI 10.1002/cyto.a.21015
   Savic M, 2017, PLOS ONE, V12, DOI 10.1371/journal.pone.0188055
   Smaill F, 2013, SCI TRANSL MED, V5, DOI 10.1126/scitranslmed.3006843
   Tang CL, 2019, FRONT IMMUNOL, V10, DOI 10.3389/fimmu.2019.01022
   Tchoubrieva EB, 2010, CELL MOL LIFE SCI, V67, P3739, DOI 10.1007/s00018-010-0345-3
   University Hospitals of North Midlands NHS Trust, 2021, COVID 19 VACC RESP I
   Vale N, 2017, ANTIMICROB AGENTS CH, V61, DOI [10.1128/aac.02582-16, 10.1128/AAC.02582-16]
   Wilson RA, 2016, PARASITE VECTOR, V9, DOI 10.1186/s13071-016-1369-9
   Wilson RA, 2008, PLOS NEGLECT TROP D, V2, DOI 10.1371/journal.pntd.0000290
   Wilson RA, 1998, BRAZ J MED BIOL RES, V31, P157, DOI 10.1590/S0100-879X1998000100022
   Woldegerima Eden, 2019, J Parasitol Res, V2019, P3697216, DOI 10.1155/2019/3697216
   World Health Organization, 2022, SCHISTOSOMIASIS
   Wu LC, 2014, NAT REV IMMUNOL, V14, P247, DOI 10.1038/nri3632
   YI XY, 1986, J IMMUNOL, V137, P3946
   Zacharia A, 2020, PLOS ONE, V15, DOI 10.1371/journal.pone.0243224
   Zhang WD, 2020, FRONT IMMUNOL, V11, DOI 10.3389/fimmu.2020.01246
   Zhu FC, 2020, LANCET, V396, P479, DOI 10.1016/S0140-6736(20)31605-6
NR 76
TC 9
Z9 10
U1 0
U2 3
PU ELSEVIER
PI AMSTERDAM
PA RADARWEG 29, 1043 NX AMSTERDAM, NETHERLANDS
SN 2352-3964
J9 EBIOMEDICINE
JI EBioMedicine
PD JUN
PY 2022
VL 80
AR 104036
DI 10.1016/j.ebiom.2022.104036
EA APR 2022
PG 14
WC Medicine, General & Internal; Medicine, Research & Experimental
WE Science Citation Index Expanded (SCI-EXPANDED)
SC General & Internal Medicine; Research & Experimental Medicine
GA 3E3TQ
UT WOS:000829908400010
PM 35500538
OA Green Published, gold
DA 2025-02-04
ER

PT J
AU Thakur, A
   Pedersen, LE
   Jungersen, G
AF Thakur, Aneesh
   Pedersen, Lasse E.
   Jungersen, Gregers
TI Immune markers and correlates of protection for vaccine induced immune
   responses
SO VACCINE
LA English
DT Review
DE Vaccines; Chronic infections; Correlates of protection
ID T-CELL RESPONSES; TUMOR-NECROSIS-FACTOR; MEMORY B-CELLS; CALMETTE-GUERIN
   VACCINATION; INTERFERON-GAMMA PRODUCTION; MYCOBACTERIUM-BOVIS BCG;
   YELLOW-FEVER VACCINE; LONG-TERM EFFICACY; DISEASE VIRUS FMDV; CLASS-I
   BINDING
AB Vaccines have been a major innovation in the history of mankind and still have the potential to address the challenges posed by chronic intracellular infections including tuberculosis, HIV and malaria which are leading causes of high morbidity and mortality across the world. Markers of an appropriate humoral response currently remain the best validated correlates of protective immunity after vaccination. Despite advancements in the field of immunology over the past few decades currently there are, however, no sufficiently validated immune correlates of vaccine induced protection against chronic infections in neither human nor veterinary medicine. Technological and conceptual advancements within cell-mediated immunology have led to a number of new immunological read-outs with the potential to emerge as correlates of vaccine induced protection. For T(H)1 type responses, antigen-specific production of interferon-gamma (IFN-gamma) has been promoted as a quantitative marker of protective cell-mediated immune responses over the past couple of decades. More recently, however, evidence from several infections has pointed towards the quality of the immune response, measured through increased levels of antigen-specific polyfunctional T cells capable of producing a triad of relevant cytokines, as a better correlate of sustained protective immunity against this type of infections. Also the possibilities to measure antigen-specific cytotoxic T cells (CTL) during infection or in response to vaccination, through recombinant major histocompatibility complex (MHC) class I tetramers loaded with relevant peptides, has opened a new vista to include CTL responses in the evaluation of protective immune responses. Here, we review different immune markers and new candidates for correlates of a protective vaccine induced immune response against chronic infections and how successful they have been in defining the protective immunity in human and veterinary medicine. (C) 2012 Elsevier Ltd. All rights reserved.
C1 [Thakur, Aneesh; Pedersen, Lasse E.; Jungersen, Gregers] Tech Univ Denmark, Natl Vet Inst, DK-1870 Frederiksberg C, Denmark.
C3 Technical University of Denmark
RP Jungersen, G (corresponding author), Tech Univ Denmark, Natl Vet Inst, Bvlowsvej 27, DK-1870 Frederiksberg C, Denmark.
EM GRJU@vet.dtu.dk
RI Thakur, Aneesh/ABA-9874-2020; Jungersen, Gregers/C-3940-2011
OI Pedersen, Lasse Eggers/0000-0002-9159-5585; Jungersen,
   Gregers/0000-0003-3147-6960; Thakur, Aneesh/0000-0003-0693-6101
CR Aagaard C, 2011, NAT MED, V17, P189, DOI 10.1038/nm.2285
   Aagaard C, 2009, PLOS ONE, V4, DOI 10.1371/journal.pone.0005930
   Aagaard CS, 2009, J IMMUNOL, V183, P2659, DOI 10.4049/jimmunol.0900947
   Abel B, 2010, AM J RESP CRIT CARE, V181, P1407, DOI 10.1164/rccm.200910-1484OC
   Addo MM, 2003, J VIROL, V77, P2081, DOI 10.1128/JVI.77.3.2081-2092.2003
   Ahmad A, 1996, FASEB J, V10, P258, DOI 10.1096/fasebj.10.2.8641559
   Ahmed RKS, 2002, CLIN EXP IMMUNOL, V129, P11, DOI 10.1046/j.1365-2249.2002.01894.x
   Altman JD, 1996, SCIENCE, V274, P94, DOI 10.1126/science.274.5284.94
   Altman John D, 2003, Curr Protoc Immunol, VChapter 17, DOI 10.1002/0471142735.im1703s53
   Amanna IJ, 2007, NEW ENGL J MED, V357, P1903, DOI 10.1056/NEJMoa066092
   Amara RR, 2004, J VIROL, V78, P3811, DOI 10.1128/JVI.78.8.3811-3816.2004
   [Anonymous], 2007, Wkly Epidemiol Rec, V82, P425
   [Anonymous], 2008, VACCINES-BASEL
   Azevedo MSP, 2004, CLIN DIAGN LAB IMMUN, V11, P12, DOI 10.1128/CDLI.11.1.12-20.2004
   Bai H, 2009, J IMMUNOL, V183, P5886, DOI 10.4049/jimmunol.0901584
   Ballesteros-Tato A, 2011, IMMUNITY, V35, P496, DOI 10.1016/j.immuni.2011.10.001
   Bansal A, 2008, J VIROL, V82, P6458, DOI 10.1128/JVI.00068-08
   Baron SD, 2007, INFECT IMMUN, V75, P2152, DOI 10.1128/IAI.01606-06
   Begg D. J., 2012, Proceedings of the 11th International Colloquium on Paratuberculosis, Sydney, Australia, 5-10 February 2012, P6
   Belshe RB, 2000, J INFECT DIS, V181, P1133, DOI 10.1086/315323
   Berchtold C, 2009, INFECT IMMUN, V77, P5501, DOI 10.1128/IAI.00700-09
   Berndt A, 2001, VET IMMUNOL IMMUNOP, V78, P143, DOI 10.1016/S0165-2427(00)00264-6
   Betts MR, 2006, BLOOD, V107, P4781, DOI 10.1182/blood-2005-12-4818
   Beveridge NER, 2007, EUR J IMMUNOL, V37, P3089, DOI 10.1002/eji.200737504
   Blackwell JM, 1996, PARASITOLOGY, V112, pS67, DOI 10.1017/S0031182000076678
   BLANCHARD DK, 1989, CELL IMMUNOL, V119, P402, DOI 10.1016/0008-8749(89)90254-2
   BLOOM BR, 1994, IMMUNOBIOLOGY, V191, P526, DOI 10.1016/S0171-2985(11)80459-6
   Boaz MJ, 2002, J IMMUNOL, V169, P6376, DOI 10.4049/jimmunol.169.11.6376
   Bold TD, 2011, PLOS PATHOG, V7, DOI 10.1371/journal.ppat.1002063
   Buddle BM, 2005, VET IMMUNOL IMMUNOP, V108, P45, DOI 10.1016/j.vetimm.2005.08.002
   Burgers WA, 2009, J GEN VIROL, V90, P468, DOI 10.1099/vir.0.004614-0
   Burton DR, 2004, NAT IMMUNOL, V5, P233, DOI 10.1038/ni0304-233
   Buus S, 1999, CURR OPIN IMMUNOL, V11, P209, DOI 10.1016/S0952-7915(99)80035-1
   Caruso AM, 1999, J IMMUNOL, V162, P5407
   Casazza JP, 2009, PLOS PATHOG, V5, DOI 10.1371/journal.ppat.1000646
   Cassataro J, 2005, INFECT IMMUN, V73, P6537, DOI 10.1128/IAI.73.10.6537-6546.2005
   Castiglioni P, 2008, J IMMUNOL, V180, P4956, DOI 10.4049/jimmunol.180.7.4956
   CHEN RT, 1990, J INFECT DIS, V162, P1036, DOI 10.1093/infdis/162.5.1036
   Cho MH, 2008, TOXICOL IN VITRO, V22, P1099, DOI 10.1016/j.tiv.2008.02.013
   Choi EM, 2002, J IMMUNOL METHODS, V268, P35, DOI 10.1016/S0022-1759(02)00198-9
   Collins RA, 1999, VET IMMUNOL IMMUNOP, V68, P193, DOI 10.1016/S0165-2427(99)00020-3
   COMSTOCK GW, 1994, CONTROL CLIN TRIALS, V15, P247, DOI 10.1016/0197-2456(94)90042-6
   COOPER AM, 1993, J EXP MED, V178, P2243, DOI 10.1084/jem.178.6.2243
   Corey MJ, 1997, J IMMUNOL METHODS, V207, P43, DOI 10.1016/S0022-1759(97)00098-7
   Crotty S, 2003, J IMMUNOL, V171, P4969, DOI 10.4049/jimmunol.171.10.4969
   Darrah PA, 2007, NAT MED, V13, P843, DOI 10.1038/nm1592
   De Pascalis Roberto, 2012, PLoS Pathog, V8, pe1002494, DOI 10.1371/journal.ppat.1002494
   De Rosa SC, 2004, J IMMUNOL, V173, P5372, DOI 10.4049/jimmunol.173.9.5372
   Derrick SC, 2011, VACCINE, V29, P2902, DOI 10.1016/j.vaccine.2011.02.010
   Doherty TM, 2002, J CLIN MICROBIOL, V40, P704, DOI 10.1128/JCM.40.2.704-706.2002
   Donati M, 2011, FEMS IMMUNOL MED MIC, V61, P125, DOI 10.1111/j.1574-695X.2010.00748.x
   Dondji B, 2008, EUR J IMMUNOL, V38, P706, DOI 10.1002/eji.200737660
   DOWDLE WR, 1973, POSTGRAD MED J, V49, P159, DOI 10.1136/pgmj.49.569.159
   Draper SJ, 2010, J IMMUNOL, V185, P7583, DOI 10.4049/jimmunol.1001760
   Dudani R, 2002, J IMMUNOL, V168, P5737, DOI 10.4049/jimmunol.168.11.5737
   Dunachie SJ, 2010, PLOS ONE, V5, DOI 10.1371/journal.pone.0012557
   Dunbar PR, 1998, CURR BIOL, V8, P413, DOI 10.1016/S0960-9822(98)70161-7
   Duvall MG, 2008, EUR J IMMUNOL, V38, P350, DOI 10.1002/eji.200737768
   Elias D, 2005, T ROY SOC TROP MED H, V99, P363, DOI 10.1016/j.trstmh.2004.08.006
   FDA, 1997, 97N0029 FDA US DEP H
   Ferré H, 2003, PROTEIN SCI, V12, P551, DOI 10.1110/ps.0233003
   Fjore AE, 2008, VACCINES, P177
   Fletcher HA, 2007, CURR MOL MED, V7, P319, DOI 10.2174/156652407780598520
   FLYNN JL, 1993, J EXP MED, V178, P2249, DOI 10.1084/jem.178.6.2249
   FLYNN JL, 1995, IMMUNITY, V2, P561, DOI 10.1016/1074-7613(95)90001-2
   Franco MA, 2006, VACCINE, V24, P2718, DOI 10.1016/j.vaccine.2005.12.048
   Fulcher DA, 1999, IMMUNOL CELL BIOL, V77, P559, DOI 10.1046/j.1440-1711.1999.00870.x
   Gallegos AM, 2011, PLOS PATHOG, V7, DOI 10.1371/journal.ppat.1002052
   Galli G, 2007, P NATL ACAD SCI USA, V104, P3984, DOI 10.1073/pnas.0700191104
   García-Díaz A, 2004, VACCINE, V23, P489, DOI 10.1016/j.vaccine.2004.06.018
   Gattinoni L, 2011, NAT MED, V17, P1290, DOI 10.1038/nm.2446
   Gerner W, 2008, VET IMMUNOL IMMUNOP, V121, P251, DOI 10.1016/j.vetimm.2007.09.019
   Gicheru MM, 2001, INFECT IMMUN, V69, P245, DOI 10.1128/IAI.69.1.245-251.2001
   Gilbert P, 2010, J INFECT DIS, V202, P595, DOI 10.1086/654816
   Glatman-Freedman A, 2003, FEMS IMMUNOL MED MIC, V39, P9, DOI 10.1016/S0928-8244(03)00172-X
   Gómez-Laguna J, 2009, VIRAL IMMUNOL, V22, P261, DOI 10.1089/vim.2009.0003
   Gómez-Román VR, 2005, J IMMUNOL, V174, P2185, DOI 10.4049/jimmunol.174.4.2185
   Griffiths PD, 2011, LANCET, V377, P1256, DOI 10.1016/S0140-6736(11)60136-0
   Guillonneau C, 2009, P NATL ACAD SCI USA, V106, P3330, DOI 10.1073/pnas.0813309106
   Guzman E, 2008, J GEN VIROL, V89, P667, DOI 10.1099/vir.0.83417-0
   Hamada S, 2008, J IMMUNOL, V181, P3456, DOI 10.4049/jimmunol.181.5.3456
   Hammarlund E, 2003, NAT MED, V9, P1131, DOI 10.1038/nm917
   Hansen SG, 2011, NATURE, V473, P523, DOI 10.1038/nature10003
   Haralambieva IH, 2010, FUTURE MICROBIOL, V5, P1757, DOI [10.2217/fmb.10.146, 10.2217/FMB.10.146]
   Harndahl M, 2009, J BIOMOL SCREEN, V14, P173, DOI 10.1177/1087057108329453
   HAVELL EA, 1989, J IMMUNOL, V143, P2894
   HIROMATSU K, 1992, J EXP MED, V175, P49, DOI 10.1084/jem.175.1.49
   Hombach J, 2005, VACCINE, V23, P5205, DOI [10.1016/j.vaccine.2005.07.002, 10.1016/j.vaccine.2004.11.040]
   Hoof I, 2009, IMMUNOGENETICS, V61, P1, DOI 10.1007/s00251-008-0341-z
   Hope JC, 2011, CLIN VACCINE IMMUNOL, V18, P373, DOI 10.1128/CVI.00543-10
   Horton R, 2011, LANCET, V378, P296, DOI 10.1016/S0140-6736(11)60765-4
   HUTCHINGS PR, 1989, J IMMUNOL METHODS, V120, P1, DOI 10.1016/0022-1759(89)90281-0
   Igietseme Joseph U, 2004, Expert Rev Vaccines, V3, P23
   Iriemenam NC, 2009, VACCINE, V27, P62, DOI 10.1016/j.vaccine.2008.10.025
   Jack AD, 1999, J INFECT DIS, V179, P489, DOI 10.1086/314578
   Jafarshad A, 2007, J IMMUNOL, V178, P3099, DOI 10.4049/jimmunol.178.5.3099
   Jegerlehner A, 2004, J IMMUNOL, V172, P5598, DOI 10.4049/jimmunol.172.9.5598
   Jego G, 1999, BLOOD, V94, P701, DOI 10.1182/blood.V94.2.701.414k16_701_712
   Joller N, 2011, EUR J IMMUNOL, V41, P889, DOI 10.1002/eji.201041340
   Jungersen G., 2011, VET IMMUNOL IMMUNOPA
   Kaech SM, 2002, NAT REV IMMUNOL, V2, P251, DOI 10.1038/nri778
   Kagina BMN, 2010, AM J RESP CRIT CARE, V182, P1073, DOI 10.1164/rccm.201003-0334OC
   Kari L, 2009, J IMMUNOL, V182, P8063, DOI 10.4049/jimmunol.0804375
   Karnasuta C, 2005, VACCINE, V23, P2522, DOI 10.1016/j.vaccine.2004.10.028
   Katz Russell, 2004, NeuroRx, V1, P189, DOI 10.1602/neurorx.1.2.189
   Kaufmann SHE, 2007, NAT REV MICROBIOL, V5, P491, DOI 10.1038/nrmicro1688
   Kaveh DA, 2011, PLOS ONE, V6, DOI 10.1371/journal.pone.0021566
   KAWAMURA I, 1992, J IMMUNOL, V148, P2887
   KAYHTY H, 1983, J INFECT DIS, V147, P1100
   KAYHTY H, 1994, BIOLOGICALS, V22, P397, DOI 10.1006/biol.1994.1062
   Keating SM, 2005, J IMMUNOL, V175, P5675, DOI 10.4049/jimmunol.175.9.5675
   Khader SA, 2005, J IMMUNOL, V175, P788, DOI 10.4049/jimmunol.175.2.788
   Khader SA, 2007, NAT IMMUNOL, V8, P369, DOI 10.1038/ni1449
   Kiepiela P, 2004, NATURE, V432, P769, DOI 10.1038/nature03113
   King DP, 1999, J IMMUNOL, V162, P5033
   Kitano H, 2002, NATURE, V420, P206, DOI 10.1038/nature01254
   Klenovsek K, 2007, BLOOD, V110, P3472, DOI 10.1182/blood-2007-06-095414
   Kolibab K, 2010, CLIN VACCINE IMMUNOL, V17, P793, DOI 10.1128/CVI.00006-10
   Lambert PH, 2009, CLIN CHEST MED, V30, P811, DOI 10.1016/j.ccm.2009.08.014
   Larsen MV, 2005, EUR J IMMUNOL, V35, P2295, DOI 10.1002/eji.200425811
   Lazarou M, 2009, INFECT IMMUN, V77, P5659, DOI 10.1128/IAI.00167-09
   Le TVL, 2011, PLOS ONE, V6, DOI 10.1371/journal.pone.0018780
   Lee CJ, 2005, CRIT REV MICROBIOL, V31, P137, DOI 10.1080/10408410591005093
   Lehner T, 2000, EUR J IMMUNOL, V30, P2245, DOI 10.1002/1521-4141(2000)30:8<2245::AID-IMMU2245>3.0.CO;2-7
   Leisner C, 2008, PLOS ONE, V3, DOI 10.1371/journal.pone.0001678
   Leyendeckers H, 1999, EUR J IMMUNOL, V29, P1406, DOI 10.1002/(SICI)1521-4141(199904)29:04<1406::AID-IMMU1406>3.0.CO;2-P
   Li S, 2002, PEDIATR INFECT DIS J, V21, P337, DOI 10.1097/00006454-200204000-00014
   Li WD, 2008, J IMMUNOL, V180, P3375, DOI 10.4049/jimmunol.180.5.3375
   Li WD, 2010, INFECT IMMUN, V78, P3942, DOI 10.1128/IAI.00346-10
   Liao SS, 1999, WORLD J GASTROENTERO, V5, P165, DOI 10.3748/wjg.v5.i2.165
   Lin YC, 2003, J INFECT DIS, V187, P134, DOI 10.1086/345871
   Lin YY, 2009, IMMUNITY, V31, P799, DOI 10.1016/j.immuni.2009.08.025
   Lindenstrom T, 2009, J IMMUNOL, V182, P8047, DOI 10.4049/jimmunol.0801592
   Longwe H, 2010, BMC INFECT DIS, V10, DOI 10.1186/1471-2334-10-280
   Lumsden JM, 2011, PLOS ONE, V6, DOI 10.1371/journal.pone.0020775
   Lundegaard C, 2011, J IMMUNOL METHODS, V374, P26, DOI 10.1016/j.jim.2010.10.011
   MACK TM, 1972, AM J TROP MED HYG, V21, P214, DOI 10.4269/ajtmh.1972.21.214
   Madariaga MG, 2007, J AM BOARD FAM MED, V20, P540, DOI 10.3122/jabfm.2007.06.070109
   Maglione PJ, 2008, J IMMUNOL, V180, P3329, DOI 10.4049/jimmunol.180.5.3329
   Majlessi L, 2006, INFECT IMMUN, V74, P2128, DOI 10.1128/IAI.74.4.2128-2137.2006
   Malyguine A, 2007, ADV EXP MED BIOL, V601, P273
   Marinaro M, 2011, RES VET SCI
   Maslanka SE, 1998, INFECT IMMUN, V66, P2453, DOI 10.1128/IAI.66.6.2453-2459.1998
   MASON RA, 1973, APPL MICROBIOL, V25, P539, DOI 10.1128/AEM.25.4.539-544.1973
   MASTROENI P, 1992, MICROB PATHOGENESIS, V13, P477, DOI 10.1016/0882-4010(92)90014-F
   Matter L, 1997, J INFECT DIS, V175, P749, DOI 10.1086/513967
   Mattner J, 2005, NATURE, V434, P525, DOI 10.1038/nature03408
   Mazurek Gerald H, 2003, MMWR Recomm Rep, V52, P15
   McElhaney JE, 2009, VACCINE, V27, P2418, DOI 10.1016/j.vaccine.2009.01.136
   McElhaney JE, 2006, J IMMUNOL, V176, P6333, DOI 10.4049/jimmunol.176.10.6333
   McManus DP, 2008, CLIN MICROBIOL REV, V21, P225, DOI 10.1128/CMR.00046-07
   Meeks KD, 2009, J IMMUNOL, V183, P8026, DOI 10.4049/jimmunol.0901588
   Mittrücker HW, 2007, P NATL ACAD SCI USA, V104, P12434, DOI 10.1073/pnas.0703510104
   Moore AC, 2007, EXPERT REV VACCINES, V6, P111, DOI 10.1586/14760584.6.1.111
   Moore T, 2003, J INFECT DIS, V188, P617, DOI 10.1086/377134
   Moore T, 2002, IMMUNOLOGY, V105, P213, DOI 10.1046/j.0019-2805.2001.01354.x
   Mwacharo J, 2009, PLOS ONE, V4, DOI 10.1371/journal.pone.0008434
   Nakaya HI, 2011, NAT IMMUNOL, V12, P786, DOI 10.1038/ni.2067
   NALIN DR, 1993, J HEPATOL, V18, pS51, DOI 10.1016/S0168-8278(05)80379-4
   Nene V, 2012, TICKS TICK-BORNE DIS, V3, P188, DOI 10.1016/j.ttbdis.2011.12.001
   Nielsen M, 2007, PLOS ONE, V2, DOI 10.1371/journal.pone.0000796
   NUSSLER A, 1991, EUR J IMMUNOL, V21, P227, DOI 10.1002/eji.1830210134
   Olsen AW, 2010, PLOS ONE, V5, DOI 10.1371/journal.pone.0010768
   Paranavitana C, 2005, CYTOKINE, V30, P86, DOI 10.1016/j.cyto.2004.12.009
   Parida S, 2006, VACCINE, V24, P964, DOI 10.1016/j.vaccine.2005.08.108
   Patch JR, 2011, CLIN VACCINE IMMUNOL, V18, P280, DOI 10.1128/CVI.00417-10
   Pedersen LE, 2011, IMMUNOGENETICS, V63, P821, DOI 10.1007/s00251-011-0555-3
   Pedersen LE, 2012, ANIM GEN IN PRESS
   Pedersen LO, 2001, EUR J IMMUNOL, V31, P2986, DOI 10.1002/1521-4141(2001010)31:10<2986::AID-IMMU2986>3.0.CO;2-R
   PEDERSEN LO, 1995, EUR J IMMUNOL, V25, P1609, DOI 10.1002/eji.1830250621
   Peng YT, 2009, VET MICROBIOL, V136, P359, DOI 10.1016/j.vetmic.2008.11.013
   Perfetto SP, 2004, NAT REV IMMUNOL, V4, P648, DOI 10.1038/nri1416
   Pintaric M, 2008, VET IMMUNOL IMMUNOP, V121, P68, DOI 10.1016/j.vetimm.2007.08.009
   Platt R, 2010, VET IMMUNOL IMMUNOP, V136, P122, DOI 10.1016/j.vetimm.2010.02.003
   Plotkin S.A., 2008, VACCINES-BASEL, V5th
   Plotkin SA, 2001, PEDIATR INFECT DIS J, V20, P63, DOI 10.1097/00006454-200101000-00013
   Plotkin SA, 1999, CR ACAD SCI III-VIE, V322, P943, DOI 10.1016/S0764-4469(00)87191-7
   Plotkin SA, 2008, CLIN INFECT DIS, V47, P401, DOI 10.1086/589862
   Plotkin SA, 2012, CLIN INFECT DIS, V54, P1615, DOI 10.1093/cid/cis238
   Plotkin SA, 2010, CLIN VACCINE IMMUNOL, V17, P1055, DOI 10.1128/CVI.00131-10
   Price S, 2010, VET IMMUNOL IMMUNOP, V136, P133, DOI 10.1016/j.vetimm.2010.02.010
   Pueschel K, 2007, J VIROL, V81, P8571, DOI 10.1128/JVI.00160-07
   Puissant-Lubrano B, 2010, J CLIN INVEST, V120, P1636, DOI 10.1172/JCI38506
   Querec TD, 2009, NAT IMMUNOL, V10, P116, DOI 10.1038/ni.1688
   Reyes-Sandoval A, 2011, J IMMUNOL, V187, P1347, DOI 10.4049/jimmunol.1100302
   Riber U, 2011, VET IMMUNOL IMMUNOP, V139, P257, DOI 10.1016/j.vetimm.2010.09.001
   Rojas OL, 2007, VIRAL IMMUNOL, V20, P300, DOI 10.1089/vim.2006.0105
   Romero P, 1998, J EXP MED, V188, P1641, DOI 10.1084/jem.188.9.1641
   Romero P, 2004, CANCER IMMUNOL IMMUN, V53, P249, DOI 10.1007/s00262-003-0473-9
   Rosa DS, 2011, PLOS ONE, V6, DOI 10.1371/journal.pone.0016921
   Sada-Ovalle I, 2008, PLOS PATHOG, V4, DOI 10.1371/journal.ppat.1000239
   Salerno-Goncalves R, 2010, CLIN VACCINE IMMUNOL, V17, P1305, DOI 10.1128/CVI.00234-10
   Sallusto F, 1999, NATURE, V401, P708, DOI 10.1038/44385
   SAMB B, 1995, PEDIATR INFECT DIS J, V14, P203, DOI 10.1097/00006454-199503000-00007
   SARKAR JK, 1975, B WORLD HEALTH ORGAN, V52, P307
   SCHELLER LF, 1995, P NATL ACAD SCI USA, V92, P4066, DOI 10.1073/pnas.92.9.4066
   Schmidt ECW, 2009, J IMMUNOL METHODS, V340, P25, DOI 10.1016/j.jim.2008.09.020
   Schodel Florian, 2011, Vaccine, V29, P9575, DOI 10.1016/j.vaccine.2011.10.046
   SCHOFIELD L, 1993, ANN TROP MED PARASIT, V87, P617, DOI 10.1080/00034983.1993.11812820
   Seder RA, 2003, NAT IMMUNOL, V4, P835, DOI 10.1038/ni969
   Seder RA, 2008, NAT REV IMMUNOL, V8, P247, DOI 10.1038/nri2274
   Shedlock DJ, 2003, SCIENCE, V300, P337, DOI 10.1126/science.1082305
   Shooshtari P, 2010, CYTOM PART A, V77A, P873, DOI 10.1002/cyto.a.20943
   Siddiqui N, 2012, COMP IMMUNOL MICROB, V35, P219, DOI 10.1016/j.cimid.2011.11.003
   Siegrist C.-A., 2013, Vaccines, P14, DOI [10.1016/B9781455700905.000045, DOI 10.1016/B978-1-4160-3611-1.50006-4]
   Skendzel LP, 1996, AM J CLIN PATHOL, V106, P170
   Smith SG, 2010, BMC IMMUNOL, V11, DOI 10.1186/1471-2172-11-35
   Snydman D R, 2001, Transpl Infect Dis, V3 Suppl 2, P6, DOI 10.1034/j.1399-3062.2001.00002.x
   Song RJ, 2007, MOL THER, V15, P1007, DOI 10.1038/mt.sj.6300129
   Sopp P, 2006, CLIN VACCINE IMMUNOL, V13, P1343, DOI 10.1128/CVI.00291-06
   Straten PT, 2000, CLIN IMMUNOL, V96, P94, DOI 10.1006/clim.2000.4890
   Streeck H, 2009, NAT PROTOC, V4, P461, DOI 10.1038/nprot.2009.7
   Stryhn A, 1996, EUR J IMMUNOL, V26, P1911, DOI 10.1002/eji.1830260836
   SU H, 1995, VACCINE, V13, P1023, DOI 10.1016/0264-410X(95)00017-U
   Sun JC, 2004, NAT IMMUNOL, V5, P927, DOI 10.1038/ni1105
   Sylvester-Hvid C, 2002, TISSUE ANTIGENS, V59, P251, DOI 10.1034/j.1399-0039.2002.590402.x
   Tenner-Racz K, 2004, P NATL ACAD SCI USA, V101, P3017, DOI 10.1073/pnas.0308677101
   Torrado E, 2010, CYTOKINE GROWTH F R, V21, P455, DOI 10.1016/j.cytogfr.2010.10.004
   Torrieri-Dramard L, 2011, MOL THER, V19, P602, DOI 10.1038/mt.2010.222
   Tuaillon E, 2006, J IMMUNOL METHODS, V315, P144, DOI 10.1016/j.jim.2006.07.016
   Uzonna JE, 2001, J IMMUNOL, V167, P6967, DOI 10.4049/jimmunol.167.12.6967
   Vaccari M, 2005, J IMMUNOL, V175, P3502, DOI 10.4049/jimmunol.175.6.3502
   Wang MJ, 2011, IMMUNOLOGY, V132, P482, DOI 10.1111/j.1365-2567.2010.03383.x
   Wang T, 2006, J IMMUNOL, V177, P1825, DOI 10.4049/jimmunol.177.3.1825
   Waters WR, 2003, TUBERCULOSIS, V83, P287, DOI 10.1016/S1472-9792(03)00002-7
   WEIBEL RE, 1975, PEDIATRICS, V56, P380
   Weinberg A, 2009, J INFECT DIS, V200, P1068, DOI 10.1086/605611
   Whelan AO, 2011, PLOS ONE, V6, DOI 10.1371/journal.pone.0029194
   WHITE CJ, 1992, PEDIATR INFECT DIS J, V11, P19, DOI 10.1097/00006454-199201000-00006
   Williams A, 2004, IMMUNOLOGY, V111, P328, DOI 10.1111/j.1365-2567.2004.01809.x
   Williams MA, 2006, IMMUNOL REV, V211, P146, DOI 10.1111/j.0105-2896.2006.00389.x
   Wilson RA, 1996, VET IMMUNOL IMMUNOP, V53, P49, DOI 10.1016/0165-2427(95)05543-6
   Woelbing F, 2006, J EXP MED, V203, P177, DOI 10.1084/jem.20052288
   Wooldridge L, 2009, IMMUNOLOGY, V126, P147, DOI 10.1111/j.1365-2567.2008.02848.x
   Xu XN, 2002, J IMMUNOL METHODS, V268, P21, DOI 10.1016/S0022-1759(02)00196-5
   Yang H, 1996, IMMUNOLOGY, V89, P76, DOI 10.1046/j.1365-2567.1996.d01-705.x
   Yang H, 2000, IMMUNOLOGY, V99, P504, DOI 10.1046/j.1365-2567.2000.00019.x
   Yoshida YO, 2010, J IMMUNOL, V184, P4414, DOI 10.4049/jimmunol.0903332
   Young BWY, 2003, J VIRAL HEPATITIS, V10, P23, DOI 10.1046/j.1365-2893.2003.00386.x
   Zhang Q, 2000, INFECT IMMUN, V68, P2692, DOI 10.1128/IAI.68.5.2692-2697.2000
   Zuber B, 2005, J IMMUNOL METHODS, V302, P13, DOI 10.1016/j.jim.2005.04.015
NR 241
TC 123
Z9 140
U1 0
U2 51
PU ELSEVIER SCI LTD
PI OXFORD
PA THE BOULEVARD, LANGFORD LANE, KIDLINGTON, OXFORD OX5 1GB, OXON, ENGLAND
SN 0264-410X
EI 1873-2518
J9 VACCINE
JI Vaccine
PD JUL 13
PY 2012
VL 30
IS 33
BP 4907
EP 4920
DI 10.1016/j.vaccine.2012.05.049
PG 14
WC Immunology; Medicine, Research & Experimental
WE Science Citation Index Expanded (SCI-EXPANDED)
SC Immunology; Research & Experimental Medicine
GA 976XY
UT WOS:000306621900002
PM 22658928
DA 2025-02-04
ER

PT J
AU Strong, K
   Noor, A
   Aponte, J
   Banerjee, A
   Cibulskis, R
   Diaz, T
   Ghys, P
   Glaziou, P
   Hereward, M
   Hug, L
   Kantorova, V
   Mahy, M
   Moller, AB
   Requejo, J
   Riley, L
   Say, L
   You, DZ
AF Strong, Kathleen
   Noor, Abdislan
   Aponte, John
   Banerjee, Anshu
   Cibulskis, Richard
   Diaz, Theresa
   Ghys, Peter
   Glaziou, Philippe
   Hereward, Mark
   Hug, Lucia
   Kantorova, Vladimira
   Mahy, Mary
   Moller, Ann-Beth
   Requejo, Jennifer
   Riley, Leanne
   Say, Lale
   You, Danzhen
TI Monitoring the status of selected health related sustainable development
   goals: methods and projections to 2030
SO GLOBAL HEALTH ACTION
LA English
DT Article
DE UN Sustainable Development Goals; maternal and under-5 mortality;
   incidence of TB; malaria; HIV; family planning; noncommunicable diseases
ID SYSTEMATIC ANALYSIS
AB Background: Monitoring Sustainable Development Goal indicators (SDGs) and their targets plays an important role in understanding and advocating for improved health outcomes for all countries. We present the United Nations (UN) Inter-agency groups' efforts to support countries to report on SDG health indicators, project progress towards 2030 targets and build country accountability for action.
   Objective: We highlight common principles and practices of each Inter-agency group and the progress made towards SDG 3 targets using seven health indicators as examples. The indicators used provide examples of best practice for modelling estimates and projections using standard methods, transparent data collection and country consultations.
   Methods: Practices common to the UN agencies include multi-UN agency participation, expert groups to advise on estimation methods, transparent publication of methods and data inputs, use of UN-derived population estimates, country consultations, and a common reporting platform to present results. Our seven examples illustrate how estimates, using mostly Bayesian models, make use of country data to track progress towards SDG targets for 2030.
   Results: Progress has been made over the past decade. However, none of the seven indicators are on track to achieve their respective SDG targets by 2030. Accelerated efforts are needed, especially in low- and middle-income countries, to reduce the burden of maternal, child, communicable and noncommunicable disease mortality, and to provide access to modern methods of family planning to all women.
   Conclusion: Our analysis shows the benefit of UN interagency monitoring which prioritizes transparent country data sources, UN population estimates and life tables, and rigorous but replicable modelling methods. Countries are supported to build capacity for data collection, analysis and reporting. Through these monitoring efforts we support countries to tackle even the most intransient health issues, including the pandemic caused by SARS-CoV-2 that is reversing the hard-earned gains of all countries.
C1 [Strong, Kathleen; Banerjee, Anshu; Diaz, Theresa] WHO, Dept Maternal Newborn Child & Adolescent Hlth & A, Ave Appia, CH-1201 Geneva, Switzerland.
   [Noor, Abdislan; Aponte, John] WHO, Global Malaria Programme, Geneva, Switzerland.
   [Cibulskis, Richard] WHO, Dept Hlth Financing, Geneva, Switzerland.
   [Ghys, Peter; Mahy, Mary] UNAIDS, Strateg Informat Dept, Geneva, Switzerland.
   [Glaziou, Philippe] WHO, Stop TB Dept, New York, NY USA.
   [Hereward, Mark; Hug, Lucia; Requejo, Jennifer; You, Danzhen] UNICEF, Div Data Analyt Planning & Monitoring, New York, NY USA.
   [Kantorova, Vladimira] UN, Dept Econ & Social Affairs, Populat Div, New York, NY 10017 USA.
   [Moller, Ann-Beth; Say, Lale] WHO, Dept Sexual & Reprod Hlth & Res, UNDP UNFPA UNICEF Who World Bank Special Programm, Geneva, Switzerland.
   [Riley, Leanne] WHO, Noncommunicable Dis Dept, Geneva, Switzerland.
C3 World Health Organization; World Health Organization; World Health
   Organization; UNAIDS; World Health Organization; UNICEF; The World Bank;
   World Health Organization; United Nations Population Fund; World Health
   Organization
RP Strong, K (corresponding author), WHO, Dept Maternal Newborn Child & Adolescent Hlth & A, Ave Appia, CH-1201 Geneva, Switzerland.
EM strongk@who.int
RI , lalesay/AAG-1912-2021
OI Noor, Abdisalan/0000-0003-2242-4499; Strong,
   Kathleen/0000-0002-8092-1955; Diaz, Theresa/0000-0001-5063-8078;
   Banerjee, Anshu/0000-0001-6487-8793; GHYS, Peter/0009-0003-3641-9065
FU Health Systems Governance and Finance Department of WHO
FX No external funding source supported this work. However, a redrafting of
   the figures was paid for by the Health Systems Governance and Finance
   Department of WHO.
CR Alexander M, 2018, DEMOGR RES, V38, P335, DOI 10.4054/DemRes.2018.38.15
   Alkema L, 2016, LANCET, V387, P462, DOI 10.1016/S0140-6736(15)00838-7
   [Anonymous], 2014, STAND BENCHM TUB SUR
   Asma S, 2020, LANCET, V395, P240, DOI 10.1016/S0140-6736(19)32523-1
   Bennett JE, 2018, LANCET, V392, P1072, DOI 10.1016/S0140-6736(18)31992-5
   Bill and Melinda Gates Foundation, 2020, COVID 19 GLOB PERSP
   Floyd K, 2018, INT J TUBERC LUNG D, V22, P723, DOI 10.5588/ijtld.17.0835
   Hagel C, 2020, BMJ GLOB HEALTH, V5, DOI 10.1136/bmjgh-2019-002108
   Heggen K, 2020, B WORLD HEALTH ORGAN, V98, P646, DOI 10.2471/BLT.20.263533
   Kantorová V, 2020, PLOS MED, V17, DOI 10.1371/journal.pmed.1003026
   Lozano R, 2018, LANCET, V392, P2091, DOI [10.1016/S0140-6736(18)32281-5, 10.1016/s0140-6736(18)32281-5]
   Mathers CD, 2020, ARCH PUBLIC HEALTH, V78, DOI 10.1186/s13690-020-00458-3
   Roberton T, 2020, LANCET GLOB HEALTH, V8, pE901, DOI 10.1016/S2214-109X(20)30229-1
   Rudan I, 2015, LANCET, V385, P92, DOI 10.1016/S0140-6736(14)62006-7
   Stevens GA, 2016, LANCET, V388, pE19, DOI 10.1016/S0140-6736(16)30388-9
   UN, 2016, TRANSF OUR WORLD 203
   UN Inter-agency Group for Child Mortality Estimation, 2020, LEV TRENDS CHILD MOR
   UN Inter-agency group on child mortality estimation, 2019, LEV TRENDS CHILD MOR
   UNAIDS, 2019, UNAIDS DAT 2019
   United Nations Department of Economic and Social Affairs, 2019, POP DIV EST PROJ FAM
   United Nations Department of Economic and Social Affairs Population Division, 2019, WORLD POP PROSP 2019
   United Nations Population Division, 2017, WORLD POP PROSP 2017
   United Nations Statistical Commission, 2017, TERMS REF INT EXP GR
   WHO, 2019, PACIFIC ISLANDS SPOR
   WHO, 2019, Trends in maternal mortality 2000 to 2017: Estimates by WHO, P6
   World Health Organisation, 2021, GLOB HLTH EST GHE
   World Health Organization, 2019, Sustainable Development Goals (SDGs) Strategy 20202030 Of The IMO Secretariat
   World Health Organization, 2015, WHO GLOB TECHN STRAT
   World Health Organization, 2019, Stronger collaboration, better health: global action plan for healthy lives and well-being for all. Strengthening collaboration among multilateral organizations to accelerate country progress on the health-related Sustainable Development Goals
NR 29
TC 6
Z9 7
U1 0
U2 21
PU TAYLOR & FRANCIS LTD
PI ABINGDON
PA 2-4 PARK SQUARE, MILTON PARK, ABINGDON OR14 4RN, OXON, ENGLAND
EI 1654-9880
J9 GLOBAL HEALTH ACTION
JI Glob. Health Action
PD DEC 31
PY 2020
VL 13
IS 1
AR 1846903
DI 10.1080/16549716.2020.1846903
PG 14
WC Public, Environmental & Occupational Health
WE Science Citation Index Expanded (SCI-EXPANDED); Social Science Citation Index (SSCI)
SC Public, Environmental & Occupational Health
GA OZ5HB
UT WOS:000594955700001
PM 33250013
OA gold, Green Published
DA 2025-02-04
ER

PT J
AU Madrid, L
   Casellas, A
   Sacoor, C
   Quintó, L
   Sitoe, A
   Varo, R
   Acácio, S
   Nhampossa, T
   Massora, S
   Sigaúque, B
   Mandomando, I
   Cousens, S
   Menéndez, C
   Alonso, P
   Macete, E
   Bassat, Q
AF Madrid, Lola
   Casellas, Aina
   Sacoor, Charfudin
   Quinto, Llorenc
   Sitoe, Antonio
   Varo, Rosauro
   Acacio, Sozinho
   Nhampossa, Tacilta
   Massora, Sergio
   Sigauque, Betuel
   Mandomando, Inacio
   Cousens, Simon
   Menendez, Clara
   Alonso, Pedro
   Macete, Eusebio
   Bassat, Quique
TI Postdischarge Mortality Prediction in Sub-Saharan Africa
SO PEDIATRICS
LA English
DT Article
ID AFTER-DISCHARGE; RISK-FACTORS; FOLLOW-UP; CHILDREN; INFANTS; MALARIA;
   MULTICENTER; MANAGEMENT; DIARRHEA; COHORT
AB BACKGROUND: Although the burden of postdischarge mortality (PDM) in low-income settings appears to be significant, no clear recommendations have been proposed in relation to follow-up care after hospitalization. We aimed to determine the burden of pediatric PDM and develop predictive models to identify children who are at risk for dying after discharge.
   METHODS: Deaths after hospital discharge among children aged <15 years in the last 17 years were reviewed in an area under demographic and morbidity surveillance in Southern Mozambique. We determined PDM over time (up to 90 days) and derived predictive models of PDM using easily collected variables on admission.
   RESULTS: Overall PDM was high (3.6%), with half of the deaths occurring in the first 30 days. One primary predictive model for all ages included young age, moderate or severe malnutrition, a history of diarrhea, clinical pneumonia symptoms, prostration, bacteremia, having a positive HIV status, the rainy season, and transfer or absconding, with an area under the curve of 0.79 (0.75-0.82) at day 90 after discharge. Alternative models for all ages including simplified clinical predictors had a similar performance. A model specific to infants <3 months old was used to identify as predictors being a neonate, having a low weight-for-age z score, having breathing difficulties, having hypothermia or fever, having oral candidiasis, and having a history of absconding or transfer to another hospital, with an area under the curve of 0.76 (0.72-0.91) at day 90 of follow-up.
   CONCLUSIONS: Death after discharge is an important although poorly recognized contributor to child mortality. A simple predictive algorithm based on easily recognizable variables could readily be used to identify most infants and children who are at a high risk of dying after discharge.
C1 [Madrid, Lola; Sacoor, Charfudin; Sitoe, Antonio; Varo, Rosauro; Acacio, Sozinho; Nhampossa, Tacilta; Massora, Sergio; Sigauque, Betuel; Mandomando, Inacio; Menendez, Clara; Alonso, Pedro; Macete, Eusebio; Bassat, Quique] Ctr Invest Saude Manhica, Maputo, Mozambique.
   [Madrid, Lola; Casellas, Aina; Quinto, Llorenc; Varo, Rosauro; Menendez, Clara; Alonso, Pedro; Bassat, Quique] Hosp Clin Barcelona, Barcelona Inst Global Hlth, Barcelona, Spain.
   [Madrid, Lola; Casellas, Aina; Quinto, Llorenc; Varo, Rosauro; Menendez, Clara; Alonso, Pedro; Bassat, Quique] Univ Barcelona, Barcelona, Spain.
   [Cousens, Simon] London Sch Hyg & Trop Med, Dept Infect Dis Epidemiol, Fac Epidemiol & Populat Hlth, London, England.
   [Menendez, Clara] Inst Salud Carlos III, CIBER Epidemiol & Salud Publ, Madrid, Spain.
   [Bassat, Quique] Inst Catalana Recerca & Estudis Avancats, Passeig Lluis Co 23, Barcelona, Spain.
   [Bassat, Quique] Hosp St Joan Deu, Pediat Dept, Pediat Infect Dis Unit, Barcelona, Spain.
C3 Centro de Investigacao em Saude de Manhica; ISGlobal; University of
   Barcelona; Hospital Clinic de Barcelona; University of Barcelona;
   University of London; London School of Hygiene & Tropical Medicine;
   Instituto de Salud Carlos III; CIBER - Centro de Investigacion Biomedica
   en Red; CIBERESP; ICREA; University of Barcelona
RP Bassat, Q (corresponding author), ISGlobal, Rossello 132,5-2a, Barcelona 08036, Spain.
EM quique.bassat@isglobal.org
RI Cousens, Simon/ADH-8496-2022; Mandomando, Inacio/ABD-8007-2020; Varo,
   Rosauro/ACJ-5258-2022; Casellas, Aina/Q-1247-2016; Bassat,
   Quique/P-2341-2016; Alonso, Pedro Luis/AAZ-3645-2020
OI Varo, Rosauro/0000-0003-4282-5572; Mandomando,
   Inacio/0000-0002-1078-2187; Quinto, Llorenc/0000-0001-9992-6951; Madrid,
   Lola/0000-0003-4034-6033; Casellas, Aina/0000-0003-4939-8411; Bassat,
   Quique/0000-0003-0875-7596; Alonso, Pedro Luis/0000-0003-3292-3443
FU Miguel Servet program of the Instituto de Salud Carlos III (Plan
   Nacional de I+D+I 2008-2011) [CP11/00269]; Rio Hortega program of the
   Instituto de Salud Carlos III [CM13/00260, CD16/00024]; Government of
   Mozambique; Spanish Agency for International Development Cooperation
FX Dr Bassat had a fellowship from the Miguel Servet program of the
   Instituto de Salud Carlos III (Plan Nacional de I+D+I 2008-2011, grant:
   CP11/00269). Drs Madrid and Varo had fellowships from the Rio Hortega
   program of the Instituto de Salud Carlos III (CM13/00260, Dr Madrid;
   CD16/00024, Dr Varo). The Barcelona Institute for Global Health is a
   member of the Centres de Recerca de Catalunya Programme, Generalitat de
   Catalunya (http://cerca.cat/en/suma/).The Centro de Investigacao em
   Saude de Manhica is supported by the Government of Mozambique and the
   Spanish Agency for International Development Cooperation.
CR [Anonymous], 2014, INT MAN CHILDH ILLN
   [Anonymous], Reproductive, maternal, newborn, and child health: Disease control priorities
   [Anonymous], LEV TRENDS CHILD MOR
   Ashraf H, 2012, BMJ OPEN, V2, DOI 10.1136/bmjopen-2012-000961
   Berkley JA, 2016, LANCET GLOB HEALTH, V4, pE464, DOI 10.1016/S2214-109X(16)30096-1
   Biai S, 2007, BRIT MED J, V335, P862, DOI 10.1136/bmj.39345.467813.80
   Chang RKR, 2006, AM HEART J, V152, P386, DOI 10.1016/j.ahj.2005.12.016
   Chhibber AV, 2015, PLOS ONE, V10, DOI 10.1371/journal.pone.0137095
   Chisti MJ, 2014, PLOS ONE, V9, DOI 10.1371/journal.pone.0107663
   Efron B, 1994, An Introduction to the Bootstrap, V1st
   González R, 2012, HIV MED, V13, P581, DOI 10.1111/j.1468-1293.2012.01018.x
   González R, 2015, PLOS ONE, V10, DOI 10.1371/journal.pone.0132053
   Islam MA, 1996, J TROP PEDIATRICS, V42, P342, DOI 10.1093/tropej/42.6.342
   Moisi JC, 2011, B WORLD HEALTH ORGAN, V89, P725, DOI 10.2471/BLT.11.089235
   Moraleda C, 2014, JAIDS-J ACQ IMM DEF, V65, P182, DOI 10.1097/QAI.0000000000000019
   Nhampossa T, 2013, PUBLIC HEALTH NUTR, V16, P1565, DOI 10.1017/S1368980013001080
   Phiri K, 2012, LANCET INFECT DIS, V12, P191, DOI 10.1016/S1473-3099(11)70320-6
   Phiri KS, 2008, PLOS ONE, V3, DOI 10.1371/journal.pone.0002903
   ROY SK, 1983, BMJ-BRIT MED J, V287, P1097, DOI 10.1136/bmj.287.6399.1097
   Sacarlal J, 2009, BMC PUBLIC HEALTH, V9, DOI 10.1186/1471-2458-9-67
   Sacoor C, 2013, INT J EPIDEMIOL, V42, P1309, DOI 10.1093/ije/dyt148
   STANTON B, 1986, TROP GEOGR MED, V38, P113
   Stark AR, 2008, PEDIATRICS, V121, P627, DOI 10.1542/peds.2007-3282
   United Nations, 2017, CHILD MORT EST
   Veirum JE, 2007, ACTA PAEDIATR, V96, P1832, DOI 10.1111/j.1651-2227.2007.00562.x
   West TE, 1999, B WORLD HEALTH ORGAN, V77, P144
   WHO, 2012, PARTN MAT NEWB CHILD
   Wiens MO, 2013, PLOS ONE, V8, DOI 10.1371/journal.pone.0066698
   Wiens Matthew O, 2012, Clin Epidemiol, V4, P319, DOI 10.2147/CLEP.S35693
   Wiens MO, 2015, BMJ OPEN, V11, P5
   World Health Organization, 2015, Data Prevalence of HIV among adults aged 15-49 (%)
   Zucker JR, 1996, AM J TROP MED HYG, V55, P655, DOI 10.4269/ajtmh.1996.55.655
NR 32
TC 29
Z9 30
U1 0
U2 2
PU AMER ACAD PEDIATRICS
PI ELK GROVE VILLAGE
PA 141 NORTH-WEST POINT BLVD,, ELK GROVE VILLAGE, IL 60007-1098 USA
SN 0031-4005
EI 1098-4275
J9 PEDIATRICS
JI Pediatrics
PD JAN
PY 2019
VL 143
IS 1
AR e20180606
DI 10.1542/peds.2018-0606
PG 13
WC Pediatrics
WE Science Citation Index Expanded (SCI-EXPANDED)
SC Pediatrics
GA HF5RF
UT WOS:000454290200007
PM 30552144
OA Bronze, Green Submitted
DA 2025-02-04
ER

PT J
AU Costa, DL
   Rocha, RL
   Carvalho, RMA
   Lima-Neto, AS
   Harhay, MO
   Costa, CHN
   Barral-Neto, M
   Barral, AP
AF Costa, Dorcas L.
   Rocha, Regina L.
   Carvalho, Rayssa M. A.
   Lima-Neto, Adelino S.
   Harhay, Michael O.
   Costa, Carlos Henrique N.
   Barral-Neto, Manoel
   Barral, Aldina P.
TI Serum cytokines associated with severity and complications of kala-azar
SO PATHOGENS AND GLOBAL HEALTH
LA English
DT Article
DE Cytokines; Kala-azar; Leishmania infantum; Disseminated intravascular
   coagulation; Systemic inflammatory response
ID HUMAN VISCERAL LEISHMANIASIS; INFLAMMATORY RESPONSE; INTERFERON-GAMMA;
   CRITICALLY-ILL; SOUTHERN SUDAN; RISK-FACTORS; INTERLEUKIN-6;
   PATHOGENESIS; DISORDERS; INFECTION
AB Objectives: Recent clinical data suggest that severe kala-azar (or visceral leishmaniasis) is an exaggerated innate immune response mediated by inflammatory cytokines, leading to a systemic inflammatory syndrome similar to what is observed in malaria, sepsis and other diseases. We tested this hypothesis by measuring serum cytokines in individuals with kala-azar.
   Methods: We compared patients with severe kala-azar (i.e. hemorrhagic manifestations, n=38) with patients without evidence of hemorrhage (n596). We conducted a detailed clinical and laboratory evaluation, measuring serum IL-1beta, IL-6, IL-8, IL-10, IL-12, interferon-gamma, and TNF-alpha, and markers of disseminated intravascular coagulation (DIC).
   Results: Infants had higher levels of inflammatory cytokines, while HIV-infected patients had lower concentrations of IL-10 and interferon-gamma. Higher levels of IL-6, interferon-gamma, and IL-8 were found among deceased patients. IL-8 and interferon-gamma were independently associated with bleeding. Several cytokines were associated with different signs of severe clinical and laboratory manifestations, including DIC. IL-6 was highly positively and independently associated with IL-1beta, IL-8, IL-10, and negatively associated with TNF-alpha. IL-1beta and TNF-alpha were also highly independently associated with disease severity.
   Conclusion: In its severe form, kala-azar, a neglected tropical disease, initiates a systemic inflammatory response that leads to DIC and other manifestations. Children may have higher risk of death due to the more intense cytokine release. The data supports the notion that IL-6 is the central cytokine that is associated with lethal disease, but interferon-gamma, IL1beta, IL-8, and TNF-alpha are also involved with disease severity. Inhibition of IL-6 is a potential target of adjuvant therapy for severe or pediatric forms of this disease.
C1 [Costa, Dorcas L.] Univ Fed Piaui, Maternal & Childhood Dept, Teresina, PI, Brazil.
   [Costa, Dorcas L.; Lima-Neto, Adelino S.; Costa, Carlos Henrique N.] Inst Trop Med Natan Portella, Lab Leishmaniasis, Teresina, PI, Brazil.
   [Rocha, Regina L.] Univ Fed Minas Gerais, Dept Pediat, Belo Horizonte, MG, Brazil.
   [Carvalho, Rayssa M. A.; Barral, Aldina P.] Fiocruz Bahia, Lab Immunoparasitol, Salvador, BA, Brazil.
   [Lima-Neto, Adelino S.; Harhay, Michael O.; Costa, Carlos Henrique N.] Univ Fed Piaui, Dept Community Med, Teresina, PI, Brazil.
   [Barral-Neto, Manoel] Fiocruz Bahia, Immunoregulat Lab, Salvador, BA, Brazil.
C3 Universidade Federal do Piaui; Universidade Federal de Minas Gerais;
   Fundacao Oswaldo Cruz; Universidade Federal do Piaui; Fundacao Oswaldo
   Cruz
RP Costa, CHN (corresponding author), Inst Doencas Tropicais Natan Portella, Rua Artur de Vasconcelos 151 Sul, BR-64001450 Teresina, PI, Brazil.
EM chncosta@gmail.com
RI Barral Netto, Manoel/B-3904-2009; Barral, Aldina/B-4191-2009; Rocha,
   Regina/U-1280-2018
OI Barral Netto, Manoel/0000-0002-5823-7903; Barral,
   Aldina/0000-0002-7177-464X; Rocha, Regina/0000-0002-8545-0021; Harhay,
   Michael/0000-0002-0553-674X
CR Abdelmoula Mohamed Slim, 2003, Tunis Med, V81, P535
   ALJURAYYAN NAM, 1995, J TROP PEDIATRICS, V41, P143, DOI 10.1093/tropej/41.3.143
   Alonso DP, 2007, J INFECT DIS, V195, P1212, DOI 10.1086/512683
   Sampaio MJAD, 2010, PLOS NEGLECT TROP D, V4, DOI 10.1371/journal.pntd.0000877
   Ambalavanan N, 2009, PEDIATRICS, V123, P1132, DOI 10.1542/peds.2008-0526
   Ansari NA, 2011, J IMMUNOL, V186, P3977, DOI 10.4049/jimmunol.1003588
   Bacellar O, 2000, CYTOKINE, V12, P1228, DOI 10.1006/cyto.2000.0694
   Bray M, 2005, CURR OPIN IMMUNOL, V17, P399, DOI 10.1016/j.coi.2005.05.001
   Cai BL, 2010, MEDIAT INFLAMM, V2010, DOI 10.1155/2010/642462
   Carson JA, 2010, EXERC SPORT SCI REV, V38, P168, DOI 10.1097/JES.0b013e3181f44f11
   Church LD, 2008, NAT CLIN PRACT RHEUM, V4, P34, DOI 10.1038/ncprheum0681
   Cines DB, 1998, BLOOD, V91, P3527
   Clark IA, 2006, MALARIA J, V5, DOI 10.1186/1475-2875-5-85
   Collin S, 2004, CLIN INFECT DIS, V38, P612, DOI 10.1086/381203
   Conti P, 2003, IMMUNOL LETT, V86, P123, DOI 10.1016/S0165-2478(03)00002-6
   Costa DL, 2009, FATORES PROGNOSTICO
   de Jong HK, 2010, J INNATE IMMUN, V2, P422, DOI 10.1159/000316286
   Desjeux P, 2004, COMP IMMUNOL MICROB, V27, P305, DOI 10.1016/j.cimid.2004.03.004
   Devignot S, 2010, PLOS ONE, V5, DOI 10.1371/journal.pone.0011671
   DUARTE MIS, 1987, REV INST MED TROP SP, V29, P131, DOI 10.1590/S0036-46651987000300003
   Endo Y, 2010, J INNATE IMMUN, V2, P33, DOI 10.1159/000227805
   Frade AF, 2011, INFECT GENET EVOL, V11, P912, DOI 10.1016/j.meegid.2011.02.014
   Gabay C, 2006, ARTHRITIS RES THER, V8, DOI 10.1186/ar1917
   Gautam S, 2011, J INFECT DIS, V204, P1134, DOI 10.1093/infdis/jir461
   Gear ARL, 2003, MICROCIRCULATION, V10, P335, DOI 10.1038/sj.mn.7800198
   Grignani G, 2000, HAEMATOLOGICA, V85, P967
   Gulla KC, 2010, IMMUNOLOGY, V129, P482, DOI 10.1111/j.1365-2567.2009.03200.x
   Harhay MO, 2011, TRENDS PARASITOL, V27, P403, DOI 10.1016/j.pt.2011.04.001
   Herwaldt BL, 1999, LANCET, V354, P1191, DOI 10.1016/S0140-6736(98)10178-2
   JAKUBOWSKI AA, 1989, J CLIN ONCOL, V7, P298, DOI 10.1200/JCO.1989.7.3.298
   KAGER PA, 1986, TROP GEOGR MED, V38, P371
   Levi M, 2002, CRIT CARE MED, V30, pS220, DOI 10.1097/00003246-200205001-00008
   Levi M, 2012, SEMIN THROMB HEMOST, V38, P506, DOI 10.1055/s-0032-1305782
   Lin WC, 2010, EXP BIOL MED, V235, P57, DOI 10.1258/ebm.2009.009256
   Lomtadze M L, 2005, Georgian Med News, P59
   Lomtadze M L, 2005, Georgian Med News, P47
   Nemeth E, 2003, BLOOD, V101, P2461, DOI 10.1182/blood-2002-10-3235
   Nemeth E, 2004, J CLIN INVEST, V113, P1271, DOI 10.1172/JCI200420945
   Costa CHN, 2010, REV SOC BRAS MED TRO, V43, P386, DOI 10.1590/S0037-86822010000400010
   Nylén S, 2007, TRENDS IMMUNOL, V28, P378, DOI 10.1016/j.it.2007.07.004
   Parker RS, 2010, J R SOC INTERFACE, V7, P989, DOI 10.1098/rsif.2009.0517
   Pavare J, 2010, BMC INFECT DIS, V10, DOI 10.1186/1471-2334-10-28
   Peruhype-Magalhaes V, 2006, CLIN EXP IMMUNOL, V146, P124, DOI 10.1111/j.1365-2249.2006.03171.x
   Prakash D, 2006, J INFECT DIS, V194, P198, DOI 10.1086/504720
   Ratsimandresy RA, 2009, CURR PHARM DESIGN, V15, P1998, DOI 10.2174/138161209788453130
   Remick DG, 2005, CRIT CARE MED, V33, pS466, DOI 10.1097/01.CCM.0000186783.34908.18
   RHODES J, 1983, CLIN EXP IMMUNOL, V53, P739
   Schroder K, 2004, J LEUKOCYTE BIOL, V75, P163, DOI 10.1189/jlb.0603252
   Seaman J, 1996, ANN INTERN MED, V124, P664, DOI 10.7326/0003-4819-124-7-199604010-00007
   Sprong T, 2009, CLIN INFECT DIS, V49, P1380, DOI 10.1086/606054
   Spruijt NE, 2010, CRIT CARE, V14, DOI 10.1186/cc9218
   Suffredini AF, 1999, J CLIN IMMUNOL, V19, P203, DOI 10.1023/A:1020563913045
   Verma S, 2010, PLOS ONE, V5, DOI 10.1371/journal.pone.0010107
   Wagenaar JFP, 2007, TROP MED INT HEALTH, V12, P111, DOI 10.1111/j.1365-3156.2006.01792.x
   Ward NS, 2008, CLIN CHEST MED, V29, P617, DOI 10.1016/j.ccm.2008.06.010
   Webster NR, 2009, BRIT J ANAESTH, V103, P70, DOI 10.1093/bja/aep128
   Werneck GL, 2003, INFECTION, V31, P174, DOI 10.1007/s15010-003-3139-9
   Wheeler DS, 2009, RECENT PATENTS INFLA, V3, P96, DOI 10.2174/187221309788489779
   WHO, 1990, WHO TECHN REP SER, V793
   Zhang J, 2011, PLOS ONE, V6, DOI 10.1371/journal.pone.0014525
NR 60
TC 80
Z9 83
U1 0
U2 3
PU TAYLOR & FRANCIS LTD
PI ABINGDON
PA 2-4 PARK SQUARE, MILTON PARK, ABINGDON OR14 4RN, OXON, ENGLAND
SN 2047-7724
EI 2047-7732
J9 PATHOG GLOB HEALTH
JI Pathog. Glob. Health
PD MAR
PY 2013
VL 107
IS 2
BP 78
EP 87
DI 10.1179/2047773213Y.0000000078
PG 10
WC Public, Environmental & Occupational Health; Parasitology; Tropical
   Medicine
WE Science Citation Index Expanded (SCI-EXPANDED)
SC Public, Environmental & Occupational Health; Parasitology; Tropical
   Medicine
GA 112RU
UT WOS:000316611600008
PM 23683334
OA Green Published
DA 2025-02-04
ER

PT J
AU Sustic, T
   Van Coillie, J
   Larsen, MD
   Derksen, NIL
   Szittner, Z
   Nouta, J
   Wang, WJ
   Damelang, T
   Rebergen, I
   Linty, F
   Visser, R
   Mok, JY
   Geerdes, DM
   van Esch, WJE
   de Taeye, SW
   van Gils, MJ
   van de Watering, L
   van der Schoot, CE
   Wuhrer, M
   Rispens, T
   Vidarsson, G
AF Sustic, Tonci
   Van Coillie, Julie
   Larsen, Mads Delbo
   Derksen, Ninotska I. L.
   Szittner, Zoltan
   Nouta, Jan
   Wang, Wenjun
   Damelang, Timon
   Rebergen, Ianthe
   Linty, Federica
   Visser, Remco
   Mok, Juk Yee
   Geerdes, Dionne M.
   van Esch, Wim J. E.
   de Taeye, Steven W.
   van Gils, Marit J.
   van de Watering, Leo
   van der Schoot, C. Ellen
   Wuhrer, Manfred
   Rispens, Theo
   Vidarsson, Gestur
TI Immunoassay for quantification of antigen-specific IgG fucosylation
SO EBIOMEDICINE
LA English
DT Article
DE COVID-19; Anti-spike IgG; IgG glycosylation; Fucosylation
ID FC-GAMMA-RIII; IMMUNOGLOBULIN-G; GLYCOSYLATION PATTERN; ANTIBODY;
   AFFINITY; BINDING; DISEASE; SUBCLASSES; PREGNANCY; SEVERITY
AB Background Immunoglobulin G (IgG) antibodies serve a crucial immuno-protective function mediated by IgG Fc receptors (Fc gamma R). Absence of fucose on the highly conserved N-linked glycan in the IgG Fc domain strongly enhances IgG binding and activation of myeloid and natural killer (NK) cell Fc gamma Rs. Although afucosylated IgG can provide increased protection (malaria and HIV), it also boosts immunopathologies in alloimmune diseases, COVID-19 and dengue fever. Quantifying IgG fucosylation currently requires sophisticated methods such as liquid chromatography-mass spectrometry (LC-MS) and extensive analytical skills reserved to highly specialized laboratories. Methods Here, we introduce the Fucose-sensitive Enzyme-linked immunosorbent assay (ELISA) for Antigen-Specific IgG (FEASI), an immunoassay capable of simultaneously quantitating and qualitatively determining IgG responses. FEASI is a two-tier immunoassay; the first assay is used to quantify antigen-specific IgG (IgG ELISA), while the second gives Fc gamma RIIIa binding-dependent readout which is highly sensitive to both the IgG quantity and the IgG Fc fucosylation (Fc gamma R-IgG ELISA). Findings IgG Fc fucosylation levels, independently determined by LC-MS and FEASI, in COVID-19 responses to the spike (S) antigen, correlated very strongly by simple linear regression (R-2=0.93, p < 0.0001). The FEASI method was then used to quantify IgG levels and fucosylation in COVID-19 convalescent plasma which was independently validated by LC-MS. Interpretation FEASI can be reliably implemented to measure relative and absolute IgG Fc fucosylation and quantify binding of antigen-specific IgG to Fc gamma R in a high-throughput manner accessible to all diagnostic and research laboratories. Copyright (c) 2022 The Authors. Published by Elsevier B.V. This is an open access article under the CC BY-NC-ND license (http://creativecommons.org/licenses/by-nc-nd/4.0/)
C1 [Sustic, Tonci; Van Coillie, Julie; Larsen, Mads Delbo; Szittner, Zoltan; Damelang, Timon; Rebergen, Ianthe; Linty, Federica; Visser, Remco; van der Schoot, C. Ellen; Vidarsson, Gestur] Sanquin Res, Dept Expt Immunohematol, Amsterdam, Netherlands.
   [Sustic, Tonci; Van Coillie, Julie; Larsen, Mads Delbo; Szittner, Zoltan; Damelang, Timon; Rebergen, Ianthe; Linty, Federica; Visser, Remco; Vidarsson, Gestur] Univ Utrecht, Utrecht Inst Pharmaceut Sci, Dept Biomol Mass Spectrometry & Prote, Utrecht, Netherlands.
   [Derksen, Ninotska I. L.; Rispens, Theo] Sanquin Res, Dept Immunopathol, Amsterdam, Netherlands.
   [Derksen, Ninotska I. L.; van der Schoot, C. Ellen; Rispens, Theo] Univ Amsterdam, Landsteiner Lab, Amsterdam UMC, Amsterdam, Netherlands.
   [Nouta, Jan; Wang, Wenjun; Wuhrer, Manfred] Leiden Univ Med Ctr, Ctr Prote & Metabol, Leiden, Netherlands.
   [Mok, Juk Yee; Geerdes, Dionne M.; van Esch, Wim J. E.] Sanquin Reagents, Amsterdam, Netherlands.
   [de Taeye, Steven W.; van Gils, Marit J.] Univ Amsterdam, Amsterdam Infect & Immun Inst, Dept Med Microbiol, Amsterdam UMC, Amsterdam, Netherlands.
   [van de Watering, Leo] Sanquin, Unit Transfus Med, Blood Bank, Amsterdam, Netherlands.
   [Vidarsson, Gestur] Sanquin Res, Dept Expt Immunohematol, Plesmanlaan 125, NL-1066CX Amsterdam, Netherlands.
   [Sustic, Tonci; Van Coillie, Julie; Larsen, Mads Delbo; Szittner, Zoltan; Damelang, Timon; Rebergen, Ianthe; Linty, Federica; Visser, Remco; Vidarsson, Gestur] Univ Utrecht, Bijvoet Ctr Biomol Res, Utrecht, Netherlands.
C3 Utrecht University; University of Amsterdam; Leiden University; Leiden
   University Medical Center (LUMC); University of Amsterdam; Utrecht
   University
RP Vidarsson, G (corresponding author), Sanquin Res, Dept Expt Immunohematol, Plesmanlaan 125, NL-1066CX Amsterdam, Netherlands.
EM g.vidarsson@sanquin.nl
RI van Gils, Marit/H-4791-2019; Wuhrer, Manfred/ABE-9168-2020; Sustic,
   Tonci/KFB-6429-2024; Vidarsson, Gestur/A-9909-2009
OI van Gils, Marit J./0000-0003-3422-8161; Vidarsson,
   Gestur/0000-0001-5621-003X; Sustic, Tonci/0000-0003-0559-6803; Rebergen,
   Ianthe/0000-0002-6031-0081
FU Stichting Sanquin Bloedvoorziening [PPOC 19-08, SQI00041]; ZonMW [10430
   01 201 0021]
FX This work was funded by the Stichting Sanquin Bloedvoorziening (PPOC
   19-08 and SQI00041) and ZonMW 10430 01 201 0021.
CR Ackerman ME, 2013, J CLIN INVEST, V123, P2183, DOI 10.1172/JCI65708
   Arnold JN, 2007, ANNU REV IMMUNOL, V25, P21, DOI 10.1146/annurev.immunol.25.022106.141702
   Bégin P, 2021, NAT MED, V27, P2012, DOI 10.1038/s41591-021-01488-2
   Bournazos S, 2021, SCIENCE, V372, P1102, DOI 10.1126/science.abc7303
   Brouwer PJM, 2020, SCIENCE, V369, P643, DOI 10.1126/science.abc5902
   Brown EP, 2017, J IMMUNOL METHODS, V443, P33, DOI 10.1016/j.jim.2017.01.010
   Bruggeman CW, 2017, J IMMUNOL, V199, P204, DOI 10.4049/jimmunol.1700116
   Bruhns P, 2009, BLOOD, V113, P3716, DOI 10.1182/blood-2008-09-179754
   Chakraborty S, 2021, NAT IMMUNOL, V22, P67, DOI [10.1038/s41590-020-00828-7, 10.1101/2020.05.15.20103341]
   de Haan N, 2016, J PROTEOME RES, V15, P1853, DOI 10.1021/acs.jproteome.6b00038
   de Taeye SW, 2020, FRONT IMMUNOL, V11, DOI 10.3389/fimmu.2020.00740
   Dekkers G, 2018, MOL IMMUNOL, V94, P54, DOI 10.1016/j.molimm.2017.12.006
   Dekkers G, 2017, MABS-AUSTIN, V9, P767, DOI 10.1080/19420862.2017.1323159
   Dekkers G, 2017, FRONT IMMUNOL, V8, DOI 10.3389/fimmu.2017.00877
   Falck D, 2017, METHODS MOL BIOL, V1503, P31, DOI 10.1007/978-1-4939-6493-2_4
   Falconer DJ, 2018, ACS CHEM BIOL, V13, P2179, DOI 10.1021/acschembio.8b00342
   Ferrara C, 2011, P NATL ACAD SCI USA, V108, P12669, DOI 10.1073/pnas.1108455108
   Gonzalez-Quintela A, 2008, CLIN EXP IMMUNOL, V151, P42, DOI 10.1111/j.1365-2249.2007.03545.x
   Gudelja I, 2018, CELL IMMUNOL, V333, P65, DOI 10.1016/j.cellimm.2018.07.009
   Hoepel W, 2021, SCI TRANSL MED, V13, DOI 10.1126/scitranslmed.abf8654
   Kaneko Y, 2006, SCIENCE, V313, P670, DOI 10.1126/science.1129594
   Kapur R, 2015, TRANSFUSION, V55, P553, DOI 10.1111/trf.12880
   Kapur R, 2014, BRIT J HAEMATOL, V166, P936, DOI 10.1111/bjh.12965
   Kapur R, 2014, BLOOD, V123, P471, DOI 10.1182/blood-2013-09-527978
   Karsten CB, 2019, J IMMUNOL METHODS, V471, P46, DOI 10.1016/j.jim.2019.05.006
   Kobata A, 2008, BBA-GEN SUBJECTS, V1780, P472, DOI 10.1016/j.bbagen.2007.06.012
   Larsen MD, 2021, NAT COMMUN, V12, DOI 10.1038/s41467-021-26118-w
   Larsen MD, 2021, SCIENCE, V371, P907, DOI 10.1126/science.abc8378
   Li HJ, 2006, NAT BIOTECHNOL, V24, P210, DOI 10.1038/nbt1178
   Lighaam LC, 2016, SEMIN LIVER DIS, V36, P200, DOI 10.1055/s-0036-1584322
   Lippold S, 2021, MABS-AUSTIN, V13, DOI 10.1080/19420862.2021.1982847
   Liu SD, 2015, CANCER IMMUNOL RES, V3, P173, DOI 10.1158/2326-6066.CIR-14-0125
   MacLean B, 2010, BIOINFORMATICS, V26, P966, DOI 10.1093/bioinformatics/btq054
   Nagelkerke SQ, 2019, FRONT IMMUNOL, V10, DOI 10.3389/fimmu.2019.02237
   Natarajan H, 2022, BMC IMMUNOL, V23, DOI 10.1186/s12865-022-00480-w
   Nimmerjahn F, 2005, SCIENCE, V310, P1510, DOI 10.1126/science.1118948
   O'Grady NP, 2002, CLIN INFECT DIS, V35, P1281, DOI [10.1086/344188, 10.1086/502007]
   PAREKH RB, 1985, NATURE, V316, P452, DOI 10.1038/316452a0
   Pereira NA, 2018, MABS-AUSTIN, V10, P693, DOI 10.1080/19420862.2018.1466767
   Pongracz T, 2022, EBIOMEDICINE, V78, DOI 10.1016/j.ebiom.2022.103957
   Pongracz T, 2022, GLYCOCONJUGATE J, V39, P335, DOI 10.1007/s10719-022-10044-0
   Schäfer A, 2021, J EXP MED, V218, DOI 10.1084/jem.20201993
   Shatz W, 2013, MABS-AUSTIN, V5, P872, DOI 10.4161/mabs.26307
   Shields RL, 2002, J BIOL CHEM, V277, P26733, DOI 10.1074/jbc.M202069200
   Shinkawa T, 2003, J BIOL CHEM, V278, P3466, DOI 10.1074/jbc.M210665200
   Sibéril S, 2006, CLIN IMMUNOL, V118, P170, DOI 10.1016/j.clim.2005.10.008
   Sonneveld ME, 2018, FRONT IMMUNOL, V9, DOI 10.3389/fimmu.2018.00129
   Sonneveld ME, 2016, BRIT J HAEMATOL, V174, P310, DOI 10.1111/bjh.14053
   Steenhuis M, 2021, CLIN TRANSL IMMUNOL, V10, DOI 10.1002/cti2.1285
   Subedi GP, 2016, MABS-AUSTIN, V8, P1512, DOI 10.1080/19420862.2016.1218586
   Temming AR, 2021, FRONT IMMUNOL, V12, DOI 10.3389/fimmu.2021.594773
   Temming AR, 2019, J IMMUNOL, V203, P3126, DOI 10.4049/jimmunol.1900985
   van Osch TLJ, 2021, J IMMUNOL, V207, P1545, DOI 10.4049/jimmunol.2100399
   Vidarsson G, 2014, FRONT IMMUNOL, V5, DOI 10.3389/fimmu.2014.00520
   Vink T, 2014, METHODS, V65, P5, DOI 10.1016/j.ymeth.2013.07.018
   Vogelzang EH, 2020, J IMMUNOL, V205, P3491, DOI 10.4049/jimmunol.2000767
   Wang TT, 2017, SCIENCE, V355, P395, DOI 10.1126/science.aai8128
   Wei BC, 2021, MABS-AUSTIN, V13, DOI 10.1080/19420862.2021.1893427
   Wines BD, 2016, J IMMUNOL, V197, P1507, DOI 10.4049/jimmunol.1502551
   Wuhrer M, 2007, PROTEOMICS, V7, P4070, DOI 10.1002/pmic.200700289
   Wuhrer M, 2009, J PROTEOME RES, V8, P450, DOI 10.1021/pr800651j
NR 61
TC 10
Z9 10
U1 0
U2 11
PU ELSEVIER
PI AMSTERDAM
PA RADARWEG 29, 1043 NX AMSTERDAM, NETHERLANDS
SN 2352-3964
J9 EBIOMEDICINE
JI EBioMedicine
PD JUL
PY 2022
VL 81
AR 104109
DI 10.1016/j.ebiom.2022.104109
PG 13
WC Medicine, General & Internal; Medicine, Research & Experimental
WE Science Citation Index Expanded (SCI-EXPANDED)
SC General & Internal Medicine; Research & Experimental Medicine
GA 2O8UT
UT WOS:000819328200003
PM 35752106
OA Green Published, gold
DA 2025-02-04
ER

PT J
AU Monteiro, Y
   Faktor, K
   Buck, WC
   Taunde, S
   Jeque, E
   Kakar, S
   Puliyanda, D
AF Monteiro, Y.
   Faktor, K.
   Buck, W. C.
   Taunde, S.
   Jeque, E.
   Kakar, S.
   Puliyanda, D.
TI Response to corticosteroid treatment in paediatric nephrotic syndrome: A
   retrospective review from Mozambique
SO SOUTH AFRICAN JOURNAL OF CHILD HEALTH
LA English
DT Review
ID FOCAL SEGMENTAL GLOMERULOSCLEROSIS; STEROID-RESISTANT; AFRICAN CHILDREN;
   PREVALENCE; SPECTRUM; PATTERNS
AB Background. First-line treatment for paediatric nephrotic syndrome, a chronic disease characterised by proteinuria, hypoalbuminaemia and oedema, is corticosteroid therapy. An association between African ethnicity and steroid resistance has been reported, but published data from sub-Saharan Africa are limited and lack consensus on the prevalence of steroid-resistant disease.
   Objective. We aimed to describe a cohort of paediatric patients with nephrotic syndrome, determine the frequency of steroid resistance, and investigate factors associated with steroid resistance at Hospital Central de Maputo, Mozambique.
   Methods. A retrospective chart review was performed for paediatric patients (1 - 14 years old) admitted with nephrotic syndrome between 2010 and 2015 with at least one follow-up visit by 31 March 2016. Patients with HIV or malaria were excluded. Descriptive statistics and frequencies disaggregated by treatment response were produced. Associations of treatment response with sociodemographic, clinical and laboratory variables were investigated by appropriate univariable statistical tests.
   Results. Twenty-eight patients met inclusion criteria and were characterised as having steroid-sensitive or steroid-resistant nephrotic syndrome based on response to an initial corticosteroid regimen. There were 15 boys (53.6%) and 13 girls (46.4%), with a median age of 5.5 years. Fifteen (53.6%) were steroid-sensitive, and 13 (46.4%) were steroid-resistant. Steroid-resistant patients had significantly lower diastolic blood pressure (p=0.004), lower serum haemoglobin (p=0.003), lower serum albumin (p=0.03) and higher platelet counts (p=0.008) compared with sensitive cases. Only 4 (30.8%) steroid-resistant patients received a kidney biopsy.
   Conclusion. Given the relatively high occurrence of steroid resistance in this study, expanding access to kidney biopsy and second-line medications for paediatric patients not in remission after an initial course of corticosteroid therapy is needed to meet the current standard of care. Factors associated with steroid resistance need to be studied prospectively in larger cohorts of Mozambican children.
C1 [Monteiro, Y.; Buck, W. C.; Taunde, S.; Jeque, E.; Kakar, S.] Hosp Cent Maputo, Maputo, Mozambique.
   [Faktor, K.; Buck, W. C.] Univ Calif Los Angeles, David Geffen Sch Med, Los Angeles, CA 90095 USA.
   [Puliyanda, D.] Cedars Sinai Med Ctr, Los Angeles, CA 90048 USA.
C3 University of California System; University of California Los Angeles;
   University of California Los Angeles Medical Center; David Geffen School
   of Medicine at UCLA; Cedars Sinai Medical Center
RP Buck, WC (corresponding author), Hosp Cent Maputo, Maputo, Mozambique.; Buck, WC (corresponding author), Univ Calif Los Angeles, David Geffen Sch Med, Los Angeles, CA 90095 USA.
EM wbuck@mednet.ucla.edu
RI Faktor, Kara/LIC-2132-2024; Taunde, Sergio/LYP-2258-2024
FU Global Health Program at the UCLA David Geffen School of Medicine
FX We thank the clinical teams in the Department of Paediatrics at Hospital
   Central de Maputo who cared for the patients included in our study. We
   also acknowledge the support of the Global Health Program at the UCLA
   David Geffen School of Medicine.
CR ABDURRAHMAN M B, 1983, Annals of Tropical Paediatrics, V3, P13
   ABDURRAHMAN MB, 1984, J INFECTION, V8, P100, DOI 10.1016/S0163-4453(84)92356-9
   Adedoyin O T, 2012, Niger Postgrad Med J, V19, P119
   ADHIKARI M, 1985, NEPHRON, V41, P289, DOI 10.1159/000183599
   Adhikari M, 2001, CLIN NEPHROL, V55, P16
   Aloni MN, 2014, ACTA PAEDIATR, V103, pE365, DOI 10.1111/apa.12647
   Anochie I, 2006, J NATL MED ASSOC, V98, P1977
   [Anonymous], 1978, KIDNEY INT, V13, P159
   Asharam K, 2018, KIDNEY INT REP, V3, P1354, DOI 10.1016/j.ekir.2018.07.017
   Asinobi A, 2015, BMC NEPHROL, V16, P1
   Asinobi AO, 2019, NIGER J CLIN PRACT, V22, P790, DOI 10.4103/njcp.njcp_206_16
   Bakhiet YM, 2017, AFR HEALTH SCI, V17, P1130, DOI 10.4314/ahs.v17i4.22
   Bhimma R, 1997, PEDIATR NEPHROL, V11, P429, DOI 10.1007/s004670050310
   Bhimma R, 2006, PEDIATR NEPHROL, V21, P1847, DOI 10.1007/s00467-006-0276-2
   Bircan Z, 2002, PEDIATR INT, V44, P608
   Bonilla-Felix M, 1999, KIDNEY INT, V55, P1885, DOI 10.1046/j.1523-1755.1999.00408.x
   BROWN KGE, 1977, S AFR MED J, V52, P275
   COOVADIA HM, 1979, Q J MED, V48, P77
   Doe JY, 2006, NEPHROL DIAL TRANSPL, V21, P672, DOI 10.1093/ndt/gfi297
   Downie ML, 2017, PAEDIATR INT CHILD H, V37, P248, DOI 10.1080/20469047.2017.1374003
   Eckardt KU, 2012, KIDNEY INT SUPPL, V2, P7, DOI 10.1038/kisup.2012.8
   Eneman B, 2015, J THROMB HAEMOST, V13, P755, DOI 10.1111/jth.12891
   Govender MA, 2019, COMMUN BIOL, V2, DOI 10.1038/s42003-019-0658-1
   Gribouval O, 2019, NEPHROL DIAL TRANSPL, V34, P1885, DOI 10.1093/ndt/gfy176
   Gulleroglu K, 2014, RENAL FAILURE, V36, P663, DOI 10.3109/0886022X.2014.883931
   INGULLI E, 1991, PEDIATR NEPHROL, V5, P393, DOI 10.1007/BF01453661
   Iorember F, 2017, PEDIATR NEPHROL, V32, P1323, DOI 10.1007/s00467-016-3555-6
   Ladapo TA, 2014, SAUDI J KIDNEY DIS T, V25, P1110, DOI 10.4103/1319-2442.139976
   Ladapo TA, 2014, INT J NEPHROL, V2014, DOI 10.1155/2014/350640
   Natl High Blood Pressure Educ Prog, 2004, PEDIATRICS, V114, P555
   Niaudet P, 2003, PEDIATR NEPHROL, V5th, P557
   Norris KC, 2016, CLIN NEPHROL, V86, pS1, DOI 10.5414/CNP86S100
   Olowu WA, 2017, PAEDIATR INT CHILD H, V37, P259, DOI 10.1080/20469047.2017.1374002
   Olowu WA, 2010, SAUDI J KIDNEY DIS T, V21, P979
   Olowu WA, 2010, NEPHROL DIAL TRANSPL, V25, P794, DOI 10.1093/ndt/gfp536
   Saigusa T, 2006, J NEPHROL, V19, P656
   SEGGIE J, 1984, Q J MED, V53, P109
   Shatat IF, 2019, FRONT PEDIATR, V7, DOI 10.3389/fped.2019.00287
   Spencer JD, 2012, CLIN NEPHROL, V78, P112, DOI 10.5414/CN107381
   Trautmann A, 2015, CLIN J AM SOC NEPHRO, V10, P592, DOI 10.2215/CJN.06260614
   Uwaezuoke SN, 2019, INT J NEPHROL RENOV, V12, P167, DOI 10.2147/IJNRD.S207372
NR 41
TC 1
Z9 1
U1 0
U2 1
PU HEALTH & MEDICAL PUBLISHING GROUP
PI CAPE TOWN
PA PRIVATE BAG X1, PINELANDS, CAPE TOWN, 7430, SOUTH AFRICA
SN 1994-3032
EI 1999-7671
J9 S AFR J CHILD HEALTH
JI S. Afr. J. Child Health
PD APR
PY 2021
VL 15
IS 1
BP 38
EP 43
DI 10.7196/SAJCH.2021.v15i1.1780
PG 6
WC Pediatrics
WE Emerging Sources Citation Index (ESCI)
SC Pediatrics
GA RX7UI
UT WOS:000647424900007
DA 2025-02-04
ER

PT J
AU D'Agostino, M
   Motta, S
   Romagnoli, A
   Orlando, P
   Tiano, L
   La Teana, A
   Di Marino, D
AF D'Agostino, Mattia
   Motta, Stefano
   Romagnoli, Alice
   Orlando, Patrick
   Tiano, Luca
   La Teana, Anna
   Di Marino, Daniele
TI Insights Into the Binding Mechanism of GC7 to Deoxyhypusine Synthase in
   <i>Sulfolobus solfataricus</i>: A Thermophilic Model for the Design of
   New Hypusination Inhibitors
SO FRONTIERS IN CHEMISTRY
LA English
DT Article
DE DHS; hypusination; GC7; translation; metadynamics simulation; eIF5A;
   initiation factor 5A
ID TRANSLATION FACTOR EIF5A; MOLECULAR-DYNAMICS; AMINO-ACID; PROTEIN;
   SPERMIDINE; INITIATION; IDENTIFICATION; LYMPHOCYTES; PARAMETERS;
   KINETICS
AB Translation factor 5A (eIF5A) is one of the most conserved proteins involved in protein synthesis. It plays a key role during the elongation of polypeptide chains, and its activity is critically dependent on hypusination, a post-translational modification of a specific lysine residue through two consecutive enzymatic steps carried out by deoxyhypusine synthase (DHS), with spermidine as substrate, and deoxyhypusine hydroxylase (DOHH). It is well-established that eIF5A is overexpressed in several cancer types, and it is involved in various diseases such as HIV-1 infection, malaria, and diabetes; therefore, the development of inhibitors targeting both steps of the hypusination process is considered a promising and challenging therapeutic strategy. One of the most efficient inhibitors of the hypusination process is the spermidine analog N1-guanyl-1,7-diaminoheptane (GC7). GC7 interacts in a specific binding pocket of the DHS completely blocking its activity; however, its therapeutic use is limited by poor selectivity and restricted bioavailability. Here we have performed a comparative study between human DHS (hDHS) and archaeal DHS from crenarchaeon Sulfolobus solfataricus (aDHS) to understand the structural and dynamical features of the GC7 inhibition. The advanced metadynamics (MetaD) classical molecular dynamics simulations show that the GC7 interaction is less stable in the thermophilic enzyme compared to hDHS that could underlie a lower inhibitory capacity of the hypusination process in Sulfolobus solfataricus. To confirm this hypothesis, we have tested GC7 activity on S. solfataricus by measuring cellular growth, and results have shown the lack of inhibition of aIF5A hypusination in contrast to the established effect on eukaryotic cellular growth. These results provide, for the first time, detailed molecular insights into the binding mechanism of GC7 to aDHS generating the basis for the design of new and more specific DHS inhibitors.
C1 [D'Agostino, Mattia; Romagnoli, Alice; Orlando, Patrick; Tiano, Luca; La Teana, Anna; Di Marino, Daniele] Polytech Univ Marche, Dept Life & Environm Sci, Ancona, Italy.
   [Motta, Stefano] Univ Milano Bicocca, Dept Earth & Environm Sci, Milan, Italy.
   [Romagnoli, Alice; La Teana, Anna; Di Marino, Daniele] Polytech Univ Marche, New York Marche Struct Biol Ctr Ny Masb, Ancona, Italy.
C3 Marche Polytechnic University; University of Milano-Bicocca; Marche
   Polytechnic University
RP La Teana, A; Di Marino, D (corresponding author), Polytech Univ Marche, Dept Life & Environm Sci, Ancona, Italy.; La Teana, A; Di Marino, D (corresponding author), Polytech Univ Marche, New York Marche Struct Biol Ctr Ny Masb, Ancona, Italy.
EM a.lateana@univpm.it; d.dimarino@univpm.it
RI Tiano, Luca/ABC-2341-2020; Motta, Stefano/GOE-5197-2022; Orlando,
   Patrick/LSJ-0851-2024; Di Marino, Daniele/ABB-2333-2020
OI MOTTA, STEFANO/0000-0002-0812-6834; D'AGOSTINO,
   MATTIA/0000-0003-0953-8029; Orlando, Patrick/0000-0002-4203-9611
FU Fondazione Marche
FX The work was partially supported by funding to DD by the Fondazione
   Marche.
CR Abraham Mark James, 2015, SoftwareX, V1-2, P19, DOI 10.1016/j.softx.2015.06.001
   Ahmed S, 2017, PLANT SCI, V258, P146, DOI 10.1016/j.plantsci.2016.12.002
   Albers SV, 2011, NAT REV MICROBIOL, V9, P414, DOI 10.1038/nrmicro2576
   BARTIG D, 1992, EUR J BIOCHEM, V204, P751, DOI 10.1111/j.1432-1033.1992.tb16690.x
   Bas DC, 2008, PROTEINS, V73, P765, DOI 10.1002/prot.22102
   Bassani F, 2018, EXTREMOPHILES, V22, P769, DOI 10.1007/s00792-018-1037-4
   Bassani F, 2019, RNA BIOL, V16, P675, DOI 10.1080/15476286.2019.1582953
   BAYLY CI, 1993, J PHYS CHEM-US, V97, P10269, DOI 10.1021/j100142a004
   Benelli D., 2017, RNA Metabolism and Gene Expression in Archaea (ed Beatrice Clouet-d'Orval), P71
   BERENDSEN HJC, 1984, J CHEM PHYS, V81, P3684, DOI 10.1063/1.448118
   Bevec D, 1996, SCIENCE, V271, P1858, DOI 10.1126/science.271.5257.1858
   Bhat M, 2015, NAT REV DRUG DISCOV, V14, P261, DOI 10.1038/nrd4505
   Bussi G, 2007, J CHEM PHYS, V126, DOI 10.1063/1.2408420
   Bussi G, 2015, REV COMP CH, V28, P1
   Caraglia M, 2013, AMINO ACIDS, V44, P103, DOI 10.1007/s00726-011-1182-x
   Casasnovas R, 2017, J AM CHEM SOC, V139, P4780, DOI 10.1021/jacs.6b12950
   Chen M., 2020, INT J MOL SCI, V21
   D'Annessa I, 2020, FRONT MOL BIOSCI, V7, DOI 10.3389/fmolb.2020.00066
   D'Annessa I, 2019, J CHEM THEORY COMPUT, V15, P6368, DOI 10.1021/acs.jctc.9b00319
   DARDEN T, 1993, J CHEM PHYS, V98, P10089, DOI 10.1063/1.464397
   Dever TE, 2014, CRIT REV BIOCHEM MOL, V49, P413, DOI 10.3109/10409238.2014.939608
   Di Marino D, 2015, PROTEIN SCI, V24, P1370, DOI 10.1002/pro.2708
   Di Marino D, 2015, J CHEM THEORY COMPUT, V11, P3401, DOI 10.1021/ct500431h
   Hess B, 1997, J COMPUT CHEM, V18, P1463, DOI 10.1002/(SICI)1096-987X(199709)18:12<1463::AID-JCC4>3.0.CO;2-H
   Hoque M, 2009, RETROVIROLOGY, V6, DOI 10.1186/1742-4690-6-90
   JAKUS J, 1993, J BIOL CHEM, V268, P13151
   Jansson BPM, 2000, J BACTERIOL, V182, P1158, DOI 10.1128/JB.182.4.1158-1161.2000
   Kaiser A, 2007, BIOORGAN MED CHEM, V15, P6200, DOI 10.1016/j.bmc.2007.06.026
   Kaiser A, 2012, AMINO ACIDS, V42, P679, DOI 10.1007/s00726-011-1042-8
   Kyrpides NC, 1998, P NATL ACAD SCI USA, V95, P224, DOI 10.1073/pnas.95.1.224
   Laio A, 2002, P NATL ACAD SCI USA, V99, P12562, DOI 10.1073/pnas.202427399
   Laio A, 2008, REP PROG PHYS, V71, DOI 10.1088/0034-4885/71/12/126601
   LASKOWSKI RA, 1993, J APPL CRYSTALLOGR, V26, P283, DOI 10.1107/S0021889892009944
   Lee GH, 2001, BIOCHEM J, V355, P841, DOI 10.1042/bj3550841
   Lee Y, 2002, MOL CELL BIOCHEM, V237, P69, DOI 10.1023/A:1016535217038
   Limongelli V, 2010, P NATL ACAD SCI USA, V107, P5411, DOI 10.1073/pnas.0913377107
   Maier B, 2010, J CLIN INVEST, V120, P2156, DOI 10.1172/JCI38924
   Maier JA, 2015, J CHEM THEORY COMPUT, V11, P3696, DOI 10.1021/acs.jctc.5b00255
   Martella M, 2020, INT J MOL SCI, V21, DOI 10.3390/ijms21134583
   Mathews MB, 2015, BBA-GENE REGUL MECH, V1849, P836, DOI 10.1016/j.bbagrm.2015.05.002
   Motta S, 2018, PLOS COMPUT BIOL, V14, DOI 10.1371/journal.pcbi.1006021
   Nakanishi S, 2016, AMINO ACIDS, V48, P2353, DOI 10.1007/s00726-016-2275-3
   Olsen ME, 2017, DNA CELL BIOL, V36, P198, DOI 10.1089/dna.2016.3611
   Park MH, 2010, AMINO ACIDS, V38, P491, DOI 10.1007/s00726-009-0408-7
   PARK MH, 1981, P NATL ACAD SCI-BIOL, V78, P2869, DOI 10.1073/pnas.78.5.2869
   Park MH, 2018, J BIOL CHEM, V293, P18710, DOI 10.1074/jbc.TM118.003341
   PARRINELLO M, 1981, J APPL PHYS, V52, P7182, DOI 10.1063/1.328693
   Provasi D, 2019, METHODS MOL BIOL, V2022, P233, DOI 10.1007/978-1-4939-9608-7_10
   Prunetti L, 2016, ARCHAEA, V2016, DOI 10.1155/2016/7316725
   Rajkovic A, 2017, ANNU REV MICROBIOL, V71, P117, DOI 10.1146/annurev-micro-090816-093629
   Rossi D, 2014, WIRES RNA, V5, P209, DOI 10.1002/wrna.1211
   Sastry GM, 2013, J COMPUT AID MOL DES, V27, P221, DOI 10.1007/s10822-013-9644-8
   Schultz CR, 2018, BIOCHEM J, V475, P531, DOI 10.1042/BCJ20170597
   Söding J, 2005, NUCLEIC ACIDS RES, V33, pW244, DOI 10.1093/nar/gki408
   Sonenberg N, 2009, CELL, V136, P731, DOI 10.1016/j.cell.2009.01.042
   Tanaka Y, 2020, J MED CHEM, V63, P3215, DOI 10.1021/acs.jmedchem.9b01979
   Tiwary P, 2015, P NATL ACAD SCI USA, V112, pE386, DOI 10.1073/pnas.1424461112
   Tiwary P, 2015, J PHYS CHEM B, V119, P736, DOI 10.1021/jp504920s
   Turpaev KT, 2018, BIOCHEMISTRY-MOSCOW+, V83, P863, DOI 10.1134/S0006297918080011
   Umland TC, 2004, J BIOL CHEM, V279, P28697, DOI 10.1074/jbc.M404095200
   Walker RC, 2002, J PHYS CHEM B, V106, P11658, DOI 10.1021/jp0261814
   Wang JM, 2006, J MOL GRAPH MODEL, V25, P247, DOI 10.1016/j.jmgm.2005.12.005
   Wang Y, 2018, J CHEM PHYS, V149, DOI 10.1063/1.5024679
   Wator E, 2020, BIOMOLECULES, V10, DOI 10.3390/biom10040522
   Wiederstein M, 2007, NUCLEIC ACIDS RES, V35, pW407, DOI 10.1093/nar/gkm290
NR 65
TC 7
Z9 7
U1 0
U2 9
PU FRONTIERS MEDIA SA
PI LAUSANNE
PA AVENUE DU TRIBUNAL FEDERAL 34, LAUSANNE, CH-1015, SWITZERLAND
SN 2296-2646
J9 FRONT CHEM
JI Front. Chem.
PD DEC 17
PY 2020
VL 8
AR 609942
DI 10.3389/fchem.2020.609942
PG 14
WC Chemistry, Multidisciplinary
WE Science Citation Index Expanded (SCI-EXPANDED)
SC Chemistry
GA PM2JK
UT WOS:000603632200001
PM 33392152
OA Green Published, gold
DA 2025-02-04
ER

PT J
AU Roberts, G
   Roberts, C
   Jamieson, A
   Grimes, C
   Conn, G
   Bleichrodt, R
AF Roberts, Geoffrey
   Roberts, Charlotte
   Jamieson, Amy
   Grimes, Caris
   Conn, Gemma
   Bleichrodt, Robert
TI Surgery and Obstetric Care are Highly Cost-Effective Interventions in a
   Sub-Saharan African District Hospital: A Three-Month Single-Institution
   Study of Surgical Costs and Outcomes
SO WORLD JOURNAL OF SURGERY
LA English
DT Article
ID GLOBAL HEALTH; VAGINAL BIRTH; RISK
AB Background The Lancet recently sponsored a commission examining the role of surgery in global health. There is a paucity of published information on the cost-effectiveness of surgery in low- and middle-income countries, a key metric in the prioritisation of limited resources.
   Methods All patients undergoing emergency laparotomy, elective and emergency inguinal hernia repair, elective and emergency caesarean section, amputation, fracture manipulation, or fracture fixation over a 3 months period in a single district African hospital were assessed. World Health Organisation global burden of disease (GBD) methodology was used to calculate the disability-adjusted life years (DALYs) saved for each patient (using global and local life expectancy). Fully loaded costs were calculated for each patient's care and providing the overall surgical service. Cost-effectiveness was calculated in year 2012 US$ per DALY saved for each procedure and overall.
   Results A total of 428 patients were included, with an overall cost-effectiveness of $10.70 per DALY averted. The cost-effectiveness of individual procedures (global life expectancy) was
   Amputation-$17.66
   Emergency caesarean section-$7.42
   Elective caesarean section-$20.50
   Emergency laparotomy-$8.62
   Elective hernia repair-$15.26
   Emergency hernia repair-$4.36
   Fracture/dislocation reduction-$69.03
   Fracture/dislocation fixation-$225.89
   Conclusions Surgery is a highly cost-effective healthcare measure in the setting of an African district hospital. The presented outcomes demonstrate that surgery is on a par with better-recognised and funded interventions such as HIV anti-retrovirals, malaria prevention and diarrhoea treatment. There are recognised limitations with the GBD methodology used here; however, this remains the best way to investigate the cost-effectiveness of health interventions. This study provides useful information on an, at present, under-studied field.
C1 [Roberts, Geoffrey; Roberts, Charlotte; Jamieson, Amy; Conn, Gemma; Bleichrodt, Robert] St Francis Hosp, Katete, Eastern Provinc, Zambia.
   [Jamieson, Amy] Christchurch Hosp, Christchurch 4710, New Zealand.
   [Grimes, Caris] Kings Coll London, Kings Ctr Global Hlth, London SE5 9RJ, England.
C3 Christchurch Hospital New Zealand; University of London; King's College
   London
RP Roberts, G (corresponding author), St Francis Hosp, Private Bag 11, Katete, Eastern Provinc, Zambia.
EM geoffroberts@cantab.net
RI Grimes, Caris/C-8252-2018
OI Grimes, Caris/0000-0002-1662-5799; Roberts, Geoffrey/0000-0001-9554-8404
FU Beit Trust; Association of Surgeons in Training/Covidien travelling
   fellowship
FX This study received no external funding, and GR received a travel grant
   from the Beit Trust and the Association of Surgeons in Training/Covidien
   travelling fellowship to volunteer at St Francis' Hospital for six
   months.
CR Alkire BC, 2012, PLOS ONE, V7, DOI 10.1371/journal.pone.0034595
   [Anonymous], AFR ESS MED PRIC IND
   [Anonymous], WHO GUIDELINES COST
   [Anonymous], EPIDEMIOL INFECT
   [Anonymous], 2015, Global Health Observatory data repository: Household air pollution
   Bisgaard T, 2007, BRIT J SURG, V94, P1038, DOI 10.1002/bjs.5756
   Chao TE, 2014, LANCET GLOB HEALTH, V2, pE334, DOI 10.1016/S2214-109X(14)70213-X
   Dare AJ, 2014, LANCET, V384, P2245, DOI 10.1016/S0140-6736(14)60237-3
   Debas HT, 2006, DISEASE CONTROL PRIORITIES IN DEVELOPING COUNTRIES, 2ND EDITION, P1245
   Gosselin RA, 2006, WORLD J SURG, V30, P505, DOI 10.1007/s00268-005-0609-5
   Gosselin RA, 2008, WORLD J SURG, V32, P2450, DOI 10.1007/s00268-008-9708-4
   Gosselin RA, 2010, WORLD J SURG, V34, P415, DOI 10.1007/s00268-009-0230-0
   Grimes CE, 2014, TROP DOCT, V44, P128, DOI 10.1177/0049475514535575
   Grimes CE, 2014, WORLD J SURG, V38, P252, DOI 10.1007/s00268-013-2243-y
   Hannah ME, 2000, LANCET, V356, P1375, DOI 10.1016/S0140-6736(00)02840-3
   Henry JA, 2015, WORLD J SURG, V39, P2837, DOI 10.1007/s00268-015-3247-6
   Husereau D, 2013, BMJ-BRIT MED J, V346, DOI 10.1136/bmj.f1049
   Lara AM, 2007, J CLIN PATHOL, V60, P1117, DOI 10.1136/jcp.2006.042309
   Lautz TB, 2011, J PEDIATR-US, V158, P573, DOI 10.1016/j.jpeds.2010.09.047
   Laxminarayan R., 2006, Disease Control Priorities in Developing Countries
   McCord C, 2003, INT J GYNECOL OBSTET, V81, P83, DOI 10.1016/S0020-7292(03)00072-9
   Meara JG, 2014, LANCET, V383, P12, DOI 10.1016/S0140-6736(13)62345-4
   Mueller DH, 2008, MALARIA J, V7, DOI 10.1186/1475-2875-7-73
   Murray CJL, 2012, LANCET, V380, P2063, DOI 10.1016/S0140-6736(12)61899-6
   Organization WH, 2016, COST EFF STRAT PLANN
   Prinja S, 2015, DIS CONTROL PRIORITI
   Salomon JA, 2012, LANCET, V380, P2129, DOI 10.1016/S0140-6736(12)61680-8
   Shepard DS., 1998, ANAL HOSP COSTS MANU, P1
   Shillcutt SD, 2010, ARCH SURG-CHICAGO, V145, P954, DOI 10.1001/archsurg.2010.208
   Tahseen S, 2010, BJOG-INT J OBSTET GY, V117, P5, DOI 10.1111/j.1471-0528.2009.02351.x
   Wall LL, 2006, LANCET, V368, P1201, DOI 10.1016/S0140-6736(06)69476-2
NR 31
TC 18
Z9 18
U1 0
U2 4
PU WILEY
PI HOBOKEN
PA 111 RIVER ST, HOBOKEN 07030-5774, NJ USA
SN 0364-2313
EI 1432-2323
J9 WORLD J SURG
JI World J.Surg.
PD JAN
PY 2016
VL 40
IS 1
BP 14
EP 20
DI 10.1007/s00268-015-3271-6
PG 7
WC Surgery
WE Science Citation Index Expanded (SCI-EXPANDED)
SC Surgery
GA DA0CY
UT WOS:000367465500003
PM 26470700
DA 2025-02-04
ER

PT J
AU Oliveira, D
   de Oliveira, JM
   Martins, MD
   Barroso, MR
   Castro, R
   Cordeiro, L
   Pereira, F
AF Oliveira, Dinamene
   de Oliveira, Jose Martinez
   Martins, Maria do Rosario
   Barroso, Maria Rosalina
   Castro, Rita
   Cordeiro, Lemuel
   Pereira, Filomena
TI Maternal Profiles and Pregnancy Outcomes: A Descriptive Cross-Sectional
   Study from Angola
SO MATERNAL AND CHILD HEALTH JOURNAL
LA English
DT Article
DE Angola; Maternal characteristics; Pregnancy outcomes
ID ANTENATAL CARE; MORTALITY; SYPHILIS; LUBANGO; LUANDA; WOMEN; RISK; HIV;
   HBV
AB Objectives To characterize pregnant women admitted to Irene Neto Maternity Hospital, Lubango city, Huila province, and their pregnancy outcomes.Methods We conducted a descriptive cross-sectional facility-based survey between October 2016 and September 2017, involving 500 pregnant women, followed from admission in labor until the end of delivery. Mean (SD) was computed for quantitative variables, while relative and absolute frequencies were determined for categorical variables. Additionally, confidence intervals were estimated.Results Among pregnant women 18.3% were adolescents (<= 19 years) and 14.5% had advanced maternal age (>= 35 years). Illiteracy was reported by 8.2%. One in three (33.6%) had a short stature (< 1.55 m). Malaria was the most frequent infection during pregnancy (16.3%). Upon admission, 18.1% were anemic (Hb < 11 g/dl) and 36.0% had hypertension (SBP >= 140 mmHg and/or DBP >= 90 mmHg), contrasting with the few cases reported of chronic hypertension and pregnancy-induced hypertension. There were 15 twin pregnancies. Cesarean section was performed in 25.2% of the women, although there was no medical indication for 23.0% of women having cesareans. Two maternal deaths occurred in our sample. Among live births from singleton pregnancies (97.1%), birth asphyxia (Apgar < 7 at 5 min) was observed in 22.7% and 10.3% had low birth weight (< 2.5 kg).Conclusions There are very few studies reporting pregnancy outcomes in Angola. This analysis presents data from Huila province, the second most populous province. We identified characteristics for higher risk of adverse pregnancy outcomes: adolescence, illiteracy, and short stature. Among newborn outcomes, birth asphyxia and low birth weight demand special attention. Further research is needed to explore the non-medical indications for cesarean section and to better understand the twinning rate in Lubango.
C1 [Oliveira, Dinamene; Martins, Maria do Rosario; Castro, Rita; Pereira, Filomena] Univ Nova Lisboa, Global Hlth & Trop Med, Inst Higiene & Med Trop, Lisbon, Portugal.
   [de Oliveira, Jose Martinez] Univ Beira Interior, Hlth Sci Fac, Covilha, Portugal.
   [Barroso, Maria Rosalina] Hosp Prof Doutor Fernando Fonseca, Unidade Cuidados Intens Neonatais, Amadora, Portugal.
   [Cordeiro, Lemuel] Clin Girassol, Gabinete Ensino Pesquisa & Posgrad, Luanda, Angola.
C3 Universidade Nova de Lisboa; Institute of Hygiene & Tropical Medicine -
   UNL; Universidade da Beira Interior; Hospital Professor Doutor Fernando
   Fonseca, EPE; Clinica Girassol
RP Oliveira, D (corresponding author), Univ Nova Lisboa, Global Hlth & Trop Med, Inst Higiene & Med Trop, Lisbon, Portugal.
EM odinamene@gmail.com
RI Martins, Maria/IQT-0561-2023; de Oliveira, José/L-4558-2014
OI Oliveira, Dinamene/0000-0002-7765-5991; Oliveira Martins, Maria do
   Rosario/0000-0002-7941-0285
FU Calouste Gulbenkian Foundation, Lisbon, Portugal [135499]
FX The Calouste Gulbenkian Foundation, Lisbon, Portugal, supported this
   work through a scholarship assigned to the corresponding author [grant
   number 135499].
CR [Anonymous], 2019, Adolescent Pregnancy: Evidence Brief
   [Anonymous], WHO REC PREV TREATM
   Arendt E, 2018, PLOS ONE, V13, DOI 10.1371/journal.pone.0192167
   Baqui AH, 2018, LANCET GLOB HEALTH, V6, pE1297, DOI 10.1016/S2214-109X(18)30385-1
   Barth WH Jr, 2020, OBSTET GYNECOL, V135, pE18, DOI 10.1097/AOG.0000000000003606
   Belizán JM, 2018, LANCET GLOB HEALTH, V6, pE894, DOI 10.1016/S2214-109X(18)30241-9
   Berhe AK, 2019, BMC PREGNANCY CHILDB, V20, DOI 10.1186/s12884-019-2708-6
   Campos PA, 2012, REV SOC BRAS MED TRO, V45, P369, DOI 10.1590/S0037-86822012000300017
   Christian P, 2010, JAMA-J AM MED ASSOC, V303, P1539, DOI 10.1001/jama.2010.469
   Christmann-Schmid C, 2016, ARCH GYNECOL OBSTET, V294, P905, DOI 10.1007/s00404-016-4055-4
   Direcao-Geral da Saude (DGS), 2015, 0012015 DGS
   Dodd JM, 2005, BEST PRACT RES CL OB, V19, P131, DOI 10.1016/j.bpobgyn.2004.11.004
   Freeze J, 2018, PROCEEDINGS OF THE 51ST ANNUAL HAWAII INTERNATIONAL CONFERENCE ON SYSTEM SCIENCES (HICSS), P913
   Ganchimeg T, 2014, BJOG-INT J OBSTET GY, V121, P40, DOI 10.1111/1471-0528.12630
   Graham W, 2016, LANCET, V388, P2164, DOI 10.1016/S0140-6736(16)31533-1
   He ZF, 2018, BMJ OPEN, V8, DOI 10.1136/bmjopen-2017-020410
   Instituto Nacional de Estatistica (INE), 2017, INQ IND MULT SAUD AN
   Kassa GM, 2018, REPROD HEALTH, V15, DOI 10.1186/s12978-018-0640-2
   Kassebaum NJ, 2016, LANCET, V388, P1775, DOI 10.1016/S0140-6736(16)31470-2
   Katz J, 2013, LANCET, V382, P417, DOI 10.1016/S0140-6736(13)60993-9
   Lean SC, 2017, PLOS ONE, V12, DOI 10.1371/journal.pone.0186287
   Lundgren I, 2015, BMC PREGNANCY CHILDB, V15, DOI 10.1186/s12884-015-0441-3
   Menon R, 2019, PLACENTA, V79, P1, DOI 10.1016/j.placenta.2019.01.008
   Moller AB, 2019, TROP MED INT HEALTH, V24, P1342, DOI 10.1111/tmi.13313
   Moller AB, 2018, PLOS ONE, V13, DOI 10.1371/journal.pone.0204763
   Nimi T, 2019, ACTA MEDICA PORT, V32, P434, DOI 10.20344/amp.10409
   Nimi T, 2016, INT J GYNECOL OBSTET, V135, pS72, DOI 10.1016/j.ijgo.2016.08.013
   Rosário EVN, 2019, PLOS ONE, V14, DOI 10.1371/journal.pone.0221280
   Oliveira D, 2020, SEX TRANSM INFECT, V96, P621, DOI 10.1136/sextrans-2019-054407
   Oliveira D, 2020, SEX TRANSM INFECT, V96, P587, DOI 10.1136/sextrans-2019-054249
   Reddy S, 2019, ADV CHRONIC KIDNEY D, V26, P137, DOI 10.1053/j.ackd.2019.03.017
   Shibre G, 2020, PLOS ONE, V15, DOI 10.1371/journal.pone.0241049
   Shibre G, 2020, BMC PUBLIC HEALTH, V20, DOI [10.1186/s12889-020-09320-1, 10.1186/s12889-020-09297-x]
   Smits J, 2011, PLOS ONE, V6, DOI 10.1371/journal.pone.0025239
   Solar O., 2010, A conceptual framework for action on the social determinants of health
   Towers CV, 2017, AM J OBSTET GYNECOL, V216, DOI 10.1016/j.ajog.2017.02.022
   Tshotetsi L, 2019, PLOS ONE, V14, DOI 10.1371/journal.pone.0213058
   U.S. Agency for International Development, 2019, ANG GLOB HLTH
   Umar Abubakar Sadiq, 2016, Int J MCH AIDS, V5, P61
   Valente B, 2011, TROP MED INT HEALTH, V16, P1206, DOI 10.1111/j.1365-3156.2011.02830.x
   Vankan E, 2019, PLOS ONE, V14, DOI 10.1371/journal.pone.0222499
   Wang HD, 2016, LANCET, V388, P1725, DOI 10.1016/S0140-6736(16)31575-6
   WHO, 2011, WHO TECH REP SER, V959, P1
   WHO, 2014, Global Nutrition Targets 2025
   WHO, 2020, About us
   Wosenu L, 2018, PLOS ONE, V13, DOI 10.1371/journal.pone.0203763
   Yaya S, 2020, FAM PRACT, V37, P785, DOI 10.1093/fampra/cmaa083
NR 47
TC 1
Z9 1
U1 0
U2 0
PU SPRINGER/PLENUM PUBLISHERS
PI NEW YORK
PA 233 SPRING ST, NEW YORK, NY 10013 USA
SN 1092-7875
EI 1573-6628
J9 MATERN CHILD HLTH J
JI Matern. Child Health J.
PD DEC
PY 2023
VL 27
IS 12
BP 2091
EP 2098
DI 10.1007/s10995-023-03782-6
EA OCT 2023
PG 8
WC Public, Environmental & Occupational Health
WE Social Science Citation Index (SSCI)
SC Public, Environmental & Occupational Health
GA W3LH6
UT WOS:001083262400001
PM 37815656
DA 2025-02-04
ER

PT J
AU Msemo, OA
   Perez-Alós, L
   Minja, DTR
   Hansen, CB
   Gesase, S
   Mtove, G
   Mbwana, J
   Larsen, VML
   Bogesta, ECS
   Grunnet, LG
   Christensen, DL
   Bygbjerg, IC
   Burgner, D
   Schmiegelowh, C
   Garred, P
   Hjortj, L
AF Msemo, Omari Abdul
   Perez-Alos, Laura
   Minja, Daniel T. R.
   Hansen, Cecilie Bo
   Gesase, Samwel
   Mtove, George
   Mbwana, Joyce
   Larsen, Victoria Marie Linderod
   Bogesta, Emilie Caroline Skuladottir
   Grunnet, Louise Groth
   Christensen, Dirk Lund
   Bygbjerg, Ib Christian
   Burgner, David
   Schmiegelowh, Christentze
   Garred, Peter
   Hjortj, Line
TI High anti-SARS-CoV-2 seroprevalence among unvaccinated mother-child
   pairs from a rural setting in north-eastern Tanzania during the second
   wave of COVID-19
SO IJID REGIONS
LA English
DT Article
DE Anti-SARS-CoV-2; Seroprevalence; Low; and middle -income countries;
   Sub-Saharan Africa; Rural; Tanzania; Immune surveillance; Vaccination
ID SARS-COV-2; PREVALENCE; ANTIBODIES
AB Background: The reported infection rates and burden of severe acute respiratory syndrome coronavirus 2 (SARS-CoV-2) in low-and middle-income countries, including those in sub-Saharan Africa, are relatively low compared to the rates and burden in Europe and America, partly due to limited testing capability. Unlike many coun-tries, Tanzania has implemented neither mass screening nor restrictive measures such as lockdowns to date. The prevalence of SARS-CoV-2 infection in rural mainland Tanzania is largely unknown. Methods: A cross-sectional study was conducted between April and October 2021 to assess the anti-SARS-CoV-2 seroprevalence among mother-child pairs ( n = 634 children, n = 518 mothers) in a rural setting in north-eastern Tanzania.Results: A very high prevalence of anti-SARS-CoV-2 antibody titres was found, with seroprevalence rates ranging from 29% among mothers and 40% among children, with a dynamic peak in seropositivity incidence at the end of July/early August being revealed. Significant differences in age, socioeconomic status, and body composition were associated with seropositivity in mothers and children. No significant associations were observed between seropositivity and comorbidities, including anaemia, diabetes, malaria, and HIV.Conclusions: The transmission of SARS-CoV-2 in a rural region of Tanzania during 2021 was high, indicating a much higher infection rate in rural Tanzania compared to that reported in the UK and USA during the same period. Ongoing immune surveillance may be vital to monitoring the burden of viral infection in rural settings without access to molecular genotyping, where the load of communicable diseases may mask COVID-19. Surveillance could be implemented in tandem with the intensification of vaccination strategies.
C1 [Msemo, Omari Abdul; Minja, Daniel T. R.; Gesase, Samwel; Mtove, George; Mbwana, Joyce] Natl Inst Med Res, Tanga Ctr, Tanga, Tanzania.
   [Perez-Alos, Laura; Hansen, Cecilie Bo; Larsen, Victoria Marie Linderod; Bogesta, Emilie Caroline Skuladottir; Garred, Peter] Copenhagen Univ Hosp, Dept Clin Immunol, Lab Mol Med, Rigshosp,Sect 7631, Copenhagen, Denmark.
   [Larsen, Victoria Marie Linderod; Bogesta, Emilie Caroline Skuladottir] Univ Coll Copenhagen, Fac Hlth, Dept Technol, Copenhagen, Denmark.
   [Grunnet, Louise Groth] Steno Diabet Ctr Copenhagen, Herlev, Denmark.
   [Christensen, Dirk Lund; Bygbjerg, Ib Christian] Univ Copenhagen, Dept Publ Hlth, Global Hlth Sect, Copenhagen, Denmark.
   [Burgner, David] Murdoch Childrens Res Inst, Melbourne, Vic, Australia.
   [Burgner, David] Univ Melbourne, Dept Paediat, Melbourne, Vic, Australia.
   [Schmiegelowh, Christentze] Univ Copenhagen, Ctr Med Parasitol, Dept Immunol & Microbiol, Copenhagen, Denmark.
   [Schmiegelowh, Christentze] Copenhagen Univ Hosp, Dept Infect Dis, Copenhagen, Denmark.
   [Schmiegelowh, Christentze] Copenhagen Univ Hosp, Dept Obstet, Copenhagen, Denmark.
   [Hjortj, Line] Univ Copenhagen, Novo Nord Fdn Ctr Basic Metab Res, Fac Hlth & Med Sci, Metab Epigenet Grp, Copenhagen, Denmark.
C3 National Institute of Medical Research; University of Copenhagen;
   Rigshospitalet; University College Copenhagen; Steno Diabetes Center;
   University of Copenhagen; Murdoch Children's Research Institute;
   University of Melbourne; University of Copenhagen; University of
   Copenhagen; University of Copenhagen; University of Copenhagen
RP Hjortj, L (corresponding author), Univ Copenhagen, Novo Nord Fdn Ctr Basic Metab Res, Fac Hlth & Med Sci, Metab Epigenet Grp, Copenhagen, Denmark.
EM line.hjort@sund.ku.dk
RI Pérez-Alós, Laura/KTI-5893-2024; Christensen, Dirk Lund/KMX-3660-2024;
   shmiegelow, christentze/HNP-0591-2023
OI shmiegelow, christentze/0000-0002-9360-9741; Perez Alos,
   Laura/0000-0002-0368-4976; Bygbjerg, Ib/0000-0001-9100-2754; Burgner,
   David/0000-0002-8304-4302; Hjort, Line/0000-0003-4673-4176; Christensen,
   Dirk Lund/0000-0003-2142-522X; Hansen, Cecilie Bo/0000-0002-7709-4522
FU The "Laege Sofus Carl Emil Friis og Hustru Olga Doris Friis" Foundation;
   Augustinus Foundation; Danish Diabetes Academy - Novo Nordisk
   Foundation; Danish Diabetes Association (Diabetesforeningen); Carlsberg
   Foundation [CF20-0045]; Novo Nordisk Foundation [NFF205A0063505,
   NNF20SA0064201, 19-M06-KU]; Svend Andersen Research Foundation
   [NNF18CC0034900]; Danish Independent Research Fund: Clinician Scientist
   Positions, Medical Sciences; National Health and Medical Research
   Council (Australia) Investigator Grant; Danish International Development
   Agency (DANIDA) [SARF2021, 17-03-KU]
FX The PONA2 study was funded by the "Laege Sofus Carl Emil Friis og Hustru
   Olga Doris Friis" Foundation and the Augustinus Foundation. L.H. is
   funded by the Danish Diabetes Academy supported by the Novo Nordisk
   Foundation, and the Danish Diabetes Association (Diabetesforeningen).
   P.G. is supported by funds from the Carlsberg Foundation (CF20-0045),
   the Novo Nordisk Foundation (NFF205A0063505 and NNF20SA0064201), and The
   Svend Andersen Research Foundation (SARF2021). C.S. is funded by the
   Danish Independent Research Fund: Clinician Scientist Positions, Medical
   Sciences. D.B. is supported by a National Health and Medical Research
   Council (Australia) Investigator Grant. D.L.C. is supported by grants
   from the Danish International Development Agency (DANIDA No. 17-03-KU
   and DANIDA No. 19-M06-KU). The Novo Nordisk Foundation Centre for Basic
   Metabolic Research is an independent research centre at the University
   of Copenhagen, partially funded by an unrestricted donation from the
   Novo Nordisk Foundation (NNF18CC0034900).
CR ( Bank of Tanzania) BOT Bank of Tanzania, 2020, Financial MarketsInterbank Foreign Exchange Market (IFEM)
   Bayarri-Olmos R, 2021, J IMMUNOL, V207, P878, DOI 10.4049/jimmunol.2100272
   Brand SPC, 2021, SCIENCE, V374, P989, DOI 10.1126/science.abk0414
   Cabore JW, 2022, LANCET GLOB HEALTH, V10, pE1099, DOI 10.1016/S2214-109X(22)00233-9
   Chechet GD, 2022, INT J EPIDEMIOL, V51, P1361, DOI 10.1093/ije/dyac141
   Cohen C, 2022, LANCET INFECT DIS, V22, P821, DOI 10.1016/S1473-3099(22)00069-X
   Davies NG, 2020, NAT MED, V26, P1205, DOI 10.1038/s41591-020-0962-9
   Espenhain L, 2021, EUR J EPIDEMIOL, V36, P715, DOI 10.1007/s10654-021-00796-8
   Frasca D, 2021, PLOS ONE, V16, DOI 10.1371/journal.pone.0245424
   Grzelak L, 2021, J INFECT DIS, V224, P983, DOI 10.1093/infdis/jiab127
   Hansen CB, 2021, J IMMUNOL, V206, P109, DOI 10.4049/jimmunol.2000898
   Hjort L, 2019, BMJ OPEN, V9, DOI 10.1136/bmjopen-2018-024861
   Ho JQ, 2022, IMMUNOLOGY, V166, P429, DOI 10.1111/imm.13487
   Johns Hopkins University, 2020, Understanding the COVID-19 Pandemic: In Insights from Johns Hopkins University Experts
   Jones JM, 2022, JAMA-J AM MED ASSOC, V328, P298, DOI 10.1001/jama.2022.9745
   Kleynhans J, 2022, EMERG INFECT DIS, V28, P1055, DOI 10.3201/eid2805.220278
   Lee K, 2009, GLOB INST, P1
   Levin AT, 2022, BMJ GLOB HEALTH, V7, DOI 10.1136/bmjgh-2022-008477
   Luo CH, 2021, INT J INFECT DIS, V108, P57, DOI 10.1016/j.ijid.2021.04.078
   Lyimo E, 2022, BMC INFECT DIS, V22, DOI 10.1186/s12879-022-07820-6
   Mandolo J, 2021, BMC MED, V19, DOI 10.1186/s12916-021-02187-y
   Mfinanga SG, 2021, LANCET, V397, P1542, DOI 10.1016/S0140-6736(21)00678-4
   Mulenga LB, 2021, LANCET GLOB HEALTH, V9, pE773, DOI 10.1016/S2214-109X(21)00053-X
   Nuccetelli M, 2022, IMMUNOL INVEST, V51, P233, DOI 10.1080/08820139.2020.1823407
   Obande GA, 2021, INT J ENV RES PUB HE, V18, DOI 10.3390/ijerph18199968
   Owino VO, 2019, P NUTR SOC, V78, P506, DOI 10.1017/S0029665118002823
   Patterson Amy S., 2022, The Tanzanian State Response to COVID-19
   Pérez-Alós L, 2022, NAT COMMUN, V13, DOI 10.1038/s41467-022-29225-4
   Poustchi Hossein, 2021, Lancet Infect Dis, V21, P473, DOI 10.1016/S1473-3099(20)30858-6
   Sagara I., 2021, MEDRXIV, DOI [10.1101/2021.04.26.21256016, DOI 10.1101/2021.04.26.21256016]
   Salako A O, 2021, West Afr J Med, V38, P54
   Salum SS, 2022, IJID REG, V4, P120, DOI 10.1016/j.ijregi.2022.06.007
   Schmiegelow C, 2012, PLOS ONE, V7, DOI 10.1371/journal.pone.0044773
   Shanaube K, 2022, INT J INFECT DIS, V118, P256, DOI 10.1016/j.ijid.2022.03.021
   Shiri T, 2021, VACCINES-BASEL, V9, DOI 10.3390/vaccines9101180
   Simeni Njonnou Sylvain Raoul, 2021, Interdiscip Perspect Infect Dis, V2021, P4258414, DOI 10.1155/2021/4258414
   Sorg AL, 2022, NAT COMMUN, V13, DOI 10.1038/s41467-022-30482-6
   Takahashi T, 2020, NATURE, V588, DOI [10.1038/s41586-020-2700-3, 10.1101/2020.06.06.20123414]
   Tarimo CS, 2020, TROP MED HEALTH, V48, DOI 10.1186/s41182-020-00214-x
   Tripathi HG, 2021, SUSTAINABILITY-BASEL, V13, DOI 10.3390/su13179863
   USAID, 2021, Tanzania Overview 2021
   Uyoga S, 2021, SCIENCE, V371, P79, DOI 10.1126/science.abe1916
   Wu ZY, 2020, JAMA-J AM MED ASSOC, V323, P1239, DOI 10.1001/jama.2020.2648
   Zinszer K, 2021, JAMA NETW OPEN, V4, DOI 10.1001/jamanetworkopen.2021.35975
NR 44
TC 2
Z9 3
U1 0
U2 0
PU ELSEVIER
PI AMSTERDAM
PA RADARWEG 29, 1043 NX AMSTERDAM, NETHERLANDS
EI 2772-7076
J9 IJID REG
JI IJID Reg.
PD MAR
PY 2023
VL 6
BP 48
EP 57
DI 10.1016/j.ijregi.2022.11.011
PG 10
WC Infectious Diseases
WE Emerging Sources Citation Index (ESCI)
SC Infectious Diseases
GA DP7V7
UT WOS:001133335700001
PM 36466214
OA gold, Green Published
DA 2025-02-04
ER

PT J
AU Henriksson, DK
   Fredriksson, M
   Waiswa, P
   Selling, K
   Peterson, SS
AF Henriksson, Dorcus Kiwanuka
   Fredriksson, Mio
   Waiswa, Peter
   Selling, Katarina
   Peterson, Stefan Swartling
TI Bottleneck analysis at district level to illustrate gaps within the
   district health system in Uganda
SO GLOBAL HEALTH ACTION
LA English
DT Article
DE Tanahashi model; bottleneck analysis; district health systems; maternal
   and newborn care; supply-side determinants; demand-side determinants
ID REDUCING MATERNAL MORTALITY; CHILD SURVIVAL; NEWBORN HEALTH;
   PREGNANT-WOMEN; MANAGEMENT; QUALITY; INTERVENTIONS; STRATEGIES;
   BARRIERS; COVERAGE
AB Background: Poor quality of care and access to effective and affordable interventions have been attributed to constraints and bottlenecks within and outside the health system. However, there is limited understanding of health system barriers to utilization and delivery of appropriate, highimpact, and cost-effective interventions at the point of service delivery in districts and sub-districts in low-income countries. In this study we illustrate the use of the bottleneck analysis approach, which could be used to identify bottlenecks in service delivery within the district health system.
   Methods: A modified Tanahashi model with six determinants for effective coverage was used to determine bottlenecks in service provision for maternal and newborn care. The following interventions provided during antenatal care were used as tracer interventions: use of iron and folic acid, intermittent presumptive treatment for malaria, HIV counseling and testing, and syphilis testing. Data from cross-sectional household and health facility surveys in Mayuge and Namayingo districts in Uganda were used in this study.
   Results: Effective coverage and human resource gaps were identified as the biggest bottlenecks in both districts, with coverage ranging from 0% to 66% for effective coverage and from 46% to 58% for availability of health facility staff. Our findings revealed a similar pattern in bottlenecks in both districts for particular interventions although the districts are functionally independent.
   Conclusion: The modified Tanahashi model is an analysis tool that can be used to identify bottlenecks to effective coverage within the district health system, for instance, the effective coverage for maternal and newborn care interventions. However, the analysis is highly dependent on the availability of data to populate all six determinants and could benefit from further validation analysis for the causes of bottlenecks identified.
C1 [Henriksson, Dorcus Kiwanuka; Selling, Katarina; Peterson, Stefan Swartling] Uppsala Univ, Dept Womens & Childrens Hlth, Inst Int Maternal & Child Hlth, S-75185 Uppsala, Sweden.
   [Henriksson, Dorcus Kiwanuka; Waiswa, Peter] Karolinska Inst, Dept Publ Hlth Sci, Stockholm, Sweden.
   [Fredriksson, Mio] Uppsala Univ, Dept Publ Hlth & Caring Sci, Uppsala, Sweden.
   [Waiswa, Peter; Peterson, Stefan Swartling] Makerere Univ, Coll Hlth Sci, Sch Publ Hlth, Kampala, Uganda.
C3 Uppsala University; Karolinska Institutet; Uppsala University; Makerere
   University
RP Henriksson, DK (corresponding author), Uppsala Univ, Dept Womens & Childrens Hlth, Inst Int Maternal & Child Hlth, S-75185 Uppsala, Sweden.
EM Dorcus.Kiwanuka@ki.se
OI Henriksson, Dorcus Kiwanuka/0000-0002-2359-9891; Fredriksson,
   Mio/0000-0002-3858-3454; Waiswa, Peter/0000-0001-9868-0515; Peterson,
   Stefan/0000-0001-7203-3096
FU European Union [FP7] [265827]
FX The EQUIP project was funded under by the European Union [FP7
   coordinated call for Africa 2010, under FP-7 grant agreement no 265827].
CR Adam T, 2012, HEALTH POLICY PLANN, V27, P9, DOI 10.1093/heapol/czs086
   Allen T., 2004, Journal of International Development, V16, P1141, DOI 10.1002/jid.1168
   [Anonymous], STRENGTHENING SUBSAH
   [Anonymous], GUID MAT NUTR UG
   [Anonymous], 2016, NAT POP HOUS CENS 20
   [Anonymous], 2015, NAT HIV AIDS STRAT P
   [Anonymous], INT J QUAL HLTH CARE
   [Anonymous], GLOB MAL REP 2011
   [Anonymous], 2015, HLTH SECT DEV PLAN 2
   [Anonymous], 2011, GLOBAL REV KEY INTER
   [Anonymous], 2001, BACKGR PAP TECHN CON
   [Anonymous], 2002, Marginal budgeting for bottlenecks: A new costing and resource allocation practice to buy health results. Using health sector's budget expansion to progress towards the Millennium Development Goals in Sub-Saharan Africa
   [Anonymous], WHO S E ASIA J PUBLI
   [Anonymous], 2014, INTEGRATING APPROACH
   [Anonymous], COCHRANE DATABASE SY
   [Anonymous], 2013, Reaching universal health coverage: using a modified Tanahashi model sub-nationally to attain equitable and effective coverage
   [Anonymous], INV CAS MNCH ACC IMP
   [Anonymous], 9241562900 WHO
   [Anonymous], 2010, HLTH SECT STRAT INV
   [Anonymous], 2012, UG DEM HLTH SURV 201
   Baker U, 2015, B WORLD HEALTH ORGAN, V93, P380, DOI 10.2471/BLT.14.141879
   Campbell OMR, 2006, LANCET, V368, P1284, DOI 10.1016/S0140-6736(06)69381-1
   Casey GJ, 2011, PLOS ONE, V6, DOI 10.1371/journal.pone.0023723
   Chopra M, 2012, LANCET, V380, P1331, DOI 10.1016/S0140-6736(12)61423-8
   COUGHLIN SS, 1990, J CLIN EPIDEMIOL, V43, P87, DOI 10.1016/0895-4356(90)90060-3
   Darmstadt GL, 2005, LANCET, V365, P977, DOI 10.1016/S0140-6736(05)71088-6
   De Brouwere V, 1998, TROP MED INT HEALTH, V3, P771, DOI 10.1046/j.1365-3156.1998.00310.x
   DeSavigny D, 2009, SYSTEMS THINKING FOR HEALTH SYSTEMS STRENGTHENING, P1
   Ensor T, 2004, HEALTH POLICY PLANN, V19, P69, DOI 10.1093/heapol/czh009
   FISHER RJ, 1993, J CONSUM RES, V20, P303, DOI 10.1086/209351
   Green EC, 2006, AIDS BEHAV, V10, P335, DOI 10.1007/s10461-006-9073-y
   Grundy J., 2016, WHO South East Asia Journal of Public Health, V5, P155
   Hanson C, 2014, IMPLEMENT SCI, V9, DOI 10.1186/1748-5908-9-41
   Henriksson DK, 2017, BMC HEALTH SERV RES, V17, DOI 10.1186/s12913-017-2059-9
   Katahoire AR, 2015, BMC PUBLIC HEALTH, V15, DOI 10.1186/s12889-015-2129-z
   Kerber KJ, 2007, LANCET, V370, P1358, DOI 10.1016/S0140-6736(07)61578-5
   Khan KS, 2006, LANCET, V367, P1066, DOI 10.1016/S0140-6736(06)68397-9
   Kickbusch I, 2015, BMJ-BRIT MED J, V350, DOI 10.1136/bmj.h81
   Kinney MV, 2010, PLOS MED, V7, DOI 10.1371/journal.pmed.1000294
   La Vincente S, 2013, HEALTH RES POLICY SY, V11, DOI 10.1186/1478-4505-11-3
   Lewis G, 2003, BRIT MED BULL, V67, P27, DOI 10.1093/bmb/ldg009
   Liu L, 2012, LANCET, V379, P2151, DOI 10.1016/S0140-6736(12)60560-1
   Maluka S, 2010, SOC SCI MED, V71, P751, DOI 10.1016/j.socscimed.2010.04.035
   Marchant T, 2014, IMPLEMENT SCI, V9, DOI 10.1186/s13012-014-0112-1
   McIntyre B, 2012, HEALTH POLICY PLANN, V27, pi1, DOI 10.1093/heapol/czs017
   Mkoka DA, 2014, BMC PREGNANCY CHILDB, V14, DOI 10.1186/1471-2393-14-108
   Ranson M.K., 2003, J INT DEV, V15, P15, DOI DOI 10.1002/JID.964
   Risso-Gill I, 2015, BMC HEALTH SERV RES, V15, DOI 10.1186/s12913-015-0916-y
   Rowe AK, 2005, LANCET, V366, P1026, DOI 10.1016/S0140-6736(05)67028-6
   Seck BC, 2008, PUBLIC HEALTH NUTR, V11, P596, DOI 10.1017/S1368980007000924
   Seck BC, 2009, T ROY SOC TROP MED H, V103, P485, DOI 10.1016/j.trstmh.2008.11.022
   Shengelia B, 2005, SOC SCI MED, V61, P97, DOI 10.1016/j.socscimed.2004.11.055
   Soto EJ, 2013, BMC PUBLIC HEALTH, V13, DOI 10.1186/1471-2458-13-601
   Soto EJ, 2012, PLOS MED, V9, DOI 10.1371/journal.pmed.1001282
   TANAHASHI T, 1978, B WORLD HEALTH ORGAN, V56, P295
   Titaley CR, 2015, ASIA PAC J CLIN NUTR, V24, P162, DOI 10.6133/apjcn.2015.24.1.10
   Tomlinson M, 2007, PLOS MED, V4, P1293, DOI 10.1371/journal.pmed.0040259
   Travis P, 2004, LANCET, V364, P900, DOI 10.1016/S0140-6736(04)16987-0
   Waiswa P, 2016, TRIALS, V17, DOI 10.1186/s13063-016-1241-4
   World Health Organization, 2007, EV BUS STRENGTH HLTH
   World Health Organization, 2012, Guideline: daily iron and folic acid supplementation in pregnant women. WHO guidelines approved by the guidelines review committee, DOI 10.1055/s-0028-1104741
NR 61
TC 22
Z9 22
U1 0
U2 7
PU TAYLOR & FRANCIS LTD
PI ABINGDON
PA 2-4 PARK SQUARE, MILTON PARK, ABINGDON OR14 4RN, OXON, ENGLAND
EI 1654-9880
J9 GLOBAL HEALTH ACTION
JI Glob. Health Action
PD JUN 5
PY 2017
VL 10
AR 1327256
DI 10.1080/16549716.2017.1327256
PG 10
WC Public, Environmental & Occupational Health
WE Science Citation Index Expanded (SCI-EXPANDED); Social Science Citation Index (SSCI)
SC Public, Environmental & Occupational Health
GA EX8JT
UT WOS:000403496400001
PM 28581379
OA gold, Green Submitted, Green Published
DA 2025-02-04
ER

PT J
AU Gupta, S
   Yamada, G
   Mpembeni, R
   Frumence, G
   Callaghan-Koru, JA
   Stevenson, R
   Brandes, N
   Baqui, AH
AF Gupta, Shivam
   Yamada, Goro
   Mpembeni, Rose
   Frumence, Gasto
   Callaghan-Koru, Jennifer A.
   Stevenson, Raz
   Brandes, Neal
   Baqui, Abdullah H.
TI Factors Associated with Four or More Antenatal Care Visits and Its
   Decline among Pregnant Women in Tanzania between 1999 and 2010
SO PLOS ONE
LA English
DT Article
ID POSTNATAL CARE; SERVICES; PERSPECTIVES; QUALITY; DETERMINANTS; BEHAVIOR;
   ACCESS; IMPACT; MODEL
AB In Tanzania, the coverage of four or more antenatal care (ANC 4) visits among pregnant women has declined over time. We conducted an exploratory analysis to identify factors associated with utilization of ANC 4 and ANC 4 decline among pregnant women over time. We used data from 8035 women who delivered within two years preceding Tanzania Demographic and Health Surveys conducted in 1999, 2004/05 and 2010. Multivariate logistic regression models were used to examine the association between all potential factors and utilization of ANC 4; and decline in ANC 4 over time. Factors positively associated with ANC 4 utilization were higher quality of services, testing and counseling for HIV during ANC, receiving two or more doses of SP (Sulphadoxine Pyrimethamine)/Fansidar for preventing malaria during ANC and higher educational status of the woman. Negatively associated factors were residing in a zone other than Eastern zone, never married woman, reported long distance to health facility, first ANC visit after four months of pregnancy and woman's desire to avoid pregnancy. The factors significantly associated with decline in utilization of ANC 4 were: geographic zone and age of the woman at delivery. Strategies to increase ANC 4 utilization should focus on improvement in quality of care, geographic accessibility, early ANC initiation, and services that allow women to avoid pregnancy. The interconnected nature of the Tanzanian Health System is reflected in ANC 4 decline over time where introduction of new programs might have had unintended effects on existing programs. An in-depth assessment of the recent policy change towards Focused Antenatal Care and its implementation across different geographic zones, including its effect on the perception and understanding among women and performance and counseling by health providers can help explain the decline in ANC 4.
C1 [Gupta, Shivam; Yamada, Goro; Callaghan-Koru, Jennifer A.; Baqui, Abdullah H.] Johns Hopkins Bloomberg Sch Publ Hlth, Dept Int Hlth, Baltimore, MD 21205 USA.
   [Mpembeni, Rose; Frumence, Gasto] Muhimbili Univ Hlth & Allied Sci, Dar Es Salaam, Tanzania.
   [Stevenson, Raz] US Agcy Int Dev, Dar Es Salaam, Tanzania.
   [Brandes, Neal] US Agcy Int Dev, Washington, DC 20523 USA.
C3 Johns Hopkins University; Johns Hopkins Bloomberg School of Public
   Health; Muhimbili University of Health & Allied Sciences; United States
   Agency for International Development (USAID); United States Agency for
   International Development (USAID)
RP Gupta, S (corresponding author), Johns Hopkins Bloomberg Sch Publ Hlth, Dept Int Hlth, Baltimore, MD 21205 USA.
EM sgupta23@jhu.edu
RI Yamada, Goro/T-6170-2018; Gupta, Shivam/JNE-3789-2023
FU United States Agency for International Development (USAID) through the
   Health Research Challenge for Impact (HRC) Cooperative Agreement
   [GHS-A-00-09-00004-00]
FX This study was supported by United States Agency for International
   Development (USAID) through the Health Research Challenge for Impact
   (HRC) Cooperative Agreement (#GHS-A-00-09-00004-00). The contents are
   the responsibility of the authors and do not necessarily reflect the
   views of USAID or the United States Government. The funders had no role
   in study design, data collection and analysis, decision to publish, or
   preparation of the manuscript.
CR ANDERSEN RM, 1995, J HEALTH SOC BEHAV, V36, P1, DOI 10.2307/2137284
   [Anonymous], 2009, ALLIANCE HLTH POLICY
   Arcury TA, 2005, HEALTH SERV RES, V40, P135, DOI 10.1111/j.1475-6773.2005.00346.x
   Atuyambe L, 2009, J ADOLESCENCE, V32, P781, DOI 10.1016/j.adolescence.2008.10.012
   Bloom SS, 1999, HEALTH POLICY PLANN, V14, P38, DOI 10.1093/heapol/14.1.38
   Campbell MM, 2013, J FAM PLAN REPROD H, V39, P44, DOI 10.1136/jfprhc-2012-100405
   Celik Y, 2000, SOC SCI MED, V50, P1797, DOI 10.1016/S0277-9536(99)00418-9
   Chakraborty N, 2002, HEALTH SOC CARE COMM, V10, P492, DOI 10.1046/j.1365-2524.2002.00389.x
   Chapman RR, 2003, SOC SCI MED, V57, P355, DOI 10.1016/S0277-9536(02)00363-5
   Deri C, 2005, J HEALTH ECON, V24, P1076, DOI 10.1016/j.jhealeco.2005.03.008
   DHS (no date), MEAS DHS DEM HLTH SU
   Finlayson K, 2013, PLOS MED, V10, DOI 10.1371/journal.pmed.1001373
   Glei DA, 2003, SOC SCI MED, V57, P2447, DOI 10.1016/S0277-9536(03)00140-0
   Kabir M, 2005, TROP DOCT, V35, P110, DOI 10.1258/0049475054036814
   Kruk ME, 2012, HEALTH AFFAIR, V31, P1478, DOI 10.1377/hlthaff.2012.0197
   Lule GS, 2000, E AFR MED J, V77, P250
   Macro International Inc, 1996, SAMPL MAN DHS 3 BAS
   Magadi MA, 2000, SOC SCI MED, V51, P551, DOI 10.1016/S0277-9536(99)00495-5
   Mathole T, 2004, MIDWIFERY, V20, P122, DOI 10.1016/j.midw.2003.10.003
   MCCAWBINNS A, 1995, SOC SCI MED, V40, P1003, DOI 10.1016/0277-9536(94)00175-S
   McCoy D, 2005, AM J PUBLIC HEALTH, V95, P18, DOI 10.2105/AJPH.2004.040121
   Mekonnen Y, 2003, J HEALTH POPUL NUTR, V21, P374
   MOHSW, 2002, FOC ANT CAR MAL SYPH
   Mrisho M, 2009, BMC PREGNANCY CHILDB, V9, DOI 10.1186/1471-2393-9-10
   Myer L, 2003, J MIDWIFERY WOM HEAL, V48, P268, DOI 10.1016/S1526-9523(02)00421-X
   *NAT BUR STAT MACR, 2006, TANZ SERV PROV ASS
   Ndyomugyenyi R, 1998, HEALTH POLICY PLANN, V13, P94, DOI 10.1093/heapol/13.1.94
   Nisar N, 2003, J Pak Med Assoc, V53, P47
   Ntoburi S, 2008, TROP MED INT HEALTH, V13, P444, DOI 10.1111/j.1365-3156.2008.02073.x
   Obrist B, 2007, PLOS MED, V4, P1584, DOI 10.1371/journal.pmed.0040308
   *ORC MACR, 2011, TANZ DEM HLTH SURV 2
   *ORC MACR, 2000, TANZ DEM HLTH SURV 1
   *ORC MACR, 2005, TANZ DEM HLTH SURV 2
   Pallikadavath S, 2004, SOC SCI MED, V59, P1147, DOI 10.1016/j.socscimed.2003.11.045
   Raatikainen K, 2007, BMC PUBLIC HEALTH, V7, DOI 10.1186/1471-2458-7-268
   Rao KD, 2007, HEALTH ECON, V16, P799, DOI 10.1002/hec.1194
   Requejo J., 2012, Building a Future for Women and Children: the 2012 Report
   Simkhada B, 2008, J ADV NURS, V61, P244, DOI 10.1111/j.1365-2648.2007.04532.x
   *STATACORP, 2012, STAT STAT PACK REL 1
   Titaley CR, 2010, BMC PUBLIC HEALTH, V10, DOI 10.1186/1471-2458-10-485
   Victora CG, 1997, INT J EPIDEMIOL, V26, P224, DOI 10.1093/ije/26.1.224
   Villar J, 2001, LANCET, V357, P1551, DOI 10.1016/S0140-6736(00)04722-X
   Walsh A, 2010, BMC HEALTH SERV RES, V10, DOI 10.1186/1472-6963-10-272
   WELLER RH, 1987, DEMOGRAPHY, V24, P407, DOI 10.2307/2061306
   WHO UNICEF. Geneva New York: WHO & UNICEF, 2003, Antenatal Care in Developing Countries: Promises, Achievements and Missed Opportunities: an Analysis of Trends, Levels, and Differentials, P1990
   World Health Organization (WHO), 2009, PREGN CHILDB POSTP N
NR 46
TC 74
Z9 75
U1 0
U2 6
PU PUBLIC LIBRARY SCIENCE
PI SAN FRANCISCO
PA 1160 BATTERY STREET, STE 100, SAN FRANCISCO, CA 94111 USA
SN 1932-6203
J9 PLOS ONE
JI PLoS One
PD JUL 18
PY 2014
VL 9
IS 7
AR e101893
DI 10.1371/journal.pone.0101893
PG 13
WC Multidisciplinary Sciences
WE Science Citation Index Expanded (SCI-EXPANDED); Social Science Citation Index (SSCI)
SC Science & Technology - Other Topics
GA AM1OC
UT WOS:000339615200027
OA Green Published, Green Submitted, gold
DA 2025-02-04
ER

PT J
AU Leggatt, GR
   AlexanderMiller, MA
   Kumar, A
   Hoffman, SL
   Berzofsky, JA
AF Leggatt, GR
   AlexanderMiller, MA
   Kumar, A
   Hoffman, SL
   Berzofsky, JA
TI Cytotoxic T lymphocyte (CTL) adherence assay (CAA): A non-radioactive
   assay for murine CTL recognition of peptide-MHC class I complexes
SO JOURNAL OF IMMUNOLOGICAL METHODS
LA English
DT Article
DE cytotoxic T lymphocyte; cell adhesion; chromium release assay; peptide
   epitope; non-radioactive
ID RELEASE-ASSAY; CYTO-TOXICITY; ACTIVATION; ADHESION; EPITOPE; PROTEIN
AB Cytotoxic T lymphocytes (CTL) form an important immune surveillance system against intracellular pathogens. Here we describe a simple, visual assay for identifying peptides specifically recognized by CTL, based on the discovery that CTL develop increased adhesive properties upon TCR triggering. Several CTL lines were shown to pellet to the bottom of a round bottom 96-well plate in the absence of peptide. In contrast, these same CTL lines incubated with their cognate peptide, allowing them to present peptide to each other, adhered to the sides of the well and were readily distinguished by macroscopic visual examination of the plate after 4-5 h or overnight incubation. This CTL adherence assay (CAA) demonstrated peptide specificity and MHC restriction, and was titratable with peptide concentration. With this technique, a minimal-sized, malaria CTL epitope was correctly identified from a panel of overlapping nonamers, although the adherence pattern of two mono-substituted, variant peptides was less predictive of lytic activity. Also, substitutions in an HIV-1 envelope CTL epitope that reduced lytic activity were correctly predicted. Inhibitors of RNA and protein synthesis, upon preincubation, abrogated the adherence, indicating, at minimum, a need for live cells. Wortmannin, a PI-3 kinase inhibitor, inhibited the peptide specific adherence, consistent with a role for TCR or integrin signal transduction in CAA. Other cytoskeletal and metabolic inhibitors had no effect. Adherence of the T cells may involve low affinity, nonspecific interactions since wells coated with FCS, BSA or milk powder all produced an effective CAA in the presence of peptide under serum foe conditions. Consequently, CAA may represent a rapid, simple method for screening large numbers of peptides to find cytolytic epitopes for a given CTL line and may identify additional epitopes causing T cell activation and adherence but not cytolytic activity.
C1 NCI,MOL IMMUNOGENET & VACCINE RES SECT,METAB BRANCH,NIH,BETHESDA,MD 20892.
   USN,MED RES INST,MALARIA PROGRAM,BETHESDA,MD 20889.
C3 National Institutes of Health (NIH) - USA; NIH National Cancer Institute
   (NCI); United States Department of Defense; United States Navy; Naval
   Medical Research Center (NMRC)
RI Alexander-Miller, Martha/IQV-2121-2023; Leggatt, Graham/G-1924-2010
OI Leggatt, Graham/0000-0002-4078-5653
CR ALEXANDER MA, 1991, J EXP MED, V173, P849, DOI 10.1084/jem.173.4.849
   AlexanderMiller MA, 1996, J EXP MED, V184, P485, DOI 10.1084/jem.184.2.485
   AlexanderMiller MA, 1996, P NATL ACAD SCI USA, V93, P4102, DOI 10.1073/pnas.93.9.4102
   BERKE G, 1993, FUNDAMENTAL IMMUNOLO, V3, P965
   BRUNNER KT, 1968, IMMUNOLOGY, V14, P181
   BURROWS SR, 1992, IMMUNOLOGY, V76, P174
   DUSTIN ML, 1991, ANNU REV IMMUNOL, V9, P27, DOI 10.1146/annurev.iy.09.040191.000331
   HOSMALIN A, 1990, P NATL ACAD SCI USA, V87, P2344, DOI 10.1073/pnas.87.6.2344
   KAGI D, 1994, NATURE, V369, P31, DOI 10.1038/369031a0
   KAGI D, 1994, SCIENCE, V265, P528, DOI 10.1126/science.7518614
   KANE KP, 1993, J IMMUNOL, V150, P4788
   KORZENIEWSKI C, 1983, J IMMUNOL METHODS, V64, P313, DOI 10.1016/0022-1759(83)90438-6
   LICHTENFELS R, 1994, J IMMUNOL METHODS, V172, P227, DOI 10.1016/0022-1759(94)90110-4
   LUB M, 1995, IMMUNOL TODAY, V16, P479, DOI 10.1016/0167-5699(95)80031-X
   MALIK A, 1995, INFECT IMMUN, V63, P1955, DOI 10.1128/IAI.63.5.1955-1959.1995
   MESCHER MF, 1995, IMMUNOL REV, V146, P177, DOI 10.1111/j.1600-065X.1995.tb00689.x
   MOSS DJ, 1991, J EXP MED, V173, P681, DOI 10.1084/jem.173.3.681
   MULLBACHER A, 1984, J IMMUNOL METHODS, V68, P205, DOI 10.1016/0022-1759(84)90151-0
   OROURKE AM, 1992, NATURE, V358, P253, DOI 10.1038/358253a0
   OROURKE AM, 1990, NATURE, V346, P187, DOI 10.1038/346187a0
   OROURKE AM, 1994, J IMMUNOL, V152, P4358
   SMYTH MJ, 1995, IMMUNOL TODAY, V16, P202, DOI 10.1016/0167-5699(95)80122-7
   Stewart J.M., 1984, SOLID PHASE PEPTIDE, V2
   Takahashi H, 1996, J EXP MED, V183, P879, DOI 10.1084/jem.183.3.879
   TAKESHITA T, 1993, INT IMMUNOL, V5, P1129, DOI 10.1093/intimm/5.9.1129
   Ward SG, 1996, IMMUNOL TODAY, V17, P187, DOI 10.1016/0167-5699(96)80618-9
   ZINKEMAGEL RM, 1993, FUNDAMENTAL IMMUNOLO, V3, P1211
NR 27
TC 1
Z9 1
U1 0
U2 1
PU ELSEVIER SCIENCE BV
PI AMSTERDAM
PA PO BOX 211, 1000 AE AMSTERDAM, NETHERLANDS
SN 0022-1759
J9 J IMMUNOL METHODS
JI J. Immunol. Methods
PD FEB 14
PY 1997
VL 201
IS 1
BP 1
EP 10
DI 10.1016/S0022-1759(96)00203-7
PG 10
WC Biochemical Research Methods; Immunology
WE Science Citation Index Expanded (SCI-EXPANDED)
SC Biochemistry & Molecular Biology; Immunology
GA WH620
UT WOS:A1997WH62000001
PM 9053406
DA 2025-02-04
ER

PT J
AU Requejo, J
   Strong, K
   Agweyu, A
   Billah, SM
   Boschi-Pinto, C
   Horiuchi, S
   Jamaluddine, Z
   Lazzerini, M
   Maiga, A
   McKerrow, N
   Munos, M
   Park, L
   Schellenberg, J
   Weigel, R
AF Requejo, Jennifer
   Strong, Kathleen
   Agweyu, Ambrose
   Billah, Sk Masum
   Boschi-Pinto, Cynthia
   Horiuchi, Sayaka
   Jamaluddine, Zeina
   Lazzerini, Marzia
   Maiga, Abdoulaye
   McKerrow, Neil
   Munos, Melinda
   Park, Lois
   Schellenberg, Joanna
   Weigel, Ralf
TI Measuring and monitoring child health and wellbeing: recommendations for
   tracking progress with a core set of indicators in the Sustainable
   Development Goals era
SO LANCET CHILD & ADOLESCENT HEALTH
LA English
DT Article
AB Although great improvements in child survival were achieved in the past two decades, progress has been uneven within and across countries, and the COVID-19 pandemic threatens to reverse previous advances. Demographic and epidemiological transitions around the world have resulted in shifts in the causes and distribution of child death and diseases, and many children are living with short-term and long-term chronic illnesses and disabilities. These changes, plus global threats such as pandemics, transnational and national security issues, and climate change, mean that regular monitoring of child health and wellbeing is essential if we are to achieve the Sustainable Development Goals. This Health Policy describes the three-phased process undertaken by the Child Health Accountability Tracking technical advisory group (CHAT) to develop a core set of indicators on child health and wellbeing for global monitoring purposes, and presents CHAT's research recommendations to address data gaps. CHAT reached consensus on 20 core indicators specific to the health sector, which include 11 impact-level indicators and nine outcome-level indicators that cover the topics of: acute conditions and prevention; health promotion and child development; and chronic conditions, disabilities, injuries, and violence against children. An additional six indicators (three impact and three outcome) that capture information on child health issues such as malaria and HIV are recommended; however, these indicators are only relevant to high-burden regions. CHAT's four research priorities will require investments in health information systems and measurement activities. These investments will help to increase data on children aged 5-9 years; develop standard metadata and data collection processes to enable cross-country comparisons and progress assessments over time; reach a global consensus on essential interventions and associated indicators for monitoring emerging priority areas such as child development, chronic conditions, disabilities, and injuries; and implement strategies to increase the uptake of data on child health to improve evidence-based planning, programming, and advocacy efforts.
C1 [Requejo, Jennifer] United Nations Childrens Fund, Div Data Analyt Planning & Monitoring, New York, NY 10017 USA.
   [Strong, Kathleen] WHO, Maternal Newborn Child & Adolescent Hlth & Aging, Geneva, Switzerland.
   [Agweyu, Ambrose] Kenya Govt Med Res Ctr, Epidemiol & Demog Dept, Wellcome Trust Res Programme, Nairobi, Kenya.
   [Billah, Sk Masum] Int Ctr Diarrhoeal Dis Res, Maternal & Child Hlth Div, Dhaka, Bangladesh.
   [Boschi-Pinto, Cynthia] Univ Fed Fluminense, Inst Saude Colet, Dept Epidemiol & Bioestat, Rio De Janeiro, Brazil.
   [Horiuchi, Sayaka] Univ Yamanashi, Ctr Birth Cohort Studies, Chuo, Japan.
   [Jamaluddine, Zeina; Schellenberg, Joanna] London Sch Hyg & Trop Med, London, England.
   [Lazzerini, Marzia] WHO Collaborating Ctr Maternal & Child Hlth, Inst Maternal & Child Hlth, Ist Ricovero & Cura Carattere Sci Burlo Garofolo, Trieste, Italy.
   [Maiga, Abdoulaye; Munos, Melinda] Johns Hopkins Bloomberg Sch Publ Hlth, Dept Int Hlth, Baltimore, MD USA.
   [McKerrow, Neil] Univ KwaZulu Natal, Nelson R Mandela Sch Med, Dept Paediat & Child Hlth, Durban, South Africa.
   [Park, Lois] Univ Southern Calif, Los Angeles, CA 90007 USA.
   [Weigel, Ralf] Witten Herdecke Univ, Fac Hlth, Sch Med, Witten, Germany.
C3 UNICEF; World Health Organization; Kenya Medical Research Institute;
   International Centre for Diarrhoeal Disease Research (ICDDR);
   Universidade Federal Fluminense; University of Yamanashi; University of
   London; London School of Hygiene & Tropical Medicine; IRCCS Burlo
   Garofolo; Johns Hopkins University; Johns Hopkins Bloomberg School of
   Public Health; University of Kwazulu Natal; University of Southern
   California
RP Requejo, J (corresponding author), United Nations Childrens Fund, Div Data Analyt Planning & Monitoring, New York, NY 10017 USA.
EM jrequejo@unicef.org
RI Jamaluddine, Zeina/AAM-2991-2021; Weigel, Ralf/HKE-2026-2023; Maiga,
   Abdoulaye/M-7191-2019
OI Munos, Melinda/0000-0002-1349-8026; Lazzerini,
   Marzia/0000-0001-8608-2198; Schellenberg, Joanna/0000-0002-0708-3676;
   Weigel, Ralf/0000-0001-9034-2634; Maiga, Abdoulaye/0000-0002-0475-1106
FU US Agency for International Development
FX We thank Holly Newby for her support in developing the indicator map. We
   would also like to thank the US Agency for International Development for
   their financial support to the Child Health Accountability Tracking
   group. The funder played no role in the study design, collection,
   analysis, or interpretation of the data.
CR Campbell H, 2013, PLOS MED, V10, DOI [10.1371/journal.pmed.1001421, 10.1371/journal.pmed.1001422]
   Cieza A, 2021, BMJ-BRIT MED J, V372, DOI 10.1136/bmj.n9
   Clark H, 2020, LANCET, V395, P605, DOI 10.1016/S0140-6736(19)32540-1
   Countdown to 2030, 2017, 2017 REPORT
   Guthold R, 2019, J ADOLESCENT HEALTH, V64, P697, DOI 10.1016/j.jadohealth.2019.03.008
   Moller AB, 2018, PLOS ONE, V13, DOI 10.1371/journal.pone.0204763
   Moran AC, 2018, REPROD HEALTH, V15, DOI 10.1186/s12978-018-0465-z
   Requejo JH, 2013, PLOS MED, V10, DOI 10.1371/journal.pmed.1001416
   Strong K, 2020, LANCET CHILD ADOLESC, V4, P259, DOI 10.1016/S2352-4642(19)30426-2
   Strong KL, 2021, GLOBAL HEALTH ACTION, V14, DOI 10.1080/16549716.2021.1947565
   UN Inter-agency Group for Child Mortality Estimation, 2021, LEVELS TRENDS CHILD
   UNICEF, 2019, Programme guidance for early life prevention of non-communicable diseases
   United Nations, 2015, TRANSF OUR WORLD 203
   Victora CG, 2021, LANCET, V397, P1388, DOI 10.1016/S0140-6736(21)00394-9
   WHO, 2015, Global Strategy for Women's and Children's Health.
   World Health Organization, NETW IMPR QUAL CAR M
   World Health Organization, 2018, Global Reference List of 100 Core Health Indicators (Plus Health-Related SDGs)
   World Health Organization, Global health estimates 2019
   World Health Organization (WHO), 2018, Nurturing Care for Early Childhood Development: A Framework for Helping Children Survive and Thrive to Transform Health and Human Potential
   You DZ, 2021, BMJ-BRIT MED J, V372, DOI 10.1136/bmj.n19
NR 20
TC 13
Z9 13
U1 4
U2 10
PU ELSEVIER SCI LTD
PI OXFORD
PA THE BOULEVARD, LANGFORD LANE, KIDLINGTON, OXFORD OX5 1GB, OXON, ENGLAND
SN 2352-4642
J9 LANCET CHILD ADOLESC
JI Lancet Child. Adolesc. Health
PD MAY
PY 2022
VL 6
IS 5
BP 345
EP 352
PG 8
WC Pediatrics
WE Science Citation Index Expanded (SCI-EXPANDED)
SC Pediatrics
GA 2S7HS
UT WOS:000821961700018
PM 35429452
OA Bronze, Green Published
DA 2025-02-04
ER

PT J
AU Ahmed, MAA
   Musa, IR
   Mahgoub, HM
   Al-Nafeesah, A
   Al-Wutayd, O
   Adam, I
AF Ahmed, Mohammed Ahmed A.
   Musa, Imad R.
   Mahgoub, Hyder M.
   Al-Nafeesah, Abdullah
   Al-Wutayd, Osama
   Adam, Ishag
TI Patterns, Outcomes and Predictors of Pediatric Medical Admissions at
   Gadarif Hospital in Eastern Sudan
SO FRONTIERS IN PEDIATRICS
LA English
DT Article
DE morbidity; mortality; under 5 years; predictors; children
ID RISK-FACTORS; MORTALITY; CHILDREN; CHILDHOOD; MORBIDITY; DIARRHEA;
   HEALTH; HIV; AGE
AB BackgroundThe reduction of childhood mortality is a reliable indicator of a national health system's progress and improvement. Sudan's population is still suffering from communicable diseases, with a considerably higher mortality rate among children. Efforts are therefore needed to reduce mortality and achieve the Millennium Development Goals and Sustainable Development Goals. This study was conducted to determine the morbidity, mortality and outcomes of children admitted to Gadarif Hospital in eastern Sudan. MethodA retrospective study was conducted by reviewing the medical files of pediatric patients who were admitted to Gadarif Hospital between March 1, 2019 and March 31, 2020. ResultA total of 740 medical files were reviewed. Most, 453 (61.2%) of the admissions were males. The median (interquartile range) age was 3.0 (8.0) years and 433 (58.8%) of the admissions were under 5 years of age. The median (interquartile range) of the length of hospital stay was 9.0 (12.0) days. Visceral leishmaniasis, malnutrition, severe malaria, sickle cell disease, acute watery diarrhea, severe anemia (regardless of its cause), septicemia and acute respiratory infection were the most common causes of admission. The mortality rate was 5.7%, and it was significantly higher in females than males [24/287 (8.4%) vs. 18/453 (4.0%), P = 0.01] and in children under 5 years [36/433 (8.3%) vs. 6/307 (2.0%), P < 0.001]. Malnutrition, visceral leishmaniasis, septicemia and meningitis/encephalitis were the main diseases causing death in the study population. The case fatality rate was not significantly different in malnutrition than in visceral leishmaniasis [9/93 (9.7%) vs. 7/178 (3.9%), P = 0.05]. ConclusionThe main causes of morbidity and mortality for children admitted to Gadarif Pediatric Hospital were communicable diseases. The mortality rate was 5.7%. Females and children under 5 years were the most vulnerable groups for fatality.
C1 [Ahmed, Mohammed Ahmed A.; Mahgoub, Hyder M.] Gadarif Univ, Fac Med, Gadarif, Sudan.
   [Musa, Imad R.] Royal Commiss Hosp Jubail Ind City, Dept Med, Al Jubail, Saudi Arabia.
   [Al-Nafeesah, Abdullah] Qassim Univ, Unaizah Coll Med & Med Sci, Dept Pediat, Unaizah, Saudi Arabia.
   [Al-Wutayd, Osama] Qassim Univ, Unaizah Coll Med & Med Sci, Dept Family & Community Med, Unaizah, Saudi Arabia.
   [Adam, Ishag] Qassim Univ, Unaizah Coll Med & Med Sci, Dept Obstet & Gynecol, Unaizah, Saudi Arabia.
C3 Qassim University; Qassim University; Qassim University
RP Al-Nafeesah, A (corresponding author), Qassim Univ, Unaizah Coll Med & Med Sci, Dept Pediat, Unaizah, Saudi Arabia.
EM a.alnafeesah@qu.edu.sa
RI Ahmed, Mohammed/GWF-0198-2022
OI musa, IMAD EDDIN/0000-0002-1138-0710
CR Abdeldafie SY., 2018, INT J INNOV RES MED, V3, P1669, DOI [10.23958/ijirms/vol03-i01/16, DOI 10.23958/IJIRMS/VOL03-I01/16]
   Adam GK, 2016, J OBSTET GYNAECOL, V36, P962, DOI 10.1080/01443615.2016.1174838
   Ahmed MAA, 2016, BMC PUBLIC HEALTH, V16, DOI 10.1186/s12889-016-3875-2
   Ahmed MAA, 2019, PLOS ONE, V14, DOI 10.1371/journal.pone.0225731
   Albasheer O., 2016, INT J COMMUNITY MED, V3, P893, DOI [10.18203/2394-6040.ijcmph20160924, DOI 10.18203/2394-6040.IJCMPH20160924]
   Amek NO, 2018, MALARIA J, V17, DOI 10.1186/s12936-018-2184-x
   [Anonymous], 2019, Disease Burden and Mortality Estimates
   Bado AR, 2016, GLOBAL HEALTH ACTION, V9, P1, DOI 10.3402/gha.v9.30166
   Bilal JA, 2020, T ROY SOC TROP MED H, V114, P612, DOI 10.1093/trstmh/traa033
   Bohn JA, 2016, BMC PEDIATR, V16, DOI 10.1186/s12887-016-0709-4
   Doherty T, 2016, SAMJ S AFR MED J, V106, P41, DOI [10.7196/SAMJ.2016.v106i7.10790, 10.7196/samj.2016.v106i7.10790]
   Einterz EM, 2011, RURAL REMOTE HEALTH, V11
   Fitzgerald E, 2018, BMC PEDIATR, V18, DOI 10.1186/s12887-018-1051-9
   Gavhi F, 2020, PLOS ONE, V15, DOI 10.1371/journal.pone.0232838
   Geyesus T, 2017, BMC PEDIATR, V17, DOI 10.1186/s12887-017-0892-y
   Gritly SMO, 2018, INT J MED RES HEALTH, V7, P60
   Hashim Hasan Awadalla, 2017, Sudan J Paediatr, V17, P35, DOI 10.24911/SJP.2017.2.4
   Hon KLE, 2006, ANN ACAD MED SINGAP, V35, P882
   Kanan Shaza O H, 2016, Sudan J Paediatr, V16, P23
   Kipp AM, 2016, BMJ OPEN, V6, DOI 10.1136/bmjopen-2015-007675
   Lakew Y, 2015, INT BREASTFEED J, V10, DOI 10.1186/s13006-015-0050-9
   Lozano R, 2013, LANCET, V381, P991, DOI 10.1016/S0140-6736(13)60704-7
   Lugangira Kristina, 2017, BMC Res Notes, V10, P502, DOI 10.1186/s13104-017-2818-z
   Mahamoud A, 2018, ACTA TROP, V178, P142, DOI 10.1016/j.actatropica.2017.11.010
   Mahgoub HM, 2012, T ROY SOC TROP MED H, V106, P66, DOI 10.1016/j.trstmh.2011.09.003
   Mbuthia OW, 2019, PAN AFR MED J, V34, DOI 10.11604/pamj.2019.34.170.17403
   Misganaw A, 2012, BMC PUBLIC HEALTH, V12, DOI 10.1186/1471-2458-12-1007
   Moise IK, 2018, CHILDREN-BASEL, V5, DOI 10.3390/children5090125
   Mugo NS, 2018, BMJ GLOB HEALTH, V3, DOI 10.1136/bmjgh-2017-000510
   Muoneke UV, 2013, NIGERIAN J PAEDIAT, V40, P259
   Nwankwor OC, 2019, FRONT PEDIATR, V7, DOI 10.3389/fped.2019.00234
   Obonyo CO, 2007, AM J TROP MED HYG, V77, P23
   Okoronkwo NC, 2018, PAN AFR MED J, V30, DOI 10.11604/pamj.2018.30.202.15966
   Park K., 2015, PARKS TXB PREVENTIVE, V23rd
   Patton GC, 2009, LANCET, V374, P881, DOI 10.1016/S0140-6736(09)60741-8
   Phillips-Howard PA, 2012, PLOS ONE, V7, DOI 10.1371/journal.pone.0047017
   Piccini P, 2018, ITAL J PEDIATR, V44, DOI 10.1186/s13052-017-0437-x
   Reiner RC Jr, 2018, NEW ENGL J MED, V379, P1128, DOI 10.1056/NEJMoa1716766
   Saeed A, 2015, J MED MICROBIOL, V64, P432, DOI 10.1099/jmm.0.000043
   Said MA, 2020, Int J Sci Res, V9, P1350
   Sanyang Y., 2019, International Journal of Africa Nursing Sciences, V11
   Sawyer SM, 2012, LANCET, V379, P1630, DOI 10.1016/S0140-6736(12)60072-5
   Shaheen MNF, 2019, E MEDITERR HEALTH J, V25, P422, DOI 10.26719/emhj.18.054
   Shenton LM, 2020, MATERN CHILD HLTH J, V24, P483, DOI 10.1007/s10995-019-02865-7
   Siziya S, 2013, AFR HEALTH SCI, V13, P376, DOI 10.4314/ahs.v13i2.26
   SUDAN WDA, OUR DAT
   Tette EMA, 2016, PLOS ONE, V11, DOI 10.1371/journal.pone.0167947
   Tsai C, 2017, CHILDREN-BASEL, V4, DOI 10.3390/children4020008
   Van Malderen C, 2019, BMC PUBLIC HEALTH, V19, DOI 10.1186/s12889-019-7111-8
   Vekaria-Hirani V, 2019, INT J PEDIAT, V2019, DOI 10.1155/2019/1502963
   Wagnew F, 2018, ARCH PUBLIC HEALTH, V76, DOI 10.1186/s13690-018-0309-x
   Yu H., 2011, Healthcare Cost and Utilization Project Statistical Brief #118
NR 52
TC 4
Z9 4
U1 0
U2 3
PU FRONTIERS MEDIA SA
PI LAUSANNE
PA AVENUE DU TRIBUNAL FEDERAL 34, LAUSANNE, CH-1015, SWITZERLAND
SN 2296-2360
J9 FRONT PEDIATR
JI Front. Pediatr.
PD JAN 27
PY 2022
VL 10
AR 764028
DI 10.3389/fped.2022.764028
PG 6
WC Pediatrics
WE Science Citation Index Expanded (SCI-EXPANDED)
SC Pediatrics
GA YW8YJ
UT WOS:000753698300001
PM 35155303
OA Green Published, gold
DA 2025-02-04
ER

PT J
AU Anjorin, AA
   Abioye, AI
   Asowata, OE
   Soipe, A
   Kazeem, MI
   Adesanya, IO
   Raji, MA
   Adesanya, M
   Oke, FA
   Lawal, FJ
   Kasali, BA
   Omotayo, MO
AF Anjorin, A. A.
   Abioye, A. I.
   Asowata, O. E.
   Soipe, A.
   Kazeem, M. I.
   Adesanya, I. O.
   Raji, M. A.
   Adesanya, M.
   Oke, F. A.
   Lawal, F. J.
   Kasali, B. A.
   Omotayo, M. O.
TI Comorbidities and the COVID-19 pandemic dynamics in Africa
SO TROPICAL MEDICINE & INTERNATIONAL HEALTH
LA English
DT Article
DE COVID-19; SARS-CoV-2; Africa; pandemic; comorbidities; coinfections
ID NEW-YORK-CITY; CLINICAL CHARACTERISTICS; CORONAVIRUS; UNDERNUTRITION;
   WUHAN; INFECTION; BACTERIAL; DIALYSIS; COINFECTIONS; SARS-COV-2
AB The debate around the COVID-19 response in Africa has mostly focused on effects and implications of public health measures, in light of the socio-economic peculiarities of the continent. However, there has been limited exploration of the impact of differences in epidemiology of key comorbidities, and related healthcare factors, on the course and parameters of the pandemic. We summarise what is known about (a) the pathophysiological processes underlying the interaction of coinfections and comorbidities in shaping prognosis of COVID-19 patients, (b) the epidemiology of key coinfections and comorbidities, and the state of related healthcare infrastructure that might shape the course of the pandemic, and (c) implications of (a) and (b) for pandemic management and post-pandemic priorities. There is a critical need to generate empirical data on clinical profiles and the predictors of morbidity and mortality from COVID-19. Improved protocols for acute febrile illness and access to diagnostic facilities, not just for SARS-CoV-2 but also other viral infections, are of urgent importance. The role of malaria, HIV/TB and chronic malnutrition on pandemic dynamics should be further investigated. Although chronic non-communicable diseases account for a relatively lighter burden, they have a significant effect on COVID-19 prognosis, and the fragility of care delivery systems implies that adjustments to clinical procedures and re-organisation of care delivery that have been useful in other regions are unlikely to be feasible. Africa is a large region with local variations in factors that can shape pandemic dynamics. A one-size-fits-all response is not optimal, but there are broad lessons relating to differences in epidemiology and healthcare delivery factors, that should be considered as part of a regional COVID-19 response framework.
C1 [Anjorin, A. A.] Lagos State Univ, Virol Res, Dept Microbiol, Lagos, Nigeria.
   [Abioye, A. I.] Harvard TH Chan Sch Publ Hlth, Populat Hlth Sci Program, Boston, MA USA.
   [Abioye, A. I.] Harvard TH Chan Sch Publ Hlth, Dept Nutr, Boston, MA USA.
   [Asowata, O. E.] Africa Hlth Res Inst, Durban, South Africa.
   [Asowata, O. E.] Univ KwaZulu Natal, Sch Lab Med & Med Sci, Durban, South Africa.
   [Soipe, A.] Upstate Med Univ, Div Nephrol, Dept Med, Syracuse, NY USA.
   [Kazeem, M. I.] Lagos State Univ, Dept Biochem, Lagos, Nigeria.
   [Adesanya, M.] CPT US Army Reserve, Houston, TX USA.
   [Adesanya, M.] Bayou City Phys, Houston, TX USA.
   [Raji, M. A.] Alfaisal Univ, Coll Med, Dept Microbiol & Immunol, Riyadh, Saudi Arabia.
   [Adesanya, M.] Univ Texas Arlington, Dept Nursing, Arlington, TX 76019 USA.
   [Oke, F. A.] Brookdale Univ Hosp Med Ctr, Dept Internal Med, New York, NY USA.
   [Lawal, F. J.] Augusta Univ, Med Coll Georgia, Dept Infect Dis, Augusta, GA USA.
   [Omotayo, M. O.] Massachusetts Gen Hosp, Ctr Global Hlth, Boston, MA 02114 USA.
   [Omotayo, M. O.] Massachusetts Gen Hosp, Div Pediat Global Hlth, Boston, MA 02114 USA.
   [Omotayo, M. O.] Harvard Med Sch, Dept Pediat, Boston, MA 02115 USA.
C3 Lagos State University; Harvard University; Harvard T.H. Chan School of
   Public Health; Harvard University; Harvard T.H. Chan School of Public
   Health; Africa Health Research Institute; University of Kwazulu Natal;
   State University of New York (SUNY) System; State University of New York
   (SUNY) Upstate Medical Center; Lagos State University; Alfaisal
   University; University of Texas System; University of Texas Arlington;
   University System of Georgia; Augusta University; Harvard University;
   Harvard University Medical Affiliates; Massachusetts General Hospital;
   Harvard University; Harvard University Medical Affiliates; Massachusetts
   General Hospital; Harvard University; Harvard Medical School
RP Omotayo, MO (corresponding author), Massachusetts Gen Hosp, Ctr Global Hlth, Boston, MA 02114 USA.
EM momotayo@mgh.harvard.edu
RI Raji, Muhabat/LIU-7043-2024; Abioye, Ajibola/H-3302-2019; Omotayo,
   Moshood/H-8738-2019; Anjorin, AbdulAzeez/J-2967-2017
OI Kasali, Bolanle Aishat/0000-0003-4525-893X; Anjorin,
   AbdulAzeez/0000-0002-4152-8659; Abioye, Ajibola/0000-0002-6632-613X;
   Raji, Muhabat Adeola/0000-0001-6200-8233
CR Aadebusoye LA, 2011, S AFR FAM PRACT, V53, P355, DOI 10.1080/20786204.2011.10874114
   Adepoju P, 2020, LANCET HIV, V7, pE319, DOI 10.1016/S2352-3018(20)30109-0
   Alberici F, 2020, KIDNEY INT REP, V5, P580, DOI 10.1016/j.ekir.2020.04.001
   Anjorin AA, 2020, ASIAN PAC J TROP MED, V13, P199, DOI 10.4103/1995-7645.281612
   [Anonymous], 2020, LANCET GLOB HEALTH, V8, pe612
   [Anonymous], 2019, DIABETES ATLAS, VNinth
   Arentz M, 2020, JAMA-J AM MED ASSOC, V323, P1612, DOI 10.1001/jama.2020.4326
   Asrani SK, 2019, J HEPATOL, V70, P151, DOI 10.1016/j.jhep.2018.09.014
   Azekawa S, 2020, IDCASES, V20, DOI 10.1016/j.idcr.2020.e00775
   Bansal M, 2020, DIAB MET SYND CLIN R, V14, P247, DOI 10.1016/j.dsx.2020.03.013
   Belayev LY, 2014, CURR OPIN NEPHROL HY, V23, P149, DOI 10.1097/01.mnh.0000441051.36783.f3
   Bello AK, 2018, KIDNEY INT SUPPL, V8, P41, DOI 10.1016/j.kisu.2017.10.008
   Benmalek R, 2020, PAN AFR MED J, V35, DOI [10.11604/pamj.2020.35.2.23577, 10.11604/pamj.supp.2020.35.2.23577]
   Bhatraju PK, 2020, NEW ENGL J MED, V382, P2012, DOI 10.1056/NEJMoa2004500
   Blüher M, 2019, NAT REV ENDOCRINOL, V15, P288, DOI 10.1038/s41574-019-0176-8
   Bresnahan KA, 2014, ADV NUTR, V5, P702, DOI 10.3945/an.114.006361
   Brinkman JE, 2020, RESP DRIVE STATPEARL
   Burgner A, 2020, CLIN J AM SOC NEPHRO, V15, P720, DOI 10.2215/CJN.03750320
   CDC, INT ADD GUID INF PRE
   CDC, CONS HEM PAT SUSP CO
   Chai X, 2020, bioRxiv, DOI [10.1101/2020.02.03.931766, 10.1101/2020.02.03.931766v1, DOI 10.1101/2020.02.03.931766, 10.1101/2020.02.03.931766]
   CHANDRA RK, 1981, NUTR REV, V39, P225, DOI 10.1111/j.1753-4887.1981.tb07446.x
   Chau TN, 2004, HEPATOLOGY, V39, P302, DOI 10.1002/hep.20111
   Chen JX, 2020, J MED VIROL, V92, P1774, DOI 10.1002/jmv.25879
   Cheng H, 2020, J MED VIROL, V92, P726, DOI 10.1002/jmv.25785
   Chertow DS, 2013, JAMA-J AM MED ASSOC, V309, P275, DOI 10.1001/jama.2012.194139
   Clerkin KJ, 2020, CIRCULATION, V141, P1648, DOI 10.1161/CIRCULATIONAHA.120.046941
   Cullis B, 2014, PERITON DIALYSIS INT, V34, P494, DOI 10.3747/pdi.2013.00222
   Cummings Matthew J, 2020, medRxiv, DOI [10.1016/S0140-6736(20)31189-2, 10.1101/2020.04.15.20067157]
   Diao B., 2020, HUMAN KIDNEY IS TARG, DOI [DOI 10.1101/2020.03.04.20031120, 10.1101]
   Ding Q, 2020, J MED VIROL, V92, P1549, DOI 10.1002/jmv.25781
   Doolan DL, 2009, CLIN MICROBIOL REV, V22, P13, DOI 10.1128/CMR.00025-08
   Dreher M, 2020, DTSCH ARZTEBLATT, V5, P20
   Fan ZY, 2020, CLIN GASTROENTEROL H, V18, P1561, DOI 10.1016/j.cgh.2020.04.002
   Fanelli V, 2020, CRIT CARE, V24, DOI 10.1186/s13054-020-02872-z
   Garcia-Vidal C, 2021, CLIN MICROBIOL INFEC, V27, P83, DOI 10.1016/j.cmi.2020.07.041
   Gattinoni L, 2020, AM J RESP CRIT CARE, V201, P1299, DOI 10.1164/rccm.202003-0817LE
   Golda A, 2011, J GEN VIROL, V92, P1358, DOI 10.1099/vir.0.028381-0
   Goulter AB, 2004, BMC MED, V2, DOI 10.1186/1741-7015-2-19
   Guo WN, 2020, DIABETES-METAB RES, V36, DOI 10.1002/dmrr.3319
   Gupta RK, 2020, BMC NEPHROL, V21, DOI 10.1186/s12882-020-01818-5
   Gupta R, 2020, DIABETES METAB SYND, V14, P211, DOI 10.1016/j.dsx.2020.03.002
   Harris MI., 2004, Diabetes mellitus: a fundamental and clinical text, V3, P457
   Higuchi S, 2019, EUR J INTERN MED, V62, P58, DOI 10.1016/j.ejim.2019.01.014
   Hoffmann Markus, 2021, EBioMedicine, V65, P103255, DOI [10.1101/2020.08.05.237651, 10.1016/j.ebiom.2021.103255]
   Huang CL, 2020, LANCET, V395, P497, DOI [10.1016/S0140-6736(20)30183-5, 10.1016/S0140-6736(20)30211-7]
   Hussain A, 2020, DIABETES RES CLIN PR, V162, DOI 10.1016/j.diabres.2020.108142
   Iacobellis G, 2020, DIABETES RES CLIN PR, V162, DOI 10.1016/j.diabres.2020.108125
   JAAX GP, 1990, LAB ANIM SCI, V40, P375
   Jésus P, 2017, CLIN NUTR ESPEN, V21, P40, DOI 10.1016/j.clnesp.2017.05.007
   Joob B, 2020, J MED VIROL, V92, P1415, DOI 10.1002/jmv.25782
   Joseph C, 2013, INFLUENZA OTHER RESP, V7, P105, DOI 10.1111/irv.12089
   Kahn SE, 2006, NATURE, V444, P840, DOI 10.1038/nature05482
   Kato S, 2008, CLIN J AM SOC NEPHRO, V3, P1526, DOI 10.2215/CJN.00950208
   Kim D, 2020, JAMA-J AM MED ASSOC, V323, P2085, DOI 10.1001/jama.2020.6266
   Kissling S, 2020, KIDNEY INT, V98, P228, DOI 10.1016/j.kint.2020.04.006
   Kliger AS, 2020, CLIN J AM SOC NEPHRO, V15, P707, DOI 10.2215/CJN.03340320
   Kudose S, 2020, J AM SOC NEPHROL, V31, P1959, DOI 10.1681/ASN.2020060802
   Langford BJ, 2020, CLIN MICROBIOL INFEC, V26, P1622, DOI 10.1016/j.cmi.2020.07.016
   Lansbury L, 2020, J INFECTION, V81, P266, DOI 10.1016/j.jinf.2020.05.046
   Lederer DJ, 2019, ANN AM THORAC SOC, V16, P22, DOI 10.1513/AnnalsATS.201808-564PS
   Lee B, 2020, PEDIATRICS, V146, DOI 10.1542/peds.2020-004879
   Levitan R., 2020, NY TIMES
   Li JH, 2020, CLIN J AM SOC NEPHRO, V15, P717, DOI 10.2215/CJN.03420320
   Li T, 2020, EUR J CLIN NUTR, V74, P871, DOI 10.1038/s41430-020-0642-3
   Li X, 2020, INT J INFECT DIS, V94, P128, DOI 10.1016/j.ijid.2020.03.053
   Li Z, 2016, PEERJ, V4, DOI 10.7717/peerj.2443
   Lin DC, 2020, SCI CHINA LIFE SCI, V63, P606, DOI 10.1007/s11427-020-1668-5
   Liu BW, 2020, J AUTOIMMUN, V111, DOI 10.1016/j.jaut.2020.102452
   Liu KD, 2019, AM J KIDNEY DIS, V73, P163, DOI 10.1053/j.ajkd.2018.08.008
   MacIntyre CR, 2018, BMC INFECT DIS, V18, DOI 10.1186/s12879-018-3548-0
   Morley JE, 2012, FAM PRACT, V29, pi89, DOI 10.1093/fampra/cmr054
   Muniyappa R, 2020, AM J PHYSIOL-ENDOC M, V318, pE736, DOI 10.1152/ajpendo.00124.2020
   Naicker S, 2020, KIDNEY INT, V97, P824, DOI 10.1016/j.kint.2020.03.001
   Naing C, 2012, T ROY SOC TROP MED H, V106, P331, DOI 10.1016/j.trstmh.2012.03.003
   New York State Department of Health, 2020, NEW YORK STAT DEP HL
   Nowak MD, 2020, J MED VIROL, V92, P1699, DOI 10.1002/jmv.25953
   OLADOSU OO, 2012, ISRN INFECT DIS, V2013, P1
   Onder G, 2020, JAMA-J AM MED ASSOC, V323, P1775, DOI 10.1001/jama.2020.4683
   Pal Rimesh, 2020, Diabetes Res Clin Pract, V162, P108132, DOI 10.1016/j.diabres.2020.108132
   PENSAERT MB, 1974, ARCH GES VIRUSFORSCH, V44, P35, DOI 10.1007/BF01242179
   Perico L, 2020, NEPHRON, V144, P213, DOI 10.1159/000507305
   Quiroga MA, 2008, EMERG INFECT DIS, V14, P484, DOI 10.3201/eid1403.070825
   Read SA, 2019, ADV NUTR, V10, P696, DOI 10.1093/advances/nmz013
   Reyburn H, 2004, BMJ-BRIT MED J, V329, P1212, DOI 10.1136/bmj.38251.658229.55
   Richardson Safiya, 2020, JAMA, Journal of the American Medical Association, V323, P2052, DOI 10.1001/jama.2020.6775
   Rothan HA, 2020, J AUTOIMMUN, V109, DOI 10.1016/j.jaut.2020.102433
   Ryan PM, 2020, OBESITY, V28, P1191, DOI 10.1002/oby.22843
   Schutyser E, 2003, CYTOKINE GROWTH F R, V14, P409, DOI 10.1016/S1359-6101(03)00049-2
   Siew ED, 2016, J AM SOC NEPHROL, V27, P1190, DOI 10.1681/ASN.2014121218
   Ssentongo P, 2019, SSRN ELECT J, V62, P2006
   Su H, 2020, KIDNEY INT, V98, P219, DOI 10.1016/j.kint.2020.04.003
   Sun J, 2020, LIVER INT, V40, P1278, DOI 10.1111/liv.14470
   Touzard-Romo Francine, 2020, R I Med J (2013), V103, P75
   UNAIDS, 2020, What about safe and decent housing that is affordable?
   Wang DW, 2020, JAMA-J AM MED ASSOC, V323, P1061, DOI 10.1001/jama.2020.1585
   WHO-China Joint Mission, 2020, REPORT WHO CHINA JOI
   Wondiye K, 2019, BMC NUTR, V5, DOI 10.1186/s40795-019-0320-9
   World Health Organization, 2018, World Malaria Report 2018, DOI DOI 10.30875/F309483F-EN
   World Health Organization, 2020, TAILORING MALARIA IN
   World Health Organization, 2020, Interdisc J Health Sci
   World Health Organization, 2020, WHO consolidated guidelines on tuberculosis. Module 1: prevention-tuberculosis preventive treatment
   World Health Organization (WHO), 2020, SIM DIFF COVID 19 IN
   Wu CM, 2020, JAMA INTERN MED, V180, P934, DOI 10.1001/jamainternmed.2020.0994
   Wu D, 2020, PEDIATR INFECT DIS J, V39, pE79, DOI 10.1097/INF.0000000000002688
   Wu XJ, 2020, EMERG INFECT DIS, V26, P1324, DOI 10.3201/eid2606.200299
   Wu ZY, 2020, JAMA-J AM MED ASSOC, V323, P1239, DOI 10.1001/jama.2020.2648
   Xie HS, 2020, LIVER INT, V40, P1321, DOI 10.1111/liv.14449
   Xu L, 2020, LIVER INT, V40, P998, DOI 10.1111/liv.14435
   Yang XB, 2020, LANCET RESP MED, V8, P475, DOI 10.1016/S2213-2600(20)30079-5
   Yang Y, 2020, INNOVATION-AMSTERDAM, V1, DOI 10.1016/j.xinn.2020.100061
   Ye Y, 2009, MALARIA J, V8, DOI 10.1186/1475-2875-8-160
   Zhang C, 2020, LANCET GASTROENTEROL, V5, P428, DOI 10.1016/S2468-1253(20)30057-1
   Zhang JJ, 2020, ALLERGY, V75, P1730, DOI 10.1111/all.14238
   Zhang LY, 2020, J PARKINSON DIS, V10, P523, DOI 10.3233/JPD-191768
   Zhang YF, 2020, LIVER INT, V40, P2095, DOI 10.1111/liv.14455
   Zhang YM, 2020, CLIN J AM SOC NEPHRO, V15, P1044, DOI 10.2215/CJN.04370420
   Zhang ZY, 2017, NUTRIENTS, V9, DOI 10.3390/nu9080829
   Zhou F, 2020, LANCET, V395, P1054, DOI 10.1016/S0140-6736(20)30566-3
   Zhu F, 2020, J MED VIROL, V92, P529, DOI 10.1002/jmv.25732
   Zhu N, 2020, NEW ENGL J MED, V382, P727, DOI [10.1056/NEJMoa2001017, 10.1172/JCI89857]
   Ziegler CGK, 2020, CELL, V181, P1016, DOI 10.1016/j.cell.2020.04.035
NR 122
TC 40
Z9 41
U1 1
U2 12
PU WILEY
PI HOBOKEN
PA 111 RIVER ST, HOBOKEN 07030-5774, NJ USA
SN 1360-2276
EI 1365-3156
J9 TROP MED INT HEALTH
JI Trop. Med. Int. Health
PD JAN
PY 2021
VL 26
IS 1
BP 2
EP 13
DI 10.1111/tmi.13504
EA OCT 2020
PG 12
WC Public, Environmental & Occupational Health; Tropical Medicine
WE Science Citation Index Expanded (SCI-EXPANDED)
SC Public, Environmental & Occupational Health; Tropical Medicine
GA PM9UN
UT WOS:000581088200001
PM 33012053
OA Green Published
DA 2025-02-04
ER

PT J
AU Krief, S
   Vermeulen, B
   Lafosse, S
   Kasenene, JM
   Nieguitsila, A
   Berthelemy, M
   L'Hostis, M
   Bain, O
   Guillot, J
AF Krief, Sabrina
   Vermeulen, Benjamin
   Lafosse, Sophie
   Kasenene, John M.
   Nieguitsila, Adelaide
   Berthelemy, Madeleine
   L'Hostis, Monique
   Bain, Odile
   Guillot, Jacques
TI Nodular Worm Infection in Wild Chimpanzees in Western Uganda: A Risk for
   Human Health?
SO PLOS NEGLECTED TROPICAL DISEASES
LA English
DT Article
ID OESOPHAGOSTOMUM-BIFURCUM NEMATODA; PAN-TROGLODYTES-SCHWEINFURTHII;
   KIBALE NATIONAL-PARK; NONHUMAN-PRIMATES; GREAT APES; GASTROINTESTINAL
   PARASITES; INTESTINAL PARASITES; NORTHERN TOGO; EPIDEMIOLOGY; TANZANIA
AB This study focused on Oeosophagostomum sp., and more especially on O. bifurcum, as a parasite that can be lethal to humans and is widespread among humans and monkeys in endemic regions, but has not yet been documented in apes. Its epidemiology and the role played by non-human primates in its transmission are still poorly understood. O. stephanostomum was the only species diagnosed so far in chimpanzees. Until recently, O. bifurcum was assumed to have a high zoonotic potential, but recent findings tend to demonstrate that O. bifurcum of non-human primates and humans might be genetically distinct. As the closest relative to human beings, and a species living in spatial proximity to humans in the field site studied, Pan troglodytes is thus an interesting host to investigate. Recently, a role for chimpanzees in the emergence of HIV and malaria in humans has been documented. In the framework of our long-term health monitoring of wild chimpanzees from Kibale National Park in Western Uganda, we analysed 311 samples of faeces. Coproscopy revealed that high-ranking males are more infected than other individuals. These chimpanzees are also the more frequent cropraiders. Results from PCR assays conducted on larvae and dried faeces also revealed that O. stephanostomum as well as O. bifurcum are infecting chimpanzees, both species co-existing in the same individuals. Because contacts between humans and great apes are increasing with ecotourism and forest fragmentation in areas of high population density, this paper emphasizes that the presence of potential zoonotic parasites should be viewed as a major concern for public health. Investigations of the parasite status of people living around the park or working inside as well as sympatric non-human primates should be planned, and further research might reveal this as a promising aspect of efforts to reinforce measures against crop-raiding.
C1 [Krief, Sabrina; Vermeulen, Benjamin; Lafosse, Sophie; Berthelemy, Madeleine] Museum Natl Hist Nat, UMR 7206, USM 104, F-75231 Paris, France.
   [Vermeulen, Benjamin; Nieguitsila, Adelaide; Guillot, Jacques] Ecole Natl Vet Alfort, UMR AFSSA, ENVA, BIPAR, Maisons Alfort, France.
   [Kasenene, John M.] Makerere Univ, Biol Field Stn, Ft Portal, Uganda.
   [L'Hostis, Monique] Ecole Natl Vet Agroalimentaire & Alimentat Nantes, Serv Parasitol, Nantes, France.
   [Bain, Odile] Museum Natl Hist Nat, CNRS, UMR 7205, Paris, France.
C3 Centre National de la Recherche Scientifique (CNRS); CNRS - Institute of
   Ecology & Environment (INEE); Museum National d'Histoire Naturelle
   (MNHN); Universite Paris Cite; Ecole Nationale Veterinaire d'Alfort
   (ENVA); Makerere University; Ecole Nationale Veterinaire,
   Agroalimentaire et de l'Alimentation Nantes-Atlantique; Sorbonne
   Universite; Centre National de la Recherche Scientifique (CNRS); CNRS -
   Institute of Ecology & Environment (INEE); Museum National d'Histoire
   Naturelle (MNHN)
RP Krief, S (corresponding author), Museum Natl Hist Nat, UMR 7206, USM 104, F-75231 Paris, France.
EM krief@mnhn.fr
RI Guillot, Jacques/J-9428-2016
OI Guillot, Jacques/0000-0003-3577-6979
FU Museum National d'Histoire Naturelle [PPF 16]; Ecole Nationale
   Veterinaire d'Alfort
FX This work was supported by funding from Museum National d'Histoire
   Naturelle (PPF 16) and Ecole Nationale Veterinaire d'Alfort. The funders
   had no role in study design, data collection and analysis, decision to
   publish, or preparation of the manuscript.
CR [Anonymous], 1952, B SOC PATHOL EXOT
   Bezjian M, 2008, J WILDLIFE DIS, V44, P878, DOI 10.7589/0090-3558-44.4.878
   BLOTKAMP J, 1993, J HELMINTHOL, V67, P49, DOI 10.1017/S0022149X00012840
   Boesch C, 2008, AM J PRIMATOL, V70, P722, DOI 10.1002/ajp.20571
   Chapman CA, 2006, AM J PRIMATOL, V68, P397, DOI 10.1002/ajp.20233
   De Gruijter JM, 2004, AM J TROP MED HYG, V71, P227, DOI 10.4269/ajtmh.2004.71.227
   de Gruijter JM, 2002, MOL CELL PROBE, V16, P185, DOI 10.1006/mcpr.2002.0411
   Eberhard ML, 2001, J HELMINTHOL, V75, P51, DOI 10.1079/JOH200031
   FILE SK, 1976, J PARASITOL, V62, P259, DOI 10.2307/3279280
   Gasser RB, 1999, INT J PARASITOL, V29, P1087, DOI 10.1016/S0020-7519(99)00037-5
   Gasser RB, 2006, PARASITOLOGY, V132, P453, DOI 10.1017/S0031182005009406
   Gillespie TR, 2005, J PARASITOL, V91, P569, DOI 10.1645/GE-434R
   Kaur T, 2008, AM J PRIMATOL, V70, P755, DOI 10.1002/ajp.20565
   Köndgen S, 2008, CURR BIOL, V18, P260, DOI 10.1016/j.cub.2008.01.012
   Krief S, 2005, INT J PRIMATOL, V26, P467, DOI 10.1007/s10764-005-2934-9
   Krief S, 2008, J MED PRIMATOL, V37, P188, DOI 10.1111/j.1600-0684.2008.00285.x
   MCGREW WC, 1989, AM J PRIMATOL, V17, P147, DOI 10.1002/ajp.1350170204
   Muehlenbein MP, 2006, AM J PHYS ANTHROPOL, V130, P546, DOI 10.1002/ajpa.20391
   Naughton-Treves L, 1998, CONSERV BIOL, V12, P156, DOI 10.1046/j.1523-1739.1998.96346.x
   POLDERMAN AM, 1995, PARASITOL TODAY, V11, P451, DOI 10.1016/0169-4758(95)80058-1
   POLDERMAN AM, 1991, AM J TROP MED HYG, V44, P336, DOI 10.4269/ajtmh.1991.44.336
   Storey PA, 2000, T ROY SOC TROP MED H, V94, P177, DOI 10.1016/S0035-9203(00)90267-0
   Verweij JJ, 2000, INT J PARASITOL, V30, P137, DOI 10.1016/S0020-7519(99)00175-7
   Verweij JJ, 2001, TROP MED INT HEALTH, V6, P726, DOI 10.1046/j.1365-3156.2001.00770.x
   Williams JM, 2008, AM J PRIMATOL, V70, P766, DOI 10.1002/ajp.20573
   Woodford MH, 2002, ORYX, V36, P153, DOI 10.1017/S0030605302000224
NR 26
TC 37
Z9 41
U1 0
U2 24
PU PUBLIC LIBRARY SCIENCE
PI SAN FRANCISCO
PA 185 BERRY ST, STE 1300, SAN FRANCISCO, CA 94107 USA
SN 1935-2727
J9 PLOS NEGLECT TROP D
JI Plos Neglect. Trop. Dis.
PD MAR
PY 2010
VL 4
IS 3
AR e630
DI 10.1371/journal.pntd.0000630
PG 5
WC Infectious Diseases; Parasitology; Tropical Medicine
WE Science Citation Index Expanded (SCI-EXPANDED)
SC Infectious Diseases; Parasitology; Tropical Medicine
GA 578RG
UT WOS:000276312200016
PM 20300510
OA Green Submitted, Green Published, gold
DA 2025-02-04
ER

PT J
AU Kebenei, CK
   Okoth, P
AF Kebenei, Collins Kipkorir
   Okoth, Patrick
TI Ebola Virus Disease, Diagnostics and Therapeutics: Where is the
   Consensus in Over Three Decad es of Clinical Research?
SO SCIENTIFIC AFRICAN
LA English
DT Article
DE Ebola virus; Diagnostics; Vaccines; Antiviral drugs
ID PROTECTS NONHUMAN-PRIMATES; CHAIN-REACTION ASSAYS; HEMORRHAGIC-FEVER;
   VECTORED VACCINE; IMMUNOSORBENT-ASSAY; AEROSOL CHALLENGE;
   RESPIRATORY-TRACT; MARBURG; INFECTION; OUTBREAK
AB Ebola virus is a neglected tropical disease widely accepted as one of the most fatal diseases of human and nonhuman primates ever encountered in recent years. For a long time, de-velopment of vaccines and anti-Ebola drugs has been slow. However, with recent devastat-ing outbreaks in West Africa and Democratic Republic of Congo, the development of rapid diagnostic methods, vaccines, and antiviral drugs are at different stages of clinical trials. Despite the progress made in fighting the Ebola virus epidemic, the approaches still face various obstacles. Such obstacles highlight the desire to search for effective diagnostic and therapeutic interventions. Furthermore, Ebola virus is associated with adverse indirect ef-fects since resources are diverted from programs aimed at controlling important diseases such as malaria, tuberculosis, and HIV infection. We hypothesize that a significant bur -den of Ebola viral disease if undetected may lead to missed opportunities for prevention and heighten the risk for large-scale outbreaks and pandemics. Further, Ebola is associated with high fatality rate and significant socio-economic impact. Therefore, the need for a rapid diagnostic technique to be used at the point of care, universal Polyvalent-Ebolavirus vaccine, and effective anti-Ebola drug cannot be overemphasized. Thus, this review focuses on the availability, suitability, and significance of current advances in diagnostics, vaccines, and therapeutic options for the Ebola disease and the need to develop novel vaccines and antiviral therapies that are effective against all known Ebola virus species. (c) 2021 The Author(s). Published by Elsevier B.V. on behalf of African Institute of Mathematical Sciences / Next Einstein Initiative. This is an open access article under the CC BY-NC-ND license ( http://creativecommons.org/licenses/by-nc-nd/4.0/ )
C1 [Kebenei, Collins Kipkorir] Maseno Univ, Sch Phys & Biol Sci, Dept Zool, POB Private Bag 30405, Maseno, Kenya.
   [Okoth, Patrick] Masinde Muliro Univ Sci & Technol, Sch Nat & Appl Sci, Dept Biol Sci, POB 190-50100, Kakamega, Kenya.
C3 Maseno University
RP Kebenei, CK (corresponding author), Maseno Univ, Sch Phys & Biol Sci, Dept Zool, POB Private Bag 30405, Maseno, Kenya.
EM kipkorirck@gmail.com
RI Kirsteen, Dr. OKOTH/ABH-2912-2020; Kebenei, Collins/O-3235-2016
OI Kebenei, Collins/0000-0001-8465-2804; Okoth Kirsteen, PhD, Dr.
   Patrick./0000-0002-0241-8799
CR [Anonymous], 2020, NIHEBOLA VACC, DOI [10.1007/978- 1- 60761- 512-5, DOI 10.1007/978-1-60761-512-5]
   [Anonymous], 2019, WHOEBOLA OUTBR DEM R
   [Anonymous], 2015, WHOFACTORS CONTR UND
   [Anonymous], 2018, WHOWHO RES DEV BLUEP
   [Anonymous], 2020, WHONEW EB CAS CONF
   [Anonymous], 2019, CDC2014 2016 EB OUTB
   Audet J, 2015, VIRAL IMMUNOL, V28, P10, DOI 10.1089/vim.2014.0066
   Baize S, 2014, NEW ENGL J MED, V371, P1418, DOI 10.1056/NEJMoa1404505
   Barrette RW, 2009, SCIENCE, V325, P204, DOI 10.1126/science.1172705
   Blaney JE, 2013, PLOS PATHOG, V9, DOI 10.1371/journal.ppat.1003389
   Bradfute S.B., 2015, EBOLA VIRUS DIS GLOB, P543, DOI [10.1007/978-1-4939-2410-3_20, DOI 10.1007/978-1-4939-2410-3_20]
   Bukreyev A, 2006, J VIROL, V80, P2267, DOI 10.1128/JVI.80.5.2267-2279.2006
   Bukreyev A, 2009, VIROLOGY, V383, P348, DOI 10.1016/j.virol.2008.09.030
   Bukreyev A, 2007, J VIROL, V81, P6379, DOI 10.1128/JVI.00105-07
   Bukreyev AA, 2014, ARCH VIROL, V159, P821, DOI 10.1007/s00705-013-1846-9
   Bukreyev AA, 2010, VIROLOGY, V399, P290, DOI 10.1016/j.virol.2010.01.015
   Camara O., 2017, PLOS ONE, V154, P2014
   CDCCDC, 2015, BIOT AG DIS CAT EM P
   CDCCenter for Disease Control and Prevention, 2014, INT GUID ENV INF CON
   Cherpillod P, 2016, J CLIN VIROL, V77, P9, DOI 10.1016/j.jcv.2016.01.017
   Coarsey CT, 2017, CRIT REV MICROBIOL, V43, P779, DOI [10.1080/1040841X.2017.1313814, 10.1080/1040841x.2017.1313814]
   Cohen J, 2014, SCIENCE, V346, P289, DOI 10.1126/science.346.6207.289
   Cross RW, 2017, METHODS MOL BIOL, V1628, P363, DOI 10.1007/978-1-4939-7116-9_29
   Deng IM, 1978, B WORLD HEALTH ORGAN, V56, P247
   Durbin AP, 2000, J VIROL, V74, P6821, DOI 10.1128/JVI.74.15.6821-6831.2000
   Elisha A. Adegboro, 2014, AFR J CLIN EXP MICRO, V15, P178, DOI [10.4314/ajcam.v15i3.1, DOI 10.4314/AJCAM.V15I3.1]
   FDA, 2019, CASE MED RES, DOI DOI 10.31525/CMR-24AB0C1
   Folayan MO, 2016, BMC MED ETHICS, V17, DOI 10.1186/s12910-016-0094-4
   Forbes KM, 2019, EMERG INFECT DIS, V25, P955, DOI 10.3201/eid2505.181666
   Formenty P, 1999, J INFECT DIS, V179, pS120, DOI 10.1086/514296
   Gebretadik F., 2015, Epidemiology, V5, P1, DOI [DOI 10.4172/2161-1165.1000204, 10.4172/2161-1165.1000204]
   Geisbert TW, 2009, J VIROL, V83, P7296, DOI 10.1128/JVI.00561-09
   Geisbert TW, 2008, VACCINE, V26, P6894, DOI 10.1016/j.vaccine.2008.09.082
   Geisbert TW, 2002, EMERG INFECT DIS, V8, P503
   Gire SK, 2014, SCIENCE, V345, P1369, DOI 10.1126/science.1259657
   Goldsmith CS, 2013, EMERG INFECT DIS, V19, P886, DOI 10.3201/eid1906.130173
   Grolla A, 2005, Bull Soc Pathol Exot, V98, P205
   Halfmann P, 2008, P NATL ACAD SCI USA, V105, P1129, DOI 10.1073/pnas.0708057105
   Halfmann PJ, 2019, PLOS NEGLECT TROP D, V13, DOI 10.1371/journal.pntd.0007654
   Hartman AL, 2010, CLIN LAB MED, V30, P161, DOI 10.1016/j.cll.2009.12.001
   Henao-Restrepo AM, 2017, LANCET, V389, P505, DOI 10.1016/S0140-6736(16)32621-6
   Hensley LE, 2010, PLOS PATHOG, V6, DOI 10.1371/journal.ppat.1000904
   Herbert AS, 2013, J VIROL, V87, P4952, DOI 10.1128/JVI.03361-12
   HEYMANN DL, 1980, J INFECT DIS, V142, P372, DOI 10.1093/infdis/142.3.372
   Hoenen T, 2012, EXPERT OPIN BIOL TH, V12, P859, DOI 10.1517/14712598.2012.685152
   JOHNSON KM, 1977, LANCET, V1, P569
   Jones SM, 2005, NAT MED, V11, P786, DOI 10.1038/nm1258
   Kellerborg K, 2020, COST EFFECT RESOUR A, V18, DOI 10.1186/s12962-020-00207-x
   Kiselinova M, 2014, PLOS ONE, V9, DOI 10.1371/journal.pone.0085999
   KSIAZEK TG, 1992, J CLIN MICROBIOL, V30, P947, DOI 10.1128/JCM.30.4.947-950.1992
   Ksiazek TG, 1999, J INFECT DIS, V179, pS192, DOI 10.1086/514313
   Liddell M., 2016, ANN INTERN MED, V118, P6072, DOI [10.1002/cncr.27633, DOI 10.1002/CNCR.27633]
   Lingemann M, 2017, J VIROL, V91, DOI [10.1128/JVI.02469-16, 10.1128/jvi.02469-16]
   Lu S, 2008, EXPERT REV VACCINES, V7, P175, DOI 10.1586/14760584.7.2.175
   Macklin R., 2014, HUFFPOST LIFE
   MacNeil A, 2011, PLOS NEGLECT TROP D, V5, DOI 10.1371/journal.pntd.0001175
   Majid MU, 2016, ARCH NEUROSCI, V3, DOI 10.5812/archneurosci.35027
   Malvy D, 2019, LANCET, V393, P936, DOI 10.1016/S0140-6736(18)33132-5
   Martinez O, 2013, J VIROL, V87, P3801, DOI 10.1128/JVI.02695-12
   Marzi A, 2016, SCI REP-UK, V6, DOI 10.1038/srep21674
   Marzi A, 2011, J INFECT DIS, V204, pS1066, DOI 10.1093/infdis/jir348
   Mate SE, 2015, NEW ENGL J MED, V373, P2448, DOI 10.1056/NEJMoa1509773
   McGettigan JP, 2003, J VIROL, V77, P237, DOI 10.1128/JVI.77.1.237-244.2003
   Mulangu S, 2019, NEW ENGL J MED, V381, P2293, DOI 10.1056/NEJMoa1910993
   Niikura M, 2001, J CLIN MICROBIOL, V39, P3267, DOI 10.1128/JCM.39.9.3267-3271.2001
   Papaneri AB, 2012, VACCINE, V30, P6136, DOI 10.1016/j.vaccine.2012.07.073
   Parpia AS, 2016, EMERG INFECT DIS, V22, P433, DOI 10.3201/eid2203.150977
   Pettitt J, 2016, J INFECT DIS, V213, P1237, DOI 10.1093/infdis/jiv454
   Pigott DM, 2014, ELIFE, V3, DOI [10.7554/eLife.04395, 10.7554/eLife.02851]
   Pratt WD, 2010, CLIN VACCINE IMMUNOL, V17, P572, DOI 10.1128/CVI.00467-09
   Ray DK, 2015, NAT COMMUN, V6, DOI 10.1038/ncomms6989
   Regules JA, 2017, NEW ENGL J MED, V376, P330, DOI 10.1056/NEJMoa1414216
   Ren SF, 2018, FRONT MICROBIOL, V8, DOI 10.3389/fmicb.2017.02662
   Reynard O, 2011, J INFECT DIS, V204, pS1060, DOI 10.1093/infdis/jir347
   Richardson JS, 2013, J VIROL, V87, P3668, DOI 10.1128/JVI.02864-12
   Richardson JS, 2009, PLOS ONE, V4, DOI 10.1371/journal.pone.0005308
   Ro YT, 2017, MICROBIOL IMMUNOL, V61, P130, DOI 10.1111/1348-0421.12475
   Saijo M, 2006, CLIN VACCINE IMMUNOL, V13, P444, DOI 10.1128/CVI.13.4.444-451.2006
   Sanchez A, 1999, J INFECT DIS, V179, pS164, DOI 10.1086/514282
   Shedlock DJ, 2013, MOL THER, V21, P1432, DOI 10.1038/mt.2013.61
   Shorten RJ, 2016, PLOS NEGLECT TROP D, V10, DOI 10.1371/journal.pntd.0004948
   Sozhamannan S, 2015, VIRUSES-BASEL, V7, P3130, DOI 10.3390/v7062763
   Sreevidya VS., 2015, Glob Dermatol, V2, P92, DOI [10.15761/ god.1000122, DOI 10.15761/GOD.1000122, 10.15761/god.1000122]
   Sridhar Saranya, 2015, Ther Adv Vaccines, V3, P125, DOI 10.1177/2051013615611017
   Suder E, 2018, HUM VACC IMMUNOTHER, V14, P2107, DOI 10.1080/21645515.2018.1473698
   Sullivan NJ, 2000, NATURE, V408, P605, DOI 10.1038/35046108
   Suzuki Y, 1997, MOL BIOL EVOL, V14, P800, DOI 10.1093/oxfordjournals.molbev.a025820
   Swenson DL, 2005, VACCINE, V23, P3033, DOI 10.1016/j.vaccine.2004.11.070
   Towner JS, 2004, J VIROL, V78, P4330, DOI 10.1128/JVI.78.8.4330-4341.2004
   Trombley AR, 2010, AM J TROP MED HYG, V82, P954, DOI 10.4269/ajtmh.2010.09-0636
   Tsuda Y, 2011, PLOS NEGLECT TROP D, V5, DOI 10.1371/journal.pntd.0001275
   Uyeki TM, 2016, NEW ENGL J MED, V374, P636, DOI 10.1056/NEJMoa1504874
   Wang YX, 2017, HUM VACC IMMUNOTHER, V13, P153, DOI 10.1080/21645515.2016.1225637
   Warfield KL, 2007, J INFECT DIS, V196, pS430, DOI 10.1086/520583
   Warfield KL, 2003, P NATL ACAD SCI USA, V100, P15889, DOI 10.1073/pnas.2237038100
   WHOWHO, 2019, SAF EB VIR VACC WHO
   Wilson JA, 2001, VIROLOGY, V286, P384, DOI 10.1006/viro.2001.1012
   Wu XX, 2015, CELL PHYSIOL BIOCHEM, V37, P1641, DOI 10.1159/000438531
   WULFF H, 1975, B WORLD HEALTH ORGAN, V52, P429
NR 99
TC 2
Z9 2
U1 1
U2 4
PU ELSEVIER
PI AMSTERDAM
PA RADARWEG 29, 1043 NX AMSTERDAM, NETHERLANDS
SN 2468-2276
J9 SCI AFR
JI Sci. Afr.
PD SEP
PY 2021
VL 13
AR e00862
DI 10.1016/j.sciaf.2021.e00862
EA AUG 2021
PG 12
WC Multidisciplinary Sciences
WE Emerging Sources Citation Index (ESCI)
SC Science & Technology - Other Topics
GA WF6KH
UT WOS:000706411800016
OA gold
DA 2025-02-04
ER

PT J
AU Ezenwa, VO
   Jolles, AE
AF Ezenwa, Vanessa O.
   Jolles, Anna E.
TI From Host Immunity to Pathogen Invasion: The Effects of Helminth
   Coinfection on the Dynamics of Microparasites
SO INTEGRATIVE AND COMPARATIVE BIOLOGY
LA English
DT Article
ID PLASMODIUM-FALCIPARUM MALARIA; MYCOBACTERIUM-BOVIS BCG;
   SCHISTOSOMA-MANSONI; INTESTINAL HELMINTHS; SPECIES INTERACTIONS;
   CYTOKINE RESPONSES; LEISHMANIA-MAJOR; INFECTION; DISEASE; HIV
AB Concurrent infections with multiple parasites are ubiquitous in nature. Coinfecting parasites can interact with one another in a variety of ways, including through the host's immune system via mechanisms such as immune trade-offs and immunosuppression. These within-host immune processes mediating interactions among parasites have been described in detail, but how they scale up to determine disease dynamic patterns at the population level is only beginning to be explored. In this review, we use helminth-microparasite coinfection as a model for examining how within-host immunological effects may influence the ecological outcome of microparasitic diseases, with a specific focus on disease invasion. The current literature on coinfection between helminths and major microparasitic diseases includes many studies documenting the effects of helminths on individual host responses to microparasites. In many cases, the observed host responses map directly onto parameters relevant for quantifying disease dynamics; however, there have been few attempts at integrating data on individual-level effects into theoretical models to extrapolate from the individual to the population level. Moreover, there is considerable variability in the particular combination of disease parameters affected by helminths across different microparasite systems. We develop a conceptual framework identifying some potential sources of such variability: Pathogen persistence and severity, and resource availability to hosts. We also generate testable hypotheses regarding diseases and the environmental contexts when the effects of helminths on microparasite dynamics should be most pronounced. Finally, we use a case study of helminth and mycobacterial coinfection in the African buffalo to illustrate both progress and challenges in understanding the population-level consequences of within-host immunological interactions, and conclude with suggestions for future research that will help improve our understanding of the effects of coinfection on dynamics of infectious diseases.
C1 [Ezenwa, Vanessa O.] Univ Georgia, Odum Sch Ecol, Athens, GA 30602 USA.
   [Ezenwa, Vanessa O.] Univ Georgia, Dept Infect Dis, Coll Vet Med, Athens, GA 30602 USA.
   [Jolles, Anna E.] Oregon State Univ, Dept Biomed Sci, Coll Vet Med, Corvallis, OR 97331 USA.
C3 University System of Georgia; University of Georgia; University System
   of Georgia; University of Georgia; Oregon State University
RP Ezenwa, VO (corresponding author), Univ Georgia, Odum Sch Ecol, Athens, GA 30602 USA.
EM vezenwa@uga.edu
OI Jolles, Anna/0000-0003-3074-9912
FU The Society of Integrative Biology (Division of Comparative
   Endocrinology and Division of Ecology and Evolution); National Science
   Foundation [DEB-1042525, EF-0723918/DEB-1102493, EF-0723928]; Division
   Of Environmental Biology; Direct For Biological Sciences [1102493]
   Funding Source: National Science Foundation
FX The Society of Integrative Biology (Division of Comparative
   Endocrinology and Division of Ecology and Evolution), and a National
   Science Foundation grant to Susannah French (DEB-1042525) supported the
   symposium from which this paper emerged. National Science Foundation
   Ecology of Infectious Disease Program grants (EF-0723918/DEB-1102493 to
   VE and EF-0723928 to AJ) provided funding for the work.
CR Abu-Raddad LJ, 2006, SCIENCE, V314, P1603, DOI 10.1126/science.1132338
   Bradley JE, 2008, PARASITOLOGY, V135, P807, DOI 10.1017/S0031182008000322
   Brady MT, 1999, INFECT IMMUN, V67, P5372, DOI 10.1128/IAI.67.10.5372-5378.1999
   Briand V, 2005, AM J TROP MED HYG, V72, P702, DOI 10.4269/ajtmh.2005.72.702
   Brown M, 2006, PARASITE IMMUNOL, V28, P613, DOI 10.1111/j.1365-3024.2006.00904.x
   Brown M, 2004, J INFECT DIS, V190, P1869, DOI 10.1086/425042
   Brown M, 2006, AM J TROP MED HYG, V74, P819, DOI 10.4269/ajtmh.2006.74.819
   Bruce MC, 2000, SCIENCE, V287, P845, DOI 10.1126/science.287.5454.845
   Cattadori IM, 2007, J R SOC INTERFACE, V4, P831, DOI 10.1098/rsif.2007.1075
   Chandra RK, 1996, P NATL ACAD SCI USA, V93, P14304, DOI 10.1073/pnas.93.25.14304
   Chen CC, 2005, INFECT IMMUN, V73, P5468, DOI 10.1128/IAI.73.9.5468-5481.2005
   Diniz LM, 2010, CLIN EXP IMMUNOL, V161, P142, DOI 10.1111/j.1365-2249.2010.04164.x
   Edwards MJ, 2005, J IMMUNOL, V175, P6275, DOI 10.4049/jimmunol.175.10.6275
   Elias D, 2005, CLIN EXP IMMUNOL, V139, P398, DOI 10.1111/j.1365-2249.2004.02719.x
   Elliott AM, 2003, T ROY SOC TROP MED H, V97, P103, DOI 10.1016/S0035-9203(03)90040-X
   Else KJ, 1998, INT J PARASITOL, V28, P1145, DOI 10.1016/S0020-7519(98)00087-3
   Eraud C, 2008, GEN COMP ENDOCR, V155, P542, DOI 10.1016/j.ygcen.2007.09.008
   Erb KJ, 2002, CLIN DIAGN LAB IMMUN, V9, P727, DOI 10.1128/CDLI.9.3.727-730.2002
   Ezenwa VO, 2010, AM NAT, V176, P613, DOI 10.1086/656496
   Eziefula AC, 2008, CURR OPIN INFECT DIS, V21, P516, DOI 10.1097/QCO.0b013e32830f97fd
   Fenton A, 2008, PARASITOLOGY, V135, P1545, DOI 10.1017/S003118200700025X
   Frantz FG, 2007, AM J TROP MED HYG, V77, P691, DOI 10.4269/ajtmh.2007.77.691
   Furze RC, 2006, INFECT IMMUN, V74, P1924, DOI 10.1128/IAI.74.3.1924-1932.2006
   Gallagher M, 2005, AIDS, V19, P1849, DOI 10.1097/01.aids.0000189846.90946.5d
   Gibson LR, 2010, BMC INFECT DIS, V10, DOI 10.1186/1471-2334-10-248
   Graham AL, 2005, J INFECT DIS, V191, P410, DOI 10.1086/426871
   Graham AL, 2008, P NATL ACAD SCI USA, V105, P566, DOI 10.1073/pnas.0707221105
   Graham AL, 2007, TRENDS PARASITOL, V23, P284, DOI 10.1016/j.pt.2007.04.005
   Hartgers FC, 2006, PARASITE IMMUNOL, V28, P497, DOI 10.1111/j.1365-3024.2006.00901.x
   Hawley DM, 2011, FUNCT ECOL, V25, P48, DOI 10.1111/j.1365-2435.2010.01753.x
   Hosseinipour MC, 2007, J INFECT DIS, V195, P1278, DOI 10.1086/513274
   Hotez PJ, 2009, CLIN PHARMACOL THER, V85, P659, DOI 10.1038/clpt.2009.16
   Jolles AE, 2008, ECOLOGY, V89, P2239, DOI 10.1890/07-0995.1
   Kamal SM, 2006, PARASITE IMMUNOL, V28, P483, DOI 10.1111/j.1365-3024.2006.00909.x
   Karp CL, 2007, CLIN INFECT DIS, V45, P1214, DOI 10.1086/522180
   Keesing F, 2010, NATURE, V468, P647, DOI 10.1038/nature09575
   Lamb TJ, 2005, PARASITE IMMUNOL, V27, P317, DOI 10.1111/j.1365-3024.2005.00779.x
   Legesse M, 2004, ACTA TROP, V91, P161, DOI 10.1016/j.actatropica.2004.04.002
   Lloyd-Smith JO, 2008, PARASITOLOGY, V135, P795, DOI 10.1017/S0031182008000292
   Lloyd-Smith JO, 2005, NATURE, V438, P355, DOI 10.1038/nature04153
   Long KZ, 2004, AM J HUM BIOL, V16, P499, DOI 10.1002/ajhb.20064
   Lyke KE, 2005, AM J TROP MED HYG, V73, P1124, DOI 10.4269/ajtmh.2005.73.1124
   Maizels RM, 2004, IMMUNOL REV, V201, P89, DOI 10.1111/j.0105-2896.2004.00191.x
   Martin LB, 2007, AM J PHYSIOL-REG I, V292, pR316, DOI 10.1152/ajpregu.00386.2006
   May RM, 2001, PHILOS T R SOC B, V356, P901, DOI 10.1098/rstb.2001.0866
   Miller CMD, 2009, PLOS ONE, V4, DOI 10.1371/journal.pone.0005692
   Modjarrad K, 2005, J INFECT DIS, V192, P1277, DOI 10.1086/444543
   Moreau E, 2010, J BIOMED BIOTECHNOL, DOI 10.1155/2010/428593
   Mosmann TR, 1996, IMMUNOL TODAY, V17, P138, DOI 10.1016/0167-5699(96)80606-2
   Neto LMS, 2009, BRAZ J INFECT DIS, V13, P427, DOI 10.1590/S1413-86702009000600008
   Nmorsi OPG, 2009, ASIAN PAC J TROP MED, V2, P16
   Pedersen AB, 2007, TRENDS ECOL EVOL, V22, P133, DOI 10.1016/j.tree.2006.11.005
   Pedersen AB, 2011, MOL ECOL, V20, P872, DOI 10.1111/j.1365-294X.2010.04938.x
   Petney Trevor N., 1998, International Journal for Parasitology, V28, P377, DOI 10.1016/S0020-7519(97)00189-6
   Co TR, 2007, CLIN EXP IMMUNOL, V147, P45, DOI 10.1111/j.1365-2249.2006.03247.x
   Rodríguez-Sosa M, 2006, CELL IMMUNOL, V242, P61, DOI 10.1016/j.cellimm.2006.09.006
   Sangweme D, 2009, EXP PARASITOL, V122, P254, DOI 10.1016/j.exppara.2009.04.003
   Sangweme DT, 2010, PLOS NEGLECT TROP D, V4, DOI 10.1371/journal.pntd.0000882
   Secor WE, 2006, PARASITE IMMUNOL, V28, P597, DOI 10.1111/j.1365-3024.2006.00887.x
   Sokhna C, 2004, MALARIA J, V3, DOI 10.1186/1475-2875-3-43
   Specht S, 2010, MICROBES INFECT, V12, P635, DOI 10.1016/j.micinf.2010.04.006
   Supali T, 2010, INT J PARASITOL, V40, P1171, DOI 10.1016/j.ijpara.2010.05.003
   Telfer S, 2010, SCIENCE, V330, P243, DOI 10.1126/science.1190333
   Tompkins DM, 2011, J ANIM ECOL, V80, P19, DOI 10.1111/j.1365-2656.2010.01742.x
   van Riet E, 2007, IMMUNOBIOLOGY, V212, P475, DOI 10.1016/j.imbio.2007.03.009
   Waknine-Grinberg JH, 2010, MALARIA J, V9, DOI 10.1186/1475-2875-9-5
   Walson JL, 2008, AIDS, V22, P1601, DOI 10.1097/QAD.0b013e32830a502e
   Wearing HJ, 2006, P NATL ACAD SCI USA, V103, P11802, DOI 10.1073/pnas.0602960103
   Wolday D, 2002, JAIDS-J ACQ IMM DEF, V31, P56, DOI 10.1097/00126334-200209010-00008
   Wolfe ND, 2007, NATURE, V447, P279, DOI 10.1038/nature05775
   Yoshida A, 2000, INT IMMUNOL, V12, P1117, DOI 10.1093/intimm/12.8.1117
NR 71
TC 114
Z9 137
U1 0
U2 68
PU OXFORD UNIV PRESS INC
PI CARY
PA JOURNALS DEPT, 2001 EVANS RD, CARY, NC 27513 USA
SN 1540-7063
EI 1557-7023
J9 INTEGR COMP BIOL
JI Integr. Comp. Biol.
PD OCT
PY 2011
VL 51
IS 4
BP 540
EP 551
DI 10.1093/icb/icr058
PG 12
WC Zoology
WE Science Citation Index Expanded (SCI-EXPANDED)
SC Zoology
GA 824BA
UT WOS:000295172700004
PM 21727178
OA Bronze
DA 2025-02-04
ER

PT J
AU Alemnji, GA
   Zeh, C
   Yao, K
   Fonjungo, PN
AF Alemnji, G. A.
   Zeh, C.
   Yao, K.
   Fonjungo, P. N.
TI Strengthening national health laboratories in sub-Saharan Africa: a
   decade of remarkable progress
SO TROPICAL MEDICINE & INTERNATIONAL HEALTH
LA English
DT Article
DE collaboration with partners; remarkable progress; Strengthening national
   laboratories; sub-Saharan Africa
ID DEVELOPING-COUNTRIES; SYSTEMS; QUALITY; MALARIA; ACCREDITATION; POOR;
   HIV
AB ObjectivesEfforts to combat the HIV/AIDS pandemic have underscored the fragile and neglected nature of some national health laboratories in Africa. In response, national and international partners and various governments have worked collaboratively over the last several years to build sustainable laboratory capacities within the continent. Key accomplishments reflecting this successful partnership include the establishment of the African-based World Health Organization Regional Office for Africa (WHO-AFRO) Stepwise Laboratory Quality Improvement Process Towards Accreditation (SLIPTA); development of the Strengthening Laboratory Management Toward Accreditation (SLMTA) training programme; and launching of a Pan African-based institution, the African Society for Laboratory Medicine (ASLM). These platforms continue to serve as the foundations for national health laboratory infrastructure enhancement, capacity development and overall quality system improvement. Further targeted interventions should encourage countries to aim at integrated tiered referral networks, promote quality system improvement and accreditation, develop laboratory policies and strategic plans, enhance training and laboratory workforce development and a retention strategy, create career paths for laboratory professionals and establish public-private partnerships. Maintaining the gains and ensuring sustainability will require concerted action by all stakeholders with strong leadership and funding from African governments and from the African Union.
   Les efforts visant a lutter contre la pandemie du VIH/SIDA ont souligne le caractere fragile et neglige de certains laboratoires nationaux de la sante en Afrique. En reponse, les partenaires nationaux et internationaux et divers gouvernements ont collabore au cours des dernieres annees a developper des capacites de laboratoire durables sur le continent. Les principales realisations refletant ce partenariat fructueux comprennent la mise en place du Processus d'Amelioration par Etape de la Qualite de Laboratoire vers l'Accreditation (SLIPTA) de l'Office Regional de l'Organisation Mondiale de la Sante pour l'Afrique base en Afrique (OMS-AFRO), le developpement du programme de formation pour le Renforcement de la Gestion de Laboratoire vers l'accreditation (SLMTA) et le lancement d'une institution panafricaine, la Societe Africaine de Laboratoire de Medecine (ASLM). Ces plates-formes continuent a servir de base pour l'amelioration de l'infrastructure nationale de laboratoires de sante, le developpement des capacites et l'amelioration globale des systemes de qualite. Des interventions supplementaires plus ciblees devraient encourager les pays a viser des reseaux integres d'aiguillage a plusieurs niveaux, promouvoir l'amelioration des systemes de qualite et l'accreditation, elaborer des politiques de laboratoire et des plans strategiques, ameliorer la formation et le developpement de la main-d'OEuvre de laboratoire et une strategie de retention, creer des voies de carriere pour les professionnels de laboratoire et etablir des partenariats public-prives. Le maintenir des acquis et l'assurance de la durabilite necessiteront une action concertee de toutes les parties prenantes avec un leadership fort et un financement des gouvernements africains et de l'Union Africaine.
   Los esfuerzos para combatir la pandemia de VIH/SIDA han puesto de manifiesto la naturaleza fragil y olvidada de algunos laboratorios nacionales de salud en africa. Como respuesta, los socios nacionales e internacionales, asi como varios gobiernos, han trabajado de forma colaborativa durante los ultimos anos para construir en el continente unas instalaciones de laboratorios sostenibles. Algunos logros pivotales, reflejo de esta colaboracion exitosa, incluyen el establecimiento de una oficina regional de la OMS en africa y para africa (OMS-AFRO), el proceso de acreditacion de calidad en el laboratorio SLIPTA (Stepwise Laboratory Quality Improvement Process Towards Accreditation); el desarrollo del programa de entrenamiento SLMTA (Strengthening Laboratory Management Toward Accreditation); y el lanzamiento de una institucion Panafricana - la Sociedad Africana de Patologia Clinica (ASLM). Estas plataformas continuan sirviendo como base para la mejora de las infraestructuras nacionales de laboratorios sanitarios, el desarrollo de capacidades y una mejora general de los sistemas de calidad. Unas intervenciones mas dirigidas deberian animar a los paises a buscar integrarse en redes de referencia, promover la mejora de los sistemas de calidad y de acreditacion, desarrollar politicas de laboratorio y planes estrategicos; mejorar el entrenamiento y el desarrollo del personal de laboratorio y definir una estrategia de retencion, establecer carreras profesionales para el personal de laboratorio y alianzas publico-privadas. Mantener las ganancias y asegurar la sostenibilidad requiere de una accion concertada por parte de todas las partes interesadas con un liderazgo fuerte y financiacion por parte de los gobiernos Africanos y la Union Africana.
C1 [Alemnji, G. A.] Ctr Dis Control & Prevent, Div Global HIV AIDS, Caribbean Reg Off, Bridgetown, Barbados.
   [Zeh, C.] Ctr Dis Control & Prevent, Kisumu Off, Kisumu, Kenya.
   [Yao, K.; Fonjungo, P. N.] Ctr Dis Control & Prevent, Div Global HIV AIDS, Int Lab Branch, Atlanta, GA USA.
C3 Centers for Disease Control & Prevention - USA
RP Alemnji, GA (corresponding author), Ctr Dis Control & Prevent CDC, Div Global HIV AIDS, Caribbean Reg Off, Bridgetown, Barbados.
EM ikv3@cdc.gov
FU U.S. Centers for Disease Control and Prevention (CDC)
FX This research was supported by the President's Emergency Plan for AIDS
   Relief (PEPFAR) through the U.S. Centers for Disease Control and
   Prevention (CDC). The findings and conclusions in this report are those
   of the authors and do not necessarily represent the official position of
   the U.S. Centers for Disease Control and Prevention/the Agency for Toxic
   Substances and Disease Registry.
CR Abimiku AG, 2010, AM J CLIN PATHOL, V134, P541, DOI 10.1309/AJCP5RP4QWEQLUZR
   Alemnji G, 2011, INDIAN J MED RES, V134, P779, DOI 10.4103/0971-5916.92625
   Alemnji GA, 2012, GLOB PUBLIC HEALTH, V7, P648, DOI 10.1080/17441692.2012.670861
   Amexo M, 2004, LANCET, V364, P1896, DOI 10.1016/S0140-6736(04)17446-1
   [Anonymous], NEW PUBL PRIV PARTN
   [Anonymous], TURNING CORNER LAB S
   [Anonymous], AFRICAN J LAB MED AJ
   [Anonymous], AFRICAN J LAB MED
   [Anonymous], EXPERIENCE QUALITY M
   [Anonymous], 2006, WORK TOG HLTH
   [Anonymous], AFRICAN DIS LABS GET
   [Anonymous], AFRICAN J LAB MED
   [Anonymous], JOINT WHO CDC REF HL
   [Anonymous], KIG HOST LAUNCH PROG
   [Anonymous], AFR SOC LAB MED HOLD
   [Anonymous], BD PEPFAR LAUNCH LAB
   [Anonymous], ASLM BOTSW BEC 1 LOC
   [Anonymous], HUMAN RESOURCES HLTH
   [Anonymous], STRENGTH LAB MAN ACC
   [Anonymous], HLTH SYSTEM STRENGTH
   Bates I, 2004, MALARIA J, V3, DOI 10.1186/1475-2875-3-38
   Birx D, 2009, AM J CLIN PATHOL, V131, P849, DOI 10.1309/AJCPGH89QDSWFONS
   Bloland P, 2012, PLOS MED, V9, DOI 10.1371/journal.pmed.1001199
   Chopra M, 2009, LANCET, V374, P1023, DOI 10.1016/S0140-6736(09)61122-3
   Dighe AS, 2007, SEMIN DIAGN PATHOL, V24, P98, DOI 10.1053/j.semdp.2007.03.008
   Elbireer AM, 2013, PLOS ONE, V8, DOI 10.1371/journal.pone.0064661
   Fonjungo PN, 2012, J PUBLIC HEALTH POL, V33, P34, DOI 10.1057/jphp.2011.57
   Gershy-Damet GM, 2010, AM J CLIN PATHOL, V134, P393, DOI 10.1309/AJCPTUUC2V1WJQBM
   Hailegiorgis B, 2010, TROP MED INT HEALTH, V15, P1449, DOI 10.1111/j.1365-3156.2010.02646.x
   Kahama-Maro J, 2011, MALARIA J, V10, DOI 10.1186/1475-2875-10-332
   Maruta T, 2012, AFR J LAB MED, V1, DOI 10.4102/ajlm.v1i1.6
   Mothabeng D, 2012, AFR J LAB MED, V1, DOI 10.4102/ajlm.v1i1.9
   Nkengasong JN, 2010, AM J CLIN PATHOL, V134, P368, DOI 10.1309/AJCPMPSINQ9BRMU6
   Nkengasong JN, 2009, AM J CLIN PATHOL, V131, P852, DOI 10.1309/AJCPC51BLOBBPAKC
   Olmsted SS, 2010, AM J CLIN PATHOL, V134, P374, DOI 10.1309/AJCPDQOSB7QR5GLR
   Opio A, 2010, AM J CLIN PATHOL, V134, P381, DOI 10.1309/AJCP6KMOTCLISGJ3
   Peter TF, 2009, AM J CLIN PATHOL, V131, P867, DOI 10.1309/AJCPCBMOHM7SM3PJ
   Petti CA, 2006, CLIN INFECT DIS, V42, P377, DOI 10.1086/499363
   Polage CR, 2006, AM J TROP MED HYG, V75, P526, DOI 10.4269/ajtmh.2006.75.526
   Wenner M, 2009, NAT MED, V15, P978, DOI 10.1038/nm0909-978b
   WHO Regional Office for Africa, 2008, The Maputo Declaration on Strengthening of Laboratory Systems
   Yao K, 2010, AM J CLIN PATHOL, V134, P401, DOI 10.1309/AJCPNBBL53FWUIQJ
   Zeh CE, 2010, AM J CLIN PATHOL, V134, P410, DOI 10.1309/AJCPZIRKDUS5LK2D
NR 43
TC 66
Z9 72
U1 2
U2 110
PU WILEY
PI HOBOKEN
PA 111 RIVER ST, HOBOKEN 07030-5774, NJ USA
SN 1360-2276
EI 1365-3156
J9 TROP MED INT HEALTH
JI Trop. Med. Int. Health
PD APR
PY 2014
VL 19
IS 4
BP 450
EP 458
DI 10.1111/tmi.12269
PG 9
WC Public, Environmental & Occupational Health; Tropical Medicine
WE Science Citation Index Expanded (SCI-EXPANDED)
SC Public, Environmental & Occupational Health; Tropical Medicine
GA AF0IR
UT WOS:000334398000010
PM 24506521
OA Green Accepted, Bronze
DA 2025-02-04
ER

PT J
AU Barkhash, AV
AF Barkhash, A., V
TI The Genetic Predisposition of Human and Laboratory Animals to Different
   Infections Transmitted by Ixodid Ticks
SO MOLECULAR GENETICS MICROBIOLOGY AND VIROLOGY
LA English
DT Review
DE infections transmitted by ixodid ticks; tick-borne encephalitis; ixodid
   tick-borne borrelioses; Congo-Crimean hemorrhagic fever; Q fever; human
   granulocytic anaplasmosis; human monocytic ehrlichiosis; genetic
   predisposition; candidate genes; genome-wide analysis
ID CONGO HEMORRHAGIC-FEVER; SINGLE NUCLEOTIDE POLYMORPHISM;
   BORRELIA-BURGDORFERI; BORNE ENCEPHALITIS; SEVERE FORMS;
   ANAPLASMA-PHAGOCYTOPHILUM; ASSOCIATION; SUSCEPTIBILITY; ALLELES; REGION
AB Ixodid ticks are carriers of causative agents of infectious diseases dangerous to humans, including tick-borne encephalitis, ixodid tick-borne borrelioses, rickettsioses, human monocytic ehrlichiosis, human granulocytic anaplasmosis, Congo-Crimean hemorrhagic fever, Omsk hemorrhagic fever, Q fever, and tularemia. These natural focal diseases represent a significant medical problem. It is known that an organism's response to the effect of an infectious agent (and, as a consequence, peculiarities of the course and outcome of the disease) depends not only on the characteristics of the causative agent and external factors, but also significantly on the individual characteristics of the host (particularly, human) genome that predetermine the ability of its immune system to suppress the development of infection. There are two main approaches to the search for human genes predetermining the degree of his susceptibility/resistance to infectious agents. First, the analysis of candidate genes that are presumably relevant to the development of this disease based on known or putative functions of their protein products or on previous data on the orthologous genes in model organisms. Second, genome-wide association analysis, in which a large number of genetic markers evenly distributed across the human genome are simultaneously analyzed. The human genetic predisposition to such infectious diseases as AIDS, tuberculosis, malaria, hepatitis C and B, etc., has been intensively studied, and human genetic factors that specifically predetermine the efficiency of protective reactions against these infections have been already identified. As for infections transmitted by ixodid ticks, the genes of human predisposition to them are those far less studied, and the existing data are rather scattered. This review summarizes already-known genetic factors associated with predisposition to different infections transmitted by ixodid ticks in beings human and laboratory animals, as well as approaches to identification of these factors.
C1 [Barkhash, A., V] Russian Acad Sci, Fed Res Ctr, Inst Cytol & Genet, Siberian Branch, Novosibirsk 630090, Russia.
C3 Russian Academy of Sciences; Siberian Branch of the Russian Academy of
   Sciences; Institute of Cytology & Genetics ICG SB RAS
RP Barkhash, AV (corresponding author), Russian Acad Sci, Fed Res Ctr, Inst Cytol & Genet, Siberian Branch, Novosibirsk 630090, Russia.
EM barkhash@bionet.nsc.ru
RI Barkhash, Andrey/T-7155-2018
FU Russian Foundation for Basic Research [19-115-50232]
FX This work was supported by the Russian Foundation for Basic Research,
   project no. 19-115-50232.
CR Akinci E, 2013, INT J INFECT DIS, V17, pE1038, DOI 10.1016/j.ijid.2013.06.005
   Arslan S, 2015, J MED VIROL, V87, P1090, DOI 10.1002/jmv.24174
   Arslan S, 2012, SCAND J INFECT DIS, V44, P138, DOI 10.3109/00365548.2011.623313
   Bagci B, 2020, J MED VIROL, V92, P2976, DOI 10.1002/jmv.25790
   Barkhash AV, 2019, MOL BIOL+, V53, P342, DOI 10.1134/S0026893319020031
   Barkhash AV, 2019, RUSS J GENET+, V55, P368, DOI 10.1134/S1022795419030025
   Barkhash AV, 2018, TICKS TICK-BORNE DIS, V9, P763, DOI 10.1016/j.ttbdis.2018.02.010
   Barkhash AV, 2016, TICKS TICK-BORNE DIS, V7, P808, DOI 10.1016/j.ttbdis.2016.03.019
   Barkhash AV, 2013, ANTIVIR RES, V99, P136, DOI 10.1016/j.antiviral.2013.05.008
   Barkhash AV, 2012, ANTIVIR RES, V93, P64, DOI 10.1016/j.antiviral.2011.10.017
   Barkhash AV, 2010, J INFECT DIS, V202, P1813, DOI 10.1086/657418
   Bastos RG, 2017, INFECT IMMUN, V85, DOI 10.1128/IAI.00218-17
   Boulanger N, 2019, MED MALADIES INFECT, V49, P87, DOI 10.1016/j.medmal.2019.01.007
   Bowick GC, 2012, VIROL J, V9, DOI 10.1186/1743-422X-9-122
   Buijs SB, 2021, CLIN MICROBIOL INFEC, V27, DOI 10.1016/j.cmi.2020.06.016
   Buttrum L, 2018, INFECT IMMUN, V86, DOI 10.1128/IAI.00602-17
   Chapman SJ, 2012, NAT REV GENET, V13, P175, DOI 10.1038/nrg3114
   Chattoraj P, 2013, PLOS ONE, V8, DOI 10.1371/journal.pone.0058514
   Cornetti L, 2020, MOL ECOL, V29, P1386, DOI 10.1111/mec.15410
   Czupryna P, 2017, POSTEP HIG MED DOSW, V71, P788
   Elaldi N, 2016, J MED VIROL, V88, P1159, DOI 10.1002/jmv.24456
   Engin A, 2016, J MED VIROL, V88, P1690, DOI 10.1002/jmv.24519
   Engin A, 2010, MICROBES INFECT, V12, P1071, DOI 10.1016/j.micinf.2010.07.012
   Galindo RC, 2012, PARASITE VECTOR, V5, DOI 10.1186/1756-3305-5-181
   Garrison AR, 2019, VIRUSES-BASEL, V11, DOI 10.3390/v11070590
   [Гончарова И.А. Gonchyarova I.A.], 2006, [Вавиловский журнал генетики и селекции, Vavilovskii zhurnal genetiki i selektsii], V10, P540
   Habib S, 2016, PLOS ONE, V11, DOI 10.1371/journal.pone.0153223
   Hein TM, 2019, ANTIBIOTICS-BASEL, V8, DOI 10.3390/antibiotics8030107
   Ignatieva EV, 2019, BMC MED GENOMICS, V12, DOI 10.1186/s12920-019-0503-x
   Iliopoulou BP, 2009, ARTHRITIS RHEUM-US, V60, P3831, DOI 10.1002/art.25005
   Ilyinskikh N N, 2016, Adv Gerontol, V29, P756
   Jansen AFM, 2019, CLIN MICROBIOL INFEC, V25, DOI 10.1016/j.cmi.2018.08.011
   Jansen AFM, 2017, CLIN MICROBIOL INFEC, V23, DOI 10.1016/j.cmi.2017.01.022
   Jin HT, 2012, VECTOR-BORNE ZOONOT, V12, P269, DOI 10.1089/vbz.2011.0753
   Kizildag S, 2018, J MED VIROL, V90, P19, DOI 10.1002/jmv.24924
   [Коренберг Э.И. Korenberg E.I.], 2013, [Эпидемиология и вакцинопрофилактика, Epidemiologiya i vaktsinoprofilaktika], P7
   Kovalchuka L, 2016, INT J ENV RES PUB HE, V13, DOI 10.3390/ijerph13121194
   Kuznetsova T.I., 2008, MED KUZBASSE, V5, P88
   Madison-Antenucci S, 2020, CLIN MICROBIOL REV, V33, DOI 10.1128/CMR.00083-18
   Mickiene A, 2014, PLOS ONE, V9, DOI 10.1371/journal.pone.0106798
   Mozzi A, 2018, INFECT GENET EVOL, V66, P286, DOI 10.1016/j.meegid.2017.09.028
   Naimi WA, 2018, TROP MED INFECT DIS, V3, DOI 10.3390/tropicalmed3030078
   Oosting M, 2011, PLOS ONE, V6, DOI 10.1371/journal.pone.0025998
   Palus M, 2018, BMC NEUROSCI, V19, DOI 10.1186/s12868-018-0438-8
   Palus M, 2013, J NEUROINFLAMM, V10, DOI 10.1186/1742-2094-10-77
   Pedra JHF, 2007, J IMMUNOL, V179, P4783, DOI 10.4049/jimmunol.179.7.4783
   Pedra JHF, 2007, FEMS IMMUNOL MED MIC, V50, P401, DOI 10.1111/j.1574-695X.2007.00270.x
   Rudakov N.V., 2016, KLESHCHEVYE TRANSMIS
   Rustemoglu A, 2017, J MED VIROL, V89, P1714, DOI 10.1002/jmv.24865
   Schoffelen T, 2017, Clin Microbiol Infect, V23, DOI 10.1016/j.cmi.2016.11.008
   Schoffelen T, 2015, J INFECT DIS, V212, P818, DOI 10.1093/infdis/jiv113
   Schröder NWJ, 2005, J IMMUNOL, V175, P2534, DOI 10.4049/jimmunol.175.4.2534
   Strle K, 2012, ARTHRITIS RHEUM-US, V64, P1497, DOI 10.1002/art.34383
   Tschirren B, 2013, P ROY SOC B-BIOL SCI, V280, DOI 10.1098/rspb.2013.0364
   van Kempen G, 2017, IMMUNOLOGY, V151, P81, DOI 10.1111/imm.12705
   Von Ohlen T, 2012, INFECT IMMUN, V80, P3576, DOI 10.1128/IAI.00670-12
   Wielders CCH, 2015, EUR J CLIN MICROBIOL, V34, P943, DOI 10.1007/s10096-014-2310-9
   Winslow GM, 2005, ANN NY ACAD SCI, V1063, P395, DOI 10.1196/annals.1355.071
   Wormser GP, 2005, J INFECT DIS, V192, P2020, DOI 10.1086/497693
   Yudin NS, 2018, MOL BIOL+, V52, P165, DOI 10.1134/S0026893317050223
   Zlobin V.I., 2015, KLESHCHEVYE TRANSMIS
NR 61
TC 0
Z9 0
U1 0
U2 14
PU PLEIADES PUBLISHING INC
PI NEW YORK
PA PLEIADES HOUSE, 7 W 54 ST, NEW YORK,  NY, UNITED STATES
SN 0891-4168
EI 1934-841X
J9 MOL GENET MICROBIOL+
JI Mol. Genet. Microbiol. Virol.
PD JUN
PY 2022
VL 37
IS 2
BP 55
EP 64
DI 10.3103/S0891416822020021
PG 10
WC Biochemistry & Molecular Biology; Microbiology
WE Science Citation Index Expanded (SCI-EXPANDED)
SC Biochemistry & Molecular Biology; Microbiology
GA 5B5CW
UT WOS:000863588600001
DA 2025-02-04
ER

PT J
AU Marou, V
   Vardavas, CI
   Aslanoglou, K
   Nikitara, K
   Plyta, Z
   Leonardi-Bee, J
   Atkins, K
   Condell, O
   Lamb, F
   Suk, JE
AF Marou, Valia
   Vardavas, Constantine I.
   Aslanoglou, Katerina
   Nikitara, Katerina
   Plyta, Zinovia
   Leonardi-Bee, Jo
   Atkins, Kirsty
   Condell, Orla
   Lamb, Favelle
   Suk, Jonathan E.
TI The impact of conflict on infectious disease: a systematic literature
   review
SO CONFLICT AND HEALTH
LA English
DT Review
DE Conflict; War; Infectious diseases; Outbreaks; Control; Prevention;
   Preparedness; Strategies
ID CHOLERA OUTBREAK; ARMED CONFLICT; WAR; POPULATION; SPREAD; SYRIA; YEMEN
AB Background Conflict situations, armed or not, have been associated with emergence and transmission of infectious diseases. This review aims to identify the pathways through which infectious diseases emerge within conflict situations and to outline appropriate infectious disease preparedness and response strategies.Methods A systematic review was performed representing published evidence from January 2000 to October 2023. Ovid Medline and Embase were utilised to obtain literature on infectious diseases in any conflict settings. The systematic review adhered to PRISMA (Preferred Reporting Items for Systematic Reviews and Meta-analysis). No geographical restrictions were imposed.Findings Our review identified 51 studies covering AIDS, Hepatitis B, Tuberculosis, Cholera, Coronavirus 2, Ebola, Poliomyelitis, Malaria, Leishmaniasis, Measles, Diphtheria, Dengue and Acute Bacterial Meningitis within conflict settings in Europe, Middle East, Asia, and Africa since October 2023. Key factors contributing to disease emergence and transmission in conflict situations included population displacement, destruction of vital infrastructure, reduction in functioning healthcare systems and healthcare personnel, disruption of disease control programmes (including reduced surveillance, diagnostic delays, and interrupted vaccinations), reduced access by healthcare providers to populations within areas of active conflict, increased population vulnerability due to limited access to healthcare services, and disruptions in the supply chain of safe water, food, and medication. To mitigate these infectious disease risks reported preparedness and response strategies included both disease-specific intervention strategies as well as broader concepts such as the education of conflict-affected populations through infectious disease awareness programmes, investing in and enabling health care in locations with displaced populations, intensifying immunisation campaigns, and ensuring political commitment and intersectoral collaborations between governments and international organisations.Conclusion Conflict plays a direct and indirect role in the transmission and propagation of infectious diseases. The findings from this review can assist decision-makers in the development of evidence-based preparedness and response strategies for the timely and effective containment of infectious disease outbreaks in conflict zones and amongst conflict-driven displaced populations.Funding European Centre for Disease Prevention and Control under specific contract No. 22 ECD.13,154 within Framework contract ECDC/2019/001 Lot 1B.
C1 [Marou, Valia; Vardavas, Constantine I.; Aslanoglou, Katerina; Nikitara, Katerina; Plyta, Zinovia] Univ Crete, Sch Med, Iraklion, Crete, Greece.
   [Vardavas, Constantine I.] Harvard Univ, Sch Dent Med, Dept Oral Hlth Policy & Epidemiol, Boston, MA 02115 USA.
   [Leonardi-Bee, Jo; Atkins, Kirsty] Univ Nottingham, Ctr Evidence Based Healthcare, Sch Med, Nottingham, England.
   [Condell, Orla; Lamb, Favelle; Suk, Jonathan E.] European Ctr Dis Prevent & Control, Emergency Preparedness & Response Support, Solna, Sweden.
C3 University of Crete; Harvard University; Harvard School of Dental
   Medicine; University of Nottingham; European Centre for Disease
   Prevention & Control
RP Suk, JE (corresponding author), European Ctr Dis Prevent & Control, Emergency Preparedness & Response Support, Solna, Sweden.
EM Jonathan.Suk@ecdc.europa.eu
RI Nikitara, Katerina/HOH-8650-2023; Aslanoglou, Katerina/KYP-6086-2024;
   Suk, Jonathan E./L-2300-2017
OI Suk, Jonathan E./0000-0003-4689-4583
FU European Centre for Disease Prevention and Control
FX We would like to thank Katerina Papathanasaki and Stella Vogiatzidaki
   for their assistance in data archiving.
CR Ahmed SH, 2022, J INFECT PUBLIC HEAL, V15, DOI 10.1016/j.jiph.2022.11.013
   Akil L, 2016, INT J INFECT DIS, V49, P40, DOI 10.1016/j.ijid.2016.05.025
   Al-Mekhlafi HM, 2018, AM J TROP MED HYG, V98, P1558, DOI 10.4269/ajtmh.17-0811
   Al-Moujahed Ahmad, 2017, Avicenna J Med, V7, P64, DOI 10.4103/ajm.AJM_173_16
   Al-Samhari GA, 2023, INT J EPIDEMIOL, V52, P1175, DOI 10.1093/ije/dyad047
   Al-Tammemi AB, 2023, New Microbes and New Infections, P51
   Alawieh A, 2014, INT J INFECT DIS, V29, P115, DOI 10.1016/j.ijid.2014.04.023
   Alghazali KA, 2019, EMERG INFECT DIS, V25, P1397, DOI 10.3201/eid2507.180046
   Alhaffar BA, 2023, IJID REG, V8, P71, DOI 10.1016/j.ijregi.2023.06.005
   Ali A, 2012, INFECT GENET EVOL, V12, P1865, DOI 10.1016/j.meegid.2012.07.008
   Alirol E, 2011, LANCET INFECT DIS, V11, P131, DOI 10.1016/S1473-3099(10)70223-1
   Altmann M, 2017, PLoS Curr, V9
   [Anonymous], INVALID CITATION!!!, P9
   [Anonymous], 2004, JAMA, V292, P2716
   Babakura B, 2021, VACCINE, V39, pC66, DOI 10.1016/j.vaccine.2021.01.024
   Betsi NA, 2006, AIDS CARE, V18, P356, DOI 10.1080/09540120500200856
   Carta MG, 2022, J PUBLIC HEALTH RES, V11, DOI 10.4081/jphr.2022.3016
   Cetorelli V, 2015, J EPIDEMIOL COMMUN H, V69, P226, DOI 10.1136/jech-2013-203174
   Chumachenko D, 2022, BMJ GLOB HEALTH, V7, DOI 10.1136/bmjgh-2022-009173
   Dahl V, 2022, EUR RESPIR J, V59, DOI 10.1183/13993003.00493-2022
   Daw MA, 2022, FRONT PUBLIC HEALTH, V10, DOI 10.3389/fpubh.2022.779778
   Daw MA, 2020, PAN AFR MED J, V37, DOI 10.11604/pamj.2020.37.219.24993
   Desai AN, 2020, CONFL HEALTH, V14, DOI 10.1186/s13031-020-00295-9
   Diorio C, 2020, J CLIN INVEST, V130, P5967, DOI 10.1172/JCI140970
   Dureab F, 2018, J INFECT DEV COUNTR, V12, P397, DOI 10.3855/jidc.10129
   Eldholm V, 2016, P NATL ACAD SCI USA, V113, P13881, DOI 10.1073/pnas.1611283113
   Elhadi M, 2020, PATHOG GLOB HEALTH, V114, P230, DOI 10.1080/15575330.2020.1769292
   European Centre for Disease Prevention and Control Internet. ECDC, 2022, Operational public health considerations for the prevention and control of infectious diseases in the context of Russia's aggression towards Ukraine
   Gayer M, 2007, EMERG INFECT DIS, V13, P1625, DOI 10.3201/eid1311.061093
   Gele Abdi A, 2010, Confl Health, V4, P1, DOI 10.1186/1752-1505-4-1
   Goniewicz K, 2021, SUSTAINABILITY-BASEL, V13, DOI 10.3390/su131910783
   Gostin LO, 2019, JAMA-J AM MED ASSOC, V321, P243, DOI 10.1001/jama.2018.19743
   Guthmann JP, 2023, EUROSURVEILLANCE, V28, DOI 10.2807/1560-7917.ES.2023.28.12.2300155
   Haddison E.C., 2020, EXPERIENCES SW REGIO
   Haque U, 2022, BMJ GLOB HEALTH, V7, DOI 10.1136/bmjgh-2022-009550
   Jones FK, 2020, LANCET PLANET HEALTH, V4, pE577, DOI 10.1016/S2542-5196(20)30255-2
   Kalenga OI, 2019, NEW ENGL J MED, V381, P373, DOI 10.1056/NEJMsr1904253
   Katamba A, 2020, ECLINICALMEDICINE, V23, DOI 10.1016/j.eclinm.2020.100408
   Khorram-Manesh A, 2020, MIL MED, V185, pE1492, DOI 10.1093/milmed/usaa071
   Lam E, 2017, EMERG INFECT DIS, V23, P38, DOI 10.3201/eid2301.160881
   Maire A, 2022, Deadly comrades: war and infectious diseases
   Malik MA, 2021, PLOS ONE, V16, DOI 10.1371/journal.pone.0257080
   Martins Joao S, 2009, Confl Health, V3, P11, DOI 10.1186/1752-1505-3-11
   Mobula LM, 2020, AM J TROP MED HYG, V103, P12, DOI 10.4269/ajtmh.20-0256
   Mohamed A, 2022, MMWR-MORBID MORTAL W, V71, P1541, DOI 10.15585/mmwr.mm7149a1
   Moher D, 2015, SYST REV-LONDON, V4, DOI [10.1371/journal.pmed.1000097, 10.1186/2046-4053-4-1, 10.1136/bmj.i4086, 10.1136/bmj.b2700, 10.1016/j.ijsu.2010.07.299, 10.1016/j.ijsu.2010.02.007, 10.1136/bmj.b2535]
   Moola S., 2019, Systematic reviews of etiology and risk
   Nakkazi E, 2018, LANCET, V392, P623, DOI 10.1016/S0140-6736(18)31981-0
   Njoh AA, 2022, PAN AFR MED J, V41, DOI 10.11604/pamj.2022.41.32.32587
   Norris A, 2016, PLOS ONE, V11, DOI 10.1371/journal.pone.0149074
   Okonko IO, 2009, AFR J MICROBIOL RES, V3, P1015
   Pembi E, 2020, BMJ OPEN, V10, DOI 10.1136/bmjopen-2019-035263
   Prevention CfDCa, 2003, MMWR Morb Mortal Wkly Rep, V52, P1093
   Qadri F, 2017, NEW ENGL J MED, V377, P2005, DOI 10.1056/NEJMp1712099
   Quinn JM, 2022, DISASTER MED PUBLIC, V16, P1753, DOI 10.1017/dmp.2021.88
   Rosinska Magdalena, 2022, Przegl Epidemiol, V76, P443, DOI 10.32394/pe.76.40
   Sedda L, 2015, MALARIA J, V14, DOI 10.1186/s12936-015-1024-5
   Serwin K, 2023, CLIN INFECT DIS, V76, P1716, DOI 10.1093/cid/ciad058
   Simpson RB, 2022, INT J ENV RES PUB HE, V19, DOI 10.3390/ijerph19010378
   Sobe Jermano Boyong Caeser, 2018, J Clin Tuberc Other Mycobact Dis, V12, P54, DOI 10.1016/j.jctube.2018.06.001
   Spiegel PB, 2004, DISASTERS, V28, P322, DOI 10.1111/j.0361-3666.2004.00261.x
   Tarnas MC, 2021, INT J INFECT DIS, V102, P103, DOI 10.1016/j.ijid.2020.09.1453
   Uwishema O, 2022, POSTGRAD MED J, V98, P569, DOI 10.1136/postgradmedj-2022-141895
   Vasylyeva TI, 2018, P NATL ACAD SCI USA, V115, P1051, DOI 10.1073/pnas.1701447115
   Venkatesan P, 2023, The Lancet Microbe, V4, P18
   Weil LM, 2021, J INFECT DIS, V224, P318, DOI 10.1093/infdis/jiaa729
   Wells CR, 2019, P NATL ACAD SCI USA, V116, P24366, DOI 10.1073/pnas.1913980116
   Youssef A, 2019, AM J TROP MED HYG, V101, P108, DOI 10.4269/ajtmh.18-0778
   Zhao YX, 2019, INT J INFECT DIS, V89, P102, DOI 10.1016/j.ijid.2019.09.018
NR 69
TC 10
Z9 10
U1 9
U2 11
PU BMC
PI LONDON
PA CAMPUS, 4 CRINAN ST, LONDON N1 9XW, ENGLAND
SN 1752-1505
J9 CONFL HEALTH
JI Confl. Health
PD APR 8
PY 2024
VL 18
IS 1
AR 27
DI 10.1186/s13031-023-00568-z
PG 32
WC Public, Environmental & Occupational Health
WE Science Citation Index Expanded (SCI-EXPANDED); Social Science Citation Index (SSCI)
SC Public, Environmental & Occupational Health
GA NB6T2
UT WOS:001198028300001
PM 38584269
OA gold
DA 2025-02-04
ER

PT J
AU Mshana, G
   Hampshire, K
   Panter-Brick, C
   Walker, R
AF Mshana, G.
   Hampshire, K.
   Panter-Brick, C.
   Walker, R.
CA Tanzanian Stroke Incidence Team
TI Urban-rural contrasts in explanatory models and treatment-seeking
   behaviours for stroke in Tanzania
SO JOURNAL OF BIOSOCIAL SCIENCE
LA English
DT Article
ID ILLNESS; AIDS; MORTALITY; BELIEFS; HEALERS; MALARIA; BURDEN
AB Stroke is an emerging problem in sub-Saharan Africa, about which little is known since most research to date has been based on retrospective, hospital-based studies. This anthropological work, designed to complement a large community-based project on stroke incidence, focuses on local understandings and treatment-seeking behaviours in urban (Dar-es-Salaam) and rural (Hai) areas of Tanzania. Semi-structured interviews (n=80) were conducted with 20 stroke patients, 20 relatives of stroke patients, ten traditional healers, and 30 other local residents. In contrast to common expectations, and literature that finds witchcraft beliefs to be most common in rural areas, stroke in urban Dar was widely believed to emanate from supernatural causes (demons and witchcraft), while in rural Hai, explanations drew mostly on 'natural' causes (hypertension, fatty foods, stress). These different beliefs and explanatory models fed into treatment-seeking behaviours. The first option in Hai was hospital treatment, while in Dar-es-Salaam, where belief in demons led to hospital avoidance, it was traditional healers. In both sites, multiple treatment options (serially or simultaneously) were the norm. Analysis of patient and carer narratives suggested that causation beliefs outweighed other factors, such as cost and distance, in shaping effective treatment. Three policy implications are drawn. First, as other studies have also shown, it is important to engage with, rather than dismiss, local explanations and interpretations of stroke. Stroke awareness messages need to take into account the geographical and belief systems differences. Developing an understanding of explanatory models that recognizes that local beliefs arise from dynamic processes of social interaction will be critical to designing effective interventions. Second, there is a clear role for multiple heating systems with possibility of cross-reference in the case of a chronic, disabling condition like stroke, since biomedical treatment cannot offer a,quick fix' while traditional healers can help people come to terms with their condition. Third, issues of communication between health services and their patients are particularly critical.
C1 [Mshana, G.] Natl Inst Med Res, Mwanza, Tanzania.
   [Hampshire, K.; Panter-Brick, C.] Univ Durham, Dept Anthropol, Durham DH1 3HP, England.
C3 National Institute of Medical Research; Durham University
RP Mshana, G (corresponding author), Natl Inst Med Res, Mwanza, Tanzania.
OI Hampshire, Kate/0000-0003-4184-849X
CR [Anonymous], ANTHR MED
   [Anonymous], WITCHCRAFT CONT TANZ
   Baer RD, 2004, MED ANTHROPOL Q, V18, P3, DOI 10.1525/maq.2004.18.1.3
   BECKERLEG S, 1994, MED ANTHROPOL Q, V8, P299, DOI 10.1525/maq.1994.8.3.02a00030
   Bernard H.R., 1995, Research methods in anthropology:Qualitative and quantitative approaches, V2nd
   Bham Z, 2005, ETHNIC DIS, V15, P548
   CASTLE SE, 1994, MED ANTHROPOL Q, V8, P314, DOI 10.1525/maq.1994.8.3.02a00040
   Comoro C, 2003, ACTA TROP, V87, P305, DOI 10.1016/S0001-706X(03)00113-X
   Connor MD, 2004, STROKE, V35, P627, DOI 10.1161/01.STR.0000117096.61838.C7
   Connor MD, 2007, LANCET NEUROL, V6, P269, DOI 10.1016/S1474-4422(07)70002-9
   Dein S, 2004, LANCET ONCOL, V5, P119, DOI 10.1016/S1470-2045(04)01386-5
   Drever E., 1995, USING SEMI STRUCTURE
   Evans-Pritchard E.E., 1937, WITCHCRAFT ORACLES M
   Glaser Barney G., 1967, DISCOV GROUNDED THEO
   Green E.C., 1999, INDIGENOUS THEORIES
   Green M, 2000, CULT MED PSYCHIAT, V24, P403, DOI 10.1023/A:1005686728159
   Hundt GL, 2004, J BIOSOC SCI, V36, P433, DOI 10.1017/S0021932004006662
   *IND NETW, 2002, POP HLTH DEV COUNTR, V1
   INGSTAD B, 1990, MED ANTHROPOL Q, V4, P28, DOI 10.1525/maq.1990.4.1.02a00030
   Inhorn MC, 2006, MED ANTHROPOL Q, V20, P1, DOI 10.1525/maq.2006.20.1.1
   Kamat VR, 2006, SOC SCI MED, V62, P2945, DOI 10.1016/j.socscimed.2005.11.042
   Kleinman A., 1980, Patients and Healers in the Context of Culture
   Kusimba J, 2003, INT J STD AIDS, V14, P197, DOI 10.1258/095646203762869223
   Miles M. B., 2014, Qualitative Data Analysis: An Expanded Sourcebook
   Mshana G, 2006, CULT HEALTH SEX, V8, P45, DOI 10.1080/13691050500469731
   Murray CJL, 1997, LANCET, V349, P1269, DOI 10.1016/S0140-6736(96)07493-4
   Narayan Deepa., 1997, Voices of the Poor: Poverty and Social Capital in Tanzania
   NYAMAWAYA D, 1981, KERIO VALLEY PAST PR, P120
   Panter-Brick C, 2006, SOC SCI MED, V62, P2810, DOI 10.1016/j.socscimed.2005.10.009
   Poss J, 2002, MED ANTHROPOL Q, V16, P360, DOI 10.1525/maq.2002.16.3.360
   Reddy KS, 2004, NEW ENGL J MED, V350, P2438, DOI 10.1056/NEJMp048024
   Sindiga I., 1995, MANAGING ILLNESS LUO
   TANNER RES, 1956, SOUTHWEST J ANTHROP, V12, P437, DOI 10.1086/soutjanth.12.4.3629068
   Thorogood M, 2004, B WORLD HEALTH ORGAN, V82, P503
   Tibandebage P, 2005, SOC SCI MED, V61, P1385, DOI 10.1016/j.socscimed.2004.11.072
   Walker RW, 2000, LANCET, V355, P1684, DOI 10.1016/S0140-6736(00)02240-6
   Willms DennisG., 2001, Applying Health Social Science: Best Practice in the Developing World, P163
   World Health Organization, 2002, RED RISK PROM HLTH L
NR 38
TC 37
Z9 40
U1 0
U2 6
PU CAMBRIDGE UNIV PRESS
PI NEW YORK
PA 32 AVENUE OF THE AMERICAS, NEW YORK, NY 10013-2473 USA
SN 0021-9320
EI 1469-7599
J9 J BIOSOC SCI
JI J. Biosoc. Sci.
PD JAN
PY 2008
VL 40
IS 1
BP 35
EP 52
DI 10.1017/S0021932007002295
PG 18
WC Demography; Public, Environmental & Occupational Health; Social
   Sciences, Biomedical
WE Social Science Citation Index (SSCI)
SC Demography; Public, Environmental & Occupational Health; Biomedical
   Social Sciences
GA 264WM
UT WOS:000253321100003
PM 17767790
OA Green Published, Green Accepted, Green Submitted
DA 2025-02-04
ER

PT J
AU Mouchtouri, VA
   Anagnostopoulou, R
   Samanidou-Voyadjoglou, A
   Theodoridou, K
   Hatzoglou, C
   Kremastinou, J
   Hadjichristodoulou, C
AF Mouchtouri, Varvara A.
   Anagnostopoulou, Rimma
   Samanidou-Voyadjoglou, Anna
   Theodoridou, Kalliopi
   Hatzoglou, Chrissi
   Kremastinou, Jenny
   Hadjichristodoulou, Christos
TI Surveillance study of vector species on board passenger ships, risk
   factors related to infestations
SO BMC PUBLIC HEALTH
LA English
DT Article
ID INSECT VECTORS; COCKROACHES; MALARIA; ENVIRONMENT; DISEASE
AB Background: Passenger ships provide conditions suitable for the survival and growth of pest populations. Arthropods and rodents can gain access directly from the ships' open spaces, can be carried in shiploads, or can be found on humans or animals as ectoparasites. Vectors on board ships may contaminate stored foods, transmit illness on board, or, introduce diseases in new areas. Pest species, ship areas facilitating infestations, and different risk factors related to infestations were identified in 21 ferries.
   Methods: 486 traps for insects and rodents were placed in 21 ferries. Archives of Public Health Authorities were reviewed to identify complaints regarding the presence of pest species on board ferries from 1994 to 2004. A detail questionnaire was used to collect data on ship characteristics and pest control practices.
   Results: Eighteen ferries were infested with flies (85.7%), 11 with cockroaches (52.3%), three with bedbugs, and one with fleas. Other species had been found on board were ants, spiders, butterflies, beetles, and a lizard. A total of 431 Blattella germanica species were captured in 28 (9.96%) traps, and 84.2% of them were nymphs. One ship was highly infested. Cockroach infestation was negatively associated with ferries in which Hazard Analysis Critical Control Point system was applied to ensure food safety on board (Relative Risk, RR = 0.23, p = 0.03), and positively associated with ferries in which cockroaches were observed by crew (RR = 4.09, p = 0.007), no cockroach monitoring log was kept (RR = 5.00, p = 0.02), and pesticide sprays for domestic use were applied by crew (RR = 4.00, p = 0.05). Cockroach infested ships had higher age (p = 0.03). Neither rats nor mice were found on any ship, but three ferries had been infested with a rodent in the past.
   Conclusion: Integrated pest control programs should include continuing monitoring for a variety of pest species in different ship locations; pest control measures should be more persistent in older ships. HACCP system aids in the prevention of cockroach infestations on board.
C1 [Mouchtouri, Varvara A.; Hadjichristodoulou, Christos] Univ Thessaly, Sch Med, Dept Hyg & Epidemiol, Larisa, Greece.
   [Anagnostopoulou, Rimma] Dept Publ Hlth, Piraeus, Greece.
   [Samanidou-Voyadjoglou, Anna] Natl Sch Publ Hlth, Dept Parasitol Entomol & Trop Dis, Athens, Greece.
   [Theodoridou, Kalliopi; Kremastinou, Jenny] Natl Sch Publ Hlth, Dept Publ & Adm Hlth, Athens, Greece.
   [Hatzoglou, Chrissi] Univ Thessaly, Sch Med, Dept Physiol, Larisa, Greece.
C3 University of Thessaly; National & Kapodistrian University of Athens;
   National & Kapodistrian University of Athens; University of Thessaly
RP Hadjichristodoulou, C (corresponding author), Univ Thessaly, Sch Med, Dept Hyg & Epidemiol, Larisa, Greece.
EM mouchtourib@med.uth.gr; ranagnost@med.uth.gr; asaman@otenet.gr;
   ktheod@med.uth.gr; chatz@med.uth.gr; jkrem@nsph.gr; xhatzi@med.uth.gr
OI Kremastinou-Kourea, Konstantina/0000-0002-0098-181X; Hadjichristodoulou,
   Christos/0000-0002-4769-8376; Mouchtouri, Varvara/0000-0002-2535-3596
CR Anselmo M, 1996, Infez Med, V4, P45
   ASSEMBLY WH, 2005, WH583
   Baker L F, 1981, J Hosp Infect, V2, P5, DOI 10.1016/0195-6701(81)90002-5
   *CDCP, 2007, VESS SAN PROGR
   Chaichanawongsaroj Nuntaree, 2004, Southeast Asian Journal of Tropical Medicine and Public Health, V35, P681
   Cleary Carmen J, 2004, Nurse Pract, V29, P46, DOI 10.1097/00006205-200406000-00009
   Delmont J, 1995, B SOC PATHOL EXOT, V88, P170
   *EUROSTAT EUR COMM, 2007, G A MAR TRANSP GOODS
   FOTEDAR R, 1991, EPIDEMIOL INFECT, V107, P181, DOI 10.1017/S0950268800048809
   FRANC M, 1994, REV SCI TECH OIE, V13, P1019, DOI 10.20506/rst.13.4.814
   Gore JC, 2007, ANNU REV ENTOMOL, V52, P439, DOI 10.1146/annurev.ento.52.110405.091313
   Graczyk TK, 2005, CLIN MICROBIOL REV, V18, P128, DOI 10.1128/CMR.18.1.128-132.2005
   Krzeminska A, 1997, Rocz Panstw Zakl Hig, V48, P295
   Laukhuf Greg, 2007, RN, V70, P29
   Lounibos LP, 2002, ANNU REV ENTOMOL, V47, P233, DOI 10.1146/annurev.ento.47.091201.145206
   Minooee E, 1999, CLIN INFECT DIS, V29, P737, DOI 10.1086/520426
   OLDENBURG M, 2006, EUR RESP J S50, V28, pS242
   Peleman R, 2000, J TRAVEL MED, V7, P48
   RIVAULT C, 1993, EPIDEMIOL INFECT, V110, P317, DOI 10.1017/S0950268800068254
   Rubin L, 2005, J TRAVEL MED, V12, P350, DOI 10.2310/7060.2005.12610
   RUST MK, 1991, J ECON ENTOMOL, V84, P736, DOI 10.1093/jee/84.3.736
   Song MC, 2003, J TRAVEL MED, V10, P241, DOI 10.2310/7060.2003.40603
   Tatem AJ, 2006, P NATL ACAD SCI USA, V103, P6242, DOI 10.1073/pnas.0508391103
   Ter Poorten MC, 2005, PEDIATR DERMATOL, V22, P183, DOI 10.1111/j.1525-1470.2005.22301.x
NR 24
TC 25
Z9 26
U1 0
U2 11
PU BMC
PI LONDON
PA CAMPUS, 4 CRINAN ST, LONDON N1 9XW, ENGLAND
SN 1471-2458
J9 BMC PUBLIC HEALTH
JI BMC Public Health
PD MAR 27
PY 2008
VL 8
AR 100
DI 10.1186/1471-2458-8-100
PG 8
WC Public, Environmental & Occupational Health
WE Science Citation Index Expanded (SCI-EXPANDED)
SC Public, Environmental & Occupational Health
GA 296QS
UT WOS:000255561500003
PM 18371217
OA Green Published, gold
DA 2025-02-04
ER

PT J
AU Shelley, KD
   Kamya, C
   Mpanya, G
   Mulongo, S
   Nagasha, SN
   Beylerian, E
   Duber, HC
   Hernandez, B
   Osterman, A
   Phillips, DE
   Shearer, JC
AF Shelley, Katharine D.
   Kamya, Carol
   Mpanya, Godefroid
   Mulongo, Salva
   Nagasha, Shakilah N.
   Beylerian, Emily
   Duber, Herbert C.
   Hernandez, Bernardo
   Osterman, Allison
   Phillips, David E.
   Shearer, Jessica C.
CA Global Fund Prospective Country Ev
TI Partnership and Participation-A Social Network Analysis of the 2017
   Global Fund Application Process in the Democratic Republic of the Congo
   and Uganda
SO ANNALS OF GLOBAL HEALTH
LA English
DT Article
ID HEALTH PARTNERSHIPS
AB Background: The Global Fund to Fight AIDS, Tuberculosis and Malaria was founded in 2002 as a public-private partnership between governments, the private sector, civil society, and populations affected by the three diseases. A key principle of the Global Fund is country ownership in accessing funding through "engagement of in-country stakeholders, including key and vulnerable populations, communities, and civil society." Research documenting whether diverse stakeholders are actually engaged and on how stakeholder engagement affects processes and outcomes of grant applications is limited.
   Objective: To examine representation during the 2017 Global Fund application process in the Democratic Republic of the Congo (DRC) and Uganda and the benefits and drawbacks of partnership to the process.
   Methods: We developed a mixed-methods social network survey to measure network structure and assess perceptions of how working together in partnership with other individuals/organizations affected perceived effectiveness, efficiency, and country ownership of the application process. Surveys were administered from December 2017-May 2018, initially to a set of central actors, followed by any individuals named during the surveys (up to 10) as collaborators. Network analyses were conducted using R.
   Findings: Collaborators spanning many organizations and expertise areas contributed to the 2017 applications (DRC: 152 nodes, 237 ties; Uganda: 118 nodes, 241 ties). Participation from NGOs and civil society representatives was relatively strong, with most of their ties being to different organization types, Uganda (63%), and DRC (67%), highlighting their collaborative efforts across the network. Overall, the perceived benefits of partnership were high, including very strong ratings for effectiveness in both countries. Perceived drawbacks of partnership were minimal; however, less than half of respondents thought partnership helped reduce transaction costs or financial costs, suggesting an inclusive and participatory process may come with short-term efficiency tradeoffs.
   Conclusions: Social network analysis can be useful for identifying who is included and excluded from the process, which can support efforts to ensure stronger, more meaningful engagement in future Global Fund application processes.
C1 [Shelley, Katharine D.; Beylerian, Emily; Osterman, Allison; Shearer, Jessica C.] PATH, Seattle, WA 98109 USA.
   [Kamya, Carol; Nagasha, Shakilah N.] Infect Dis Res Collaborat IDRC, Kampala, Uganda.
   [Mpanya, Godefroid; Mulongo, Salva] PATH, Kinshasa, DEM REP CONGO.
   [Duber, Herbert C.] Univ Washington, Dept Emergency Med, Seattle, WA 98195 USA.
   [Duber, Herbert C.; Hernandez, Bernardo; Phillips, David E.] Univ Washington, Inst Hlth Metr & Evaluat IHME, Dept Hlth Metr Sci, Seattle, WA 98195 USA.
C3 University of Washington; University of Washington Seattle; Institute
   for Health Metrics & Evaluation; University of Washington; University of
   Washington Seattle
RP Shelley, KD (corresponding author), PATH, Seattle, WA 98109 USA.
EM kshelley@path.org
OI Shelley, Katharine D/0000-0001-6550-5446
FU Global Fund
FX The Global Fund.
CR [Anonymous], 2003, statnet: Software tools for the Statistical Modeling of Network Data. URL http://statnetproject.org
   Armstrong R, 2019, GLOBALIZATION HEALTH, V15, DOI 10.1186/s12992-019-0475-9
   Beylerian EN, 2014, STATNETWEB GRAPHICAL
   Blanchet K, 2017, APPL SYSTEMS THINKIN, P115
   Blanchet K, 2012, HEALTH POLICY PLANN, V27, P438, DOI 10.1093/heapol/czr055
   Brinkerhoff Jennifer., 2002, PARTNERSHIP INT DEV
   Brinkerhoff JM, 2002, EVAL PROGRAM PLANN, V25, P215, DOI 10.1016/S0149-7189(02)00017-4
   Brinkerhoff JM, 2002, PUBLIC ADMIN REV, V62, P324, DOI 10.1111/1540-6210.00182
   Buse K, 2007, SOC SCI MED, V64, P259, DOI 10.1016/j.socscimed.2006.09.001
   Di Angelantonio E, 2019, LANCET GLOB HEALTH, V7, pE1332, DOI 10.1016/S2214-109X(19)30318-3
   Gale NK, 2013, BMC MED RES METHODOL, V13, DOI 10.1186/1471-2288-13-117
   Glendon D, 2019, HEALTH POLICY PLANN, V34, P7, DOI 10.1093/heapol/czz116
   Global Fund, 2013, GLOB FUNDS NEW FUND
   Hanefeld J, 2014, CLIN MED, V14, P54, DOI 10.7861/clinmedicine.14-1-54
   Infectious Diseases Research Collaboration Institute for Health Metrics and Evaluation PATH, 2018, GLOB FUND PROSP COUN
   Itad, 2019, THEM REV GLOB FUND C
   Kamya C, 2017, INT J HEALTH POLICY, V6, P327, DOI 10.15171/ijhpm.2016.137
   Knoke David., 2007, Social Network Analysis, V2nd
   PATH Health Systems Innovation and Delivery Program, 2019, GLOB FUND PROSP COUN
   PATH Institute for Health Metrics and Evaluation, 2018, GLOB FUND PROSP COUN
   Popelier L, 2018, EVALUATION-US, V24, P325, DOI 10.1177/1356389018782219
   PROVAN KG, 1995, ADMIN SCI QUART, V40, P1, DOI 10.2307/2393698
   Rae J., 2019, GLOBAL FUND OVERVIEW
   RinGs, 2020, AD GEND LENS HLTH SY
   Sands P, 2019, HEALTH SYST REFORM, V5, P100, DOI 10.1080/23288604.2019.1589831
   Shearer JC, 2018, EVID POLICY, V14, P381, DOI 10.1332/174426418X15330477583836
   The Global Fund, 2016, EL LIST 2017
   The Global Fund, 2017, CAT INV
   The Global Fund, COUNTR COORD MECH EV
   The Global Fund, 2018, AUD REP GRANT OV FOC
   The Global Fund, 2016, FUND MOD ALL 2017 20
   The Global Fund, TECHN EV REF GROUP P
   The Global Fund, 2019, GLOB FUND DAT EXPL
   The Global Fund, 2019, STEP FIGHT FOC UN HL
   The Global Fund, 2017, OP POL MAN V2 21
   The Global Fund, 2017, INV END EP GLOB FUND
   The Global Fund, 2018, COUNTR COORD MECH PO
   Thuilliez J, 2020, LANCET PUBLIC HEALTH, V5, pE17, DOI 10.1016/S2468-2667(19)30249-X
   UNDP, 2016, CHECKL INT GEND PROC
   UNDP, GLOB HUM DEV IND
   Warren A, 2017, GLOBALIZATION HEALTH, V13, DOI 10.1186/s12992-017-0308-7
   WHO, 2020, INC DAT COUNTR
   Wonodi CB, 2012, HEALTH POLICY PLANN, V27, pII27, DOI 10.1093/heapol/czs037
   Yang Song., 2017, Social Network Analysis: Methods and Examples, DOI [DOI 10.4135/9781071802847, 10.4135/9781071802847.n1, DOI 10.4135/9781071802847.N1]
   Zaheer A, 1998, ORGAN SCI, V9, P141, DOI 10.1287/orsc.9.2.141
NR 45
TC 0
Z9 1
U1 1
U2 4
PU UBIQUITY PRESS LTD
PI LONDON
PA Unit 3.22, East London Works, 65-75 Whitechapel Road, LONDON, E1 1DU,
   ENGLAND
SN 2214-9996
J9 ANN GLOB HEALTH
JI Ann. Glob. Health
PY 2020
VL 86
IS 1
AR 140
DI 10.5334/aogh.2961
PG 14
WC Public, Environmental & Occupational Health
WE Science Citation Index Expanded (SCI-EXPANDED); Social Science Citation Index (SSCI)
SC Public, Environmental & Occupational Health
GA PA1DA
UT WOS:000595357200001
PM 33200071
OA Green Published, gold
DA 2025-02-04
ER

PT J
AU Mathur, P
   Samantaray, J
   Chauhan, NK
AF Mathur, P
   Samantaray, J
   Chauhan, NK
TI Evaluation of a rapid immunochromatographic test for diagnosis of
   kala-azar & post kala-azar dermal leishmaniasis at a tertiary care
   centre of north India
SO INDIAN JOURNAL OF MEDICAL RESEARCH
LA English
DT Article
DE immunochromatographic test; kala-azar; low prevalence region; PKDL;
   rK-39; visceral leishmaniasis
ID DIRECT AGGLUTINATION-TEST; RECOMBINANT K-39 ANTIGEN; VISCERAL
   LEISHMANIASIS; FIELD DIAGNOSIS; STRIP-TEST; DIPSTICK TEST; RK39;
   SPECIFICITY; SENSITIVITY; CHAGASI
AB Background & objectives: Definitive diagnosis of kala-azar requires demonstration of parasites by diagnostic protocols based on invasive organ aspirations. We evaluated in the present study the diagnostic utility of an immunochromatographic test (ICT) for detection of anti- rK-39 antibodies for the non-invasive diagnosis of kala-azar and post kala-azar dermal leishmaniasis (PKDL) at a tertiary care centre of north India.
   Methods: The study was conducted in the Department of Microbiology, All India Institute of Medical Sciences, New Delhi, from July 2003 to October 2004. Of the 120 samples tested, 57 were found to be positive by ICT; of which, 51 were diagnosed as kala-azar and 6 as PKDL. The controls included individuals from endemic (50) and non endemic (19) areas with malignancies, haemolytic disorders, chronic liver diseases, hypersplenism, portal hypertension, metabolic disorders and sarcoidosis. In addition, 47 sera from confirmed cases of tuberculosis, malaria, typhoid, filariasis, leptospirosis, histoplasmosis, toxoplasmosis, invasive aspergillosis, amoebic liver abscess, AIDS, leprosy, cryptococcosis, strongyloidiasis, cyclosporosis, patients having collagen vascular diseases and hypergammaglobulinaemia were also tested to check the specificity of the test.
   Results: Of the 51 cases with kala-azar 43 were males, children accounted for 25 per cent of these cases. All had fever of duration ranging from <1 month to 1.5 yr (median 4.5 months). All PKDL patients (n=6, 4 males) gave a history of having suffered from kala-azar in the past, and their slit skin test smears were microscopically positive for Leishman-Donovan (LD) bodies. The strip test was positive in all the cases of kala-azar and PKDL (estimated sensitivity 100%), all control sera were negative by the ICT (specificity 100%).
   Interpretation & conclusion: The rK-39 ICT is a highly sensitive and specific test, and may be suitable for a rapid, cost-effective and reliable field diagnosis of kala-azar and PKDL.
C1 All India Inst Med Sci, Dept Microbiol, New Delhi 110029, India.
C3 All India Institute of Medical Sciences (AIIMS) New Delhi
RP All India Inst Med Sci, Dept Microbiol, New Delhi 110029, India.
EM jsamantaray@yahoo.com
CR Badaro R, 1996, J INFECT DIS, V173, P758, DOI 10.1093/infdis/173.3.758
   Bern C, 2000, AM J TROP MED HYG, V63, P153, DOI 10.4269/ajtmh.2000.63.153
   Boelaert M, 2004, AM J TROP MED HYG, V70, P72, DOI 10.4269/ajtmh.2004.70.72
   Bora D, 1999, NATL MED J INDIA, V12, P62
   Brandonisio O, 2002, EUR J CLIN MICROBIOL, V21, P461, DOI 10.1007/s10096-002-0739-8
   Braz RFS, 2002, AM J TROP MED HYG, V67, P344, DOI 10.4269/ajtmh.2002.67.344
   Carvalho SFG, 2003, AM J TROP MED HYG, V68, P321
   CHATTERJEE KD, 1965, PARASITOLOGY, P43
   Gatti S, 2004, ANN TROP MED PARASIT, V98, P667, DOI 10.1179/000349804225011488
   Goswami R P, 2003, J Assoc Physicians India, V51, P759
   Iqbal J, 2002, J CLIN MICROBIOL, V40, P475, DOI 10.1128/JCM.40.3.475-479.2001
   Jelinek T, 1999, EUR J CLIN MICROBIOL, V18, P669, DOI 10.1007/s100960050371
   Salotra P, 2001, BRIT J DERMATOL, V145, P630, DOI 10.1046/j.1365-2133.2001.04434.x
   Sarker C B, 2003, Mymensingh Med J, V12, P93
   Schallig HDFH, 2002, MEM I OSWALDO CRUZ, V97, P1015, DOI 10.1590/S0074-02762002000700015
   Singh S, 1995, J PARASITOL, V81, P1000, DOI 10.2307/3284056
   Sundar S, 1998, LANCET, V351, P563, DOI 10.1016/S0140-6736(97)04350-X
   Sundar S, 2002, CLIN INFECT DIS, V35, P581, DOI 10.1086/342057
   Sundar S, 2002, ANN TROP MED PARASIT, V96, P19, DOI 10.1179/000349802125000466
   Sundar S, 2001, BRIT MED J, V323, P419, DOI 10.1136/bmj.323.7310.419
   Sundar Shyam, 2003, J Assoc Physicians India, V51, P753
   Veeken H, 2003, TROP MED INT HEALTH, V8, P164, DOI 10.1046/j.1365-3156.2003.00996.x
   Zijlstra EE, 2001, TROP MED INT HEALTH, V6, P108, DOI 10.1046/j.1365-3156.2001.00680.x
NR 23
TC 17
Z9 17
U1 0
U2 3
PU WOLTERS KLUWER MEDKNOW PUBLICATIONS
PI MUMBAI
PA WOLTERS KLUWER INDIA PVT LTD , A-202, 2ND FLR, QUBE, C T S  NO 1498A-2
   VILLAGE MAROL, ANDHERI EAST, MUMBAI, 400059, INDIA
SN 0971-5916
J9 INDIAN J MED RES
JI Indian J. Med. Res.
PD DEC
PY 2005
VL 122
IS 6
BP 485
EP 490
PG 6
WC Immunology; Medicine, General & Internal; Medicine, Research &
   Experimental
WE Science Citation Index Expanded (SCI-EXPANDED)
SC Immunology; General & Internal Medicine; Research & Experimental
   Medicine
GA 022UN
UT WOS:000236081700006
PM 16517998
DA 2025-02-04
ER

PT J
AU Nomura, S
   Sakamoto, H
   Sugai, MK
   Nakamura, H
   Maruyama-Sakurai, K
   Lee, S
   Ishizuka, A
   Shibuya, K
AF Nomura, Shuhei
   Sakamoto, Haruka
   Sugai, Maaya Kita
   Nakamura, Haruyo
   Maruyama-Sakurai, Keiko
   Lee, Sangnim
   Ishizuka, Aya
   Shibuya, Kenji
TI Tracking Japan's development assistance for health, 2012-2016
SO GLOBALIZATION AND HEALTH
LA English
DT Article
DE Development assistance for health; Health policy; Japan
ID HUMAN SECURITY; DONOR; AID; PROPOSALS; COUNTRIES; DISEASE
AB Background Development assistance for health (DAH) is one of the most important means for Japan to promote diplomacy with developing countries and contribute to the international community. This study, for the first time, estimated the gross disbursement of Japan's DAH from 2012 to 2016 and clarified its flows, including source, aid type, channel, target region, and target health focus area. Methods Data on Japan Tracker, the first data platform of Japan's DAH, were used. The DAH definition was based on the Organisation for Economic Co-operation and Development's (OECD) sector classification. Regarding core funding to non-health-specific multilateral agencies, we estimated DAH and its flows based on the OECD methodology for calculating imputed multilateral official development assistance (ODA). Results Japan's DAH was estimated at 1472.94 (2012), 823.15 (2013), 832.06 (2014), 701.98 (2015), and 894.57 million USD (2016) in constant prices of 2016. Multilateral agencies received the largest DAH share of 44.96-57.01% in these periods, followed by bilateral grants (34.59-53.08%) and bilateral loans (1.96-15.04%). Ministry of Foreign Affairs (MOFA) was the largest contributors to the DAH (76.26-82.68%), followed by Ministry of Finance (MOF) (10.86-16.25%). Japan's DAH was most heavily distributed in the African region with 41.64-53.48% share. The channel through which the most DAH went was Global Fund to Fight AIDS, Tuberculosis, and Malaria (20.04-34.89%). Between 2012 and 2016, approximately 70% was allocated to primary health care and the rest to health system strengthening. Conclusions With many major high-level health related meetings ahead, coming years will play a powerful opportunity to reevaluate DAH and shape the future of DAH for Japan. We hope that the results of this study will enhance the social debate for and contribute to the implementation of Japan's DAH with a more efficient and effective strategy.
C1 [Nomura, Shuhei; Sakamoto, Haruka; Sugai, Maaya Kita; Nakamura, Haruyo; Ishizuka, Aya; Shibuya, Kenji] Univ Tokyo, Grad Sch Med, Dept Global Hlth Policy, Tokyo, Japan.
   [Nomura, Shuhei] Keio Univ, Sch Med, Dept Hlth Policy & Management, Tokyo, Japan.
   [Nomura, Shuhei; Sugai, Maaya Kita; Nakamura, Haruyo; Maruyama-Sakurai, Keiko; Ishizuka, Aya] Natl Ctr Global Hlth & Med, Inst Global Hlth Policy Res iGHP, Bur Int Hlth Cooperat, Tokyo, Japan.
   [Sakamoto, Haruka] Tokyo Womens Med Univ, Dept Int Affairs & Trop Med, Tokyo, Japan.
   [Maruyama-Sakurai, Keiko] Natl Ctr Neurol & Psychiat, Dept Clin Epidemiol, Translat Med Ctr, Tokyo, Japan.
   [Lee, Sangnim] Natl Ctr Global Hlth & Med, Dis Control & Prevent Ctr, Tokyo, Japan.
   [Lee, Sangnim] Natl Ctr Global Hlth & Med, Bur Int Hlth Cooperat, Tokyo, Japan.
   [Lee, Sangnim] Juntendo Univ, Grad Sch Med, Dept Publ Hlth, Tokyo, Japan.
   [Ishizuka, Aya] Aoyama Gakuin Univ, Sch Global Studies & Collaborat, Tokyo, Japan.
C3 University of Tokyo; Keio University; National Center for Global Health
   & Medicine - Japan; Tokyo Women's Medical University; National Center
   for Neurology & Psychiatry - Japan; National Center for Global Health &
   Medicine - Japan; National Center for Global Health & Medicine - Japan;
   Juntendo University; Aoyama Gakuin University
RP Nomura, S (corresponding author), Univ Tokyo, Grad Sch Med, Dept Global Hlth Policy, Tokyo, Japan.; Nomura, S (corresponding author), Keio Univ, Sch Med, Dept Hlth Policy & Management, Tokyo, Japan.
EM s-nomura@m.u-tokyo.ac.jp
RI Nomura, Shuhei/HCH-5356-2022
OI Nomura, Shuhei/0000-0002-2963-7297; Lee, Sangnim/0000-0003-4218-4015
FU Bill AMP; Melinda Gates Foundation
FX This work was primarily funded by the Bill & Melinda Gates Foundation.
   The funders of the study had no role in study design, data collection,
   data analysis, data interpretation, or writing of the report. The views
   expressed in this paper are solely those of the authors.
CR Abe S, 2015, LANCET, V386, P2367, DOI 10.1016/S0140-6736(15)01172-1
   Abe S, 2013, LANCET, V382, P915, DOI 10.1016/S0140-6736(13)61639-6
   Anand S, 2012, LANCET, V379, P9, DOI 10.1016/S0140-6736(11)61148-3
   [Anonymous], 2017, A Region at Risk: The Human Dimensions of Climate Change in Asia and the Pacific
   [Anonymous], 2003, HUMAN SECURITY NOW P
   [Anonymous], 2013, JAP STRAT GLOB HLTH
   [Anonymous], 2019, TICAD PRIVATE INVEST
   [Anonymous], 2016, DOKTORA LIMENA STUDI
   [Anonymous], 2016, UND COSTS BEN UNH UN
   Berthélemy JC, 2006, REV DEV ECON, V10, P179, DOI 10.1111/j.1467-9361.2006.00311.x
   Chang AY, 2019, LANCET, V393, P2233, DOI 10.1016/S0140-6736(19)30841-4
   Council on Foreign Relations, 2014, EMERGING GLOBAL HLTH
   Dieleman JL, 2019, LANCET, V394, P173, DOI 10.1016/S0140-6736(19)31333-9
   Dieleman JL, 2018, LANCET, V391, P1783, DOI 10.1016/S0140-6736(18)30697-4
   Dieleman JL, 2014, HEALTH ECON, V23, P129, DOI 10.1002/hec.3016
   Feldbaum Harley, 2006, Med Confl Surviv, V22, P192, DOI 10.1080/13623690600772501
   Global Financing Facility, 2018, BEAT DRUM LOW INC CO
   Group of Seven, 2016, G7 IS SHIM LEAD DECL
   Group of Seven, 2016, G7 IS SHIM VIS GLOB
   Health and Global Policy Institute, 2013, JAP GLOB HLTH POL CH
   Heymann DL, 2015, LANCET, V385, P1884, DOI 10.1016/S0140-6736(15)60858-3
   Hsu SM, 2008, EPIDEMIOL INFECT, V136, P980, DOI 10.1017/S0950268807009454
   Institute for Global Health Policy Research, 2018, JAP TRACK
   Islam MM, 2018, J GLOB HEALTH, V8, DOI 10.7189/jogh.08.020309
   JICA, 2014, SIGN JAP ODA LOAN AG
   Knippenberg R, 2010, HLTH SYSTEMS MILLENN
   Kyu HH, 2018, LANCET, V392, P1859, DOI 10.1016/S0140-6736(18)32335-3
   Labonté R, 2010, GLOBALIZATION HEALTH, V6, DOI 10.1186/1744-8603-6-14
   Lim SS, 2018, LANCET, V392, P1217, DOI 10.1016/S0140-6736(18)31941-X
   Lozano R, 2018, LANCET, V392, P2091, DOI [10.1016/S0140-6736(18)32281-5, 10.1016/s0140-6736(18)32281-5]
   Lu CL, 2010, LANCET, V375, P1375, DOI 10.1016/S0140-6736(10)60233-4
   Maher D, 2010, B WORLD HEALTH ORGAN, V88, P943, DOI 10.2471/BLT.10.077891
   Ministry of Foreign Affairs, 2015, BAS DES PEAC HLTH GL
   Ministry of Foreign Affairs, 2019, SPEC LECT MIN FOR AF
   Ministry of Foreign Affairs, 2015, CAB DEC DEV COOP CHA
   Ministry of Foreign Affairs, 2019, WHIT PAP DEV COOP 20
   Ministry of Foreign Affairs, 2019, YOK DECL 2019 ADV AF
   MOFA Japan., 1992, JAP OFF DEV ASS CHAR
   OECD, OECD methodology for calculating imputed multilateral ODA
   OECD, DAC CRS COD LISTS
   OECD iLibrary, OECD INT DEV STAT
   OECD Statistics, GEOBOOK DEFL OECD
   Ooms G, 2008, GLOBALIZATION HEALTH, V4, DOI 10.1186/1744-8603-4-6
   Pallas SW, 2017, HEALTH POLICY PLANN, V32, P493, DOI 10.1093/heapol/czw164
   Powell-Jackson T, 2007, HEALTH POLICY PLANN, V22, P353, DOI 10.1093/heapol/czm024
   Powell-Jackson T, 2006, LANCET, V368, P1077, DOI 10.1016/S0140-6736(06)69338-0
   Prasad AM, 2013, GLOBAL HEALTH ACTION, V6, DOI 10.3402/gha.v6i0.20135
   Ramasamy R, 2012, FRONT PHYSIOL, V3, DOI 10.3389/fphys.2012.00198
   Samb B, 2009, LANCET, V373, P2137, DOI 10.1016/S0140-6736(09)60919-3
   Schäferhoff M, 2015, LANCET, V386, P2436, DOI 10.1016/S0140-6736(15)61161-8
   Shaw RP, 2015, HEALTH SYST REFORM, V1, P72, DOI 10.1080/23288604.2014.996413
   Shibuya K, 2016, LANCET, V387, P2155, DOI 10.1016/S0140-6736(16)30177-5
   Singer PW, 2002, SURVIVAL, V44, P145, DOI 10.1093/survival/44.1.145
   The Global Fund, 2019, GLOB FUND WELC JAP C
   The Group of 20, 2019, G20 SHAR UND IMP UHC
   United Nations, SUST DEV GOAL 17
   WHO, 2017, ASS CONTR MEMB STAT, P2017
   World Bank Group, 2017, GOV JAP INV USS 5000
   World Health Organization, 2018, Declaration of Astana
   World Health Organization, 1978, Declaration of alma-ata
NR 60
TC 8
Z9 8
U1 2
U2 19
PU BMC
PI LONDON
PA CAMPUS, 4 CRINAN ST, LONDON N1 9XW, ENGLAND
EI 1744-8603
J9 GLOBALIZATION HEALTH
JI Global. Health
PD APR 15
PY 2020
VL 16
IS 1
AR 32
DI 10.1186/s12992-020-00559-2
PG 12
WC Public, Environmental & Occupational Health
WE Science Citation Index Expanded (SCI-EXPANDED); Social Science Citation Index (SSCI)
SC Public, Environmental & Occupational Health
GA LH4LS
UT WOS:000528757400002
PM 32293475
OA gold, Green Published
DA 2025-02-04
ER

PT J
AU Pitt, C
   Greco, G
   Powell-Jackson, T
   Mills, A
AF Pitt, Catherine
   Greco, Giulia
   Powell-Jackson, Timothy
   Mills, Anne
TI Countdown to 2015: assessment of official development assistance to
   maternal, newborn, and child health, 2003-08
SO LANCET
LA English
DT Article
ID GLOBAL HEALTH
AB Background Achievement of high coverage of effective interventions and Millennium Development Goals (MDGs) 4 and 5A requires adequate financing. Many of the 68 priority countries in the Countdown to 2015 Initiative are dependent on official development assistance (ODA). We analysed aid flows for maternal, newborn, and child health for 2007 and 2008 and updated previous estimates for 2003-06.
   Methods We manually coded and analysed the complete aid activities database of the Organisation for Economic Co-operation and Development for 2007 and 2008 with methods that we previously developed to track ODA. By use of newly available data for donor disbursement and population estimates, we revised data for 2003-06. We analysed the degree to which donors target their ODA to recipients with the greatest maternal and child health needs and examined trends over the 6 years.
   Findings In 2007 and 2008, US$4.7 billion and $5.4 billion (constant 2008 US$), respectively, were disbursed in support of maternal, newborn, and child health activities in all developing countries. These amounts reflect a 105% increase between 2003 and 2008, but no change relative to overall ODA for health, which also increased by 105%. Countdown priority countries received $3.4 billion in 2007 and $4.1 billion in 2008, representing 71.6% and 75.6% of all maternal, newborn, and child health disbursements, respectively. Targeting of ODA to countries with high rates of maternal and child mortality improved over the 6-year period, although some of these countries persistently received far less ODA per head than did countries with much lower mortality rates and higher income levels. Funding from the GAVI Alliance and the Global Fund to Fight AIDS, Tuberculosis and Malaria exceeded core funding from multilateral institutions, and bilateral funding also increased substantially between 2003 and 2008, especially from the USA and the UK.
   Interpretation The increases in ODA to maternal, newborn, and child health during 2003-08 are to be welcomed, as is the somewhat improved targeting of ODA to countries with greater needs. Nonetheless, these increases do not reflect increased prioritisation relative to other health areas.
C1 [Pitt, Catherine; Greco, Giulia; Powell-Jackson, Timothy; Mills, Anne] London Sch Hyg & Trop Med, Dept Global Hlth & Dev, Hlth Econ & Financing Programme, London WC1H 9SH, England.
C3 University of London; London School of Hygiene & Tropical Medicine
RP Pitt, C (corresponding author), London Sch Hyg & Trop Med, Dept Global Hlth & Dev, Hlth Econ & Financing Programme, 15-17 Tavistock Pl, London WC1H 9SH, England.
EM catherine.pitt@lshtm.ac.uk
RI ; Pitt, Catherine/K-3001-2012
OI Mills, Anne/0000-0001-9863-9950; Greco, Giulia/0000-0002-5448-9521;
   Pitt, Catherine/0000-0003-4967-8966
FU Partnership for Maternal, Newborn, and Child Health
FX This study was undertaken as part of the Countdown to 2015 Financing
   Working Group's effort to track finances for maternal, newborn, and
   child health. The study was funded by the Partnership for Maternal,
   Newborn, and Child Health on behalf of the Countdown to 2015. We thank
   Peter Berman, Henrik Axelson, Karin Stenberg, and Giorgio Cometto for
   comments on an earlier version of the report, as well as several
   anonymous reviewers.
CR Alesina A, 2000, J ECON GROWTH, V5, P33, DOI 10.1023/A:1009874203400
   [Anonymous], 2009, WORLD POP PROSP 2008
   [Anonymous], Country and Lending Groups
   [Anonymous], 2008, PARIS DECLARATION AI
   [Anonymous], 2009, CONSTR SCAL COSTS WO
   [Anonymous], 2004, HUMAN RESOURCES HLTH
   [Anonymous], STAT ANN 2010 DEV CO
   [Anonymous], 2005, The Paris Declaration on Aid Effectiveness
   [Anonymous], CHILD MON SIT CHILDR
   Bhutta ZA, 2010, LANCET, V375, P2032, DOI 10.1016/S0140-6736(10)60678-2
   Cometto G, 2010, DISASTERS, V34, P885, DOI 10.1111/j.1467-7717.2010.01174.x
   Easterly W, 2008, J ECON PERSPECT, V22, P29, DOI 10.1257/jep.22.2.29
   Farag M, 2009, HEALTH AFFAIR, V28, P1045, DOI 10.1377/hlthaff.28.4.1045
   Fryatt R, 2010, LANCET, V375, P419, DOI 10.1016/S0140-6736(09)61833-X
   Greco G, 2008, LANCET, V371, P1268, DOI 10.1016/S0140-6736(08)60561-9
   Lu CL, 2010, LANCET, V375, P1375, DOI 10.1016/S0140-6736(10)60233-4
   *OECD, INF NOT DAC DEFL
   *OECD, 2010, DAC LIST ODA REC US
   *OECD, 2010, US GUID CRS AID ACT
   *OECD, 2007, REP DIR CRED REP SYS
   Patel P, 2009, PLOS MED, V6, DOI 10.1371/journal.pmed.1000090
   Piva P, 2009, B WORLD HEALTH ORGAN, V87, P930, DOI 10.2471/BLT.08.058677
   Powell-Jackson T, 2006, LANCET, V368, P1077, DOI 10.1016/S0140-6736(06)69338-0
   Ravishankar N, 2009, LANCET, V373, P2113, DOI 10.1016/S0140-6736(09)60881-3
   Samb B, 2009, LANCET, V373, P2137, DOI 10.1016/S0140-6736(09)60919-3
   Schäferhoff M, 2010, PLOS MED, V7, DOI 10.1371/journal.pmed.1000305
   Shiffman J, 2006, HEALTH POLICY PLANN, V21, P411, DOI 10.1093/heapol/czl028
   Sridhar D, 2008, LANCET, V372, P1185, DOI 10.1016/S0140-6736(08)61485-3
   *TASKF INN INT FIN, RAIS CHANN FUNDS WOR
   *USAID, 2009, DJIB
   WAGSTAFF A, 2004, MILLENNIUM GOALS HLT
   *WHO, 2010, 290 WHO
   World Health Organization, 2021, World health statistics 2021: monitoring health for the SDGs, sustainable development goals
NR 33
TC 66
Z9 69
U1 0
U2 10
PU ELSEVIER SCIENCE INC
PI NEW YORK
PA STE 800, 230 PARK AVE, NEW YORK, NY 10169 USA
SN 0140-6736
EI 1474-547X
J9 LANCET
JI Lancet
PD OCT-NOV
PY 2010
VL 376
IS 9751
BP 1485
EP 1496
DI 10.1016/S0140-6736(10)61302-5
PG 12
WC Medicine, General & Internal
WE Science Citation Index Expanded (SCI-EXPANDED); Social Science Citation Index (SSCI)
SC General & Internal Medicine
GA 680QC
UT WOS:000284248500031
PM 20850869
DA 2025-02-04
ER

PT J
AU Powell-Jackson, T
   Mills, A
AF Powell-Jackson, Timothy
   Mills, Anne
TI A review of health resource tracking in developing countries
SO HEALTH POLICY AND PLANNING
LA English
DT Review
DE health financing; health resources; national health accounts; aid
ID MALARIA CONTROL; CARE; EXPENDITURES; ASSISTANCE; ACCOUNTS; AIDS
AB Timely, reliable and complete information on financial resources in the health sector is critical for sound policy making and planning, particularly in developing countries where resources are both scarce and unpredictable. Health resource tracking has a long history and has seen renewed interest more recently as pressure has mounted to improve accountability for the attainment of the health Millennium Development Goals. We review the methods used to track health resources and recent experiences of their application, with a view to identifying the major challenges that must be overcome if data availability and reliability are to improve.
   At the country level, there have been important advances in the refinement of the National Health Accounts (NHA) methodology, which is now regarded as the international standard. Significant efforts have also been put into the development of methods to track disease-specific expenditures. However, NHA as a framework can do little to address the underlying problem of weak government public expenditure management and information systems that provide much of the raw data. The experience of institutionalizing NHA suggests progress has been uneven and there is a potential for stand-alone disease accounts to make the situation worse by undermining capacity and confusing technicians. Global level tracking of donor assistance to health relies to a large extent on the OECDs Creditor Reporting System. Despite improvements in its coverage and reliability, the demand for estimates of aid to control of specific diseases is resulting in multiple, uncoordinated data requests to donor agencies, placing additional workload on the providers of information. The emergence of budget support aid modalities poses a methodological challenge to health resource tracking, as such support is difficult to attribute to any particular sector or health programme.
   Attention should focus on improving underlying financial and information systems at the country level, which will facilitate more reliable and timely reporting of NHA estimates. Effective implementation of a framework to make donors more accountable to recipient countries and the international community will improve the availability of financial data on their activities.
C1 Univ London London Sch Hyg & Trop Med, Hlth Econ & Financing Programme, London WC1E 7HT, England.
C3 University of London; London School of Hygiene & Tropical Medicine
RP Powell-Jackson, T (corresponding author), Univ London London Sch Hyg & Trop Med, Hlth Econ & Financing Programme, Keppel St, London WC1E 7HT, England.
EM Timothy.Powell-Jackson@lshtm.ac.uk
OI Mills, Anne/0000-0001-9863-9950
CR ABELSMITH B, 1963, 17 PUBL HLTH PAP WHO
   ABELSMITH B, 1967, 32 PUBL HLTH PAP WHO
   [Anonymous], 264 OV DEV I
   [Anonymous], 203 OV DEV I
   [Anonymous], 2000, A System of Health Accounts
   [Anonymous], 2006, WORLD DEV IND 2006
   [Anonymous], HLTH SYSTEMS PERFORM
   [Anonymous], 2000, The world health report: health systems: improving performance
   [Anonymous], 2003, 209 OV DEV I
   [Anonymous], 2006, Working Together for Health, The World Health Report
   Attaran A, 2001, LANCET, V357, P57, DOI 10.1016/S0140-6736(00)03576-5
   Attaran A, 2006, LANCET, V368, P247, DOI 10.1016/S0140-6736(06)68545-0
   Berman PA, 1997, HEALTH ECON, V6, P11, DOI 10.1002/(SICI)1099-1050(199701)6:1<11::AID-HEC238>3.0.CO;2-7
   BRUIJN B, 2005, POPULATION AIDS ACIT
   Bulir Ales, 2006, 0665 IMF
   Chawla M, 1998, HEALTH ECON, V7, P337, DOI 10.1002/(SICI)1099-1050(199806)7:4<337::AID-HEC340>3.0.CO;2-Z
   De S, 2003, 022 ABT ASS INC
   DE S, 2004, METHODOLOGICAL GUDIE
   DEHN J, 2003, EVALUATING POVERTY D
   DMYTRACZENKO T, 2006, COMMENTS NATL AIDS S
   EISEMAN E, 2005, CHALLENGES CREATING
   ETHELSTON S, 2004, PROGRESS PROMISES TR
   FOSTER M, 2006, SCALING ACHIEVE HLTH
   *GLOB FORUM HLTH R, 2004, MON FIN FLOWS HLTH R
   *GLOB HLTH RES TRA, 2005, FOLLOWING MONEY GLOB
   GRIFFITHS A, 1983, EC HLTH DEV COUNTRIE
   Griffiths A., 1982, MONEY HLTH MANUAL SU
   *HLF, 2004, HIGL LEV FOR HLTH MD
   Hotchkiss DR, 1998, HEALTH POLICY PLANN, V13, P371, DOI 10.1093/heapol/13.4.371
   ILO, 1959, COST MED CAR
   *IMF IDA, 2001, TRACK POV RED PUBL S
   *ISSA, 1961, VOL COST SICKN BEN K
   IZAZOLALICEA JA, 2002, AIDS S, V16, pSLL
   Janowitz B, 2001, J BIOSOC SCI, V33, P551, DOI 10.1017/S002193200100551X
   KAM PM, 1977, COUNTRY CASE STUDY F
   LEVIN R, 2004, GAPS MISSING LINKS W
   LEVINE R, 2006, GLOBAL HLTH LINK
   Mach E.P., 1983, PLANNING FINANCES HL
   MacKellar L, 2005, POPUL DEV REV, V31, P293, DOI 10.1111/j.1728-4457.2005.00066.x
   MICHAUD C, 1994, B WORLD HEALTH ORGAN, V72, P639
   Narasimhan V, 2003, MALARIA J, V2, DOI 10.1186/1475-2875-2-8
   O'Donnell O, 2005, WHO BENEFITS PUBLIC
   OECD, 2005, PAR DECL AID EFF OWN
   *OECD, 2004, AID ACT SUPP HIV AID
   *OECD, 2002, REP DIR CRE REP SYST
   *OECD, 2001, DEV COOP REP 2000
   *OECD, 2004, OECD HLATH DAT 2004
   *OECD, 2006, COV ODA COMM
   *OECD, 2006, OECD STAT
   *OECD, 2006, COV CRS AID ACT DAT
   *OECD, 2001, IS IT ODA
   *PAHO, 2005, HLTH AN INF SYST AR
   *PAHO, 2003, HLTH ACC APPR
   PEARSON M, 2002, BENEFIT INCIDENCE AN
   *PHRPLUS, 2004, NAL HLTH ACC TRAIN M
   Powell-Jackson T, 2006, LANCET, V368, P1077, DOI 10.1016/S0140-6736(06)69338-0
   REUSER M, 2004, REAL TIME ESTIMATES
   ROBERTSON RL, 1979, GUIDELINES ANAL HLTH
   Sarbib JL, 2006, LANCET, V368, P253, DOI 10.1016/S0140-6736(06)68437-7
   Schieber G J, 1986, Health Aff (Millwood), V5, P111, DOI 10.1377/hlthaff.5.3.111
   Sutcliffe Sophie., 2005, Evidence-Based Policymaking: What Is It? How Does It Work? What Relevance for Developing Countries
   Travis P, 2004, LANCET, V364, P900, DOI 10.1016/S0140-6736(04)16987-0
   *UNAIDS, 2005, RES NEEDS EXP RES HI
   *UNFPA, 2004, FIN RES FLOW POP ACT
   van Doorslaer E, 2006, LANCET, V368, P1357, DOI 10.1016/S0140-6736(06)69560-3
   VANDALEN HP, 2005, ASSESSING SIZE STRUC
   Waddington C., 2005, TRENDS INT FUNDING M
   Wagstaff A, 2003, HEALTH ECON, V12, P921, DOI 10.1002/hec.776
   Wagstaff A., 1993, EQUITY FINANCE DELIV
   *WHO, 2006, IMM FIN COUNTR
   *WHO, 2006, IMM FIN DAT LIM
   *WHO, 2006, NATL HLTH ACC COUNT
   *WHO, 1978, 625 WHO
   *WHO, 2005, GOLB TUB CONTR SURV
   World Health Organization (WHO), 2003, GUID PROD NATL HLTH
NR 75
TC 28
Z9 32
U1 0
U2 9
PU OXFORD UNIV PRESS
PI OXFORD
PA GREAT CLARENDON ST, OXFORD OX2 6DP, ENGLAND
SN 0268-1080
J9 HEALTH POLICY PLANN
JI Health Policy Plan.
PD NOV
PY 2007
VL 22
IS 6
BP 353
EP 362
DI 10.1093/heapol/czm024
PG 10
WC Health Care Sciences & Services; Health Policy & Services
WE Science Citation Index Expanded (SCI-EXPANDED); Social Science Citation Index (SSCI)
SC Health Care Sciences & Services
GA 232RF
UT WOS:000251036200001
PM 17644556
OA Green Accepted, Bronze
DA 2025-02-04
ER

PT J
AU Maroyi, A
AF Maroyi, Alfred
TI <i>Ximenia caffra</i> Sond. (Ximeniaceae) in sub-Saharan Africa: A
   synthesis and review of its medicinal potential
SO JOURNAL OF ETHNOPHARMACOLOGY
LA English
DT Review
DE Ethnopharmacology; Primary healthcare; Sub-Saharan Africa; Traditional
   uses; Ximenia caffra; Ximeniaceae
ID SEXUALLY-TRANSMITTED INFECTIONS; IN-VITRO; TRADITIONAL HEALERS;
   SOUTH-AFRICA; ANTIBACTERIAL ACTIVITY; ETHNOMEDICINAL PLANTS;
   ETHNOBOTANICAL SURVEY; ANTIFUNGAL ACTIVITIES; NORTHERN MAPUTALAND; VENDA
   PEOPLE
AB Ethnopharmacological relevance: Ximenia caffra Sond. (Ximeniaceae), commonly known as "sour plum" is traditionally used, both topically and orally to treat a wide range of human diseases and ailments such as wounds, sexually transmitted infections (STIs), infertility, stomach ache, fever, eye problems, diarrhoea, bilharzia, menorrhagia, malaria, intestinal worms, impotence and coughs. The bark and fruits are used by small-scale farmers as ethnoveterinary medicine to treat dermatophilosis, foot rot, saddle sores and control ectoparasites. Oil from X. caffra seed is traditionally used as a moisturiser, soap and shampoo for dry, fragile and damaged hair.
   Aim of the review: The aim of this study was to comprehensively summarize the research that has been done on the botany, ethnomedicinal uses, phytochemistry and biological activities of X. caffra in different locations throughout its geographical range in the sub-Saharan African region so as to understand its importance and potential in primary healthcare systems.
   Materials and methods: This study was carried out using a comprehensive and systematic literature search on the ethnomedicinal uses, phytochemistry and biological activities of the species throughout its distributional range. Literature sources included papers published in international journals, reports from international, regional and national organizations, conference papers, books and theses. PubMed and Scopus, search engines such as Google Scholar and online collection ScienceDirect were used.
   Results: This study showed that X. caffra is used as traditional medicine in 833% of the countries in tropical Africa where it is indigenous. A total of 65 human and animal ailments and diseases are recorded for X. caffra, with a high degree of consensus for wounds, sexually transmitted infections (STIs), infertility, stomach ache, fever, eye problems, diarrhoea, bilharzia, menorrhagia, malaria, intestinal worms and coughs. Phytochemical investigation of X caffra revealed that the species has various compounds including flavonoids, phenols, phytosterols, tannins and fatty acids. Different plant parts, aqueous and organic extracts exhibited anti-amoebic, antibacterial, antifungal, anti-inflammatory, antioxidant, antiparasitic, anti proliferative, HIV-1 reverse transcriptase (RT) inhibitory, insecticidal, non-mutagenic and toxicity activities.
   Conclusion: In this review, the ethnomedicinal uses, phytochemistry, biological activities and toxicity of different extracts and compounds of X. caffra have been summarized. Although many of the ethnomedicinal uses of X. caffra have been validated by phytochemical and pharmacological studies, there are still some gaps where current knowledge could be improved. There are very few to nil experimental animal studies, randomized clinical trials and target-organ toxicity studies involving X caffra and its derivatives that have been carried out so far. At the present moment, there is not sufficient evidence to interpret the specific chemical mechanisms associated with some of the documented biological activities of the species. Therefore, future studies should identify the bioactive components, details of the molecular modes or mechanisms of action, pharmacokinetics and physiological pathways for specific bioactives of X. caffra. (C) 2016 Elsevier Ireland Ltd. All rights reserved.
C1 [Maroyi, Alfred] Univ Ft Hare, Dept Bot, Private Bag X1314, ZA-5700 Alice, South Africa.
C3 University of Fort Hare
RP Maroyi, A (corresponding author), Univ Ft Hare, Dept Bot, Private Bag X1314, ZA-5700 Alice, South Africa.
EM amaroyi@ufh.ac.za
RI maroyi, alfred/L-6995-2013
OI Maroyi, Alfred/0000-0001-7965-3415
FU National Research Foundation (NRF), South Africa [T398]
FX This work was financed by the National Research Foundation (NRF), South
   Africa (Grant no. T398).
CR Addis G. G., 2013, African Journal of Food, Agriculture, Nutrition and Development, V13, P7485
   Agize M., 2013, Topclass J H Med, V2, P194
   [Anonymous], FLORA ZIMBABWE SPECI
   [Anonymous], 2005, WHO Traditional Medicine Strategy 2002-2005
   [Anonymous], 1990, ETHNOBOTANY VHAVENDA
   Awad AB, 2000, J NUTR, V130, P2127, DOI 10.1093/jn/130.9.2127
   Bapela MJ, 2014, J ETHNOPHARMACOL, V156, P370, DOI 10.1016/j.jep.2014.09.017
   Bettger WJ, 2001, J NUTR BIOCHEM, V12, P492, DOI 10.1016/S0955-2863(01)00166-8
   Bhandare AM, 2010, FOOD CHEM TOXICOL, V48, P3412, DOI 10.1016/j.fct.2010.09.013
   Bigirimana C., 2013, P 3 INT C NEGL UND S, P4
   Bossard E., 1996, La medecine traditionnelle au centre et a l'ouest de l'angola
   Bruneton J., 1999, Pharmacognosy, phytochemistry, medicinal plants.
   Bruschi P, 2014, J ETHNOBIOL ETHNOMED, V10, DOI 10.1186/1746-4269-10-59
   Bruschi P, 2011, J ETHNOPHARMACOL, V138, P543, DOI 10.1016/j.jep.2011.09.055
   Bundschuh T V., 2011, Flora Et Vegetatio Sudano-Sambesica, V14, P3, DOI [10.21248/fvss.14.13, DOI 10.21248/FVSS.14.13]
   Cheikhyoussef A., 2011, Research Journal of Medicinal Plant, V5, P406, DOI 10.3923/rjmp.2011.406.419
   Chinsembu KC, 2015, S AFR J BOT, V100, P33, DOI 10.1016/j.sajb.2015.05.009
   Chivandi E, 2008, IND CROP PROD, V27, P29, DOI 10.1016/j.indcrop.2007.06.002
   Chivandi E, 2012, INT J AGRIC BIOL, V14, P540
   Chivandi E, 2012, IN VIVO, V26, P99
   CLAESON P, 1989, PHYTOTHER RES, V3, P180, DOI 10.1002/ptr.2650030505
   Clarkson C, 2004, J ETHNOPHARMACOL, V92, P177, DOI 10.1016/j.jep.2004.02.011
   Dan V, 2010, INFORM DEV, V26, P129, DOI 10.1177/0266666910367479
   De Wet H, 2012, S AFR J BOT, V78, P12, DOI 10.1016/j.sajb.2011.04.002
   Fabry W, 1996, CHEMOTHERAPY, V42, P315, DOI 10.1159/000239460
   Fabry W, 1998, J ETHNOPHARMACOL, V60, P79, DOI 10.1016/S0378-8741(97)00128-1
   Feldman KS, 2001, BIOORG MED CHEM LETT, V11, P1813, DOI 10.1016/S0960-894X(01)00332-8
   Fostok S.F., 2011, ETHNOMEDICINAL PLANT, P135
   Fowler DG, 2006, Traditional Fever remedies, a list of Zambian Plants
   Fratkin Elliot, 1996, Journal of Ethnobiology, V16, P63
   Gakuya DW, 2013, J ETHNOPHARMACOL, V145, P547, DOI 10.1016/j.jep.2012.11.028
   Gebremedhin Gebrezgabiher Gebremedhin Gebrezgabiher, 2013, International Journal of Biodiversity and Conservation, V5, P89
   Geissler PW, 2002, J ETHNOPHARMACOL, V83, P39, DOI 10.1016/S0378-8741(02)00191-5
   Gelfand M., 1985, TRADITIONAL MED PRAC
   Gemeda Negero, 2014, J Parasitol Res, V2014, P978537, DOI 10.1155/2014/978537
   Getahun Amare., 1976, Some Common Medicinal and Poisonous Plants Used in Ethiopian Folk Medicine
   Green E, 2010, J ETHNOPHARMACOL, V130, P151, DOI 10.1016/j.jep.2010.04.033
   Hagerman AE, 2000, BASIC LIFE SCI, V66, P495
   Harborne J.B., 1999, HDB NATURAL FLAVONOI, V1
   Harborne JB., 1999, The Handbook of Natural Flavonoids, V2
   HAVSTEEN B, 1983, BIOCHEM PHARMACOL, V32, P1141, DOI 10.1016/0006-2952(83)90262-9
   HEDBERG I, 1983, J ETHNOPHARMACOL, V9, P105, DOI 10.1016/0378-8741(83)90030-2
   Hedberg I.F., 1989, TRADITIONAL MED PLAN
   Hines D.A., 1993, INDIGENOUS MULTIPURP
   Hutchings A., 1996, ZULU MED PLANTS INVE
   Kambizi L, 2001, J ETHNOPHARMACOL, V77, P5, DOI 10.1016/S0378-8741(01)00251-3
   Kamuhabwa A, 2000, J ETHNOPHARMACOL, V70, P143, DOI 10.1016/S0378-8741(99)00161-0
   Khumalo LW, 2002, IND CROP PROD, V16, P237, DOI 10.1016/S0926-6690(02)00051-1
   Kidane B, 2014, J ETHNOPHARMACOL, V153, P274, DOI 10.1016/j.jep.2014.02.031
   Klos M, 2009, J ETHNOPHARMACOL, V124, P182, DOI 10.1016/j.jep.2009.04.043
   le Roux P.J., 1971, AFR DEP FOR B, V47, P1
   Leffers A., 2003, GEMSBOK BEAN KALAHAR
   Li XC, 2008, ANTIMICROB AGENTS CH, V52, P2442, DOI 10.1128/AAC.01297-07
   LIENGME C A, 1981, Bothalia, V13, P501
   LIGTHELM SP, 1954, J SCI FOOD AGR, V5, P281, DOI 10.1002/jsfa.2740050606
   Long C., 2005, Swaziland's flora - siSwati names and uses
   Maharaj R, 2012, MALARIA J, V11, DOI [10.1186/1475-2875-11-423, 10.1186/1475-2875-11-320]
   Makkar H.P.S., 2007, PLANT SECONDARY META
   Maregesi S., 2013, Scholars Academic Journal of Pharmacy, V2, P381
   Maroyi A, 2014, TROP J PHARM RES, V13, P1527, DOI 10.4314/tjpr.v13i9.21
   Maroyi A, 2013, J ETHNOBIOL ETHNOMED, V9, DOI 10.1186/1746-4269-9-31
   Maroyi A, 2011, J ETHNOPHARMACOL, V136, P347, DOI 10.1016/j.jep.2011.05.003
   Mathabe MC, 2006, J ETHNOPHARMACOL, V105, P286, DOI 10.1016/j.jep.2006.01.029
   Mbuya L., 1994, Useful Trees and Shrubs for Tanzania: Identification, Propagation and Management for Agricultural and Pastoral Communities
   MILIMO PB, 1994, TROPICAL TREES POTEN, V29, P210
   Mitei YC, 2008, J AM OIL CHEM SOC, V85, P1021, DOI 10.1007/s11746-008-1301-3
   Mitei YC, 2009, J AM OIL CHEM SOC, V86, P617, DOI 10.1007/s11746-009-1384-5
   Molgaard P, 2001, J ETHNOPHARMACOL, V74, P257, DOI 10.1016/S0378-8741(00)00377-9
   Moshi M.J., 2003, J PHARM SCI, V6, P52
   Moshi MJ, 2004, PHARM BIOL, V42, P547, DOI 10.3109/13880200490897920
   Motlhanka D. M. T., 2013, European Journal of Medicinal Plants, V3, P10
   Motlhanka D. M. T., 2008, International Journal of Poultry Science, V7, P457
   Muchuweti M., 2007, American Journal of Food Technology, V2, P414
   Mulaudzi RB, 2013, J ETHNOPHARMACOL, V146, P173, DOI 10.1016/j.jep.2012.12.026
   Mulaudzi RB, 2011, J ETHNOPHARMACOL, V135, P330, DOI 10.1016/j.jep.2011.03.022
   Munodawafa T, 2012, THESIS U ZIMBABWE
   Naidoo D, 2013, J ETHNOPHARMACOL, V149, P656, DOI 10.1016/j.jep.2013.07.018
   Naidoo D., 2013, THESIS U WITWATERSRA
   Nair JJ, 2013, S AFR J BOT, V86, P111, DOI 10.1016/j.sajb.2013.02.170
   Nanyingi MO, 2008, J ETHNOBIOL ETHNOMED, V4, DOI 10.1186/1746-4269-4-14
   Ndhlala AR, 2008, INT J FOOD SCI TECH, V43, P1333, DOI 10.1111/j.1365-2621.2007.01611.x
   Ndhlala AR, 2006, SCI RES ESSAYS, V1, P87
   Ndhlovu DN, 2013, TROP ANIM HEALTH PRO, V45, P525, DOI 10.1007/s11250-012-0253-7
   Ndubani P, 1999, J ETHNOPHARMACOL, V67, P15, DOI 10.1016/S0378-8741(99)00075-6
   Nickrent DL, 2010, TAXON, V59, P538, DOI 10.1002/tax.592019
   Nkwanyana M.N., 2013, THESIS U ZULULAND KW
   Nzigidahera B., 2009, PLAN DE GESTION PAYS
   Odhiambo JA, 2011, AFR J TRADIT COMPLEM, V8, P144, DOI 10.4314/ajtcam.v8i5S.20
   Ojewole JAO., 2004, B LATINOAM CARIBE PL, V3, P8
   Okemo P.O., 1996, ANTIMICROBIAL EFFICA
   Orwa C., 2009, XIMENIA CAFFRA SOND
   Palgrave K.C., 2002, TREES SO AFRICA
   Palmer E., 1972, AFRICA COVERING ALL
   Peter EL, 2014, J ETHNOPHARMACOL, V154, P767, DOI 10.1016/j.jep.2014.05.002
   Piironen V, 2000, J SCI FOOD AGR, V80, P939, DOI 10.1002/(SICI)1097-0010(20000515)80:7<939::AID-JSFA644>3.0.CO;2-C
   Piwowarski JP, 2015, J ETHNOPHARMACOL, V170, P226, DOI 10.1016/j.jep.2015.05.017
   Raymond R.F., 2005, GLOSSARY ZULU PLANT
   Rezanka T, 2007, PHYTOCHEMISTRY, V68, P925, DOI 10.1016/j.phytochem.2006.11.034
   Roodt V., 1998, SHELL FIELD GUIDE SE
   Ruffo CK., 2002, EDIBLE WILD PLANTS T
   Samie A, 2009, ANN TROP MED PARASIT, V103, P159, DOI 10.1179/136485909X384992
   Samie A, 2005, AFR J BIOTECHNOL, V4, P1443
   Samie A., 2013, Journal of Medicinal Plants Research, V7, P1839
   Samie A, 2010, AFR J BIOTECHNOL, V9, P2965
   SAMUELSSON G, 1992, J ETHNOPHARMACOL, V37, P93, DOI 10.1016/0378-8741(92)90068-3
   Setshogo MoffatP., 2003, TREES BOTSWANA NAMES
   Seyoum Getaneh Seyoum Getaneh, 2014, African Journal of Plant Science, V8, P366
   Singwane S.S., 2012, J SUSTAIN DEV AFR, V14
   Sorensen N.A., 1963, CHEMICAL PLANT TAXON, P219
   Sparg SG, 2000, J ETHNOPHARMACOL, V73, P209, DOI 10.1016/S0378-8741(00)00310-X
   Steenkamp V, 2007, FITOTERAPIA, V78, P561, DOI 10.1016/j.fitote.2007.02.014
   Terés S, 2008, P NATL ACAD SCI USA, V105, P13811, DOI 10.1073/pnas.0807500105
   UNEP, 2012, UNEP UN ENV PROGR GR
   Van Wyk BE, 2011, S AFR J BOT, V77, P857, DOI 10.1016/j.sajb.2011.08.003
   Van Wyk B.E., 2007, PEOPLES PLANTS GUIDE
   Van Wyk BE, 1997, MED PLANTS S AFRICA
   Venter F., 1996, Making the most of indigenous trees
   Vodouhè R, 2012, SCI WORLD J, DOI 10.1100/2012/176939
   Von Koenen E., 2001, MED POISONOUS EDIBLE
   von Staden L., 2009, V25, P1
   Zhen J, 2015, J ANAL METHODS CHEM, V2015, DOI 10.1155/2015/948262
NR 121
TC 27
Z9 28
U1 1
U2 39
PU ELSEVIER IRELAND LTD
PI CLARE
PA ELSEVIER HOUSE, BROOKVALE PLAZA, EAST PARK SHANNON, CO, CLARE, 00000,
   IRELAND
SN 0378-8741
EI 1872-7573
J9 J ETHNOPHARMACOL
JI J. Ethnopharmacol.
PD MAY 26
PY 2016
VL 184
BP 81
EP 100
DI 10.1016/j.jep.2016.02.052
PG 20
WC Plant Sciences; Chemistry, Medicinal; Integrative & Complementary
   Medicine; Pharmacology & Pharmacy
WE Science Citation Index Expanded (SCI-EXPANDED)
SC Plant Sciences; Pharmacology & Pharmacy; Integrative & Complementary
   Medicine
GA DK3GZ
UT WOS:000374806400010
PM 26944235
DA 2025-02-04
ER

PT J
AU Huang, AD
   Cao, CK
   Zhao, YX
   Soselia, G
   Uchaneishvili, M
   Chikovani, I
   Gotsadze, G
   Lyu, M
   Tang, K
AF Huang, Aidan
   Cao, Chunkai
   Zhao, Yingxi
   Soselia, Giorgi
   Uchaneishvili, Maia
   Chikovani, Ivdity
   Gotsadze, George
   Lyu, Mohan
   Tang, Kun
TI External technical assistance and its contribution to donor transition
   and long-term sustainability: experience from China and Georgia
SO HEALTH POLICY AND PLANNING
LA English
DT Article
DE External technical assistance; donor transition; sustainability;
   development assistance for health; China; Georgia; middle-income
   countries
AB External technical assistance has played a vital role in facilitating the transitions of donor-supported health projects/programmes (or their key components) to domestic health systems in China and Georgia. Despite large differences in size and socio-political systems, these two upper-middle-income countries have both undergone similar trajectories of 'graduating' from external assistance for health and gradually established strong national ownership in programme financing and policymaking over the recent decades. Although there have been many documented challenges in achieving effective and sustainable technical assistance, the legacy of technical assistance practices in China and Georgia provides many important lessons for improving technical assistance outcomes and achieving more successful donor transitions with long-term sustainability. In this innovation and practice report, we have selected five projects/programmes in China and Georgia supported by the following external health partners: the World Bank and the UK Department for International Development, Gavi Alliance and the Global Fund to Fight AIDS, Tuberculosis and Malaria. These five projects/programmes covered different health focus areas, ranging from rural health system strengthening to opioid substitution therapy. We discuss three innovative practices of technical assistance identified by the cross-country research teams: (1) talent cultivation for key decision-makers and other important stakeholders in the health system; (2) long-term partnerships between external and domestic experts; and (3) evidence-based policy advocacy nurtured by local experiences. However, the main challenge of implementation is insufficient domestic budgets for capacity building during and post-transition. We further identify two enablers for these practices to facilitate donor transition: (1) a project/programme governance structure integrated into the national health system and (2) a donor-recipient dynamic that enabled deep and far-reaching engagements with external and domestic stakeholders. Our findings shed light on the practices of technical assistance that strengthen long-term post-transition sustainability across multiple settings, particularly in middle-income countries.
C1 [Huang, Aidan; Cao, Chunkai; Zhao, Yingxi; Lyu, Mohan; Tang, Kun] Tsinghua Univ, Vanke Sch Publ Hlth, 30 Shuangqing Rd, Beijing 100084, Peoples R China.
   [Huang, Aidan] Tsinghua Univ, Inst Int & Area Studies, 30 Shuangqing Rd, Beijing 100084, Peoples R China.
   [Zhao, Yingxi] Univ Oxford, NDM Ctr Global Hlth Res, Nuffield Dept Med, South Parks Rd, Oxford OX1 3SY, England.
   [Soselia, Giorgi; Uchaneishvili, Maia; Chikovani, Ivdity; Gotsadze, George] Ilia State Univ, Sch Nat Sci & Med, Kakutsa Cholokashvili Ave 3-5, Tbilisi 0162, Georgia.
   [Soselia, Giorgi] Medecins Du Monde France South Caucasus Reg Progra, 3 Elene Akhvlediani Khevi, Tbilisi 0102, Georgia.
   [Lyu, Mohan] Duke Univ, Duke Global Hlth Inst, 310 Trent Dr, Durham, NC 27708 USA.
C3 Tsinghua University; Tsinghua University; University of Oxford; Ilia
   State University; Duke University
RP Tang, K (corresponding author), Tsinghua Univ, Vanke Sch Publ Hlth, 30 Shuangqing Rd, Beijing 100084, Peoples R China.
EM tangk@mail.tsinghua.edu.cn
RI Chikovani, Ivdity/AAL-9870-2020; Gotsadze, George/B-1129-2008
OI Gotsadze, George/0000-0002-8429-7125; Huang, Aidan/0000-0003-4602-3913
FU Alliance for Health Policy and Systems Research, WHO; WHO Department of
   Health Systems Governance and Financing
FX The research study is part of a multi-country research programme on
   understanding how to sustain effective coverage in the context of
   transition from external assistance supported by the Alliance for Health
   Policy and Systems Research, WHO in collaboration with the WHO
   Department of Health Systems Governance and Financing. The Alliance is
   supported through both core funding as well as project specific
   designated funds. The full list of Alliance donors is available here:
   https://ahpsr.who.int/about-us/funders.
CR [Anonymous], 2023, Future of Global Health Initiatives
   [Anonymous], 2021, Global expenditure on health: Public spending on the rise?
   [Anonymous], 2022, Global spending on health: Rising to the pandemics challenges
   Drake T., 2023, Reimagining global health financing: how refocusing health aid at the margin could strengthen health systems and futureproof aid financial flows
   Guo B, 2024, Health Policy Plan, V39, pi65
   Hashiguchi LO., 2024, Health Policy and Planning, V39, pi125
   Health Policy and Planning, 2022, Call for Abstracts: Rethinking External Assistance for Health
   Huang A., 2024, Health Policy and Planning, V39, pi137
   International Monetary Fund, 2023, WORLD EC OUTL NAV GL
   Khan M, 2021, BMJ GLOB HEALTH, V6, DOI 10.1136/bmjgh-2021-005604
   Kim E., 2024, Health Policy and Planning, V39, pi131
   Meessen B., 2024, Health Policy and Planning, V39, pi4
   Neel AH., 2024, Health Policy and Planning, V39, pi107
   Nonvignon J., 2024, HEALTH POLICY PLANN, V39, pi79
   Oliveira-Cruz V., 2003, J INT DEV, V15, P67, DOI [10.1002/jid.966, DOI 10.1002/JID.966]
   Perera PN., 2024, Health Policy and Planning, V39, pi33
   Sharma L., 2024, Health Policy and Planning, V39, pi118
   Shroff ZC., 2024, Health Policy and Planning, V39, pi50
   Shroff ZC, 2022, HEALTH POLICY PLANN, V37, P932, DOI 10.1093/heapol/czac030
   Tediosi F., 2024, Health Policy and Planning, V39, pi93
   World Health Organization, 2021, Financing common goods forhealth
   World Health Organization, 2024, World health statistics 2024: monitoring health for the SDGs, Sustainable Development Goals, V2
   World Health Organization and International Bank for Reconstruction and Development / The World Bank, 2023, TRACK UN HLTH COV 20
   Zakumumpa H., 2024, Health Policy and Planning, V39, pi21
NR 24
TC 1
Z9 1
U1 2
U2 2
PU OXFORD UNIV PRESS
PI OXFORD
PA GREAT CLARENDON ST, OXFORD OX2 6DP, ENGLAND
SN 0268-1080
EI 1460-2237
J9 HEALTH POLICY PLANN
JI Health Policy Plan.
PD JAN 23
PY 2024
VL 39
SU _1
BP i137
EP i144
DI 10.1093/heapol/czad088
EA JAN 2024
PG 8
WC Health Care Sciences & Services; Health Policy & Services
WE Science Citation Index Expanded (SCI-EXPANDED); Social Science Citation Index (SSCI)
SC Health Care Sciences & Services
GA FU5M1
UT WOS:001148381300014
PM 38253441
OA Green Published, gold
DA 2025-02-04
ER

PT J
AU McGregor, K
   Min, AM
   Karunkonkowit, N
   Keereechareon, S
   Tyrosvoutis, ME
   Tun, NW
   Rijken, MJ
   Hoogenboom, G
   Boel, M
   Chotivanich, K
   Nosten, F
   McGready, R
AF McGregor, Kathryn
   Min, Aung Myat
   Karunkonkowit, Noaeni
   Keereechareon, Suporn
   Tyrosvoutis, Mary Ellen
   Tun, Nay Win
   Rijken, Marcus J.
   Hoogenboom, Gabie
   Boel, Machteld
   Chotivanich, Kesinee
   Nosten, Francois
   McGready, Rose
TI Obstetric ultrasound aids prompt referral of gestational trophoblastic
   disease in marginalized populations on the Thailand-Myanmar border
SO GLOBAL HEALTH ACTION
LA English
DT Article
DE Gestational trophoblastic disease; hydatidiform; molar pregnancy;
   refugee; ultrasound
ID SKILLED BIRTH ATTENDANTS; HYDATIDIFORM MOLE; BURMESE BORDER; DIAGNOSIS;
   PREGNANCY; REFUGEE; EPIDEMIOLOGY
AB Background: The use of obstetric ultrasound in the diagnosis of gestational trophoblastic disease (GTD) in high-income settings is well established, leading to prompt management and high survival rates. Evidence from low-income settings suggests ultrasound is essential in identifying complicated pregnancies, but with limited studies reviewing specific conditions including GTD.
   Objective: The aim of this study is to review the role of ultrasound in diagnosis and management of GTD in a marginalized population on the Thailand-Myanmar border. Antenatal ultrasound became available in this rural setting in 2001 and care for women with GTD has been provided by Thailand public hospitals for 20 years.
   Design: Retrospective record review.
   Results: The incidence of GTD was 103 of 57,004 pregnancies in Karen and Burmese women on the Thailand-Myanmar border from 1993-2013. This equates to a rate of 1.8 (95% CI 1.5-2.2) per 1000 or 1 in 553 pregnancies. Of the 102 women with known outcomes, one (1.0%) died of haemorrhage at home. The median number of days between first antenatal clinic attendance and referral to hospital was reduced from 20 (IQR 5-35; range 1-155) to 2 (IQR 2-6; range 1-179) days (p = 0.002) after the introduction of ultrasound. The proportion of severe outcomes (death and total abdominal hysterectomy) was 25% (3/12) before ultrasound compared to 8.9% (8/90) with ultrasound (p = 0.119). A recurrence rate of 2.5% (2/80) was observed in the assessable population. The presence of malaria parasites in maternal blood was not associated with GTD.
   Conclusions: The rate of GTD in pregnancy in this population is comparable to rates previously reported within South-East Asia. Referral time for uterine evacuation was significantly shorter for those women who had an ultrasound. Ultrasound is an effective method to improve diagnosis of GTD in low-income settings and an effort to increase availability in marginalized populations is required.
C1 [McGregor, Kathryn; Min, Aung Myat; Karunkonkowit, Noaeni; Keereechareon, Suporn; Tyrosvoutis, Mary Ellen; Tun, Nay Win; Hoogenboom, Gabie; Boel, Machteld; Nosten, Francois; McGready, Rose] Mahidol Univ, Fac Trop Med, Shoklo Malaria Res Unit, Mahidol Oxford Trop Med Res Unit, Mae Sot, Thailand.
   [Rijken, Marcus J.] Univ Med Ctr Utrecht, Julius Ctr Global Hlth, Utrecht, Netherlands.
   [Chotivanich, Kesinee] Mahidol Univ, Fac Trop Med, Dept Trop Med, Mahidol Oxford Trop Med Res Unit, Bangkok, Thailand.
   [Nosten, Francois; McGready, Rose] Univ Oxford, Nuffield Dept Clin Med, Ctr Trop Med & Global Hlth, Oxford, England.
C3 Mahidol University; Mahidol Oxford Tropical Medicine Research Unit
   (MORU); Utrecht University; Utrecht University Medical Center; Mahidol
   Oxford Tropical Medicine Research Unit (MORU); Mahidol University;
   University of Oxford
RP McGregor, K (corresponding author), Shoklo Malaria Res Unit, 68-30 Bantung Rd,POB 46, Mae Sot 63110, Tak, Thailand.
EM kathryn.mcgregor369@gmail.co.uk
RI Nosten, Francois/AAC-5509-2019; /A-3290-2014
OI Gilder, Mary Ellen T/0000-0001-8811-8123; Chotivanich,
   Kesinee/0000-0002-6533-6811; Nosten, Francois/0000-0002-7951-0745;
   /0000-0003-1621-3257; Min, Aung Myat/0000-0003-4438-0888; Rijken,
   Marcus/0000-0003-0914-5508; McGregor, Kathryn/0000-0002-3757-0205
FU Wellcome Trust [WT-106698]
FX This work was supported by the Wellcome Trust [Grant no. WT-106698].
CR Åhman A, 2016, GLOBAL HEALTH ACTION, V9, DOI 10.3402/gha.v9.31062
   ATRASH HK, 1986, AM J OBSTET GYNECOL, V154, P906, DOI 10.1016/0002-9378(86)90482-5
   Berkowitz RS, 1998, J REPROD MED, V43, P81
   BRACKEN MB, 1987, BRIT J OBSTET GYNAEC, V94, P1123, DOI 10.1111/j.1471-0528.1987.tb02311.x
   Braga A, 2016, BJOG-INT J OBSTET GY, V123, P1330, DOI 10.1111/1471-0528.13617
   Carrara VI, 2013, PLOS MED, V10, DOI 10.1371/journal.pmed.1001398
   Carrara VI, 2011, BMC PREGNANCY CHILDB, V11, DOI 10.1186/1471-2393-11-45
   Carrara VI, 2006, PLOS MED, V3, P856, DOI 10.1371/journal.pmed.0030183
   Choi M. C., 2015, GESTATIONAL TROPHOBL
   Coullin P, 2015, PLACENTA, V36, P48, DOI 10.1016/j.placenta.2014.10.017
   Fowler DJ, 2006, ULTRASOUND OBST GYN, V27, P56, DOI 10.1002/uog.2592
   Groen RS, 2011, TROP MED INT HEALTH, V16, P1525, DOI 10.1111/j.1365-3156.2011.02868.x
   HAYASHI K, 1982, AM J EPIDEMIOL, V115, P67, DOI 10.1093/oxfordjournals.aje.a113281
   Hofmeyr GJ, 2009, INT J GYNECOL OBSTET, V107, pS21, DOI 10.1016/j.ijgo.2009.07.017
   Hofmeyr JG, 2009, INT J GYNECOL OBS S1, V107, pS44
   Hoogenboom G, 2015, BMC PREGNANCY CHILDB, V15, DOI 10.1186/s12884-015-0444-0
   Johns J, 2005, ULTRASOUND OBST GYN, V25, P493, DOI 10.1002/uog.1888
   Kirk E, 2007, ULTRASOUND OBST GYN, V29, P70, DOI 10.1002/uog.3875
   Lurain JR, 2010, AM J OBSTET GYNECOL, V203, P531, DOI 10.1016/j.ajog.2010.06.073
   McGready R, 2012, PLOS ONE, V7, DOI 10.1371/journal.pone.0040244
   Moore KA, 2016, LANCET INFECT DIS, V16, P576, DOI 10.1016/S1473-3099(15)00547-2
   Newcombe RG, 1998, STAT MED, V17, P857, DOI 10.1002/(SICI)1097-0258(19980430)17:8<857::AID-SIM777>3.0.CO;2-E
   Nizam Khairunnisa, 2009, J Ayub Med Coll Abbottabad, V21, P94
   Parr M, 2014, BMC PREGNANCY CHILDB, V14, DOI 10.1186/1471-2393-14-76
   Rijken MJ, 2009, ULTRASOUND OBST GYN, V34, P395, DOI 10.1002/uog.7350
   Rijken MJ, 2012, PLOS ONE, V7, DOI 10.1371/journal.pone.0034018
   SAND PK, 1984, OBSTET GYNECOL, V63, P140
   Savage P, 2008, OBSTET GYNAECOL, V10, P3, DOI 10.1576/toag.10.1.003.27370
[truncated: 2,605,983 more chars]
