# Supplementary material for: Unraveling the HIV-malaria interactions: a bibliometric analysis of global research trends and emerging insights
Source: Front Microbiol. 2025 Aug 29;16:1622769. doi: 10.3389/fmicb.2025.1622769 (PMC12426043; doi:10.3389/fmicb.2025.1622769)
Supplement: Supplementary file 1 [file Data_Sheet_1.ZIP › Supplementary Material S2 Raw data/download_501-1000.txt]

FN Clarivate Analytics Web of Science
VR 1.0
PT J
AU Mutalima, N
   Molyneux, E
   Jaffe, H
   Kamiza, S
   Borgstein, E
   Mkandawire, N
   Liomba, G
   Batumba, M
   Lagos, D
   Gratrix, F
   Boshoff, C
   Casabonne, D
   Carpenter, LM
   Newton, R
AF Mutalima, Nora
   Molyneux, Elizabeth
   Jaffe, Harold
   Kamiza, Steve
   Borgstein, Eric
   Mkandawire, Nyengo
   Liomba, George
   Batumba, Mkume
   Lagos, Dimitrios
   Gratrix, Fiona
   Boshoff, Chris
   Casabonne, Delphine
   Carpenter, Lucy M.
   Newton, Robert
TI Associations between Burkitt Lymphoma among Children in Malawi and
   Infection with HIV, EBV and Malaria: Results from a Case-Control Study
SO PLOS ONE
LA English
DT Article
ID EPSTEIN-BARR-VIRUS; PLASMODIUM-FALCIPARUM; ANTIBODY-RESPONSES; CANCER;
   RISK; UGANDA; ADULTS; BLOOD
AB Background: Burkitt lymphoma, a childhood cancer common in parts of sub-Saharan Africa, has been associated with Epstein Barr Virus (EBV) and malaria, but its association with human immunodeficiency virus (HIV) is not clear.
   Methodology/Principal Findings: We conducted a case-control study of Burkitt lymphoma among children (aged <= 15 years) admitted to the pediatric oncology unit in Blantyre, Malawi between July 2005 and July 2006. Cases were 148 children diagnosed with Burkitt lymphoma and controls were 104 children admitted with non-malignant conditions or cancers other than hematological malignancies and Kaposi sarcoma. Interviews were conducted and serological samples tested for antibodies against HIV, EBV and malaria. Odds ratios for Burkitt lymphoma were estimated using unconditional logistic regression adjusting for sex, age, and residential district. Cases had a mean age of 7.1 years and 60% were male. Cases were more likely than controls to be HIV positive (Odds ratio (OR)) = 12.4, 95% Confidence Interval (CI) 1.3 to 116.2, p = 0.03). ORs for Burkitt lymphoma increased with increasing antibody titers against EBV (p = 0.001) and malaria (p = 0.01). Among HIV negative participants, cases were thirteen times more likely than controls to have raised levels of both EBV and malaria antibodies (OR = 13.2; 95% CI 3.8 to 46.6; p = 0.001). Reported use of mosquito nets was associated with a lower risk of Burkitt lymphoma (OR = 0.2, 95% CI, 0.03 to 0.9, p = 0.04).
   Conclusions: Our findings support prior evidence that EBV and malaria act jointly in the pathogenesis of Burkitt lymphoma, suggesting that malaria prevention may decrease the risk of Burkitt lymphoma. HIV may also play a role in the etiology of this childhood tumor.
C1 [Mutalima, Nora; Jaffe, Harold; Carpenter, Lucy M.] Univ Oxford, Dept Publ Hlth, Oxford, England.
   [Molyneux, Elizabeth] Coll Med, Dept Pediat, Blantyre, Malawi.
   [Kamiza, Steve; Liomba, George] Coll Med, Dept Histopathol, Blantyre, Malawi.
   [Borgstein, Eric; Mkandawire, Nyengo] Coll Med, Dept Surg, Blantyre, Malawi.
   [Batumba, Mkume] Coll Med, Dept Ophthalmol, Blantyre, Malawi.
   [Lagos, Dimitrios; Gratrix, Fiona; Boshoff, Chris] UCL, Wolfson Inst Biomed Res, London, England.
   [Casabonne, Delphine] Univ Oxford, Canc Epidemiol Unit, Oxford, England.
   [Newton, Robert] Univ York, Dept Hlth Sci, Epidemiol & Genet Unit, York, N Yorkshire, England.
C3 University of Oxford; University of Malawi; University of Malawi;
   University of Malawi; University of Malawi; University of London;
   University College London; University of Oxford; University of York - UK
RP Mutalima, N (corresponding author), Univ Oxford, Dept Publ Hlth, Oxford, England.
EM nora.mutalima@gmail.com
RI Hatziargyriou, Nikos/AAA-3899-2021; Casabonne, Delphine/H-6425-2014
OI Lagos, Dimitris/0000-0003-0637-281X
FU Cancer Research UK; MRC [G0800168] Funding Source: UKRI
FX Support for this work was provided by Cancer Research UK. The funders
   had no role in study design, data collection and analysis, decision to
   publish, or preparation of the manuscript.
CR AKENJI TN, 1994, J PARASITOL, V80, P895, DOI 10.2307/3283437
   Akpogheneta OJ, 2008, INFECT IMMUN, V76, P1748, DOI 10.1128/IAI.01333-07
   Akre O, 1999, INT J CANCER, V82, P1
   [Anonymous], MICR ACC
   BIGGAR RJ, 1979, INT J CANCER, V23, P330, DOI 10.1002/ijc.2910230310
   Bronzan RN, 2007, J INFECT DIS, V195, P895, DOI 10.1086/511437
   BURKITT D, 1958, BRIT J SURG, V46, P218, DOI 10.1002/bjs.18004619704
   Carpenter LM, 2008, INT J CANCER, V122, P1319, DOI 10.1002/ijc.23254
   Chokunonga E, 2000, INT J CANCER, V85, P54, DOI 10.1002/(SICI)1097-0215(20000101)85:1<54::AID-IJC10>3.0.CO;2-D
   Cohen JI, 2000, NEW ENGL J MED, V343, P481, DOI 10.1056/NEJM200008173430707
   Corran P, 2007, TRENDS PARASITOL, V23, P575, DOI 10.1016/j.pt.2007.08.023
   DALLDORF G, 1964, PERSPECT BIOL MED, V7, P435
   DETHE G, 1978, NATURE, V274, P756, DOI 10.1038/274756a0
   Douek Daniel C., 2003, AIDS Reviews, V5, P172
   DZAMALALA C, 2005, CANC EPIDEMIC MALAWI
   EGAN AF, 1995, INFECT IMMUN, V63, P456, DOI 10.1128/IAI.63.2.456-466.1995
   GESER A, 1989, AM J EPIDEMIOL, V129, P740, DOI 10.1093/oxfordjournals.aje.a115189
   GESER A, 1982, INT J CANCER, V29, P397, DOI 10.1002/ijc.2910290406
   GESER A, 1985, BURKITTS LYMPHOMA HU, P205
   HADDOW AJ, 1970, BURKITTS LYMPHOMA, P198
   HENLE G, 1969, J NATL CANCER I, V43, P1147
   Higgins CD, 2007, J INFECT DIS, V195, P474, DOI 10.1086/510854
   *IARC, 2003, CANC AFR EP PREV, P427
   International Agency for Research on Cancer, 1997, IARC monographs on the evaluation of carcinogenic risks to humans: silica, some silicates, coal dust and para-aramid fibrils
   KAFUKO GW, 1970, INT J CANCER, V6, P1, DOI 10.1002/ijc.2910060102
   Kinyanjui SM, 2007, MALARIA J, V6, DOI 10.1186/1475-2875-6-82
   LAM KMC, 1991, LANCET, V337, P876, DOI 10.1016/0140-6736(91)90203-2
   Lazzi S, 1998, HUM PATHOL, V29, P1285, DOI 10.1016/S0046-8177(98)90258-1
   LENGELER C, 1998, COCHRANE DB SYST REV
   Mathanga DP, 2005, AM J TROP MED HYG, V73, P622, DOI 10.4269/ajtmh.2005.73.622
   Mbulaiteye SM, 2006, J INFECT DIS, V193, P422, DOI 10.1086/499277
   Moormann AM, 2005, J INFECT DIS, V191, P1233, DOI 10.1086/428910
   MORROW RH, 1974, CANCER RES, V34, P1211
   MORROW RH, 1976, JNCI-J NATL CANCER I, V56, P479, DOI 10.1093/jnci/56.3.479
   MORROW RH, 1976, CANCER RES, V36, P667
   Morrow RH, 1982, CANCER EPIDEMIOL, V779-94
   Moutschen M, 2007, VACCINE, V25, P4697, DOI 10.1016/j.vaccine.2007.04.008
   National Statistical Office, 2004, MAL DEM HLTH SURV 20
   Newton R, 2001, INT J CANCER, V92, P622, DOI 10.1002/1097-0215(20010601)92:5<622::AID-IJC1256>3.0.CO;2-K
   Newton R, 2006, BRIT J CANCER, V94, P1504, DOI 10.1038/sj.bjc.6603100
   OLWENY CLM, 1977, JNCI-J NATL CANCER I, V58, P1191, DOI 10.1093/jnci/58.5.1191
   Parkin DM, 2000, AIDS, V14, P2929, DOI 10.1097/00002030-200012220-00015
   Rasti N, 2005, SCAND J IMMUNOL, V61, P461, DOI 10.1111/j.1365-3083.2005.01589.x
   SHIRAMIZU B, 1991, BLOOD, V77, P1516
   Sinfield RL, 2007, PEDIATR BLOOD CANCER, V48, P515, DOI 10.1002/pbc.20917
   Slutsker L, 1996, AM J TROP MED HYG, V55, P71, DOI 10.4269/ajtmh.1996.55.71
   *STATACORP REL 200, 2007, INT STAT 9 2 WIND VE
   Verra F, 2007, PLOS ONE, V2, DOI 10.1371/journal.pone.0000978
   WHITTLE HC, 1990, CLIN EXP IMMUNOL, V80, P213, DOI 10.1111/j.1365-2249.1990.tb05236.x
   Yamey G, 2000, BRIT MED J, V320, P1228, DOI 10.1136/bmj.320.7244.1228
NR 50
TC 91
Z9 100
U1 0
U2 10
PU PUBLIC LIBRARY SCIENCE
PI SAN FRANCISCO
PA 1160 BATTERY STREET, STE 100, SAN FRANCISCO, CA 94111 USA
SN 1932-6203
J9 PLOS ONE
JI PLoS One
PD JUN 18
PY 2008
VL 3
IS 6
AR e2505
DI 10.1371/journal.pone.0002505
PG 7
WC Multidisciplinary Sciences
WE Science Citation Index Expanded (SCI-EXPANDED)
SC Science & Technology - Other Topics
GA 406FP
UT WOS:000263280700061
PM 18560562
OA Green Published, Green Submitted, gold
DA 2025-02-04
ER

PT J
AU Coler, C
   King-Nakaoka, E
   Every, E
   Chima, S
   Vong, A
   Del Rosario, B
   Vanabel, R
   Waldorf, KMA
AF Coler, Celeste
   King-Nakaoka, Elana
   Every, Emma
   Chima, Sophia
   Vong, Ashley
   Del Rosario, Briana
   Vanabel, Roslyn
   Waldorf, Kristina M. Adams
TI Impact of Infections During Pregnancy on Transplacental Antibody
   Transfer
SO VACCINES
LA English
DT Review
DE pregnancy; fetus; antibody; placenta; vaccine; SARS-CoV-2; malaria; HIV
ID UNEXPOSED UNINFECTED INFANTS; PLACENTAL MALARIA INFECTION; MATERNAL
   HIV-INFECTION; IGG SUBCLASSES; FC-RECEPTOR; B-CELLS; TETANUS ANTIBODIES;
   FETAL TRANSFER; HYPERGAMMAGLOBULINEMIA; TRANSPORT
AB Vaccination in pregnancy is important to protect the mother and fetus from infectious diseases. The transfer of maternal antibodies across the placenta during pregnancy can continue to protect the neonate for several months after birth while the neonatal adaptive immune system develops. Several pathogens have been shown to impair the transplacental transfer of maternal antibodies, including human immunodeficiency virus, malaria, the severe acute respiratory syndrome coronavirus 2, and cytomegalovirus. This review discusses the mechanisms contributing to decreased transplacental antibody transfer in the setting of maternal infections, such as changes in antibody glycosylation profile, maternal hypergammaglobulinemia, and placental injury. The frequency of epidemics is increasing, and pregnant people are more likely to become exposed to novel pathogens now than they were in the past. Understanding the mechanisms by which infectious diseases impair maternal-fetal antibody transfer is important for pandemic preparedness to maximize the impact of maternal vaccination for child health.
C1 [Coler, Celeste; King-Nakaoka, Elana; Every, Emma] Univ Washington, Sch Med, Seattle, WA 98195 USA.
   [Chima, Sophia; Vong, Ashley; Del Rosario, Briana; Waldorf, Kristina M. Adams] Univ Washington, Dept Obstet & Gynecol, Seattle, WA 98109 USA.
   [Chima, Sophia; Waldorf, Kristina M. Adams] Univ Washington, Dept Global Hlth, Seattle, WA 98105 USA.
   [Vanabel, Roslyn] Univ Michigan, Coll Pharm, Ann Arbor, MI 48109 USA.
C3 University of Washington; University of Washington Seattle; University
   of Washington; University of Washington Seattle; University of
   Washington; University of Washington Seattle; University of Michigan
   System; University of Michigan
RP Waldorf, KMA (corresponding author), Univ Washington, Dept Obstet & Gynecol, Seattle, WA 98109 USA.; Waldorf, KMA (corresponding author), Univ Washington, Dept Global Hlth, Seattle, WA 98105 USA.
EM ccoler23@uw.edu; elanakn@uw.edu; eevery@uw.edu; schima3@uw.edu;
   axvong@outlook.com; brianadr@uw.edu; roslyn.a.vanabel@gmail.com;
   adamsk@uw.edu
RI Adams Waldorf, Kristina/KGE-1855-2024; Adams Waldorf,
   Kristina/F-2608-2013
OI Adams Waldorf, Kristina/0000-0002-6939-7224
FU National Institutes of Health; Infectious Disease Society of America
   G.E.R.M. grant; Scholars Program;  [R01AI143265];  [R01AI164588]; 
   [R01AI176777]
FX This work was supported by funding from the National Institutes of
   Health grants R01AI143265, R01AI164588, and R01AI176777 to K.M.A.W., the
   Infectious Disease Society of America G.E.R.M. grant to C.C., and the
   Curci Ph.D. Scholars Program to S.C. The content is solely the
   responsibility of the authors and does not necessarily represent the
   official views of the National Institutes of Health.
CR Abu-Raya B, 2016, FRONT IMMUNOL, V7, DOI 10.3389/fimmu.2016.00383
   Abu-Raya B, 2016, FRONT IMMUNOL, V7, DOI 10.3389/fimmu.2016.00338
   Ackerman ME, 2013, J CLIN INVEST, V123, P2183, DOI 10.1172/JCI65708
   Afran L, 2014, CLIN EXP IMMUNOL, V176, P11, DOI 10.1111/cei.12251
   Aghai ZH, 2020, REPROD HEALTH, V17, DOI 10.1186/s12978-020-01028-0
   Akilesh S, 2004, J CLIN INVEST, V113, P1328, DOI 10.1172/JCI200418838
   Allotey J, 2022, BMJ-BRIT MED J, V376, DOI 10.1136/bmj-2021-067696
   Alonso S, 2021, J INFECTION, V82, P45, DOI 10.1016/j.jinf.2021.02.024
   [Anonymous], 2018, Obstet Gynecol, V131, pe214, DOI 10.1097/AOG.0000000000002662
   [Anonymous], 2018, Obstet Gynecol, V131, pe109, DOI 10.1097/AOG.0000000000002588
   Ao Asangla, 1994, Zygote, V2, P281
   Atwell JE, 2022, VACCINE, V40, P4361, DOI 10.1016/j.vaccine.2022.06.034
   Atwell JE, 2019, PEDIATR INFECT DIS J, V38, pE199, DOI [10.1097/INF.0000000000002364, 10.1097/inf.0000000000002364]
   Atwell JE, 2016, J INFECT DIS, V213, P423, DOI 10.1093/infdis/jiv401
   Atyeo C, 2021, CELL, V184, P628, DOI 10.1016/j.cell.2020.12.027
   Babakhanyan A, 2016, OPEN FORUM INFECT DI, V3, DOI 10.1093/ofid/ofw092
   Benedetto C, 2019, EUR J OBSTET GYN R B, V240, P375, DOI 10.1016/j.ejogrb.2019.04.022
   Bento AI, 2016, CLIN INFECT DIS, V63, pS205, DOI 10.1093/cid/ciw557
   BLACK CM, 1988, J IMMUNOL METHODS, V106, P71, DOI 10.1016/0022-1759(88)90273-6
   Boettcher LB, 2023, SEMIN FETAL NEONAT M, V28, DOI 10.1016/j.siny.2023.101428
   Bordt EA, 2021, SCI TRANSL MED, V13, DOI 10.1126/scitranslmed.abi7428
   Bouachba A, 2021, PLACENTA, V112, P97, DOI 10.1016/j.placenta.2021.07.288
   BRAIR ME, 1994, LANCET, V343, P208, DOI 10.1016/S0140-6736(94)90991-1
   Brennan AT, 2019, JAIDS-J ACQ IMM DEF, V82, P1, DOI 10.1097/QAI.0000000000002097
   Brennan AT, 2016, AIDS, V30, P2351, DOI 10.1097/QAD.0000000000001211
   Callender M, 2023, FRONT IMMUNOL, V14, DOI 10.3389/fimmu.2023.1210580
   Chan G, 2006, J PATHOL, V210, P111, DOI 10.1002/path.2025
   Chan G, 2002, AM J PATHOL, V161, P1371, DOI 10.1016/S0002-9440(10)64413-6
   Chaudhuri S, 2009, PLACENTA, V30, P994, DOI 10.1016/j.placenta.2009.09.001
   Chowdhury R, 2017, BMJ OPEN, V7, DOI 10.1136/bmjopen-2016-014179
   Chung S, 2012, MABS-AUSTIN, V4, P326, DOI 10.4161/mabs.19941
   Clements T, 2020, FRONT IMMUNOL, V11, DOI 10.3389/fimmu.2020.01920
   Committee on Adolescent Health Care, 2018, Obstet Gynecol, V131, pe35, DOI 10.1097/AOG.0000000000002458
   CostaCarvalho BT, 1996, BRAZ J MED BIOL RES, V29, P201
   Crocker IP, 2004, PLACENTA, V25, P273, DOI 10.1016/j.placenta.2003.09.010
   Dangor Ziyaad, 2017, Trop Dis Travel Med Vaccines, V3, P1, DOI 10.1186/s40794-016-0044-7
   Dauby N, 2024, AIDS, V38, P137, DOI 10.1097/QAD.0000000000003758
   De Milito A, 2004, BLOOD, V103, P2180, DOI 10.1182/blood-2003-07-2375
   de Moraes-Pinto MI, 1998, ARCH DIS CHILD-FETAL, V79, pF202, DOI 10.1136/fn.79.3.F202
   de Souza EG, 2016, SCAND J IMMUNOL, V84, P237, DOI 10.1111/sji.12466
   Dechavanne C, 2015, PLOS ONE, V10, DOI 10.1371/journal.pone.0145464
   deMoraesPinto MI, 1996, J INFECT DIS, V173, P1077, DOI 10.1093/infdis/173.5.1077
   Donders GGG, 2021, J CLIN MED, V10, DOI 10.3390/jcm10132902
   Dong YY, 2020, PEDIATRICS, V145, DOI 10.1542/peds.2020-0702
   Dudley DM, 2018, NAT MED, V24, P1104, DOI 10.1038/s41591-018-0088-5
   Edlow AG, 2020, JAMA NETW OPEN, V3, DOI 10.1001/jamanetworkopen.2020.30455
   Einarsdottir HK, 2014, PLOS ONE, V9, DOI 10.1371/journal.pone.0108319
   Evans Ceri, 2016, Lancet Infect Dis, V16, pe92, DOI 10.1016/S1473-3099(16)00055-4
   Falconer DJ, 2018, ACS CHEM BIOL, V13, P2179, DOI 10.1021/acschembio.8b00342
   Firan M, 2001, INT IMMUNOL, V13, P993, DOI 10.1093/intimm/13.8.993
   Flaherman VJ, 2021, CLIN INFECT DIS, V73, pE2810, DOI 10.1093/cid/ciaa1411
   Flannery DD, 2022, JAMA NETW OPEN, V5, DOI 10.1001/jamanetworkopen.2022.40993
   French N, 2001, AIDS, V15, P899, DOI 10.1097/00002030-200105040-00010
   Garrido-Pontnou M, 2021, MODERN PATHOL, V34, P1704, DOI 10.1038/s41379-021-00827-5
   Gata-Garcia A, 2019, FRONT IMMUNOL, V10, DOI 10.3389/fimmu.2019.01129
   Hartter HK, 2000, PEDIATR INFECT DIS J, V19, P635, DOI 10.1097/00006454-200007000-00010
   Hashira S, 2000, PEDIATR INT, V42, P337, DOI 10.1046/j.1442-200x.2000.01245.x
   Higgins L, 2010, BMJ Case Rep, V2010, DOI 10.1136/bcr.03.2010.2803
   Hirsch AJ, 2018, NAT COMMUN, V9, DOI 10.1038/s41467-017-02499-9
   Hon KL, 2012, AUTOIMMUN DIS, V2012, DOI 10.1155/2012/301274
   Horgan R, 2024, OBSTET GYNECOL, V143, P484, DOI 10.1097/AOG.0000000000005524
   Ikumi NM, 2021, PLACENTA, V115, P27, DOI 10.1016/j.placenta.2021.09.006
   Israel EJ, 1996, IMMUNOLOGY, V89, P573, DOI 10.1046/j.1365-2567.1996.d01-775.x
   Jallow S., Clin. Infect
   Jauniaux E, 1995, HUM REPROD, V10, P3297, DOI 10.1093/oxfordjournals.humrep.a135906
   Jennewein MF, 2019, CELL, V178, P202, DOI 10.1016/j.cell.2019.05.044
   Jones CE, 2011, JAMA-J AM MED ASSOC, V305, P576, DOI 10.1001/jama.2011.100
   Keen J, 2007, PLOS MED, V4, P912, DOI 10.1371/journal.pmed.0040181
   Kristoffersen E K, 1996, APMIS Suppl, V64, P5
   LANDOR M, 1995, ANN ALLERG ASTHMA IM, V74, P279
   LANE HC, 1983, NEW ENGL J MED, V309, P453, DOI 10.1056/NEJM198308253090803
   Lee JY, 2009, NAT MED, V15, P91, DOI 10.1038/nm.1892
   Leisher SH, 2021, TROP MED INT HEALTH, V26, P133, DOI 10.1111/tmi.13522
   Li TZ, 2017, P NATL ACAD SCI USA, V114, P3485, DOI 10.1073/pnas.1702173114
   Lostal Gracia M I, 1993, An Esp Pediatr, V38, P503
   Mahan AE, 2016, PLOS PATHOG, V12, DOI 10.1371/journal.ppat.1005456
   Malek A, 1996, AM J REPROD IMMUNOL, V36, P248
   Manicklal S, 2013, CLIN MICROBIOL REV, V26, P86, DOI 10.1128/CMR.00062-12
   Marani M, 2021, P NATL ACAD SCI USA, V118, DOI 10.1073/pnas.2105482118
   Martinez DR, 2019, CELL, V178, P190, DOI 10.1016/j.cell.2019.05.046
   Martins I, 2021, EUR J OBSTET GYN R B, V262, P256, DOI 10.1016/j.ejogrb.2021.05.021
   Massonnet B, 2009, CLIN EXP IMMUNOL, V158, P115, DOI 10.1111/j.1365-2249.2009.04004.x
   McLean ARD, 2017, PLOS ONE, V12, DOI 10.1371/journal.pone.0186577
   Medesan C, 1997, J IMMUNOL, V158, P2211
   Merbl Y, 2007, J CLIN INVEST, V117, P712, DOI 10.1172/JCI29943
   Meyers J, 2022, DIAGN MICR INFEC DIS, V104, DOI 10.1016/j.diagmicrobio.2022.115803
   Moir S, 2008, J INFECT DIS, V197, P572, DOI 10.1086/526789
   Moir S, 2014, CURR OPIN HIV AIDS, V9, P472, DOI 10.1097/COH.0000000000000092
   Moir S, 2009, NAT REV IMMUNOL, V9, P235, DOI 10.1038/nri2524
   Mondal D, 2014, BMC MED, V12, DOI 10.1186/s12916-014-0220-4
   Niewiesk S, 2015, FRONT IMMUNOL, V5, DOI 10.3389/fimmu.2014.00446
   Nocturne G, 2018, NAT REV RHEUMATOL, V14, P133, DOI 10.1038/nrrheum.2018.1
   Ober RJ, 2004, P NATL ACAD SCI USA, V101, P11076, DOI 10.1073/pnas.0402970101
   Okoko BJ, 2002, ANN TROP PAEDIATR, V22, P325, DOI 10.1179/027249302125001985
   Okoko BJ, 2001, J INFECT DIS, V184, P627, DOI 10.1086/322808
   Okoko BJ, 2001, J HEALTH POPUL NUTR, V19, P59
   Palmeira P, 2012, CLIN DEV IMMUNOL, DOI 10.1155/2012/985646
   Pereira L, 2018, ANNU REV VIROL, V5, P273, DOI 10.1146/annurev-virology-092917-043236
   Pereira L, 2017, PLACENTA, V59, pS8, DOI 10.1016/j.placenta.2017.04.020
   PITCHERWILMOTT RW, 1980, CLIN EXP IMMUNOL, V41, P303
   Poovassery J, 2006, INFECT IMMUN, V74, P2839, DOI 10.1128/IAI.74.5.2839-2848.2006
   Radulescu L, 2004, HUM IMMUNOL, V65, P578, DOI 10.1016/j.humimm.2004.02.029
   Raschetti R, 2020, NAT COMMUN, V11, DOI 10.1038/s41467-020-18982-9
   Ribeiro CF, 2017, INT J INFECT DIS, V55, P109, DOI 10.1016/j.ijid.2017.01.002
   RODEWALD R, 1976, J CELL BIOL, V71, P666, DOI 10.1083/jcb.71.2.666
   Rogerson SJ, 2003, AM J TROP MED HYG, V68, P115, DOI 10.4269/ajtmh.2003.68.1.0680115
   Rudd BD, 2020, ANNU REV IMMUNOL, V38, P229, DOI 10.1146/annurev-immunol-091319-083608
   Sapuan S, 2022, VACCINE, V40, P7050, DOI 10.1016/j.vaccine.2022.10.005
   Scarpa R., Front. Immunol.
   Schwartz DA, 2022, VIRUSES-BASEL, V14, DOI 10.3390/v14030458
   Schwartz DA, 2022, ARCH PATHOL LAB MED, V146, P660, DOI 10.5858/arpa.2022-0029-SA
   Schwartz DA, 2020, VIRUSES-BASEL, V12, DOI 10.3390/v12111308
   Semmes EC, 2022, CLIN INFECT DIS, V74, P1131, DOI 10.1093/cid/ciab627
   Sharma L, 2012, PLOS ONE, V7, DOI 10.1371/journal.pone.0032694
   Sharps MC, 2020, PLACENTA, V101, P13, DOI 10.1016/j.placenta.2020.08.018
   Shook LL, 2022, J INFECT DIS, V225, P754, DOI 10.1093/infdis/jiac008
   Siegrist CA, 2009, NAT REV IMMUNOL, V9, P185, DOI 10.1038/nri2508
   SIMISTER NE, 1985, EUR J IMMUNOL, V15, P733, DOI 10.1002/eji.1830150718
   Simister NE, 1996, EUR J IMMUNOL, V26, P1527, DOI 10.1002/eji.1830260718
   Simister NE, 1997, J REPROD IMMUNOL, V37, P1, DOI 10.1016/S0165-0378(97)00068-5
   SIMISTER NE, 1989, NATURE, V337, P184, DOI 10.1038/337184a0
   Stach SCL, 2015, SCAND J IMMUNOL, V81, P135, DOI 10.1111/sji.12258
   Tabata T, 2015, J VIROL, V89, P5134, DOI 10.1128/JVI.03674-14
   Taton M, 2024, EBIOMEDICINE, V104, DOI 10.1016/j.ebiom.2024.105179
   Taylor SA, 2022, J INFECT DIS, V226, P1441, DOI 10.1093/infdis/jiac222
   TIFFIN GJ, 1991, J REPROD FERTIL, V93, P125
   U.S. Centers for Disease Control and Prevention, Guidelines for Vaccinating Pregnant Persons
   van den Berg JP, 2010, PEDIATR INFECT DIS J, V29, P801, DOI 10.1097/INF.0b013e3181dc4f77
   van Trotsenburg ASP, 2020, BEST PRACT RES CL EN, V34, DOI 10.1016/j.beem.2020.101437
   Vaughn DE, 1998, STRUCTURE, V6, P63, DOI 10.1016/S0969-2126(98)00008-2
   WATANABE N, 1987, JPN J MED, V26, P65, DOI 10.2169/internalmedicine1962.26.65
   Whitworth J, 2000, LANCET, V356, P1051, DOI 10.1016/S0140-6736(00)02727-6
   Wilcox CR, 2017, FRONT IMMUNOL, V8, DOI 10.3389/fimmu.2017.01294
   Williams PJ, 1995, PLACENTA, V16, P749, DOI 10.1016/0143-4004(95)90018-7
   World Health Organization, HIV-Estimated Percentage of Pregnant Women Living with HIV Who Received Antiretrovirals for Preventing Mother-to-Child Transmission
   World Health Organization Global Malaria Programme, 2023, World Malaria Report 2023
   Yu YK, 2022, SCI REP-UK, V12, DOI 10.1038/s41598-022-06629-2
   Zakama AK, 2020, CURR TROP MED REP, V7, P162, DOI 10.1007/s40475-020-00213-2
NR 138
TC 1
Z9 1
U1 1
U2 1
PU MDPI
PI BASEL
PA ST ALBAN-ANLAGE 66, CH-4052 BASEL, SWITZERLAND
EI 2076-393X
J9 VACCINES-BASEL
JI Vaccines
PD OCT
PY 2024
VL 12
IS 10
AR 1199
DI 10.3390/vaccines12101199
PG 17
WC Immunology; Medicine, Research & Experimental
WE Science Citation Index Expanded (SCI-EXPANDED)
SC Immunology; Research & Experimental Medicine
GA K3G4L
UT WOS:001342792700001
PM 39460363
OA gold
DA 2025-02-04
ER

PT J
AU Mehlotra, RK
   Hall, NB
   Bruse, SE
   John, B
   Zikursh, MJB
   Stein, CM
   Siba, PM
   Zimmerman, PA
AF Mehlotra, Rajeev K.
   Hall, Noemi B.
   Bruse, Shannon E.
   John, Bangan
   Zikursh, Melinda J. Blood
   Stein, Catherine M.
   Siba, Peter M.
   Zimmerman, Peter A.
TI <i>CCR2</i>, <i>CCR5</i>, and <i>CXCL12</i> variation and HIV/AIDS in
   Papua New Guinea
SO INFECTION GENETICS AND EVOLUTION
LA English
DT Article
DE CCR2; CCR5; CXCL12; HIV; Papua New Guinea
ID HUMAN-IMMUNODEFICIENCY-VIRUS; HIV-1 DISEASE PROGRESSION; CHEMOKINE
   RECEPTOR 5; PROMOTER POLYMORPHISM; ANTIRETROVIRAL THERAPY; GENETIC
   RESTRICTION; MALARIA INFECTIONS; RNA CONCENTRATION; AIDS PROGRESSION;
   3'A ALLELES
AB Polymorphisms in chemokine receptors, serving as HIV co-receptors, and their ligands are among the well-known host genetic factors associated with susceptibility to HIV infection and/or disease progression. Papua New Guinea (PNG) has one of the highest adult HIV prevalences in the Asia-Pacific region. However, information regarding the distribution of polymorphisms in chemokine receptor (CCR5, CCR2) and chemokine (CXCL12) genes in PNG is very limited. In this study, we genotyped a total of nine CCR2-CCR5 polymorphisms, including CCR2 190G >A, CCR5 - 2459G >A and Delta 32, and CXCL12 801G >A in PNG (n = 258), North America (n = 184), and five countries in West Africa (n = 178). Using this data, we determined previously characterized CCR5 haplotypes. In addition, based on the previously reported associations of CCR2 190, CCR5 - 2459, CCR5 open reading frame, and CXCL12 801 genotypes with HIV acquisition and/or disease progression, we calculated composite full risk scores, considering both protective as well as susceptibility effects of the CXCL12 801 AA genotype. We observed a very high frequency of the CCR5 - 2459A allele (0.98) in the PNG population, which together with the absence of Delta 32 resulted in a very high frequency of the HHE haplotype (0.92). These frequencies were significantly higher than in any other population (all P-values < 0.001). Regardless of whether we considered the CXCL12 801 AA genotype protective or susceptible, the risk scores were significantly higher in the PNG population comparedwith any other population (all P-values < 0.001). The results of this study provide new insights regarding CCR5 variation in the PNG population, and suggest that the collective variation in CCR2, CCR5, and CXCL12 may increase the risk of HIV/AIDS in a large majority of Papua New Guineans. (C) 2015 Elsevier B.V. All rights reserved.
C1 [Mehlotra, Rajeev K.; Bruse, Shannon E.; John, Bangan; Zikursh, Melinda J. Blood; Zimmerman, Peter A.] Case Western Reserve Univ, Sch Med, Ctr Global Hlth & Dis, Cleveland, OH USA.
   [Hall, Noemi B.; Stein, Catherine M.] Case Western Reserve Univ, Dept Epidemiol & Biostat, Cleveland, OH 44106 USA.
   [Stein, Catherine M.] Case Western Reserve Univ, Sch Med, Ctr Prote & Bioinformat, Cleveland, OH 44106 USA.
   [Siba, Peter M.] Papua New Guinea Inst Med Res, Goroka, Eastern Highlan, Papua N Guinea.
C3 University System of Ohio; Case Western Reserve University; University
   System of Ohio; Case Western Reserve University; University System of
   Ohio; Case Western Reserve University; PNG Institute Of Medical Research
RP Mehlotra, RK (corresponding author), Ctr Global Hlth & Dis, Biomedical Res Bldg 409A,2109 Adelbert Rd, Cleveland, OH 44106 USA.
EM rkm@case.edu; paz@case.edu
RI Stein, Catherine/P-9498-2019; MEHLOTRA, RAJEEV/AAG-1026-2020
OI Zimmerman, Peter/0000-0002-5349-4513; Stein,
   Catherine/0000-0002-9763-5023; Mehlotra, Rajeev/0000-0003-4205-750X
FU Australian Centre for HIV and Hepatitis Virology Research; National
   Institutes of Health (FIC) [D43TW007377]; National Institutes of Health
   (NHLBI) [T32HL007567]; James B. Pendleton Charitable Trust; STERIS
   Corporation grant
FX We are thankful to Dr. Claire Ryan and Dr. Paul Gorry (Burnet Institute,
   Australia) for supporting this study by providing funding through the
   Australian Centre for HIV and Hepatitis Virology Research (to P.A.Z. and
   R.K.M.). Financial support for this study was also provided by the
   National Institutes of Health (FIC, D43TW007377, support for B.J.;
   NHLBI, T32HL007567, support for N.B.H.), a grant from the James B.
   Pendleton Charitable Trust (to P.A.Z.), and an Infectious Diseases
   Research Support from a STERIS Corporation grant (to R.K.M.). We
   sincerely thank Dr Daniel Tisch, Dave McNamara, Barne Willie, Krufinta
   Bun, Valentine Siba, and Ramalakshmi Janamanchi for helpful discussions
   and critical evaluation of the manuscript.
CR [Anonymous], J AIDS CLIN RES
   Anyiwo C E, 2010, Nig Q J Hosp Med, V20, P181
   Bamshad MJ, 2002, P NATL ACAD SCI USA, V99, P10539, DOI 10.1073/pnas.162046399
   Bashirova AA, 2011, ANNU REV IMMUNOL, V29, P295, DOI 10.1146/annurev-immunol-031210-101332
   Clark Vanessa J., 2004, Human Genomics, V1, P255
   Coghlan B, 2011, JAIDS-J ACQ IMM DEF, V58, pE48, DOI 10.1097/QAI.0b013e3182293417
   Daar ES, 2005, J INFECT DIS, V192, P1597, DOI 10.1086/496893
   Dean M, 1996, SCIENCE, V273, P1856, DOI 10.1126/science.273.5283.1856
   Derdeyn CA, 1999, AIDS RES HUM RETROV, V15, P1063, DOI 10.1089/088922299310359
   Gonzalez E, 2005, SCIENCE, V307, P1434, DOI 10.1126/science.1101160
   Gonzalez E, 1999, P NATL ACAD SCI USA, V96, P12004, DOI 10.1073/pnas.96.21.12004
   Gonzalez E, 2001, P NATL ACAD SCI USA, V98, P5199, DOI 10.1073/pnas.091056898
   Hardwick RJ, 2012, J INFECT DIS, V206, P1012, DOI 10.1093/infdis/jis448
   Hendel H, 1998, J ACQ IMMUN DEF SYND, V19, P381, DOI 10.1097/00042560-199812010-00009
   Hladik F, 2005, J VIROL, V79, P11677, DOI 10.1128/JVI.79.18.11677-11684.2005
   Huik K, 2014, JAIDS-J ACQ IMM DEF, V66, P239, DOI 10.1097/QAI.0000000000000127
   Ikegawa M, 2001, AIDS RES HUM RETROV, V17, P587, DOI 10.1089/088922201300119680
   Ioannidis JPA, 2001, ANN INTERN MED, V135, P782, DOI 10.7326/0003-4819-135-9-200111060-00008
   Kasehagen LJ, 2007, PLOS ONE, V2, DOI 10.1371/journal.pone.0000336
   Kawamura T, 2003, P NATL ACAD SCI USA, V100, P8401, DOI 10.1073/pnas.1432450100
   Kostrikis LG, 1998, NAT MED, V4, P350, DOI 10.1038/nm0398-350
   Kostrikis LG, 1999, J VIROL, V73, P10264, DOI 10.1128/JVI.73.12.10264-10271.1999
   Li M, 2005, AIDS RES HUM RETROV, V21, P111, DOI 10.1089/aid.2005.21.111
   Mangano A, 2001, J INFECT DIS, V183, P1574, DOI 10.1086/320705
   Martin MP, 2013, IMMUNOL REV, V254, P245, DOI 10.1111/imr.12071
   Martin MP, 1998, SCIENCE, V282, P1907, DOI 10.1126/science.282.5395.1907
   Martinson JJ, 2000, AIDS, V14, P483, DOI 10.1097/00002030-200003310-00003
   McDermott DH, 2000, AIDS, V14, P2671, DOI 10.1097/00002030-200012010-00006
   McDermott DH, 1998, LANCET, V352, P866, DOI 10.1016/S0140-6736(98)04158-0
   Mehlotra RK, 2011, J INFECT DIS, V204, P291, DOI 10.1093/infdis/jir262
   Mehlotra RK, 2000, AM J TROP MED HYG, V62, P225, DOI 10.4269/ajtmh.2000.62.225
   Mehlotra RK, 2005, J INFECT DIS, V192, P2174, DOI 10.1086/497694
   Mehlotra RK, 2002, AM J TROP MED HYG, V67, P555, DOI 10.4269/ajtmh.2002.67.555
   Mulherin SA, 2003, AIDS, V17, P377, DOI 10.1097/00002030-200302140-00012
   Mummidi S, 2000, J BIOL CHEM, V275, P18946, DOI 10.1074/jbc.M000169200
   Mummidi S, 1998, NAT MED, V4, P786, DOI 10.1038/nm0798-786
   Nguyen L, 2004, AIDS, V18, P1327, DOI 10.1097/00002030-200406180-00012
   Passam AM, 2005, J CLIN VIROL, V34, P302, DOI 10.1016/j.jcv.2004.05.021
   Petersen DC, 2005, JAIDS-J ACQ IMM DEF, V40, P521, DOI 10.1097/01.qai.0000186360.42834.28
   Ramalho RF, 2010, HUM IMMUNOL, V71, P922, DOI 10.1016/j.humimm.2010.05.022
   Ryan CE, 2007, AIDS RES HUM RETROV, V23, P941, DOI 10.1089/aid.2007.0043
   Salkowitz JR, 2003, CLIN IMMUNOL, V108, P234, DOI 10.1016/S1521-6616(03)00147-5
   Smith MW, 1997, SCIENCE, V277, P959, DOI 10.1126/science.277.5328.959
   Soriano A, 2002, J INFECT DIS, V186, P922, DOI 10.1086/343741
   Su B, 2000, EUR J HUM GENET, V8, P975, DOI 10.1038/sj.ejhg.5200568
   Su B, 1999, AM J HUM GENET, V65, P1047, DOI 10.1086/302568
   Tang JM, 2002, AIDS RES HUM RETROV, V18, P403, DOI 10.1089/088922202753614164
   Tang JM, 2002, J VIROL, V76, P662, DOI 10.1128/JVI.76.2.662-672.2002
   Tiensiwakul P, 2004, INTERVIROLOGY, V47, P87, DOI 10.1159/000077831
   Vallely A, 2014, SEX HEALTH, V11, P58, DOI 10.1071/SH13197
   Vallely A, 2010, PLOS ONE, V5, DOI 10.1371/journal.pone.0015586
   van Manen D, 2012, RETROVIROLOGY, V9, DOI 10.1186/1742-4690-9-70
   Verma R, 2007, J CLIN VIROL, V38, P198, DOI 10.1016/j.jcv.2006.12.006
   Willie B, 2014, GENES IMMUN, V15, P569, DOI 10.1038/gene.2014.54
   Winkler C, 1998, SCIENCE, V279, P389, DOI 10.1126/science.279.5349.389
   Wooding S, 2005, AM J HUM GENET, V76, P291, DOI 10.1086/427927
   Zimmerman PA, 1999, P NATL ACAD SCI USA, V96, P13973, DOI 10.1073/pnas.96.24.13973
   Zimmerman PA, 1997, MOL MED, V3, P23, DOI 10.1007/BF03401665
   ZIMMERMAN PA, 1992, J INFECT DIS, V165, P964, DOI 10.1093/infdis/165.5.964
NR 59
TC 12
Z9 12
U1 1
U2 4
PU ELSEVIER SCIENCE BV
PI AMSTERDAM
PA PO BOX 211, 1000 AE AMSTERDAM, NETHERLANDS
SN 1567-1348
EI 1567-7257
J9 INFECT GENET EVOL
JI Infect. Genet. Evol.
PD DEC
PY 2015
VL 36
BP 165
EP 173
DI 10.1016/j.meegid.2015.09.014
PG 9
WC Infectious Diseases
WE Science Citation Index Expanded (SCI-EXPANDED)
SC Infectious Diseases
GA DA1IA
UT WOS:000367548300021
PM 26397046
OA Green Accepted
DA 2025-02-04
ER

PT J
AU López-Vélez, R
   Huerga, H
   Turrientes, MC
AF López-Vélez, R
   Huerga, H
   Turrientes, MC
TI Infectious diseases in immigrants from the perspective of a tropical
   medicine referral unit
SO AMERICAN JOURNAL OF TROPICAL MEDICINE AND HYGIENE
LA English
DT Article
ID FOREIGN-BORN PERSONS; B VIRUS-INFECTION; IMPORTED MALARIA; HEPATITIS-B;
   INTESTINAL PARASITES; AFRICAN IMMIGRANTS; TUBERCULOSIS; TRANSMISSION;
   PREVALENCE; REFUGEES
AB Immigrants from less developed countries to Europe are growing in number and could contribute to the emergence of some infectious diseases. To address this issue, we conducted a descriptive study of 988 immigrants, of whom 79.9% were sub-Saharan Africans and 72% were of undocumented origin. Fever, pruritus, eosinophilia, visceromegaly, and anemia were more frequent in Africans, while a cough was more common Latin Americans (P < 0.005). The most frequent diagnoses were previous hepatitis B (46.5%), latent tuberculosis (44.2%), filariasis (24.8%), infection with intestinal helminths (15.4%), malaria (15.1%), infection with intestinal protozoa (10%), hepatitis C (8.8%), other non-parasitic infections (7.8%), active hepatitis B (7.6%), sexually transmitted diseases (7.5%), active tuberculosis (5.8%), and infection with human immunodeficiency virus (HIV) (5.2%). Past and active hepatitis B and C, active tuberculosis, infection with HIV, malaria, and filariasis were more frequent in Africans (P < 0.005). Thirty-two other tropical diseases were also diagnosed.
C1 Hosp Ramon & Cajal, Dept Infect Dis, Trop Med & Clin Parasitol Unit, E-28034 Madrid, Spain.
   Hosp Ramon & Cajal, Dept Microbiol, E-28034 Madrid, Spain.
C3 Hospital Universitario Ramon y Cajal; Hospital Universitario Ramon y
   Cajal
EM rlopezvelez.hrc@salud.madrid.org
RI Huerga, Helena/HJZ-3940-2023; Lopez-Velez, Rogelio/AAV-1782-2021
CR Adair R, 1999, ARCH INTERN MED, V159, P83, DOI 10.1001/archinte.159.1.83
   [Anonymous], 1998, MMWR Recomm Rep, V47, P1
   [Anonymous], 1998, MMWR-MORBID MORTAL W, V50, P1
   [Anonymous], 1999, REM OBST HLTH DEV
   BOUREE P, 1995, B SOC PATHOL EXOT, V88, P24
   BUCHWALD D, 1995, J CLIN PHARM THER, V20, P271, DOI 10.1111/j.1365-2710.1995.tb00662.x
   CABEZOS J, 1995, MED CLIN-BARCELONA, V104, P45
   Carballo M, 1998, TROP MED INT HEALTH, V3, P936, DOI 10.1046/j.1365-3156.1998.00337.x
   CHRISTENSON B, 1995, SEX TRANSM DIS, V22, P281, DOI 10.1097/00007435-199509000-00003
   Dorsey G, 2000, ARCH INTERN MED, V160, P2505, DOI 10.1001/archinte.160.16.2505
   Esteban y Pena M M, 2001, Aten Primaria, V27, P25
   FLATAU E, 1993, ISRAEL J MED SCI, V29, P387
   FRANCY DB, 1990, SCIENCE, V250, P1738, DOI 10.1126/science.2270489
   GARCIASAMANIEGO J, 1994, AM J GASTROENTEROL, V89, P1918
   GELLERT GA, 1993, SOC SCI MED, V37, P1489, DOI 10.1016/0277-9536(93)90183-5
   Geng E, 2002, NEW ENGL J MED, V346, P1453, DOI 10.1056/NEJMoa012972
   GODUE CB, 1990, CAN J PUBLIC HEALTH, V81, P191
   Gürtler RE, 2003, EMERG INFECT DIS, V9, P29
   HURIE MB, 1992, PEDIATRICS, V89, P269
   Issack MI, 2002, EMERG INFECT DIS, V8, P332
   Kain KC, 1998, CLIN INFECT DIS, V27, P142, DOI 10.1086/514616
   Kyriacou DN, 1996, ANN EMERG MED, V27, P696, DOI 10.1016/S0196-0644(96)70186-5
   Lecumberri SR, 1997, MED CLIN-BARCELONA, V109, P656
   López-Vélez R, 1997, J CLIN GASTROENTEROL, V25, P650, DOI 10.1097/00004836-199712000-00020
   López-Vélez R, 1999, J TRAVEL MED, V6, P81, DOI 10.1111/j.1708-8305.1999.tb00837.x
   MARSH K, 1995, NEW ENGL J MED, V332, P1399, DOI 10.1056/NEJM199505253322102
   Martin S, 2001, Neonatal Netw, V20, P23
   MAS J, 1996, RES REV PARASITOL, V56, P147
   MCKENNA MT, 1995, NEW ENGL J MED, V332, P1071, DOI 10.1056/NEJM199504203321606
   *MIN INT, 1999, ANN EST MIN INT 1998
   Minodier P, 1999, ARCH PEDIATRIE, V6, P935, DOI 10.1016/S0929-693X(99)80585-5
   NAHMIAS J, 1993, ISRAEL J MED SCI, V29, P338
   NAHMIAS J, 1991, ISRAEL J MED SCI, V27, P278
   PARENTI DM, 1987, AM J PUBLIC HEALTH, V77, P1542, DOI 10.2105/AJPH.77.12.1542
   Paxton LA, 1996, AM J TROP MED HYG, V54, P54, DOI 10.4269/ajtmh.1996.54.54
   Reinhardt M C, 1979, Ciba Found Symp, P149
   Roca Saumell C, 1999, Med Clin (Barc), V112, P215
   RODHAIN F, 1985, PARASSITOLOGIA, V37, P115
   SALAS SD, 1990, ARCH INTERN MED, V150, P1514, DOI 10.1001/archinte.150.7.1514
   Sanz B, 2000, Aten Primaria, V26, P314
   SCHANTZ PM, 1992, NEW ENGL J MED, V327, P692, DOI 10.1056/NEJM199209033271004
   Sulibarría ZZ, 2000, REV CLIN ESP, V200, P533, DOI 10.1016/S0014-2565(00)70715-6
   SVENSON JE, 1995, ARCH INTERN MED, V155, P861, DOI 10.1001/archinte.155.8.861
   WHITTLE HC, 1983, LANCET, V1, P1203
   WHO, 1992, Basic laboratory methods in medical parasitology
   Wilson ME, 1995, BRIT MED J, V311, P1681, DOI 10.1136/bmj.311.7021.1681
   Zuber PLF, 1997, JAMA-J AM MED ASSOC, V278, P304, DOI 10.1001/jama.278.4.304
   2000, MMWR MORB MORTAL WKL, V51, P164
   2001, GLOBAL POPULATION MI
NR 49
TC 70
Z9 79
U1 0
U2 9
PU AMER SOC TROP MED & HYGIENE
PI MCLEAN
PA 8000 WESTPARK DR, STE 130, MCLEAN, VA 22101 USA
SN 0002-9637
EI 1476-1645
J9 AM J TROP MED HYG
JI Am. J. Trop. Med. Hyg.
PD JUL
PY 2003
VL 69
IS 1
BP 115
EP 121
DI 10.4269/ajtmh.2003.69.115
PG 7
WC Public, Environmental & Occupational Health; Tropical Medicine
WE Science Citation Index Expanded (SCI-EXPANDED); Social Science Citation Index (SSCI)
SC Public, Environmental & Occupational Health; Tropical Medicine
GA 706WC
UT WOS:000184477200023
PM 12932108
OA Bronze
DA 2025-02-04
ER

PT J
AU Hassen, AE
   Agegnehu, AF
   Admass, BA
   Temesgen, MM
AF Hassen, Alemayehu Eshetu
   Agegnehu, Abatneh Feleke
   Admass, Biruk Adie
   Temesgen, Mamaru Mollalign
TI Preoperative anemia and associated factors in women undergoing cesarean
   section at a comprehensive specialized referral hospital in Ethiopia
SO FRONTIERS IN MEDICINE
LA English
DT Article
DE prevalence; cesarean section; preoperative anemia; pregnancy; women
ID LOW-BIRTH-WEIGHT; PREVALENCE; PREGNANCY; HIV; INFECTION; MALARIA
AB BackgroundAnemia is a common public health burden during pregnancy. Severe maternal and fetal complications have been associated with anemia. Despite many studies on anemia during pregnancy have been conducted in Ethiopia at any time of antenatal care visits, the prevalence of preoperative anemia among women awaiting cesarean delivery and its contributing factors have not been determined. The aim of this study was to determine the prevalence and associated factors of preoperative anemia in women awaiting cesarean section at a comprehensive specialized hospital in Ethiopia. MethodsAn institution-based cross-sectional study was done from April to June 2022 to determine preoperative anemia in women undergoing cesarean delivery. Data were obtained using a standardized questionnaire that included the women's background characteristics. Bi-variable and multi-variable logistic regression analyses were performed to identify variables related to preoperative anemia. With a 95% confidence level, the estimated crude odds ratio and adjusted odds ratio were calculated. In a multivariate analysis, variables were considered statistically significant if their p-value was less than 0.05. ResultsA total of 424 pregnant women with a 100% response rate were included in this study. The prevalence of preoperative anemia among women awaiting cesarean delivery was 28.3% (95% CI: 23.8-32.5%). Previous history of abortion, lack of iron supplementation, human immunodeficiency virus infection, previous cesarean section, and American Society of Anesthesiology class III were significantly associated with preoperative anemia among women awaiting cesarean section. Conclusion and recommendationPreoperative anemia was diagnosed in a significant proportion of women awaiting cesarean-delivery. Anemia was linked to a lack of iron supplementation, American Society of Anesthesiology class III, previous history of abortion, human immunodeficiency virus infection, and previous cesarean section. Therefore, early detection of high-risk pregnancies, iron supplementation, prevention of HIV infection and due attention to people living with HIV/AIDs are paramount.
C1 [Hassen, Alemayehu Eshetu] Dessie Hlth Sci Coll, Dept Anesthesia, Dessie, Ethiopia.
   [Agegnehu, Abatneh Feleke; Admass, Biruk Adie; Temesgen, Mamaru Mollalign] Univ Gondar, Coll Med & Hlth Sci, Sch Med, Dept Anesthesia, Gondar, Ethiopia.
C3 University of Gondar
RP Admass, BA (corresponding author), Univ Gondar, Coll Med & Hlth Sci, Sch Med, Dept Anesthesia, Gondar, Ethiopia.
EM birukadie@yahoo.com
OI Admass, Biruk Adie/0000-0002-9462-8960
CR Abebe E, 2019, BMC PUBLIC HEALTH, V19, DOI 10.1186/s12889-019-7854-2
   Abriha Abrehet, 2014, BMC Res Notes, V7, P888, DOI 10.1186/1756-0500-7-888
   Ahmadzia HK, 2018, PLOS ONE, V13, DOI 10.1371/journal.pone.0208417
   Akinlusi FM, 2018, BMC PREGNANCY CHILDB, V18, DOI 10.1186/s12884-017-1643-7
   Aksoy H, 2015, J TURK-GER GYNECOL A, V16, P158, DOI 10.5152/jtgga.2015.15034
   Alem M., 2013, J Interdiscipl Histopathol, V1, P137
   American College of Obstetricians and Gynecologists, 2008, Obstet Gynecol, V112, P201, DOI 10.1097/AOG.0b013e3181809c0d
   [Anonymous], 2014, ASA PHYS STAT CLASS
   Ayisi JG, 2003, AIDS, V17, P585, DOI 10.1097/00002030-200303070-00014
   Betrán AP, 2016, PLOS ONE, V11, DOI 10.1371/journal.pone.0148343
   Beyable AA, 2022, HELIYON, V8, DOI 10.1016/j.heliyon.2022.e08921
   Chu Fu-Chieh, 2020, J Chin Med Assoc, V83, P402, DOI 10.1097/JCMA.0000000000000215
   De Benoist B, 2008, Worldwide prevalence of anaemia 1993-2005
   Dennis AT, 2022, PERIOPER MED-LONDON, V11, DOI 10.1186/s13741-022-00268-x
   Dobson R, 2001, BRIT MED J, V323, P951, DOI 10.1136/bmj.323.7319.951a
   Ferguson MT, 2019, ANAESTHESIA, V74, P237, DOI 10.1111/anae.14468
   Gebre A, 2015, J NUTR METAB, V2015, DOI 10.1155/2015/165430
   Gedefaw G, 2020, PATIENT SAF SURG, V14, DOI 10.1186/s13037-020-00236-8
   Gelaw KA, 2017, PATIENT SAF SURG, V11, DOI 10.1186/s13037-017-0131-3
   Gunaydin B, 2021, TURK J ANAESTHESIOL, V49, P25, DOI 10.5152/TJAR.2020.484
   Huang J, 2019, J OBSTET GYNAECOL CA, V41, P1775, DOI 10.1016/j.jogc.2018.05.043
   Huch R, 1999, Praxis (Bern 1994), V88, P157
   Idowu O A, 2005, Afr Health Sci, V5, P295
   Kassa Getachew Mullu, 2017, BMC Hematol, V17, P17, DOI 10.1186/s12878-017-0090-z
   Kazmierczak W., 1960, WIAD LEK, V2004, P144
   Lee AI, 2011, HEMATOL ONCOL CLIN N, V25, P241, DOI 10.1016/j.hoc.2011.02.001
   Leveno K.J., 2007, William's Manual of Obstetrics: Pregnancy Complications, V22nd
   Lin L, 2018, BMC PREGNANCY CHILDB, V18, DOI 10.1186/s12884-018-1739-8
   Liyew AM, 2021, PLOS ONE, V16, DOI 10.1371/journal.pone.0250560
   Maraldi C, 2006, AGING CLIN EXP RES, V18, P485
   McClure EM, 2013, INT J GYNECOL OBSTET, V121, P103, DOI 10.1016/j.ijgo.2012.12.014
   Melku M, 2014, ANEMIA, V2014, DOI 10.1155/2014/108593
   Nasir BB, 2020, PLOS ONE, V15, DOI 10.1371/journal.pone.0232625
   Nisenblat V, 2006, OBSTET GYNECOL, V108, P21, DOI 10.1097/01.AOG.0000222380.11069.11
   Okonko DO, 2011, J AM COLL CARDIOL, V58, P1241, DOI 10.1016/j.jacc.2011.04.040
   Oladeinde BH, 2011, N AM J MED SCI, V3, P548, DOI 10.4297/najms.2011.3548
   Olubukola A, 2011, ANN AFR MED, V10, P272, DOI 10.4103/1596-3519.87042
   Ononge Sam, 2014, BMC Res Notes, V7, P712, DOI 10.1186/1756-0500-7-712
   Park JY, 2017, PLOS ONE, V12, DOI 10.1371/journal.pone.0188903
   Rawat K., 2016, INT J RES MED SCI, V4, P4797, DOI [10.18203/2320-6012.ijrms20163768, DOI 10.18203/2320-6012.IJRMS20163768]
   SCHWARTZ WJ, 1995, CLIN OBSTET GYNECOL, V38, P443, DOI 10.1097/00003081-199509000-00004
   Sifakis S, 2000, ANN NY ACAD SCI, V900, P125, DOI 10.1111/j.1749-6632.2000.tb06223.x
   Solomon A., 2019, REPROD SYST SEX DISO, V11, DOI [10.21203/rs.2.13345/v1, DOI 10.21203/RS.2.13345/V1]
   Soma-Pillay P, 2016, CARDIOVASC J AFR, V27, P89, DOI 10.5830/CVJA-2016-021
   Stevens GA, 2013, LANCET GLOB HEALTH, V1, pE16, DOI 10.1016/S2214-109X(13)70001-9
   Sun DM, 2017, OBSTET GYNECOL SURV, V72, P730, DOI 10.1097/OGX.0000000000000510
   Takele WW, 2018, ANEMIA, V2018, DOI 10.1155/2018/7618959
   Ullah A, 2019, WOMEN HEALTH, V59, P660, DOI 10.1080/03630242.2018.1544966
   Uneke CJ, 2007, J HEALTH POPUL NUTR, V25, P328
   WHO, 2015, The Global Prevalence of Anaemia in 2011
   WHO, 2014, Global Nutrition Targets 2025
   Zekarias B., 2017, HLTH SCI J, V11, DOI [DOI 10.21767/1791-809X.1000529, 10.21767/1791-809X.1000529]
   Zerfu TA, 2016, AM J CLIN NUTR, V103, P1482, DOI 10.3945/ajcn.115.116798
   Zerfu TA, 2013, NUTR J, V12, DOI 10.1186/1475-2891-12-20
NR 54
TC 0
Z9 0
U1 0
U2 3
PU FRONTIERS MEDIA SA
PI LAUSANNE
PA AVENUE DU TRIBUNAL FEDERAL 34, LAUSANNE, CH-1015, SWITZERLAND
EI 2296-858X
J9 FRONT MED-LAUSANNE
JI Front. Med.
PD APR 4
PY 2023
VL 10
AR 1056001
DI 10.3389/fmed.2023.1056001
PG 8
WC Medicine, General & Internal
WE Science Citation Index Expanded (SCI-EXPANDED)
SC General & Internal Medicine
GA D7SD3
UT WOS:000970679800001
PM 37081836
OA gold, Green Published
DA 2025-02-04
ER

PT J
AU Rao, M
   Onkar, S
   Peachman, KK
   White, Y
   Trinh, HV
   Jobe, O
   Zhou, YJ
   Dawson, P
   Eller, MA
   Matyas, GR
   Alving, CR
AF Rao, Mangala
   Onkar, Sayali
   Peachman, Kristina K.
   White, Yohann
   Trinh, Hung V.
   Jobe, Ousman
   Zhou, Yingjun
   Dawson, Peter
   Eller, Michael A.
   Matyas, Gary R.
   Alving, Carl R.
TI Liposome-Encapsulated Human Immunodeficiency Virus-1 gp120 Induces
   Potent V1V2-Specific Antibodies in Humans
SO JOURNAL OF INFECTIOUS DISEASES
LA English
DT Article
DE alpha 4 beta 7-integrin; ADCC; HIV; liposomes; V1V2
ID ZOSTER SUBUNIT VACCINE; EFFICACY TRIAL; HIV-1 INFECTION; MALARIA
   VACCINE; IMMUNE PRESSURE; DOUBLE-BLIND; CELL-LINE; RESPONSES; RV144;
   ALPHA(4)BETA(7)
AB Background. In the RV144 trial, human immunodeficiency virus (HIV)-1 gp120 V1V2 antibodies correlated inversely with risk of HIV-1 infection; however, the titers waned quickly. We hypothesized that a more potent adjuvant might enhance the magnitude and durability of V1V2 antibodies.
   Methods. We examined archived sera from a phase I randomized, double-blind placebo-controlled trial, conducted in HIV-1-uninfected individuals, vaccinated with HIV-1(SF-2) rgp120 either adsorbed to aluminum hydroxide (aluminum hydroxide arm) or encapsulated in liposomes containing monophosphoryl lipid A (MPL (R)) and then adsorbed to aluminum hydroxide (liposomal arm).
   Results. The median immunoglobulin G antibody titers across weeks 10-112 were higher in the liposomal arm against subtypes B (2- to 16-fold), AE (4- to 8-fold), and C (4- to 16-fold) V1V2 proteins. High titers were maintained even at 10 months after last boost in the liposomal compared with the aluminum hydroxide arm. The antibodies exhibited antibody-dependent cellular cytotoxicity (ADCC) and alpha 4 beta 7-integrin receptor inhibition-binding functions.
   Conclusions. Inclusion of 2 adjuvants in the vaccine formulation, aluminum hydroxide, and liposomal MPL (R), induced robust, durable, and functional antibodies. Based on the magnitude of antibody responses and the percentage of coiled and beta-sheet in the predicted V2/V3-peptide structure, we speculate that liposomal gp120 was presented in a conformation that favored the induction of robust antibody responses.
C1 [Rao, Mangala; Onkar, Sayali; Peachman, Kristina K.; White, Yohann; Trinh, Hung V.; Jobe, Ousman; Eller, Michael A.; Matyas, Gary R.; Alving, Carl R.] US Mil, HIV Res Program, Walter Reed Army Inst Res, Silver Spring, MD USA.
   [Onkar, Sayali; Peachman, Kristina K.; White, Yohann; Trinh, Hung V.; Jobe, Ousman; Eller, Michael A.] Henry M Jackson Fdn Adv Mil Med, Bethesda, MD USA.
   [Zhou, Yingjun; Dawson, Peter] Emmes Corp, Rockville, MD USA.
C3 Walter Reed Army Institute of Research (WRAIR); United States Department
   of Defense; United States Army; Henry M. Jackson Foundation for the
   Advancement of Military Medicine, Inc; Emmes Corporation
RP Rao, M (corresponding author), Walter Reed Army Inst Res, USMHRP, Lab Adjuvant & Antigen Res, 503 Robert Grant Ave, Silver Spring, MD 20910 USA.
EM mrao@hivresearch.org
RI Eller, Michael/I-2156-2019; Matyas, Gary/AAK-6785-2021; Trinh,
   Hung/AAD-5469-2019; Onkar, Sayali/HOC-7264-2023
OI Eller, Michael/0000-0003-3905-4877
FU Henry M. Jackson Foundation for the Advancement of Military Medicine,
   Inc. [W81XWH-11-2-0174]; US Army Medical Research and Materiel Command
   [W81XWH-11-2-0174]
FX This work was funded by a cooperative agreement (W81XWH-11-2-0174)
   between Henry M. Jackson Foundation for the Advancement of Military
   Medicine, Inc. and US Army Medical Research and Materiel Command.
CR Alving CR, 2016, EXPERT OPIN DRUG DEL, V13, P807, DOI 10.1517/17425247.2016.1151871
   Alving CR, 1993, LIPOSOME TECHNOLOGY, P317
   Arthos J, 2008, NAT IMMUNOL, V9, P301, DOI 10.1038/ni1566
   Byrareddy SN, 2016, SCIENCE, V354, P197, DOI 10.1126/science.aag1276
   Cunningham AL, 2016, NEW ENGL J MED, V375, P1019, DOI 10.1056/NEJMoa1603800
   FRIES LF, 1992, P NATL ACAD SCI USA, V89, P358, DOI 10.1073/pnas.89.1.358
   Gilbert PB, 2005, J INFECT DIS, V191, P666, DOI 10.1086/428405
   Gómez-Román VR, 2006, J IMMUNOL METHODS, V308, P53, DOI 10.1016/j.jim.2005.09.018
   Gottardo R, 2013, PLOS ONE, V8, DOI 10.1371/journal.pone.0075665
   Haynes BF, 2012, NEW ENGL J MED, V366, P1275, DOI 10.1056/NEJMoa1113425
   HOWELL DN, 1985, J IMMUNOL, V134, P971
   Karasavvas N, 2015, AIDS RES HUM RETROV, V31, P1178, DOI [10.1089/aid.2015.0034, 10.1089/AID.2015.0034]
   Karasavvas N, 2012, AIDS RES HUM RETROV, V28, P1444, DOI 10.1089/aid.2012.0103
   Karnasuta C, 2017, AIDS RES HUM RETROV, V33, P410, DOI [10.1089/aid.2016.0204, 10.1089/AID.2016.0204]
   Lal H, 2015, NEW ENGL J MED, V373, P1576, DOI 10.1056/NEJMc1508392
   Liao HX, 2013, IMMUNITY, V38, P176, DOI 10.1016/j.immuni.2012.11.011
   LYERLY HK, 1987, AIDS RES HUM RETROV, V3, P409, DOI 10.1089/aid.1987.3.409
   McElrath MJ, 1995, SEMIN CANCER BIOL, V6, P375, DOI 10.1016/1044-579X(95)90007-1
   Olotu A, 2016, NEW ENGL J MED, V374, P2519, DOI 10.1056/NEJMoa1515257
   Peachman KK, 2015, PLOS ONE, V10, DOI 10.1371/journal.pone.0143895
   Pitisuttithum P, 2006, J INFECT DIS, V194, P1661, DOI 10.1086/508748
   Rao M, 2016, CURR OPIN HIV AIDS, V11, P585, DOI 10.1097/COH.0000000000000315
   Rao M, 2013, CURR HIV RES, V11, P427, DOI 10.2174/1570162X113116660064
   Rerks-Ngarm S, 2017, J INFECT DIS, V215, P1255, DOI 10.1093/infdis/jix099
   Rerks-Ngarm S, 2009, NEW ENGL J MED, V361, P2209, DOI 10.1056/NEJMoa0908492
   Robb ML, 2012, LANCET INFECT DIS, V12, P531, DOI 10.1016/S1473-3099(12)70088-9
   Rolland M, 2012, NATURE, V490, P417, DOI 10.1038/nature11519
   Torres OB, 2017, NPJ VACCINES, V2, DOI 10.1038/s41541-017-0013-9
   Trkola A, 1999, J VIROL, V73, P8966, DOI 10.1128/JVI.73.11.8966-8974.1999
   WALKER MC, 1995, AIDS RES HUM RETROV, V11, P1279, DOI 10.1089/aid.1995.11.1279
   Yates NL, 2013, MUCOSAL IMMUNOL, V6, P692, DOI 10.1038/mi.2012.107
   Yates NL, 2011, AIDS, V25, P2089, DOI 10.1097/QAD.0b013e32834b348e
   Zolla-Pazner S, 2014, EBIOMEDICINE, V1, P37, DOI 10.1016/j.ebiom.2014.10.022
   Zolla-Pazner S, 2014, PLOS ONE, V9, DOI 10.1371/journal.pone.0087572
   Zolla-Pazner S, 2013, PLOS ONE, V8, DOI 10.1371/journal.pone.0053629
   ZollaPazner S, 1997, J INFECT DIS, V175, P764, DOI 10.1086/513969
NR 36
TC 20
Z9 21
U1 0
U2 20
PU OXFORD UNIV PRESS INC
PI CARY
PA JOURNALS DEPT, 2001 EVANS RD, CARY, NC 27513 USA
SN 0022-1899
EI 1537-6613
J9 J INFECT DIS
JI J. Infect. Dis.
PD NOV 15
PY 2018
VL 218
IS 10
BP 1541
EP 1550
DI 10.1093/infdis/jiy348
PG 10
WC Immunology; Infectious Diseases; Microbiology
WE Science Citation Index Expanded (SCI-EXPANDED)
SC Immunology; Infectious Diseases; Microbiology
GA GW4IF
UT WOS:000446875300004
PM 29893872
OA hybrid
DA 2025-02-04
ER

PT J
AU Kakuru, A
   Achan, J
   Muhindo, MK
   Ikilezi, G
   Arinaitwe, E
   Mwangwa, F
   Ruel, T
   Clark, TD
   Charlebois, E
   Rosenthal, PJ
   Havlir, D
   Kamya, MR
   Tappero, JW
   Dorsey, G
AF Kakuru, Abel
   Achan, Jane
   Muhindo, Mary K.
   Ikilezi, Gloria
   Arinaitwe, Emmanuel
   Mwangwa, Florence
   Ruel, Theodore
   Clark, Tamara D.
   Charlebois, Edwin
   Rosenthal, Philip J.
   Havlir, Diane
   Kamya, Moses R.
   Tappero, Jordan W.
   Dorsey, Grant
TI Artemisinin-Based Combination Therapies Are Efficacious and Safe for
   Treatment of Uncomplicated Malaria in HIV-Infected Ugandan Children
SO CLINICAL INFECTIOUS DISEASES
LA English
DT Article
DE ACTs; malaria; HIV; children; ART
ID PLASMODIUM-FALCIPARUM MALARIA; ARTESUNATE PLUS AMODIAQUINE;
   MECHANISM-BASED INHIBITION; ARTEMETHER-LUMEFANTRINE;
   DIHYDROARTEMISININ-PIPERAQUINE; PHARMACOKINETIC EXPOSURE;
   THERAPEUTIC-EFFICACY; CYTOCHROME-P450 3A4; EFAVIRENZ;
   ARTEMETHER/LUMEFANTRINE
AB Background. Artemisinin-based combination therapies (ACTs) are highly efficacious and safe, but data from human immunodeficiency virus (HIV)-infected children concurrently receiving antiretroviral therapy (ART) and ACTs are limited.
   Methods. We evaluated 28-day outcomes following malaria treatment with artemether-lumefantrine (AL) or dihydroartemisinin-piperaquine (DP) in 2 cohorts of HIV-infected Ugandan children taking various ART regimens. In one cohort, children <6 years of age were randomized to lopinavir/ritonavir (LPV/r) or nonnucleoside reverse transcriptase inhibitor-based ART and treated with AL for uncomplicated malaria. In another cohort, children <12 months of age were started on nevirapine-based ART if they were eligible, and randomized to AL or DP for the treatment of their first and all subsequent uncomplicated malaria episodes.
   Results. There were 773 and 165 treatments for malaria with AL and DP, respectively. Initial response to therapy was excellent, with 99% clearance of parasites and <1% risk of repeat therapy within 3 days. Recurrent parasitemia within 28 days was common following AL treatment. The risk of recurrent parasitemia was significantly lower among children taking LPV/r-based ART compared with children taking nevirapine-based ART following AL treatment (15.3% vs 35.5%, P = .009), and those treated with DP compared with AL (8.6% vs 36.2%, P < .001). Both ACT regimens were safe and well tolerated.
   Conclusions. Treatment of uncomplicated malaria with AL or DP was efficacious and safe in HIV-infected children taking ART. However, there was a high risk of recurrent parasitemia following AL treatment, which was significantly lower in children taking LPV/r-based ART compared with nevirapine-based ART.
C1 [Kakuru, Abel; Achan, Jane; Muhindo, Mary K.; Ikilezi, Gloria; Arinaitwe, Emmanuel; Mwangwa, Florence] Makerere Univ, Coll Hlth Sci, Infect Dis Res Collaborat, Kampala, Uganda.
   [Achan, Jane] Makerere Univ, Coll Hlth Sci, Dept Pediat & Child Hlth, Kampala, Uganda.
   [Ruel, Theodore; Havlir, Diane] Univ Calif San Francisco, Dept Pediat, San Francisco, CA USA.
   [Clark, Tamara D.; Charlebois, Edwin; Rosenthal, Philip J.; Dorsey, Grant] Univ Calif San Francisco, Dept Med, San Francisco, CA USA.
   [Kamya, Moses R.] Makerere Univ, Coll Hlth Sci, Dept Med, Kampala, Uganda.
   [Tappero, Jordan W.] Ctr Dis Control & Prevent, Global AIDS Program, Atlanta, GA USA.
C3 Makerere University; Makerere University; University of California
   System; University of California San Francisco; University of California
   System; University of California San Francisco; Makerere University;
   Centers for Disease Control & Prevention - USA
RP Kakuru, A (corresponding author), Infect Dis Res Collaborat, POB 749, Tororo, Uganda.
EM abelkakuru@gmail.com
OI Arinaitwe, Emmanuel/0000-0002-9769-0348; Kakuru,
   Abel/0000-0001-9941-1309
FU National Institutes of Health [P01 HD059454]; US President's Emergency
   Plan for AIDS Relief; Centers for Disease Control and Prevention
   [U62P024421]; National Center for HIV, Viral Hepatitis, STD, and TB
   Prevention; Global AIDS Program; Doris Duke Charitable Foundation;
   Clinical Scientist Development Award; National Institute of Mental
   Health; National Institute of Allergy and Infectious Diseases
   [P30MH062246] Funding Source: NIH RePORTER
FX The PROMOTE study was supported by the National Institutes of Health
   (P01 HD059454). The study drug, lopinavir/ritonavir, was donated by
   Abbott Laboratories. The TCC study was supported by the US President's
   Emergency Plan for AIDS Relief; Centers for Disease Control and
   Prevention (cooperative agreement U62P024421); National Center for HIV,
   Viral Hepatitis, STD, and TB Prevention; Global AIDS Program; and Doris
   Duke Charitable Foundation (G. D. is a recipient of the Clinical
   Scientist Development Award).
CR Abuaku B, 2012, MALARIA J, V11, DOI 10.1186/1475-2875-11-388
   Achan J, 2012, NEW ENGL J MED, V367, P2110, DOI 10.1056/NEJMoa1200501
   [Anonymous], ASS MON ANT DRUG EFF
   [Anonymous], GUID TREATM MAL, VSecond
   Anvikar AR, 2012, MALARIA J, V11, DOI 10.1186/1475-2875-11-97
   Arinaitwe E, 2012, MALARIA J, V11, DOI 10.1186/1475-2875-11-90
   Arinaitwe E, 2009, CLIN INFECT DIS, V49, P1629, DOI 10.1086/647946
   Bassat Q, 2009, PLOS ONE, V4, DOI 10.1371/journal.pone.0007871
   Birku Y, 2002, ETHIOPIAN MED J, V40, P17
   Byakika-Kibwika Pauline, 2007, Afr Health Sci, V7, P86
   Byakika-Kibwika P, 2012, J ANTIMICROB CHEMOTH, V67, P2213, DOI 10.1093/jac/dks207
   Charle P, 2013, AM J TROP MED HYG, V88, P1087, DOI 10.4269/ajtmh.12-0290
   Fellay J, 2005, EUR J CLIN PHARMACOL, V60, P865, DOI 10.1007/s00228-004-0855-8
   Gargano N, 2012, MALARIA J, V11, DOI 10.1186/1475-2875-11-233
   Gasasira AF, 2008, CLIN INFECT DIS, V46, P985, DOI 10.1086/529192
   German P, 2009, JAIDS-J ACQ IMM DEF, V51, P424, DOI 10.1097/QAI.0b013e3181acb4ff
   Huang LS, 2012, JAIDS-J ACQ IMM DEF, V61, P310, DOI 10.1097/QAI.0b013e31826ebb5c
   Ikilezi G, 2013, AM J TROP MED HYG, V88, P744, DOI 10.4269/ajtmh.12-0658
   Josephson F, 2008, EUR J CLIN PHARMACOL, V64, P775, DOI 10.1007/s00228-008-0492-8
   Kakuru A, 2013, AM J TROP MED HYG, V88, P736, DOI 10.4269/ajtmh.12-0654
   Kamya MR, 2006, J INFECT DIS, V193, P9, DOI 10.1086/498577
   Kamya MR, 2001, AIDS, V15, P1187, DOI 10.1097/00002030-200106150-00019
   Katrak S, 2009, MALARIA J, V8, DOI 10.1186/1475-2875-8-272
   Lee TMN, 2012, XENOBIOTICA, V42, P1088, DOI 10.3109/00498254.2012.693972
   Ma Qing, 2005, Expert Opin Drug Metab Toxicol, V1, P473, DOI 10.1517/17425255.1.3.473
   Nambozi M, 2011, MALARIA J, V10, DOI 10.1186/1475-2875-10-50
   Ndiaye JLA, 2011, MALARIA J, V10, DOI 10.1186/1475-2875-10-237
   Ngasala BE, 2011, CLIN INFECT DIS, V52, P873, DOI 10.1093/cid/cir066
   Okello PE, 2006, AM J TROP MED HYG, V75, P219, DOI 10.4269/ajtmh.2006.75.219
   Sagara I, 2012, AM J TROP MED HYG, V87, P50, DOI 10.4269/ajtmh.2012.11-0649
   Sandison TG, 2011, BMJ-BRIT MED J, V342, DOI 10.1136/bmj.d1617
   Shubber Z, 2013, AIDS, V27, P1403, DOI 10.1097/QAD.0b013e32835f1db0
   Van Geertruyden JP, 2006, J INFECT DIS, V194, P917, DOI 10.1086/507310
   WHO, 2010, WORLD MALARIA REPORT 2010, P1
   WHO, CONS GUID US ANT DRU
   World Health Organization, COUNTR ANT DRUG POL
   Yavo W, 2011, MALARIA J, V10, DOI 10.1186/1475-2875-10-198
   Zhou SF, 2005, CLIN PHARMACOKINET, V44, P279, DOI 10.2165/00003088-200544030-00005
   Zhou SF, 2007, THER DRUG MONIT, V29, P687, DOI 10.1097/FTD.0b013e31815c16f5
   Zwang J, 2009, PLOS ONE, V4, DOI 10.1371/journal.pone.0006358
NR 40
TC 17
Z9 18
U1 0
U2 5
PU OXFORD UNIV PRESS INC
PI CARY
PA JOURNALS DEPT, 2001 EVANS RD, CARY, NC 27513 USA
SN 1058-4838
EI 1537-6591
J9 CLIN INFECT DIS
JI Clin. Infect. Dis.
PD AUG 1
PY 2014
VL 59
IS 3
BP 446
EP 453
DI 10.1093/cid/ciu286
PG 8
WC Immunology; Infectious Diseases; Microbiology
WE Science Citation Index Expanded (SCI-EXPANDED)
SC Immunology; Infectious Diseases; Microbiology
GA AQ6KG
UT WOS:000342919700021
PM 24759826
OA Green Published, Bronze
DA 2025-02-04
ER

PT J
AU Pinto, CMA
   Carvalho, ARM
AF Pinto, Carla M. A.
   Carvalho, Ana R. M.
TI Fractional Dynamics of an Infection Model With Time-Varying Drug
   Exposure
SO JOURNAL OF COMPUTATIONAL AND NONLINEAR DYNAMICS
LA English
DT Article
ID HIV DYNAMICS; MATHEMATICAL-MODEL; WITHIN-HOST; TRANSMISSION; EQUATIONS;
   MALARIA; SPREAD; MEMORY; HAART
AB We introduce a fractional order model for the human immunodeficiency virus (HIV) dynamics, where time-varying drug exposure and drug resistance are assumed. We derive conditions for the local and global asymptotic stability of the disease-free equilibrium. We find periodic stable endemic states for certain parameter values, for sinusoidal drug efficacies, and when considering a density-dependent decay rate for the T cells. Other classes of periodic drug efficacies are considered and the effect of the phases of these functions on the dynamics of the model is also studied. The order of the fractional derivative plays an important role in the severity of the epidemics.
C1 [Pinto, Carla M. A.] Polytech Porto, Sch Engn, Rua Dr Antonio Bernardino de Almeida 431, P-4249015 Porto, Portugal.
   [Carvalho, Ana R. M.] Univ Porto, Fac Sci, Rua Campo Alegre S-N, P-4440452 Porto, Portugal.
C3 Instituto Politecnico do Porto; Universidade do Porto
RP Pinto, CMA (corresponding author), Polytech Porto, Sch Engn, Rua Dr Antonio Bernardino de Almeida 431, P-4249015 Porto, Portugal.
EM cap@isep.ipp.pt; up200802541@fc.up.pt
RI Pinto, Carla/J-5221-2013
OI Pinto, Carla/0000-0002-0729-1133
FU Polytechnic of Porto, through the PAPRE Programa de Apoio a Publicacao
   em Revistas Cientificas de Elevada Qualidade; European Regional
   Development Fund through the program COMPETE; Portuguese Government
   through the FCT - Fundacao para a Ciencia e a Tecnologia
   [PEst-C/MAT/UI0144/2013]; FCT [SFRH/BD/96816/2013]; Fundação para a
   Ciência e a Tecnologia [SFRH/BD/96816/2013] Funding Source: FCT
FX Polytechnic of Porto, through the PAPRE Programa de Apoio a Publicacao
   em Revistas Cientificas de Elevada Qualidade.European Regional
   Development Fund through the program COMPETE.Portuguese Government
   through the FCT - Fundacao para a Ciencia e a Tecnologia (Project No.
   PEst-C/MAT/UI0144/2013).FCT (Grant No. SFRH/BD/96816/2013).
CR Alkahtani BST, 2017, THERM SCI, V21, P1, DOI 10.2298/TSCI160421298A
   Atangana A, 2016, CHAOS SOLITON FRACT, V89, P447, DOI 10.1016/j.chaos.2016.02.012
   Baleanu D, 2005, PHYS SCRIPTA, V72, P119, DOI 10.1238/Physica.Regular.072a00119
   Baleanu D, 2008, NONLINEAR DYNAM, V53, P67, DOI 10.1007/s11071-007-9296-0
   Baleanu D, 2015, COMMUN NONLINEAR SCI, V25, P41, DOI 10.1016/j.cnsns.2015.01.004
   Baleanu D, 2009, COMMUN NONLINEAR SCI, V14, P2520, DOI 10.1016/j.cnsns.2008.10.002
   Browne CJ, 2012, B MATH BIOL, V74, P562, DOI 10.1007/s11538-011-9677-x
   Caputo M., 2015, Prog. Fract. Differ. Appl., V1, P73, DOI DOI 10.12785/PFDA/010201
   Carvalho ARM, 2017, MATH METHOD APPL SCI, V40, P1231, DOI 10.1002/mma.4047
   Carvalho ARM, 2016, COMMUN NONLINEAR SCI, V30, P207, DOI 10.1016/j.cnsns.2015.06.019
   Chitnis N, 2008, B MATH BIOL, V70, P1272, DOI 10.1007/s11538-008-9299-0
   Diethelm K., 1998, FORSCHUNG WISSENSCHA
   Diethelm K, 2013, NONLINEAR DYNAM, V71, P613, DOI 10.1007/s11071-012-0475-2
   Doha EH, 2014, APPL NUMER MATH, V77, P43, DOI 10.1016/j.apnum.2013.11.003
   Elaiw AM, 2009, J MATH ANAL APPL, V359, P285, DOI 10.1016/j.jmaa.2009.05.038
   Herzallah MAE, 2010, J COMPUT NONLIN DYN, V5, DOI 10.1115/1.4000824
   Jones LE, 2005, B MATH BIOL, V67, P1227, DOI 10.1016/j.bulm.2005.01.006
   Kumar D, 2016, J COMPUT NONLIN DYN, V11, DOI 10.1115/1.4033899
   La Salle Joseph P, 1976, The Stability of Dynamical Systems
   Li MY, 2014, NONLINEAR ANAL-REAL, V17, P147, DOI 10.1016/j.nonrwa.2013.11.002
   Mainardi F, 1996, CHAOS SOLITON FRACT, V7, P1461, DOI 10.1016/0960-0779(95)00125-5
   Nigmatullin RR, 2010, INT J THEOR PHYS, V49, P701, DOI 10.1007/s10773-010-0249-x
   Pinto C MA., 2015, Progress in Fractional Differentiation and Applications, V1, P111
   Pinto CMA, 2017, J COMPUT APPL MATH, V312, P240, DOI 10.1016/j.cam.2016.05.019
   Pinto CMA, 2017, APPL MATH COMPUT, V292, P76, DOI 10.1016/j.amc.2016.07.031
   Pinto CMA, 2016, J VIB CONTROL, V22, P2222, DOI 10.1177/1077546315574964
   Pinto CMA, 2014, APPL MATH COMPUT, V242, P36, DOI 10.1016/j.amc.2014.05.061
   Pinto CMA, 2013, COMPUT MATH APPL, V66, P908, DOI 10.1016/j.camwa.2012.11.017
   Pinto CMA, 2012, J VIB CONTROL, V18, P2201, DOI 10.1177/1077546311429150
   Pinto CMA, 2010, NONLINEAR DYNAM, V62, P27, DOI 10.1007/s11071-010-9696-4
   Razminia A, 2013, J COMPUT NONLIN DYN, V8, DOI 10.1115/1.4023165
   Sardar T, 2015, MATH BIOSCI, V263, P18, DOI 10.1016/j.mbs.2015.01.009
   Tavazoei MS, 2008, PHYSICA D, V237, P2628, DOI 10.1016/j.physd.2008.03.037
   van den Driessche P, 2002, MATH BIOSCI, V180, P29, DOI 10.1016/S0025-5564(02)00108-6
   Wang X, 2016, B MATH BIOL, V78, P322, DOI 10.1007/s11538-016-0145-5
   Yang YP, 2010, J MATH ANAL APPL, V361, P59, DOI 10.1016/j.jmaa.2009.09.012
NR 36
TC 13
Z9 13
U1 0
U2 10
PU ASME
PI NEW YORK
PA TWO PARK AVE, NEW YORK, NY 10016-5990 USA
SN 1555-1423
EI 1555-1415
J9 J COMPUT NONLIN DYN
JI J. Comput. Nonlinear Dyn.
PD SEP
PY 2018
VL 13
IS 9
SI SI
AR 090904
DI 10.1115/1.4038643
PG 16
WC Engineering, Mechanical; Mechanics
WE Science Citation Index Expanded (SCI-EXPANDED)
SC Engineering; Mechanics
GA GW9DA
UT WOS:000447280900005
DA 2025-02-04
ER

PT J
AU Parikh, S
   Kajubi, R
   Huang, LS
   Ssebuliba, J
   Kiconco, S
   Gao, Q
   Li, FY
   Were, M
   Kakuru, A
   Achan, J
   Mwebaza, N
   Aweeka, FT
AF Parikh, Sunil
   Kajubi, Richard
   Huang, Liusheng
   Ssebuliba, Joshua
   Kiconco, Sylvia
   Gao, Qin
   Li, Fangyong
   Were, Moses
   Kakuru, Abel
   Achan, Jane
   Mwebaza, Norah
   Aweeka, Francesca T.
TI Antiretroviral Choice for HIV Impacts Antimalarial Exposure and
   Treatment Outcomes in Ugandan Children
SO CLINICAL INFECTIOUS DISEASES
LA English
DT Article
DE malaria; HIV; antimalarial; antiretroviral; pharmacokinetics
ID ARTEMETHER-LUMEFANTRINE; PLASMODIUM-FALCIPARUM; PHARMACOKINETIC
   EXPOSURE; ARTEMISININ RESISTANCE; POPULATION PHARMACOKINETICS; PROTEASE
   INHIBITORS; HUMAN PLASMA; MALARIA; THERAPY; LOPINAVIR/RITONAVIR
AB Background. The optimal treatment of malaria in human immunodeficiency virus (HIV)-infected children requires consideration of critical drug-drug interactions in coinfected children, as these may significantly impact drug exposure and clinical outcomes.
   Methods. We conducted an intensive and sparse pharmacokinetic/pharmacodynamic study in Uganda of the most widely adopted artemisinin-based combination therapy, artemether-lumefantrine. HIV-infected children on 3 different first-line antiretroviral therapy (ART) regimens were compared to HIV-uninfected children not on ART, all of whom required treatment for Plasmodium falciparum malaria. Pharmacokinetic sampling for artemether, dihydroartemisinin, and lumefantrine exposure was conducted through day 21, and associations between drug exposure and outcomes through day 42 were investigated.
   Results. One hundred forty-five and 225 children were included in the intensive and sparse pharmacokinetic analyses, respectively. Compared with no ART, efavirenz (EFV) reduced exposure to all antimalarial components by 2.1- to 3.4-fold; lopinavir/ritonavir (LPV/r) increased lumefantrine exposure by 2.1-fold; and nevirapine reduced artemether exposure only. Day 7 concentrations of lumefantrine were 10-fold lower in children on EFV vs LPV/r-based ART, changes that were associated with an approximate 4-fold higher odds of recurrent malaria by day 28 in those on EFV vs LPV/r-based ART.
   Conclusions. The choice of ART in children living in a malaria-endemic region has highly significant impacts on the pharmacokinetics and pharmacodynamics of artemether-lumefantrine treatment. EFV-based ART reduces all antimalarial components and is associated with the highest risk of recurrent malaria following treatment. For those on EFV, close clinical follow-up for recurrent malaria following artemether-lumefantrine treatment, along with the study of modified dosing regimens that provide higher exposure, is warranted.
C1 [Parikh, Sunil] Yale Sch Publ Hlth, 60 Coll St,Rm 724, New Haven, CT 06520 USA.
   [Kajubi, Richard; Ssebuliba, Joshua; Kiconco, Sylvia; Were, Moses; Kakuru, Abel; Achan, Jane; Mwebaza, Norah] Makerere Univ, Coll Hlth Sci, Kampala, Uganda.
   [Huang, Liusheng; Gao, Qin; Li, Fangyong; Aweeka, Francesca T.] Univ Calif San Francisco, San Francisco, CA 94143 USA.
   [Huang, Liusheng; Gao, Qin; Li, Fangyong; Aweeka, Francesca T.] San Francisco Gen Hosp, San Francisco, CA 94110 USA.
C3 Yale University; Makerere University; University of California System;
   University of California San Francisco; San Francisco General Hospital
   Medical Center
RP Parikh, S (corresponding author), Yale Sch Publ Hlth, 60 Coll St,Rm 724, New Haven, CT 06520 USA.
EM sunil.parikh@yale.edu
OI KAJUBI, RICHARD/0000-0002-9179-9182; Kakuru, Abel/0000-0001-9941-1309;
   Huang, Liusheng/0000-0003-2702-4486; Kiconco, PhD, Dr.
   Sylvia/0000-0003-4188-7755
FU NIH [R01 HD068174]; UCSF Center for AIDS Research [P30 AI022763];
   National Institute of Dental and Craniofacial Research; Eunice Kennedy
   Shriver National Institute of Child Health and Human Development;
   National Institute on Minority Health and Health Disparities; National
   Institute of Allergy and Infectious Diseases [P30AI027763] Funding
   Source: NIH RePORTER; National Institute on Drug Abuse; National
   Institute of Diabetes and Digestive and Kidney Diseases; National Heart
   Lung and Blood Institute; National Cancer Institute; National Institute
   of Nursing Research; National Institute on Aging [P30AI027763] Funding
   Source: NIH RePORTER
FX This work was supported by the NIH (award number R01 HD068174) and by
   the UCSF Center for AIDS Research (award number P30 AI022763).
CR Achan J, 2012, NEW ENGL J MED, V367, P2110, DOI 10.1056/NEJMoa1200501
   [Anonymous], HIV AIDS FACT SHEET
   [Anonymous], 2014, World Malaria Report
   Ashley EA, 2014, NEW ENGL J MED, V371, P411, DOI 10.1056/NEJMoa1314981
   Ashley EA, 2007, TROP MED INT HEALTH, V12, P195, DOI [10.1111/j.1365-3165.2006.01784.x, 10.1111/j.1365-3156.2006.01784.x]
   Back D, 2003, JAIDS-J ACQ IMM DEF, V34, pS8, DOI 10.1097/00126334-200309011-00003
   Barnes KI, 2008, TRENDS PARASITOL, V24, P127, DOI 10.1016/j.pt.2007.11.008
   Barnes KI, 2006, CLIN PHARMACOL THER, V80, P582, DOI 10.1016/j.clpt.2006.08.016
   Byakika-Kibwika P, 2012, J ANTIMICROB CHEMOTH, V67, P2213, DOI 10.1093/jac/dks207
   Byakika-Kibwika P, 2012, J ANTIMICROB CHEMOTH, V67, P1217, DOI 10.1093/jac/dkr596
   Church JA, 2015, LANCET INFECT DIS, V15, P327, DOI 10.1016/S1473-3099(14)71011-4
   Conrad MD, 2014, J INFECT DIS, V210, P344, DOI 10.1093/infdis/jiu141
   Doherty M, 2015, J INT AIDS SOC, V18, P26
   Dondorp AM, 2009, NEW ENGL J MED, V361, P455, DOI 10.1056/NEJMoa0808859
   Flateau C, 2011, LANCET INFECT DIS, V11, P541, DOI 10.1016/S1473-3099(11)70031-7
   Gasasira AF, 2010, MALARIA J, V9, DOI 10.1186/1475-2875-9-177
   German P, 2007, CLIN INFECT DIS, V44, P889, DOI 10.1086/511882
   German P, 2009, JAIDS-J ACQ IMM DEF, V51, P424, DOI 10.1097/QAI.0b013e3181acb4ff
   Greenhalgh S, 2015, AIDS, V29, P473, DOI 10.1097/QAD.0000000000000550
   Greenhouse B, 2006, AM J TROP MED HYG, V75, P836, DOI 10.4269/ajtmh.2006.75.836
   Hobbs CV, 2014, PLOS ONE, V9, DOI 10.1371/journal.pone.0100138
   Hobbs CV, 2009, J INFECT DIS, V199, P134, DOI 10.1086/594369
   Hoglund RM, 2015, BRIT J CLIN PHARMACO, V79, P636, DOI 10.1111/bcp.12529
   Huang LS, 2013, BIOANALYSIS, V5, P1501, DOI [10.4155/bio.13.91, 10.4155/BIO.13.91]
   Huang LS, 2012, JAIDS-J ACQ IMM DEF, V61, P310, DOI 10.1097/QAI.0b013e31826ebb5c
   Huang LS, 2012, BIOANALYSIS, V4, P157, DOI [10.4155/bio.11.303, 10.4155/BIO.11.303]
   Ilett KF, 2002, DRUG METAB DISPOS, V30, P1005, DOI 10.1124/dmd.30.9.1005
   Jagannathan P, 2012, MALARIA J, V11, DOI 10.1186/1475-2875-11-435
   Joint United Nations Programme on HIV/AIDS, 2014, JOINT UN PROGR HIV A
   Khoo S, 2005, AIDS, V19, P995, DOI 10.1097/01.aids.0000174445.40379.e0
   Kredo T, 2016, BMC INFECT DIS, V16, DOI 10.1186/s12879-016-1345-1
   MACKINNON DP, 1993, EVALUATION REV, V17, P144, DOI 10.1177/0193841X9301700202
   Maganda BA, 2015, MALARIA J, V14, DOI 10.1186/s12936-015-0695-2
   Maganda BA, 2014, MALARIA J, V13, DOI 10.1186/1475-2875-13-205
   Mwesigwa J, 2010, ANTIMICROB AGENTS CH, V54, P52, DOI 10.1128/AAC.00679-09
   National Institute of Allergy and Infectious Diseases-Division of AIDS, 2004, DIV AIDS TABL GRAD S
   Parikh S, 2005, ANTIMICROB AGENTS CH, V49, P2983, DOI 10.1128/AAC.49.7.2983-2985.2005
   Parikh S, 2015, ANTIMICROB AGENTS CH, V59, P7852, DOI 10.1128/AAC.01153-15
   Porter KA, 2012, ANTIMICROB AGENTS CH, V56, P995, DOI 10.1128/AAC.05322-11
   Price RN, 2006, CLIN INFECT DIS, V42, P1570, DOI 10.1086/503423
   Redmond AM, 2007, AIDS, V21, P763, DOI 10.1097/QAD.0b013e328031f41a
   Riska P, 1999, DRUG METAB DISPOS, V27, P895
   Ruel TD, 2014, JAIDS-J ACQ IMM DEF, V65, P535, DOI 10.1097/QAI.0000000000000071
   Sambol NC, 2015, CLIN PHARMACOL THER, V98, P87, DOI 10.1002/cpt.104
   Takala-Harrison S, 2015, J INFECT DIS, V211, P670, DOI 10.1093/infdis/jiu491
   Violari A, 2008, NEW ENGL J MED, V359, P2233, DOI 10.1056/NEJMoa0800971
   White NJ, 2008, TRENDS PARASITOL, V24, P159, DOI 10.1016/j.pt.2008.01.006
   White NJ, 1999, CLIN PHARMACOKINET, V37, P105, DOI 10.2165/00003088-199937020-00002
   WHO, 2016, CONSOLIDATED GUIDELI
   Wong RPM, 2011, ANTIMICROB AGENTS CH, V55, P1194, DOI 10.1128/AAC.01312-10
   World Health Organization, 2009, METH SURV ANT DRUG E
   World Health Organization (WHO), 2015, WHO Guideline on when to start antiretroviral therapy and on pre-exposure prophylaxis for HIV 2015
   World Health Organization (WHO), 2014, GUID POST PROPH HIV
   WorldWide Antimalarial Resistance, 2015, BMC MED, V13, DOI 10.1186/s12916-015-0456-7
   Yeka A, 2012, ACTA TROP, V121, P184, DOI 10.1016/j.actatropica.2011.03.004
NR 55
TC 26
Z9 28
U1 0
U2 6
PU OXFORD UNIV PRESS INC
PI CARY
PA JOURNALS DEPT, 2001 EVANS RD, CARY, NC 27513 USA
SN 1058-4838
EI 1537-6591
J9 CLIN INFECT DIS
JI Clin. Infect. Dis.
PD AUG 1
PY 2016
VL 63
IS 3
BP 414
EP 422
DI 10.1093/cid/ciw291
PG 9
WC Immunology; Infectious Diseases; Microbiology
WE Science Citation Index Expanded (SCI-EXPANDED)
SC Immunology; Infectious Diseases; Microbiology
GA DV8QP
UT WOS:000383201900019
PM 27143666
OA Green Published, hybrid
DA 2025-02-04
ER

PT S
AU Grobusch, MP
   Kremsner, PG
AF Grobusch, MP
   Kremsner, PG
BE Sullivan, DJ
   Krishna, S
TI Uncomplicated malaria
SO MALARIA: DRUGS, DISEASE AND POST-GENOMIC BIOLOGY
SE Current Topics in Microbiology and Immunology
LA English
DT Review
ID PLASMODIUM-FALCIPARUM MALARIA; HUMAN-IMMUNODEFICIENCY-VIRUS; HEPATIC
   BLOOD-FLOW; VIVAX MALARIA; PLACENTAL MALARIA; GAMBIAN CHILDREN; IMPORTED
   MALARIA; RISK-FACTORS; INFECTION; HIV-1
AB All symptoms and signs of uncomplicated malaria are non-specific, as shared with other febrile conditions, and can occur early or later in the course of the disease. In endemic areas, the presence of hepatosplenomegaly, thrombocytopenia and anaemia is clearly associated with malaria, particularly in children. Fever, cephalgias, fatigue, malaise, and musculoskeletal pain constitute the most frequent clinical features in malaria. Following single exposure to Plasinodium falciparum infection, the patient will either die in the acute attack or survive with the development of some immunity. Elderly individuals are prone to a more severe course of disease. The non-fatal R vivax and R ovale cause similar initial illnesses, with bouts of fever relapsing periodically, but irregularly over a period of up to 5 years. Renal involvement of a moderate degree is more common in mild falciparum malaria than initially suspected. The liver is also afflicted in mild disease, but organ damage is limited and fully reversible after parasitological cure. Whereas the cardiotoxic adverse effects of antimalarial chemotherapeutics are well known, clinically relevant cardiac involvement in humans is rare in severe disease and even rarer in uncomplicated falciparum malaria. Co-infection can aggravate malaria. There is a growing body of evidence that there is significant interaction in terms of mutual aggravation of the course of disease between HIV and malaria, particularly in pregnant women. Children with a high level of exposure to R falciparum have a lower risk of developing atopic disorders.
C1 Univ Witwatersrand, Fac Hlth Sci, Infect Dis Unit, ZA-2196 Johannesburg, South Africa.
   Univ Tubingen, Inst Trop Med, Dept Parasitol, D-72074 Tubingen, Germany.
C3 University of Witwatersrand; Eberhard Karls University of Tubingen
RP Univ Witwatersrand, Fac Hlth Sci, Infect Dis Unit, 7 York Rd Parktown, ZA-2196 Johannesburg, South Africa.
EM grobuschmp@pathology.wits.ac.za
OI Kremsner, Peter Gottfried/0000-0002-3926-4113
CR ADEBAJO AO, 1994, J MED VIROL, V42, P366, DOI 10.1002/jmv.1890420407
   AHMAD SH, 1989, J TROP PEDIATRICS, V35, P291, DOI 10.1093/tropej/35.6.291
   ALLEN S, 1991, J INFECT DIS, V164, P67, DOI 10.1093/infdis/164.1.67
   Ariyoshi K, 1996, J INFECT DIS, V173, P245, DOI 10.1093/infdis/173.1.245
   Baird JK, 1998, J INFECT DIS, V178, P592, DOI 10.1086/517482
   Beg MA, 2002, AM J TROP MED HYG, V67, P230, DOI 10.4269/ajtmh.2002.67.230
   Berkley J, 1999, T ROY SOC TROP MED H, V93, P283, DOI 10.1016/S0035-9203(99)90024-X
   Borrmann S, 2003, ANTIMICROB AGENTS CH, V47, P901, DOI 10.1128/AAC.47.3.901-904.2003
   Brahmbhatt H, 2003, AIDS, V17, P2539, DOI 10.1097/00002030-200311210-00020
   Brandts CH, 1997, LANCET, V350, P704, DOI 10.1016/S0140-6736(97)02255-1
   Burchard GD, 2003, ANN TROP MED PARASIT, V97, P345, DOI 10.1179/000349803235002281
   Carlini ME, 1999, CLIN INFECT DIS, V28, P1182, DOI 10.1086/517779
   Chadee DD, 2000, NEW ENGL J MED, V342, P1924, DOI 10.1056/NEJM200006223422520
   Chen XP, 2003, CHINESE MED J-PEKING, V116, P1810
   Chotivanich K, 2002, J INFECT DIS, V185, P1538, DOI 10.1086/340213
   CLEMENS R, 1994, BRIT J HAEMATOL, V87, P100, DOI 10.1111/j.1365-2141.1994.tb04877.x
   D'Acremont V, 2002, AM J TROP MED HYG, V66, P481, DOI 10.4269/ajtmh.2002.66.481
   DAVID PH, 1983, P NATL ACAD SCI-BIOL, V80, P5075, DOI 10.1073/pnas.80.16.5075
   EHRICH JHH, 1985, TROPENMED PARASITOL, V36, P39
   Erhart LM, 2004, AM J TROP MED HYG, V70, P8, DOI 10.4269/ajtmh.2004.70.8
   FACER CA, 1991, LANCET, V338, P896, DOI 10.1016/0140-6736(91)91562-9
   Faucher JF, 2002, PARASITOL RES, V88, P1040, DOI 10.1007/s00436-002-0712-6
   Flatau E, 2000, J TRAVEL MED, V7, P98
   French N, 2001, AIDS, V15, P899, DOI 10.1097/00002030-200105040-00010
   GARNHAM P C C, 1970, Acta Tropica, V27, P1
   Ghoshal U C, 2001, Indian J Gastroenterol, V20, P111
   Graham SM, 2000, T ROY SOC TROP MED H, V94, P310, DOI 10.1016/S0035-9203(00)90337-7
   GREENBERG AE, 1991, NEW ENGL J MED, V325, P105, DOI 10.1056/NEJM199107113250206
   Grobusch Martin P., 2003, International Journal of Infectious Diseases, V7, P74, DOI 10.1016/S1201-9712(03)90045-2
   Grobusch MP, 2003, WIEN KLIN WOCHENSCHR, V115, P63, DOI 10.1007/BF03040275
   Grobusch MP, 2000, J TRAVEL MED, V7, P104
   Günther A, 2003, TROP MED INT HEALTH, V8, P30, DOI 10.1046/j.1365-3156.2003.00978.x
   Günther A, 2002, TROP MED INT HEALTH, V7, P931, DOI 10.1046/j.1365-3156.2002.00951.x
   Hänscheid T, 2003, J TRAVEL MED, V10, P155, DOI 10.2310/7060.2003.35735
   Hightower Maia, 2003, Braz J Infect Dis, V7, P07, DOI 10.1590/S1413-86702003000100002
   HO M, 1992, INFECT IMMUN, V60, P2225, DOI 10.1128/IAI.60.6.2225-2228.1992
   Hoffman IF, 1999, AIDS, V13, P487, DOI 10.1097/00002030-199903110-00007
   Inion I, 2003, J INFECT DIS, V188, P1675, DOI 10.1086/379737
   ISRAELI A, 1987, T ROY SOC TROP MED H, V81, P233, DOI 10.1016/0035-9203(87)90224-0
   Jelinek T, 2002, CLIN INFECT DIS, V34, P572, DOI 10.1086/338235
   Karanikas G, 2004, THROMB HAEMOSTASIS, V91, P553
   Kaufman JS, 1997, B WORLD HEALTH ORGAN, V75, P389
   Khanna KV, 1999, CLIN INFECT DIS, V28, P710, DOI 10.1086/515206
   KITTL EM, 1992, WIEN KLIN WOCHENSCHR, V104, P21
   Koibuchi Tomohiko, 2003, Journal of Infection and Chemotherapy, V9, P254, DOI 10.1007/s10156-003-0244-8
   KREMSNER PG, 1994, J INFECT DIS, V169, P467, DOI 10.1093/infdis/169.2.467
   KRISHNA S, 1995, T ROY SOC TROP MED H, V89, P197, DOI 10.1016/0035-9203(95)90494-8
   KRISHNA S, 1995, T ROY SOC TROP MED H, V89, P507, DOI 10.1016/0035-9203(95)90087-X
   Kun JFJ, 1998, LANCET, V351, P265, DOI 10.1016/S0140-6736(05)78273-8
   Ladhani S, 2002, BRIT J HAEMATOL, V119, P839, DOI 10.1046/j.1365-2141.2002.03904.x
   LAMBRECHT AJ, 1978, LANCET, V1, P1206
   Lawn SD, 2004, J INFECTION, V48, P1, DOI 10.1016/j.jinf.2003.09.001
   Lell B, 2001, WIEN KLIN WOCHENSCHR, V113, P927
   Lell B, 2000, WIEN KLIN WOCHENSCHR, V112, P1014
   Long HY, 2001, PARASITOL RES, V87, P553, DOI 10.1007/s004360100374
   MABEY DCW, 1987, J INFECT DIS, V155, P1319, DOI 10.1093/infdis/155.6.1319
   Mason DP, 1999, AM J TROP MED HYG, V61, P367, DOI 10.4269/ajtmh.1999.61.367
   Mayxay M, 2001, AM J TROP MED HYG, V65, P588, DOI 10.4269/ajtmh.2001.65.588
   Mendis K, 2001, AM J TROP MED HYG, V64, P97, DOI 10.4269/ajtmh.2001.64.97
   METZGER W, 1995, J ANTIMICROB CHEMOTH, V36, P723, DOI 10.1093/jac/36.4.723
   Metzger WG, 1995, T ROY SOC TROP MED H, V89, P637, DOI 10.1016/0035-9203(95)90423-9
   Missinou MA, 2003, CLIN INFECT DIS, V36, P1198, DOI 10.1086/374555
   Modebe O, 1999, ANN TROP MED PARASIT, V93, P409, DOI 10.1080/00034989958401
   MOLYNEUX ME, 1989, AM J TROP MED HYG, V40, P470, DOI 10.4269/ajtmh.1989.40.470
   Moulin F, 2003, ARCH DIS CHILD, V88, P540, DOI 10.1136/adc.88.6.540
   Mühlberger N, 2003, CLIN INFECT DIS, V36, P990, DOI 10.1086/374224
   MULLER O, 1990, T ROY SOC TROP MED H, V84, P336, DOI 10.1016/0035-9203(90)90306-Y
   N'Gom PT, 1997, BRIT J BIOMED SCI, V54, P251
   Nacher M, 2002, PARASITE IMMUNOL, V24, P391, DOI 10.1046/j.1365-3024.2002.00470.x
   Nathoo S, 2003, LANCET, V362, P1039, DOI 10.1016/S0140-6736(03)14414-5
   Nierengarten MB, 2003, LANCET INFECT DIS, V3, P321, DOI 10.1016/S1473-3099(03)00642-X
   NILSSONEHLE I, 1990, J INTERN MED, V227, P151, DOI 10.1111/j.1365-2796.1990.tb00136.x
   Norhayati M, 2001, Med J Malaysia, V56, P271
   Nwanyanwu OC, 1997, T ROY SOC TROP MED H, V91, P567, DOI 10.1016/S0035-9203(97)90028-6
   Olaleye BO, 1998, T ROY SOC TROP MED H, V92, P300, DOI 10.1016/S0035-9203(98)91021-5
   Pongponratn E, 2000, Southeast Asian J Trop Med Public Health, V31, P829
   Prakash J, 2003, J Assoc Physicians India, V51, P265
   PUKRITTAYAKAMEE S, 1992, CLIN SCI, V82, P63, DOI 10.1042/cs0820063
   Radloff PD, 1996, AM J TROP MED HYG, V55, P259, DOI 10.4269/ajtmh.1996.55.259
   Ree Han-Il, 2000, Korean Journal of Parasitology, V38, P119, DOI 10.3347/kjp.2000.38.3.119
   Reeves JD, 2002, J GEN VIROL, V83, P1253, DOI 10.1099/0022-1317-83-6-1253
   Rogerson S, 2003, LANCET, V362, P1008, DOI 10.1016/S0140-6736(03)14447-9
   Sandmand M, 2002, CLIN EXP IMMUNOL, V127, P107, DOI 10.1046/j.1365-2249.2002.01736.x
   Sankoh OA, 2003, J PUBLIC HEALTH MED, V25, P372, DOI 10.1093/pubmed/fdg080
   Schellenberg D, 1999, AM J TROP MED HYG, V61, P431, DOI 10.4269/ajtmh.1999.61.431
   SCHICK A, 1999, STAT INFERENCE STOCH, V2, P69
   Schwartz E, 2001, CLIN INFECT DIS, V33, P1774, DOI 10.1086/322522
   Schwarzer E, 2003, BLOOD, V101, P722, DOI 10.1182/blood-2002-03-0979
   SKUDOWITZ RB, 1973, BMJ-BRIT MED J, V2, P515, DOI 10.1136/bmj.2.5865.515
   Steele R W, 1996, Adv Pediatr Infect Dis, V12, P325
   STEIN CM, 1985, CENT AFR J MED, V31, P166
   Steketee RW, 1996, AM J TROP MED HYG, V55, P42, DOI 10.4269/ajtmh.1996.55.42
   Tanios MA, 2001, CRIT CARE MED, V29, P665, DOI 10.1097/00003246-200103000-00037
   TSUCHIDA H, 1982, AM J TROP MED HYG, V31, P163, DOI 10.4269/ajtmh.1982.31.163
   van den Biggelaar AHJ, 2004, J INFECT DIS, V189, P892, DOI 10.1086/381767
   van Eijk AM, 2003, AIDS, V17, P595, DOI 10.1097/00002030-200303070-00015
   van Eijk AM, 2002, AM J TROP MED HYG, V67, P44, DOI 10.4269/ajtmh.2002.67.44
   van Velthuysen MLF, 2000, CLIN MICROBIOL REV, V13, P55, DOI 10.1128/CMR.13.1.55-66.2000
   Verhoeff FH, 1999, TROP MED INT HEALTH, V4, P5, DOI 10.1046/j.1365-3156.1999.00349.x
   Vinetz JM, 1998, NEW ENGL J MED, V338, P367, DOI 10.1056/NEJM199802053380605
   Weber MW, 1999, TROP MED INT HEALTH, V4, P390, DOI 10.1046/j.1365-3156.1999.00409.x
   White NJ., 2003, MANSONS TROPICAL DIS, V21st, P1205
   Whitworth J, 2000, LANCET, V356, P1051, DOI 10.1016/S0140-6736(00)02727-6
   WILAIRATANA P, 1994, TROP MED PARASITOL, V45, P298
   Wongsrichanalai C, 2003, AM J TROP MED HYG, V68, P583, DOI 10.4269/ajtmh.2003.68.583
   Yazdanbakhsh M, 2002, SCIENCE, V296, P490, DOI 10.1126/science.296.5567.490
NR 106
TC 59
Z9 79
U1 0
U2 10
PU SPRINGER-VERLAG BERLIN
PI BERLIN
PA HEIDELBERGER PLATZ 3, D-14197 BERLIN, GERMANY
SN 0070-217X
EI 2196-9965
BN 3-540-25363-7
J9 CURR TOP MICROBIOL
JI Curr.Top.Microbiol.Immunol.
PY 2005
VL 295
BP 83
EP 104
PG 22
WC Immunology; Microbiology
WE Science Citation Index Expanded (SCI-EXPANDED)
SC Immunology; Microbiology
GA BDG89
UT WOS:000233456400004
PM 16265888
DA 2025-02-04
ER

PT J
AU Corbett, EL
   MacPherson, P
AF Corbett, E. L.
   MacPherson, P.
TI Tuberculosis screening in high human immunodeficiency virus prevalence
   settings: turning promise into reality
SO INTERNATIONAL JOURNAL OF TUBERCULOSIS AND LUNG DISEASE
LA English
DT Review
DE tuberculosis; screening; case finding; HIV; disease control; community;
   health facility; prevention
ID HIGH HIV PREVALENCE; NEGATIVE PULMONARY TUBERCULOSIS; ISONIAZID
   PREVENTIVE THERAPY; SMEAR-POSITIVE TUBERCULOSIS; XPERT MTB/RIF ASSAY;
   ANTIRETROVIRAL THERAPY; RISK-FACTORS; UNDIAGNOSED TUBERCULOSIS;
   INFECTIOUS TUBERCULOSIS; CHEST RADIOGRAPHY
AB Twenty years of sky-high tuberculosis (TB) incidence rates and high TB mortality in high human immunodeficiency virus (HIV) prevalence countries have so far not been matched by the same magnitude or breadth of responses as seen in malaria or HIV programmes. Instead, recommendations have been narrowly focused on people presenting to health facilities for investigation of TB symptoms, or for HIV testing and care. However, despite the recent major investment and scale-up of TB and HIV services, undiagnosed TB remains highly prevalent at community level, implying that diagnosis of TB remains slow and incomplete. This maintains high transmission rates and exposes people living with HIV to high rates of morbidity and mortality.
   More intensive use of TB screening, with broader definitions of target populations, expanded indications for screening both inside and outside of health facilities, and appropriate selection of new diagnostic tools, offers the prospect of rapidly improving population-level control of TB. Diagnostic accuracy of suitable (high through-put) algorithms remains the major barrier to realising this goal.
   In the present study, we review the evidence available to guide expanded TB screening in HIV-prevalent settings, ideally through combined TB-HIV interventions that provide screening for both TB and HIV, and maximise entry to HIV and TB care and prevention. Ideally, we would systematically test, treat and prevent TB and HIV comprehensively, offering both TB and HIV screening to all health facility attendees, TB households and all adults in the highest risk communities. However, we are still held back by inadequate diagnostics, financing and paucity of population-impact data. Relevant contemporary research showing the high need for potential gains, and pitfalls from expanded and intensified TB screening in high HIV prevalence settings are discussed in this review.
C1 [Corbett, E. L.] London Sch Hyg & Trop Med, London WC1E 5HT, England.
   [Corbett, E. L.; MacPherson, P.] Malawi Liverpool Wellcome Trust Clin Res Programm, Blantyre, Malawi.
   [MacPherson, P.] Univ Liverpool, Liverpool Sch Trop Med, Liverpool L3 5QA, Merseyside, England.
C3 University of London; London School of Hygiene & Tropical Medicine;
   University of Malawi; Malawi-Liverpool Wellcome Trust Clinical Research
   Programme; Liverpool School of Tropical Medicine; University of
   Liverpool
RP Corbett, EL (corresponding author), London Sch Hyg & Trop Med, Keppel St, London WC1E 5HT, England.
EM lizcorbett04@gmail.com
RI MacPherson, Peter/AHD-2477-2022
OI MacPherson, Peter/0000-0002-0329-9613; Corbett,
   Elizabeth/0000-0002-3552-3181
FU Wellcome Trust [WT091769, WT089673]
FX ELC and PM are funded by the Wellcome Trust (Grant nos. WT091769 and
   WT089673, respectively).
CR Abubakar I, 2012, J INFECT DIS, V205, pS293, DOI 10.1093/infdis/jir886
   Agizew TB, 2010, INT J TUBERC LUNG D, V14, P45
   Andrews JR, 2012, AIDS, V26, P987, DOI 10.1097/QAD.0b013e3283522d47
   [Anonymous], 2009, WHO POLICY TB INFECT
   [Anonymous], 2011, WHO/HTM/STB/PSI/2011.21 .
   [Anonymous], 2011, AUT REAL TIM NUCL AC
   [Anonymous], 2011, Intensified tuberculosis case-finding and isoniazid preventive therapy for people living with HIV in resource-constrained settings
   Ayles H, 2012, 19 C RETR OPP INF 5
   Ayles H, 2009, PLOS ONE, V4, DOI 10.1371/journal.pone.0005602
   Balcells ME, 2006, EMERG INFECT DIS, V12, P744
   Bassett IV, 2010, CLIN INFECT DIS, V51, P823, DOI 10.1086/656282
   Bedell RA, 2012, PLOS ONE, V7, DOI 10.1371/journal.pone.0039347
   Cain KP, 2010, NEW ENGL J MED, V362, P707, DOI 10.1056/NEJMoa0907488
   Churchyard CJ, 1999, INT J TUBERC LUNG D, V3, P791
   Churchyard G J, 2012, 19 C RETR OPP INF 5
   Churchyard GJ, 2011, THORAX, V66, P134, DOI 10.1136/thx.2010.139048
   Cobelens F, 2012, J INFECT DIS, V205, pS191, DOI 10.1093/infdis/jis188
   Cohen T, 2010, PLOS MED, V7, DOI 10.1371/journal.pmed.1000296
   Corbett EL, 2009, INT J TUBERC LUNG D, V13, P1231
   Corbett EL, 2004, AM J RESP CRIT CARE, V170, P673, DOI 10.1164/rccm.200405-590OC
   Corbett EL, 2007, PLOS MED, V4, P164, DOI 10.1371/journal.pmed.0040022
   Corbett EL, 2010, LANCET, V376, P1244, DOI 10.1016/S0140-6736(10)61425-0
   Cox JA, 2010, AIDS REV, V12, P183
   Datiko DG, 2009, PLOS ONE, V4, DOI 10.1371/journal.pone.0005443
   Dawson R, 2010, INT J TUBERC LUNG D, V14, P52
   Demissie M, 2002, INT J TUBERC LUNG D, V6, P580
   den Boon S, 2006, INT J TUBERC LUNG D, V10, P876
   Den Boon S, 2005, INT J TUBERC LUNG D, V9, P1088
   Dimairo M, 2010, PLOS ONE, V5, DOI 10.1371/journal.pone.0011849
   Dodd PJ, 2011, PLOS ONE, V6, DOI 10.1371/journal.pone.0029130
   Dorman SE, 2012, PLOS ONE, V7, DOI 10.1371/journal.pone.0043307
   Dowdy DW, 2013, AM J RESP CRIT CARE, V187, P543, DOI 10.1164/rccm.201207-1217OC
   Dowdy DW, 2012, CLIN INFECT DIS, V55, P1522, DOI 10.1093/cid/cis736
   Dowdy DW, 2012, P NATL ACAD SCI USA, V109, P9557, DOI 10.1073/pnas.1203517109
   Dowdy DW, 2009, B WORLD HEALTH ORGAN, V87, P296, DOI 10.2471/BLT.08.054510
   Dye C, 2008, LANCET INFECT DIS, V8, P233, DOI 10.1016/S1473-3099(07)70291-8
   Floyd K, 2008, B WORLD HEALTH ORGAN, V86, P568, DOI 10.2471/BLT.07.049767
   FOURIE PB, 1980, TUBERCLE, V61, P71, DOI 10.1016/0041-3879(80)90013-6
   Fox GJ, 2011, COCHRANE DB SYST REV, DOI 10.1002/14651858.CD008477.pub2
   Gandhi NR, 2006, LANCET, V368, P1575, DOI 10.1016/S0140-6736(06)69573-1
   Getahun H, 2007, LANCET, V369, P2042, DOI 10.1016/S0140-6736(07)60284-0
   Getahun H, 2011, PLOS MED, V8, DOI 10.1371/journal.pmed.1000391
   Godfrey-Faussett P, 2000, LANCET, V356, P1066, DOI 10.1016/S0140-6736(00)02730-6
   Golub JE, 2005, INT J TUBERC LUNG D, V9, P1183
   Granich R, 2013, CURR OPIN HIV AIDS, V8, P41, DOI 10.1097/COH.0b013e32835b80dd
   Granich R, 2011, CURR HIV RES, V9, P446, DOI 10.2174/157016211798038597
   Hoffmann CJ, 2013, PLOS ONE, V8, DOI 10.1371/journal.pone.0062211
   Hogeweg L, 2010, LECT NOTES COMPUT SC, V6363, P650
   Howard AA, 2012, JAIDS-J ACQ IMM DEF, V60, pS136, DOI 10.1097/QAI.0b013e31825cfe8e
   Kennedy CE, 2013, AIDS BEHAV, V17, P1571, DOI 10.1007/s10461-012-0241-y
   Khan AJ, 2012, LANCET INFECT DIS, V12, P608, DOI 10.1016/S1473-3099(12)70116-0
   Kranzer K, 2013, INT J TUBERC LUNG D, V17, P432, DOI 10.5588/ijtld.12.0743
   Kranzer K, 2012, PLOS MED, V9, DOI 10.1371/journal.pmed.1001281
   Kranzer K, 2010, LANCET INFECT DIS, V10, P93, DOI 10.1016/S1473-3099(09)70326-3
   Kufa T, 2012, JAIDS-J ACQ IMM DEF, V60, pE22, DOI 10.1097/QAI.0b013e318251ae0b
   Kyeyune R, 2010, JAIDS-J ACQ IMM DEF, V55, P446, DOI 10.1097/QAI.0b013e3181eb611a
   Laga M, 2012, AIDS, V26, P1223, DOI 10.1097/QAD.0b013e32835462b8
   Lawn SD, 2013, LANCET INFECT DIS, V13, P349, DOI 10.1016/S1473-3099(13)70008-2
   Lawn SD, 2012, AIDS, V26, P2121, DOI 10.1097/QAD.0b013e3283565dd1
   Lawn SD, 2012, CLIN INFECT DIS, V54, P1071, DOI 10.1093/cid/cir1039
   Lawn SD, 2011, PLOS MED, V8, DOI 10.1371/journal.pmed.1001067
   Lawn SD, 2010, AIDS, V24, P1323, DOI 10.1097/QAD.0b013e3283390dd1
   Lawn SD, 2009, AIDS, V23, P1875, DOI 10.1097/QAD.0b013e32832e05c8
   Lewis JJ, 2009, AM J RESP CRIT CARE, V180, P1271, DOI 10.1164/rccm.200806-846OC
   Lin HH, 2012, B WORLD HEALTH ORGAN, V90, P739, DOI 10.2471/BLT.11.101436
   Lönnroth K, 2013, INT J TUBERC LUNG D, V17, P289, DOI 10.5588/ijtld.12.0797
   Lönnroth K, 2009, SOC SCI MED, V68, P2240, DOI 10.1016/j.socscimed.2009.03.041
   Lugada E, 2010, PLOS ONE, V5, DOI 10.1371/journal.pone.0012435
   MacPherson P, 2011, INT J TUBERC LUNG D, V15, P1390, DOI 10.5588/ijtld.11.0056
   McNerney R, 2012, J INFECT DIS, V205, pS147, DOI 10.1093/infdis/jir860
   Medical Research Council, 2013, DEV EV COMPL INT
   Meintjes G, 2010, AIDS, V24, P2381, DOI 10.1097/QAD.0b013e32833dfc68
   Menzies NA, 2012, PLOS MED, V9, DOI 10.1371/journal.pmed.1001347
   Middelkoop K, 2010, AM J RESP CRIT CARE, V182, P1080, DOI 10.1164/rccm.201004-0598OC
   Monkongdee P, 2009, AM J RESP CRIT CARE, V180, P903, DOI 10.1164/rccm.200905-0692OC
   Moonen B, 2010, LANCET, V376, P1592, DOI 10.1016/S0140-6736(10)61269-X
   Morrison J, 2008, LANCET INFECT DIS, V8, P359, DOI 10.1016/S1473-3099(08)70071-9
   Mosimaneotsile B, 2003, LANCET, V362, P1551, DOI 10.1016/S0140-6736(03)14745-9
   Nicholas S, 2011, JAIDS-J ACQ IMM DEF, V57, P311, DOI 10.1097/QAI.0b013e318218a713
   Ntinginya EN, 2012, INT J TUBERC LUNG D, V16, P1468, DOI 10.5588/ijtld.12.0127
   O'Grady J, 2012, CLIN INFECT DIS, V55, P1171, DOI 10.1093/cid/cis631
   Oni T, 2011, THORAX, V66, P669, DOI 10.1136/thx.2011.160168
   Remme JHF, 2010, B WORLD HEALTH ORGAN, V88, P509, DOI 10.2471/BLT.09.069203
   ROELSGAARD E., 1964, BULL WORLD HEALTH ORGAN, V30, P459
   Sabapathy K, 2012, PLOS MED, V9, DOI 10.1371/journal.pmed.1001351
   Samandari T, 2011, AM J RESP CRIT CARE, V183, P1103, DOI 10.1164/rccm.201004-0620OC
   Sekandi JN, 2009, INT J TUBERC LUNG D, V13, P508
   Shah S, 2009, JAIDS-J ACQ IMM DEF, V50, P537, DOI 10.1097/QAI.0b013e318196761c
   Shapiro AE, 2012, AM J RESP CRIT CARE, V185, P1110, DOI 10.1164/rccm.201111-1941OC
   Simwaka BN, 2012, PLOS ONE, V7, DOI 10.1371/journal.pone.0039746
   Squire SB, 2011, INT J TUBERC LUNG D, V15, P862, DOI 10.5588/ijtld.11.0161
   Stop TB Partnership/The Global Fund/World Health Organization, 2012, PRIOR OP RES IMPR TU
   Stop TB Partnership World Health Organization, 2010, TB IMP MEAS POL REC
   Story A, 2012, INT J TUBERC LUNG D, V16, P1461, DOI 10.5588/ijtld.11.0773
   Stuart-Clark H, 2012, SAMJ S AFR MED J, V102, P549, DOI 10.7196/SAMJ.5615
   SUTHAR AB, 2012, INT J TUBERC LUNG D, V16, P430, DOI DOI 10.5588/IJTLD.11.0480
   Suthar AB, 2012, PLOS MED, V9, DOI 10.1371/journal.pmed.1001270
   The ZAMSTAR Study Team, 2011, 42 WORLD C LUNG HLTH
   van Halsema CL, 2010, AIDS, V24, P1051, DOI 10.1097/QAD.0b013e32833849df
   van't Hoog AH, 2011, INT J TUBERC LUNG D, V15, P1308, DOI 10.5588/ijtld.11.0004
   van't Hoog AH, 2011, AM J RESP CRIT CARE, V183, P1245, DOI 10.1164/rccm.201008-1269OC
   vant Hoog A, 2012, 43 UNION WORLD C LUN
   Vassall A, 2011, PLOS MED, V8, DOI 10.1371/journal.pmed.1001120
   Vella V, 2011, INT J TUBERC LUNG D, V15, P1170, DOI 10.5588/ijtld.10.0781
   Walley J, 2011, JAIDS-J ACQ IMM DEF, V57, pE93, DOI 10.1097/QAI.0b013e3182243a8c
   Westreich D, 2012, AIDS, V26, P770, DOI 10.1097/QAD.0b013e328351f6b8
   Williams BG, 2010, P NATL ACAD SCI USA, V107, P19485, DOI 10.1073/pnas.1005660107
   Wood R, 2007, AM J RESP CRIT CARE, V175, P87, DOI 10.1164/rccm.200606-759OC
   World Health Organization, 2012, WHOHTMTB20126
   World Health Organization, 2011, TB PREV SURV HDB
   Zar HJ, 2007, BRIT MED J, V334, P136, DOI 10.1136/bmj.39000.486400.55
NR 111
TC 31
Z9 34
U1 0
U2 14
PU INT UNION AGAINST TUBERCULOSIS LUNG DISEASE (I U A T L D)
PI PARIS
PA 68 BOULEVARD SAINT-MICHEL,, 75006 PARIS, FRANCE
SN 1027-3719
EI 1815-7920
J9 INT J TUBERC LUNG D
JI Int. J. Tuberc. Lung Dis.
PD SEP
PY 2013
VL 17
IS 9
BP 1125
EP 1138
DI 10.5588/ijtld.13.0117
PG 14
WC Infectious Diseases; Respiratory System
WE Science Citation Index Expanded (SCI-EXPANDED)
SC Infectious Diseases; Respiratory System
GA 210BN
UT WOS:000323804400004
PM 23928165
OA Green Accepted
DA 2025-02-04
ER

PT J
AU Mahittikorn, A
   Kotepui, KU
   Milanez, GD
   Masangkay, FR
   Kotepui, M
AF Mahittikorn, Aongart
   Kotepui, Kwuntida Uthaisar
   De Jesus Milanez, Giovanni
   Masangkay, Frederick Ramirez
   Kotepui, Manas
TI A meta-analysis on the prevalence and characteristics of severe malaria
   in patients with <i>Plasmodium</i> spp. and HIV co-infection
SO SCIENTIFIC REPORTS
LA English
DT Article
ID HUMAN-IMMUNODEFICIENCY-VIRUS; INCREASED SEVERE ANEMIA;
   FALCIPARUM-MALARIA; INFECTED ADULTS; CHILDREN; IMPACT;
   IMMUNOSUPPRESSION; MORTALITY; DIAGNOSIS
AB Co-infection with malaria and human immunodeficiency virus (HIV) increases the severity and mortality rates of both diseases. A better understanding of the effects of co-infections could help in the diagnosis, prompt treatment, prevention, and control of malarial parasites among HIV-infected patients. In this systematic review and meta-analysis, we estimated the prevalence and characteristics of severe malaria (SM) caused by co-infection with HIV. We included relevant studies that were conducted between the years 1991 and 2018 and reporting on SM. We pooled the prevalence of SM in patients with co-infection, pooled odds ratios of SM in patients with co-infection and Plasmodium mono-infection, and differences in laboratory parameters such as parasite density and leucocyte counts, between co-infected and Plasmodium mono-infected patients. The meta-analysis included 29 studies (1126 SM cases). The pooled prevalence of SM in co-infected patients using the data of 23 studies (SM = 795 cases, all co-infection cases = 2534 cases) was 43.0% (95% confidence interval [CI] 31.0-56.0%; I-2, 98.0%). Overall, the odds of SM from 18 studies were pooled. The odds of SM were significantly higher in co-infected patients than in Plasmodium mono-infected patients (OR 2.41; 95% CI 1.43-4.08; I-2 = 85%; P = 0.001) and also significantly higher in children (OR 9.69; 95% CI 5.14-18.3; I-2, 0%; P < 0.0001; two studies) than in adults (OR 2.68; 95% CI 1.52-4.73; I-2, 79.0%; P = 0.0007; 12 studies). Co-infected patients with SM had a higher parasite density than those with Plasmodium mono-infection when the data of seven studies were analysed (SMD, 1.25; 95% CI 0.14-2.36; I-2, 98.0%; P = 0.03) and higher leukocyte counts when the data of four studies were analysed (MD, 1570 cells/mu L; 95% CI 850-2300 cells/mu L; I-2, 21.0%; P < 0.0001). Thus, the prevalence of SM among patients co-infected with Plasmodium spp. and HIV is high. Because co-infections could lead to SM, patients with Plasmodium spp. and HIV co-infection should be identified and treated to reduce the prevalence of SM and the number of deaths.
C1 [Mahittikorn, Aongart] Mahidol Univ, Fac Trop Med, Dept Protozool, Bangkok, Thailand.
   [Kotepui, Kwuntida Uthaisar; Kotepui, Manas] Walailak Univ, Sch Allied Hlth Sci, Med Technol, Tha Sala, Nakhon Si Thamm, Thailand.
   [De Jesus Milanez, Giovanni] Univ Santo Tomas, Fac Pharm, Dept Med Technol, Manila, Philippines.
   [Masangkay, Frederick Ramirez] Far Eastern Univ Manila, Inst Arts & Sci, Dept Med Technol, Manila, Philippines.
C3 Mahidol University; Walailak University; University of Santo Tomas; Far
   Eastern University
RP Kotepui, M (corresponding author), Walailak Univ, Sch Allied Hlth Sci, Med Technol, Tha Sala, Nakhon Si Thamm, Thailand.
EM manas.ko@wu.ac.th
RI Kotepui, Manas/KSL-4206-2024; Milanez, Giovanni/O-9282-2016; Masangkay,
   Frederick/GLR-5890-2022
OI Masangkay, Frederick/0000-0002-3511-8602; Kotepui,
   Manas/0000-0001-9172-3615
CR Abu-Raddad LJ, 2006, SCIENCE, V314, P1603, DOI 10.1126/science.1132338
   Addissie Adamu, 2007, Ethiop Med J, V45, P9
   Alemu A, 2013, PARASITE VECTOR, V6, DOI 10.1186/1756-3305-6-18
   [Anonymous], 2019, Ghana's HIV factsheet 2019
   Belperio PS, 2004, AM J MED, V116, P27, DOI 10.1016/j.amjmed.2003.12.010
   Berg A, 2020, INFECTION, V48, P367, DOI 10.1007/s15010-020-01399-3
   Berg A, 2014, PLOS ONE, V9, DOI 10.1371/journal.pone.0088257
   Berg A, 2008, MALARIA J, V7, DOI 10.1186/1475-2875-7-252
   Berkley JA, 2009, CLIN INFECT DIS, V49, P336, DOI 10.1086/600299
   Beyene HB, 2017, ACTA TROP, V169, P8, DOI 10.1016/j.actatropica.2017.01.007
   Brejt JA, 2019, CURR OPIN INFECT DIS, V32, P413, DOI 10.1097/QCO.0000000000000584
   Brentlinger PE, 2007, ARCH INTERN MED, V167, P1827, DOI 10.1001/archinte.167.17.1827
   Bronzan RN, 2007, J INFECT DIS, V195, P895, DOI 10.1086/511437
   Chalwe V, 2009, EMERG INFECT DIS, V15, P749, DOI 10.3201/eid1505.081009
   Chavale H, 2012, MEM I OSWALDO CRUZ, V107, P985, DOI 10.1590/S0074-02762012000800004
   Cohen C, 2005, CLIN INFECT DIS, V41, P1631, DOI 10.1086/498023
   Cowman AF, 2016, CELL, V167, P610, DOI 10.1016/j.cell.2016.07.055
   Cuadros DF, 2011, INT J EPIDEMIOL, V40, P931, DOI 10.1093/ije/dyq256
   Cumpston M, 2019, COCHRANE DB SYST REV, DOI 10.1002/14651858.ED000142
   Davenport GC, 2010, AM J HEMATOL, V85, P227, DOI 10.1002/ajh.21653
   French N, 2001, AIDS, V15, P899, DOI 10.1097/00002030-200105040-00010
   Grimwade K, 2004, AIDS, V18, P547, DOI 10.1097/00002030-200402200-00023
   Hendriksen ICE, 2012, CLIN INFECT DIS, V55, P1144, DOI 10.1093/cid/cis590
   Hochman SE, 2015, MBIO, V6, DOI 10.1128/mBio.01390-15
   Hozo SP., 2005, BMC MED RES METHODOL, V5, P13, DOI [DOI 10.1186/1471-2288-5-13, 10/dt5pn6]
   Huson MAM, 2016, BRIT J HAEMATOL, V173, P918, DOI 10.1111/bjh.14006
   Imani PD, 2011, BMC PEDIATR, V11, DOI 10.1186/1471-2431-11-5
   Jacques M, 2020, PARASITOLOGY, V147, P248, DOI 10.1017/S0031182019001513
   Joice R, 2016, MODERN PATHOL, V29, P381, DOI 10.1038/modpathol.2016.27
   Korenromp EL, 2005, EMERG INFECT DIS, V11, P1410, DOI 10.3201/eid1109.050337
   Kotepui M, 2020, MALARIA J, V19, DOI 10.1186/s12936-020-03344-z
   Kotepui M, 2020, INFECT DIS POVERTY, V9, DOI 10.1186/s40249-020-00727-x
   Kotepui M, 2020, PLOS ONE, V15, DOI 10.1371/journal.pone.0233913
   Kotepui M, 2020, PLOS ONE, V15, DOI 10.1371/journal.pone.0235014
   Kotepui M, 2020, BMC INFECT DIS, V20, DOI 10.1186/s12879-020-05046-y
   Kotepui M, 2015, PLOS ONE, V10, DOI 10.1371/journal.pone.0121057
   Kublin JG, 2005, LANCET, V365, P233, DOI 10.1016/S0140-6736(05)17743-5
   Kyeyune FX, 2014, TROP MED INT HEALTH, V19, P698, DOI 10.1111/tmi.12295
   Laufer MK, 2006, J INFECT DIS, V193, P872, DOI 10.1086/500245
   Lavu E. K., 2004, Papua New Guinea Medical Journal, V47, P31
   M Amodu-Sanni, 2020, Afr J Infect Dis, V14, P24, DOI 10.21010/ajid.v14i1.4
   Malaria S, 2014, TROP MED INT HEALTH, V19, P7, DOI [10.1111/tmi.12313, 10.1111/tmi.12313_2]
   Mandala WL, 2019, J BLOOD MED, V10, P9, DOI 10.2147/JBM.S187081
   Moher D, 2015, SYST REV-LONDON, V4, DOI [10.1371/journal.pmed.1000097, 10.1186/2046-4053-4-1, 10.1136/bmj.i4086, 10.1136/bmj.b2700, 10.1016/j.ijsu.2010.07.299, 10.1016/j.ijsu.2010.02.007, 10.1136/bmj.b2535]
   Mouala C, 2008, JAIDS-J ACQ IMM DEF, V49, P55, DOI 10.1097/QAI.0b013e31817e635b
   Munyenyembe AU, 2018, J BLOOD MED, V9, P153, DOI 10.2147/JBM.S172869
   Naing C, 2014, PLOS NEGLECT TROP D, V8, DOI 10.1371/journal.pntd.0003071
   Naing C, 2016, MEDICINE, V95, DOI 10.1097/MD.0000000000003205
   NIYONGABO T, 1994, ACTA TROP, V56, P299, DOI 10.1016/0001-706X(94)90101-5
   Nkuo-Akenji T, 2008, AJAR-AFR J AIDS RES, V7, P229, DOI 10.2989/AJAR.2008.7.2.8.525
   Nyaga VN, 2014, ARCH PUBLIC HEALTH, V72, DOI 10.1186/2049-3258-72-39
   Otieno RO, 2006, AIDS, V20, P275, DOI 10.1097/01.aids.0000200533.56490.b7
   Quigley MA, 2005, TROP MED INT HEALTH, V10, P894, DOI 10.1111/j.1365-3156.2005.01461.x
   Rénia L, 2006, PARASITE IMMUNOL, V28, P589, DOI 10.1111/j.1365-3024.2006.00903.x
   Sandie SM, 2019, BMC INFECT DIS, V19, DOI 10.1186/s12879-019-4629-4
   Saracino A, 2012, MALARIA J, V11, DOI 10.1186/1475-2875-11-241
   Tagoe DNA, 2012, J INFECT DEV COUNTR, V6, P660, DOI 10.3855/jidc.2124
   Tay SCK, 2015, ANN CLIN MICROB ANTI, V14, DOI 10.1186/s12941-015-0064-6
   Wells G. A., 2015, NEWCASTLE OTTAWA SCA
   Whitworth J, 2000, LANCET, V356, P1051, DOI 10.1016/S0140-6736(00)02727-6
   WHO, 2011, WORLD MALARIA REPORT 2011, P1
   WHO, 2017, MAL HIV AIDS PAT
NR 62
TC 16
Z9 17
U1 0
U2 3
PU NATURE PORTFOLIO
PI BERLIN
PA HEIDELBERGER PLATZ 3, BERLIN, 14197, GERMANY
SN 2045-2322
J9 SCI REP-UK
JI Sci Rep
PD AUG 17
PY 2021
VL 11
IS 1
AR 16655
DI 10.1038/s41598-021-95591-6
PG 19
WC Multidisciplinary Sciences
WE Science Citation Index Expanded (SCI-EXPANDED)
SC Science & Technology - Other Topics
GA UC7GU
UT WOS:000686690900039
PM 34404814
OA gold, Green Published
DA 2025-02-04
ER

PT J
AU McNicholl, JM
   Downer, MV
   Udhayakumar, V
   Alper, CA
   Swerdlow, DL
AF McNicholl, JM
   Downer, MV
   Udhayakumar, V
   Alper, CA
   Swerdlow, DL
TI Host-pathogen interactions in emerging and re-emerging infectious
   diseases: A genomic perspective of tuberculosis, malaria, human
   immunodeficiency virus infection, hepatitis B, and cholera
SO ANNUAL REVIEW OF PUBLIC HEALTH
LA English
DT Review
DE gene; polymorphism; susceptibility; resistance; vaccines
ID TUMOR-NECROSIS-FACTOR; CHEMOKINE RECEPTOR GENE; MANNOSE-BINDING LECTIN;
   PULMONARY TUBERCULOSIS; CEREBRAL MALARIA; HIV-1 INFECTION; BLOOD-GROUP;
   PROMOTER REGION; OLIGONUCLEOTIDE HYBRIDIZATION;
   MYCOBACTERIUM-TUBERCULOSIS
AB On exposure to a pathogen, a host may resist infection, become subclinically infected, or progress through several stages from mild to severe infection. Chronic sequelae may or may not occur. Host factors, particularly host genes, influence many of these stages. We have used a model of the continuum of pathogenesis of infectious diseases to consider the effect of host genes on five pathogens of significant public health burden: Mycobacterium tuberculosis, Plasmodium species, human immunodeficiency virus, hepatitis B virus, and Vibrio cholerae. The relationships between these infections and polymorphisms in human leukocyte antigen, cytokines, other immune response, or pathogen receptor genes are reviewed. We discuss gene-gene interactions and their effects in complex settings, such as coinfections with several pathogens. Priorities for prevention and control of these pathogens include vaccines and antimicrobial drugs. Research on how host genes can influence vaccine responses and the efficacy of drugs or other interventions, as well as further research into the relationship of host genes to infectious disease outcomes, may lead to new strategies for prevention and control.
C1 Ctr Dis Control, Natl Ctr Infect Dis, Div AIDS STD & TB Lab Res, Atlanta, GA 30333 USA.
   Ctr Dis Control, Natl Ctr Infect Dis, Div Parasit Dis, Atlanta, GA 30333 USA.
   Ctr Dis Control, Natl Ctr Infect Dis, Div Bacterial & Mycot Dis, Atlanta, GA 30333 USA.
   Ctr Blood Res Inc, Boston, MA 02115 USA.
C3 Centers for Disease Control & Prevention - USA; National Center for
   Infectious Diseases (NCID); Centers for Disease Control & Prevention -
   USA; National Center for Infectious Diseases (NCID); Centers for Disease
   Control & Prevention - USA; National Center for Infectious Diseases
   (NCID); Harvard University; Boston Children's Hospital; Program in
   Cellular & Molecular Medicine (PCMM)
RP Ctr Dis Control, Natl Ctr Infect Dis, Div AIDS STD & TB Lab Res, Atlanta, GA 30333 USA.
EM jkm7@cdc.gov
CR Abel L, 1998, EMERG INFECT DIS, V4, P593, DOI 10.3201/eid0404.980409
   Allen SJ, 1997, P NATL ACAD SCI USA, V94, P14736, DOI 10.1073/pnas.94.26.14736
   ALLISON AC, 1954, BRIT MED J, V1, P290, DOI 10.1136/bmj.1.4857.290
   ALPER CA, 1989, NEW ENGL J MED, V321, P708, DOI 10.1056/NEJM198909143211103
   Altare F, 1998, SCIENCE, V280, P1432, DOI 10.1126/science.280.5368.1432
   [Anonymous], 1970, Bull World Health Organ, V43, P143
   [Anonymous], PREV EM INF DIS STRA
   [Anonymous], 1981, THALASSEMIA SYNDROME
   [Anonymous], WEEKLY EPIDEMIOLOGIC
   [Anonymous], TRANSL ADV HUM GEN P
   Anzala AO, 1998, LANCET, V351, P1632, DOI 10.1016/S0140-6736(05)77688-1
   Baggiolini M, 1997, J EXP MED, V186, P1189, DOI 10.1084/jem.186.8.1189
   BARUA D, 1977, ANN HUM BIOL, V4, P489, DOI 10.1080/03014467700002481
   Behr MA, 1999, SCIENCE, V284, P1520, DOI 10.1126/science.284.5419.1520
   Bellamy R, 1997, CLIN GENET, V52, P192
   Bellamy R, 1998, NEW ENGL J MED, V338, P640, DOI 10.1056/NEJM199803053381002
   Bellamy R, 1998, QJM-INT J MED, V91, P13, DOI 10.1093/qjmed/91.1.13
   Bellamy R, 1999, J INFECT DIS, V179, P721, DOI 10.1086/314614
   Bellamy R, 1998, T ROY SOC TROP MED H, V92, P312, DOI 10.1016/S0035-9203(98)91026-4
   Bidwell J, 1999, GENES IMMUN, V1, P3, DOI 10.1038/sj.gene.6363645
   BLACKWELL CC, 1991, BRIT MED J, V303, P825, DOI 10.1136/bmj.303.6806.825-a
   Bogardus ST, 1999, JAMA-J AM MED ASSOC, V281, P1919, DOI 10.1001/jama.281.20.1919
   BOTHAMLEY GH, 1989, J INFECT DIS, V159, P549, DOI 10.1093/infdis/159.3.549
   BRAHMAJOTHI V, 1991, TUBERCLE, V72, P123, DOI 10.1016/0041-3879(91)90039-U
   Carrington M, 1999, SCIENCE, V283, P1748, DOI 10.1126/science.283.5408.1748
   CATTANI JA, 1987, T ROY SOC TROP MED H, V81, P705, DOI 10.1016/0035-9203(87)90001-0
   *CDCP, 1990, MMWR-MORBID MORTAL W, V39, P5
   CHAUDHURI A, 1978, T ROY SOC TROP MED H, V72, P664, DOI 10.1016/0035-9203(78)90031-7
   CHAUDHURI A, 1977, LANCET, V2, P404
   Chen DF, 1996, SCAND J GASTROENTERO, V31, P1211, DOI 10.3109/00365529609036912
   CLEMENS JD, 1989, J INFECT DIS, V159, P770, DOI 10.1093/infdis/159.4.770
   COLDITZ GA, 1994, JAMA-J AM MED ASSOC, V271, P698, DOI 10.1001/jama.271.9.698
   COMSTOCK GW, 1978, AM REV RESPIR DIS, V117, P621
   CRAVEN DE, 1986, ANN INTERN MED, V105, P356, DOI 10.7326/0003-4819-105-3-356
   CROWLE AJ, 1987, INFECT IMMUN, V55, P2945, DOI 10.1128/IAI.55.12.2945-2950.1987
   Davenport MP, 1996, MOL MED TODAY, V2, P38, DOI 10.1016/1357-4310(96)88757-0
   Davis HL, 1999, MT SINAI J MED, V66, P84
   de Jong R, 1998, SCIENCE, V280, P1435
   DESOMBERE I, 1995, J IMMUNOL, V154, P520
   DIENSTAG JL, 1995, NEW ENGL J MED, V333, P1657, DOI 10.1056/NEJM199512213332501
   Diepolder HM, 1998, CLIN EXP IMMUNOL, V113, P244
   DOLIN PJ, 1994, B WORLD HEALTH ORGAN, V70, P213
   Dye C, 1999, JAMA-J AM MED ASSOC, V282, P677, DOI 10.1001/jama.282.7.677
   EGEA E, 1991, J EXP MED, V173, P531, DOI 10.1084/jem.173.3.531
   ELLARD GA, 1976, CLIN PHARMACOL THER, V19, P610
   EVANS D, 1993, GENETICS FACTORS DRU
   Farmer P, 1998, BRIT MED J, V317, P671, DOI 10.1136/bmj.317.7159.671
   FernandezReyes D, 1997, HUM MOL GENET, V6, P1357, DOI 10.1093/hmg/6.8.1357
   FLATZ G, 1964, LANCET, V2, P385
   FONTELO P, 1995, SCIENCE, V267, P440, DOI 10.1126/science.7529941
   GABRIEL SE, 1994, SCIENCE, V266, P107, DOI 10.1126/science.7524148
   Ganem D, 1998, J CLIN INVEST, V102, P867, DOI 10.1172/JCI4688
   Garred P, 1997, LANCET, V349, P236, DOI 10.1016/S0140-6736(96)08440-1
   GAYLE HD, 1999, CDC NCHSTP NEWS NOTE, V1, P2
   GENTON B, 1995, NATURE, V378, P564, DOI 10.1038/378564a0
   GJERTSON DW, 1998, HLA 1998
   GLASS RI, 1985, AM J EPIDEMIOL, V121, P791, DOI 10.1093/oxfordjournals.aje.a114050
   Goldfeld AE, 1998, JAMA-J AM MED ASSOC, V279, P226, DOI 10.1001/jama.279.3.226
   GREENWOOD B, 1991, PARASITOL TODAY, V7, P277, DOI 10.1016/0169-4758(91)90096-7
   Grotto I, 1998, VACCINE, V16, P329, DOI 10.1016/S0264-410X(97)00214-4
   HABER P, 1999, P INT C ANT AG CHEM, P374
   Haldane J., 1949, PROC VIM INT CONG GE, V35, P267, DOI DOI 10.1111/J.1601-5223.1949.TB03339.X
   Halsey NA, 1999, PEDIATR INFECT DIS J, V18, P23, DOI [10.1097/00006454-199901000-00007, 10.1097/00006454-199903000-00002]
   Hill AVS, 1998, ANNU REV IMMUNOL, V16, P593, DOI 10.1146/annurev.immunol.16.1.593
   HILL AVS, 1991, NATURE, V352, P595, DOI 10.1038/352595a0
   HILL AVS, 1992, NATURE, V360, P434, DOI 10.1038/360434a0
   Hoal-van Helden EG, 1999, PEDIATR RES, V45, P459, DOI 10.1203/00006450-199904010-00002
   Höhler T, 1998, EXP CLIN IMMUNOGENET, V15, P130, DOI 10.1159/000019064
   Hohler T, 1997, J HEPATOL, V26, P503, DOI 10.1016/S0168-8278(97)80414-X
   Honkoop P, 1997, LIVER, V17, P103
   Honkoop P, 1997, J HEPATOL, V26, P1393, DOI 10.1016/S0168-8278(97)80476-X
   Huang YX, 1996, NAT MED, V2, P1240, DOI 10.1038/nm1196-1240
   Ioannidis JPA, 1998, NAT MED, V4, P536, DOI 10.1038/nm0598-536
   Jouanguy E, 1999, NAT GENET, V21, P370, DOI 10.1038/7701
   Kaslow RA, 1997, EMERG INFECT DIS, V3, P401, DOI 10.3201/eid0303.970323
   Kaslow RA, 1999, P ASSOC AM PHYSICIAN, V111, P299, DOI 10.1046/j.1525-1381.1999.99238.x
   KASLOW RA, 1997, P 4 C RETR OPP INF J, P69
   KHOMENKO AG, 1990, TUBERCLE, V71, P187, DOI 10.1016/0041-3879(90)90074-I
   Khoo SH, 1997, AIDS, V11, P423, DOI 10.1097/00002030-199704000-00004
   Khoury MJ, 1998, AM J EPIDEMIOL, V148, P1
   Knight JC, 1999, NAT GENET, V22, P145, DOI 10.1038/9649
   Knuchel MC, 1998, AIDS RES HUM RETROV, V14, P305, DOI 10.1089/aid.1998.14.305
   Kun JFJ, 1998, LANCET, V351, P265, DOI 10.1016/S0140-6736(05)78273-8
   LEVINE MM, 1979, ANN HUM BIOL, V6, P369, DOI 10.1080/03014467900003751
   LI K, 1995, DIGEST DIS SCI, V40, P1542
   Lipscombe R. J., 1992, Human Molecular Genetics, V1, P709, DOI 10.1093/hmg/1.9.709
   Liu HL, 1999, P NATL ACAD SCI USA, V96, P4581, DOI 10.1073/pnas.96.8.4581
   LUZZATTO L, 1969, SCIENCE, V164, P839, DOI 10.1126/science.164.3881.839
   MacDonald KS, 1998, J INFECT DIS, V177, P551, DOI 10.1086/514243
   MADSEN HO, 1994, IMMUNOGENETICS, V40, P37, DOI 10.1007/BF00163962
   Magierowska M, 1999, BLOOD, V93, P936, DOI 10.1182/blood.V93.3.936.403k08_936_941
   Main J, 1998, ANTIVIR CHEM CHEMOTH, V9, P449, DOI 10.1177/095632029800900601
   Martin MP, 1998, SCIENCE, V282, P1907, DOI 10.1126/science.282.5395.1907
   McGuire W, 1999, J INFECT DIS, V179, P287, DOI 10.1086/314533
   MCGUIRE W, 1994, NATURE, V371, P508, DOI 10.1038/371508a0
   McNicholl JM, 1997, EMERG INFECT DIS, V3, P261, DOI 10.3201/eid0303.970302
   McNicholl JM, 1999, AM J PREV MED, V16, P141, DOI 10.1016/S0749-3797(98)00143-3
   MCNICHOLL JM, GENETICS PUBLIC HLTH
   MCNICHOLL JM, 1998, HUMAN IMMUNODEFICIEN, P331
   MEISTER GE, 1995, VACCINE, V13, P581, DOI 10.1016/0264-410X(94)00014-E
   MILICH DR, 1991, SEMIN LIVER DIS, V11, P93, DOI 10.1055/s-2008-1040428
   MILLER LH, 1976, NEW ENGL J MED, V295, P302, DOI 10.1056/NEJM197608052950602
   MONFERRAN CG, 1990, INFECT IMMUN, V58, P3966, DOI 10.1128/IAI.58.12.3966-3972.1990
   NAGEL RL, 1989, BLOOD, V74, P1213
   Newport MJ, 1996, NEW ENGL J MED, V335, P1941, DOI 10.1056/NEJM199612263352602
   O'Brien TR, 1998, AIDS, V12, P444
   OBrien SJ, 1997, SCI AM, V277, P44, DOI 10.1038/scientificamerican0997-44
   Pablos-Méndez A, 1998, NEW ENGL J MED, V338, P1641, DOI 10.1056/NEJM199806043382301
   Pope JE, 1998, J RHEUMATOL, V25, P1687
   Qureshi ST, 1999, EMERG INFECT DIS, V5, P36, DOI 10.3201/eid0501.990105
   Rajalingam R, 1996, J INFECT DIS, V173, P669, DOI 10.1093/infdis/173.3.669
   Relman DA, 1999, SCIENCE, V284, P1308, DOI 10.1126/science.284.5418.1308
   Rowe JA, 1997, NATURE, V388, P292, DOI 10.1038/40888
   Roy S, 1999, J INFECT DIS, V179, P187, DOI 10.1086/314536
   RUWENDE C, 1995, NATURE, V376, P246, DOI 10.1038/376246a0
   Saah AJ, 1998, AIDS, V12, P2107, DOI 10.1097/00002030-199816000-00005
   SALAZAR M, 1995, IMMUNOGENETICS, V41, P366, DOI 10.1007/BF00163994
   Samson M, 1996, NATURE, V382, P722, DOI 10.1038/382722a0
   Selvaraj P, 1997, INT J TUBERC LUNG D, V1, P265
   Sherman Irwin W., 1998, P3
   SINGH SPN, 1983, J INFECT DIS, V148, P676, DOI 10.1093/infdis/148.4.676
   SIREAR BK, 1981, ANN HUM BIOL, V8, P289
   Smith MW, 1997, SCIENCE, V277, P959, DOI 10.1126/science.277.5328.959
   STEAD WW, 1990, NEW ENGL J MED, V322, P422, DOI 10.1056/NEJM199002153220702
   Stead WW, 1997, J INFECT DIS, V176, P547, DOI 10.1086/514073
   SWERDLOW DL, 1994, J INFECT DIS, V170, P468, DOI 10.1093/infdis/170.2.468
   SWERDLOW DL, 1992, JAMA-J AM MED ASSOC, V267, P1495, DOI 10.1001/jama.267.11.1495
   Tang JM, 1999, AIDS RES HUM RETROV, V15, P317, DOI 10.1089/088922299311277
   Terán-Escandón D, 1999, CHEST, V115, P428, DOI 10.1378/chest.115.2.428
   TERRENATO L, 1988, ANN TROP MED PARASIT, V82, P1
   Thomas HC, 1996, LANCET, V348, P1417, DOI 10.1016/S0140-6736(96)05409-8
   Thursz MR, 1997, J VIRAL HEPATITIS, V4, P215, DOI 10.1046/j.1365-2893.1997.00052.x
   THURSZ MR, 1995, NEW ENGL J MED, V332, P1065, DOI 10.1056/NEJM199504203321604
   Thursz MR, 1997, NAT GENET, V17, P11, DOI 10.1038/ng0997-11
   TIWARI JL, 1985, HLA DIS ASS, P249
   TIWARI JL, 1985, HLA DIS ASS, P285
   TSUJI K, 1992, P INT HIST WORKSH C
   *UNAIDS WHO, 1989, AIDS EP UPD
   VIDAL SM, 1993, CELL, V73, P469, DOI 10.1016/0092-8674(93)90135-D
   VOGEL F, 1997, HUMANG ENETICS PROBL
   *WHO, 1998, WHO204
   *WHO, 1993, WEEKLY EPIDEMIOL REC, V68, P245
   *WHO, 1998, 50 FACTS WORLD HLTH
   Wilkinson RJ, 1999, J EXP MED, V189, P1863, DOI 10.1084/jem.189.12.1863
   WILLCOX M, 1983, ANN TROP MED PARASIT, V77, P239, DOI 10.1080/00034983.1983.11811704
   Williams TN, 1996, NATURE, V383, P522, DOI 10.1038/383522a0
   Wilson AG, 1997, P NATL ACAD SCI USA, V94, P3195, DOI 10.1073/pnas.94.7.3195
   Winkler C, 1998, SCIENCE, V279, P389, DOI 10.1126/science.279.5349.389
   Zavaglia C, 1996, J HEPATOL, V24, P658, DOI 10.1016/S0168-8278(96)80260-1
NR 149
TC 51
Z9 56
U1 0
U2 8
PU ANNUAL REVIEWS
PI PALO ALTO
PA 4139 EL CAMINO WAY, PO BOX 10139, PALO ALTO, CA 94303-0139 USA
SN 0163-7525
EI 1545-2093
J9 ANNU REV PUBL HEALTH
JI Annu. Rev. Public Health
PY 2000
VL 21
BP 15
EP 46
DI 10.1146/annurev.publhealth.21.1.15
PG 32
WC Public, Environmental & Occupational Health
WE Science Citation Index Expanded (SCI-EXPANDED); Social Science Citation Index (SSCI)
SC Public, Environmental & Occupational Health
GA 329RJ
UT WOS:000087921400003
PM 10884944
OA Bronze
DA 2025-02-04
ER

PT J
AU Parpia, AS
   Ndeffo-Mbah, ML
   Wenzel, NS
   Galvani, AP
AF Parpia, Alyssa S.
   Ndeffo-Mbah, Martial L.
   Wenzel, Natasha S.
   Galvani, Alison P.
TI Effects of Response to 2014-2015 Ebola Outbreak on Deaths from Malaria,
   HIV/AIDS, and Tuberculosis, West Africa
SO EMERGING INFECTIOUS DISEASES
LA English
DT Article
ID SUB-SAHARAN AFRICA; FALCIPARUM-MALARIA; COST-EFFECTIVENESS;
   RANDOMIZED-TRIAL; DISEASE; MANAGEMENT; MORTALITY; CHILDREN; GUINEA;
   BURDEN
AB Response to the 2014-2015 Ebola outbreak in West Africa overwhelmed the healthcare systems of Guinea, Liberia, and Sierra Leone, reducing access to health services for diagnosis and treatment for the major diseases that are endemic to the region: malaria, HIV/AIDS, and tuberculosis. To estimate the repercussions of the Ebola outbreak on the populations at risk for these diseases, we developed computational models for disease transmission and infection progression. We estimated that a 50% reduction in access to healthcare services during the Ebola outbreak exacerbated malaria, HIV/AIDS, and tuberculosis mortality rates by additional death counts of 6,269 (2,564-12,407) in Guinea; 1,535 (522-2,8780) in Liberia; and 2,819 (844-4,844) in Sierra Leone. The 2014-2015 Ebola outbreak was catastrophic in these countries, and its indirect impact of increasing the mortality rates of other diseases was also substantial.
C1 [Parpia, Alyssa S.; Ndeffo-Mbah, Martial L.; Wenzel, Natasha S.; Galvani, Alison P.] Yale Univ, Sch Publ Hlth, New Haven, CT USA.
C3 Yale University
RP Ndeffo-Mbah, ML (corresponding author), Ctr Infect Dis Modeling & Anal, 135 Coll St,Ste 200, New Haven, CT 06510 USA.
EM martial.ndeffo-mbah@yale.edu
OI Ndeffo Mbah, Martial/0000-0003-4158-7613
FU National Institutes of Health [NIH 2 U01 GM087719, 5 U01 GM105627];
   National Science Foundation (RAPID) [1514673]; Division Of Environmental
   Biology; Direct For Biological Sciences [1514673] Funding Source:
   National Science Foundation
FX The research was supported by the National Institutes of Health (NIH 2
   U01 GM087719 and 5 U01 GM105627) and National Science Foundation (RAPID
   grant 1514673).
CR [Anonymous], 2013, WHO GLOBAL HLTH OBSE
   [Anonymous], 2014, EB SIT REP
   [Anonymous], 2014, ASS SOC IMP EB VIR D
   [Anonymous], 2015, TUB COUNTR PROF
   Ansah EK, 2015, BMJ-BRIT MED J, V350, DOI 10.1136/bmj.h1019
   de Savigny D, 2004, MALARIA J, V3, DOI 10.1186/1475-2875-3-27
   Dye C, 2000, P NATL ACAD SCI USA, V97, P8180, DOI 10.1073/pnas.140102797
   Eaton JW, 2014, LANCET GLOB HEALTH, V2, pE23, DOI 10.1016/S2214-109X(13)70172-4
   Evans DK, 2015, LANCET, V385, P945, DOI 10.1016/S0140-6736(15)60179-9
   Fallah M, 2015, LANCET, V386, P131, DOI 10.1016/S0140-6736(15)61233-8
   Grépin KA, 2015, BMJ-BRIT MED J, V350, DOI 10.1136/bmj.h376
   Griffin JT, 2014, NAT COMMUN, V5, DOI 10.1038/ncomms4136
   Helleringer S, 2015, LANCET GLOB HEALTH, V3, pE255, DOI 10.1016/S2214-109X(15)70103-8
   Hotez PJ, 2015, PLOS NEGLECT TROP D, V9, DOI 10.1371/journal.pntd.0003671
   Institut National de la Statistique de Guinee Measure DHS ICF International., 2013, ENQ DEM SANT IND MUL
   Institute of Health Metrics and Evaluation, 2014, CAUSES OF DEATH VISU
   Joint United Nations Programme on HIV/AIDS, 2013, LIB HIV AIDS EST
   Law S, 2014, EUR RESPIR J, V43, P566, DOI 10.1183/09031936.00005613
   Liberia Institute of Statistics and Geoinformation Services (LISGIS) Ministry of Health and Social Welfare National AIDS Control Program ICF International, 2014, LIB DEM HLTH SURV 20
   Lubell Y, 2011, PLOS ONE, V6, DOI 10.1371/journal.pone.0017439
   Mbah MLN, 2015, AM J TROP MED HYG, V92, P555, DOI 10.4269/ajtmh.14-0490
   Mills EJ, 2011, AIDS, V25, P851, DOI 10.1097/QAD.0b013e32834564e9
   Ministry of Health and Social Welfare, 2011, LIB MAL IND SURV 201
   Mori AT, 2014, MALARIA J, P13
   Murray CJL, 2014, LANCET, V384, P1005, DOI 10.1016/S0140-6736(14)60844-8
   National Malaria Control Program. Statistics Sierra Leone; College of Medicine and Allied Health Services University of Sierra Leone; Catholic Relief Services; ICF International, 2013, SIERR LEON MAL IND S
   Ndawinz JDA, 2015, LANCET, V385, P1393, DOI 10.1016/S0140-6736(15)60713-9
   Piot P, 2014, LANCET INFECT DIS, V14, P1034, DOI 10.1016/S1473-3099(14)70956-9
   Rafael Maria E, 2006, Nature, V444 Suppl 1, P39, DOI 10.1038/nature05445
   SMITH T, 1994, STAT MED, V13, P2345, DOI 10.1002/sim.4780132206
   Statistics Sierra Leone Ministry of Health and Sanitation ICF International, 2014, SIERR LEON DEM HLTH, P36
   Stover J, 2009, ESTIMATING EFFECTS C, P1
   Takahashi S, 2015, SCIENCE, V347, P1240, DOI 10.1126/science.aaa3438
   Thwing J, 2011, BMC PUBLIC HEALTH, V11, DOI 10.1186/1471-2458-11-S3-S14
   United States Agency for International Development, 2015, PRES MAL IN FY 2015
   von Seidlein L, 2012, CLIN INFECT DIS, V54, P1080, DOI 10.1093/cid/cis034
   Walker PGT, 2015, LANCET INFECT DIS, V15, P825, DOI 10.1016/S1473-3099(15)70124-6
   WHO, 2010, TREATMENT OF TUBERCULOSIS: GUIDELINES, FOURTH EDITION, P1
   World Health Organization, 2015, SIT REP E
   World Health Organization, 2013, CONS GUID US ANT DRU, P1
NR 40
TC 219
Z9 235
U1 0
U2 36
PU CENTERS  DISEASE CONTROL
PI ATLANTA
PA 1600 CLIFTON RD, ATLANTA, GA 30333 USA
SN 1080-6040
EI 1080-6059
J9 EMERG INFECT DIS
JI Emerg. Infect. Dis
PD MAR
PY 2016
VL 22
IS 3
BP 433
EP 441
DI 10.3201/eid2203.150977
PG 9
WC Immunology; Infectious Diseases
WE Science Citation Index Expanded (SCI-EXPANDED)
SC Immunology; Infectious Diseases
GA DF2RS
UT WOS:000371192100010
PM 26886846
OA Green Published, gold, Green Submitted
DA 2025-02-04
ER

PT J
AU Vasan, S
   Tsuji, M
AF Vasan, Sandhya
   Tsuji, Moriya
TI A double-edged sword: The role of NKT cells in malaria and HIV infection
   and immunity
SO SEMINARS IN IMMUNOLOGY
LA English
DT Review
DE NKT cell; Glycolipid; CD1d; HIV; Malaria; Vaccine; Adjuvant
ID KILLER T-CELLS; LIGAND ALPHA-GALACTOSYLCERAMIDE;
   IMMUNODEFICIENCY-VIRUS-INFECTION; MURINE CEREBRAL MALARIA; DENDRITIC
   CELLS; PROTECTIVE IMMUNITY; IN-VIVO; PHASE-I; ANTIBODY-RESPONSES; INNATE
   IMMUNITY
AB NKT cells are known to play a role against certain microbial infections, including malaria and HIV, two major global infectious diseases. NKT cells exhibit either protective or pathogenic role against malaria. They are depleted by HIV infection and have a direct pathogenic role against many opportunistic infections common in end-stage AIDS. This review discusses the various features of the interaction between NKT cells and malaria parasites and HIV, and the potential to harness this interaction for therapeutic and vaccine strategies. (C) 2009 Elsevier Ltd. All rights reserved.
C1 [Vasan, Sandhya; Tsuji, Moriya] Aaron Diamond AIDS Res Ctr, New York, NY 10016 USA.
   [Vasan, Sandhya] Rockefeller Univ, New York, NY 10065 USA.
C3 Rockefeller University
RP Vasan, S (corresponding author), Aaron Diamond AIDS Res Ctr, New York, NY 10016 USA.
EM svasan@adarc.org; mtsuji@adarc.org
RI Tsuji, Moriya/B-1471-2008
OI Tsuji, Moriya/0000-0001-8587-277X
FU NIH [AI070258]; Cytheris; Otsuka Pharmaceutical Co.; Irene Diamond
   Foundation; Bill and Melinda Gates Foundation Collaboration for AIDS
   Vaccine Discovery
FX This work was supported in part by an NIH Grant AI070258, and by support
   from Cytheris, Otsuka Pharmaceutical Co., the Irene Diamond Foundation,
   and Bill and Melinda Gates Foundation Collaboration for AIDS Vaccine
   Discovery.
CR Adachi K, 2004, INT IMMUNOL, V16, P787, DOI 10.1093/intimm/dxh080
   Alter G, 2007, J INFECT DIS, V195, P1452, DOI 10.1086/513878
   Ambrosino E, 2007, J IMMUNOL, V179, P5126, DOI 10.4049/jimmunol.179.8.5126
   Amprey JL, 2004, J EXP MED, V200, P895, DOI 10.1084/jem.20040704
   Andrieu M, 2001, AIDS RES HUM RETROV, V17, P1365, DOI 10.1089/08892220152596623
   Apostolou I, 1999, P NATL ACAD SCI USA, V96, P5141, DOI 10.1073/pnas.96.9.5141
   Azzoni L, 2002, J IMMUNOL, V168, P5764, DOI 10.4049/jimmunol.168.11.5764
   Barral P, 2008, P NATL ACAD SCI USA, V105, P8345, DOI 10.1073/pnas.0802968105
   Bernstein HB, 2004, AIDS RES HUM RETROV, V20, P1189, DOI 10.1089/aid.2004.20.1189
   Brigl M, 2003, NAT IMMUNOL, V4, P1230, DOI 10.1038/ni1002
   Bucy RP, 1999, J CLIN INVEST, V103, P1391, DOI 10.1172/JCI5863
   Chackerian A, 2002, INFECT IMMUN, V70, P6302, DOI 10.1128/IAI.70.11.6302-6309.2002
   Chang DH, 2005, J EXP MED, V201, P1503, DOI 10.1084/jem.20042592
   Chen N, 2006, EUR J IMMUNOL, V36, P278, DOI 10.1002/eji.200535487
   Cho S, 2005, VIROLOGY, V337, P242, DOI 10.1016/j.virol.2005.04.020
   Cohen GB, 1999, IMMUNITY, V10, P661, DOI 10.1016/S1074-7613(00)80065-5
   Courtney AN, 2009, VACCINE, V27, P3335, DOI 10.1016/j.vaccine.2009.01.083
   Dondji B, 2008, EUR J IMMUNOL, V38, P706, DOI 10.1002/eji.200737660
   Fernandez CS, 2009, J VIROL, V83, P1617, DOI 10.1128/JVI.02138-08
   FERREIRA A, 1986, SCIENCE, V232, P881, DOI 10.1126/science.3085218
   Fischer K, 2004, P NATL ACAD SCI USA, V101, P10685, DOI 10.1073/pnas.0403787101
   Fleuridor R, 2003, IMMUNOLOGY, V108, P3, DOI 10.1046/j.1365-2567.2003.01560.x
   Fuhshuku K, 2008, BIOORGAN MED CHEM, V16, P950, DOI 10.1016/j.bmc.2007.10.008
   Fujii SI, 2004, J EXP MED, V199, P1607, DOI 10.1084/jem.20040317
   Fujio M, 2006, J AM CHEM SOC, V128, P9022, DOI 10.1021/ja062740z
   Galli G, 2007, P NATL ACAD SCI USA, V104, P3984, DOI 10.1073/pnas.0700191104
   Giaccone G, 2002, CLIN CANCER RES, V8, P3702
   Godfrey DI, 2007, NAT REV IMMUNOL, V7, P505, DOI 10.1038/nri2116
   Godfrey DI, 2004, NAT REV IMMUNOL, V4, P231, DOI 10.1038/nri1309
   Gonzalez-Aseguinolaza G, 2000, P NATL ACAD SCI USA, V97, P8461, DOI 10.1073/pnas.97.15.8461
   Gonzalez-Aseguinolaza G, 2002, J EXP MED, V195, P617, DOI 10.1084/jem.20011889
   Hage CA, 2005, IMMUNOL LETT, V98, P131, DOI 10.1016/j.imlet.2004.10.025
   Halder RC, 2007, J CLIN INVEST, V117, P2302, DOI 10.1172/JCI31602
   Hansen DS, 2003, IMMUNITY, V18, P391, DOI 10.1016/S1074-7613(03)00052-9
   Hansen DS, 2003, EUR J IMMUNOL, V33, P2588, DOI 10.1002/eji.200323666
   Hermans IF, 2003, J IMMUNOL, V171, P5140, DOI 10.4049/jimmunol.171.10.5140
   Huang YX, 2008, VACCINE, V26, P1807, DOI 10.1016/j.vaccine.2008.02.002
   Ishikawa A, 2005, CLIN CANCER RES, V11, P1910, DOI 10.1158/1078-0432.CCR-04-1453
   Kamijuku H, 2008, MUCOSAL IMMUNOL, V1, P208, DOI 10.1038/mi.2008.2
   Kawakami K, 2003, EUR J IMMUNOL, V33, P3322, DOI 10.1002/eji.200324254
   Kawakami K, 2002, MICROBIOL IMMUNOL, V46, P207, DOI 10.1111/j.1348-0421.2002.tb02687.x
   Kawakami K, 2001, J IMMUNOL, V167, P6525, DOI 10.4049/jimmunol.167.11.6525
   Kawamura T, 2003, J IMMUNOL, V170, P4260, DOI 10.4049/jimmunol.170.8.4260
   Kawano T, 1998, P NATL ACAD SCI USA, V95, P5690, DOI 10.1073/pnas.95.10.5690
   Kinjo Y, 2005, NATURE, V434, P520, DOI 10.1038/nature03407
   Kinjo Y, 2006, NAT IMMUNOL, V7, P978, DOI 10.1038/ni1380
   Ko SY, 2005, J IMMUNOL, V175, P3309, DOI 10.4049/jimmunol.175.5.3309
   Kobayashi E, 1995, ONCOL RES, V7, P529
   Kopecky-Bromberg SA, 2009, VACCINE, V27, P3766, DOI 10.1016/j.vaccine.2009.03.090
   Korten S, 2005, INFECT IMMUN, V73, P849, DOI 10.1128/IAI.73.2.849-858.2005
   Leadbetter EA, 2008, P NATL ACAD SCI USA, V105, P8339, DOI 10.1073/pnas.0801375105
   Li XM, 2009, J IMMUNOL, V183, P4415, DOI 10.4049/jimmunol.0901021
   Liang PH, 2008, J AM CHEM SOC, V130, P12348, DOI 10.1021/ja8012787
   Lindqvist M, 2009, J IMMUNOL, V182, P6435, DOI 10.4049/jimmunol.0900136
   Mannoor MK, 2001, CELL IMMUNOL, V211, P96, DOI 10.1006/cimm.2001.1833
   Mattner J, 2005, NATURE, V434, P525, DOI 10.1038/nature03408
   Mattner J, 2008, CELL HOST MICROBE, V3, P304, DOI 10.1016/j.chom.2008.03.009
   McCarthy C, 2007, J EXP MED, V204, P1131, DOI 10.1084/jem.20062342
   Mitchell AJ, 2005, INFECT IMMUN, V73, P5645, DOI 10.1128/IAI.73.9.5645-5653.2005
   Miyahira Y, 2003, INFECT IMMUN, V71, P1234, DOI 10.1128/IAI.71.3.1234-1241.2003
   Molano A, 2000, J IMMUNOL, V164, P5005, DOI 10.4049/jimmunol.164.10.5005
   Moll M, 2006, BLOOD, V107, P3081, DOI 10.1182/blood-2005-09-3636
   Moll M, 2009, EUR J IMMUNOL, V39, P902, DOI 10.1002/eji.200838780
   Motohashi S, 2009, J IMMUNOL, V182, P2492, DOI 10.4049/jimmunol.0800126
   Motsinger A, 2002, J EXP MED, V195, P869, DOI 10.1084/jem.20011712
   Motsinger A, 2003, J VIROL, V77, P8153, DOI 10.1128/JVI.77.14.8153-8158.2003
   Nakui M, 1999, JPN J CANCER RES, V90, P801, DOI 10.1111/j.1349-7006.1999.tb00818.x
   Ndonye RM, 2005, J ORG CHEM, V70, P10260, DOI 10.1021/jo051147h
   Nicol A, 2000, IMMUNOLOGY, V99, P229, DOI 10.1046/j.1365-2567.2000.00952.x
   Nieda M, 2004, BLOOD, V103, P383, DOI 10.1182/blood-2003-04-1155
   Paget C, 2007, IMMUNITY, V27, P597, DOI 10.1016/j.immuni.2007.08.017
   Pakker NG, 1998, NAT MED, V4, P208, DOI 10.1038/nm0298-208
   Parekh VV, 2005, J CLIN INVEST, V115, P2572, DOI 10.1172/JCI24762
   Parekh VV, 2004, J IMMUNOL, V173, P3693, DOI 10.4049/jimmunol.173.6.3693
   Pied S, 2000, J IMMUNOL, V164, P1463, DOI 10.4049/jimmunol.164.3.1463
   Procópio DO, 2002, J IMMUNOL, V169, P3926, DOI 10.4049/jimmunol.169.7.3926
   Reddy BG, 2009, CHEMMEDCHEM, V4, P171, DOI 10.1002/cmdc.200800354
   Romero JF, 2001, PARASITE IMMUNOL, V23, P267, DOI 10.1046/j.1365-3024.2001.00381.x
   Ronchi F, 2008, FRONT BIOSCI-LANDMRK, V13, P4827, DOI 10.2741/3042
   Sada-Ovalle I, 2008, PLOS PATHOG, V4, DOI 10.1371/journal.ppat.1000239
   Salio M, 2007, P NATL ACAD SCI USA, V104, P20490, DOI 10.1073/pnas.0710145104
   Sandberg JK, 2002, J VIROL, V76, P7528, DOI 10.1128/JVI.76.15.7528-7534.2002
   Schmieg J, 2003, J EXP MED, V198, P1631, DOI 10.1084/jem.20031192
   Schofield L, 1999, SCIENCE, V283, P225, DOI 10.1126/science.283.5399.225
   Shimamura M, 2008, MINI-REV MED CHEM, V8, P285, DOI 10.2174/138955708783744119
   Shimamura M, 2007, EUR J IMMUNOL, V37, P1836, DOI 10.1002/eji.200636689
   Smyth MJ, 2002, CURR OPIN IMMUNOL, V14, P165, DOI 10.1016/S0952-7915(02)00316-3
   Smyth MJ, 2001, INT IMMUNOL, V13, P459, DOI 10.1093/intimm/13.4.459
   Snyder-Cappione JE, 2007, J INFECT DIS, V195, P1361, DOI 10.1086/513567
   Snyder-Cappione JE, 2009, AIDS, V23, P1965, DOI 10.1097/QAD.0b013e32832b5134
   Soulard V, 2007, INFECT IMMUN, V75, P2511, DOI 10.1128/IAI.01818-06
   Taniguchi M, 2003, ANNU REV IMMUNOL, V21, P483, DOI 10.1146/annurev.immunol.21.120601.141057
   Taniguchi T, 2007, IMMUNOLOGY, V122, P514, DOI 10.1111/j.1365-2567.2007.02661.x
   Teng MWL, 2009, J IMMUNOL, V182, P3366, DOI 10.4049/jimmunol.0802964
   Tomescu C, 2007, J IMMUNOL, V179, P2097, DOI 10.4049/jimmunol.179.4.2097
   Tyznik AJ, 2008, J IMMUNOL, V181, P4452, DOI 10.4049/jimmunol.181.7.4452
   Uchida T, 2008, CANCER IMMUNOL IMMUN, V57, P337, DOI 10.1007/s00262-007-0373-5
   Unutmaz D, 2003, MICROBES INFECT, V5, P1041, DOI 10.1016/S1286-4579(03)00185-0
   van der Vliet HJJ, 2006, J IMMUNOL, V177, P5775, DOI 10.4049/jimmunol.177.9.5775
   van der Vliet HJJ, 2002, J IMMUNOL, V168, P1490, DOI 10.4049/jimmunol.168.3.1490
   Vasan S, 2007, INT IMMUNOL, V19, P943, DOI 10.1093/intimm/dxm055
   Venkataswamy MM, 2009, J IMMUNOL, V183, P1644, DOI 10.4049/jimmunol.0900858
   Wesley JD, 2008, PLOS PATHOG, V4, DOI 10.1371/journal.ppat.1000106
   Wilson MT, 2003, P NATL ACAD SCI USA, V100, P10913, DOI 10.1073/pnas.1833166100
   Wu L, 2009, CURR MOL MED, V9, P4, DOI 10.2174/156652409787314534
NR 105
TC 22
Z9 29
U1 0
U2 1
PU ACADEMIC PRESS LTD- ELSEVIER SCIENCE LTD
PI LONDON
PA 24-28 OVAL RD, LONDON NW1 7DX, ENGLAND
SN 1044-5323
J9 SEMIN IMMUNOL
JI Semin. Immunol.
PD APR
PY 2010
VL 22
IS 2
BP 87
EP 96
DI 10.1016/j.smim.2009.11.001
PG 10
WC Immunology
WE Science Citation Index Expanded (SCI-EXPANDED)
SC Immunology
GA 574EJ
UT WOS:000275971200005
PM 19962909
OA Green Accepted
DA 2025-02-04
ER

PT J
AU Martínez-Girón, R
   Esteban, JG
   Ribas, A
   Doganci, L
AF Martinez-Giron, R.
   Esteban, J. G.
   Ribas, A.
   Doganci, L.
TI Protozoa in respiratory pathology: a review
SO EUROPEAN RESPIRATORY JOURNAL
LA English
DT Review
DE Parasitic pulmonary diseases; protozoa; protozoal respiratory pathology
ID ACQUIRED-IMMUNODEFICIENCY-SYNDROME; BONE-MARROW-TRANSPLANTATION;
   IMPORTED FALCIPARUM-MALARIA; PLASMODIUM-VIVAX MALARIA; FREE-LIVING
   AMEBAS; PULMONARY TOXOPLASMOSIS; BRONCHOALVEOLAR LAVAGE;
   DISTRESS-SYNDROME; ENCEPHALITOZOON-HELLEM; TRICHOMONAS-VAGINALIS
AB Among the micro-organisms that may affect the respiratory apparatus are the protozoa. The diseases they may give rise to constitute a relatively uncommon group of respiratory ailments with, in the majority of cases, an underlying clinical situation corresponding to states of suppressed immunity (AIDS, transplants, malign haemopathies, corticotherapy, etc.). Other factors, such as visits to endemic areas and immigration, also have to be taken into account.
   In view of the probable increase in the number of cases and the appearance of new emerging diseases, it is the intention of the present work to review the publications available, in different fields of medicine, that refer to the principal kinds of protozoa (Entamoeba, Acanthamoeba, Balamuthia, Leishmania, Trypanosoma, Trichomonas, Lophomonas, Cryptosporidium, Cyclospora, Toxoplasma, Plasmodium, Babesia, Encephalitozoon, Enterocytozoon and Balantidium) and, at the same time, detail and comment on the latest findings on this subject.
C1 [Ribas, A.] Hosp Univ Cent Asturias, Serv Anat Pathol, Fdn INCLINICA, Protozoal Resp Pathol Res Unit, Oviedo, Spain.
   [Esteban, J. G.] Univ Valencia, Fac Pharm, Dept Parasitol, Valencia, Spain.
   [Doganci, L.] Ondokuz Mayis Univ, Fac Med, Samsun, Turkey.
C3 Central University Hospital Asturias; University of Valencia; Ondokuz
   Mayis University
RP Martínez-Girón, R (corresponding author), Marques de San Esteban 22-2B, Gijon 33206, Spain.
EM rmartinezgiron@hotmail.com
RI Doganci, Levent/HJB-0372-2022
CR Abd H, 2003, APPL ENVIRON MICROB, V69, P600, DOI 10.1128/AEM.69.1.600-606.2003
   Albert-Weissenberger C, 2007, CELL MOL LIFE SCI, V64, P432, DOI 10.1007/s00018-006-6391-1
   Alvar J, 1997, CLIN MICROBIOL REV, V10, P298, DOI 10.1128/CMR.10.2.298
   Anargyrou K, 2003, AM J HEMATOL, V73, P180, DOI 10.1002/ajh.10336
   Anstey NM, 2002, J INFECT DIS, V185, P1326, DOI 10.1086/339885
   Arellano JLP, 2003, ARCH BRONCONEUMOL, V39, P289, DOI 10.1016/S0300-2896(03)75387-3
   Asensi V, 1993, Enferm Infecc Microbiol Clin, V11, P195
   Asiedu DK, 2000, HEART LUNG, V29, P294, DOI 10.1067/mhl.2000.106724
   Berger P, 2006, EMERG INFECT DIS, V12, P248
   Bhambhani S, 2001, CYTOPATHOLOGY, V12, P329, DOI 10.1046/j.1365-2303.2001.00333.x
   BITTENCOURT AL, 1981, AM J TROP MED HYG, V30, P38, DOI 10.4269/ajtmh.1981.30.38
   Blayac P, 1997, J RADIOL, V78, P469
   BONI RAH, 1995, ABDOM IMAGING, V20, P214, DOI 10.1007/BF00200397
   Botterel F, 2002, J CLIN MICROBIOL, V40, P4800, DOI 10.1128/JCM.40.12.4800-4801.2002
   BOTTONE EJ, 1991, J CLIN MICROBIOL, V29, P2626, DOI 10.1128/JCM.29.11.2626-2627.1991
   BOUSTANI MR, 1994, AM J RESP CRIT CARE, V149, P1689, DOI 10.1164/ajrccm.149.6.8004331
   BRADY EM, 1984, JAMA-J AM MED ASSOC, V252, P89, DOI 10.1001/jama.252.1.89
   BRETAGNE S, 1995, J CLIN MICROBIOL, V33, P1662, DOI 10.1128/JCM.33.6.1662-1664.1995
   Bruneel F, 2003, AM J RESP CRIT CARE, V167, P684, DOI 10.1164/rccm.200206-631OC
   Byrd Ryland P Jr, 2002, Expert Opin Pharmacother, V3, P1541
   CAMARA EJN, 1983, CHEST, V83, P87, DOI 10.1378/chest.83.1.87
   Campagna A C, 1997, Semin Respir Infect, V12, P98
   CANOVAS DL, 1994, J LARYNGOL OTOL, V108, P1089, DOI 10.1017/S002221510012897X
   Carlini ME, 1999, CLIN INFECT DIS, V28, P1182, DOI 10.1086/517779
   Carter JE, 2008, AM J TROP MED HYG, V78, P17, DOI 10.4269/ajtmh.2008.78.17
   CAVALIERSMITH T, 1993, MICROBIOL REV, V57, P953, DOI 10.1128/MMBR.57.4.953-994.1993
   CAYEA PD, 1981, AM J ROENTGENOL, V137, P51, DOI 10.2214/ajr.137.1.51
   Charles Pierre Emmanuel, 2003, Scandinavian Journal of Infectious Diseases, V35, P901
   CHENOWETH CE, 1993, CHEST, V103, P648, DOI 10.1378/chest.103.2.648
   Clavel A, 1996, INFECTION, V24, P341, DOI 10.1007/BF01716076
   Collet G, 2004, ACTA CYTOL, V48, P114
   CUNCHILLOS MN, 1994, J LARYNGOL OTOL, V108, P249, DOI 10.1017/S002221510012643X
   Cunha BA, 2007, EUR J CLIN MICROBIOL, V26, P505, DOI 10.1007/s10096-007-0325-1
   DAO AH, 1985, ACTA CYTOL, V29, P632
   DAO AH, 1983, AM J CLIN PATHOL, V80, P380, DOI 10.1093/ajcp/80.3.380
   Dawis MA, 2002, CLIN INFECT DIS, V34, pE37, DOI 10.1086/339960
   delAguila C, 1997, J CLIN MICROBIOL, V35, P1862, DOI 10.1128/JCM.35.7.1862-1866.1997
   Di Gliullo Angela Beatriz, 2000, Revista do Instituto de Medicina Tropical de Sao Paulo, V42, P115, DOI 10.1590/S0036-46652000000200009
   Didier ES, 2006, CURR OPIN INFECT DIS, V19, P485, DOI 10.1097/01.qco.0000244055.46382.23
   Didier ES, 1996, J EUKARYOT MICROBIOL, V43, P34, DOI 10.1111/j.1550-7408.1996.tb02470.x
   Dodd JD, 2007, J THORAC IMAG, V22, P271, DOI 10.1097/RTI.0b013e3180546823
   DORFMAN S, 1984, T ROY SOC TROP MED H, V78, P833, DOI 10.1016/0035-9203(84)90036-1
   Drent M, 1998, EUR J HAEMATOL, V61, P218
   DUARTE MIS, 1989, T ROY SOC TROP MED H, V83, P73, DOI 10.1016/0035-9203(89)90712-8
   Duboucher C, 2006, J CLIN MICROBIOL, V44, P1165, DOI 10.1128/JCM.44.3.1165-1168.2006
   Duboucher C, 2003, HUM PATHOL, V34, P508, DOI 10.1016/S0046-8177(03)00088-1
   Duboucher C, 2005, ACTA CYTOL, V49, P273, DOI 10.1159/000326149
   Duboucher C, 2007, LUNG, V185, P295, DOI 10.1007/s00408-007-9022-1
   Duboucher C, 2006, J EUKARYOT MICROBIOL, V53, pS95, DOI 10.1111/j.1550-7408.2006.00186.x
   Dupont C, 1996, J CLIN MICROBIOL, V34, P227, DOI 10.1128/JCM.34.1.227-229.1996
   ElKamel A, 1996, THORAX, V51, P554, DOI 10.1136/thx.51.5.554
   Essig A, 1997, APPL ENVIRON MICROB, V63, P1396, DOI 10.1128/AEM.63.4.1396-1399.1997
   Evans T G, 1991, Semin Respir Infect, V6, P51
   Filice GA, 1999, INFECT IMMUN, V67, P2082, DOI 10.1128/IAI.67.5.2082-2089.1999
   FORGACS P, 1983, ANN INTERN MED, V99, P793, DOI 10.7326/0003-4819-99-6-793
   Franzen C, 1996, AIDS, V10, P687, DOI 10.1097/00002030-199606000-00022
   Fricker-Hidalgo H, 2005, TRANSPL INFECT DIS, V7, P38, DOI 10.1111/j.1399-3062.2005.00086.x
   GACHOT B, 1995, CHEST, V108, P746, DOI 10.1378/chest.108.3.746
   GANDHI S, 1994, CLIN INFECT DIS, V19, P169, DOI 10.1093/clinids/19.1.169
   GENTILE G, 1991, REV INFECT DIS, V13, P842
   Gentile G, 1987, Am J Med, V82, P574, DOI 10.1016/0002-9343(87)90474-8
   Georges E, 1998, J INFECTION, V36, P223, DOI 10.1016/S0163-4453(98)80019-4
   Gonçalves Ricardo, 2003, Rev. Inst. Med. trop. S. Paulo, V45, P153, DOI 10.1590/S0036-46652003000300007
   GONZALEZANGLADA MI, 1994, EUR J CLIN MICROBIOL, V13, P509, DOI 10.1007/BF01974645
   GOODMAN PC, 1992, RADIOLOGY, V184, P791, DOI 10.1148/radiology.184.3.1509069
   GORDON S, 1984, CHEST, V86, P633, DOI 10.1378/chest.86.4.633
   GORDON SM, 1993, DIAGN CYTOPATHOL, V9, P650, DOI 10.1002/dc.2840090609
   GOZAL D, 1992, TROP MED PARASITOL, V43, P6
   GRANT A, 1994, J LARYNGOL OTOL, V108, P1086, DOI 10.1017/S0022215100128968
   Greub G, 2004, CLIN MICROBIOL REV, V17, P413, DOI 10.1128/CMR.17.2.413-433.2004
   Guddo F, 2005, HUM PATHOL, V36, P1140, DOI 10.1016/j.humpath.2005.07.006
   Ha GyoungYim Ha GyoungYim, 2001, Korean Journal of Clinical Pathology, V21, P485
   Habib AG, 2004, INFECTION, V32, P356, DOI 10.1007/s15010-004-4060-6
   Hara A, 2004, ACTA CYTOL, V48, P547, DOI 10.1159/000326415
   HERNANDO AJB, 1993, ANN MED INTERNE, V10, P232
   Herrejón A, 2005, ARCH BRONCONEUMOL, V41, P233, DOI 10.1016/S1579-2129(06)60429-1
   HERSH SM, 1985, J MED MICROBIOL, V20, P1, DOI 10.1099/00222615-20-1-1
   Herwaldt BL, 1999, LANCET, V354, P1191, DOI 10.1016/S0140-6736(98)10178-2
   HIEMSTRA I, 1984, BRIT MED J, V289, P355, DOI 10.1136/bmj.289.6441.355
   Hilbi H, 2007, ENVIRON MICROBIOL, V9, P563, DOI 10.1111/j.1462-2920.2007.01238.x
   Hoffman David J, 2003, J Perinatol, V23, P59, DOI 10.1038/sj.jp.7210819
   HOFMAN P, 1993, PATHOL RES PRACT, V189, P894
   HOJLYNG N, 1988, LANCET, V1, P590
   Horn M, 2004, J EUKARYOT MICROBIOL, V51, P509, DOI 10.1111/j.1550-7408.2004.tb00278.x
   HOROWITZ ML, 1994, CHEST, V106, P1299, DOI 10.1378/chest.106.4.1299
   Hovette P., 1998, Revue de Pneumologie Clinique, V54, P340
   Hunter PR, 2002, CLIN MICROBIOL REV, V15, P145, DOI 10.1128/CMR.15.1.145-154.2002
   Hussein Eman M., 2005, Journal of the Egyptian Society of Parasitology, V35, P787
   IBARRAPEREZ C, 1981, CHEST, V79, P672, DOI 10.1378/chest.79.6.672
   Illamperuma C, 2007, INFECTION, V35, P374, DOI 10.1007/s15010-007-6108-x
   JACOBS F, 1991, REV INFECT DIS, V13, P637
   Jelinek T, 2002, CLIN INFECT DIS, V34, P572, DOI 10.1086/338235
   JOKIPII L, 1992, SCAND J INFECT DIS, V24, P677, DOI 10.3109/00365549209054657
   Jongwutiwes S, 2000, T ROY SOC TROP MED H, V94, P185, DOI 10.1016/S0035-9203(00)90270-0
   Kelkar R, 1997, BONE MARROW TRANSPL, V19, P179, DOI 10.1038/sj.bmt.1700536
   Kemper C A, 1997, Semin Respir Infect, V12, P113
   KENNEDY D, 1990, CHEST, V98, P1275, DOI 10.1378/chest.98.5.1275
   Khan M, 2007, MICROB PATHOGENESIS, V42, P56, DOI 10.1016/j.micpath.2006.08.004
   KIBBLER CC, 1987, SCAND J INFECT DIS, V19, P581, DOI 10.3109/00365548709032426
   Kumar R, 2007, OPT LASER TECHNOL, V39, P256, DOI 10.1016/j.optlastec.2005.08.008
   Kutisova K, 2005, PARASITOLOGY, V131, P309, DOI 10.1017/S0031182005008000
   LADAS SD, 1989, DIGEST DIS SCI, V34, P1621, DOI 10.1007/BF01537123
   Laibe S, 2006, J CLIN MICROBIOL, V44, P646, DOI 10.1128/JCM.44.2.646-648.2006
   LANDAY MJ, 1980, AM J ROENTGENOL, V135, P449, DOI 10.2214/ajr.135.3.449
   Lanzarini P, 1999, PARASITE, V6, P217, DOI 10.1051/parasite/1999063217
   Leal FE, 2007, CLIN INFECT DIS, V44, pE62, DOI 10.1086/511871
   Lednicky JA, 2006, CURR OPIN PULM MED, V12, P235, DOI 10.1097/01.mcp.0000219274.65557.dc
   Lemle A, 1999, CHEST, V115, P906, DOI 10.1378/chest.115.3.906
   LEVINE ND, 1980, J PROTOZOOL, V27, P37, DOI 10.1111/j.1550-7408.1980.tb04228.x
   Lewis KL, 2003, CHEST, V123, P291, DOI 10.1378/chest.123.1.291
   Lichtenstein A, 2005, THORAX, V60, P350, DOI 10.1136/thx.2004.021014
   Lomar André V., 2005, Braz J Infect Dis, V9, P425, DOI 10.1590/S1413-86702005000500011
   LOPEZVELEZ R, 1995, EUR J CLIN MICROBIOL, V14, P677, DOI 10.1007/BF01690873
   Lyche K D, 1997, Semin Respir Infect, V12, P106
   MA P, 1984, JAMA-J AM MED ASSOC, V252, P1298, DOI 10.1001/jama.252.10.1298
   Maguire GP, 2005, J INFECT DIS, V192, P1966, DOI 10.1086/497697
   Maguire Jason D, 2007, Travel Med Infect Dis, V5, P301, DOI 10.1016/j.tmaid.2007.04.001
   Mahmoud Manal S. E., 2004, Journal of the Egyptian Society of Parasitology, V34, P197
   Makler MT, 1998, ANN TROP MED PARASIT, V92, P419, DOI 10.1080/00034989859401
   Mallat H, 2004, J CLIN MICROBIOL, V42, P3886, DOI 10.1128/JCM.42.8.3886-3887.2004
   Mandal SK, 2006, WORLD J GASTROENTERO, V12, P4109, DOI 10.3748/wjg.v12.i25.4109
   Mansfield LS, 2004, VET PARASITOL, V126, P73, DOI 10.1016/j.vetpar.2004.09.011
   Mariuz P, 1997, Semin Respir Infect, V12, P40
   Marshall BG, 2000, CLIN INFECT DIS, V30, P764, DOI 10.1086/313763
   MARTINEZ AJ, 1975, J INFECT DIS, V131, P692, DOI 10.1093/infdis/131.6.692
   Martínez-Girón R, 2007, ALLERGY ASTHMA PROC, V28, P608
   Martínez-Girón R, 2006, ANN ALLERG ASTHMA IM, V97, P818, DOI 10.1016/S1081-1206(10)60977-5
   MATHERON S, 1992, AIDS, V6, P238, DOI 10.1097/00002030-199202000-00020
   Mbaye P. S., 1998, Revue de Pneumologie Clinique, V54, P346
   MCLAREN LC, 1983, PEDIATRICS, V71, P888
   Mele A, 2002, BONE MARROW TRANSPL, V29, P691, DOI 10.1038/sj.bmt.1703425
   Melnikov VG, 2005, AM J TROP MED HYG, V73, P301, DOI 10.4269/ajtmh.2005.73.2.0730301
   MEMIK F, 1968, J AMER MED ASSOC, V204, P1145, DOI 10.1001/jama.204.12.1145
   MENDELSON MH, 1987, SCAND J INFECT DIS, V19, P703, DOI 10.3109/00365548709117209
   Mercado R, 2007, EMERG INFECT DIS, V13, P462, DOI 10.3201/eid1303.060394
   Mertens RB, 1997, MODERN PATHOL, V10, P68
   Meynard JL, 1996, INFECTION, V24, P328, DOI 10.1007/BF01743372
   MILLER RA, 1984, J CLIN MICROBIOL, V20, P1192, DOI 10.1128/JCM.20.6.1192-1193.1984
   MOHRI H, 1995, AM J MED SCI, V309, P60, DOI 10.1097/00000441-199501000-00009
   MOORE JA, 1991, ARCH PATHOL LAB MED, V115, P1160
   Muanza K, 1996, RES IMMUNOL, V147, P149, DOI 10.1016/0923-2494(96)83167-1
   Munir A, 2000, SOUTHERN MED J, V93, P614, DOI 10.1097/00007611-200006000-00017
   MunozRodriguez FJ, 1997, EUR J CLIN MICROBIOL, V16, P246, DOI 10.1007/BF01709591
   Mutreja Deepti, 2007, Indian J Pathol Microbiol, V50, P346
   NASH G, 1994, HUM PATHOL, V25, P652, DOI 10.1016/0046-8177(94)90297-6
   NEWSOME AL, 1992, DIAGN CYTOPATHOL, V8, P231, DOI 10.1002/dc.2840080309
   Nie Xiao-meng, 2006, Zhonghua Jiehe He Huxi Zazhi, V29, P310
   OKSENHENDLER E, 1990, AM J MED, V88, pN18
   Orenstein JM, 2005, ULTRASTRUCT PATHOL, V29, P269, DOI 10.1080/01913120590951257
   Ortonne N, 2001, TRANSPLANTATION, V72, P1838, DOI 10.1097/00007890-200112150-00022
   OSBORNE PT, 1984, ACTA CYTOL, V28, P136
   Palmer RD, 2005, NEURO-ONCOLOGY, V7, P515
   Pellicelli A M, 1998, Minerva Med, V89, P173
   Petersen E, 2006, EUR J CLIN MICROBIOL, V25, P401, DOI 10.1007/s10096-006-0156-5
   POMEROY C, 1992, CLIN INFECT DIS, V14, P863, DOI 10.1093/clinids/14.4.863
   Price L, 2007, T ROY SOC TROP MED H, V101, P655, DOI 10.1016/j.trstmh.2007.02.014
   Rabaud C, 1996, CLIN INFECT DIS, V23, P1249, DOI 10.1093/clinids/23.6.1249
   RADOSAVLJEVICASIC G, 1994, EUR RESPIR J, V7, P1906, DOI 10.1183/09031936.94.07101906
   Rajput R, 2000, J Indian Med Assoc, V98, P612
   REMADI S, 1995, ACTA CYTOL, V39, P1112
   Ribas A, 2005, SCAND J INFECT DIS, V37, P205, DOI 10.1080/00365540410025177
   Ribas A, 1998, ACTA CYTOL, V42, P685, DOI 10.1159/000331827
   Ribas A, 2003, ACTA CYTOL, V47, P705
   Ribas A, 2007, TRANSPL INT, V20, P811, DOI 10.1111/j.1432-2277.2007.00521.x
   Ribas A, 2006, ALLERGY ASTHMA PROC, V27, P347, DOI 10.2500/aap.2006.27.2878
   Roberts P P, 1988, Semin Respir Infect, V3, P362
   ROSENBER.M, 1970, ACTA CYTOL, V14, P361
   ROSENTHAL E, 1991, ANN INTERN MED, V114, P1064, DOI 10.7326/0003-4819-114-12-1064_2
   ROUSSEL F, 1995, PARASITE, V2, P85, DOI 10.1051/parasite/1995021085
   Saad R, 1996, BONE MARROW TRANSPL, V18, P211
   Scaglia M, 1997, J INFECTION, V34, P119, DOI 10.1016/S0163-4453(97)92414-2
   SCHNAPP LM, 1992, ARCH INTERN MED, V152, P1073, DOI 10.1001/archinte.152.5.1073
   Schuster FL, 2004, INT J PARASITOL, V34, P1001, DOI 10.1016/j.ijpara.2004.06.004
   SCHWARTZ DA, 1993, HUM PATHOL, V24, P937, DOI 10.1016/0046-8177(93)90106-Q
   SCHWARTZ DA, 1992, ARCH PATHOL LAB MED, V116, P660
   Shadrach WS, 2005, APPL ENVIRON MICROB, V71, P2244, DOI 10.1128/AEM.71.5.2244-2249.2005
   Shamsuzzaman SM, 2002, CLIN CHEST MED, V23, P479, DOI 10.1016/S0272-5231(01)00008-9
   Sharma Sat, 2003, Can J Infect Dis, V14, P163
   Shim Ho-Joon, 2004, Korean Journal of Parasitology, V42, P93, DOI 10.3347/kjp.2004.42.3.93
   Shiota T, 1998, PARASITE, V5, P375, DOI 10.1051/parasite/1998054375
   Sing A, 1999, CLIN INFECT DIS, V29, P429, DOI 10.1086/520228
   Singh N, 1996, Liver Transpl Surg, V2, P299, DOI 10.1002/lt.500020408
   Siripanth Chutatip, 2005, Journal of the Medical Association of Thailand, V88, P545
   Smith Lynne M, 2002, J Perinatol, V22, P502, DOI 10.1038/sj.jp.7210714
   Soentjens P, 2006, J TRAVEL MED, V13, P172, DOI 10.1111/j.1708-8305.2006.00037.x
   STERNBERG RI, 1993, AM J MED, V95, P358, DOI 10.1016/0002-9343(93)90303-7
   Sundar S, 2005, EXPERT OPIN PHARMACO, V6, P2821, DOI 10.1517/14656566.6.16.2821
   Tanios MA, 2001, CRIT CARE MED, V29, P665, DOI 10.1097/00003246-200103000-00037
   Taylor Walter R J, 2006, Treat Respir Med, V5, P419, DOI 10.2165/00151829-200605060-00007
   Taylor WRJ, 2002, CLIN CHEST MED, V23, P457, DOI 10.1016/S0272-5231(02)00004-7
   Teachey DT, 2004, BONE MARROW TRANSPL, V33, P299, DOI 10.1038/sj.bmt.1704327
   Temesvari P, 2002, J Matern Fetal Neonatal Med, V11, P347, DOI 10.1080/713605547
   Thomas V, 2007, LETT APPL MICROBIOL, V45, P349, DOI 10.1111/j.1472-765X.2007.02206.x
   THORSEN S, 1993, SCAND J INFECT DIS, V25, P747, DOI 10.3109/00365549309008573
   Traoré B, 2000, AM J TROP MED HYG, V62, P38, DOI 10.4269/ajtmh.2000.62.38
   TRAVIS WD, 1990, ARCH PATHOL LAB MED, V114, P519
   Udry E, 2001, EUR RESPIR J, V18, P890
   URIBE JAG, 1991, REV INVEST CLIN, V43, P264
   Vasilakopoulou A, 2003, SCAND J INFECT DIS, V35, P144, DOI 10.1080/0036554021000027023
   Vijayan VK, 2007, CURR OPIN PULM MED, V13, P218, DOI 10.1097/MCP.0b013e3280f31b58
   Visvesvara GS, 2007, FEMS IMMUNOL MED MIC, V50, P1, DOI 10.1111/j.1574-695X.2007.00232.x
   WALSH TJ, 1983, ACTA CYTOL, V27, P671
   Wang HK, 2006, AM J TROP MED HYG, V75, P1234, DOI 10.4269/ajtmh.2006.75.1234
   Wang Y, 2006, TRANSPL INT, V19, P1006, DOI 10.1111/j.1432-2277.2006.00380.x
   WEBER R, 1992, AM REV RESPIR DIS, V146, P1603, DOI 10.1164/ajrccm/146.6.1603
   WEBER R, 1993, CLIN INFECT DIS, V17, P415, DOI 10.1093/clinids/17.3.415
   Westmoreland SV, 2004, VET PATHOL, V41, P398, DOI 10.1354/vp.41-4-398
   Whan L, 2006, BMC MICROBIOL, V6, DOI 10.1186/1471-2180-6-63
   WILLAERT E, 1980, T ROY SOC TROP MED H, V74, P779, DOI 10.1016/0035-9203(80)90199-6
   Winiecka-Krusnell J, 2001, RES MICROBIOL, V152, P613, DOI 10.1016/S0923-2508(01)01240-2
   Xiao LH, 2004, CLIN MICROBIOL REV, V17, P72, DOI 10.1128/CMR.17.1.72-97.2004
   Yagi S, 2005, J CLIN MICROBIOL, V43, P3192, DOI 10.1128/JCM.43.7.3192-3197.2005
   YALE SH, 1993, CHEST, V104, P1294, DOI 10.1378/chest.104.4.1294
   Yanai T, 2000, VET PATHOL, V37, P472, DOI 10.1354/vp.37-5-472
   Zhou Yi-ping, 2006, Zhonghua Jiehe He Huxi Zazhi, V29, P23
   2007, MED LETT, V5, P1
NR 216
TC 47
Z9 52
U1 0
U2 11
PU EUROPEAN RESPIRATORY SOC JOURNALS LTD
PI SHEFFIELD
PA 442 GLOSSOP RD, SHEFFIELD S10 2PX, ENGLAND
SN 0903-1936
EI 1399-3003
J9 EUR RESPIR J
JI Eur. Resp. J.
PD NOV
PY 2008
VL 32
IS 5
BP 1354
EP 1370
DI 10.1183/09031936.00022008
PG 17
WC Respiratory System
WE Science Citation Index Expanded (SCI-EXPANDED)
SC Respiratory System
GA 371DP
UT WOS:000260812300031
PM 18978136
OA Bronze
DA 2025-02-04
ER

PT J
AU Kourtis, AP
   Bulterys, M
AF Kourtis, Athena P.
   Bulterys, Marc
TI Mother-to-Child Transmission of HIV: Pathogenesis, Mechanisms and
   Pathways
SO CLINICS IN PERINATOLOGY
LA English
DT Article
DE Human immunodeficiency virus; Mother-to-child transmission; Infant;
   Mechanisms
ID IMMUNODEFICIENCY-VIRUS TYPE-1; PLASMODIUM-FALCIPARUM MALARIA;
   POLYMERASE-CHAIN-REACTION; DOSE NEVIRAPINE PROPHYLAXIS; VITAMIN-A
   SUPPLEMENTATION; INFECTED PREGNANT-WOMEN; IN-UTERO TRANSMISSION;
   PERINATAL TRANSMISSION; VERTICAL TRANSMISSION; RISK-FACTORS
AB More than 400,000 children were infected with (HIV-1) worldwide in 2008, or more than 1000 children per day. Mother-to-child transmission (MTCT) of HIV-1 is the most important mode of HIV acquisition in infants and children. MTCT of HIV-1 can occur in utero, intrapartum, and postnatally through breastfeeding. Great progress has been made in preventing such transmission, through the use of antiretroviral prophylactic regimens to the mother during gestation and labor and delivery and to either mother or infant during breast feeding. The timing and mechanisms of transmission, however, are multifactorial and remain incompletely understood. This article summarizes what is known about the pathogenetic mechanisms and routes of MTCT of HIV-1, and includes virologic, immunologic, genetic, and mucosal aspects of transmission.
C1 [Kourtis, Athena P.] Ctr Dis Control & Prevent, Div Reprod Hlth, Natl Ctr Chron Dis Prevent & Hlth Promot, Atlanta, GA 30341 USA.
   [Kourtis, Athena P.] Emory Univ, Sch Med, Dept Pediat, Atlanta, GA USA.
   [Bulterys, Marc] Ctr Dis Control & Prevent, Div HIV AIDS, Ctr Global Hlth, Atlanta, GA 30333 USA.
   [Bulterys, Marc] Dongwai Diplomat Off, CDC Global AIDS Program, Beijing, Peoples R China.
C3 Centers for Disease Control & Prevention - USA; Emory University;
   Centers for Disease Control & Prevention - USA; CDC Center for Global
   Health (CGH)
RP Kourtis, AP (corresponding author), Ctr Dis Control & Prevent, Div Reprod Hlth, Natl Ctr Chron Dis Prevent & Hlth Promot, 4770 Buford Highway NE,MS-K34, Atlanta, GA 30341 USA.
EM apk3@cdc.gov
OI Kourtis, Athena/0000-0003-1585-1310
CR AHMAD N, 1995, J VIROL, V69, P1001, DOI 10.1128/JVI.69.2.1001-1012.1995
   Aikhionbare FO, 2001, AIDS, V15, P2196, DOI 10.1097/00002030-200111090-00019
   Andiman W, 1999, NEW ENGL J MED, V340, P977, DOI 10.1056/NEJM199904013401301
   Andiman W, 2001, AIDS, V15, P357, DOI 10.1097/00002030-200102160-00009
   [Anonymous], J ACQUIR IMMUNE DEFI
   [Anonymous], EXPERT OPIN INVESTIG
   Ayisi JG, 2004, EMERG INFECT DIS, V10, P643, DOI 10.3201/eid1004.030303
   Ayouba A, 2008, AIDS, V22, P785, DOI 10.1097/QAD.0b013e3282f560ee
   Baeten JM, 2001, J ACQ IMMUN DEF SYND, V26, P360, DOI 10.1097/00126334-200104010-00013
   Bailey A, 1999, AIDS, V13, P1377, DOI 10.1097/00002030-199907300-00016
   Biggar RJ, 2006, JAIDS-J ACQ IMM DEF, V41, P509, DOI 10.1097/01.qai.0000191283.85578.46
   Biggar RJ, 2003, J INFECT DIS, V188, P850, DOI 10.1086/377584
   Biggar RJ, 1996, LANCET, V347, P1647, DOI 10.1016/S0140-6736(96)91486-5
   Boniotto M, 2000, GENES IMMUN, V1, P346, DOI 10.1038/sj.gene.6363685
   Brahmbhatt H, 2003, AIDS, V17, P2539, DOI 10.1097/00002030-200311210-00020
   Brahmbhatt H, 2008, JAIDS-J ACQ IMM DEF, V47, P472, DOI 10.1097/QAI.0b013e318162afe0
   Braida L, 2004, AIDS, V18, P1598, DOI 10.1097/01.aids.0000131363.82951.fb
   BROSSARD Y, 1995, AIDS, V9, P359, DOI 10.1097/00002030-199509040-00007
   BRYSON YJ, 1992, NEW ENGL J MED, V327, P1246, DOI 10.1056/NEJM199210223271718
   Bulterys M, 2000, PEDIATR CLIN N AM, V47, P241, DOI 10.1016/S0031-3955(05)70203-0
   Bulterys M, 1997, J ACQ IMMUN DEF SYND, V15, P76, DOI 10.1097/00042560-199705010-00012
   Bulterys Marc, 2009, AIDS, V23, P2473, DOI 10.1097/QAD.0b013e328333866c
   Chen KT, 2005, OBSTET GYNECOL, V106, P1341, DOI 10.1097/01.AOG.0000185917.90004.7c
   CLERICI M, 1993, AIDS, V7, P1427, DOI 10.1097/00002030-199311000-00004
   Cooper ER, 2002, J ACQ IMMUN DEF SYND, V29, P484, DOI 10.1097/00126334-200204150-00009
   Coutsoudis A, 1999, AIDS, V13, P1517, DOI 10.1097/00002030-199908200-00012
   Coutsoudis A, 2004, J INFECT DIS, V189, P2154, DOI 10.1086/420834
   Coutsoudis A, 2001, AIDS, V15, P379, DOI 10.1097/00002030-200102160-00011
   D'Agaro P, 2008, CURR HIV RES, V6, P441, DOI 10.2174/157016208785861122
   De Rossi A, 2007, CURR OPIN HIV AIDS, V2, P399, DOI 10.1097/COH.0b013e3282ced163
   DEMARIA A, 1994, J INFECT DIS, V170, P1296, DOI 10.1093/infdis/170.5.1296
   Derdeyn CA, 2008, CURR OPIN HIV AIDS, V3, P16, DOI 10.1097/COH.0b013e3282f2982c
   Dickover RE, 2001, J VIROL, V75, P2194, DOI 10.1128/JVI.75.5.2194-2203.2001
   Dickover R, 2006, J VIROL, V80, P6525, DOI 10.1128/JVI.02658-05
   Drake AL, 2007, OBSTET GYNECOL, V109, P403, DOI 10.1097/01.AOG.0000251511.27725.5c
   DUNN D, 1992, LANCET, V339, P364, DOI 10.1016/0140-6736(92)91683-Y
   Embree JE, 2000, AIDS, V14, P2535, DOI 10.1097/00002030-200011100-00016
   Eshleman SH, 2006, J INFECT DIS, V193, P1512, DOI 10.1086/503810
   Eshleman SH, 2001, J INFECT DIS, V184, P914, DOI 10.1086/323153
   Eshleman SH, 2006, JAIDS-J ACQ IMM DEF, V42, P518, DOI 10.1097/01.qai.0000221676.22069.b8
   Farquhar C, 2004, AIDS RES HUM RETROV, V20, P692, DOI 10.1089/0889222041524616
   Farquhar C, 2003, CLIN EXP IMMUNOL, V134, P367, DOI 10.1111/j.1365-2249.2003.02292.x
   Fawzi W, 2002, JAIDS-J ACQ IMM DEF, V31, P331, DOI 10.1097/00126334-200211010-00010
   Fawzi WW, 2002, AIDS, V16, P1935, DOI 10.1097/00002030-200209270-00011
   Gaillard P, 2001, AIDS, V15, P389, DOI 10.1097/00002030-200102160-00012
   Garcia PM, 1999, NEW ENGL J MED, V341, P394, DOI 10.1056/NEJM199908053410602
   Gonzalez E, 2001, P NATL ACAD SCI USA, V98, P5199, DOI 10.1073/pnas.091056898
   GREENBERG AE, 1991, NEW ENGL J MED, V325, P105, DOI 10.1056/NEJM199107113250206
   GUPTA A, 2010, 17 C RETR OPP INF 20
   Hengel RL, 1998, AIDS RES HUM RETROV, V14, P475, DOI 10.1089/aid.1998.14.475
   Hoffman IF, 1999, AIDS, V13, P487, DOI 10.1097/00002030-199903110-00007
   Humphrey JH, 2006, J INFECT DIS, V193, P960
   Inion I, 2003, J INFECT DIS, V188, P1675, DOI 10.1086/379737
   Ioannidis JPA, 2001, J INFECT DIS, V183, P539, DOI 10.1086/318530
   John GC, 2000, J VIROL, V74, P5736, DOI 10.1128/JVI.74.12.5736-5739.2000
   John GC, 2001, J INFECT DIS, V183, P206, DOI 10.1086/317918
   Kalish LA, 1997, J INFECT DIS, V175, P712, DOI 10.1093/infdis/175.3.712
   Kind C, 1998, AIDS, V12, P205, DOI 10.1097/00002030-199802000-00011
   Kliks S, 2000, AIDS RES HUM RETROV, V16, P1223, DOI 10.1089/08892220050116998
   KLIKS SC, 1994, JAMA-J AM MED ASSOC, V272, P467, DOI 10.1001/jama.272.6.467
   Kositanont U, 1999, J INFECT DIS, V180, P50, DOI 10.1086/314826
   Kostrikis LG, 1999, J VIROL, V73, P10264, DOI 10.1128/JVI.73.12.10264-10271.1999
   Koulinska IN, 2006, VIRUS RES, V120, P191, DOI 10.1016/j.virusres.2006.03.007
   Kourtis AP, 2000, AIDS, V14, P2429, DOI 10.1097/00002030-200011100-00003
   Kourtis AP, 2003, LANCET INFECT DIS, V3, P786, DOI 10.1016/S1473-3099(03)00832-6
   Kourtis AP, 2001, JAMA-J AM MED ASSOC, V285, P709, DOI 10.1001/jama.285.6.709
   KOURTIS AP, 2010, AIDS RES HU IN PRESS
   Kourtis AP, 2006, LANCET INFECT DIS, V6, P726, DOI 10.1016/S1473-3099(06)70629-6
   Kovacs A, 1999, NEW ENGL J MED, V341, P77, DOI 10.1056/NEJM199907083410203
   Kuhn L, 1997, AIDS, V11, P429, DOI 10.1097/00002030-199704000-00005
   Kuhn L, 2004, AIDS, V18, P1281, DOI 10.1097/00002030-200406180-00006
   Kuhn L, 1999, J INFECT DIS, V179, P52, DOI 10.1086/314551
   Kuhn L, 2001, AIDS, V15, P1, DOI 10.1097/00002030-200101050-00003
   Kuhn L, 1996, AIDS, V10, P1181, DOI 10.1097/00002030-199609000-00026
   Kuhn L, 2010, CLIN INFECT DIS, V50, P770, DOI 10.1086/650536
   Kumwenda N, 2002, CLIN INFECT DIS, V35, P618, DOI 10.1086/342297
   Kwiek JJ, 2008, AIDS, V22, P863, DOI 10.1097/QAD.0b013e3282f51ea0
   Lallemant M, 2004, NEW ENGL J MED, V351, P217, DOI 10.1056/NEJMoa033500
   Landesman SH, 1996, NEW ENGL J MED, V334, P1617, DOI 10.1056/NEJM199606203342501
   LEE FK, 2004, 11 C RETR RUS OPP IN
   Legrand FA, 2006, PLOS ONE, V1, DOI 10.1371/journal.pone.0000102
   Lehman DA, 2007, REV MED VIROL, V17, P381, DOI 10.1002/rmv.543
   Liu R, 1996, CELL, V86, P367, DOI 10.1016/S0092-8674(00)80110-5
   Lunney KM, 2010, CLIN INFECT DIS, V50, P762, DOI 10.1086/650535
   MacDonald KS, 1998, J INFECT DIS, V177, P551, DOI 10.1086/514243
   MacDonald KS, 2001, J INFECT DIS, V183, P503, DOI 10.1086/318092
   Mandelbrot L, 2002, SEX TRANSM INFECT, V78, P267, DOI 10.1136/sti.78.4.267
   Mandelbrot L, 1996, AM J OBSTET GYNECOL, V175, P661
   Mandelbrot L, 1998, JAMA-J AM MED ASSOC, V280, P55, DOI 10.1001/jama.280.1.55
   Mandelbrot L, 1999, AIDS, V13, P2143, DOI 10.1097/00002030-199910220-00018
   Matheson PB, 1996, AIDS, V10, P1249, DOI 10.1097/00002030-199609000-00011
   MATTERN CFT, 1992, PEDIATRICS, V89, P207
   Mayaux MJ, 1997, J INFECT DIS, V175, P172, DOI 10.1093/infdis/175.1.172
   Mehta S, 2009, J INFECT DIS, V200, P1022, DOI 10.1086/605699
   Milanese M, 2006, AIDS, V20, P1673, DOI 10.1097/01.aids.0000238417.05819.40
   Miotti PG, 1999, JAMA-J AM MED ASSOC, V282, P744, DOI 10.1001/jama.282.8.744
   Mofenson LM, 2000, LANCET, V355, P2237, DOI 10.1016/S0140-6736(00)02415-6
   Mofenson LM, 1999, NEW ENGL J MED, V341, P385, DOI 10.1056/NEJM199908053410601
   Montano M, 2003, J INFECT DIS, V188, P406, DOI 10.1086/376838
   Msamanga GI, 2009, AM J TROP MED HYG, V80, P508, DOI 10.4269/ajtmh.2009.80.508
   Msellati P, 1999, SEX TRANSM INFECT, V75, P420, DOI 10.1136/sti.75.6.420
   Mwapasa V, 2004, AIDS, V18, P1051, DOI 10.1097/00002030-200404300-00014
   NEWELL ML, 1992, LANCET, V339, P1007
   NEWELL ML, 2005, EXPERT OPIN DRUG SAF, V4, P323
   Ometto L, 2000, AIDS, V14, P1721, DOI 10.1097/00002030-200008180-00006
   PAPIERNIK M, 1992, PEDIATRICS, V89, P297
   Parazzini F, 1999, LANCET, V353, P1035, DOI 10.1016/S0140-6736(98)08084-2
   Pascual A, 2000, AM J OBSTET GYNECOL, V183, P638, DOI 10.1067/mob.2000.106591
   Pembrey L, 2005, J HEPATOL, V43, P515, DOI 10.1016/j.jhep.2005.06.002
   Pitt J, 1998, J ACQ IMMUN DEF SYND, V19, P462, DOI 10.1097/00042560-199812150-00004
   *PUBL HLTH SERV TA, REC US ANT DRUGS PRE
   Read JS., 2005, TXB PEDIAT HIV CARE, P111
   Renjifo B, 2004, AIDS, V18, P1629, DOI 10.1097/01.aids.0000131392.68597.34
   Renjifo B, 2003, VIROLOGY, V307, P278, DOI 10.1016/S0042-6822(02)00066-1
   Rousseau CM, 2003, J INFECT DIS, V187, P741, DOI 10.1086/374273
   ROWLANDJONES SL, 1993, LANCET, V341, P860, DOI 10.1016/0140-6736(93)93063-7
   SCARLATTI G, 1993, J INFECT DIS, V168, P207, DOI 10.1093/infdis/168.1.207
   SCARLATTI G, 1993, P NATL ACAD SCI USA, V90, P1721, DOI 10.1073/pnas.90.5.1721
   Schramm DB, 2007, CLIN VACCINE IMMUNOL, V14, P348, DOI 10.1128/CVI.00464-06
   Semba RD, 1999, J INFECT DIS, V180, P93, DOI 10.1086/314854
   SEMBA RD, 1994, LANCET, V343, P1593, DOI 10.1016/S0140-6736(94)93056-2
   Simonds RJ, 1998, AIDS, V12, P301, DOI 10.1097/00002030-199803000-00008
   Spector SA, 2001, J CLIN INVEST, V107, P267, DOI 10.1172/JCI12094
   Sperling RS, 1996, NEW ENGL J MED, V335, P1621, DOI 10.1056/NEJM199611283352201
   Steketee RW, 1996, AM J TROP MED HYG, V55, P42, DOI 10.4269/ajtmh.1996.55.42
   STLOUIS ME, 1993, JAMA-J AM MED ASSOC, V269, P2853, DOI 10.1001/jama.269.22.2853
   Taha TE, 2006, AIDS, V20, P1313, DOI 10.1097/01.aids.0000232240.05545.08
   Taha TE, 2005, PEDIATRICS, V115, pE167, DOI 10.1542/peds.2004-1590
   Taha TE, 2000, ANN NY ACAD SCI, V918, P84
   TAHA TET, 1994, T ROY SOC TROP MED H, V88, P164, DOI 10.1016/0035-9203(94)90277-1
   Thio CL, 2007, AIDS REV, V9, P40
   Tranchat C, 1999, J INFECTION, V39, P213, DOI 10.1016/S0163-4453(99)90052-X
   Tresoldi E, 2002, J INFECT DIS, V185, P696, DOI 10.1086/339004
   Tuomala RE, 2003, J INFECT DIS, V187, P375, DOI 10.1086/367706
   Van Dyke RB, 1999, J INFECT DIS, V179, P319, DOI 10.1086/314580
   Van Rompay KKA, 2000, J VIROL, V74, P1767, DOI 10.1128/JVI.74.4.1767-1774.2000
   WABWIREMANGEN F, 1992, J ACQ IMMUN DEF SYND, V22, P379
   Walter J, 2008, CURR OPIN HIV AIDS, V3, P146, DOI 10.1097/COH.0b013e3282f50bb2
   Willumsen JF, 2003, AIDS, V17, P407, DOI 10.1097/00002030-200302140-00015
   Wilson CM, 2004, JAIDS-J ACQ IMM DEF, V35, P138, DOI 10.1097/00126334-200402010-00006
   Winchester R, 1995, P NATL ACAD SCI USA, V92, P12374, DOI 10.1073/pnas.92.26.12374
   Winchester R, 2004, JAIDS-J ACQ IMM DEF, V36, P659, DOI 10.1097/00126334-200406010-00002
   WOLINSKY SM, 1992, SCIENCE, V255, P1134, DOI 10.1126/science.1546316
   Wu XL, 2006, J VIROL, V80, P835, DOI 10.1128/JVI.80.2.835-844.2006
   Yang CF, 2003, AIDS, V17, P1667, DOI 10.1097/00002030-200307250-00011
   ZACK JA, 1992, J VIROL, V66, P1717, DOI 10.1128/JVI.66.3.1717-1725.1992
   Zhang H, 2002, AIDS RES HUM RETROV, V18, P1415, DOI 10.1089/088922202320935492
   Zhou ZQ, 2010, JAIDS-J ACQ IMM DEF, V53, pS15, DOI 10.1097/QAI.0b013e3181c7d47b
NR 148
TC 35
Z9 45
U1 0
U2 20
PU W B SAUNDERS CO-ELSEVIER INC
PI PHILADELPHIA
PA 1600 JOHN F KENNEDY BOULEVARD, STE 1800, PHILADELPHIA, PA 19103-2899 USA
SN 0095-5108
EI 1557-9840
J9 CLIN PERINATOL
JI Clin. Perinatol.
PD DEC
PY 2010
VL 37
IS 4
BP 721
EP +
DI 10.1016/j.clp.2010.08.004
PG 18
WC Obstetrics & Gynecology; Pediatrics
WE Science Citation Index Expanded (SCI-EXPANDED)
SC Obstetrics & Gynecology; Pediatrics
GA 697AQ
UT WOS:000285485400004
PM 21078446
DA 2025-02-04
ER

PT J
AU Sullivan, PS
   Fideli, U
   Wall, KM
   Chomba, E
   Vwalika, C
   Kilembe, W
   Tichacek, A
   Luisi, N
   Mulenga, J
   Hunter, E
   Boeras, D
   Allen, S
AF Sullivan, Patrick S.
   Fideli, Ulgen
   Wall, Kristin M.
   Chomba, Elwyn
   Vwalika, Cheswa
   Kilembe, William
   Tichacek, Amanda
   Luisi, Nicole
   Mulenga, Joseph
   Hunter, Eric
   Boeras, Debrah
   Allen, Susan
TI Prevalence of seroconversion symptoms and relationship to set-point
   viral load: findings from a subtype C epidemic, 1995-2009
SO AIDS
LA English
DT Article
DE HIV; seroconversion syndrome; set-point HIV viral load
ID HUMAN-IMMUNODEFICIENCY-VIRUS; HIV DISCORDANT COUPLES;
   FALCIPARUM-MALARIA; INFECTION; ILLNESS; LUSAKA; WOMEN; RISK;
   TRANSMISSION; MORTALITY
AB Objective: To describe symptoms, physical examination findings, and set-point viral load associated with acute HIV seroconversion in a heterosexual cohort of HIV-discordant couples in Zambia.
   Design: We followed HIV serodiscordant couples in Lusaka, Zambia from 1995 to 2009 with HIV testing of negative partners and symptom inventories 3 monthly, and physical examinations annually.
   Methods: We compared prevalence of self-reported or treated symptoms (malaria syndrome, chronic diarrhea, asthenia, night sweats, and oral candidiasis) and annual physical examination findings (unilateral or bilateral neck, axillary, or inguinal adenopathy; and dermatosis) in seroconverting vs. HIV-negative or HIV-positive intervals, controlling for repeated observations, age, and sex. A composite score comprised of significant symptoms and physical examination findings predictive of seroconversion vs. HIV-negative intervals was constructed. We modeled the relationship between number of symptoms and physical examination findings at seroconversion and log set-point viral load using linear regression.
   Results: Two thousand, three hundred and eighty-eight HIV-negative partners were followed for a median of 18 months; 429 seroconversions occurred. Neither symptoms nor physical examination findings were reported for most seroconverters. Seroconversion was significantly associated with malaria syndrome among nondiarrheic patients [ adjusted odds ratio (aOR) = 4.0], night sweats (aOR = 1.4), and bilateral axillary (aOR = 1.6), inguinal (aOR = 2.2), and neck (aOR = 2.2) adenopathy relative to HIV-negative intervals. Median number of symptoms and findings was positively associated with set-point viral load (P < 0.001).
   Conclusion: Although most acute and early infections were asymptomatic, malaria syndrome was more common and more severe during seroconversion. When present, symptoms and physical examination findings were nonspecific and associated with higher set-point viremia. (C) 2012 Wolters Kluwer Health vertical bar Lippincott Williams & Wilkins
C1 [Sullivan, Patrick S.; Wall, Kristin M.; Luisi, Nicole] Emory Univ, Rollins Sch Publ Hlth, Atlanta, GA 30322 USA.
   [Fideli, Ulgen] Walter Reed Natl Mil Med Ctr, United States Publ Hlth Serv, Bethesda, MD USA.
   [Chomba, Elwyn; Vwalika, Cheswa; Kilembe, William; Allen, Susan] Zambia Emory HIV Res Project, Lusaka, Zambia.
   [Tichacek, Amanda; Hunter, Eric; Boeras, Debrah; Allen, Susan] Emory Univ, Sch Med, Atlanta, GA 30322 USA.
   [Mulenga, Joseph] Zambia Natl Blood Transfus Serv, Lusaka, Zambia.
C3 Emory University; Rollins School Public Health; United States Public
   Health Service; Walter Reed National Military Medical Center; Emory
   University
RP Sullivan, PS (corresponding author), Emory Univ, Rollins Sch Publ Hlth, 1518 Clifton Rd, Atlanta, GA 30322 USA.
EM pssulli@emory.edu
RI Sullivan, Patrick Sean/AAX-4604-2021
OI Sullivan, Patrick Sean/0000-0002-7728-0587; Luisi,
   Nicole/0000-0003-4466-7141
FU US National Institutes of Health [RO1: MH66767, AI23980, AI40951,
   AI51231, HD40125]; AIDS International Training and Research Program
   (AITRP) [FIC D43 TW001042]; Social & Behavioral Core of the Emory Center
   for AIDS Research [P30 AI050409]; International AIDS Vaccine Initiative
FX This work was supported by funding from the US National Institutes of
   Health (RO1: MH66767, AI23980, AI40951, AI51231, HD40125; the AIDS
   International Training and Research Program (AITRP) FIC D43 TW001042,
   and the Social & Behavioral Core of the Emory Center for AIDS Research
   P30 AI050409), and the International AIDS Vaccine Initiative.
CR Allen S, 2003, AIDS, V17, P733, DOI 10.1097/00002030-200303280-00012
   ALLEN S, 1991, JAMA-J AM MED ASSOC, V266, P1657, DOI 10.1001/jama.266.12.1657
   Boeras DI, 2011, J INT AIDS SOC, V14, DOI 10.1186/1758-2652-14-18
   Burchell AN, 2003, INT J STD AIDS, V14, P601, DOI 10.1258/095646203322301059
   Casimir GJA, 2010, SHOCK, V33, P258, DOI 10.1097/SHK.0b013e3181b2b36b
   Chomba E, 2008, JAIDS-J ACQ IMM DEF, V47, P108, DOI 10.1097/QAI.0b013e31815b2d67
   Chu C, 2010, AM FAM PHYSICIAN, V81, P1239
   COOPER DA, 1985, LANCET, V1, P537
   Daar ES, 2001, ANN INTERN MED, V134, P25, DOI 10.7326/0003-4819-134-1-200101020-00010
   Derdeyn CA, 2004, SCIENCE, V303, P2019, DOI 10.1126/science.1093137
   FIDELI U, 2003, IAS C HIV PATH TR S1, V8
   GAINES H, 1988, BMJ-BRIT MED J, V297, P1363, DOI 10.1136/bmj.297.6660.1363
   Goepfert PA, 2008, J EXP MED, V205, P1009, DOI 10.1084/jem.20072457
   Haaland RE, 2009, PLOS PATHOG, V5, DOI 10.1371/journal.ppat.1000274
   Hecht FM, 2002, AIDS, V16, P1119, DOI 10.1097/00002030-200205240-00005
   KASLOW RA, 1987, ANN INTERN MED, V107, P474, DOI 10.7326/0003-4819-107-4-474
   Kelley CF, 2007, JAIDS-J ACQ IMM DEF, V45, P445, DOI 10.1097/QAI.0b013e318074ef6e
   Kempf MC, 2008, JAIDS-J ACQ IMM DEF, V47, P116, DOI 10.1097/QAI.0b013e31815d2f3f
   Lavreys L, 2006, CLIN INFECT DIS, V42, P1333, DOI 10.1086/503258
   Lavreys L, 2002, CLIN INFECT DIS, V35, P77, DOI 10.1086/340862
   LIFSON AR, 1995, ANN INTERN MED, V122, P262, DOI 10.7326/0003-4819-122-4-199502150-00004
   LINDAN CP, 1992, ANN INTERN MED, V116, P320, DOI 10.7326/0003-4819-116-4-320
   McKenna SL, 1997, AIDS, V11, pS103
   Modjarrad K, 2005, AIDS RES HUM RETROV, V21, P5, DOI 10.1089/aid.2005.21.5
   Morgan D, 2001, AIDS, V15, P1575, DOI 10.1097/00002030-200108170-00016
   Novitsky V, 2011, AIDS, V25, P1515, DOI 10.1097/QAD.0b013e3283471eb2
   Novitsky V, 2009, JAIDS-J ACQ IMM DEF, V52, P265, DOI 10.1097/QAI.0b013e3181ab6ef0
   Peters PJ, 2008, AIDS RES HUM RETROV, V24, P919, DOI 10.1089/aid.2007.0297
   Peters PJ, 2007, AIDS, V21, pS31, DOI 10.1097/01.aids.0000299408.52399.e1
   Pilcher CD, 2004, J CLIN INVEST, V113, P937, DOI 10.1172/JCI200421540
   Pilcher CD, 2007, AIDS, V21, P1723, DOI 10.1097/QAD.0b013e3281532c82
   Powers KA, 2007, AIDS, V21, P2237, DOI 10.1097/QAD.0b013e3282f08b4d
   Sanders EJ, 2011, AIDS, V25, P1219, DOI 10.1097/QAD.0b013e3283474ed5
   Schacker T, 1996, ANN INTERN MED, V125, P257, DOI 10.7326/0003-4819-125-4-199608150-00001
   Self WH, 2010, EMERG MED CLIN N AM, V28, P381, DOI 10.1016/j.emc.2010.01.002
   SIMOOYA OO, 1988, BRIT MED J, V297, P30, DOI 10.1136/bmj.297.6640.30
   Steinvil A, 2008, AM J CLIN PATHOL, V129, P486, DOI 10.1309/U04E2YFJRR6JQQTK
   Tang JM, 2011, J VIROL, V85, P8894, DOI 10.1128/JVI.00439-11
   Tang JM, 2010, PLOS ONE, V5, DOI 10.1371/journal.pone.0009629
   Thigpen MC, 2011, AM J TROP MED HYG, V84, P379, DOI 10.4269/ajtmh.2011.10-0186
   TINDALL B, 1988, ARCH INTERN MED, V148, P945, DOI 10.1001/archinte.148.4.945
   Trask SA, 2002, J VIROL, V76, P397, DOI 10.1128/JVI.76.1.397-405.2002
   Tyrer F, 2003, EPIDEMIOL INFECT, V131, P1117, DOI 10.1017/S0950268803001377
   Vanhems P, 1998, CLIN INFECT DIS, V26, P323, DOI 10.1086/516289
NR 44
TC 18
Z9 19
U1 0
U2 3
PU LIPPINCOTT WILLIAMS & WILKINS
PI PHILADELPHIA
PA TWO COMMERCE SQ, 2001 MARKET ST, PHILADELPHIA, PA 19103 USA
SN 0269-9370
EI 1473-5571
J9 AIDS
JI Aids
PD JAN 14
PY 2012
VL 26
IS 2
BP 175
EP 184
DI 10.1097/QAD.0b013e32834ed8c8
PG 10
WC Immunology; Infectious Diseases; Virology
WE Science Citation Index Expanded (SCI-EXPANDED)
SC Immunology; Infectious Diseases; Virology
GA 866KF
UT WOS:000298378800007
PM 22089380
OA Green Accepted, Bronze
DA 2025-02-04
ER

PT J
AU Parris, GE
AF Parris, G. E.
TI How did the ancestral HIV-1 group M retrovirus get to Leopoldville from
   southeastern Cameroon?
SO MEDICAL HYPOTHESES
LA English
DT Article
ID AIDS VIRUSES; EVOLUTION; STRAINS; ORIGINS; CONGO
AB In previous papers in this journal, I have described and elaborated a hypothesis for the origin and evolution of a strain of HIV that has produced a lethal pandemic. Here I address the provocative question of how the ancestral HIV-1 group M retrovirus got to Leopoldville (Kinshasa, where the pandemic clearly spawned) from southeastern Cameroon (where the HIV-1 strains all seemed to originate from transfer of SUVcpz to humans). Consistent with the phylogenetic history of HIV-1 group M (e. g., by Korber et al..), I place the critical relocation of the ancestral HIV-1 in the timeframe 1920-1927. However, unlike other hypotheses, I believe that the ancestral retrovirus was already well adapted to humans and can be identified as HIV-1 Group M subtype A(pre)-1927. Based on documents from that time period (1920-1928), it can be shown that it was not unusual for native Africans to be brought as far as 500 miles for treatment at the Leopoldville clinic (national borders were no issue because health agencies had mandate to work throughout Cameroon and Congo-Brazzaville). Specifically, sleeping sickness (trypanosomiasis) was one of the diseases of most concern at the Leopoldville clinic; in the period 1926-1928 there was an outbreak of sleeping sickness in Cameroon; and one of the native African children in the pamaquine (plasmoquineTM) study that I believe selected for the major HIV-1 group M subgroups had trypanosomiasis. Thus, this child (or other patients/relatives from Cameroon) could have brought the ancestral HIV-1 group M retrovirus to the Leopoldville laboratory and spread it among the group of children who were undergoing treatment for malaria between February and August 1927. The diagnosis and monitoring of these protozoan diseases (trypanosomiasis and malaria) involved repetitive sampling of blood, which provides many opportunities for spreading the ancestral HIV-1 infection. (c) 2007 Elsevier Ltd. All rights reserved.
RP Parris, GE (corresponding author), 9601 Warfield Rd, Gaithersburg, MD 20882 USA.
EM antimony_121@hotmail.com
CR Burr T, 2001, PHILOS T ROY SOC B, V356, P877, DOI 10.1098/rstb.2001.0864
   JAMOT E, 1930, J INT AFR I, V3, P161
   JANNIN J, 1992, B SOC PATHOL EXOT, V85, P31
   Keele BF, 2006, SCIENCE, V313, P523, DOI 10.1126/science.1126531
   Konings FAJ, 2006, JAIDS-J ACQ IMM DEF, V42, P331, DOI 10.1097/01.qai.0000219784.81163.2e
   Korber B, 2000, SCIENCE, V288, P1789, DOI 10.1126/science.288.5472.1789
   Marx PA, 2005, ASM NEWS, V71, P15
   Mboudjeka I, 1999, ARCH VIROL, V144, P2291, DOI 10.1007/s007050050645
   NKENGASONG JN, 1995, J MED VIROL, V47, P278, DOI 10.1002/jmv.1890470315
   NKENGASONG JN, 1994, AIDS, V8, P1405, DOI 10.1097/00002030-199410000-00006
   NOIREAU F, 1988, ANN SOC BELG MED TR, V68, P331
   Parris GE, 2004, MED HYPOTHESES, V62, P354, DOI 10.1016/j.mehy.2003.12.004
   PARRIS GE, IN PRESS MED HYPOTHE
   Parris GE, 2007, MED HYPOTHESES, V68, P151, DOI 10.1016/j.mehy.2006.06.011
   PEARCE L, 1921, J EXP MED, V6, P1
   Sharp PM, 1999, BIOL BULL-US, V196, P338, DOI 10.2307/1542965
   Sharp PM, 2000, BIOCHEM SOC T, V28, P275, DOI 10.1042/bst0280275
   VANDENBRANDEN F, 1927, B SOC PATHOL EXOT, V12, P728
NR 18
TC 3
Z9 5
U1 0
U2 4
PU CHURCHILL LIVINGSTONE
PI EDINBURGH
PA JOURNAL PRODUCTION DEPT, ROBERT STEVENSON HOUSE, 1-3 BAXTERS PLACE,
   LEITH WALK, EDINBURGH EH1 3AF, MIDLOTHIAN, SCOTLAND
SN 0306-9877
EI 1532-2777
J9 MED HYPOTHESES
JI Med. Hypotheses
PY 2007
VL 69
IS 5
BP 1098
EP 1101
DI 10.1016/j.mehy.2007.02.033
PG 4
WC Medicine, Research & Experimental
WE Science Citation Index Expanded (SCI-EXPANDED)
SC Research & Experimental Medicine
GA 227LH
UT WOS:000250657700024
PM 17448608
DA 2025-02-04
ER

PT J
AU Bertozzi, S
   Gutierrez, JP
   Opuni, M
   Walker, N
   Schwartländer, B
AF Bertozzi, S
   Gutierrez, JP
   Opuni, M
   Walker, N
   Schwartländer, B
TI Estimating resource needs for HIV/AIDS health care services in
   low-income and middle-income countries
SO HEALTH POLICY
LA English
DT Article
DE HIV; AIDS; health care; financing; economics
ID AIDS; SURVIVAL; ZIMBABWE; THERAPY; IMPACT; ADULTS; COSTS; HIV
AB As funding mechanisms like the Global Fund for HIV/AIDS, Tuberculosis and Malaria increasingly make funding decisions on the basis of burden of disease estimates and financial need calculations, the importance of reliable and comparable estimating methods is growing. This paper presents a model for estimating HIV/AIDS health care resource needs in low- and middle-income countries. The model presented was the basis for the United Nations' call for US$ 9.2 billion to address HIV/AIDS in developing countries by 2005 with US$ 4.4 billion to address HIV/AIDS health care and the rest to deal with HIV/AIDS prevention. The model has since been updated and extended to produce estimates for 2007. This paper details the methods and assumptions used to estimate HIV/AIDS health care financial needs and it discusses the limitations and data needs for this model. (C) 2004 Elsevier Ireland Ltd. All rights reserved.
C1 Natl Inst Publ Hlth, Div Hlth Econ & Policy, Cuernavaca, Morelos, Mexico.
   CIDE, Ctr Res & Teaching Econ, Mexico City, DF, Mexico.
   Univ Calif, Mexico Barkeley, CA USA.
   Johns Hopkins Bloomberg Sch Publ Hlth, Baltimore, MD 21205 USA.
   UNAIDS, Joint United Nations Programme HIV AIDS, CH-1211 Geneva, Switzerland.
   WHO, Dept HIV AIDS, CH-1211 Geneva 27, Switzerland.
C3 Instituto Nacional de Salud Publica; Centro de Investigacion y Docencia
   Economicas A.C. (CIDE); Johns Hopkins University; Johns Hopkins
   Bloomberg School of Public Health; UNAIDS; World Health Organization
RP Natl Inst Publ Hlth, Div Hlth Econ & Policy, Univ 655, Cuernavaca, Morelos, Mexico.
EM jpgutier@correo.insp.mx
RI Gutierrez, Juan Pablo/IQV-1957-2023
OI Gutierrez, Juan Pablo/0000-0002-0557-5562; Bertozzi, Stefano
   M/0000-0002-1723-7085; Opuni, Marjorie/0000-0002-0939-7695
CR [Anonymous], 2002, REPORT GLOBAL HIVAID
   [Anonymous], 2002, COMMUNICATION
   [Anonymous], 2003, Joint Health and Treasury Task Team on Treatment Options
   [Anonymous], 2003, WHO FACT SHEET
   Artzrouni M, 2002, AIDS, V16, pW1
   Babiker A, 2000, LANCET, V355, P1131, DOI 10.1016/S0140-6736(00)02061-4
   BOERMA T, 1997, HIV PREVENTION AIDS
   BRNDTLAND GH, 2002, JOINT WHO UNAIDS SPE
   FEACHEM R, 2002, 14 INT AIDS C BARC 7
   Foster S, 1997, AIDS, V11, P919, DOI 10.1097/00002030-199707000-00012
   French N, 1999, J ACQ IMMUN DEF SYND, V22, P509
   GAYLE H, 2002, 14 INT AIDS C BARC 7
   Hansen K, 1998, AIDS CARE, V10, P751, DOI 10.1080/09540129848361
   Hansen K, 2000, HEALTH POLICY PLANN, V15, P432, DOI 10.1093/heapol/15.4.432
   KOMBE G, 2003, COSTING HIV AIDS TRE
   KUMARANAYAKE L, COSTS SCALING PRIORI
   Lee LM, 2001, JAMA-J AM MED ASSOC, V285, P1308, DOI 10.1001/jama.285.10.1308
   MOATTI JP, 2002, STATE ART AIDS EC FU
   NGWESHEMI J, 1997, HIV PREVENTION AIDS
   Opuni M, 2002, AIDS, V16, pS58, DOI 10.1097/00002030-200212003-00009
   PIOT P, 2002, 14 INT AIDS C BARC 7
   RAMANATHAN K, 2002, 14 INT AIDS C BARC 7
   Schwartländer B, 2001, SCIENCE, V292, P2434, DOI 10.1126/science.1062876
   Sculpher MJ, 1998, AIDS, V12, P1371, DOI 10.1097/00002030-199811000-00020
   Stata Corp, 2001, STAT SOFTW
   UNAIDS, 2000, AIDS PALL CAR
   UNAIDS, 2000, Report on the Global HIV/AIDS Epidemic'
   *UNDP, 2002, 14 INT AIDS C BARC 7
   United Nations, 2001, UN Doc A/RES/S-26/2
   Walker N, 2003, AIDS, V17, P2215, DOI 10.1097/00002030-200310170-00010
   *WHO, 1996, COV MAT CAR LIST INF
   *WHO, 2000, UNAIDS KEY EL HIV CA
   *WHO, VACC IMM BIOL SURV D
   *WHO, 2000, WHO REP GLOB TUB CON
   *WHO, 2002, HLTH SECT RESP HIV A
   *WORLD BANK, 2000, COSTS SCAL HIV PROGR
   *WORLD BANK, 1991, TANZ AIDS ASS PLANN
   *WORLD BANK, 2001, ATT POV OV
   1998, NATL AIDS COORDINATI
NR 39
TC 24
Z9 25
U1 1
U2 8
PU ELSEVIER IRELAND LTD
PI CLARE
PA ELSEVIER HOUSE, BROOKVALE PLAZA, EAST PARK SHANNON, CO, CLARE, 00000,
   IRELAND
SN 0168-8510
EI 1872-6054
J9 HEALTH POLICY
JI Health Policy
PD AUG
PY 2004
VL 69
IS 2
BP 189
EP 200
DI 10.1016/j.healthpol.2003.12.010
PG 12
WC Health Care Sciences & Services; Health Policy & Services
WE Science Citation Index Expanded (SCI-EXPANDED); Social Science Citation Index (SSCI)
SC Health Care Sciences & Services
GA 838UV
UT WOS:000222739700007
PM 15212866
DA 2025-02-04
ER

PT J
AU Lewis, JM
   Mphasa, M
   Keyala, L
   Banda, R
   Smith, EL
   Duggan, J
   Brooks, T
   Catton, M
   Mallewa, J
   Katha, G
   Gordon, SB
   Faragher, B
   Gordon, MA
   Rylance, J
   Feasey, NA
AF Lewis, Joseph M.
   Mphasa, Madlitso
   Keyala, Lucy
   Banda, Rachel
   Smith, Emma L.
   Duggan, Jackie
   Brooks, Tim
   Catton, Matthew
   Mallewa, Jane
   Katha, Grace
   Gordon, Stephen B.
   Faragher, Brian
   Gordon, Melita A.
   Rylance, Jamie
   Feasey, Nicholas A.
TI A Longitudinal, Observational Study of Etiology and Long-Term Outcomes
   of Sepsis in Malawi Revealing the Key Role of Disseminated Tuberculosis
SO CLINICAL INFECTIOUS DISEASES
LA English
DT Article
DE Africa south of the Sahara; critical illness; tuberculosis; HIV;
   antimicrobial resistance
ID MORTALITY; ADULTS; HIV; DIAGNOSIS; THERAPY; BLOOD
AB We describe etiology and long-term outcomes of sepsis in Malawi in order to inform urgently needed locally adapted sepsis protocols. Disseminated tuberculosis dominates, and receipt of antituberculous chemotherapy is associated with survival. Significant post-discharge mortality is driven by late deaths in people living with human immunodeficiency virus.
   Background Sepsis protocols in sub-Saharan Africa are typically extrapolated from high-income settings, yet sepsis in sub-Saharan Africa is likely caused by distinct pathogens and may require novel treatment strategies. Data to guide such strategies are lacking. We aimed to define causes and modifiable factors associated with sepsis outcomes in Blantyre, Malawi, in order to inform the design of treatment strategies tailored to sub-Saharan Africa. Methods We recruited 225 adults who met a sepsis case definition defined by fever and organ dysfunction in an observational cohort study at a single tertiary center. Etiology was defined using culture, antigen detection, serology, and polymerase chain reaction. The effect of treatment on 28-day outcomes was assessed using Bayesian logistic regression. Results There were 143 of 213 (67%) participants living with human immunodeficiency virus (HIV). We identified a diagnosis in 145 of 225 (64%) participants, most commonly tuberculosis (TB; 34%) followed by invasive bacterial infections (17%), arboviral infections (13%), and malaria (9%). TB was associated with HIV infection, whereas malaria and arboviruses with the absence of HIV infection. Antituberculous chemotherapy was associated with survival (adjusted odds ratio for 28-day death, 0.17; 95% credible interval, 0.05-0.49 for receipt of antituberculous therapy). Of those with confirmed etiology, 83% received the broad-spectrum antibacterial ceftriaxone, but it would be expected to be active in only 24%. Conclusions Sepsis in Blantyre, Malawi, is caused by a range of pathogens; the majority are not susceptible to the broad-spectrum antibacterials that most patients receive. HIV status is a key determinant of etiology. Novel antimicrobial strategies for sepsis tailored to sub-Saharan Africa, including consideration of empiric antituberculous therapy in individuals living with HIV, should be developed and trialed.
C1 [Lewis, Joseph M.; Mphasa, Madlitso; Keyala, Lucy; Banda, Rachel; Smith, Emma L.; Gordon, Stephen B.; Gordon, Melita A.; Rylance, Jamie; Feasey, Nicholas A.] Malawi Liverpool Wellcome Programme, Blantyre, Malawi.
   [Lewis, Joseph M.; Smith, Emma L.; Gordon, Stephen B.; Faragher, Brian; Rylance, Jamie; Feasey, Nicholas A.] Univ Liverpool Liverpool Sch Trop Med, Dept Clin Sci, Liverpool, Merseyside, England.
   [Lewis, Joseph M.; Gordon, Melita A.] Univ Liverpool, Inst Infect Vet & Ecol Sci, Dept Clin Infect Microbiol & Immunol, Ronald Ross Bldg,8 West Derby St, Liverpool L7 3EA, Merseyside, England.
   [Duggan, Jackie; Brooks, Tim; Catton, Matthew] Publ Hlth England, Rare & Imported Pathogens Lab, London, England.
   [Mallewa, Jane; Katha, Grace] Univ Malawi, Coll Med, Zomba, Malawi.
C3 Liverpool School of Tropical Medicine; University of Liverpool; Public
   Health England; University of Malawi
RP Lewis, JM (corresponding author), Univ Liverpool, Inst Infect Vet & Ecol Sci, Dept Clin Infect Microbiol & Immunol, Ronald Ross Bldg,8 West Derby St, Liverpool L7 3EA, Merseyside, England.
EM jmlewis@liverpool.ac.uk
RI Rylance, Jamie/ABD-9314-2021; Smith, Emma/GQQ-4968-2022; Lewis,
   Joseph/B-1490-2010; Gordon, Melita/F-5563-2012
OI Smith, Emma/0000-0003-0406-707X; Feasey, Nicholas/0000-0003-4041-1405;
   Catton, Matthew/0000-0002-6909-7870; Gordon, Melita/0000-0002-0629-0884;
   Rylance, Jamie/0000-0002-2323-3611; Lewis, Joseph/0000-0002-3837-5188;
   Gordon, Stephen/0000-0001-6576-1116
FU Wellcome Trust [109105z/15/a, 206545/Z/17/Z]
FX This work was supported by the Wellcome Trust (109105z/15/a to J. M. L.
   and 206545/Z/17/Z, the core grant to the Malawi-TLiverpool-Wellcome
   Programme).
CR Andrews B, 2017, JAMA-J AM MED ASSOC, V318, P1233, DOI 10.1001/jama.2017.10913
   Avni T, 2010, J CLIN MICROBIOL, V48, P489, DOI 10.1128/JCM.01636-09
   Barr DA, 2020, LANCET INFECT DIS, V20, P742, DOI 10.1016/S1473-3099(19)30695-4
   Blanc FX, 2020, NEW ENGL J MED, V382, P2397, DOI 10.1056/NEJMoa1910708
   Broger T, 2019, LANCET INFECT DIS, V19, P852, DOI 10.1016/S1473-3099(19)30001-5
   Bürkner PC, 2017, J STAT SOFTW, V80, P1, DOI 10.18637/jss.v080.i01
   Carpenter Bob, 2017, J Stat Softw, V76, DOI 10.18637/jss.v076.i01
   Crump JA, 2013, PLOS NEGLECT TROP D, V7, DOI 10.1371/journal.pntd.0002324
   Di Angelantonio E, 2019, LANCET GLOB HEALTH, V7, pE1332, DOI 10.1016/S2214-109X(19)30318-3
   Feasey NA, 2014, PLOS ONE, V9, DOI 10.1371/journal.pone.0092226
   Gérardin P, 2008, BMC INFECT DIS, V8, DOI 10.1186/1471-2334-8-99
   Grant AD, 2020, LANCET HIV, V7, pE27, DOI 10.1016/S2352-3018(19)30266-8
   Gupta-Wright A, 2020, LANCET HIV, V7, pE620, DOI 10.1016/S2352-3018(20)30172-7
   Gupta-Wright A, 2018, LANCET, V392, P292, DOI [10.1016/S0140-6736(18)31267-4, 10.1016/s0140-6736(18)31267-4]
   Hosseinipour MC, 2016, LANCET, V387, P1198, DOI 10.1016/S0140-6736(16)00546-8
   Lester R, 2020, CLIN INFECT DIS, V71, pE478, DOI 10.1093/cid/ciaa162
   Lester R, 2020, J ANTIMICROB CHEMOTH, V75, P492, DOI 10.1093/jac/dkz464
   Lewis Joseph M, 2019, Wellcome Open Res, V4, P160, DOI 10.12688/wellcomeopenres.15514.2
   Lewis JM, 2019, CRIT CARE, V23, DOI 10.1186/s13054-019-2501-y
   Maitland K, 2011, NEW ENGL J MED, V364, P2483, DOI 10.1056/NEJMoa1101549
   Moore CC, 2017, BMJ GLOB HEALTH, V2, DOI 10.1136/bmjgh-2017-000344
   National Statistics Office, 2018, Malawi Population 2019
   Roca-Feltrer A, 2012, EMERG INFECT DIS, V18, P272, DOI 10.3201/eid1802.111008
   Rubach MP, 2015, AM J TROP MED HYG, V92, P454, DOI 10.4269/ajtmh.14-0496
   Rudd KE, 2020, LANCET, V395, P200, DOI 10.1016/S0140-6736(19)32989-7
   Seymour CW, 2017, NEW ENGL J MED, V376, P2235, DOI 10.1056/NEJMoa1703058
   Singer M, 2016, JAMA-J AM MED ASSOC, V315, P801, DOI 10.1001/jama.2016.0287
   UNAIDS, MAL COUNTR PROF
   von Elm E, 2007, PLOS MED, V4, P1623, DOI [10.1371/journal.pmed.0040296, 10.1371/journal.pmed.0040297, 10.1016/S0140-6736(07)61602-X]
   Waitt PI, 2015, J INFECTION, V70, P11, DOI 10.1016/j.jinf.2014.07.004
   WHO, 2016, CONSOLIDATED GUIDELI
   World Health Organization, 2019, LAT FLOW UR LIP ASS
   World Health Organization, 2020, Global report on the epidemiology and burden of sepsis
NR 33
TC 7
Z9 7
U1 0
U2 2
PU OXFORD UNIV PRESS INC
PI CARY
PA JOURNALS DEPT, 2001 EVANS RD, CARY, NC 27513 USA
SN 1058-4838
EI 1537-6591
J9 CLIN INFECT DIS
JI Clin. Infect. Dis.
PD MAY 30
PY 2022
VL 74
IS 10
BP 1840
EP 1849
DI 10.1093/cid/ciab710
EA OCT 2021
PG 10
WC Immunology; Infectious Diseases; Microbiology
WE Science Citation Index Expanded (SCI-EXPANDED)
SC Immunology; Infectious Diseases; Microbiology
GA 1T2HX
UT WOS:000756483400001
PM 34407175
OA hybrid, Green Published, Green Accepted
DA 2025-02-04
ER

PT J
AU de Cortina, SH
   Bristow, CC
   Humphries, R
   Vargas, SK
   Konda, KA
   Caceres, CF
   Klausner, JD
AF de Cortina, Sasha Herbst
   Bristow, Claire C.
   Humphries, Romney
   Vargas, Silver Keith
   Konda, Kelika A.
   Caceres, Carlos F.
   Klausner, Jeffrey D.
TI Laboratory Evaluation of a Smartphone-Based Electronic Reader of Rapid
   Dual Point-of-Care Tests for Antibodies to Human Immunodeficiency Virus
   and <i>Treponema</i> pallidum Infections
SO SEXUALLY TRANSMITTED DISEASES
LA English
DT Article
ID FIELD-EVALUATION; IMMUNODIAGNOSTIC TEST; DIAGNOSTIC-TESTS; SYPHILIS;
   HIV; PLATFORM; WORKERS; MALARIA; ASSAY
AB Background: Dual point-of-care tests for antibodies to human immunodeficiency virus (HIV) and Treponema pallidumallow for same-day testing and treatment and have been demonstrated to be cost-effective in preventing the adverse outcomes of HIV infection and syphilis. By recording and transmitting data as they are collected, electronic readers address challenges related to the decentralization of point-of-care testing.
   Methods: We evaluated a smartphone-based electronic reader using 201 sera tested with 2 dual rapid tests for detection of antibodies to HIV and T. pallidum in Los Angeles, USA, and Lima, Peru. Tests were read both visually and with the electronic reader. Enzyme immunoassay followed by Western blot and T. pallidum particle agglutination were the reference tests for HIV and T. pallidum, respectively.
   Results: The sensitivities of the 2 rapid tests for detection of HIV were 94.1% and 97.0% for electronic readings. Both tests had a specificity of 100% for detection of HIV by electronic reading. The sensitivities of the 2 rapid tests for detection of T. pallidum were 86.5% and 92.4% for electronic readings. The specificities for detection of T. pallidum were 99.1% and 99.0% by electronic reading. There were no significant differences between the accuracies of visual and electronic readings, and the performance did not differ between the 2 study sites.
   Conclusions: Our results show the electronic reader to be a promising option for increasing the use of point-of-care testing programs.
C1 [de Cortina, Sasha Herbst; Konda, Kelika A.; Klausner, Jeffrey D.] Univ Calif Los Angeles, Dept Med, Div Infect Dis, Los Angeles, CA 90024 USA.
   [Bristow, Claire C.] Univ Calif San Diego, Dept Med, Div Global Publ Hlth, La Jolla, CA 92093 USA.
   [Humphries, Romney] Univ Calif Los Angeles, David Geffen Sch Med, Dept Pathol & Lab Med, Los Angeles, CA 90095 USA.
   [Vargas, Silver Keith; Konda, Kelika A.; Caceres, Carlos F.] Univ Peruana Cayetano Heredia, Unit Hlth Sexual & Human Dev, Lima, Peru.
   [Vargas, Silver Keith; Konda, Kelika A.; Caceres, Carlos F.] Univ Peruana Cayetano Heredia, Lab Sexual Hlth, Lima, Peru.
   [Klausner, Jeffrey D.] Univ Calif Los Angeles, Fielding Sch Publ Hlth, Dept Epidemiol, Los Angeles, CA USA.
C3 University of California System; University of California Los Angeles;
   University of California System; University of California San Diego;
   University of California System; University of California Los Angeles;
   University of California Los Angeles Medical Center; David Geffen School
   of Medicine at UCLA; Universidad Peruana Cayetano Heredia; Universidad
   Peruana Cayetano Heredia; University of California System; University of
   California Los Angeles
RP de Cortina, SH (corresponding author), 10920 Wilshire Blvd,Suite 350, Los Angeles, CA 90024 USA.
EM aherbstdecortina@gmail.com
RI vargas, silver/IQT-1537-2023; Bristow, Claire/AAG-1990-2021; Humphries,
   Romney/KQU-3219-2024
OI Humphries, Romney/0000-0002-6568-156X; Caceres, Carlos
   F./0000-0002-8101-0790; Konda, Kelika Anne/0000-0003-2836-0174; Bristow,
   Claire C./0000-0002-0680-1218; Vargas, Silver/0000-0002-8188-9598
FU National Institutes of Health/National Institute of Allergy and
   Infectious Disease [R01AI099727]
FX This work was supported by the National Institutes of Health/National
   Institute of Allergy and Infectious Disease [R01AI099727]. Rapid tests
   were donated by Standard Diagnostics (Korea) and Premier Medical
   Corporation, Ltd. (India).
CR Bates M, 2015, ANN TRANSL MED, V3, DOI 10.3978/j.issn.2305-5839.2015.07.07
   Black V, 2016, SEX TRANSM INFECT, V92, P495, DOI 10.1136/sextrans-2015-052474
   Bristow CC, 2016, SEX TRANSM INFECT, V92, P340, DOI 10.1136/sextrans-2015-052367
   Bristow CC, 2016, SEX TRANSM INFECT, V92, P182, DOI 10.1136/sextrans-2015-052326
   Bristow CC, 2016, SEX TRANSM DIS, V43, P57, DOI 10.1097/OLQ.0000000000000387
   Bristow CC, 2014, OPEN FORUM INFECT DI, V1, DOI 10.1093/ofid/ofu015
   Bristow CC, 2015, J CLIN MICROBIOL, V53, P311, DOI 10.1128/JCM.02763-14
   Bronzan RN, 2007, SEX TRANSM DIS, V34, pS55, DOI 10.1097/01.olq.0000245987.78067.0c
   Dagnra AY, 2014, MED MALADIES INFECT, V44, P525, DOI 10.1016/j.medmal.2014.10.007
   Damhorst GL, 2015, ENGINEERING-PRC, V1, P324, DOI 10.15302/J-ENG-2015072
   Deiss RG, 2013, BMC INFECT DIS, V13, DOI 10.1186/1471-2334-13-426
   Giavazzi F, 2014, BIOSENS BIOELECTRON, V58, P395, DOI 10.1016/j.bios.2014.02.077
   Gomez GB, 2013, B WORLD HEALTH ORGAN, V91, P217, DOI 10.2471/BLT.12.107623
   Herrera S, 2014, MALARIA J, V13, DOI 10.1186/1475-2875-13-87
   Hess KL, 2014, PLOS ONE, V9, DOI 10.1371/journal.pone.0112190
   Humphries RM, 2014, J CLIN MICROBIOL, V52, P4394, DOI 10.1128/JCM.02468-14
   Lakasanasopin T, 2015, SCI TRANSL MED, V7
   Leon SR, 2016, J CLIN MICROBIOL, V54, P492, DOI 10.1128/JCM.03152-15
   Lynn WA, 2004, LANCET INFECT DIS, V4, P456, DOI 10.1016/S1473-3099(04)01061-8
   Mudanyali O, 2012, LAB CHIP, V12, P2678, DOI [10.1039/c2lc40235a, 10.1039/c21c40235a]
   Newman L, 2015, PLOS ONE, V10, DOI 10.1371/journal.pone.0143304
   Omoding Daniel, 2014, BMC Res Notes, V7, P746, DOI 10.1186/1756-0500-7-746
   Shimelis T, 2015, BMJ OPEN, V5, DOI 10.1136/bmjopen-2014-007371
   Soti DO, 2015, MALARIA J, V14, DOI 10.1186/s12936-015-0965-z
   Wedderburn Catherine J, 2015, Int J Gynaecol Obstet, V130 Suppl 1, pS81, DOI 10.1016/j.ijgo.2015.04.006
   White J., 2015, SPIE NEWSROOM, DOI [10.1117/2.1201504.005861, DOI 10.1117/2.1201504.005861]
   Yin Yue-Ping, 2015, Int J Gynaecol Obstet, V130 Suppl 1, pS22, DOI 10.1016/j.ijgo.2015.04.004
NR 27
TC 8
Z9 8
U1 0
U2 19
PU LIPPINCOTT WILLIAMS & WILKINS
PI PHILADELPHIA
PA TWO COMMERCE SQ, 2001 MARKET ST, PHILADELPHIA, PA 19103 USA
SN 0148-5717
EI 1537-4521
J9 SEX TRANSM DIS
JI Sex. Transm. Dis.
PD JUL
PY 2017
VL 44
IS 7
BP 412
EP 416
DI 10.1097/OLQ.0000000000000628
PG 5
WC Infectious Diseases
WE Science Citation Index Expanded (SCI-EXPANDED)
SC Infectious Diseases
GA EX5AP
UT WOS:000403248400008
PM 28604483
OA Green Accepted
DA 2025-02-04
ER

PT J
AU Saba, N
   Nasir, JA
   Waheed, U
   Aslam, S
   Mohammad, I
   Wazeer, A
   Ahmed, S
   Nisar, M
AF Saba, Noore
   Nasir, Jamal Abdul
   Waheed, Usman
   Aslam, Sidra
   Mohammad, Iqbal
   Wazeer, Akhlaaq
   Ahmed, Saeed
   Nisar, Muhammad
TI Seroprevalence of Transfusion-Transmitted Infections among Voluntary and
   Replacement Blood Donors at the Peshawar Regional Blood Centre, Khyber
   Pakhtunkhwa, Pakistan
SO JOURNAL OF LABORATORY PHYSICIANS
LA English
DT Article
DE transfusion; blood; donors; infection; seroprevalence
ID HUMAN-IMMUNODEFICIENCY-VIRUS; TRANSMISSIBLE INFECTIONS; HEPATITIS-B;
   RISK-FACTORS; C VIRUSES; PREVALENCE; SYPHILIS; TRENDS; HIV; EPIDEMIOLOGY
AB Introduction Blood transfusion is linked to several risks, most notably the transmission of transfusion-transmitted infections (TTIs), including hepatitis B virus (HBV), hepatitis C virus (HCV), human immunodeficiency virus (HIV), syphilis, and malaria. The risk posed by these blood-borne infectious agents is high in developing countries, including Pakistan. This fact stresses the need for regular surveillance of TTIs. Therefore, the present study was undertaken to assess the seroprevalence of TTIs at a regional blood center.
   Material and Methods This was a retrospective 4-year descriptive study undertaken at the Regional Blood Centre in Peshawar, Khyber Pakhtunkhwa Province of Pakistan, on the blood donor data from June 2016 to May 2020. A total of 41,817 donors donated blood during the study period and were screened for HBV, HCV, HIV, syphilis, and malaria. To ensure donor privacy, donors were identified via codes and no personal information was available. The data were extracted from the ZAAVIA blood transfusion information system database.
   Results The study included a total of 41,817 donors-41,493 (99.22%) males and 324 (0.78%) females. Of them, 22,343 (53.43%) were voluntary donors while 19,474 (46.57%) were replacement donors. An overall TTI prevalence rate of 4.61% was found. The TTI prevalence rate in voluntary donors was 3.90% while 5.42% in replacement donors. The overall prevalence of HBV, HCV, HIV, syphilis, and malaria was 1.95, 1.38, 0.23, 0.91, and 0.14%, respectively. Conclusion The current study documented a high prevalence (1,929 out of 41,817, 4.61%) of TTIs, especially in replacement donors (1,057 out of 19,474, 5.42%), and low participation of female donors. The recommendations include the promotion of voluntary blood donors, enrolment of female blood donors, and screening of donated blood through highly sensitive screening assay (i.e., nucleic acid testing).
C1 [Saba, Noore; Nasir, Jamal Abdul; Mohammad, Iqbal; Nisar, Muhammad] Peshawar Reg Blood Ctr, Dept Hlth, Khyber Pakhtunkhwa, Pakistan.
   [Waheed, Usman] Govt Pakistan, Islamabad Blood Transfus Author, Minist Natl Hlth Serv, Islamabad, Pakistan.
   [Aslam, Sidra] Mohtarma Benazir Bhutto Shaheed Med Coll, Dept Pathol, Mirpur, Azad Jammu And, Pakistan.
   [Wazeer, Akhlaaq] Mirpur Univ Sci & Technol, Dept Biotechnol, Mirpur, Azad Jammu And, Pakistan.
   [Ahmed, Saeed] Prince Mohammed bin Abdulaziz Hosp, Dept Blood Bank, Riyadh, Saudi Arabia.
C3 King Saud Bin Abdulaziz University for Health Sciences; Prince Mohammed
   bin Abdulaziz Hospital - Al Madinah
RP Saba, N (corresponding author), Peshawar Reg Blood Ctr, Dept Hlth, Peshawar 25000, Pakistan.
EM dr.nooresaba@gmail.com
RI Saba, Nakhle/AFQ-9325-2022
CR Aabdien M, 2020, BMC INFECT DIS, V20, DOI 10.1186/s12879-020-05344-5
   Alaidarous M, 2018, J INFECT PUBLIC HEAL, V11, P702, DOI 10.1016/j.jiph.2018.04.008
   Ali Marfoua S., 2016, [مجلة العلوم والدراسات الإنسانية, Journal of Science and Humanities, Magallat al-ʿulum wa-al-dirasat al-insaniyyat], P1, DOI 10.37376/1571-000-019-009
   Almaiman AA, 2018, INT J MED RES HEALTH, V7, P143
   [Anonymous], 2020, Blood Safety and availability
   [Anonymous], 2015, INT J CURR MICROBIOL
   Arshad Aisha, 2016, BMC Hematol, V16, P27
   Awan SA, 2018, CUREUS J MED SCIENCE, V10, DOI 10.7759/cureus.3787
   Bisseye C, 2013, PAN AFR MED J, V16, DOI 10.11604/pamj.2013.16.69.2767
   Buseri FI, 2009, BLOOD TRANSFUS-ITALY, V7, P293, DOI 10.2450/2009.0071-08
   Butt Amna Subhan, 2016, Euroasian J Hepatogastroenterol, V6, P70, DOI 10.5005/jp-journals-10018-1172
   Chaurasia RK., 2016, ANN INTERN MED, V2, P12, DOI DOI 10.21276/AIMDR.2016.2.6.PT3
   Dhar G., 2013, Nepal J Med Sci, V2, P3
   Drago F, 2014, INT J INFECT DIS, V28, P45, DOI 10.1016/j.ijid.2014.04.008
   Durro V, 2010, CLIN LAB, V56, P591
   Farshadpour F, 2016, PLOS ONE, V11, DOI 10.1371/journal.pone.0157615
   Fernandes H, 2010, INDIAN J HEMATOL BLO, V26, P89, DOI 10.1007/s12288-010-0044-0
   Fouelifack Ymele Florent, 2012, J Blood Transfus, V2012, P458372, DOI 10.1155/2012/458372
   Gonçalez TT, 2010, TRANSFUSION, V50, P909, DOI 10.1111/j.1537-2995.2009.02526.x
   Kane MA, 2015, BMC INFECT DIS, V15, DOI 10.1186/s12879-015-0805-3
   Matee MIN, 2006, BMC PUBLIC HEALTH, V6, DOI 10.1186/1471-2458-6-21
   Mohammed BAB, 2019, EGYPT J HAEMATOL, V44, P72, DOI 10.4103/ejh.ejh_44_18
   Mohammed Yusuf, 2016, BMC Res Notes, V9, P129, DOI 10.1186/s13104-016-1925-6
   Nada HA., 2013, J BLOOD DISORDERS TR, V5, P177, DOI DOI 10.4172/2155-9864.1000177
   Nasir, NATL BLOOD BANKS DAT
   Negash M, 2019, BMC INFECT DIS, V19, DOI 10.1186/s12879-019-4051-y
   Niazkar HR, 2020, TURK J HEMATOL, V37, P30, DOI 10.4274/tjh.galenos.2019.2019.0166
   Okoroiwu HU, 2018, BMC PUBLIC HEALTH, V18, DOI 10.1186/s12889-018-5555-x
   Omran D., 2013, INFECT DIS THER, V2, P1, DOI [DOI 10.4172/2332-0877.1000124, 10.4172/2332-0877.1000124]
   Onyango Calleb George, 2018, BMC Res Notes, V11, P171, DOI 10.1186/s13104-018-3276-y
   Pessoni LL, 2019, HEMATOL TRANSF CELL, V41, P310, DOI 10.1016/j.htct.2019.03.009
   Rauf R, 2019, Clin Med (Lond), V19, P27, DOI [10.7861/clinmedicine.19-3s-s27, DOI 10.7861/CLINMEDICINE.19-3S-S27]
   Rehman N, 2018, PAK J PHARM SCI, V31, P83
   Rudra S, 2010, Mymensingh Med J, V19, P515
   Sabino EC, 2012, TRANSFUSION, V52, P870, DOI 10.1111/j.1537-2995.2011.03344.x
   Saeed M, 2017, J PAK MED ASSOC, V67, P369
   Sebastiao, 2018, CLIN MED REP, V2, P1
   Shiferaw E, 2019, PLOS ONE, V14, DOI 10.1371/journal.pone.0214755
   Sial GR., 2016, BIOMEDICA, V32, P8
   Siddiqui FM., 2019, J CLIN TRIALS, V9
   Siraj N, 2018, BMC INFECT DIS, V18, DOI 10.1186/s12879-018-3174-x
   Sultan S, 2016, ARCH IRAN MED, V19, P192, DOI 0161903/AIM.007
   Vermeulen M, 2017, EMERG INFECT DIS, V23, P1560, DOI 10.3201/eid2309.161594
   Waheed U, 2017, J Pak Med Assoc, V67, P860
   Waheed U., 2020, Global Journal of Transfusion Medicine, V5, P100, DOI DOI 10.4103/GJTM.GJTM_69_19
   Waheed U., 2019, Glob J Transfus Med, V4, P45, DOI DOI 10.4103/GJTM.GJTM_46_18
   Waheed U, 2012, ANN PAK I MED SCI, V8, P236
   Waheed U., 2020, ANN PAK I MED SCI, V16, P46, DOI [10.48036/apims.v16i1.353, DOI 10.48036/APIMS.V16I1.353]
   Waheed U, 2019, J LAB PHYS, V11, P369, DOI 10.4103/JLP.JLP_172_19
   who, Global Status report on road safety 2018
   Zaheer H., 2020, National Guidelines for Quality Control in Transfusion Medicine
   Zaheer HA, 2014, J Blood Disorders Transf., V5, DOI [10.4172/2155-9864.1000217, DOI 10.4172/2155-9864.1000217]
   Zaheer HA, 2014, BLOOD TRANSFUS-ITALY, V12, P452, DOI 10.2450/2014.0253-13
NR 53
TC 11
Z9 11
U1 0
U2 2
PU THIEME MEDICAL PUBL INC
PI NEW YORK
PA 333 SEVENTH AVE, NEW YORK, NY 10001 USA
SN 0974-2727
EI 0974-7826
J9 J LAB PHYS
JI J. Lab. Phys.
PD JUN
PY 2021
VL 13
IS 02
BP 162
EP 168
DI 10.1055/s-0041-1729485
EA MAY 2021
PG 7
WC Medicine, General & Internal
WE Emerging Sources Citation Index (ESCI)
SC General & Internal Medicine
GA UK1AF
UT WOS:000654634500003
PM 34483564
OA Green Published, gold
DA 2025-02-04
ER

PT J
AU Dreyfuss, ML
   Msamanga, GI
   Spiegelman, D
   Hunter, DJ
   Urassa, EJN
   Hertzmark, E
   Fawzi, WW
AF Dreyfuss, ML
   Msamanga, GI
   Spiegelman, D
   Hunter, DJ
   Urassa, EJN
   Hertzmark, E
   Fawzi, WW
TI Determinants of low birth weight among HIV-infected pregnant women in
   Tanzania
SO AMERICAN JOURNAL OF CLINICAL NUTRITION
LA English
DT Article
DE HIV infection; pregnancy; low birth weight; small for gestational age;
   Tanzania; vertical transmission; malaria; parasitic infections
ID HUMAN-IMMUNODEFICIENCY-VIRUS; PLASMODIUM-FALCIPARUM; INTESTINAL
   PARASITES; SEROPOSITIVE WOMEN; RANDOMIZED TRIAL; MALARIA CONTROL;
   INFANTS BORN; FETAL GROWTH; CHLOROQUINE; TYPE-1
AB Background: Low birth weight (LBW) increases the risk of infant death, but little is known about its causes among HIV-infected populations in sub-Saharan Africa.
   Objective: We assessed sociodemographic, nutritional, immunologic, parasitic, and infant risk factors for birth weight, LBW, and V small-for-gestational-age (SGA) status in a cohort of 822 HIV-positive women enrolled in a clinical trial of vitamin supplementation and pregnancy outcomes in Dar es Salaam, Tanzania.
   Design: Women were enrolled at prenatal care clinics during their second trimester, at which time blood, stool, urine, and genital specimens were collected, and anthropometric measurements and sociodemographic data were recorded. Birth weight was measured at hospital delivery.
   Results: The mean (+/- SD) birth weight was 3015 +/- 508 g, 11.1 % of newborns weighed < 2500 g (LBW), and 11.5% were SGA. In multivariate analyses, maternal weight at enrollment and a low CD8 cell count were inversely associated with LBW. Advanced stage HIV disease, previous history of preterm birth, Plasmodium falciparum malaria, and any helmintic infection were associated with hi-her risk of LBW. The intestinal parasites Entamoeba histolytica and Strongyloides stercoralis were predictors of LBW despite their low prevalence in the cohort. In a multivariate-adjusted linear regression model, BMI, midupper arm circumference, a CD4 cell count < 200 X 10(6) cells/L (200 cells/mm(3)), primiparity, maternal literacy, and infant HIV infection at birth were significantly associated with birth weight in addition to risk factors included in the LBW model. Determinants of SGA included maternal weight, low serum vitamin E concentration, candidiasis, malaria, and infant HIV infection at birth.
   Conclusion: Prevention of HIV disease progression and vertical transmission, improved nutritional status, and better management of malaria and intestinal parasitic infections are likely to reduce the incidence of LBW in Tanzania.
C1 Harvard Univ, Sch Publ Hlth, Dept Nutr, Boston, MA 02115 USA.
   Harvard Univ, Sch Publ Hlth, Dept Biostat, Boston, MA 02115 USA.
   Harvard Univ, Sch Publ Hlth, Dept Epidemiol, Boston, MA 02115 USA.
   Muhimbili Univ, Coll Hlth Sci, Dept Community Hlth, Dar Es Salaam, Tanzania.
   Muhimbili Univ, Coll Hlth Sci, Dept Obstet & Gynecol, Dar Es Salaam, Tanzania.
C3 Harvard University; Harvard T.H. Chan School of Public Health; Harvard
   University; Harvard T.H. Chan School of Public Health; Harvard
   University; Harvard T.H. Chan School of Public Health
RP Dreyfuss, ML (corresponding author), Johns Hopkins Bloomberg Sch Publ Hlth, Dept Populat & Family Hlth Sci, 615 N Wolfe St,Room W4033, Baltimore, MD 21205 USA.
RI Spiegelman, Donna/AEN-8263-2022; Hunter, David/JXW-5952-2024
FU FIC NIH HHS [D43 TW00004] Funding Source: Medline; NICHD NIH HHS [R01
   HD32257] Funding Source: Medline; NIDDK NIH HHS [DK07703] Funding
   Source: Medline
CR ABRAMS EJ, 1995, PEDIATRICS, V96, P451
   [Anonymous], 1993, Morbidity and Mortality Weekly Report, V41, P1
   [Anonymous], 1995, PHYS STAT UINT ANT
   BLANCHE S, 1989, NEW ENGL J MED, V320, P1643, DOI 10.1056/NEJM198906223202502
   Bouvier P, 1997, AM J TROP MED HYG, V56, P384, DOI 10.4269/ajtmh.1997.56.384
   BRADDICK MR, 1990, AIDS, V4, P1001, DOI 10.1097/00002030-199010000-00009
   BRENNER WE, 1976, AM J OBSTET GYNECOL, V126, P555, DOI 10.1016/0002-9378(76)90748-1
   Brocklehurst P, 1998, BRIT J OBSTET GYNAEC, V105, P836, DOI 10.1111/j.1471-0528.1998.tb10227.x
   CAHN P, 1993, AIDS, V7, P711
   Castetbon K, 1999, J TROP PEDIATRICS, V45, P152, DOI 10.1093/tropej/45.3.152
   CHASE HC, 1969, AM J PUBLIC HEALTH N, V59, P1618, DOI 10.2105/AJPH.59.9.1618
   COODLEY GO, 1994, J ACQ IMMUN DEF SYND, V7, P681
   COT M, 1992, AM J TROP MED HYG, V46, P21, DOI 10.4269/ajtmh.1992.46.21
   DALAURO F, 1985, OBSTET GYNECOL, V66, P639
   Fawzi WW, 1999, CONTROL CLIN TRIALS, V20, P75, DOI 10.1016/S0197-2456(98)00045-2
   Fawzi WW, 1998, LANCET, V351, P1477, DOI 10.1016/S0140-6736(98)04197-X
   GREENWOOD BM, 1989, T ROY SOC TROP MED H, V83, P589, DOI 10.1016/0035-9203(89)90362-3
   HAMILTON PJ, 1972, T ROY SOC TROP MED H, V66, P594, DOI 10.1016/0035-9203(72)90305-7
   HEDMAN P, 1986, ANN TROP MED PARASIT, V80, P7, DOI 10.1080/00034983.1986.11811979
   Institute of Medicine, 1990, NUTR PREGN
   KRAMER MS, 1987, B WORLD HEALTH ORGAN, V65, P663
   LECHTIG A, 1975, P W HEM NUTR C, V4
   LEPAGE P, 1992, AIDS, V6, P882, DOI 10.1097/00002030-199208000-00021
   MCCORMICK MC, 1985, NEW ENGL J MED, V312, P82, DOI 10.1056/NEJM198501103120204
   MINKOFF HL, 1990, AM J OBSTET GYNECOL, V163, P1598
   MUTABINGWA TK, 1993, TROP GEOGR MED, V45, P49
   NAIR P, 1993, J ACQ IMMUN DEF SYND, V6, P298
   NEWELL ML, 1994, BRIT J OBSTET GYNAEC, V101, P136
   Oechsli F W, 1990, Paediatr Perinat Epidemiol, V4, P8, DOI 10.1111/j.1365-3016.1990.tb00612.x
   PREMJI Z, 1994, TROP MED PARASITOL, V45, P47
   ROBERTS NS, 1985, J REPROD MED, V30, P720
   RYDER RW, 1989, NEW ENGL J MED, V320, P1637, DOI 10.1056/NEJM198906223202501
   SCHULTZ LJ, 1994, AM J TROP MED HYG, V51, P515, DOI 10.4269/ajtmh.1994.51.515
   SPENCER H C, 1987, Annals of Tropical Medicine and Parasitology, V81, P98
   SPINILLO A, 1994, EUR J OBSTET GYN R B, V57, P13, DOI 10.1016/0028-2243(94)90103-1
   Steketee RW, 1996, AM J TROP MED HYG, V55, P33, DOI 10.4269/ajtmh.1996.55.33
   Steketee RW, 1996, AM J TROP MED HYG, V55, P42, DOI 10.4269/ajtmh.1996.55.42
   STEKETEE RW, 1988, ANN TROP MED PARASIT, V82, P113, DOI 10.1080/00034983.1988.11812217
   Stratton P, 1999, J ACQ IMMUN DEF SYND, V20, P179, DOI 10.1097/00042560-199902010-00011
   TAHA TE, 1995, INT J EPIDEMIOL, V24, P1022, DOI 10.1093/ije/24.5.1022
   TAHA TE, 1993, AM J EPIDEMIOL, V138, P318, DOI 10.1093/oxfordjournals.aje.a116861
   *UNAIDS, 1999, AIDS EP UPD
   Verhoeff FH, 1999, TROP MED INT HEALTH, V4, P5, DOI 10.1046/j.1365-3156.1999.00349.x
   VILLAR J, 1989, OBSTET GYNECOL, V74, P915
   Weigel MM, 1996, INT J GYNECOL OBSTET, V52, P9, DOI 10.1016/0020-7292(95)02442-5
   Weng S, 1998, PEDIATRICS, V102, DOI 10.1542/peds.102.2.e24
   *WHO UNICEF UNU, 1998, IRON DEF IND ASS STR
   World Health Organization, 1991, Basic laboratory methods in medical parasitology, VFirst
NR 48
TC 97
Z9 116
U1 0
U2 2
PU AMER SOC CLINICAL NUTRITION
PI BETHESDA
PA 9650 ROCKVILLE PIKE, SUBSCRIPTIONS, RM L-3300, BETHESDA, MD 20814-3998
   USA
SN 0002-9165
J9 AM J CLIN NUTR
JI Am. J. Clin. Nutr.
PD DEC
PY 2001
VL 74
IS 6
BP 814
EP 826
PG 13
WC Nutrition & Dietetics
WE Science Citation Index Expanded (SCI-EXPANDED)
SC Nutrition & Dietetics
GA 495FB
UT WOS:000172328600018
PM 11722965
DA 2025-02-04
ER

PT J
AU Murphy, PM
   Baggiolini, M
   Charo, IF
   Hebert, CA
   Horuk, R
   Matsushima, K
   Miller, LH
   Oppenheim, JJ
   Power, CA
AF Murphy, PM
   Baggiolini, M
   Charo, IF
   Hebert, CA
   Horuk, R
   Matsushima, K
   Miller, LH
   Oppenheim, JJ
   Power, CA
TI International union of pharmacology. XXII. Nomenclature for chemokine
   receptors
SO PHARMACOLOGICAL REVIEWS
LA English
DT Review
ID PROTEIN-COUPLED RECEPTOR; MACROPHAGE INFLAMMATORY PROTEIN-1-ALPHA;
   MONOCYTE CHEMOATTRACTANT PROTEIN-1; SARCOMA-ASSOCIATED HERPESVIRUS;
   IMMUNODEFICIENCY-VIRUS TYPE-1; HUMAN INTERLEUKIN-8 RECEPTOR;
   HIGH-AFFINITY BINDING; HUMAN BETA-CHEMOKINE; NEUTROPHIL-ACTIVATING
   PEPTIDE-2; EOSINOPHIL EOTAXIN RECEPTOR
AB Chemokine receptors comprise a large family of seven transmembrane domain G protein-coupled receptors differentially expressed in diverse cell types. Biological activities have been most clearly defined in leukocytes, where chemokines coordinate development, differentiation, anatomic distribution, trafficking, and effector functions and thereby regulate innate and adaptive immune responses. Pharmacological analysis of chemokine receptors is at an early stage of development. Disease indications have been established in human immunodeficiency virus/acquired immune deficiency syndrome and in Plasmodium vivax malaria, due to exploitation of CCR5 and Duffy, respectively, by the pathogen for cell entry. Additional indications are emerging among inflammatory and immunologically mediated diseases, but selection of targets in this area still remains somewhat speculative. Small molecule antagonists with nanomolar affinity have been reported for 7 of the 18 known chemokine receptors but have not yet been studied in clinical trials. Virally encoded chemokine receptors, as well as chemokine agonists and antagonists, and chemokine scavengers have been identified in medically important poxviruses and herpesviruses, again underscoring the importance of the chemokine system in microbial pathogenesis and possibly identifying specific strategies for modulating chemokine action therapeutically. The purpose of this review is to update current concepts of the biology and pharmacology of the chemokine system, to summarize key information about each chemokine receptor, and to describe a widely accepted receptor nomenclature system, ratified by the International Union of Pharmacology, that is facilitating clear communication in this area.
C1 NIAID, Host Def Lab, NIH, Bethesda, MD 20892 USA.
   Univ Bern, Theodor Kocher Inst, Bern, Switzerland.
   Univ Calif San Francisco, Gladstone Inst Cardiovasc Dis, San Francisco, CA 94141 USA.
   Genentech Inc, San Francisco, CA 94080 USA.
   Berlex Biosci, Dept Immunol, Richmond, CA USA.
   Univ Tokyo, Sch Med, Dept Mol Prevent Med, Bunkyo Ku, Tokyo 113, Japan.
   NIAID, Parasit Dis Lab, NIH, Bethesda, MD 20892 USA.
   NCI, Frederick Canc Res & Dev Ctr, Mol Immunoregulat Lab, Div Basic Sci, Frederick, MD 21702 USA.
   Serono Pharmaceut Res Inst, Geneva, Switzerland.
C3 National Institutes of Health (NIH) - USA; NIH National Institute of
   Allergy & Infectious Diseases (NIAID); University of Bern; University of
   California System; University of California San Francisco; The J David
   Gladstone Institutes; Roche Holding; Genentech; Roche Holding USA;
   University of Tokyo; National Institutes of Health (NIH) - USA; NIH
   National Institute of Allergy & Infectious Diseases (NIAID); Science
   Applications International Corporation (SAIC); SAIC-Frederick; National
   Institutes of Health (NIH) - USA; NIH National Cancer Institute (NCI)
RP NIAID, Host Def Lab, NIH, Bldg 10,Room 11N113, Bethesda, MD 20892 USA.
EM pmm@nih.gov
RI Murphy, Philip/K-7320-2012
CR Agostini C, 1998, J IMMUNOL, V161, P6413
   AHUJA SK, 1992, NAT GENET, V2, P31, DOI 10.1038/ng0992-31
   Ahuja SK, 1996, J BIOL CHEM, V271, P20545, DOI 10.1074/jbc.271.34.20545
   Ahuja SK, 1996, J BIOL CHEM, V271, P225, DOI 10.1074/jbc.271.1.225
   AHUJA SK, 1993, J BIOL CHEM, V268, P20691
   Albini A, 1998, P NATL ACAD SCI USA, V95, P13153, DOI 10.1073/pnas.95.22.13153
   ALBRECHT JC, 1992, J VIROL, V66, P5047, DOI 10.1128/JVI.66.8.5047-5058.1992
   Alcamí A, 1998, J IMMUNOL, V160, P624
   Alkhatib G, 1996, SCIENCE, V272, P1955, DOI 10.1126/science.272.5270.1955
   Amara A, 1997, J EXP MED, V186, P139, DOI 10.1084/jem.186.1.139
   Annunziato F, 1999, J LEUKOCYTE BIOL, V65, P691, DOI 10.1002/jlb.65.5.691
   Ansel KM, 1999, J EXP MED, V190, P1123, DOI 10.1084/jem.190.8.1123
   ArenzanaSeisdedos F, 1996, NATURE, V383, P400, DOI 10.1038/383400a0
   Arvanitakis L, 1997, NATURE, V385, P347, DOI 10.1038/385347a0
   Baba M, 1997, J BIOL CHEM, V272, P14893, DOI 10.1074/jbc.272.23.14893
   Baba M, 1999, P NATL ACAD SCI USA, V96, P5698, DOI 10.1073/pnas.96.10.5698
   Baggiolini M, 1997, ANNU REV IMMUNOL, V15, P675, DOI 10.1146/annurev.immunol.15.1.675
   Baird JW, 1999, J BIOL CHEM, V274, P33496, DOI 10.1074/jbc.274.47.33496
   Bais C, 1998, NATURE, V392, P210, DOI 10.1038/32472
   Bais C, 1998, NATURE, V391, P86, DOI 10.1038/34193
   BALDWIN JM, 1993, EMBO J, V12, P1693, DOI 10.1002/j.1460-2075.1993.tb05814.x
   BARELLA L, 1995, BIOCHEM J, V309, P773, DOI 10.1042/bj3090773
   Bazan HA, 1998, J VIROL, V72, P4485, DOI 10.1128/JVI.72.5.4485-4491.1998
   Bazan JF, 1997, NATURE, V385, P640, DOI 10.1038/385640a0
   Beisser PS, 1998, J VIROL, V72, P2352, DOI 10.1128/JVI.72.3.2352-2363.1998
   BENBARUCH A, 1995, J BIOL CHEM, V270, P22123, DOI 10.1074/jbc.270.38.22123
   Benkirane M, 1997, J BIOL CHEM, V272, P30603, DOI 10.1074/jbc.272.49.30603
   Berger EA, 1999, ANNU REV IMMUNOL, V17, P657, DOI 10.1146/annurev.immunol.17.1.657
   Berger EA, 1998, NATURE, V391, P240, DOI 10.1038/34571
   Bernardini G, 1998, EUR J IMMUNOL, V28, P582, DOI 10.1002/(SICI)1521-4141(199802)28:02<582::AID-IMMU582>3.0.CO;2-A
   BIRKENBACH M, 1993, J VIROL, V67, P2209, DOI 10.1128/JVI.67.4.2209-2220.1993
   Blanpain C, 1999, BLOOD, V94, P1899
   Bleul CC, 1996, NATURE, V382, P829, DOI 10.1038/382829a0
   Bleul CC, 1997, P NATL ACAD SCI USA, V94, P1925, DOI 10.1073/pnas.94.5.1925
   Bodaghi B, 1998, J EXP MED, V188, P855, DOI 10.1084/jem.188.5.855
   Boisvert WA, 1998, J CLIN INVEST, V101, P353, DOI 10.1172/JCI1195
   Bonecchi R, 1998, J EXP MED, V187, P129, DOI 10.1084/jem.187.1.129
   Bonini JA, 1997, DNA CELL BIOL, V16, P1249, DOI 10.1089/dna.1997.16.1249
   Boring L, 1998, NATURE, V394, P894, DOI 10.1038/29788
   Boring L, 1996, J BIOL CHEM, V271, P7551, DOI 10.1074/jbc.271.13.7551
   Boring L, 1997, J CLIN INVEST, V100, P2552, DOI 10.1172/JCI119798
   Boshoff C, 1997, SCIENCE, V278, P290, DOI 10.1126/science.278.5336.290
   BOZIC CR, 1994, J BIOL CHEM, V269, P29355
   Bridger GJ, 1999, J MED CHEM, V42, P3971, DOI 10.1021/jm990211i
   BROADDUS VC, 1994, J IMMUNOL, V152, P2960
   Broxmeyer HE, 1999, J EXP MED, V189, P1987, DOI 10.1084/jem.189.12.1987
   Broxmeyer HE, 1996, J EXP MED, V184, P1825, DOI 10.1084/jem.184.5.1825
   Broxmeyer HE, 1997, STEM CELLS, V15, P69, DOI 10.1002/stem.5530150811
   BURGSTAHLER R, 1995, BIOCHEM BIOPH RES CO, V215, P737, DOI 10.1006/bbrc.1995.2525
   CACALANO G, 1994, SCIENCE, V265, P682, DOI 10.1126/science.8036519
   Camarda G, 1999, J VIROL, V73, P9843, DOI 10.1128/JVI.73.12.9843-9848.1999
   Campbell EM, 1999, J IMMUNOL, V163, P2160
   Campbell JJ, 1998, J CELL BIOL, V141, P1053, DOI 10.1083/jcb.141.4.1053
   Campbell JJ, 1999, NATURE, V400, P776, DOI 10.1038/23495
   Campbell JJ, 1998, SCIENCE, V279, P381, DOI 10.1126/science.279.5349.381
   CAO JX, 1995, VIROLOGY, V209, P207, DOI 10.1006/viro.1995.1244
   Cesarman E, 1999, SEMIN CANCER BIOL, V9, P165, DOI 10.1006/scbi.1998.0118
   Charbonnier AS, 1999, J EXP MED, V190, P1755, DOI 10.1084/jem.190.12.1755
   CHARO IF, 1994, P NATL ACAD SCI USA, V91, P2752, DOI 10.1073/pnas.91.7.2752
   CHAUDHURI A, 1995, BLOOD, V85, P615, DOI 10.1182/blood.V85.3.615.bloodjournal853615
   Chaudhuri A, 1997, BLOOD, V89, P701, DOI 10.1182/blood.V89.2.701
   CHAUDHURI A, 1993, P NATL ACAD SCI USA, V90, P10793, DOI 10.1073/pnas.90.22.10793
   CHAUDHURI A, 1994, J BIOL CHEM, V269, P7835
   CHEE MS, 1990, NATURE, V344, P774, DOI 10.1038/344774a0
   Chen JD, 1997, NAT MED, V3, P1110, DOI 10.1038/nm1097-1110
   CHITNIS CE, 1994, J EXP MED, V180, P497, DOI 10.1084/jem.180.2.497
   Choe H, 1998, J VIROL, V72, P6113, DOI 10.1128/JVI.72.7.6113-6118.1998
   Choe H, 1996, CELL, V85, P1135, DOI 10.1016/S0092-8674(00)81313-6
   CHUNTHARAPAI A, 1994, J IMMUNOL, V153, P5682
   CLARKLEWIS I, 1995, J LEUKOCYTE BIOL, V57, P703, DOI 10.1002/jlb.57.5.703
   Clemons MJ, 1998, BLOOD, V92, P1532, DOI 10.1182/blood.V92.5.1532.417k18_1532_1540
   CLORE GM, 1995, FASEB J, V9, P57, DOI 10.1096/fasebj.9.1.7821760
   COCCHI F, 1995, SCIENCE, V270, P1811, DOI 10.1126/science.270.5243.1811
   Cole KE, 1998, J EXP MED, V187, P2009, DOI 10.1084/jem.187.12.2009
   COMBADIERE C, 1995, DNA CELL BIOL, V14, P673, DOI 10.1089/dna.1995.14.673
   Combadiere C, 1998, BIOCHEM BIOPH RES CO, V253, P728, DOI 10.1006/bbrc.1998.9849
   COMBADIERE C, 1995, J BIOL CHEM, V270, P16491, DOI 10.1074/jbc.270.28.16491
   Combadiere C, 1996, J LEUKOCYTE BIOL, V60, P147, DOI 10.1002/jlb.60.1.147
   Combadiere C, 1998, J BIOL CHEM, V273, P23799, DOI 10.1074/jbc.273.37.23799
   COOK DN, 1995, SCIENCE, V269, P1583, DOI 10.1126/science.7667639
   Coulin F, 1997, EUR J BIOCHEM, V248, P507, DOI 10.1111/j.1432-1033.1997.00507.x
   Crump MP, 1997, EMBO J, V16, P6996, DOI 10.1093/emboj/16.23.6996
   Cyster JG, 1999, SCIENCE, V286, P2098, DOI 10.1126/science.286.5447.2098
   Cyster JG, 1999, J EXP MED, V189, P447, DOI 10.1084/jem.189.3.447
   Daelemans D, 2000, MOL PHARMACOL, V57, P116
   Dairaghi DJ, 1997, J BIOL CHEM, V272, P28206, DOI 10.1074/jbc.272.45.28206
   Dairaghi DJ, 1999, J BIOL CHEM, V274, P21569, DOI 10.1074/jbc.274.31.21569
   Damon I, 1998, P NATL ACAD SCI USA, V95, P6403, DOI 10.1073/pnas.95.11.6403
   Daniels GD, 1999, J LEUKOCYTE BIOL, V65, P684, DOI 10.1002/jlb.65.5.684
   DARBONNE WC, 1991, J CLIN INVEST, V88, P1362, DOI 10.1172/JCI115442
   Daugherty BL, 1996, J EXP MED, V183, P2349, DOI 10.1084/jem.183.5.2349
   DavisPoynter NJ, 1997, J VIROL, V71, P1521, DOI 10.1128/JVI.71.2.1521-1529.1997
   Dean M, 1996, SCIENCE, V273, P1856, DOI 10.1126/science.273.5283.1856
   Deng HK, 1997, NATURE, V388, P296, DOI 10.1038/40894
   Deng HK, 1996, NATURE, V381, P661, DOI 10.1038/381661a0
   Dieu MC, 1998, J EXP MED, V188, P373, DOI 10.1084/jem.188.2.373
   Dilloo D, 1996, NAT MED, V2, P1090, DOI 10.1038/nm1096-1090
   DOBNER T, 1992, EUR J IMMUNOL, V22, P2795, DOI 10.1002/eji.1830221107
   Donzella GA, 1998, NAT MED, V4, P72, DOI 10.1038/nm0198-072
   Doranz BJ, 1997, J EXP MED, V186, P1395, DOI 10.1084/jem.186.8.1395
   Doranz BJ, 1996, CELL, V85, P1149, DOI 10.1016/S0092-8674(00)81314-8
   Dragic T, 1996, NATURE, V381, P667, DOI 10.1038/381667a0
   Dunstan CAN, 1996, J BIOL CHEM, V271, P32770, DOI 10.1074/jbc.271.51.32770
   Endres MJ, 1999, J EXP MED, V189, P1993, DOI 10.1084/jem.189.12.1993
   Endres MJ, 1996, CELL, V87, P745, DOI 10.1016/S0092-8674(00)81393-8
   Farzan M, 1999, CELL, V96, P667, DOI 10.1016/S0092-8674(00)80577-2
   Farzan M, 1997, J EXP MED, V186, P405, DOI 10.1084/jem.186.3.405
   Feng LL, 1999, KIDNEY INT, V56, P612, DOI 10.1046/j.1523-1755.1999.00604.x
   Feng Y, 1996, SCIENCE, V272, P872, DOI 10.1126/science.272.5263.872
   Fleming P, 1999, J VIROL, V73, P6800, DOI 10.1128/JVI.73.8.6800-6809.1999
   Fong AM, 1998, J EXP MED, V188, P1413, DOI 10.1084/jem.188.8.1413
   Forssmann U, 1997, J EXP MED, V185, P2171, DOI 10.1084/jem.185.12.2171
   Förster R, 1999, CELL, V99, P23, DOI 10.1016/S0092-8674(00)80059-8
   FORSTER R, 1994, BLOOD, V84, P830
   Forster R, 1996, CELL, V87, P1037, DOI 10.1016/S0092-8674(00)81798-5
   Foxman EF, 1997, J CELL BIOL, V139, P1349, DOI 10.1083/jcb.139.5.1349
   Frade JMR, 1997, J IMMUNOL, V159, P5576
   Frodl R, 1998, J RECEPT SIGNAL TR R, V18, P321, DOI 10.3109/10799899809047750
   Gallo RC, 1999, P NATL ACAD SCI USA, V96, P8324, DOI 10.1073/pnas.96.15.8324
   Gao JL, 1996, BIOCHEM BIOPH RES CO, V223, P679, DOI 10.1006/bbrc.1996.0955
   GAO JL, 1995, J BIOL CHEM, V270, P17494, DOI 10.1074/jbc.270.29.17494
   Gao JL, 1997, J EXP MED, V185, P1959, DOI 10.1084/jem.185.11.1959
   GAO JL, 1993, J EXP MED, V177, P1421, DOI 10.1084/jem.177.5.1421
   GAO JL, 1994, J BIOL CHEM, V269, P28539
   Gao W, 2000, J CLIN INVEST, V105, P35, DOI 10.1172/JCI8126
   GarciaZepeda EA, 1996, J IMMUNOL, V157, P5613
   Gerard C, 1999, CONT IMMUN, V8, P41
   Gerard C, 1997, J CLIN INVEST, V100, P2022, DOI 10.1172/JCI119734
   Geras-Raaka E, 1998, J EXP MED, V188, P405, DOI 10.1084/jem.188.2.405
   Geras-Raaka E, 1998, J EXP MED, V187, P801, DOI 10.1084/jem.187.5.801
   Geras-Raaka E, 1998, BIOCHEM BIOPH RES CO, V253, P725, DOI 10.1006/bbrc.1998.9557
   Gerber BO, 1997, CURR BIOL, V7, P836, DOI 10.1016/S0960-9822(06)00371-X
   Gershengorn MC, 1998, J CLIN INVEST, V102, P1469, DOI 10.1172/JCI4461
   Gerszten RE, 1999, NATURE, V398, P718, DOI 10.1038/19546
   Goila R, 1998, FEBS LETT, V436, P233, DOI 10.1016/S0014-5793(98)01137-5
   Gong WH, 1998, J BIOL CHEM, V273, P4289, DOI 10.1074/jbc.273.8.4289
   Gong XQ, 1997, J BIOL CHEM, V272, P11682, DOI 10.1074/jbc.272.18.11682
   Gonzalo JA, 1999, J IMMUNOL, V163, P403
   Gosling J, 1999, J CLIN INVEST, V103, P773, DOI 10.1172/JCI5624
   Goya I, 1998, J IMMUNOL, V160, P1975
   Graham KA, 1997, VIROLOGY, V229, P12, DOI 10.1006/viro.1996.8423
   GranelliPiperno A, 1996, J EXP MED, V184, P2433, DOI 10.1084/jem.184.6.2433
   Greaves DR, 1997, J EXP MED, V186, P837, DOI 10.1084/jem.186.6.837
   Green SP, 1996, J BIOL CHEM, V271, P25400, DOI 10.1074/jbc.271.41.25400
   Grimaldi JC, 1999, J LEUKOCYTE BIOL, V65, P846, DOI 10.1002/jlb.65.6.846
   Gu L, 1998, MOL CELL, V2, P275, DOI 10.1016/S1097-2765(00)80139-2
   Gunn MD, 1999, J EXP MED, V189, P451, DOI 10.1084/jem.189.3.451
   Gunn MD, 1998, NATURE, V391, P799, DOI 10.1038/35876
   Gunn MD, 1998, P NATL ACAD SCI USA, V95, P258, DOI 10.1073/pnas.95.1.258
   Gupta SK, 1999, J IMMUNOL, V163, P2368
   Gupta SK, 1998, J BIOL CHEM, V273, P4282, DOI 10.1074/jbc.273.7.4282
   Gupta SK, 1998, BIOCHEM MOL BIOL INT, V44, P673
   Hadida F, 1998, J EXP MED, V188, P609, DOI 10.1084/jem.188.3.609
   HADLEY TJ, 1994, J CLIN INVEST, V94, P985, DOI 10.1172/JCI117465
   Hamada T, 1998, J EXP MED, V188, P539, DOI 10.1084/jem.188.3.539
   HAMMOND MEW, 1995, J IMMUNOL, V155, P1428
   Harrison JK, 1998, P NATL ACAD SCI USA, V95, P10896, DOI 10.1073/pnas.95.18.10896
   HARRISON JK, 1994, NEUROSCI LETT, V169, P85, DOI 10.1016/0304-3940(94)90362-X
   Haskell CA, 1999, J BIOL CHEM, V274, P10053, DOI 10.1074/jbc.274.15.10053
   HAYASHI S, 1995, J IMMUNOL, V154, P814
   He JL, 1997, NATURE, V385, P645, DOI 10.1038/385645a0
   Heath DB, 1997, J ROY ANTHROPOL INST, V3, P178, DOI 10.2307/3034391
   HEBERT CA, 1991, J BIOL CHEM, V266, P18989
   Heesen M, 1997, J IMMUNOL, V158, P3561
   Herbein G, 1998, NATURE, V395, P189, DOI 10.1038/26026
   Hesselgesser J, 1998, J BIOL CHEM, V273, P15687, DOI 10.1074/jbc.273.25.15687
   Hesselgesser J, 1998, CURR BIOL, V8, P595, DOI 10.1016/S0960-9822(98)70230-1
   HESSELGESSER J, 1995, J BIOL CHEM, V270, P11472, DOI 10.1074/jbc.270.19.11472
   Hesselgesser J, 1997, CURR BIOL, V7, P112, DOI 10.1016/S0960-9822(06)00055-8
   Heveker N, 1998, CURR BIOL, V8, P369, DOI 10.1016/S0960-9822(98)70155-1
   HOLMES WE, 1991, SCIENCE, V253, P1278, DOI 10.1126/science.1840701
   HOMEY B, IN PRESS J IMMUNOL
   Hoogewerf AJ, 1996, BIOCHEM BIOPH RES CO, V218, P337, DOI 10.1006/bbrc.1996.0059
   HORUK R, 1994, IMMUNOL TODAY, V15, P169, DOI 10.1016/0167-5699(94)90314-X
   HORUK R, 1993, SCIENCE, V261, P1182, DOI 10.1126/science.7689250
   Horuk R, 1998, J BIOL CHEM, V273, P386, DOI 10.1074/jbc.273.1.386
   Horuk R, 1997, J IMMUNOL, V158, P2882
   Howard OMZ, 1998, J MED CHEM, V41, P2184, DOI 10.1021/jm9801253
   Huang YX, 1996, NAT MED, V2, P1240, DOI 10.1038/nm1196-1240
   Huffnagle GB, 1999, J IMMUNOL, V163, P4642
   Humbles AA, 1997, J EXP MED, V186, P601, DOI 10.1084/jem.186.4.601
   Imai T, 1997, J BIOL CHEM, V272, P15036, DOI 10.1074/jbc.272.23.15036
   Imai T, 1998, J BIOL CHEM, V273, P1764, DOI 10.1074/jbc.273.3.1764
   Imai T, 1997, CELL, V91, P521, DOI 10.1016/S0092-8674(00)80438-9
   Isegawa Y, 1998, J VIROL, V72, P6104, DOI 10.1128/JVI.72.7.6104-6112.1998
   Jenh CH, 1999, J IMMUNOL, V162, P3765
   Johnston B, 1999, J CLIN INVEST, V103, P1269, DOI 10.1172/JCI5208
   Jones SA, 1996, P NATL ACAD SCI USA, V93, P6682, DOI 10.1073/pnas.93.13.6682
   JOSE PJ, 1994, J EXP MED, V179, P881, DOI 10.1084/jem.179.3.881
   KAISER E, 1993, EUR J IMMUNOL, V23, P2532, DOI 10.1002/eji.1830231023
   Kanbe K, 1999, VIROLOGY, V265, P264, DOI 10.1006/viro.1999.0036
   Kellermann SA, 1999, J IMMUNOL, V162, P3859
   KELNER GS, 1994, SCIENCE, V266, P1395, DOI 10.1126/science.7973732
   Kennedy KJ, 1998, J NEUROIMMUNOL, V92, P98, DOI 10.1016/S0165-5728(98)00187-8
   Kitaura M, 1999, J BIOL CHEM, V274, P27975, DOI 10.1074/jbc.274.39.27975
   Kitaura M, 1996, J BIOL CHEM, V271, P7725, DOI 10.1074/jbc.271.13.7725
   Kitayama J, 1998, J CLIN INVEST, V101, P2017, DOI 10.1172/JCI2688
   Kledal TN, 1997, SCIENCE, V277, P1656, DOI 10.1126/science.277.5332.1656
   Kledal TN, 1998, FEBS LETT, V441, P209, DOI 10.1016/S0014-5793(98)01551-8
   Kowalska MA, 1999, BRIT J HAEMATOL, V104, P220, DOI 10.1046/j.1365-2141.1999.01169.x
   Krathwohl MD, 1997, P NATL ACAD SCI USA, V94, P9875, DOI 10.1073/pnas.94.18.9875
   Kuang YN, 1996, J BIOL CHEM, V271, P3975
   Kurihara T, 1996, J BIOL CHEM, V271, P11603, DOI 10.1074/jbc.271.20.11603
   Kurihara T, 1997, J EXP MED, V186, P1757, DOI 10.1084/jem.186.10.1757
   Kuziel WA, 1997, P NATL ACAD SCI USA, V94, P12053, DOI 10.1073/pnas.94.22.12053
   LaCasse RA, 1999, SCIENCE, V283, P357, DOI 10.1126/science.283.5400.357
   Lalani AS, 1999, CYTOKINE GROWTH F R, V10, P219, DOI 10.1016/S1359-6101(99)00018-0
   Lalani AS, 1999, SCIENCE, V286, P1968, DOI 10.1126/science.286.5446.1968
   Lalani AS, 1997, J VIROL, V71, P4356, DOI 10.1128/JVI.71.6.4356-4363.1997
   Lapham CK, 1999, NAT MED, V5, P303, DOI 10.1038/6523
   Lee B, 1998, J VIROL, V72, P7450, DOI 10.1128/JVI.72.9.7450-7458.1998
   LEE J, 1992, J BIOL CHEM, V267, P16283
   LEE J, 1995, J IMMUNOL, V155, P2158
   Legler DF, 1998, J EXP MED, V187, P655, DOI 10.1084/jem.187.4.655
   Liao F, 1997, BIOCHEM BIOPH RES CO, V236, P212, DOI 10.1006/bbrc.1997.6936
   Liao F, 1997, GENOMICS, V40, P175, DOI 10.1006/geno.1996.4544
   Liao F, 1999, J IMMUNOL, V162, P186
   Liao F, 1997, J EXP MED, V185, P2015, DOI 10.1084/jem.185.11.2015
   Libert F, 1998, HUM MOL GENET, V7, P399, DOI 10.1093/hmg/7.3.399
   Lindley I.J., 1993, IMMUNOL TODAY, V14, P24
   Ling K, 1999, P NATL ACAD SCI USA, V96, P7922, DOI 10.1073/pnas.96.14.7922
   LIRA SA, 1994, J EXP MED, V180, P2039, DOI 10.1084/jem.180.6.2039
   Liu R, 1996, CELL, V86, P367, DOI 10.1016/S0092-8674(00)80110-5
   Loetscher M, 1997, CURR BIOL, V7, P652, DOI 10.1016/S0960-9822(06)00292-2
   Loetscher M, 1996, J EXP MED, V184, P963, DOI 10.1084/jem.184.3.963
   Loetscher M, 1998, EUR J IMMUNOL, V28, P3696, DOI 10.1002/(SICI)1521-4141(199811)28:11<3696::AID-IMMU3696>3.0.CO;2-W
   LOETSCHER P, 1994, FEBS LETT, V341, P187, DOI 10.1016/0014-5793(94)80454-0
   Loetscher P, 1996, J EXP MED, V184, P569, DOI 10.1084/jem.184.2.569
   Loetscher P, 1998, J BIOL CHEM, V273, P22279, DOI 10.1074/jbc.273.35.22279
   Loetscher P, 1998, NATURE, V391, P344, DOI 10.1038/34814
   Lomize AL, 1999, J COMPUT AID MOL DES, V13, P325, DOI 10.1023/A:1008050821744
   Ludwig A, 1997, BLOOD, V90, P4588
   Luo H, 1997, GENOME RES, V7, P932, DOI 10.1101/gr.7.9.932
   Luster AD, 1998, NEW ENGL J MED, V338, P436, DOI 10.1056/NEJM199802123380706
   Ma Q, 1998, P NATL ACAD SCI USA, V95, P9448, DOI 10.1073/pnas.95.16.9448
   MALLINSON G, 1995, BRIT J HAEMATOL, V90, P823, DOI 10.1111/j.1365-2141.1995.tb05202.x
   MARCUS RD, 1995, REV AM HIST, V23, P618
   Marshall E, 1998, EUR J CANCER, V34, P1023, DOI 10.1016/S0959-8049(97)10141-1
   Martin MP, 1998, SCIENCE, V282, P1907, DOI 10.1126/science.282.5395.1907
   MASSUNG RF, 1993, VIROLOGY, V197, P511, DOI 10.1006/viro.1993.1625
   MATSUSHIMA K, 1989, J EXP MED, V169, P1485, DOI 10.1084/jem.169.4.1485
   Matthews AN, 1998, P NATL ACAD SCI USA, V95, P6273, DOI 10.1073/pnas.95.11.6273
   McDermott DH, 1998, LANCET, V352, P866, DOI 10.1016/S0140-6736(98)04158-0
   Mellado M, 1999, NATURE, V400, P723, DOI 10.1038/23382
   Meucci O, 1998, P NATL ACAD SCI USA, V95, P14500, DOI 10.1073/pnas.95.24.14500
   Meyer A, 1996, J BIOL CHEM, V271, P14445, DOI 10.1074/jbc.271.24.14445
   Michael NL, 1998, J VIROL, V72, P6040, DOI 10.1128/JVI.72.7.6040-6047.1998
   MILLER LH, 1975, SCIENCE, V189, P561, DOI 10.1126/science.1145213
   MILLER LH, 1976, NEW ENGL J MED, V295, P302, DOI 10.1056/NEJM197608052950602
   Modi WS, 1999, MOL BIOL EVOL, V16, P180, DOI 10.1093/oxfordjournals.molbev.a026101
   Monteclaro FS, 1996, J BIOL CHEM, V271, P19084, DOI 10.1074/jbc.271.32.19084
   MOORE MW, 1995, SCIENCE, V269, P1591, DOI 10.1126/science.269.5230.1591
   Morales J, 1999, P NATL ACAD SCI USA, V96, P14470, DOI 10.1073/pnas.96.25.14470
   MOROHASHI H, 1995, J LEUKOCYTE BIOL, V57, P180, DOI 10.1002/jlb.57.1.180
   MOSER B, 1991, J BIOL CHEM, V266, P10666
   Murakami T, 1997, J EXP MED, V186, P1389, DOI 10.1084/jem.186.8.1389
   Murphy Philip M., 1996, Methods (Orlando), V10, P104, DOI 10.1006/meth.1996.0084
   MURPHY PM, 1993, CELL, V72, P823, DOI 10.1016/0092-8674(93)90571-7
   MURPHY PM, 1994, ANNU REV IMMUNOL, V12, P593, DOI 10.1146/annurev.immunol.12.1.593
   MURPHY PM, 1991, SCIENCE, V253, P1280, DOI 10.1126/science.1891716
   MYERS SJ, 1995, J BIOL CHEM, V270, P5786, DOI 10.1074/jbc.270.11.5786
   Nagasawa T, 1996, NATURE, V382, P635, DOI 10.1038/382635a0
   Najakshin AM, 1999, EUR J IMMUNOL, V29, P375, DOI 10.1002/(SICI)1521-4141(199902)29:02<375::AID-IMMU375>3.0.CO;2-6
   Napolitano M, 1996, J IMMUNOL, V157, P2759
   Nardelli B, 1999, J IMMUNOL, V162, P435
   NEOTE K, 1994, BLOOD, V84, P44
   NEOTE K, 1993, CELL, V72, P415, DOI 10.1016/0092-8674(93)90118-A
   Ng HP, 1999, J MED CHEM, V42, P4680, DOI 10.1021/jm990316l
   Nibbs RJB, 1999, J BIOL CHEM, V274, P17478, DOI 10.1074/jbc.274.25.17478
   Nibbs RJB, 2000, J IMMUNOL, V164, P1488, DOI 10.4049/jimmunol.164.3.1488
   Nibbs RJB, 1997, J BIOL CHEM, V272, P12495, DOI 10.1074/jbc.272.19.12495
   Nibbs RJB, 1997, J BIOL CHEM, V272, P32078, DOI 10.1074/jbc.272.51.32078
   Nicholas J, 1996, J VIROL, V70, P5975, DOI 10.1128/JVI.70.9.5975-5989.1996
   Nilsson G, 1999, BLOOD, V93, P2791
   Oberlin E, 1996, NATURE, V382, P833, DOI 10.1038/382833a0
   Ochensberger B, 1999, EUR J IMMUNOL, V29, P11, DOI 10.1002/(SICI)1521-4141(199901)29:01<11::AID-IMMU11>3.0.CO;2-B
   Ochi H, 1999, J EXP MED, V190, P267, DOI 10.1084/jem.190.2.267
   Olson WC, 1999, J VIROL, V73, P4145, DOI 10.1128/JVI.73.5.4145-4155.1999
   OPPENHEIM JJ, 1991, ANNU REV IMMUNOL, V9, P617, DOI 10.1146/annurev.iy.09.040191.003153
   OPPENHEIM JJ, 2000, ROLE CHEMOTACTIC FAC
   Oravecz T, 1997, J EXP MED, V186, P1865, DOI 10.1084/jem.186.11.1865
   Owman C, 1998, P NATL ACAD SCI USA, V95, P9530, DOI 10.1073/pnas.95.16.9530
   Pal R, 1997, SCIENCE, V278, P695, DOI 10.1126/science.278.5338.695
   Palframan RT, 1998, BLOOD, V91, P2240, DOI 10.1182/blood.V91.7.2240.2240_2240_2248
   PAN L, 1997, NATURE, V389, P1001
   Pan Y, 1997, NATURE, V387, P611, DOI 10.1038/42491
   Pease JE, 1998, SEMIN IMMUNOL, V10, P169, DOI 10.1006/smim.1998.0129
   Pease JE, 1998, J BIOL CHEM, V273, P19972, DOI 10.1074/jbc.273.32.19972
   PEIPER SC, 1995, J EXP MED, V181, P1311, DOI 10.1084/jem.181.4.1311
   Peled A, 1999, SCIENCE, V283, P845, DOI 10.1126/science.283.5403.845
   Penfold MET, 1999, P NATL ACAD SCI USA, V96, P9839, DOI 10.1073/pnas.96.17.9839
   Petering H, 1999, BLOOD, V93, P694, DOI 10.1182/blood.V93.2.694.402k31_694_702
   Pleskoff O, 1998, J VIROL, V72, P6389, DOI 10.1128/JVI.72.8.6389-6397.1998
   Pleskoff O, 1997, SCIENCE, V276, P1874, DOI 10.1126/science.276.5320.1874
   Ponath PD, 1996, J CLIN INVEST, V97, P604, DOI 10.1172/JCI118456
   POST TW, 1995, J IMMUNOL, V155, P5299
   POWER CA, 1995, CYTOKINE, V7, P479, DOI 10.1006/cyto.1995.0065
   Power CA, 1997, J EXP MED, V186, P825, DOI 10.1084/jem.186.6.825
   POWER CA, 1995, J BIOL CHEM, V270, P19495, DOI 10.1074/jbc.270.33.19495
   Premack BA, 1996, NAT MED, V2, P1174, DOI 10.1038/nm1196-1174
   Proudfoot AEI, 1996, J BIOL CHEM, V271, P2599, DOI 10.1074/jbc.271.5.2599
   Qin SX, 1998, J CLIN INVEST, V101, P746, DOI 10.1172/JCI1422
   Rabin RL, 1999, J IMMUNOL, V162, P3840
   Ransohoff RM, 1999, J NEUROIMMUNOL, V98, P57, DOI 10.1016/S0165-5728(99)00082-X
   Raport CJ, 1996, J BIOL CHEM, V271, P17161, DOI 10.1074/jbc.271.29.17161
   Reid S, 1999, BLOOD, V93, P1524, DOI 10.1182/blood.V93.5.1524.405k07_1524_1533
   Rizzuto CD, 1998, SCIENCE, V280, P1949, DOI 10.1126/science.280.5371.1949
   Rodríguez-Frade JM, 1999, P NATL ACAD SCI USA, V96, P3628, DOI 10.1073/pnas.96.7.3628
   Roos RS, 1997, J BIOL CHEM, V272, P17251, DOI 10.1074/jbc.272.28.17251
   Rosenkilde MM, 1999, J BIOL CHEM, V274, P956, DOI 10.1074/jbc.274.2.956
   Rothenberg ME, 1997, J EXP MED, V185, P785, DOI 10.1084/jem.185.4.785
   Rubbert A, 1998, J IMMUNOL, V160, P3933
   Rucker J, 1997, J VIROL, V71, P8999, DOI 10.1128/JVI.71.12.8999-9007.1997
   Ruiz ME, 1998, J IMMUNOL, V161, P4169
   Sabroe I, 1998, J IMMUNOL, V161, P6139
   Saederup N, 1999, P NATL ACAD SCI USA, V96, P10881, DOI 10.1073/pnas.96.19.10881
   Saeki H, 1999, J IMMUNOL, V162, P2472
   Salcedo R, 1999, AM J PATHOL, V154, P1125, DOI 10.1016/S0002-9440(10)65365-5
   Sallusto F, 1999, CURR TOP MICROBIOL, V246, P123
   Sallusto F, 1999, EUR J IMMUNOL, V29, P2037, DOI 10.1002/(SICI)1521-4141(199906)29:06<2037::AID-IMMU2037>3.0.CO;2-V
   Sallusto F, 1998, J EXP MED, V187, P875, DOI 10.1084/jem.187.6.875
   Sallusto F, 1999, NATURE, V401, P708, DOI 10.1038/44385
   Sallusto F, 1997, SCIENCE, V277, P2005, DOI 10.1126/science.277.5334.2005
   Samson M, 1996, NATURE, V382, P722, DOI 10.1038/382722a0
   Samson M, 1996, GENOMICS, V36, P522, DOI 10.1006/geno.1996.0498
   Samson M, 1998, EUR J IMMUNOL, V28, P1689, DOI 10.1002/(SICI)1521-4141(199805)28:05<1689::AID-IMMU1689>3.0.CO;2-I
   Samson M, 1996, BIOCHEMISTRY-US, V35, P3362, DOI 10.1021/bi952950g
   Sarafi MN, 1997, J EXP MED, V185, P99, DOI 10.1084/jem.185.1.99
   SCHALL TJ, 1990, NATURE, V347, P669, DOI 10.1038/347669a0
   SCHALL TJ, 1991, CYTOKINE, V3, P165, DOI 10.1016/1043-4666(91)90013-4
   Schols D, 1997, J EXP MED, V186, P1383, DOI 10.1084/jem.186.8.1383
   Schwarz MK, 1999, CURR OPIN CHEM BIOL, V3, P407, DOI 10.1016/S1367-5931(99)80061-1
   SCHWEICKART VL, 1994, GENOMICS, V23, P643, DOI 10.1006/geno.1994.1553
   SCHWEICKART VL, 2000, IN PRESS J BIOL CHEM
   SEKIDO N, 1993, NATURE, V365, P654, DOI 10.1038/365654a0
   Shimizu N, 2000, J VIROL, V74, P619, DOI 10.1128/JVI.74.2.619-626.2000
   Shinkai A, 1999, J IMMUNOL, V163, P1602
   SHIROZU M, 1995, GENOMICS, V28, P495, DOI 10.1006/geno.1995.1180
   Simmons G, 1997, SCIENCE, V276, P276, DOI 10.1126/science.276.5310.276
   Smith CA, 1997, VIROLOGY, V236, P316, DOI 10.1006/viro.1997.8730
   Smith MW, 1997, SCIENCE, V277, P959, DOI 10.1126/science.277.5328.959
   Soto H, 1998, P NATL ACAD SCI USA, V95, P8205, DOI 10.1073/pnas.95.14.8205
   Sozzani S, 1999, J LEUKOCYTE BIOL, V66, P1, DOI 10.1002/jlb.66.1.1
   Sozzani S, 1997, J IMMUNOL, V159, P1993
   Sozzani S, 1998, BLOOD, V92, P4036, DOI 10.1182/blood.V92.11.4036.423k17_4036_4039
   Sozzani S, 1998, J IMMUNOL, V161, P1083
   SPRINGER TA, 1994, CELL, V76, P301, DOI 10.1016/0092-8674(94)90337-9
   Streblow DN, 1999, CELL, V99, P511, DOI 10.1016/S0092-8674(00)81539-1
   Struyf S, 1998, EUR J IMMUNOL, V28, P1262, DOI 10.1002/(SICI)1521-4141(199804)28:04<1262::AID-IMMU1262>3.0.CO;2-G
   Su SB, 1997, BLOOD, V90, P605, DOI 10.1182/blood.V90.2.605.605_605_611
   Su SB, 1996, J LEUKOCYTE BIOL, V60, P658, DOI 10.1002/jlb.60.5.658
   Suzuki G, 1999, J IMMUNOL, V162, P5981
   Tachibana K, 1998, NATURE, V393, P591, DOI 10.1038/31261
   Tamamura H, 1998, BIOCHEM BIOPH RES CO, V253, P877, DOI 10.1006/bbrc.1998.9871
   TANAKA Y, 1993, IMMUNOL TODAY, V14, P111, DOI 10.1016/0167-5699(93)90209-4
   Tang HL, 1999, SCIENCE, V284, P819, DOI 10.1126/science.284.5415.819
   Tang T, 1998, DNA SEQUENCE, V9, P129, DOI 10.3109/10425179809072188
   TASHIRO K, 1993, SCIENCE, V261, P600, DOI 10.1126/science.8342023
   Tashiro K, 1999, METHOD ENZYMOL, V303, P479
   TELFORD EAR, 1995, J MOL BIOL, V249, P520, DOI 10.1006/jmbi.1995.0314
   THOMAS KM, 1991, J BIOL CHEM, V266, P14839
   THOMAS KM, 1990, J BIOL CHEM, V265, P20061
   Tiffany HL, 1997, J EXP MED, V186, P165, DOI 10.1084/jem.186.1.165
   Topham PS, 1999, J CLIN INVEST, V104, P1549, DOI 10.1172/JCI7707
   TOURNAMILLE C, 1995, NAT GENET, V10, P224, DOI 10.1038/ng0695-224
   Trentin L, 1999, J CLIN INVEST, V104, P115, DOI 10.1172/JCI7335
   Trkola A, 1996, NATURE, V384, P184, DOI 10.1038/384184a0
   Tsou CL, 1998, J EXP MED, V188, P603, DOI 10.1084/jem.188.3.603
   Uguccioni M, 1997, J CLIN INVEST, V100, P1137, DOI 10.1172/JCI119624
   Unger VM, 1997, NATURE, V389, P203, DOI 10.1038/38316
   Vanhoutte P.M., 1998, IUPHAR COMPENDIUM RE, V1st, P31
   VanSnick J, 1996, J IMMUNOL, V157, P2570
   Varona R, 1998, FEBS LETT, V440, P188, DOI 10.1016/S0014-5793(98)01450-1
   Vieira J, 1998, J VIROL, V72, P8158, DOI 10.1128/JVI.72.10.8158-8165.1998
   Virgin HW, 1997, J VIROL, V71, P5894, DOI 10.1128/JVI.71.8.5894-5904.1997
   Wakasugi K, 1999, SCIENCE, V284, P147, DOI 10.1126/science.284.5411.147
   WALZ A, 1990, J EXP MED, V171, P449, DOI 10.1084/jem.171.2.449
   WALZ A, 1987, BIOCHEM BIOPH RES CO, V149, P755, DOI 10.1016/0006-291X(87)90432-3
   WALZ DA, 1977, THROMB RES, V11, P893, DOI 10.1016/0049-3848(77)90117-7
   Wang JF, 1998, BLOOD, V92, P756, DOI 10.1182/blood.V92.3.756.415k36_756_764
   Weissman D, 1997, NATURE, V389, P981, DOI 10.1038/40173
   Wells TNC, 1997, J LEUKOCYTE BIOL, V61, P545, DOI 10.1002/jlb.61.5.545
   Weng YM, 1998, J BIOL CHEM, V273, P18288, DOI 10.1074/jbc.273.29.18288
   WHITE JK, 1994, GENOMICS, V24, P295, DOI 10.1006/geno.1994.1619
   White JR, 1998, J BIOL CHEM, V273, P10095, DOI 10.1074/jbc.273.17.10095
   Willimann K, 1998, EUR J IMMUNOL, V28, P2025, DOI 10.1002/(SICI)1521-4141(199806)28:06<2025::AID-IMMU2025>3.0.CO;2-C
   Winkler C, 1998, SCIENCE, V279, P389, DOI 10.1126/science.279.5349.389
   WOLPE SD, 1989, FASEB J, V3, P2565, DOI 10.1096/fasebj.3.14.2687068
   Wong LM, 1997, J BIOL CHEM, V272, P1038, DOI 10.1074/jbc.272.2.1038
   Wu LJ, 1997, J EXP MED, V186, P1373, DOI 10.1084/jem.186.8.1373
   Wuyts A, 1997, BIOCHEMISTRY-US, V36, P2716, DOI 10.1021/bi961999z
   Xiao XD, 1999, P NATL ACAD SCI USA, V96, P7496, DOI 10.1073/pnas.96.13.7496
   Xu YN, 1999, AIDS RES HUM RETROV, V15, P419, DOI 10.1089/088922299311169
   Yanagihara S, 1998, J IMMUNOL, V161, P3096
   Yang AG, 1997, P NATL ACAD SCI USA, V94, P11567, DOI 10.1073/pnas.94.21.11567
   Yang D, 1999, J IMMUNOL, V163, P1737
   Yang D, 1999, SCIENCE, V286, P525, DOI 10.1126/science.286.5439.525
   Yang Y, 1998, BLOOD, V92, P3912, DOI 10.1182/blood.V92.10.3912.422k23_3912_3923
   Yoneyama H, 1998, J CLIN INVEST, V102, P1933, DOI 10.1172/JCI4619
   Yoshida R, 1998, J BIOL CHEM, V273, P7118, DOI 10.1074/jbc.273.12.7118
   Yoshida R, 1997, J BIOL CHEM, V272, P13803, DOI 10.1074/jbc.272.21.13803
   Yoshida T, 1998, J BIOL CHEM, V273, P16551, DOI 10.1074/jbc.273.26.16551
   Yoshie O, 1997, J LEUKOCYTE BIOL, V62, P634, DOI 10.1002/jlb.62.5.634
   YOSHIMURA T, 1987, P NATL ACAD SCI USA, V84, P9233, DOI 10.1073/pnas.84.24.9233
   YOSHIMURA T, 1989, FEBS LETT, V244, P487, DOI 10.1016/0014-5793(89)80590-3
   Youn BS, 1999, BLOOD, V94, P2533, DOI 10.1182/blood.V94.7.2533.419k37_2533_2536
   Youn BS, 1997, J IMMUNOL, V159, P5201
   Yu CR, 2000, J IMMUNOL, V164, P1293, DOI 10.4049/jimmunol.164.3.1293
   Zaballos A, 1999, J IMMUNOL, V162, P5671
   Zabel BA, 1999, J EXP MED, V190, P1241, DOI 10.1084/jem.190.9.1241
   Zaitseva M, 1997, NAT MED, V3, P1369, DOI 10.1038/nm1297-1369
   Zaitseva MB, 1998, J IMMUNOL, V161, P3103
   Zhang LQ, 1998, J VIROL, V72, P5035, DOI 10.1128/JVI.72.6.5035-5045.1998
   Zhang SM, 1999, J IMMUNOL, V162, P4938
   Zhang YJ, 1998, J VIROL, V72, P9337, DOI 10.1128/JVI.72.11.9337-9344.1998
   Zhou YH, 1998, J IMMUNOL, V160, P4018
   Zimmerman PA, 1997, MOL MED, V3, P23, DOI 10.1007/BF03401665
   ZIMMERMAN PA, 1999, IN PRESS P NATL ACAD
   Zingoni A, 1998, J IMMUNOL, V161, P547
   Zlotnik A, 1999, CRIT REV IMMUNOL, V19, P1
   Zou P, 1999, J VIROL, V73, P5926, DOI 10.1128/JVI.73.7.5926-5933.1999
   Zou YR, 1998, NATURE, V393, P595, DOI 10.1038/31269
NR 422
TC 1586
Z9 1770
U1 0
U2 75
PU AMER SOC PHARMACOLOGY EXPERIMENTAL THERAPEUTICS
PI BETHESDA
PA 9650 ROCKVILLE PIKE, BETHESDA, MD 20814-3995 USA
SN 0031-6997
EI 1521-0081
J9 PHARMACOL REV
JI Pharmacol. Rev.
PD MAR
PY 2000
VL 52
IS 1
BP 145
EP 176
PG 32
WC Pharmacology & Pharmacy
WE Science Citation Index Expanded (SCI-EXPANDED)
SC Pharmacology & Pharmacy
GA 291FJ
UT WOS:000085723200007
PM 10699158
DA 2025-02-04
ER

PT J
AU Ned, RM
   Price, AE
   Crawford, SB
   Ayisi, JG
   van Eijk, AM
   Otieno, JA
   Nahlen, BL
   Steketee, RW
   Slutsker, L
   Shi, YP
   Lanar, DE
   Udhayakumar, V
AF Ned, Renee M.
   Price, April E.
   Crawford, Sara B.
   Ayisi, John G.
   van Eijk, Anna Maria
   Otieno, Juliana A.
   Nahlen, Bernard L.
   Steketee, Richard W.
   Slutsker, Laurence
   Shi, Ya Ping
   Lanar, David E.
   Udhayakumar, Venkatachalam
TI Effect of Placental Malaria and HIV Infection on the Antibody Responses
   to <i>Plasmodium falciparum</i> in Infants
SO JOURNAL OF INFECTIOUS DISEASES
LA English
DT Article
ID MEROZOITE SURFACE PROTEIN-1; LIVER-STAGE ANTIGEN-1; MATERNAL HIV;
   RISK-FACTORS; HUMORAL IMMUNITY; PREGNANT-WOMEN; WESTERN KENYA;
   TRANSMISSION; MORTALITY; EPITOPES
AB Background. Placental malaria (PM) and maternal infection with human immunodeficiency virus (HIV) type 1 have been shown to affect infant morbidity and immune responses to Plasmodium falciparum. We studied the effects of PM and HIV infection on the antimalarial antibody responses and morbidity outcomes of infants throughout the first year of life.
   Methods. A total of 411 Kenyan infants who were born to mothers who were singly or dually infected with PM and/or HIV had their levels of immunoglobulin G antibody to 6 P. falciparum antigens/epitopes (apical membrane antigen-1, erythrocyte-binding antigen-175; liver-stage antigen-1 [LSA-1], circumsporozoite protein [CSP], merozoite surface protein-2, and rhoptry-associated protein-1 [RAP-1]) and to tetanus toxoid (TT) tested using enzyme-linked immunosorbent assay.
   Results. PM had little effect on the antibody responses of infants, whereas maternal HIV infection resulted in decreased levels of antibody to LSA-1, CSP, and RAP-1 epitopes at birth, compared with the absence of PM and maternal HIV infection (P < .0063). Levels of antibodies to TT were significantly reduced in infants born to mothers coinfected with HIV and PM, compared with the levels noted in infants born to HIV-negative mothers (P < .0003). In HIV-infected infants, levels of antibody to TT were reduced, but levels of antibody to malarial antigens were not. Antimalarial antibody levels were positively associated with malaria-related morbidity outcomes.
   Conclusion. Infant HIV infection and maternal coinfection with HIV and PM negatively influence antibody responses to TT, but not those to malarial antigens, in infants. Antimalarial antibodies rarely showed protective associations with morbidity in infants and were more often a marker for malaria exposure and risk of infection.
C1 [Ned, Renee M.; Price, April E.; Steketee, Richard W.; Slutsker, Laurence; Shi, Ya Ping; Udhayakumar, Venkatachalam] Ctr Dis Control & Prevent, Malaria Branch, Chamblee, GA 30341 USA.
   [Crawford, Sara B.] Ctr Dis Control & Prevent, Div Parasit Dis, Natl Ctr Zoonot Vector Borne & Enter Dis, Coordinating Ctr Infect Dis, Chamblee, GA 30341 USA.
   [Crawford, Sara B.] Atlanta Res & Educ Fdn, Decatur, GA USA.
   [Lanar, David E.] Walter Reed Army Inst Res, Silver Spring, MD USA.
   [Ayisi, John G.; van Eijk, Anna Maria] Kenya Govt Med Res Ctr, Kisumu, Kenya.
   [Otieno, Juliana A.] New Nyanza Prov Hosp, Kisumu, Kenya.
   [Nahlen, Bernard L.] WHO, CH-1211 Geneva, Switzerland.
C3 Centers for Disease Control & Prevention - USA; Centers for Disease
   Control & Prevention - USA; United States Department of Defense; United
   States Army; Walter Reed Army Institute of Research (WRAIR); Kenya
   Medical Research Institute; World Health Organization
RP Udhayakumar, V (corresponding author), Ctr Dis Control & Prevent, Malaria Branch, 4770 Buford Highway,Mail Stop F-12, Chamblee, GA 30341 USA.
EM vxu0@cdc.gov
RI van Eijk, Anna/AAQ-9894-2021; Ned, Renee/D-3746-2009; Lanar,
   David/B-3560-2011; Nahlen, Bernard/AAH-2051-2021
OI van Eijk, Anna Maria/0000-0003-1635-1289; Ned-Sykes,
   Renee/0000-0002-3092-7486
FU Atlanta Research and Educational Foundation; Centers for Disease Control
   and Prevention (CDC)/Division of HIV and AIDS Prevention [CDC IAA
   98FED09325]; Emerging Infectious Diseases (EID) Postdoctoral Fellowship
   Program
FX Financial support: Atlanta Research and Educational Foundation and
   Centers for Disease Control and Prevention (CDC)/Division of HIV and
   AIDS Prevention (grant CDC IAA 98FED09325). R.M.N. was supported by an
   appointment to the Emerging Infectious Diseases (EID) Postdoctoral
   Fellowship Program, and A. E. P. was supported by an appointment to the
   EID Training Fellowship Program; both programs were administered by the
   Association of Public Health Laboratories and funded by the CDC.
CR Ayisi JG, 2000, INT J STD AIDS, V11, P393, DOI 10.1258/0956462001916119
   Ayisi JG, 2004, EMERG INFECT DIS, V10, P643, DOI 10.3201/eid1004.030303
   Ayisi JG, 2003, J INFECTION, V46, P164, DOI 10.1053/jinf.2002.1088
   BLOLAND PB, 1995, AIDS, V9, P721, DOI 10.1097/00002030-199507000-00009
   Bonner PC, 2005, CLIN DIAGN LAB IMMUN, V12, P375, DOI 10.1128/CDLI.12.3.375-379.2005
   Brahmbhatt H, 2003, AIDS, V17, P2539, DOI 10.1097/00002030-200311210-00020
   Brustoski K, 2005, INFECT IMMUN, V73, P7988, DOI 10.1128/IAI.73.12.7988-7995.2005
   Cavanagh DR, 2004, INFECT IMMUN, V72, P6492, DOI 10.1128/IAI.72.11.6492-6502.2004
   Cot M, 2003, AM J EPIDEMIOL, V157, P203, DOI 10.1093/aje/kwf192
   Cumberland P, 2007, J INFECT DIS, V196, P550, DOI 10.1086/519845
   De Milito A, 2004, BLOOD, V103, P2180, DOI 10.1182/blood-2003-07-2375
   de Moraes-Pinto MI, 1998, ARCH DIS CHILD-FETAL, V79, pF202, DOI 10.1136/fn.79.3.F202
   deMoraesPinto MI, 1996, J INFECT DIS, V173, P1077, DOI 10.1093/infdis/173.5.1077
   Dent A, 2006, J IMMUNOL, V177, P7139, DOI 10.4049/jimmunol.177.10.7139
   DESOWITZ RS, 1988, ANN TROP MED PARASIT, V82, P121, DOI 10.1080/00034983.1988.11812218
   Dutta S, 2002, INFECT IMMUN, V70, P3101, DOI 10.1128/IAI.70.6.3101-3110.2002
   Hillier CJ, 2005, INFECT IMMUN, V73, P2109, DOI 10.1128/IAI.73.4.2109-2115.2005
   Inion I, 2003, J INFECT DIS, V188, P1675, DOI 10.1086/379737
   Ismaili J, 2003, CLIN EXP IMMUNOL, V133, P414, DOI 10.1046/j.1365-2249.2003.02243.x
   King CL, 2002, J IMMUNOL, V168, P356, DOI 10.4049/jimmunol.168.1.356
   LeHesran JY, 1997, AM J EPIDEMIOL, V146, P826, DOI 10.1093/oxfordjournals.aje.a009200
   Madhi SA, 2005, PEDIATR INFECT DIS J, V24, P410, DOI 10.1097/01.inf.0000160942.84169.14
   Mount AM, 2004, LANCET, V363, P1860, DOI 10.1016/S0140-6736(04)16354-X
   Mutabingwa TK, 2005, PLOS MED, V2, P1260, DOI 10.1371/journal.pmed.0020407
   Ned RM, 2005, TRENDS PARASITOL, V21, P284, DOI 10.1016/j.pt.2005.04.010
   Ockenhouse CF, 2001, MOL BIOCHEM PARASIT, V113, P9, DOI 10.1016/S0166-6851(00)00375-3
   Otieno RO, 2006, AIDS, V20, P275, DOI 10.1097/01.aids.0000200533.56490.b7
   Riley EM, 2000, INFECT IMMUN, V68, P5856, DOI 10.1128/IAI.68.10.5856-5863.2000
   Riley EM, 2001, PARASITE IMMUNOL, V23, P51, DOI 10.1046/j.1365-3024.2001.00364.x
   SCHOFIELD L, 1990, J IMMUNOL, V144, P2781
   Scott S, 2005, J INFECT DIS, V191, P1854, DOI 10.1086/429963
   Slutsker L, 2007, CURR OPIN INFECT DIS, V20, P3, DOI 10.1097/QCO.0b013e328012c5cd
   Steketee RW, 2001, AM J TROP MED HYG, V64, P28, DOI 10.4269/ajtmh.2001.64.28
   Ter Kuile FO, 2004, AM J TROP MED HYG, V71, P41, DOI 10.4269/ajtmh.2004.71.41
   Thaithumyanon Pimolrat, 2002, Journal of the Medical Association of Thailand, V85, P277
   Ticconi C, 2003, JAIDS-J ACQ IMM DEF, V34, P289, DOI 10.1097/00126334-200311010-00005
   van Eijk AM, 2002, AM J TROP MED HYG, V67, P44, DOI 10.4269/ajtmh.2002.67.44
   van Eijk AM, 2007, J INFECT DIS, V196, P30, DOI 10.1086/518441
   Verhoeff FH, 2004, ANN TROP PAEDIATR, V24, P161, DOI 10.1179/027249304225013448
   Xi GL, 2003, INFECT IMMUN, V71, P1242, DOI 10.1128/IAI.71.3.1242-1246.2003
   Zhou Z, 2002, AM J TROP MED HYG, V66, P7, DOI 10.4269/ajtmh.2002.66.7
NR 41
TC 14
Z9 14
U1 0
U2 2
PU OXFORD UNIV PRESS INC
PI CARY
PA JOURNALS DEPT, 2001 EVANS RD, CARY, NC 27513 USA
SN 0022-1899
EI 1537-6613
J9 J INFECT DIS
JI J. Infect. Dis.
PD DEC 1
PY 2008
VL 198
IS 11
BP 1609
EP 1619
DI 10.1086/593066
PG 11
WC Immunology; Infectious Diseases; Microbiology
WE Science Citation Index Expanded (SCI-EXPANDED)
SC Immunology; Infectious Diseases; Microbiology
GA 374NY
UT WOS:000261052200006
PM 18928377
OA Bronze
DA 2025-02-04
ER

PT J
AU MacFie, S
   Nerrienet, E
   de Groot, NG
   Bontrop, RE
   Mundy, NI
AF MacFie, S.
   Nerrienet, E.
   de Groot, N. G.
   Bontrop, R. E.
   Mundy, N. I.
TI Patterns of Diversity in HIV-Related Loci among Subspecies of
   Chimpanzee: Concordance at <i>CCR5</i> and Differences at <i>CXCR4</i>
   and <i>CX<sub>3</sub>CR1</i>
SO MOLECULAR BIOLOGY AND EVOLUTION
LA English
DT Article
DE SIV; positive selection; population genetics
ID SIMIAN IMMUNODEFICIENCY VIRUS; GREAT APES; STATISTICAL-METHOD;
   NATURAL-SELECTION; WILD CHIMPANZEES; GENE REPERTOIRE; SEVERE MALARIA;
   RECEPTOR GENE; CO-RECEPTORS; INFECTION
AB Human immunodeficiency virus type 1 (HIV-1) arose in humans via zoonotic transmissions of simian immunodeficiency viruses (SIVcpz) from common chimpanzees, Pan troglodytes. Despite the close relatedness of the two viruses and their hosts, we do not yet understand what causes SIVcpz to be nonpathogenic in chimpanzees, and HIV/AIDS to be one of the most devastating infectious diseases to have emerged in humans. There have been a number of genes identified in humans that confer disease resistance/susceptibility toward HIV-1, but little is known about the evolution and diversity of most of these chemokine receptor genes in chimpanzees. Here we show that genetic variation in chimpanzees differs across the various loci related to HIV-1, and that the pattern of variation differs among the chimpanzee subspecies. For all three subspecies, low diversity at CCR5 is confined to a small area of chromosome 3, suggesting that a selective sweep at this locus may have predated subspeciation. In contrast, diversity and neutrality tests suggest differing evolutionary forces among subspecies at CXCR4 and CX(3)CR1, with directional selection (in Pan troglodytes vellerosus) and demographic expansion (Pan troglodytes troglodytes) offering the most likely scenarios. These are some of the first data demonstrating differentiation in functional loci among chimpanzee subspecies.
C1 [MacFie, S.; Mundy, N. I.] Univ Cambridge, Dept Zool, Cambridge, England.
   [Nerrienet, E.] Ctr Pasteur Cameroun, Yaounde, Cameroon.
   [de Groot, N. G.; Bontrop, R. E.] Biomed Primate Res Ctr, Dept Comparat Genet & Refinement, Rijswijk, Netherlands.
C3 University of Cambridge; Centre Pasteur du Cameroun
RP MacFie, S (corresponding author), Barts & London Queen Marys Sch Med & Dent, Inst Cell & Mol Sci, London, England.
EM nim21@cam.ac.uk
RI Bontrop, Ronald/J-3628-2012
OI Bontrop, Ronald/0000-0003-0874-6467
FU Medical Research Council; Leverhulme Trust
FX We thank Chris Mitchell for samples of Cameroonian chimpanzees and
   Brenda Bradley and four anonymous reviewers for comments on the
   manuscript. T.S.M. was supported by the Medical Research Council and
   N.I.M. by the Leverhulme Trust.
CR [Anonymous], FREQUENCIES HAEMOGLO
   AnsariLari MA, 1997, NAT GENET, V16, P221, DOI 10.1038/ng0797-221
   Arenzana-Seisdedos F, 2006, SEMIN IMMUNOL, V18, P387, DOI 10.1016/j.smim.2006.07.007
   Bailes E, 2003, SCIENCE, V300, P1713, DOI 10.1126/science.1080657
   Bandelt HJ, 1999, MOL BIOL EVOL, V16, P37, DOI 10.1093/oxfordjournals.molbev.a026036
   Becquet C, 2007, PLOS GENET, V3, DOI 10.1371/journal.pgen.0030066
   Bibollet-Ruche F, 2004, AIDS RES HUM RETROV, V20, P1377, DOI 10.1089/aid.2004.20.1377
   Chen ZW, 1997, J VIROL, V71, P2705, DOI 10.1128/JVI.71.4.2705-2714.1997
   Covacci A, 1999, SCIENCE, V284, P1328, DOI 10.1126/science.284.5418.1328
   De Groot NG, 2008, MOL ECOL, V17, P2074, DOI 10.1111/j.1365-294X.2008.03716.x
   de Groot NG, 2005, MOL BIOL EVOL, V22, P1375, DOI 10.1093/molbev/msi127
   de Groot NG, 2002, P NATL ACAD SCI USA, V99, P11748, DOI 10.1073/pnas.182420799
   Deinard A, 1999, J HUM EVOL, V36, P687, DOI 10.1006/jhev.1999.0298
   Deinard AS, 2000, AM J PHYS ANTHROPOL, V111, P25, DOI 10.1002/(SICI)1096-8644(200001)111:1<25::AID-AJPA3>3.0.CO;2-R
   Dragic T, 1996, NATURE, V381, P667, DOI 10.1038/381667a0
   EASTERBROOK PJ, 1994, AIDS, V8, P1179, DOI 10.1097/00002030-199408000-00023
   Faure S, 2000, SCIENCE, V287, P2274, DOI 10.1126/science.287.5461.2274
   Feng Y, 1996, SCIENCE, V272, P872, DOI 10.1126/science.272.5263.872
   Fischer A, 2004, MOL BIOL EVOL, V21, P799, DOI 10.1093/molbev/msh083
   Fu YX, 1997, GENETICS, V147, P915
   Gao F, 1999, NATURE, V397, P436, DOI 10.1038/17130
   Gonder MK, 2006, INT J PRIMATOL, V27, P1103, DOI 10.1007/s10764-006-9063-y
   Gonder MK, 1997, NATURE, V388, P337, DOI 10.1038/41005
   Gonzalez E, 1999, P NATL ACAD SCI USA, V96, P12004, DOI 10.1073/pnas.96.21.12004
   Gordon S., 2005, HIV SEQUENCE COMPEND
   GROVES CP, 1993, ORDER PRIMATES MAMMA
   Heeney JL, 2006, SCIENCE, V313, P462, DOI 10.1126/science.1123016
   HILL AVS, 1991, NATURE, V352, P595, DOI 10.1038/352595a0
   HUET T, 1990, NATURE, V345, P356, DOI 10.1038/345356a0
   Hvilsom C, 2008, GENOMICS, V92, P322, DOI 10.1016/j.ygeno.2008.07.003
   Kaessmann H, 1999, SCIENCE, V286, P1159, DOI 10.1126/science.286.5442.1159
   Keele BF, 2006, SCIENCE, V313, P523, DOI 10.1126/science.1126531
   Kristiansen TB, 1998, SCAND J IMMUNOL, V48, P339, DOI 10.1046/j.1365-3083.1998.00438.x
   McDermott D H, 2000, Science, V290, P2031
   Moore JP, 1997, CURR OPIN IMMUNOL, V9, P551, DOI 10.1016/S0952-7915(97)80110-0
   MORIN PA, 1994, SCIENCE, V265, P1193, DOI 10.1126/science.7915048
   MORRAL N, 1994, NAT GENET, V7, P169, DOI 10.1038/ng0694-169
   Müller-Trutwin MC, 2000, J MED PRIMATOL, V29, P166, DOI 10.1034/j.1600-0684.2000.290310.x
   Mummidi S, 2000, J BIOL CHEM, V275, P18946, DOI 10.1074/jbc.M000169200
   Ondoa P, 2001, J MED PRIMATOL, V30, P243, DOI 10.1034/j.1600-0684.2001.d01-56.x
   Owen SM, 2000, J VIROL, V74, P5702, DOI 10.1128/JVI.74.12.5702-5708.2000
   Pandrea I, 2008, TRENDS IMMUNOL, V29, P419, DOI 10.1016/j.it.2008.05.004
   Prince AM, 2002, AIDS RES HUM RETROV, V18, P657, DOI 10.1089/088922202760019356
   Rowland-Jones S, 2001, CELL, V104, P473, DOI 10.1016/S0092-8674(01)00235-5
   RUWENDE C, 1995, NATURE, V376, P246, DOI 10.1038/376246a0
   Samson M, 1996, NATURE, V382, P722, DOI 10.1038/382722a0
   Santiago ML, 2003, J VIROL, V77, P2233, DOI 10.1128/JVI.77.3.2233-2242.2003
   Santiago ML, 2002, SCIENCE, V295, P465, DOI 10.1126/science.295.5554.465
   Schneider S., 2000, ARLEQUIN VER 2000 SO
   Silvestri G, 2007, J CLIN INVEST, V117, P3148, DOI 10.1172/JCI33034
   Smith MW, 1997, SCIENCE, V277, P959, DOI 10.1126/science.277.5328.959
   Stephens M, 2005, AM J HUM GENET, V76, P449, DOI 10.1086/428594
   Stephens M, 2001, AM J HUM GENET, V68, P978, DOI 10.1086/319501
   Stone AC, 2002, P NATL ACAD SCI USA, V99, P43, DOI 10.1073/pnas.012364999
   Switzer WM, 2005, AIDS RES HUM RETROV, V21, P335, DOI 10.1089/aid.2005.21.335
   TAJIMA F, 1989, GENETICS, V123, P585
   Thalmann O, 2004, MOL ECOL, V13, P321, DOI 10.1046/j.1365-294X.2003.02070.x
   VandeWoude S, 2006, CLIN MICROBIOL REV, V19, P728, DOI 10.1128/CMR.00009-06
   Winkler C, 1998, SCIENCE, V279, P389, DOI 10.1126/science.279.5349.389
   Wise CA, 1997, MOL BIOL EVOL, V14, P707, DOI 10.1093/oxfordjournals.molbev.a025810
   Wooding S, 2005, AM J HUM GENET, V76, P291, DOI 10.1086/427927
   Yohn CT, 2005, PLOS BIOL, V3, P577, DOI 10.1371/journal.pbio.0030110
NR 62
TC 13
Z9 17
U1 1
U2 6
PU OXFORD UNIV PRESS
PI OXFORD
PA GREAT CLARENDON ST, OXFORD OX2 6DP, ENGLAND
SN 0737-4038
EI 1537-1719
J9 MOL BIOL EVOL
JI Mol. Biol. Evol.
PD APR
PY 2009
VL 26
IS 4
BP 719
EP 727
DI 10.1093/molbev/msp016
PG 9
WC Biochemistry & Molecular Biology; Evolutionary Biology; Genetics &
   Heredity
WE Science Citation Index Expanded (SCI-EXPANDED)
SC Biochemistry & Molecular Biology; Evolutionary Biology; Genetics &
   Heredity
GA 418ZK
UT WOS:000264188700002
PM 19182224
OA Bronze
DA 2025-02-04
ER

PT S
AU Nardin, EH
   Oliveira, GA
   CalvoCalle, JM
   Nussenzweig, RS
AF Nardin, EH
   Oliveira, GA
   CalvoCalle, JM
   Nussenzweig, RS
BE Dixon, FJ
TI The use of multiple antigen peptides in the analysis and induction of
   protective immune responses against infectious diseases
SO ADVANCES IN IMMUNOLOGY, VOL 60
SE Advances in Immunology
LA English
DT Review
ID T-CELL EPITOPES; DEFINED SYNTHETIC VACCINE; CIRCUMSPOROZOITE PROTEIN
   GENE; HUMAN-IMMUNODEFICIENCY-VIRUS; TRIOSE-PHOSPHATE ISOMERASE;
   SPOROZOITE MALARIA VACCINE; SURFACE-MEMBRANE ANTIGEN; MHC CLASS-II;
   SCHISTOSOMA-MANSONI; PLASMODIUM-FALCIPARUM
RP NYU, SCH MED, MED CTR, DEPT MED & MOLEC PARASITOL, NEW YORK, NY 10010 USA.
FU NIAID NIH HHS [AI 25085] Funding Source: Medline
CR AHLBORG N, 1995, J IMMUNOL METHODS, V179, P269, DOI 10.1016/0022-1759(94)00328-T
   AHLBORG N, 1991, MOL BIOCHEM PARASIT, V46, P89, DOI 10.1016/0166-6851(91)90202-H
   AHLERS JD, 1993, J IMMUNOL, V150, P5647
   AURIAULT C, 1991, Peptide Research, V4, P6
   AURIAULT C, 1988, J IMMUNOL, V141, P1687
   AURIAULT C, 1990, J CLIN MICROBIOL, V28, P1918, DOI 10.1128/JCM.28.9.1918-1924.1990
   BALEUX F, 1992, INT J PEPT PROT RES, V40, P7
   BALLOU WR, 1987, LANCET, V1, P1277
   BALLOUL JM, 1987, NATURE, V326, P149, DOI 10.1038/326149a0
   BALLOUL JM, 1987, J IMMUNOL, V138, P3448
   BALLOUL JM, 1985, MOL BIOCHEM PARASIT, V17, P105, DOI 10.1016/0166-6851(85)90131-8
   BOULANGER D, 1991, PARASITE IMMUNOL, V13, P473, DOI 10.1111/j.1365-3024.1991.tb00545.x
   BRIAND JP, 1992, J IMMUNOL METHODS, V156, P255, DOI 10.1016/0022-1759(92)90033-P
   BRIAND JP, 1992, HEPATOLOGY, V16, P1395, DOI 10.1002/hep.1840160615
   BURG JL, 1988, J IMMUNOL, V141, P3584
   CALVOCALLE JM, 1993, J IMMUNOL, V150, P1403
   CALVOCALLE JM, 1992, J IMMUNOL, V149, P2695
   CASPERS P, 1989, MOL BIOCHEM PARASIT, V35, P185, DOI 10.1016/0166-6851(89)90121-7
   CEASE KB, 1987, P NATL ACAD SCI USA, V84, P4249, DOI 10.1073/pnas.84.12.4249
   CHAI SK, 1992, J IMMUNOL, V149, P2385
   CHANG KJ, 1988, P NATL ACAD SCI USA, V85, P4929, DOI 10.1073/pnas.85.13.4929
   CHRISTODOULIDES M, 1994, MICROBIOL-SGM, V140, P2951, DOI 10.1099/13500872-140-11-2951
   DARCY F, 1992, J IMMUNOL, V149, P3636
   DEFOORT JP, 1992, INT J PEPT PROT RES, V40, P214
   DEFOORT JP, 1992, P NATL ACAD SCI USA, V89, P3879, DOI 10.1073/pnas.89.9.3879
   DELGIUDICE G, 1990, EUR J IMMUNOL, V20, P1619, DOI 10.1002/eji.1830200733
   DEMOTZ S, 1993, EUR J IMMUNOL, V23, P425, DOI 10.1002/eji.1830230219
   DEOLIVEIRA GA, 1994, VACCINE, V12, P1012, DOI 10.1016/0264-410X(94)90337-9
   DERES K, 1989, NATURE, V342, P561, DOI 10.1038/342561a0
   DEVASH Y, 1990, P NATL ACAD SCI USA, V87, P3445, DOI 10.1073/pnas.87.9.3445
   EICHINGER DJ, 1986, MOL CELL BIOL, V6, P3965, DOI 10.1128/MCB.6.11.3965
   ESPOSITO G, 1993, EUR J BIOCHEM, V217, P171, DOI 10.1111/j.1432-1033.1993.tb18232.x
   ETLINGER HM, 1990, SCIENCE, V249, P423, DOI 10.1126/science.1696030
   FERREIRA A, 1986, SCIENCE, V232, P881, DOI 10.1126/science.3085218
   FRAISIER C, 1994, J IMMUNOL METHODS, V176, P9, DOI 10.1016/0022-1759(94)90346-8
   FRANCIS MJ, 1991, IMMUNOLOGY, V73, P249
   FRIES LF, 1992, P NATL ACAD SCI USA, V89, P358, DOI 10.1073/pnas.89.1.358
   GOOD MF, 1987, SCIENCE, V235, P1059, DOI 10.1126/science.2434994
   GOOD MF, 1988, P NATL ACAD SCI USA, V85, P1199, DOI 10.1073/pnas.85.4.1199
   GORDON DM, 1990, AM J TROP MED HYG, V42, P527, DOI 10.4269/ajtmh.1990.42.527
   GRILLOT D, 1990, EUR J IMMUNOL, V20, P1215, DOI 10.1002/eji.1830200604
   GRILLOT D, 1993, INFECT IMMUN, V61, P3064, DOI 10.1128/IAI.61.7.3064-3067.1993
   HABLUETZEL A, 1991, IMMUNOL LETT, V30, P75, DOI 10.1016/0165-2478(91)90092-O
   HARN DA, 1985, MOL BIOCHEM PARASIT, V16, P345, DOI 10.1016/0166-6851(85)90075-1
   HARN DA, 1992, J IMMUNOL, V148, P562
   HARN DA, 1985, J IMMUNOL, V135, P2115
   HARN DA, 1995, IN PRESS VACCINE DES
   HERRERA M, 1994, MEM I O CRUZ, V89, P69
   HERRERA S, 1992, J IMMUNOL, V148, P3986
   HERRINGTON DA, 1987, NATURE, V328, P257, DOI 10.1038/328257a0
   HERRINGTON DA, 1990, B WORLD HEALTH ORGAN, V68, P33
   HERRINGTON DA, 1991, AM J TROP MED HYG, V45, P695, DOI 10.4269/ajtmh.1991.45.695
   HOFFMAN S, 1989, J IMMUNOL, V142, P3851
   HOUGHTEN RA, 1991, NATURE, V354, P84, DOI 10.1038/354084a0
   JWO J, 1989, J PARASITOL, V75, P252, DOI 10.2307/3282774
   KAMO K, 1992, J IMMUNOL METHODS, V156, P163, DOI 10.1016/0022-1759(92)90022-L
   KASPER LH, 1983, J IMMUNOL, V130, P2407
   KASPER LH, 1985, J IMMUNOL, V134, P3426
   KELKER HC, 1994, J IMMUNOL, V152, P4139
   KHAN IA, 1988, J IMMUNOL, V141, P3600
   KHAN IA, 1988, J INFECT DIS, V157, P979, DOI 10.1093/infdis/157.5.979
   LASKY LA, 1987, CELL, V50, P975, DOI 10.1016/0092-8674(87)90524-1
   LOCKYER MJ, 1987, MOL BIOCHEM PARASIT, V22, P101, DOI 10.1016/0166-6851(87)90073-9
   LU YA, 1991, MOL IMMUNOL, V28, P623
   MANGOLD BL, 1986, J IMMUNOL, V136, P2644
   MARGUERITE M, 1992, MOL IMMUNOL, V29, P793, DOI 10.1016/0161-5890(92)90189-5
   MARSDEN HS, 1992, J IMMUNOL METHODS, V147, P65, DOI 10.1016/S0022-1759(12)80030-5
   MCCUTCHAN TF, 1988, PROG ALLERGY, V41, P173
   MCLEAN GW, 1991, J IMMUNOL METHODS, V137, P149, DOI 10.1016/0022-1759(91)90019-C
   MCLEAN GW, 1992, J IMMUNOL METHODS, V155, P113, DOI 10.1016/0022-1759(92)90277-Z
   MERRIFIELD RB, 1963, J AM CHEM SOC, V85, P2149, DOI 10.1021/ja00897a025
   MIGLIORINI P, 1993, EUR J IMMUNOL, V23, P582, DOI 10.1002/eji.1830230245
   MORENO CA, UNPUB IMMUNOGENICITY
   MUNESINGHE DY, 1991, EUR J IMMUNOL, V21, P3015, DOI 10.1002/eji.1830211217
   NARDELLI B, 1993, IMMUNOLOGY, V79, P355
   NARDELLI B, 1992, J IMMUNOL, V148, P914
   NARDELLI B, 1994, VACCINE, V12, P1335, DOI 10.1016/S0264-410X(94)80062-5
   NARDIN EH, 1993, ANNU REV IMMUNOL, V11, P687, DOI 10.1146/annurev.iy.11.040193.003351
   NARDIN EH, 1989, SCIENCE, V246, P1603, DOI 10.1126/science.2480642
   NUSSENZWEIG V, 1989, ADV IMMUNOL, V45, P283, DOI 10.1016/S0065-2776(08)60695-1
   OLIGINO LD, 1988, MOL BIOCHEM PARASIT, V28, P95, DOI 10.1016/0166-6851(88)90056-4
   PANINABORDIGNON P, 1989, EUR J IMMUNOL, V19, P2237, DOI 10.1002/eji.1830191209
   PESSI A, 1991, J CHROMATOGR, V557, P307, DOI 10.1016/S0021-9673(01)87140-5
   PESSI A, 1991, EUR J IMMUNOL, V21, P2273, DOI 10.1002/eji.1830210941
   PESSI A, 1990, J CHEM SOC CHEM COMM, P8, DOI 10.1039/c39900000008
   POSNETT DN, 1988, J BIOL CHEM, V263, P1719
   REED RC, UNPUB INDUCTION STER
   RENIA L, 1991, P NATL ACAD SCI USA, V88, P7963, DOI 10.1073/pnas.88.18.7963
   REYNOLDS SR, 1992, J IMMUNOL, V149, P3995
   REYNOLDS SR, 1994, J IMMUNOL, V152, P193
   RICHTER D, 1993, INFECT IMMUN, V61, P3003, DOI 10.1128/IAI.61.7.3003-3011.1993
   ROMERO P, 1991, J EXP MED, V174, P603, DOI 10.1084/jem.174.3.603
   ROMERO P, 1989, NATURE, V341, P323, DOI 10.1038/341323a0
   ROMERO P, 1987, J IMMUNOL, V139, P1679
   ROMERO PJ, 1988, EUR J IMMUNOL, V18, P1951, DOI 10.1002/eji.1830181213
   SABBATINI A, 1993, J RHEUMATOL, V20, P1679
   SCHOFIELD L, 1987, J IMMUNOL, V139, P2020
   SCHUTZE MP, 1985, J IMMUNOL, V135, P2319
   SHER A, 1982, J IMMUNOL, V128, P1880
   SHOEMAKER C, 1992, P NATL ACAD SCI USA, V89, P1842, DOI 10.1073/pnas.89.5.1842
   SINIGAGLIA F, 1988, NATURE, V336, P778, DOI 10.1038/336778a0
   SMITH DJ, 1994, INFECT IMMUN, V62, P5470, DOI 10.1128/IAI.62.12.5470-5476.1994
   TAM JP, 1990, J EXP MED, V171, P299, DOI 10.1084/jem.171.1.299
   TAM JP, 1989, P NATL ACAD SCI USA, V86, P9084, DOI 10.1073/pnas.86.23.9084
   TAM JP, 1989, J IMMUNOL METHODS, V124, P53, DOI 10.1016/0022-1759(89)90185-3
   TAM JP, 1988, P NATL ACAD SCI USA, V85, P5409, DOI 10.1073/pnas.85.15.5409
   TROALEN F, 1990, MOL IMMUNOL, V27, P363, DOI 10.1016/0161-5890(90)90049-6
   TSUJI M, 1990, J EXP MED, V172, P1353, DOI 10.1084/jem.172.5.1353
   VALMORI D, 1992, J IMMUNOL, V149, P717
   VANDERBERG J, 1969, MIL MED, V134, P1183
   VOGEL T, 1994, J IMMUNOL, V153, P1895
   WALLACE A, 1994, PEPTIDE RES, V7, P27
   WANG CY, 1991, SCIENCE, V254, P285, DOI 10.1126/science.1925584
   WANG RB, 1995, J IMMUNOL, V154, P2784
   WIDMANN C, 1992, J IMMUNOL METHODS, V155, P95, DOI 10.1016/0022-1759(92)90275-X
   WOLOWCZUK I, 1991, J IMMUNOL, V146, P1987
   WOLOWCZUK I, 1989, J IMMUNOL, V142, P1342
   ZAVALA F, 1990, IMMUNOL LETT, V25, P271, DOI 10.1016/0165-2478(90)90126-B
   ZHONG GM, 1993, J IMMUNOL, V151, P3728
NR 119
TC 53
Z9 61
U1 0
U2 3
PU ELSEVIER ACADEMIC PRESS INC
PI SAN DIEGO
PA 525 B STREET, SUITE 1900, SAN DIEGO, CA 92101-4495 USA
SN 0065-2776
BN 0-12-022460-7
J9 ADV IMMUNOL
JI Adv.Immunol.
PY 1995
VL 60
BP 105
EP 149
DI 10.1016/S0065-2776(08)60585-4
PG 45
WC Cell Biology; Immunology
WE Science Citation Index Expanded (SCI-EXPANDED)
SC Cell Biology; Immunology
GA BE46G
UT WOS:A1995BE46G00004
PM 8607369
OA hybrid
DA 2025-02-04
ER

PT J
AU Mwangi, MN
   Maskey, S
   Andango, PEA
   Shinali, NK
   Roth, JM
   Trijsburg, L
   Mwangi, AM
   Zuilhof, H
   van Lagen, B
   Savelkoul, HFJ
   Demir, AY
   Verhoef, H
AF Mwangi, Martin N.
   Maskey, Sumi
   Andango, Pauline E. A.
   Shinali, Noel K.
   Roth, Johanna M.
   Trijsburg, Laura
   Mwangi, Alice M.
   Zuilhof, Han
   van Lagen, Barend
   Savelkoul, Huub F. J.
   Demir, Ayse Y.
   Verhoef, Hans
TI Diagnostic utility of zinc protoporphyrin to detect iron deficiency in
   Kenyan pregnant women
SO BMC MEDICINE
LA English
DT Article
DE Erythrocyte protoporphyrin; Iron deficiency; Kenya; Malaria; Plasmodium;
   Pregnancy; Zinc protoporphyrin
ID ERYTHROCYTE PROTOPORPHYRIN; INCREASED ERYTHROPOIESIS;
   LACTATE-DEHYDROGENASE; SERUM FERRITIN; MALARIA; CHILDREN; ANEMIA;
   HEMOGLOBIN; ALPHA(+)-THALASSEMIA; INDICATORS
AB Background: Iron-deficient erythropoiesis results in excess formation of zinc protoporphyrin (ZPP), which can be measured instantly and at low assay cost using portable haematofluorometers. ZPP is used as a screening marker of iron deficiency in individual pregnant women and children, but also to assess population iron status in combination with haemoglobin concentration. We examined associations between ZPP and disorders that are common in Africa. In addition, we assessed the diagnostic utility of ZPP (measured in whole blood and erythrocytes), alone or in combination with haemoglobin concentration, in detecting iron deficiency (plasma ferritin concentration <15 mu g/L).
   Methods: Single blood samples were collected from a population sample of 470 rural Kenyan women with singleton pregnancies, gestational age 13 to 23 weeks, and haemoglobin concentration >= 90 g/L. We used linear regression analysis to assess associations between ZPP and iron markers (including anaemia), factors known or suspected to be associated with iron status, inflammation markers (plasma concentrations of C-reactive protein and alpha(1)-acid glycoprotein), infections (Plasmodium infection, HIV infection), and other disorders (alpha(+)-thalassaemia, plasma concentrations of total bilirubin, and lactate dehydrogenase). Subsequently, in those without inflammation, Plasmodium infection, or HIV infection, we used logistic discriminant analysis and examined receiver operating characteristics curves with corresponding area-under-the-curve to assess diagnostic performance of ZPP, alone and in combination with haemoglobin concentration.
   Results: Individually, whole blood ZPP, erythrocyte ZPP, and erythrocyte protoporphyrin had limited ability to discriminate between women with and without iron deficiency. Combining each of these markers with haemoglobin concentration had no additional diagnostic value. Conventional cut off points for whole blood ZPP (>70 mu mol/mol haem) resulted in gross overestimates of the prevalence of iron deficiency.
   Conclusions: Erythrocyte ZPP has limited value to rule out iron deficiency when used for screening in conditions with a low prevalence (e.g., 10%). ZPP is of unreliable diagnostic utility when discriminating between pregnant women with and without iron deficiency. Based on these findings, guidelines on the use of ZPP to assess iron status in individuals or populations of pregnant women need review.
C1 [Mwangi, Martin N.; Andango, Pauline E. A.; Shinali, Noel K.] Maseno Univ, Sch Publ Hlth & Community Dev, Maseno, Kenya.
   [Mwangi, Martin N.; Maskey, Sumi; Roth, Johanna M.; Trijsburg, Laura; Savelkoul, Huub F. J.; Verhoef, Hans] Wageningen Univ, Cell Biol & Immunol Grp, NL-6700 AH Wageningen, Netherlands.
   [Mwangi, Alice M.] Univ Nairobi, Dept Food Technol & Nutr, Coll Agr & Vet Sci, Appl Nutr Programme, Nairobi, Kenya.
   [Zuilhof, Han; van Lagen, Barend] Wageningen Univ, Organ Chem Lab, NL-6703 HB Wageningen, Netherlands.
   [Demir, Ayse Y.] Meander Med Ctr, Clin Chem Lab, NL-3813 TZ Amersfoort, Netherlands.
   [Verhoef, Hans] London Sch Hyg & Trop Med, MRC, Int Nutr Grp, London WC1E 7HT, England.
   [Verhoef, Hans] MRC Keneba, London, England.
C3 Maseno University; Wageningen University & Research; University of
   Nairobi; Wageningen University & Research; Meander Medisch Centrum;
   University of London; London School of Hygiene & Tropical Medicine
RP Mwangi, MN (corresponding author), Maseno Univ, Sch Publ Hlth & Community Dev, Maseno, Kenya.
EM mwangi@gmail.com
RI Savelkoul, Huub/F-6026-2012; Demir, Ayse Yasemin/GPF-7965-2022; Mwangi,
   Martin/Q-5821-2017; Verhoef, Hans/L-3024-2015; Zuilhof, Han/C-3892-2012
OI Verhoef, Hans/0000-0002-9346-9689; Mwangi, Martin/0000-0002-8358-4448;
   Zuilhof, Han/0000-0001-5773-8506
FU INSTAPA project - European Union's Seventh Framework Programme (FP7)
   [211484]
FX This work was supported by the INSTAPA project, which received funding
   from the European Union's Seventh Framework Programme (FP7/2007-2013)
   under grant agreement no. 211484. The funders had no role in study
   design, data collection and analysis, preparation of the manuscript, or
   decision to publish. Swiss Precision Diagnostics donated urine pregnancy
   tests. We thank local authorities, field staff, community workers,
   research assistants, and students involved in the study; Stephen
   Rogerson, Paul Milligan, Tim Clayton, and Meghna Desai for providing
   DSMB oversight; and Kephas Otieno and Simon Kariuki at KEMRI/CDC,
   Kisumu, Kenya, for help in placental examinations.
CR [Anonymous], 2011, Haemoglobin concentrations for the diagnosis of anaemia and assessment of severity
   [Anonymous], 2007, ASS IR STAT POP
   Asobayire FS, 2001, AM J CLIN NUTR, V74, P776
   BUHRMANN E, 1978, J LAB CLIN MED, V91, P710
   Crowell R, 2006, PEDIATRICS, V118, P224, DOI 10.1542/peds.2006-0156
   FILTEAU SM, 1993, AM J CLIN NUTR, V58, P192, DOI 10.1093/ajcn/58.2.192
   *FNB IOM, 1998, DIETARY REFERENCE IN
   Fontaine O, 2007, FOOD NUTR BULL, V28, pS621
   Grant FKE, 2012, AM J CLIN NUTR, V95, P1231, DOI 10.3945/ajcn.111.029900
   Harthoorn-Lasthuizen EJ, 2000, ACTA OBSTET GYN SCAN, V79, P660, DOI 10.1034/j.1600-0412.2000.079008660.x
   HASTKA J, 1992, CLIN CHEM, V38, P2184
   HASTKA J, 1994, CLIN CHEM, V40, P768
   Janousek SJ, 2010, INT J LAB HEMATOL, V32, P40, DOI 10.1111/j.1751-553X.2008.01116.x
   Makler MT, 1998, PARASITOL TODAY, V14, P376, DOI 10.1016/S0169-4758(98)01284-8
   Mei ZG, 2003, AM J CLIN NUTR, V77, P1229, DOI 10.1093/ajcn/77.5.1229
   Moody A, 2002, CLIN MICROBIOL REV, V15, P66, DOI 10.1128/CMR.15.1.66-78.2002
   *NCCLS, 1996, C42A NCCLS
   NIELSEN FR, 1990, EUR J OBSTET GYN R B, V35, P23, DOI 10.1016/0028-2243(90)90138-Q
   Pavord S., 2011, UK GUIDELINES MANAGE
   PIOMELLI S, 1977, CLIN CHEM, V23, P264
   Piper R, 1999, AM J TROP MED HYG, V60, P109, DOI 10.4269/ajtmh.1999.60.109
   ROMSLO I, 1983, BRIT J OBSTET GYNAEC, V90, P101, DOI 10.1111/j.1471-0528.1983.tb08891.x
   SCHIFMAN RB, 1981, CLIN CHEM, V27, P153
   SCHIFMAN RB, 1987, AM J OBSTET GYNECOL, V157, P304, DOI 10.1016/S0002-9378(87)80157-6
   Senga EL, 2012, MALARIA J, V11, DOI 10.1186/1475-2875-11-249
   Stoltzfus RJ, 1997, J NUTR, V127, P293, DOI 10.1093/jn/127.2.293
   TALSMA EF, BMC MED IN PRESS
   United Nations Children's Fund United Nations University World Health Organization, 2001, WHONHD013 UN CHILDR, P30
   Veenemans J, 2008, J INFECT DIS, V198, P401, DOI 10.1086/589884
   Veenemans J, 2011, MALARIA J, V10, DOI 10.1186/1475-2875-10-280
   Verhoef H, 2002, BLOOD, V100, P3489, DOI 10.1182/blood-2001-12-0228
   Verhoef H, 2001, AM J CLIN NUTR, V74, P767
   *WHO, 2011, WHONHMNHDMNM112
NR 33
TC 15
Z9 19
U1 1
U2 16
PU BMC
PI LONDON
PA CAMPUS, 4 CRINAN ST, LONDON N1 9XW, ENGLAND
SN 1741-7015
J9 BMC MED
JI BMC Med.
PD NOV 26
PY 2014
VL 12
AR 229
DI 10.1186/s12916-014-0229-8
PG 13
WC Medicine, General & Internal
WE Science Citation Index Expanded (SCI-EXPANDED)
SC General & Internal Medicine
GA AX4ZL
UT WOS:000346937100001
PM 25428714
OA Green Published, gold
DA 2025-02-04
ER

PT J
AU Liese, BH
   Schubert, L
AF Liese, Bernhard H.
   Schubert, Liane
TI Official development assistance for health-how neglected are neglected
   tropical diseases? An analysis of health financing
SO INTERNATIONAL HEALTH
LA English
DT Article
DE Neglected tropical diseases; Malaria; Tuberculosis; HIV/AIDS; Financing;
   Drug donations
ID GLOBAL HEALTH; HIV/AIDS; ACHIEVE; MALARIA
AB The increasing amounts of official development assistance (ODA) for health have been aimed primarily at fighting HIV/AIDS, malaria and tuberculosis. Neglected tropical diseases (NTD), one of the most serious public health burdens among the most deprived communities, have only recently drawn the attention of major donors. While frequently stated, the low share of funding for NTD control projects has not been calculated empirically. Our analysis of ODA commitments for infectious disease control for the years 2003 to 2007 confirms that Development Assistance Committee (DAC)-countries and multilateral donors have largely ignored funding NTD control projects. On average, only 0.6% of total annual health ODA was dedicated to the fight against NTDs while the average share of control projects for HIV/AIDS was 36.3%, for malaria 3.6%, and for tuberculosis 2.2%. This allocation of health ODA does not reflect the diseases' respective health burdens. Furthermore, the availability of cost-efficient treatments for NTDs supports the call for an increase in funds dedicated to the control of NTDs. (C) 2009 Royal Society of Tropical Medicine and Hygiene. Published by Elsevier Ltd. All rights reserved.
C1 [Liese, Bernhard H.; Schubert, Liane] Georgetown Univ, Dept Int Hlth, Washington, DC 20057 USA.
C3 Georgetown University
RP Liese, BH (corresponding author), Georgetown Univ, Dept Int Hlth, Washington, DC 20057 USA.
EM bhl6@georgetown.edu
CR [Anonymous], TOYAK FRAM ACT GLOB
   [Anonymous], NEGL TROP DIS HIDD S
   [Anonymous], BILL M GAT FDN GRANT
   [Anonymous], 2007, Report of the Global Partners' meeting on Neglected Tropical Diseases: 2007-a Turning Point, Geneva, Switzerland, 17-18 April 2007
   [Anonymous], 2005, JOINT WHO DFID AHP M
   Baltussen RMRM, 2005, OPHTHAL EPIDEMIOL, V12, P91, DOI 10.1080/09286580590932761
   BAYER AG, 2008, SUSTAINABLE DEV REPO
   BAYER AG, 2006, SUSTAINABLE DEV REPO
   Budke CM, 2005, AM J TROP MED HYG, V73, P2, DOI 10.4269/ajtmh.2005.73.2
   Canning D, 2006, T ROY SOC TROP MED H, V100, P499, DOI 10.1016/j.trstmh.2006.02.001
   Fenwick A, 2006, T ROY SOC TROP MED H, V100, P200, DOI 10.1016/j.trstmh.2005.03.014
   G8 Health Experts Group, 2009, PROM GLOB HLTH AQ G8
   GlaxoSmithKline plc, 2008, ANSW QUEST MATT
   Guilloux Allain, 2001, HIDDEN PRICE TAGS DI
   Heukelbach J, 2004, B WORLD HEALTH ORGAN, V82, P563
   Hotez PJ, 2007, NEW ENGL J MED, V357, P1018, DOI 10.1056/NEJMra064142
   Hotez PJ, 2006, PLOS MED, V3, P576, DOI 10.1371/journal.pmed.0030102
   Hotez PJ, 2009, LANCET, V373, P1570, DOI 10.1016/S0140-6736(09)60233-6
   Hotez PJ, 2008, PLOS NEGLECT TROP D, V2, DOI 10.1371/journal.pntd.0000270
   ITI, 2007, ANN REP 2007
   ITI, 2004, LAYING GROUNDW EL BL
   ITI, 2006, ITI ANN REP 2005
   ITI, 2007, SAV SIGHT TRANSF LIV
   ITI, 2005, ITI ANN REP 2004
   *JOHNS JOHNS, 2008, 2007 WORLDW CONTR PR
   Kokotsis E, 2006, ALL G7 8 COMMITMENTS
   Lawrence G, 2005, B WORLD HEALTH ORGAN, V83, P34
   Laxminarayan R, 2006, LANCET, V367, P1193, DOI 10.1016/S0140-6736(06)68440-7
   Mccoy D, 2009, LANCET, V373, P1645, DOI 10.1016/S0140-6736(09)60571-7
   *MECT DON PROGR, 2008, 2007 ANN HIGHL
   Mectizan Donation Program, 2005, ANN HIGHL MECT DON P
   Mectizan Donation Program, 2007, 2006 ANN HIGHL
   Mectizan Donation Program, 2006, ANN HIGHL MECT DON P
   Mectizan Donation Program, 2004, MECT PROGR NOT
   Molyneux DH, 2008, T ROY SOC TROP MED H, V102, P509, DOI 10.1016/j.trstmh.2008.02.024
   Molyneux DH, 2009, LANCET, V373, P296, DOI 10.1016/S0140-6736(09)60089-1
   Molyneux DH, 2009, LANCET, V373, P529, DOI 10.1016/S0140-6736(09)60181-1
   Molyneux DH, 2005, PLOS MED, V2, P1064, DOI 10.1371/journal.pmed.0020336
   Moran M, 2009, PLOS MED, V6, P137, DOI 10.1371/journal.pmed.1000030
   Novartis AG, 2008, ANN REP 2007
   Novartis Foundation for Sustainable Development, 2002, REP 2001 2002
   OECD, 2008, MEAS AID HLTH
   *OECD, US GUID CRS AID ACT
   Ottesen EA, 2008, PLOS NEGLECT TROP D, V2, DOI 10.1371/journal.pntd.0000317
   Pfizer Inc., 2008, STRONG ACT PARTN POS
   PQMD, 1996, GUID
   Ravishankar N, 2009, LANCET, V373, P2113, DOI 10.1016/S0140-6736(09)60881-3
   Remme JHF, 2006, DISEASE CONTROL PRIORITIES IN DEVELOPING COUNTRIES, 2ND EDITION, P433
   Roth F, 2003, B WORLD HEALTH ORGAN, V81, P867
   RTI International, 2007, NEGL TROP DIS CONTR
   *SAN AV, 2007, ACC MED
   Shiffman J, 2008, HEALTH POLICY PLANN, V23, P95, DOI 10.1093/heapol/czm045
   Stoever K, 2009, LANCET, V373, P2025, DOI 10.1016/S0140-6736(09)61111-9
   The Global Network for Neglected Tropical Diseases, 2008, NTDS GLOB NETW
   White House, 2009, COMMUNICATION
   *WHO, 2004, INT CONTR NEGL DIS
   World Health Organization, 2007, GLOB PLAN COMB NEGL
NR 57
TC 43
Z9 47
U1 1
U2 10
PU OXFORD UNIV PRESS
PI OXFORD
PA GREAT CLARENDON ST, OXFORD OX2 6DP, ENGLAND
SN 1876-3413
EI 1876-3405
J9 INT HEALTH
JI Int. Health
PD DEC
PY 2009
VL 1
IS 2
BP 141
EP 147
DI 10.1016/j.inhe.2009.08.004
PG 7
WC Public, Environmental & Occupational Health
WE Science Citation Index Expanded (SCI-EXPANDED); Social Science Citation Index (SSCI)
SC Public, Environmental & Occupational Health
GA V25LJ
UT WOS:000208479200006
PM 24036558
OA Bronze
DA 2025-02-04
ER

PT J
AU Ejigu, S
   Haile, D
   Solomon, Y
AF Ejigu, Solomon
   Haile, Diresbachew
   Solomon, Yerukneh
TI Effect of malaria and HIV/AIDS co-infection on red blood cell indices
   and its relation with the CD4 level of patients on HAART in Bench Sheko
   Zone, Southwest Ethiopia
SO PLOS ONE
LA English
DT Article
ID HIV-INFECTED PATIENTS; HEMATOLOGICAL ABNORMALITIES; ANEMIA; PREVALENCE;
   IMPACT
AB Background
   Malaria and HIV/AIDS are the two most common infections in sub Saharan Africa (SSA) and worldwide. HIV infected individuals in malaria endemic areas experience severe malaria episodes. The immunological basis of this clinical observation is unclear and the hematologic abnormalities such as anemia in malaria and HIV co infected patients were inconsistent from studies in the past. Ethiopia's three-fourth of the landmass is malarious and HIV prevalence is high that significantly affect RBC indices and other hematologic profiles.
   Objective
   This study aimed to compare RBC indices and anemia in HIV patients' co-infected with malaria and those HIV patients without malaria and correlates these with CD4 level.
   Methods
   A comparative cross-sectional study was employed on 103 malaria-HIV/AIDS co infected (MHC) and 103 HIV patients without malaria on HAART of the same ART centers in Bench Sheko Zone. Data was collected by structured questionnaire and blood samples were collected from both groups for malaria test and RBC indices measurement. Data was entered and checked in Epi-data and exported to IBM SPSS version 21 software packages for analysis.
   Results
   There were significant differences in MeanSD of RBC indices between the two groups (P<0.001). RBC, Hgb, HCT and MCV were lower in MHC patients. In total study participants, significant positive correlation was observed between CD4 count with MCV, CD4 count with MCH and CD4 count with anemia. In the group of malaria-HIV co-infected, CD4 count with RBC and CD4 count with Hgb and in HIV without malaria CD4 count with MCV, CD4 count with MCH and CD4 count with MCHC were positively correlated. Overall anemia prevalence was 45.1%. Anemia prevalence in MHC (Malaria-HIV co-infected) was 63.4%. Anemia prevalence distribution among sex showed that 61.3% in female sex and anemia prevalence distribution among CD4 group showed 55.9% in patients with CD4 count of <= 500 cells/mu l. Anemia in MHC patients was higher in those with CD4 count of <= 500 cells/mu l (59.3%) while in OH (Only HIV infected) anemia prevalence was similar in those with CD4 count of <= 500 and >= 500 cells/mu l (50%). There is significant difference in anemia in MHC and OH infected with different CD4 group (P<0.01).
   Conclusion
   There was a difference in RBC indices in both groups; RBC, Hgb, HCT and MCV were lower in MHC patients. There was positive correlation between CD4 counts with some RBC indices in combined both groups. However, there was positive correlation between CD4 counts with RBC and Hgb in malaria-HIV co-infected. The combined prevalence of anemia was higher and anemia in MHC was greater than OH infected patients.
C1 [Ejigu, Solomon] Mizan Tepi Univ, Dept Biomed Sci, Coll Med & Hlth Sci, Mizan Aman, Ethiopia.
   [Haile, Diresbachew] Addis Ababa Univ, Sch Med, Dept Physiol, Coll Hlth Sci, Addis Ababa, Ethiopia.
   [Solomon, Yerukneh] Debre Berhan Univ, Dept Biomed Sci, Coll Med & Hlth Sci, Debre Berhan, Ethiopia.
C3 Addis Ababa University
RP Ejigu, S (corresponding author), Mizan Tepi Univ, Dept Biomed Sci, Coll Med & Hlth Sci, Mizan Aman, Ethiopia.
EM solomonejigu67@gmail.com
RI /GQH-9871-2022
OI /0000-0002-1426-386X
FU Addis Ababa University
FX The authors acknowledge the Addis Ababa University and Bench Sheko Zone
   that permitted us to conduct the study and the participants who
   consented to participate in the study.
CR Addissie Adamu, 2007, Ethiop Med J, V45, P9
   Adeoti OAH., 2015, AM J BIOMEDICAL RES, V3, P8
   Agarwal DCJ., 2010, HIGH INCIDENCE ZIDOV
   Ageru TA, 2019, PLOS ONE, V14, DOI 10.1371/journal.pone.0221853
   Akinbo F. O., 2016, Annals of Nigerian Medicine, V10, P11, DOI 10.4103/0331-3131.189802
   Akinbo FO, 2012, J RES HEALTH SCI, V12, P15
   Alem MKT., 2013, PATIENTS ANTIRETROVI, V2, P2
   Alemayehu G, 2015, MALARIA J, V14, DOI 10.1186/s12936-015-1029-0
   Alemu A, 2013, PARASITE VECTOR, V6, DOI 10.1186/1756-3305-6-18
   Amitis Ramezani AA., 2008, IRANIAN J PATHOLOGY, V3, P4
   [Anonymous], 2018, Depression
   Ashley EA, 2018, LANCET, V391, P1608, DOI 10.1016/S0140-6736(18)30324-6
   Asmamaw T., 2013, Int. J. Life Sci. Biotechnol. Pharma Res., V2, P1
   Assefa Muluken, 2015, BMC Hematol, V15, P6, DOI 10.1186/s12878-015-0024-6
   Ayele DG, 2012, MALARIA J, V11, DOI 10.1186/1475-2875-11-195
   Barnabas Yulitha., 2019, CENTRAL TANZANIA TRE, V4
   Bate A, 2016, BMC INFECT DIS, V16, DOI 10.1186/s12879-016-1853-z
   Bello BaI David, 2018, J ADV MICROBIOLOGY, V11, P6
   Beyene HB, 2017, ACTA TROP, V169, P8, DOI 10.1016/j.actatropica.2017.01.007
   Clark IA CG., 1988, BRIT J HAEMATOL, V70, P5, DOI [10.1111/j.1365-2141.1988.tb02426.x, DOI 10.1111/J.1365-2141.1988.TB02426.X]
   Cohen C, 2005, CLIN INFECT DIS, V41, P1631, DOI 10.1086/498023
   Cuadros DF, 2011, PLOS ONE, V6, DOI 10.1371/journal.pone.0023458
   Curkendall SM, 2007, HIV MED, V8, P483, DOI 10.1111/j.1468-1293.2007.00500.x
   De Santis GC, 2011, INT J INFECT DIS, V15, pE808, DOI 10.1016/j.ijid.2011.08.001
   Denue BA, 2013, E MEDITERR HEALTH J, V19, P362, DOI 10.26719/2013.19.4.362
   Denue BABHaAA., 2013, CHANGES BLOOD PROFIL, V5, P7
   Desta Kassa BP., 2005, ETHIOP J HEALTH DEV, V19, P9
   Erhabor AIMLS A., 2006, NIGERIAN J MED, V15, P5
   Frischknecht F, 2016, FEBS LETT, V590, P2000, DOI 10.1002/1873-3468.12151
   Gedefaw L, 2013, PLOS ONE, V8, DOI 10.1371/journal.pone.0072202
   Gosellea O., 2009, MALARIA INFECT HIVAI
   Gurjeet Singh Gurjeet Singh, 2014, International Journal of Current Microbiology and Applied Sciences, V3, P622
   Guyatt HL, 2001, AM J TROP MED HYG, V64, P36, DOI 10.4269/ajtmh.2001.64.36
   Helen KKimbi., 2013, J BACTERIOL PARASITO, V4, P164
   Hochman Sarah, 2009, Interdiscip Perspect Infect Dis, V2009, P617954, DOI 10.1155/2009/617954
   Jegede FE, 2017, PLOS ONE, V12, DOI 10.1371/journal.pone.0174233
   Kurtis JD, 2001, INFECT IMMUN, V69, P123, DOI 10.1128/IAI.69.1.123-128.2001
   Kyeyune R, 2014, BMC INFECT DIS, V14, DOI 10.1186/1471-2334-14-496
   Maher D, 2005, TROP MED INT HEALTH, V10, P734, DOI 10.1111/j.1365-3156.2005.01456.x
   Meidani M, 2012, J RES MED SCI, V17, P138
   Mouala C, 2008, JAIDS-J ACQ IMM DEF, V49, P55, DOI 10.1097/QAI.0b013e31817e635b
   Mugisha JO, 2008, TROP MED INT HEALTH, V13, P788, DOI 10.1111/j.1365-3156.2008.02069.x
   Naing C, 2016, MEDICINE, V95, DOI 10.1097/MD.0000000000003205
   Obirikorang C, 2009, J BIOMED SCI, V16, DOI 10.1186/1423-0127-16-102
   Ojurongbe O, 2014, J TROP MED-US, V2014, DOI 10.1155/2014/161284
   Omoregie R., 2009, TANZAN J HLTH RES, P11, DOI [10.4314/thrb.v11i1.43244, DOI 10.4314/THRB.V11I1.43244]
   Omoti CE, 2013, ASIAN PAC J TROP MED, V6, P126, DOI 10.1016/S1995-7645(13)60007-3
   Onifade EOAaOOM A.K, 2007, MIDDLE-EAST J SCI RE, V2, P6
   Organization RBMPWH, EV ADV MAL 2015 UPD
   Ouedraogo SM SI., 2015, AFR J INT MED, V3, P7
   President's Malaria Initiative, 2018, BURK FAS MAL OP PLAN
   Rattanapunya S, 2015, ACTA TROP, V145, P55, DOI 10.1016/j.actatropica.2015.02.001
   Sahle Tsion, 2017, BMC Hematol, V17, P2, DOI 10.1186/s12878-017-0072-1
   Subramaniam KS, 2015, PLOS ONE, V10, DOI 10.1371/journal.pone.0124412
   Tagoe DNA, 2012, J INFECT DEV COUNTR, V6, P660, DOI 10.3855/jidc.2124
   Tay SCK, 2015, ANN CLIN MICROB ANTI, V14, DOI 10.1186/s12941-015-0064-6
   Tchinda GG, 2012, PLOS ONE, V7, DOI 10.1371/journal.pone.0040553
   UNAIDS, 2017, HIV AIDS JUNPO GENE
   WHO, 2011, WHO TECH REP SER, V959, P1
   WHO, 2015, UPDATE ETHIOPIA HIV
   Woldeamanuel Gashaw Garedew, 2018, BMC Hematol, V18, P7, DOI 10.1186/s12878-018-0099-y
   WYF G, 2013, BMC HEMATOLGY, P5
   Yinzhong S., 2013, PLOS ONE, V8
   Yitayih Wondimeneh GF, 2013, HIV MALARIA COINFECT, V3, P7
NR 64
TC 2
Z9 2
U1 0
U2 4
PU PUBLIC LIBRARY SCIENCE
PI SAN FRANCISCO
PA 1160 BATTERY STREET, STE 100, SAN FRANCISCO, CA 94111 USA
SN 1932-6203
J9 PLOS ONE
JI PLoS One
PD MAR 4
PY 2022
VL 17
IS 3
AR e0263865
DI 10.1371/journal.pone.0263865
PG 14
WC Multidisciplinary Sciences
WE Science Citation Index Expanded (SCI-EXPANDED)
SC Science & Technology - Other Topics
GA 1M2JD
UT WOS:000799799100008
PM 35245289
OA Green Published, gold
DA 2025-02-04
ER

PT J
AU Derrien, M
   Faye, A
   Dolcini, G
   Chaouat, G
   Barré-Sinoussi, F
   Menu, E
AF Derrien, M
   Faye, A
   Dolcini, G
   Chaouat, G
   Barré-Sinoussi, F
   Menu, E
TI Impact of the placental ctokine-chemokine balance on regulation of
   cell-cell contact-induced human immunodeficiency virus type 1
   translocation across a trophoblastic barrier in vitro
SO JOURNAL OF VIROLOGY
LA English
DT Article
ID PLASMODIUM-FALCIPARUM MALARIA; TO-CHILD TRANSMISSION; HIV TYPE-1;
   EXPRESSION; INFECTION; CYTOKINE; WOMEN; REPLICATION; GLYCOPROTEIN; SDF-1
AB Cells constituting the placental barrier secrete soluble factors that may participate in controlling human immunodeficiency virus type 1 (HIV-1) transmission from the mother to the fetus. In this study, we asked whether placental soluble factors (PSF) could limit cell-cell contact inducing HIV-1 production that occurs after inoculation of HIV-1-infected peripheral blood mononuclear cells (HIV-1(+) PBMCs) onto trophoblastderived BeWo cells grown as tight and polarized barriers in a two-chamber system. The activity of recombinant chemokines and cytokines expressed by placental tissue and of factors secreted by either early or term placentae of HIV-1-negative women, was analyzed. We identified chemokines (RANTES and MIP-1 beta) and cytokines (tumor necrosis factor alpha and interleukin-8) that decreased and increased, respectively, viral production in trophoblast barrier cells inoculated with HIV-1+ PBMCs. Unexpectedly, factors secreted by either early or term placentae of HIV-1-negative women enhanced viral production. Nevertheless, the same PSF did not favor infection of trophoblastic barriers with cell-free HIV-1 and strongly reduced viral production in PBMCs infected with cell-free HIV-1. Moreover, PSF contained chemokines (RANTES and MIP-1 beta) and a cytokine, leukemia inhibitory factor, exhibiting a strong anti-HIV-1 activity in our model of cell-to-cell infection. Together these data suggested that at the maternal interface the global activity of PSF is related to the synergistic action of several soluble factors with a balance in favor of an enhancing activity on the passage of viruses across the trophoblast barrier. This could explain the presence of viral sequences in trophoblasts in all placentae of HIV-1-infected women.
C1 Inst Pasteur, Dept Virol, Unite Regulat Infect Retrovirales, F-75724 Paris, France.
   INSERM, U131, F-92140 Clamart, France.
C3 Pasteur Network; Universite Paris Cite; Institut Pasteur Paris; Institut
   National de la Sante et de la Recherche Medicale (Inserm)
RP Inst Pasteur, Dept Virol, Unite Biol Retrovirus, 25 Rue Dr Roux, F-75724 Paris, France.
EM emenu@pasteur.fr
RI Barre-Sinoussi, Françoise/G-8355-2011; Dolcini,
   Guillermina/JCE-1631-2023; Menu, Elisabeth/B-2886-2010
OI Menu, Elisabeth/0000-0001-8844-9328; Dolcini, Guillermina
   Laura/0000-0002-1496-0083
CR Arias RA, 2003, VIROLOGY, V307, P266, DOI 10.1016/S0042-6822(02)00040-5
   BAIER M, 1995, NATURE, V378, P563, DOI 10.1038/378563a0
   Behbahani H, 2000, AM J PATHOL, V157, P1811, DOI 10.1016/S0002-9440(10)64819-5
   Chaouat G, 2002, J REPROD IMMUNOL, V53, P241, DOI 10.1016/S0165-0378(01)00119-X
   COCCHI F, 1995, SCIENCE, V270, P1811, DOI 10.1126/science.270.5243.1811
   Coulomb-L'Hermine A, 2000, AIDS RES HUM RETROV, V16, P1097, DOI 10.1089/08892220050075372
   Dolcini G, 2003, AIDS RES HUM RETROV, V19, P857, DOI 10.1089/088922203322493021
   DOUGLAS GC, 1991, AIDS RES HUM RETROV, V7, P735, DOI 10.1089/aid.1991.7.735
   Faye A, 2005, PLACENTA, V26, P262, DOI 10.1016/j.placenta.2004.08.005
   GUPTA P, 1989, J VIROL, V63, P2361, DOI 10.1128/JVI.63.5.2361-2365.1989
   KOK TW, 1993, J GEN VIROL, V74, P33, DOI 10.1099/0022-1317-74-1-33
   Kondapi AK, 2002, ANTIVIR RES, V54, P47, DOI 10.1016/S0166-3542(01)00212-1
   Lagaye S, 2001, J VIROL, V75, P4780, DOI 10.1128/JVI.75.10.4780-4791.2001
   Lallemant M, 2000, NEW ENGL J MED, V343, P982, DOI 10.1056/NEJM200010053431401
   Lane BR, 2001, J VIROL, V75, P8195, DOI 10.1128/JVI.75.17.8195-8202.2001
   Lee B N, 2001, Infect Dis Obstet Gynecol, V9, P95, DOI 10.1155/S1064744901000175
   Lee BN, 1997, J VIROL, V71, P3628, DOI 10.1128/JVI.71.5.3628-3635.1997
   Leroy V, 2002, AIDS, V16, P631, DOI 10.1097/00002030-200203080-00016
   Maréchal V, 1999, J VIROL, V73, P3608
   Mellor AL, 2001, SEMIN IMMUNOL, V13, P213, DOI 10.1006/smim.2000.0317
   Menu E, 1999, J INFECT DIS, V179, P44, DOI 10.1086/314542
   Moussa M, 2001, CLIN EXP IMMUNOL, V125, P455, DOI 10.1046/j.1365-2249.2001.01629.x
   Mwapasa V, 2004, AIDS, V18, P1051, DOI 10.1097/00002030-200404300-00014
   Patterson BK, 2001, J CLIN INVEST, V107, P287, DOI 10.1172/JCI11481
   Patterson Bruce K., 2002, Current Molecular Medicine (Hilversum), V2, P713, DOI 10.2174/1566524023361817
   ROSSI P, 1989, P NATL ACAD SCI USA, V86, P8055, DOI 10.1073/pnas.86.20.8055
   SCARLATTI G, 1993, VIROLOGY, V197, P624, DOI 10.1006/viro.1993.1637
   Sharma UK, 1998, J IMMUNOL, V161, P6406
   Suguitan AL, 2003, J INFECT DIS, V188, P1074, DOI 10.1086/378500
   Vidricaire G, 2003, J BIOL CHEM, V278, P15832, DOI 10.1074/jbc.M210470200
   Zachar V, 2002, AIDS RES HUM RETROV, V18, P839, DOI 10.1089/08892220260190317
NR 31
TC 16
Z9 19
U1 0
U2 5
PU AMER SOC MICROBIOLOGY
PI WASHINGTON
PA 1752 N ST NW, WASHINGTON, DC 20036-2904 USA
SN 0022-538X
EI 1098-5514
J9 J VIROL
JI J. Virol.
PD OCT
PY 2005
VL 79
IS 19
BP 12304
EP 12310
DI 10.1128/JVI.79.19.12304-12310.2005
PG 7
WC Virology
WE Science Citation Index Expanded (SCI-EXPANDED)
SC Virology
GA 966AR
UT WOS:000231992500018
PM 16160157
OA Green Published
DA 2025-02-04
ER

PT J
AU Seyoum, A
   Urgessa, K
   Gobena, T
AF Seyoum, Ayichew
   Urgessa, Kedir
   Gobena, Tesfaye
TI Community knowledge and the role of health extension workers on
   integrated diseases among households in East Hararghe Zone, Ethiopia
SO RISK MANAGEMENT AND HEALTHCARE POLICY
LA English
DT Article
DE HIV/AIDS; malaria; health extension workers; knowledge
ID MALARIA; HIV; PERCEPTION; DISTRICT; ATTITUDE; NIGERIA; SEEKING; TOWN
AB Background: Ethiopia constitutes approximately 1% of the world's population but it contributes to 7% of the world's HIV/AIDS cases. Malaria is the most important disease of humans in terms of mortality, morbidity, and long-term effects upon quality of life, especially in Ethiopia. Despite the ongoing efforts and progress in fighting HIV/AIDS and malaria, these diseases remain the leading cause of morbidity and mortality in the country. In this study, we assessed community knowledge and the role of health extension workers on integrated diseases among households in East Hararghe Zone, Ethiopia.
   Methods: A community-based multistage stratified cross-sectional study was conducted from February to March 2014 among six woredas of the East Hararghe Zone, Ethiopia. The data were collected from 2,319 households using structured questionnaires. A total of 12 well trained data collectors conducted a face-to-face interview with the head female of each household. The data entered on Epi-Data version 3 were then exported for analysis on STATA version 11.
   Results: Multivariable logistic regression showed that among the 1,967 (92.7%) study participants who scored above the mean value in regard to the overall knowledge of HIV/AIDS, study participants who could read/write (adjusted odd ratios [AOR] = 2.54, 95% confidence interval [CI]: 1.15-5.61, P=0.021) and worked as a daily laborer (AOR = 0.40, 95% CI: 0.17-0.91, P=0.029) were significantly associated with comprehensive knowledge about HIV/AIDS. Meanwhile, out of the 2,172 eligible study participants for the malaria interview, 934 (43%) scored above the mean in regard to the overall knowledge about malaria. Rural residents (AOR = 0.27, 95% CI: 0.17-0.44, P<0.005), >45 years of age (AOR = 1.44, 95% CI: 1.04-1.99, P=0.030), and single marital status (AOR = 3.81, 95% CI: 1.97-7.37, P<0.005) were significantly associated with comprehensive knowledge about malaria.
   Conclusion: Based on the findings of this study, health extension workers' number of monthly regular visits of each household was high, with the overall knowledge of study participants regarding malaria was unsatisfactory, unlike the overall knowledge of study participants regarding HIV/AIDS, which is very high.
C1 [Seyoum, Ayichew; Urgessa, Kedir] Haramaya Univ, Coll Hlth & Med Sci, Dept Med Lab Sci, Harar, Ethiopia.
   [Gobena, Tesfaye] Haramaya Univ, Coll Hlth & Med Sci, Dept Environm Hlth Sci, Harar, Ethiopia.
C3 Haramaya University; Haramaya University
RP Seyoum, A (corresponding author), Haramaya Univ, Coll Hlth & Med Sci, POB 235, Harar, Ethiopia.
EM ayichewseyoum@gmail.com
OI Seyoum, Ayichew/0000-0002-1800-7791
FU Haramaya University, Office of Research Affairs
FX The authors would like to acknowledge the study participants. The study
   was financially supported by Haramaya University, Office of Research
   Affairs.
CR Abate A, 2013, BMC PUBLIC HEALTH, V13, DOI 10.1186/1471-2458-13-312
   Abebe G, 2010, PLOS ONE, V5, DOI 10.1371/journal.pone.0013339
   Adedotun AA, 2010, J VECTOR DIS, V47, P155
   Adera TD, 2003, ETHIOPIAN MED J, V41, P25
   Adongo PB, 2005, TROP MED INT HEALTH, V10, P366, DOI 10.1111/j.1365-3156.2005.01361.x
   [Anonymous], 2010, MALAR RES TREAT
   [Anonymous], 2003, ETHIOP J HEALTH DEV, DOI DOI 10.4314/EJHD.V17I2.9849
   Banteyerga H, 2011, MEDICC REV, V13, P46, DOI 10.37757/MR2011V13.N3.11
   Idele P, 2014, JAIDS-J ACQ IMM DEF, V66, pS144, DOI 10.1097/QAI.0000000000000176
   Iriemenam NC, 2011, J VECTOR DIS, V48, P12
   Ma W, 2007, AIDS, V21, pS129, DOI 10.1097/01.aids.0000304708.64294.3f
   Mesfin M. M., 2005, Ethiopian Journal of Health Development, V19, P21
   Munguti KJ, 1998, E AFR MED J, V75, P687
   Negash Y, 2004, ETHIOP J HEALTH DEV, V17, P205
   Roca-Feltrer A, 2012, AM J TROP MED HYG, V86, P96, DOI 10.4269/ajtmh.2012.11-0397
   Sebhatu A., 2008, IMPLEMENTATION ETHIO
   Seyoum A, 2013, BMC PUBLIC HEALTH, V13, DOI 10.1186/1471-2458-13-124
   Yimer S, 2009, BMC PUBLIC HEALTH, V9, DOI 10.1186/1471-2458-9-454
NR 20
TC 2
Z9 3
U1 0
U2 1
PU DOVE MEDICAL PRESS LTD
PI ALBANY
PA PO BOX 300-008, ALBANY, AUCKLAND 0752, NEW ZEALAND
SN 1179-1594
J9 RISK MANAG HEALTHC P
JI RISK MANAG. HEALTHC. POLICY
PY 2016
VL 9
BP 135
EP 142
DI 10.2147/RMHP.S105608
PG 8
WC Health Care Sciences & Services; Health Policy & Services
WE Science Citation Index Expanded (SCI-EXPANDED); Social Science Citation Index (SSCI)
SC Health Care Sciences & Services
GA DU0FF
UT WOS:000381876700001
PM 27445510
OA Green Published, gold
DA 2025-02-04
ER

PT J
AU Mardani, A
   Keshavarz, H
   Pourfathollah, AA
   Maghsudlu, M
AF Mardani, Ahmad
   Keshavarz, Hossein
   Pourfathollah, Ali Akbar
   Maghsudlu, Mahtab
TI Transfusion-Transmitted Malaria in Iran: A Narrative Review Article
SO IRANIAN JOURNAL OF PARASITOLOGY
LA English
DT Review
DE Transfusion-transmitted malaria; Blood transfusion; Donors; Screening;
   Iran
ID BLOOD-DONOR SELECTION; PLASMODIUM-FALCIPARUM; UNITED-STATES;
   TRANSMISSION
AB Background: Malaria is the most important transfusion-transmitted infection (TTI) in worldwide after viral hepatitis and human immunodeficiency virus (HIV) infection. The main objective of the present study was to review and evaluate the transmission of malaria via blood transfusion in Iran.
   Methods: A literature search was done without time limitation in the electronic databases as follows: PubMed, Scopus, Google Scholar, Web of Science, Science Direct, scientific information database (SID), Magiran, IranMedex and Irandoc. The searches were limited to the published papers to English and Persian languages.
   Results: Six papers were eligible. From 1963 to 1983, 344 cases of Transfusion-transmitted malaria (TTM) had been reported from different provinces of Iran. The most prevalent species of involved Plasmodium in investigated cases of TTM was Plasmodium malariae (79.24%). The screening results of 1,135 blood donors for malaria were negative by microscopic examination of peripheral blood smears and rapid diagnostic test (RDT) methods.
   Conclusion: Lack of TTM report from Iran in the last three decades indicates that the screening of blood donors through interviewing (donor selection) may be effective in the prevention of the occurrence of transfusion-transmitted malaria.
C1 [Mardani, Ahmad; Pourfathollah, Ali Akbar; Maghsudlu, Mahtab] High Inst Res & Educ Transfus Med, Blood Transfus Res Ctr, Tehran, Iran.
   [Keshavarz, Hossein] Univ Tehran Med Sci, Sch Publ Hlth, Dept Med Parasitol & Mycol, Tehran, Iran.
   [Keshavarz, Hossein] Univ Tehran Med Sci, Ctr Res Endem Parasites Iran, Tehran, Iran.
C3 Tehran University of Medical Sciences; Tehran University of Medical
   Sciences
RP Keshavarz, H (corresponding author), Univ Tehran Med Sci, Sch Publ Hlth, Dept Med Parasitol & Mycol, Tehran, Iran.; Keshavarz, H (corresponding author), Univ Tehran Med Sci, Ctr Res Endem Parasites Iran, Tehran, Iran.
EM hkeshavarz@tums.ac.ir
RI Maghsudlu, Mahtab/H-2657-2016; Pourfathollah, Ali/B-2691-2009
OI Maghsudlu, Mahtab/0000-0002-2885-8354; Azarkeivan,
   Azita/0000-0001-5026-0175
CR Abolghasemi H, 2009, IRAN J PUBLIC HEALTH, V38, P82
   Azizi MH, 2015, ARCH IRAN MED, V18, P393, DOI 015186/AIM.0016
   Boyd MF., 1949, Malariology; a comprehensive survey of all aspects of this group of diseases from a global standpoint, P551
   Bruce-Chwatt L J, 1982, Trop Dis Bull, V79, P827
   Bruce-Chwatt L J, 1972, Trop Dis Bull, V69, P825
   Bruce-Chwatt L J, 1985, Prog Clin Biol Res, V182, P101
   Chattopadhyay R, 2011, TRANSFUSION, V51, P630, DOI 10.1111/j.1537-2995.2010.02872.x
   Cheesbrough M., 2009, DIST LAB PRACT TROP, V2
   Cheraghali AM, 2012, IRAN J PUBLIC HEALTH, V41, P89
   Choudhury Nabajyoti, 2010, Asian J Transfus Sci, V4, P71, DOI 10.4103/0973-6247.67017
   DOVER AS, 1971, J AMER MED ASSOC, V217, P1701, DOI 10.1001/jama.1971.03190120067017
   EDRISSIAN GH, 1974, T ROY SOC TROP MED H, V68, P491, DOI 10.1016/0035-9203(74)90073-X
   Edrissian GH., 2006, IRAN J PARASITOL, V1, P1
   Edrissian GhH, 1985, J MED COUNC IRAN, V9, P314
   Edrissian GhH, 1975, J MED COUNC IRAN, V4, P472
   Elghouzzi MH, 2008, VOX SANG, V94, P33, DOI 10.1111/j.1423-0410.2007.00998.x
   Fugikaha Érica, 2007, Rev. Inst. Med. trop. S. Paulo, V49, P1, DOI 10.1590/S0036-46652007000100001
   GARFIELD MD, 1978, JAMA-J AM MED ASSOC, V240, P2285, DOI 10.1001/jama.240.21.2285
   GRANT DB, 1960, LANCET, V2, P469
   Hassanpour G, 2011, PARASITOL RES, V108, P1519, DOI 10.1007/s00436-010-2207-1
   Kitchen AD, 2006, VOX SANG, V90, P77, DOI 10.1111/j.1423-0410.2006.00733.x
   Kitchen AD, 2005, VOX SANG, V89, P77, DOI 10.1111/j.1423-0410.2005.00661.x
   Maghsudlu M, 2009, TRANSFUSION, V49, P2346, DOI 10.1111/j.1537-2995.2009.02309.x
   MANOUCHEHRI AV, 1992, J AM MOSQUITO CONTR, V8, P381
   Moghtadaei M, 2005, SCI J IRAN BLOOD TRA, V2, P105
   Mollison PL., 1997, BLOOD TRANSFUSION CL, V10th
   Mungai M, 2001, NEW ENGL J MED, V344, P1973, DOI 10.1056/NEJM200106283442603
   NAHLEN BL, 1991, TRANSFUSION, V31, P798, DOI 10.1046/j.1537-2995.1991.31992094665.x
   Okwa Omolade O, 2003, Afr J Reprod Health, V7, P77, DOI 10.2307/3583292
   Owusu-Ofori AK, 2013, CLIN INFECT DIS, V56, P1735, DOI 10.1093/cid/cit130
   Pourfathollah AA, 2015, TRANSFUSION MED, V25, P138, DOI 10.1111/tme.12214
   Reesink HW, 2005, TRANSFUS CLIN BIOL, V12, P1, DOI 10.1016/j.tracli.2004.12.001
   Sadrizadeh B., 2001, MALARIA WORLD E MEDI, P1
   Sanei Moghaddam E, 2011, SCI J IRAN BLOOD TRA, V8, P165
   Seed CR, 2005, TRANSFUS MED REV, V19, P229, DOI 10.1016/j.tmrv.2005.02.004
   SHULMAN IA, 1994, ARCH PATHOL LAB MED, V118, P366
   Slinger R, 2001, CAN MED ASSOC J, V164, P377
   WHO, 2010, SCREENING DONATED BLOOD FOR TRANSFUSION: TRANSMISSIBLE INFECTIONS, P1
   WOLLSEY G, 1911, Ann Surg, V53, P132
   World Health Organization (WHO), 2014, WORLD MAL REP 2014
   WYLIE BR, 1993, ANAESTH INTENS CARE, V21, P24, DOI 10.1177/0310057X9302100109
NR 42
TC 7
Z9 7
U1 0
U2 1
PU IRANIAN SCIENTIFIC SOCIETY MEDICAL ENTOMOLOGY
PI TEHRAN
PA SCHOOL PUBLIC HEALTH & INST HEALTH RESEARCH, TEHRAN UNIV MEDICAL
   SCIENCES, P O BOX  6446-14155, TEHRAN, 00000, IRAN
SN 1735-7020
EI 2008-238X
J9 IRAN J PARASITOL
JI Iran. J. Parasitol.
PD APR-JUN
PY 2016
VL 11
IS 2
BP 136
EP 143
PG 8
WC Parasitology
WE Science Citation Index Expanded (SCI-EXPANDED)
SC Parasitology
GA DX3TQ
UT WOS:000384297500001
PM 28096847
DA 2025-02-04
ER

PT J
AU Poaty-Mavoungou, V
   Onanga, R
   Yaba, P
   Delicat, A
   Dubreuil, G
   Mavoungou, E
AF Poaty-Mavoungou, V
   Onanga, R
   Yaba, P
   Delicat, A
   Dubreuil, G
   Mavoungou, E
TI RETRACTED: Comparative analysis of natural killer cell activity,
   lymphoproliferation and lymphocyte surface antigen expression in
   nonhuman primates housed at the CIRMF Primate Center, Gabon (Retracted
   Article)
SO JOURNAL OF MEDICAL PRIMATOLOGY
LA English
DT Article; Retracted Publication
DE lymphoproliferation; natural killer activity; nonhuman primates;
   phenotype
ID SIMIAN IMMUNODEFICIENCY VIRUS; IMMUNE-DEFICIENCY SYNDROME; AFRICAN-GREEN
   MONKEYS; ACQUIRED IMMUNODEFICIENCY; RHESUS-MONKEYS; T-CELLS;
   PERIPHERAL-BLOOD; SYNDROME AIDS; SEROEPIDEMIOLOGIC SURVEY; CYNOMOLGUS
   MONKEYS
AB Six different species of nonhuman primates housed at the CIRMF Primate Center, cynomolgus monkeys (Macaca fascicularis), rhesus monkeys (Macaca mulatta), mandrills (Mandrillus sphinx), vervets (Cercopithecus aethiops pygerythrus), chimpanzees (Pan troglodyte) and baboons (Papio hamadryas), were evaluated for their natural killer cell activity and for the ability of their peripheral blood mononuclear cells to proliferate in response to known mitogens (concanavalin Al phytohemagglutinin and staphylococcal enterotoxin A) and to react with a panel of mouse monoclonal antibodies directed against human leukocyte surface antigens. Basic information on normal immune functions in these primates is important because of their use as experimental animal models for the study of human diseases such as acquired immunodeficiency syndrome (AIDS), hepatitis, loiasis and malaria.
C1 CIRMF, Emerging & ReEmerging Dis Unit, Franceville, Gabon.
RP CIRMF, Emerging & ReEmerging Dis Unit, BP 769, Franceville, Gabon.
EM eliemavoungou@yahoo.fr
CR Biron CA, 1997, CURR OPIN IMMUNOL, V9, P24, DOI 10.1016/S0952-7915(97)80155-0
   BONAVIDA B, 1986, J IMMUNOL, V137, P1157
   Bottius E, 1996, J IMMUNOL, V156, P2874
   BRENNER BG, 1989, J LEUKOCYTE BIOL, V46, P75, DOI 10.1002/jlb.46.1.75
   Cambiaggi A, 1996, BLOOD, V87, P2369, DOI 10.1182/blood.V87.6.2369.bloodjournal8762369
   CARVER FM, 1988, CELL IMMUNOL, V117, P56, DOI 10.1016/0008-8749(88)90076-7
   CLAVEL F, 1986, SCIENCE, V233, P343, DOI 10.1126/science.2425430
   DANIEL MD, 1985, SCIENCE, V228, P1201, DOI 10.1126/science.3159089
   GARDNER MB, 1993, J MED PRIMATOL, V22, P86
   GeorgesCourbot MC, 1998, J VIROL, V72, P600, DOI 10.1128/JVI.72.1.600-608.1998
   HAYNES BF, 1982, SCIENCE, V215, P298, DOI 10.1126/science.6171885
   HENRICKSON RV, 1983, LANCET, V1, P388
   HERBERMAN RB, 1981, SCIENCE, V214, P24, DOI 10.1126/science.7025208
   HUET T, 1990, NATURE, V345, P356, DOI 10.1038/345356a0
   JOHNSON PR, 1990, J VIROL, V64, P1086, DOI 10.1128/JVI.64.3.1086-1092.1990
   KANKI PJ, 1985, LANCET, V1, P1330
   KANNAGI M, 1985, P NATL ACAD SCI USA, V82, P7053, DOI 10.1073/pnas.82.20.7053
   KING NW, 1983, AM J PATHOL, V113, P382
   Kuroda MJ, 1999, J IMMUNOL, V162, P5127
   Lanier LL, 1996, IMMUNOL TODAY, V17, P86, DOI 10.1016/0167-5699(96)80585-8
   LETVIN NL, 1983, EUR J IMMUNOL, V13, P345, DOI 10.1002/eji.1830130414
   LETVIN NL, 1983, P NATL ACAD SCI-BIOL, V80, P2718, DOI 10.1073/pnas.80.9.2718
   Levy JA, 1996, IMMUNOL TODAY, V17, P217, DOI 10.1016/0167-5699(96)10011-6
   LOWENSTINE LJ, 1986, INT J CANCER, V38, P563, DOI 10.1002/ijc.2910380417
   MAndelboim O, 1996, SCIENCE, V274, P2097, DOI 10.1126/science.274.5295.2097
   Mavoungou E, 1998, J MED PRIMATOL, V27, P202, DOI 10.1111/j.1600-0684.1998.tb00072.x
   Mavoungou E, 1997, J ACQ IMMUN DEF SYND, V16, P1, DOI 10.1097/00042560-199709010-00001
   Mavoungou E, 1998, J MED PRIMATOL, V27, P193, DOI 10.1111/j.1600-0684.1998.tb00071.x
   Mavoungou E, 1999, J MED PRIMATOL, V28, P307, DOI 10.1111/j.1600-0684.1999.tb00279.x
   MEINL E, 1995, INT IMMUNOL, V7, P1489, DOI 10.1093/intimm/7.9.1489
   MORETTA A, 1995, J EXP MED, V182, P875, DOI 10.1084/jem.182.3.875
   MURAYAMA Y, 1986, J MED PRIMATOL, V15, P215
   NAUME B, 1991, J IMMUNOL METHODS, V136, P1, DOI 10.1016/0022-1759(91)90242-8
   Nerrienet E, 1998, AIDS RES HUM RETROV, V14, P785, DOI 10.1089/aid.1998.14.785
   OHKAWA S, 1994, AIDS RES HUM RETROV, V10, P27, DOI 10.1089/aid.1994.10.27
   OHTA Y, 1988, INT J CANCER, V41, P115, DOI 10.1002/ijc.2910410121
   ONSRUD M, 1984, ACTA OBSTET GYN SCAN, V63, P613, DOI 10.3109/00016348409155547
   Ozwara H, 1997, J MED PRIMATOL, V26, P164, DOI 10.1111/j.1600-0684.1997.tb00048.x
   Ozwara Hastings S., 1995, Afr J Health Sci, V2, P349
   PEETERS M, 1989, AIDS, V3, P625, DOI 10.1097/00002030-198910000-00001
   PLAEGERMARSHALL S, 1987, J CLIN IMMUNOL, V7, P16, DOI 10.1007/BF00915420
   POWELL JD, 1989, CELL IMMUNOL, V124, P107, DOI 10.1016/0008-8749(89)90115-9
   PROSS HF, 1981, J CLIN IMMUNOL, V1, P51, DOI 10.1007/BF00915477
   Renard V, 1997, IMMUNOL REV, V155, P205, DOI 10.1111/j.1600-065X.1997.tb00953.x
   ROOK AH, 1983, J CLIN INVEST, V72, P398, DOI 10.1172/JCI110981
   SAVARY C A, 1985, Natural Immunity and Cell Growth Regulation, V4, P328
   Schmitz JE, 1999, SCIENCE, V283, P857, DOI 10.1126/science.283.5403.857
   See DM, 1997, SCAND J IMMUNOL, V46, P217, DOI 10.1046/j.1365-3083.1997.d01-121.x
   SHARMA KD, 1994, HYDROL PROCESS, V8, P27, DOI 10.1002/hyp.3360080103
   SIRIANNI MC, 1988, J IMMUNOL, V140, P2565
   TRINCHIERI G, 1989, ADV IMMUNOL, V47, P187, DOI 10.1016/S0065-2776(08)60664-1
   TSUJIMOTO H, 1988, J VIROL, V62, P4044, DOI 10.1128/JVI.62.11.4044-4050.1988
   TSUJIMOTO H, 1989, NATURE, V341, P539, DOI 10.1038/341539a0
   VUILLIER F, 1988, AIDS RES HUM RETROV, V4, P121, DOI 10.1089/aid.1988.4.121
   YAMADA YK, 1989, CELL IMMUNOL, V122, P524, DOI 10.1016/0008-8749(89)90098-1
NR 55
TC 11
Z9 11
U1 0
U2 11
PU WILEY
PI HOBOKEN
PA 111 RIVER ST, HOBOKEN 07030-5774, NJ USA
SN 0047-2565
EI 1600-0684
J9 J MED PRIMATOL
JI J. Med. Primatol.
PD FEB
PY 2001
VL 30
IS 1
BP 26
EP 35
DI 10.1111/j.1600-0684.2001.300104.x
PG 10
WC Veterinary Sciences; Zoology
WE Science Citation Index Expanded (SCI-EXPANDED)
SC Veterinary Sciences; Zoology
GA 430LV
UT WOS:000168576100004
PM 11396861
DA 2025-02-04
ER

PT J
AU Rabiu, OR
   Dada-Adegbola, H
   Falade, CO
   Arinola, OG
   Odaibo, AB
   Ademowo, OG
AF Rabiu, Olawunmi R.
   Dada-Adegbola, Hannah
   Falade, Catherine O.
   Arinola, Olatunbosun G.
   Odaibo, Alexander B.
   Ademowo, Olusegun G.
TI Serum cytokine profile of pregnant women with malaria, intestinal
   helminths and HIV infections in Ibadan, Nigeria
SO PARASITOLOGY RESEARCH
LA English
DT Article
DE Helminth co-infection; Pregnant women; Cytokines; Malaria; HIV
ID HUMAN-IMMUNODEFICIENCY-VIRUS; PLASMODIUM-FALCIPARUM-MALARIA;
   ASCARIS-LUMBRICOIDES INFECTION; INFLAMMATORY CYTOKINES; T-CELLS;
   DISEASE; ADULTS; IL-10; TRANSMISSION; PARASITEMIA
AB Malaria, helminthiasis and HIV are widespread in developing countries taking a heavy toll on pregnant women. Due to similar environmental and human factors of transmission, they co-exist. The epidemiology and pathology of these diseases have been extensively studied but data on serum cytokine profile changes which is crucial in pregnancy is limited. The aim of this study was to evaluate the co-infections and their impact on peripheral blood cytokines. Blood and stool samples were collected from recruited 18-45-year-old pregnant women in different trimesters who were apparently healthy with no obvious complications in pregnancy. Pretested questionnaires were administered for personal and socio-demographic details. Malaria parasitemia in Giemsa-stained thick blood films was examined microscopically. Stool samples were screened for helminths using Kato-Katz method. Cytokine levels of TNE-alpha, IFN-gamma, IL-1 alpha, IL-2, IL-4, IL-6, IL-10, IL-12p70, IL-13 and IL-17 in 121 serum samples were determined using ELISA. Data were analysed using descriptive statistics and Mann-Whitney U test at alpha(0.05) Relative to the single infections, there were significant reductions in IFN-gamma and IL-13 in second and third trimesters respectively in those with Plasmodium and helminth co-infection. IFN-gamma and IL-17 were elevated while IL-1 alpha and IL-12p70 were reduced in co-infection of helminths and HIV. Co-infection of Plasmodium and HIV in second and third trimesters showed significant elevations in IL-1 alpha, IL-10 and IL-17 while TNE-alpha, IL-4 and IL-12p70 were significantly reduced. HIV in pregnancy and its co-infection with Plasmodium resulted in significant distortions in the cytokine profile. However, helminth and its co-infection with Plasmodium or HIV produced less changes in the cytokine profile.
C1 [Rabiu, Olawunmi R.; Odaibo, Alexander B.] Univ Ibadan, Dept Zool, Ibadan, Nigeria.
   [Rabiu, Olawunmi R.; Falade, Catherine O.; Ademowo, Olusegun G.] Univ Ibadan, Coll Med, Inst Adv Med Res & Training, Ibadan, Nigeria.
   [Rabiu, Olawunmi R.] Mt Top Univ, Dept Biol Sci, Prayer City, Ogun State, Nigeria.
   [Dada-Adegbola, Hannah] Univ Ibadan, Coll Med, Dept Med Microbiol & Parasitol, Ibadan, Nigeria.
   [Falade, Catherine O.; Ademowo, Olusegun G.] Univ Ibadan, Dept Pharmacol & Therapeut, Ibadan, Nigeria.
   [Arinola, Olatunbosun G.] Univ Ibadan, Coll Med, Dept Immunol, Ibadan, Nigeria.
C3 University of Ibadan; University of Ibadan; University of Ibadan;
   University of Ibadan; University of Ibadan
RP Ademowo, OG (corresponding author), Univ Ibadan, Coll Med, Inst Adv Med Res & Training, Ibadan, Nigeria.; Ademowo, OG (corresponding author), Univ Ibadan, Dept Pharmacol & Therapeut, Ibadan, Nigeria.
EM ogademowo@gmail.com
RI Odaibo, Alexander/HMD-4180-2023
OI Ademowo, Olusegun/0000-0003-4020-5134; Oyerinde, Olawunmi
   R./0000-0002-8797-2122
FU European Community [HEALTHF3-2009-241642]; Institute of Infectious
   Diseases of Poverty (IIDP) Scholarship Award [2013/08]
FX This work is part of a larger project funded by European Community's
   Seventh Framework Programme (HEALTHF3-2009-241642) and also supported by
   the Institute of Infectious Diseases of Poverty (IIDP) Scholarship Award
   ID Number 2013/08 from 2013 to 2016 awarded to ORR.
CR Adedoja A, 2015, PLOS NEGLECT TROP D, V9, DOI 10.1371/journal.pntd.0003940
   Adeoti OM., 2015, AM J BIOMED RES, V3, P13, DOI [10.12691/ajbr-3-2-1, DOI 10.12691/AJBR-3-2-1]
   Al-Nafea HM., 2017, AM J BIOCH, V7, P13
   [Anonymous], 2018, malaria
   [Anonymous], 2010, Basic malaria microscopy-Part I: Learner's guide
   Arinola G O., 2014, Open Journal of Immunology, V04, P1
   Arinola GO, 2015, ANN GLOB HEALTH, V81, P689, DOI 10.1016/j.aogh.2015.12.008
   Ayimba E, 2011, CLIN EXP IMMUNOL, V166, P218, DOI 10.1111/j.1365-2249.2011.04474.x
   Baqai Rakhshanda, 1996, JPMA (Journal of the Pakistan Medical Association), V46, P48
   Berg A, 2014, PLOS ONE, V9, DOI 10.1371/journal.pone.0088257
   Bordon Y., 2013, NAT REV IMMUNOL, V13, P848, DOI [10.1038/nri3576, DOI 10.1038/NRI3576]
   Breen EC, 2002, PHARMACOL THERAPEUT, V95, P295, DOI 10.1016/S0163-7258(02)00263-2
   Brogin Moreli Jusciele, 2012, ISRN Obstet Gynecol, V2012, P230742, DOI 10.5402/2012/230742
   Brown M, 2004, J INFECT DIS, V190, P1869, DOI 10.1086/425042
   CLARK IA, 1990, IMMUNOL LETT, V25, P175, DOI 10.1016/0165-2478(90)90111-3
   Degarege A, 2012, BMC INFECT DIS, V12, DOI 10.1186/1471-2334-12-291
   Ferguson KK, 2014, AM J REPROD IMMUNOL, V72, P326, DOI 10.1111/aji.12265
   Goddey NOP, 2010, ASIAN PAC J TROP MED, V3, P288, DOI 10.1016/S1995-7645(10)60070-3
   Hillier SD, 2008, J INFECT DIS, V198, P920, DOI 10.1086/591183
   Holtan SG, 2015, J IMMUNOL RES, V2015, DOI 10.1155/2015/952571
   Ibitokou SA, 2015, AM J TROP MED HYG, V93, P287, DOI 10.4269/ajtmh.14-0653
   Kfutwah A, 2009, PLOS ONE, V4, DOI 10.1371/journal.pone.0008114
   Kublin JG, 2005, LANCET, V365, P233, DOI 10.1016/S0140-6736(05)17743-5
   Le Hesran JY, 2004, T ROY SOC TROP MED H, V98, P397, DOI 10.1016/j.trstmh.2003.10.009
   Maek-A-Nantawat W, 2007, VIRAL IMMUNOL, V20, P66, DOI 10.1089/vim.2006.0063
   Mahdi BM, 2011, MIDDLE EAST FERTIL S, V16, P220, DOI 10.1016/j.mefs.2011.03.002
   Maizels RM, 1998, CURR BIOL, V8, pR711, DOI 10.1016/S0960-9822(98)70455-5
   Malaguarnera L, 2002, PARASITE IMMUNOL, V24, P387, DOI 10.1046/j.1365-3024.2002.00478.x
   Martínez-García EA, 2011, AM J REPROD IMMUNOL, V65, P99, DOI 10.1111/j.1600-0897.2010.00893.x
   Megnekou R, 2015, SCAND J IMMUNOL, V81, P508, DOI 10.1111/sji.12286
   Mkhize-Kwitshana ZL, 2011, BMC INFECT DIS, V11, DOI 10.1186/1471-2334-11-273
   Modjarrad K, 2005, J INFECT DIS, V192, P1277, DOI 10.1086/444543
   Nacher M, 2000, PARASITE IMMUNOL, V22, P107, DOI 10.1046/j.1365-3024.2000.00284.x
   Nadeau-Vallée M, 2016, CYTOKINE GROWTH F R, V28, P37, DOI 10.1016/j.cytogfr.2015.11.001
   Nasr A, 2014, MALARIA J, V13, DOI 10.1186/1475-2875-13-314
   Nmorsi OPG, 2010, ASIAN PAC J TROP MED, V3, P731, DOI 10.1016/S1995-7645(10)60175-7
   Olateru-Olagbegi O A, 2018, Niger J Physiol Sci, V33, P51
   Perrault SD, 2009, AM J TROP MED HYG, V80, P119, DOI 10.4269/ajtmh.2009.80.119
   Prakash D, 2006, J INFECT DIS, V194, P198, DOI 10.1086/504720
   Pullan RL, 2014, PARASITE VECTOR, V7, DOI 10.1186/1756-3305-7-37
   Rabiu OR, 2020, AFR HEALTH SCI, V20, P1035, DOI 10.4314/ahs.v20i3.6
   Rahmah Z, 2015, MALAYS J MED SCI, V22, P25
   Requena P, 2015, J IMMUNOL, V194, P3275, DOI 10.4049/jimmunol.1401038
   Richardson K, 2011, PLOS ONE, V6, DOI 10.1371/journal.pone.0028172
   Sachdeva N, 2008, AM J REPROD IMMUNOL, V60, P264, DOI 10.1111/j.1600-0897.2008.00627.x
   Sánchez-Arcila JC, 2014, MEDIAT INFLAMM, V2014, DOI 10.1155/2014/857245
   Sinha S, 2010, EUR CYTOKINE NETW, V21, P232, DOI 10.1684/ecn.2010.0208
   Stylianou E, 1999, CLIN EXP IMMUNOL, V116, P115
   Thigpen MC, 2011, AM J TROP MED HYG, V84, P379, DOI 10.4269/ajtmh.2011.10-0186
   Turner JD, 2003, J INFECT DIS, V188, P1768, DOI 10.1086/379370
   UNAIDS, 2018, UNAIDS data 2018 | UNAIDS Internet
   Wilson Nana O, 2010, Infect Dis Obstet Gynecol, V2010, DOI 10.1155/2010/317430
   World Health Organization, 1994, Bench aids for the diagnosis of intestinal parasites
NR 53
TC 1
Z9 1
U1 0
U2 2
PU SPRINGER
PI NEW YORK
PA ONE NEW YORK PLAZA, SUITE 4600, NEW YORK, NY, UNITED STATES
SN 0932-0113
EI 1432-1955
J9 PARASITOL RES
JI Parasitol. Res.
PD JUL
PY 2022
VL 121
IS 7
BP 1983
EP 1992
DI 10.1007/s00436-022-07531-6
EA MAY 2022
PG 10
WC Parasitology
WE Science Citation Index Expanded (SCI-EXPANDED)
SC Parasitology
GA 2C2FG
UT WOS:000791619800001
PM 35522326
DA 2025-02-04
ER

PT J
AU Davenport, GC
   Hittner, JB
   Were, T
   Ong'echa, JM
   Perkins, DJ
AF Davenport, Gregory C.
   Hittner, James B.
   Were, Tom
   Ong'echa, John M.
   Perkins, Douglas J.
TI Relationship between inflammatory mediator patterns and anemia in HIV-1
   positive and exposed children with Plasmodium falciparum malaria
SO AMERICAN JOURNAL OF HEMATOLOGY
LA English
DT Article
ID HUMAN-IMMUNODEFICIENCY-VIRUS; MIGRATION INHIBITORY FACTOR;
   TUMOR-NECROSIS-FACTOR; MONONUCLEAR-CELL CYCLOOXYGENASE-2;
   MONOCYTE-DERIVED MACROPHAGES; IMMUNE ACTIVATION; INTERLEUKIN-12
   PRODUCTION; ANTIRETROVIRAL THERAPY; PGE(2) BIOSYNTHESIS; CYTOKINE
   PRODUCTION
AB Anemia is the primary hematological manifestation of both Plasmodium falciparum malaria and HIV-1 in pediatric populations in sub-Saharan Africa. We have previously shown that HIV-1 positive and exposed children have greater risk of developing severe anemia (hemoglobin, Hb <6.0 g dL-1) during acute malaria. However, enhanced severity of anemia was unrelated to either erythropoietic suppression or parasite-driven red blood cell hemolysis. To further explore mechanisms of anemia, circulating inflammatory mediators (IMs) were determined using a 25-plex bead array in P. falciparum-infected (Pf[+]) children (336 month, n = 194) stratified into three groups: HIV-1 negative (HIV-1[-]/Pf[+]); HIV-1 exposed (HIV-1[exp]/Pf[+]); and HIV-1 infected (HIV-1[+]/Pf[+]). IL-12, MIG/CXCL9, eotaxin/CCL11, and GM-CSF differed significantly and progressively increased across the groups (HIV-1[-]?HIV-1[exp]?HIV-1[+]). To further explore the relationship between the inflammatory milieu (i.e., cytokines, chemokines, and growth factors) and HIV-1 status, the large panel of IMs was reduced into discrete groups by principal component factor analysis. Of the six principal components that emerged, three components were significantly higher in the HIV-1 [+]/pf[+] and HIV[exp]/Pf[+] groups, demonstrating that inflammatory profiles differ according to HIV-1 status. Additional analyses exploring the relationship between the components and anemia revealed significant positive correlations between Hb and Component 3 (IL-1Ra, IL-7, IL-17, IFN-a, IFN-?, MIG/CXCL9) in the HIV-1[-]/Pf[+] group, and Component 4 (IL-4, IL-5, IL-12, Eotaxin/CCL11) in HIV-1[+]/Pf[+] children. Further analyses of the HIV-1[+]/Pf[+] group revealed that IL-12 had the strongest association with anemia. Results presented here demonstrate that there are unique relationships between the inflammatory environment and anemia in HIV-1 positive and exposed children with malaria. Am. J. Hematol. 87:652658, 2012. (C) 2012 Wiley Periodicals, Inc.
C1 [Davenport, Gregory C.; Hittner, James B.; Perkins, Douglas J.] Univ New Mexico, Ctr Global Hlth, Dept Internal Med, Albuquerque, NM 87131 USA.
   [Davenport, Gregory C.] Univ Pittsburgh, Grad Sch Publ Hlth, Dept Infect Dis & Microbiol, Pittsburgh, PA 15261 USA.
   [Hittner, James B.; Perkins, Douglas J.] Coll Charleston, Dept Psychol, Charleston, SC 29401 USA.
   [Were, Tom; Ong'echa, John M.] Univ New Mexico, Kenya Med Res Inst, KEMRI Labs Parasit & Viral Dis, Ctr Global Hlth Res, Kisumu, Kenya.
   [Were, Tom] Kenyatta Univ, Dept Pathol, Sch Hlth Sci, Nairobi, Kenya.
C3 University of New Mexico; Pennsylvania Commonwealth System of Higher
   Education (PCSHE); University of Pittsburgh; College of Charleston;
   Kenya Medical Research Institute; Kenyatta University
RP Perkins, DJ (corresponding author), Univ New Mexico, Ctr Global Hlth, Dept Internal Med, MSC10-5550,1 Univ New Mexico, Albuquerque, NM 87131 USA.
EM dperkins@salud.unm.edu
RI Were, Tom/AAJ-9664-2021
OI Were, Prof. Tom/0000-0002-0349-9906; Ong'echa, John/0000-0003-3928-6774
FU National Institute of Health [R01 AI51305, D43 TW05884, R01 TW007631,
   T32AI065380, T32 AI007538]; University of New Mexico-KEMRI staff; Siaya
   District Hospital staff
FX Contract grant sponsors: National Institute of Health; Contract grant
   numbers: R01 AI51305, D43 TW05884, R01 TW007631, T32AI065380, T32
   AI007538.The authors are grateful to the parents, guardians, and
   children from the Siaya District community for their participation in
   the study. They also thank all the University of New Mexico-KEMRI staff
   and the Siaya District Hospital staff for their support during this
   study, particularly Collins Ouma and Samuel Anyona for their technical
   support. They also thank the Director of KEMRI for approving this
   manuscript for publication.
CR AMMANN AJ, 1993, ANN NY ACAD SCI, V693, P178, DOI 10.1111/j.1749-6632.1993.tb26266.x
   [Anonymous], 2008, 2008 REP GLOB AIDS E
   [Anonymous], 2008, WORLD MAL REP 2008
   Appay V, 2008, J PATHOL, V214, P231, DOI 10.1002/path.2276
   Awandare GA, 2006, GENES IMMUN, V7, P568, DOI 10.1038/sj.gene.6364332
   Awandare GA, 2006, CLIN IMMUNOL, V119, P219, DOI 10.1016/j.clim.2005.12.003
   Awandare GA, 2007, AM J TROP MED HYG, V76, P1033, DOI 10.4269/ajtmh.2007.76.1033
   Awandare GA, 2007, INFECT IMMUN, V75, P201, DOI 10.1128/IAI.01327-06
   Awandare GA, 2006, J INFECT DIS, V194, P1438, DOI 10.1086/508547
   Barcellini W, 1996, AIDS RES HUM RETROV, V12, P325, DOI 10.1089/aid.1996.12.325
   BEIER JC, 1994, AM J TROP MED HYG, V50, P529, DOI 10.4269/ajtmh.1994.50.529
   Bertero MT, 1997, HAEMATOLOGICA, V82, P375
   Buffet PA, 2009, CURR OPIN HEMATOL, V16, P157, DOI 10.1097/MOH.0b013e32832a1d4b
   Bugarski D, 2004, EUR CYTOKINE NETW, V15, P247
   Byrnes AA, 2008, J LEUKOCYTE BIOL, V84, P1447, DOI 10.1189/jlb.0708438
   Camacho LH, 1999, TROP MED INT HEALTH, V4, P471, DOI 10.1046/j.1365-3156.1999.00426.x
   Canque B, 1996, BLOOD, V87, P2011
   Chaisavaneeyakorn S, 2002, J INFECT DIS, V185, P127, DOI 10.1086/338013
   CHEHIMI J, 1994, J EXP MED, V179, P1361, DOI 10.1084/jem.179.4.1361
   Chougnet C, 1996, J INFECT DIS, V174, P46, DOI 10.1093/infdis/174.1.46
   CHULAY JD, 1990, AM J TROP MED HYG, V43, P6, DOI 10.4269/ajtmh.1990.43.6
   CLARK IA, 1988, BRIT J HAEMATOL, V70, P99, DOI 10.1111/j.1365-2141.1988.tb02440.x
   Clark IA, 2004, CLIN MICROBIOL REV, V17, P509, DOI 10.1128/CMR.17.3.509-539.2004
   Clark Ian A, 2008, Travel Med Infect Dis, V6, P67, DOI 10.1016/j.tmaid.2007.07.002
   CLERICI M, 1993, IMMUNOL TODAY, V14, P107, DOI 10.1016/0167-5699(93)90208-3
   Clerici M, 2000, AIDS, V14, P109, DOI 10.1097/00002030-200001280-00005
   Cremer I, 2000, J IMMUNOL, V164, P1582, DOI 10.4049/jimmunol.164.3.1582
   DAFTARIAN MP, 1995, CLIN DIAGN LAB IMMUN, V2, P712, DOI 10.1128/CDLI.2.6.712-718.1995
   Davenport GC, 2010, AM J HEMATOL, V85, P227, DOI 10.1002/ajh.21653
   Deeks SG, 2004, BLOOD, V104, P942, DOI 10.1182/blood-2003-09-3333
   Dodoo D, 2002, J INFECT DIS, V185, P971, DOI 10.1086/339408
   Ganz T, 2006, PEDIATR BLOOD CANCER, V46, P554, DOI 10.1002/pbc.20656
   Gordeuk VR, 2009, INT J TUBERC LUNG D, V13, P1267
   Hazenberg MD, 2003, AIDS, V17, P1881, DOI 10.1097/00002030-200309050-00006
   Keller CC, 2004, MOL MED, V10, P45, DOI 10.2119/2004-00035.Perkins
   Klein SA, 1997, AIDS, V11, P1111, DOI 10.1097/00002030-199709000-00005
   Kurtzhals JAL, 1998, CLIN EXP IMMUNOL, V112, P303
   Kurtzhals JAL, 1999, J INFECT DIS, V180, P1753, DOI 10.1086/315077
   Luty AJF, 2000, INFECT IMMUN, V68, P3909, DOI 10.1128/IAI.68.7.3909-3915.2000
   Lyke KE, 2004, INFECT IMMUN, V72, P5630, DOI 10.1128/IAI.72.10.5630-5637.2004
   Macdougall IAC, 2002, NEPHROL DIAL TRANSPL, V17, P48, DOI 10.1093/ndt/17.suppl_1.48
   May J, 2000, J INFECT DIS, V182, P1570, DOI 10.1086/315857
   McClure J, 2007, JAIDS-J ACQ IMM DEF, V44, P254, DOI 10.1097/QAI.0b013e318030f5c5
   McDevitt Michael A, 2004, Curr Hematol Rep, V3, P97
   McElroy PD, 1999, AM J TROP MED HYG, V61, P932, DOI 10.4269/ajtmh.1999.61.932
   MEANS RT, 1992, J CELL PHYSIOL, V150, P59, DOI 10.1002/jcp.1041500109
   MOLINA JM, 1989, J CLIN INVEST, V84, P733, DOI 10.1172/JCI114230
   Moore JM, 2004, INFECT IMMUN, V72, P7022, DOI 10.1128/IAI.72.12.7022-7029.2004
   Mullarky IK, 2007, INFECT IMMUN, V75, P2630, DOI 10.1128/IAI.01836-06
   Muthumani K, 2000, J LEUKOCYTE BIOL, V68, P366
   NAKAJIMA K, 1989, J IMMUNOL, V142, P531
   Ochiel DO, 2005, INFECT IMMUN, V73, P4190, DOI 10.1128/IAI.73.7.4190-4197.2005
   Ouma C, 2008, HUM GENET, V124, P515, DOI 10.1007/s00439-008-0578-5
   Perkins DJ, 1999, J LEUKOCYTE BIOL, V65, P792, DOI 10.1002/jlb.65.6.792
   Perkins DJ, 2001, J INFECT DIS, V183, P113, DOI 10.1086/317660
   Prakash D, 2006, J INFECT DIS, V194, P198, DOI 10.1086/504720
   Ratajczak M Z, 1994, Pol Tyg Lek, V49, P280
   Reinhart TA, 2003, TRENDS IMMUNOL, V24, P351, DOI 10.1016/S1471-4906(03)00163-7
   Resino S, 2001, ACTA PAEDIATR, V90, P989, DOI 10.1080/080352501316978057
   ROUXLOMBARD P, 1989, CLIN IMMUNOL IMMUNOP, V50, P374, DOI 10.1016/0090-1229(89)90144-X
   Rowe AK, 2006, INT J EPIDEMIOL, V35, P691, DOI 10.1093/ije/dyl027
   SCALA G, 1994, J EXP MED, V179, P961, DOI 10.1084/jem.179.3.961
   Schmidtmayerova H, 1996, NATURE, V382, P767, DOI 10.1038/382767a0
   Stevenson MM, 2001, MICROBES INFECT, V3, P49, DOI 10.1016/S1286-4579(00)01354-X
   TARUMI T, 1995, EXP HEMATOL, V23, P1310
   Thawani N, 2006, EXP HEMATOL, V34, P1451, DOI 10.1016/j.exphem.2006.06.014
   Tiemessen Caroline T, 2006, Curr HIV/AIDS Rep, V3, P13, DOI 10.1007/s11904-006-0003-4
   Tilg H, 2002, J IMMUNOL, V169, P2204, DOI 10.4049/jimmunol.169.4.2204
   Vigano A, 1996, AIDS RES HUM RETROV, V12, P1255, DOI 10.1089/aid.1996.12.1255
   WU H, 1995, CELL, V83, P59, DOI 10.1016/0092-8674(95)90234-1
NR 70
TC 17
Z9 19
U1 0
U2 3
PU WILEY-BLACKWELL
PI HOBOKEN
PA 111 RIVER ST, HOBOKEN 07030-5774, NJ USA
SN 0361-8609
J9 AM J HEMATOL
JI Am. J. Hematol.
PD JUL
PY 2012
VL 87
IS 7
BP 652
EP 658
DI 10.1002/ajh.23200
PG 7
WC Hematology
WE Science Citation Index Expanded (SCI-EXPANDED)
SC Hematology
GA 958BA
UT WOS:000305209700002
PM 22570198
OA Green Submitted, Green Accepted, Bronze
DA 2025-02-04
ER

PT J
AU Booman, M
   Durrheim, DN
   La Grange, K
   Martin, C
   Mabuza, AM
   Zitha, A
   Mbokazi, FM
   Fraser, C
   Sharp, BL
AF Booman, M
   Durrheim, DN
   La Grange, K
   Martin, C
   Mabuza, AM
   Zitha, A
   Mbokazi, FM
   Fraser, C
   Sharp, BL
TI Using a geographical information system to plan a malaria control
   programme in South Africa
SO BULLETIN OF THE WORLD HEALTH ORGANIZATION
LA English
DT Article
DE malaria, epidemiology; information systems; disease notification,
   methods; geography; maps; databases; factual; South Africa
ID TRANSMISSION INTENSITY; PLASMODIUM-FALCIPARUM; CLIMATE-CHANGE; RISK;
   SURVEILLANCE; CHILDREN; DISEASES; KENYA; EPIDEMIOLOGY; LEVEL
AB Introduction Sustainable control of malaria in sub-Saharan Africa is jeopardized by dwindling public health resources resulting from competing health priorities that include an overwhelming acquired immunodeficiency syndrome (AIDS) epidemic. In Mpumalanga province, South Africa, rational planning has historically been hampered by a case surveillance system for malaria that only provided estimates of risk at the magisterial district level (a subdivision of a province).
   Methods To better map control programme activities to their geographical location, the malaria notification system was overhauled and a geographical information system implemented. The introduction of a simplified notification form used only for malaria and a carefully monitored notification system provided the good quality data necessary to support an effective geographical information system.
   Results The geographical information system displays data on malaria cases at a village or town level and has proved valuable in stratifying malaria risk within those magisterial districts at highest risk, Barberton and Nkomazi. The conspicuous west- to-east gradient, in which the risk rises sharply towards the Mozambican border (relative risk = 4.12, 95% confidence interval = 3.88-4.46 when the malaria risk within 5 km of the border was compared with the remaining areas in these two districts), allowed development of a targeted approach to control.
   Discussion The geographical information system for malaria was enormously valuable in enabling malaria risk at town and village level to be shown. Matching malaria control measures to specific strata of endemic malaria has provided the opportunity for more efficient malaria control in Mpumalanga province.
C1 Mpumalanga Dept Hlth, Malaria Control Programme, ZA-1200 Nelspruit, South Africa.
   James Cook Univ N Queensland, Townsville, Qld 4811, Australia.
   MRC, Natl Malaria Res Programme, Congella, South Africa.
C3 James Cook University
RP Durrheim, DN (corresponding author), Mpumalanga Dept Hlth, Malaria Control Programme, Private Bag X11285, ZA-1200 Nelspruit, South Africa.
CR ADJUIK M, 1998, ATLAS MALARIA RISK A
   [Anonymous], 1994, PRINCIPLES PRACTICE
   BECK LR, 1994, AM J TROP MED HYG, V51, P271, DOI 10.4269/ajtmh.1994.51.271
   CASTILLOSALGADO C, 1992, MEM I OSWALDO CRUZ, V87, P115, DOI 10.1590/S0074-02761992000700017
   *DEP HLTH, 1996, GUIDELINES PROPHYLAX
   Durrheim DN, 1998, T ROY SOC TROP MED H, V92, P32, DOI 10.1016/S0035-9203(98)90944-0
   Durrheim DN, 1996, S AFR MED J, V86, P1434
   Govere J, 2000, S AFR MED J, V90, P611
   Greenwood B.M., 1989, Transactions of the Royal Society of Tropical Medicine and Hygiene, V83, P25, DOI 10.1016/0035-9203(89)90599-3
   Hu Hong, 1998, Southeast Asian Journal of Tropical Medicine and Public Health, V29, P191
   IESUEUR D, 1997, SPATIAL RURAL INFORM
   IESUEUR D, 1994, RURAL INFORMATION SY
   Jetten TH, 1996, J MED ENTOMOL, V33, P361, DOI 10.1093/jmedent/33.3.361
   KITRON U, 1994, AM J TROP MED HYG, V50, P550, DOI 10.4269/ajtmh.1994.50.550
   Kitron U, 1998, J MED ENTOMOL, V35, P435, DOI 10.1093/jmedent/35.4.435
   MARTENS WJM, 1995, ENVIRON HEALTH PERSP, V103, P458, DOI 10.2307/3432584
   Nobre FF, 1997, COMPUT METH PROG BIO, V53, P33, DOI 10.1016/S0169-2607(96)01799-3
   Omumbo J, 1998, ANN TROP MED PARASIT, V92, P7, DOI 10.1080/00034989860120
   Openshaw S, 1996, T ROY SOC TROP MED H, V90, P337, DOI 10.1016/S0035-9203(96)90500-3
   Schellenberg JA, 1998, INT J EPIDEMIOL, V27, P323, DOI 10.1093/ije/27.2.323
   Sharma VP, 1997, INDIAN J MED RES, V106, P198
   Sharp BL, 1996, S AFR MED J, V86, P83
   SHARPN B, 1995, COLLATION CURRENT HL
   SINGH K, 1990, J BIOSOC SCI, V22, P1
   SMITH T, 1995, ACTA TROP, V59, P1, DOI 10.1016/0001-706X(94)00082-C
   Snow RW, 1998, BRIT MED BULL, V54, P293, DOI 10.1093/oxfordjournals.bmb.a011689
   Snow RW, 1997, LANCET, V349, P1650, DOI 10.1016/S0140-6736(97)02038-2
   Snow RW, 1998, T ROY SOC TROP MED H, V92, P381, DOI 10.1016/S0035-9203(98)91056-2
   Snow RW, 1996, PARASITOL TODAY, V12, P455, DOI 10.1016/S0169-4758(96)30032-X
   Some ES, 1997, E AFR MED J, V74, P573
   THACKER SB, 1983, JAMA-J AM MED ASSOC, V249, P1181
   Thomson MC, 1999, AM J TROP MED HYG, V61, P2, DOI 10.4269/ajtmh.1999.61.2
   ZWARENSTEIN M, 1991, S AFR MED J, V80, P497
NR 33
TC 49
Z9 54
U1 0
U2 11
PU WORLD HEALTH ORGANIZATION
PI GENEVA 27
PA MARKETING AND DISSEMINATION, CH-1211 GENEVA 27, SWITZERLAND
SN 0042-9686
J9 B WORLD HEALTH ORGAN
JI Bull. World Health Organ.
PY 2000
VL 78
IS 12
BP 1438
EP 1444
PG 7
WC Public, Environmental & Occupational Health
WE Science Citation Index Expanded (SCI-EXPANDED)
SC Public, Environmental & Occupational Health
GA 393EH
UT WOS:000166455900009
PM 11196490
DA 2025-02-04
ER

PT J
AU Ottichilo, RK
   Polyak, CS
   Guyah, B
   Singa, B
   Nyataya, J
   Yuhas, K
   John-Stewart, G
   Waitumbi, JN
AF Ottichilo, Ronald K.
   Polyak, Christina S.
   Guyah, Bernard
   Singa, Benson
   Nyataya, Josphat
   Yuhas, Krista
   John-Stewart, Grace
   Waitumbi, John N.
TI Malaria Parasitemia and Parasite Density in Antiretroviral-Treated
   HIV-Infected Adults Following Discontinuation of Cotrimoxazole
   Prophylaxis
SO JOURNAL OF INFECTIOUS DISEASES
LA English
DT Article
DE HIV; malaria; cotrimoxazole; parasitemia; antiretroviral treatment;
   adults
ID TRIMETHOPRIM-SULFAMETHOXAZOLE; DIHYDROPTEROATE SYNTHASE;
   STREPTOCOCCUS-PNEUMONIAE; DIHYDROFOLATE-REDUCTASE; HIV-1-INFECTED
   ADULTS; COTE-DIVOIRE; PLASMODIUM; FALCIPARUM; RESISTANCE; UGANDA
AB Background. Cotrimoxazole (CTX) discontinuation increases malaria incidence in human immunodeficiency virus (HIV)-infected individuals. Rates, quantity, and timing of parasitemia rebound following CTX remain undefined.
   Methods. Serial specimens from a trial of HIV-infected individuals receiving antiretroviral treatment (ART) randomized to continue (the CTX arm) or discontinue (the STOP-CTX arm) were examined for malaria parasites by quantitative reverse transcription polymerase chain reaction (PCR). Specimens obtained at enrollment and then quarterly for 12 months and at sick visits were assessed; multiplicity of infection was evaluated by PCR that targeted the polymorphic msp-1/msp-2 alleles.
   Results. Among 500 HIV-infected adults receiving ART (median ART duration, 4.5 years), 5% had detectable parasitemia at baseline. After randomization, parasite prevalence increased over time in the STOP-CTX arm, compared with the CTX arm, with values of 4% and < 1%, respectively, at month 3, 8% and 2% at month 6, 14% and 2% at month 9, and 22% and 4% at month 12 (P =.0034). The combined mean parasite density at the various time points was higher in the STOP-CTX arm (4.42 vs 3.13 log(10) parasites/mL; P <.001). The parasitemia incidence was 42.0 cases per 100 person-years in the STOP-CTX arm and 9.9 cases per 100 person-years in the CTX arm, with an incidence rate ratio of 4.3 (95% confidence interval, 2.7-7.1; P <.001). After enrollment, mixed infections (multiplicity of infection, > 1) were only present in the STOP-CTX arm.
   Conclusion. Discontinuation of CTX by HIV-infected adults receiving ART resulted in progressive increases in malaria parasitemia prevalence and burden.
C1 [Ottichilo, Ronald K.; Nyataya, Josphat; Waitumbi, John N.] Kenya Govt Med Res Ctr, Walter Reed Army Inst Res, US Army Med Res Directorate Kenya, Kisumu, Kenya.
   [Ottichilo, Ronald K.; Guyah, Bernard] Maseno Univ, Dept Med Immunol, Kisumu, Kenya.
   [Polyak, Christina S.] Kenya Govt Med Res Ctr, Nairobi, Kenya.
   [Polyak, Christina S.; John-Stewart, Grace] Walter Reed Army Inst Res, Henry Jackson Fdn, US Mil HIV Res Program, Bethesda, MD USA.
   [Singa, Benson] Univ Washington, Dept Med, Seattle, WA USA.
   [Yuhas, Krista; John-Stewart, Grace] Univ Washington, Dept Global Hlth, Seattle, WA 98195 USA.
   [John-Stewart, Grace] Univ Washington, Dept Pediat, Seattle, WA 98195 USA.
   [John-Stewart, Grace] Univ Washington, Dept Epidemiol, Seattle, WA 98195 USA.
C3 Walter Reed Army Institute of Research (WRAIR); US Army Medical Research
   Directorate Kenya (USAMRU-K); Kenya Medical Research Institute; Maseno
   University; Kenya Medical Research Institute; Walter Reed Army Institute
   of Research (WRAIR); United States Department of Defense; United States
   Army; University of Washington; University of Washington Seattle;
   University of Washington; University of Washington Seattle; University
   of Washington; University of Washington Seattle; University of
   Washington; University of Washington Seattle
RP Waitumbi, JN (corresponding author), Kenya Govt Med Res Ctr, Walter Reed Army Inst Res, US Army Med Res Directorate Kenya, Kisumu, Kenya.
EM john.waitumbi@usamru-k.org
RI John-Stewart, Grace/L-3650-2019; Singa, Benson/AAF-6055-2020
OI Ottichilo, Ronald/0000-0003-1388-4098; John-Stewart,
   Grace/0000-0002-4301-1573
FU Armed Forces Health Surveillance Branch and its Global Emerging
   Infections Surveillance and Response section [CO519_11_KY, CO608_12_KY];
   Merle A. Sande Award in International Infectious Diseases; Infectious
   Disease Society of America; Eunice Kenndy Shriver National Institute of
   Child Health and Human Development (NICHD), National Institutes of
   Health (NIH) [K24-HD054314]; National Institute of Allergy and
   Infectious Diseases; National Cancer Institute; National Institute of
   Mental Health; National Institute on Drug Abuse; NICHD; National Heart,
   Lung, and Blood Institute; National Institute on Aging; National
   Institute of General Medical Sciences; National Institute of Diabetes
   and Digestive Kidney Diseases, NIH [P30AI027757]
FX This work was supported by the Armed Forces Health Surveillance Branch
   and its Global Emerging Infections Surveillance and Response section
   (ProMIS identifiers CO519_11_KY and CO608_12_KY), the Merle A. Sande
   Award in International Infectious Diseases, Infectious Disease Society
   of America; and the Eunice Kenndy Shriver National Institute of Child
   Health and Human Development (NICHD), National Institutes of Health
   (NIH; grant K24-HD054314 to G. J. S.); and the National Institute of
   Allergy and Infectious Diseases, the National Cancer Institute, the
   National Institute of Mental Health, the National Institute on Drug
   Abuse, the NICHD, the National Heart, Lung, and Blood Institute, the
   National Institute on Aging, the National Institute of General Medical
   Sciences, and the National Institute of Diabetes and Digestive Kidney
   Diseases, NIH (award P30AI027757).
CR Anglaret X, 1999, LANCET, V353, P1463, DOI 10.1016/S0140-6736(98)07399-1
   [Anonymous], 2011, 12 STAT
   Baliraine FN, 2010, BMC INFECT DIS, V10, DOI 10.1186/1471-2334-10-283
   Campbell JD, 2012, CLIN INFECT DIS, V54, P1204, DOI 10.1093/cid/cis013
   Hamel MJ, 2008, AM J TROP MED HYG, V79, P320, DOI 10.4269/ajtmh.2008.79.320
   Juma DW, 2014, MALARIA J, V13, DOI 10.1186/1475-2875-13-250
   Kamau E, 2011, J CLIN MICROBIOL, V49, P2946, DOI 10.1128/JCM.00276-11
   Kamya MR, 2007, AIDS, V21, P2059, DOI 10.1097/QAD.0b013e3282ef6da1
   KMIS, 2010, Kenya Malaria Indicator Survey 2010
   Laufer MK, 2006, AM J TROP MED HYG, V75, P373, DOI 10.4269/ajtmh.2006.75.373
   Liljander A, 2009, MALARIA J, V8, DOI 10.1186/1475-2875-8-78
   Lo E, 2015, PLOS ONE, V10, DOI 10.1371/journal.pone.0121763
   Manyando C, 2013, PLOS ONE, V8, DOI 10.1371/journal.pone.0056916
   Masters PA, 2003, ARCH INTERN MED, V163, P402, DOI 10.1001/archinte.163.4.402
   Mermin J, 2004, LANCET, V364, P1428, DOI 10.1016/S0140-6736(04)17225-5
   [National AIDS and STI Control Programme National AIDS Control Council], 2014, KEN HIV COUNT PROF, P150
   Ng'eno B, 2014, JAIDS-J ACQ IMM DEF, V66, pS82, DOI 10.1097/QAI.0000000000000118
   Pinkevych M, 2012, PLOS COMPUT BIOL, V8, DOI 10.1371/journal.pcbi.1002729
   Polyak CS, 2016, PLOS MED, V13, DOI 10.1371/journal.pmed.1001934
   Schmitz FJ, 2001, J ANTIMICROB CHEMOTH, V48, P935, DOI 10.1093/jac/48.6.935
   Waitumbi JN, 2011, TROP MED INT HEALTH, V16, P786, DOI 10.1111/j.1365-3156.2011.02773.x
   Waitumbi JN, 2009, PLOS ONE, V4, DOI 10.1371/journal.pone.0007849
   Walker AS, 2010, LANCET, V375, P1278, DOI 10.1016/S0140-6736(10)60057-8
   Watera C, 2006, JAIDS-J ACQ IMM DEF, V42, P373, DOI 10.1097/01.qai.0000221679.14445.1b
   Wiktor SZ, 1999, LANCET, V353, P1469, DOI 10.1016/S0140-6736(99)03465-0
   Wilén M, 2009, SCAND J INFECT DIS, V41, P113, DOI 10.1080/00365540802651889
   World Health Organization, 2006, GUID COTR PROPH HIV
   World Health Organization (WHO), 2014, GUID POST PROPH HIV
NR 28
TC 10
Z9 10
U1 0
U2 0
PU OXFORD UNIV PRESS INC
PI CARY
PA JOURNALS DEPT, 2001 EVANS RD, CARY, NC 27513 USA
SN 0022-1899
EI 1537-6613
J9 J INFECT DIS
JI J. Infect. Dis.
PD JAN 1
PY 2017
VL 215
IS 1
BP 88
EP 94
DI 10.1093/infdis/jiw495
PG 7
WC Immunology; Infectious Diseases; Microbiology
WE Science Citation Index Expanded (SCI-EXPANDED)
SC Immunology; Infectious Diseases; Microbiology
GA EP2HH
UT WOS:000397203500015
PM 28077587
OA Green Published, hybrid
DA 2025-02-04
ER

PT J
AU Klement, E
   Pitché, P
   Kendjo, E
   Singo, A
   D'Almeida, S
   Akouete, F
   Akpaloo, Y
   Tossa, K
   Prince-Agbodjan, S
   Patassi, A
   Caumes, E
AF Klement, Elise
   Pitche, Palokinam
   Kendjo, Eric
   Singo, Assetina
   D'Almeida, Stephane
   Akouete, Folly
   Akpaloo, Yawo
   Tossa, Kokou
   Prince-Agbodjan, Serge
   Patassi, Akouda
   Caumes, Eric
TI Effectiveness of Co-trimoxazole to Prevent <i>Plasmodium falciparum</i>
   Malaria in HIV-Positive Pregnant Women in Sub-Saharan Africa: An
   Open-Label, Randomized Controlled Trial
SO CLINICAL INFECTIOUS DISEASES
LA English
DT Article
DE co-trimoxazole; P.falciparum malaria; HIV-positive pregnant women;
   sub-Saharan Africa; randomized controlled trial
ID TO-CHILD TRANSMISSION; INSECTICIDE-TREATED BEDNETS;
   SULFADOXINE-PYRIMETHAMINE; PLACENTAL MALARIA; ANTIRETROVIRAL THERAPY;
   RISK-FACTORS; PROPHYLAXIS; PARASITEMIA; ANEMIA; TRIMETHOPRIM
AB Background. Human immunodeficiency virus (HIV) and malaria during pregnancy cause substantial perinatal mortality. As co-trimoxazole (CMX) protects children and HIV-positive adults against malaria, we compared the effectiveness of daily CMX with sulfadoxine-pyrimethamine intermittent preventive treatment (IPT-SP) on malaria risk in HIV-positive pregnant women in a Plasmodium falciparum-endemic African area.
   Methods. From January 2009 to April 2011, we included in a randomized noninferiority trial all HIV type 1-infected pregnant women (<= 28 weeks' gestation, CD4 count >= 200 cells/mu L, hemoglobin level >= 7 g/L) in 19 health centers in Togo. Women were randomly assigned to daily 800 mg/160 mg CMX, or IPT-SP. The primary outcome was the proportion of malaria-free pregnancies. Other outcomes included malaria incidence, parasitemia, placental malaria, anemia, and infants' birth weight.
   Results. Of 264 women randomly assigned to the CMX or IPT-SP group, 126 of 132 and 124 of 132, respectively, were included in the analysis. There were 33 confirmed cases of clinical malaria among 31 women in the CMX group, and 19 among 19 women in the IPT-SP group. Ninety-five of 126 (75.4%) women in the CMX group and 105 of 124 (84.7%) in the IPT-SP group remained malaria-free during their pregnancy (difference, 9.3%; 95% confidence interval [CI], -.53 to 19.1, not meeting the predefined noninferiority criterion). The incidence rate in intention-to-treat analysis was 108.8 malaria episodes per 100 person-years in CMX (95% CI, 105.4-112.2) and 90.1 in IPT-SP (95% CI, 86.8-93.4) (not significant). Prevalence of parasitemia was 16.7% in the CMX group vs 28% in the IPT-SP group (P = .02). Histology revealed 20.3% placental malaria in the CMX group vs 24.6% in the IPT-SP group (not significant). Grade 3-4 anemia was more frequent in the CMX group (10% vs 4%; P = .008). No pregnant women died. Median birth weight was similar.
   Conclusions. Daily CMX was not noninferior to IPT-SP for preventing maternal malaria but safe and at least similar regarding parasitemia or placental malaria and birth outcomes.
C1 [Klement, Elise] Ctr Hosp Bligny, AlterSante, F-91640 Briis Sous Forges, France.
   [Pitche, Palokinam; Singo, Assetina; D'Almeida, Stephane; Patassi, Akouda] Ctr Hosp Univ SO, Programme Natl Lutte VIH Sida, Lome, Togo.
   [Kendjo, Eric] Grp Hosp Pitie Salpetriere, Dept Parasitol, F-75634 Paris, France.
   [Akouete, Folly; Prince-Agbodjan, Serge] AlterSante, Kpalime, Togo.
   [Akpaloo, Yawo] Ctr Hosp Prefectoral, Kpalime, Togo.
   [Tossa, Kokou] Programme Natl Lutte Paludisme, Lome, Togo.
   [Caumes, Eric] Grp Hosp Pitie Salpetriere, Dept Infect Dis, F-75634 Paris, France.
C3 Sorbonne Universite; Assistance Publique Hopitaux Paris (APHP); Hopital
   Universitaire Pitie-Salpetriere - APHP; Sorbonne Universite; Assistance
   Publique Hopitaux Paris (APHP); Hopital Universitaire Pitie-Salpetriere
   - APHP
RP Klement, E (corresponding author), Ctr Hosp Bligny, Dept Infect Dis, AlterSante, F-91640 Briis Sous Forges, France.
EM eklement@altersante.org
RI Klement, Elise/Y-7630-2019; KENDJO, Eric/AAI-7830-2021
OI Klement-Frutos, Elise/0000-0001-6302-3785
FU AlterSante; French nongovernmental organization with a field base in
   Togo; Tibotec REACH initiative
FX This work was supported by AlterSante, a French nongovernmental
   organization with a field base in Togo. The Tibotec REACH initiative
   provided a grant for the first year of study. The Ministry of Health of
   Togo made health centers' personnel and facilities available for the
   study at no cost, and provided CMX, SP, and ART drugs.
CR [Anonymous], 2005, MAL HIV INT THEIR IM
   Brentlinger PE, 2006, LANCET INFECT DIS, V6, P100, DOI 10.1016/S1473-3099(06)70383-8
   Bulterys PL, 2011, AM J TROP MED HYG, V85, P202, DOI 10.4269/ajtmh.2011.10-0589
   Campbell JD, 2012, CLIN INFECT DIS, V54, P1204, DOI 10.1093/cid/cis013
   Cottrell G, 2005, AM J TROP MED HYG, V73, P1112, DOI 10.4269/ajtmh.2005.73.1112
   Eliades MJ, 2006, AM J TROP MED HYG, V75, P622, DOI 10.4269/ajtmh.2006.75.622
   Eliaszewicz M, 2002, J AM ACAD DERMATOL, V47, P40, DOI 10.1067/mjd.2002.120468
   Hamer DH, 2007, J INFECT DIS, V196, P1585, DOI 10.1086/522142
   Iriemenam NC, 2012, MALARIA J, V11, DOI 10.1186/1475-2875-11-134
   Iyer JK, 2001, LANCET, V358, P1066, DOI 10.1016/S0140-6736(01)06201-8
   *JOINT UN PROGR HI, 2000, PROV WHO UNAIDS SECR
   Kamya MR, 2007, AIDS, V21, P2059, DOI 10.1097/QAD.0b013e3282ef6da1
   Kapito-Tembo A, 2011, J INFECT DIS, V203, P464, DOI 10.1093/infdis/jiq072
   Klement E, 2008, LETT INFECT, V23, P42
   Mermin J, 2006, LANCET, V367, P1256, DOI 10.1016/S0140-6736(06)68541-3
   Msamanga GI, 2009, AM J TROP MED HYG, V80, P508, DOI 10.4269/ajtmh.2009.80.508
   Naniche D, 2008, HIV MED, V9, P757, DOI 10.1111/j.1468-1293.2008.00626.x
   Newman PM, 2009, MALARIA J, V8, DOI 10.1186/1475-2875-8-254
   Nkhoma ET, 2012, AM J TROP MED HYG, V87, P29, DOI 10.4269/ajtmh.2012.11-0380
   Programme National de Lutte contre le Paludisme, 2010, RAPP ANN ACT 2010
   Runsewe-Abiodun Iyabo T, 2006, BMC Pediatr, V6, P19, DOI 10.1186/1471-2431-6-19
   Sandison TG, 2011, BMJ-BRIT MED J, V342, DOI 10.1136/bmj.d1617
   ter Kuile FO, 2007, J INFECT DIS, V196, P1574, DOI 10.1086/522233
   Ter Kuile FO, 2004, AM J TROP MED HYG, V71, P41, DOI 10.4269/ajtmh.2004.71.41
   van Eijk AM, 2004, TROP MED INT HEALTH, V9, P651
   van Eijk AM, 2007, J INFECT DIS, V196, P30, DOI 10.1086/518441
   Villamor E, 2005, AM J TROP MED HYG, V73, P694, DOI 10.4269/ajtmh.2005.73.694
   Walter J, 2006, J INFECT DIS, V194, P1510, DOI 10.1086/508996
   *WHO, 2006, INT MAN PREGN CHILDB
   World Health Organization, GLOB REP ANT DRUG EF
   World Health Organization, 2006, GUID COTR PROPH HIV
   World Health Organization, WORLD MAL REP 2012 M
NR 32
TC 32
Z9 32
U1 0
U2 8
PU OXFORD UNIV PRESS INC
PI CARY
PA JOURNALS DEPT, 2001 EVANS RD, CARY, NC 27513 USA
SN 1058-4838
EI 1537-6591
J9 CLIN INFECT DIS
JI Clin. Infect. Dis.
PD MAR 1
PY 2014
VL 58
IS 5
BP 651
EP 659
DI 10.1093/cid/cit806
PG 9
WC Immunology; Infectious Diseases; Microbiology
WE Science Citation Index Expanded (SCI-EXPANDED)
SC Immunology; Infectious Diseases; Microbiology
GA AB5RR
UT WOS:000331846700012
PM 24336820
OA Bronze
DA 2025-02-04
ER

PT J
AU Galvani, NC
   Machado, AS
   Lage, DP
   Freitas, CS
   Vale, DL
   de Oliveira, D
   Ludolf, F
   Ramos, FF
   Fernandes, BB
   Luiz, GP
   Mendonça, DVC
   Oliveira-da-Silva, JA
   Reis, TAR
   Tavares, GS
   Chaves, AT
   Guimaraes, NS
   Tupinambás, U
   Cota, GF
   Humbert, M
   Martins, VT
   Christodoulides, M
   Coelho, EAF
   Machado-de-Avila, RA
AF Galvani, Nathalia C.
   Machado, Amanda S.
   Lage, Daniela P.
   Freitas, Camila S.
   Vale, Danniele L.
   de Oliveira, Daysiane
   Ludolf, Fernanda
   Ramos, Fernanda F.
   Fernandes, Bruna B.
   Luiz, Gabriel P.
   Mendonca, Debora V. C.
   Oliveira-da-Silva, Joao A.
   Reis, Thiago A. R.
   Tavares, Grasiele S., V
   Chaves, Ana T.
   Guimaraes, Nathalia S.
   Tupinambas, Unai
   Cota, Glaucia F.
   Humbert, Maria, V
   Martins, Vivian T.
   Christodoulides, Myron
   Coelho, Eduardo A. F.
   Machado-de-Avila, Ricardo A.
TI ChimLeish, a new recombinant chimeric protein evaluated as a diagnostic
   and prognostic marker for visceral leishmaniasis and human
   immunodeficiency virus coinfection
SO PARASITOLOGY RESEARCH
LA English
DT Article
DE Visceral leishmaniasis; Recombinant chimera; Synthetic peptides;
   Diagnosis; Prognosis; ELISA
ID HIV-INFECTED PATIENTS; B-CELL EPITOPES; SERODIAGNOSIS; DONOVANI;
   ANTIGEN; CANINE; TESTS; CURE
AB Visceral leishmaniasis (VL) is a neglected tropical disease of global importance caused by parasites of the genus Leishmania, and coinfection with human immunodeficiency virus (HIV) is common in countries where both diseases are endemic. In particular, widely used immunological tests for VL diagnosis have impaired sensitivity (Se) and specificity (Sp) in VL/HIV coinfected patients and there is also cross-reactivity with other endemic diseases, e.g., Chagas disease, malaria, and tuberculosis. To develop new antigens to improve the diagnosis of VL and VL/HIV coinfection, we predicted eight specific B-cell epitopes of four Leishmania infantum antigens and constructed a recombinant polypeptide chimera antigen called ChimLeish. A serological panel of 195 serum samples was used to compare the diagnostic capabilities of ChimLeish alongside the individual synthetic peptides. ChimLeish reacted with sera from all VL and VL/HIV coinfected patients [Se = 100%; Sp = 100%; area under the curve (AUC) = 1.0]. Peptides showed lower reactivities (Se = 76.8 to 99.2%; Sp = 67.1 to 95.7%; AUC between 0.87 and 0.98) as did a L. infantum antigenic preparation used as an antigen control (Se = 56.8%; Sp = 69.5%: AUC = 0.45). Notably, ChimLeish demonstrated a significant reduction (p < 0.05) of anti-ChimLeish antibodies after treatment and cure of a small number of patients. Although only a limited serological panel was tested, preliminary data suggest that ChimLeish should be evaluated in larger sample studies for the diagnosis of VL and VL/HIV coinfection.
C1 [Galvani, Nathalia C.; Machado, Amanda S.; Lage, Daniela P.; Freitas, Camila S.; Vale, Danniele L.; Ludolf, Fernanda; Ramos, Fernanda F.; Mendonca, Debora V. C.; Oliveira-da-Silva, Joao A.; Reis, Thiago A. R.; Tavares, Grasiele S., V; Chaves, Ana T.; Guimaraes, Nathalia S.; Tupinambas, Unai; Martins, Vivian T.; Coelho, Eduardo A. F.] Univ Fed Minas Gerais, Fac Med, Lab Pesquisa, Programa Posgrad Ciencias Saude Infectol & Med Tr, Ave Prof Alfredo Balena 190, BR-30130100 Belo Horizonte, MG, Brazil.
   [de Oliveira, Daysiane; Fernandes, Bruna B.; Luiz, Gabriel P.; Machado-de-Avila, Ricardo A.] Univ Extremo Sul Catarinense, Programa Posgrad Ciencias Saude, BR-88806000 Criciuma, SC, Brazil.
   [Cota, Glaucia F.] Fundacao Oswaldo Cruz, FIOCRUZ, Ctr Pesquisas Rene Rachou, Belo Horizonte, MG, Brazil.
   [Humbert, Maria, V; Christodoulides, Myron] Univ Southampton, Southampton Gen Hosp, Fac Med, Sch Clin & Expt Sci,Neisseria Res Grp,Mol Microbi, Southampton SO16 6YD, Hants, England.
   [Coelho, Eduardo A. F.] Univ Fed Minas Gerais, Dept Patol Clin, COLTEC, BR-31270901 Belo Horizonte, MG, Brazil.
C3 Universidade Federal de Minas Gerais; Universidade do Extremo Sul
   Catarinense; Fundacao Oswaldo Cruz; Fiocruz - Research Center Rene
   Rachou; University of Southampton; Universidade Federal de Minas Gerais
RP Coelho, EAF (corresponding author), Univ Fed Minas Gerais, Fac Med, Lab Pesquisa, Programa Posgrad Ciencias Saude Infectol & Med Tr, Ave Prof Alfredo Balena 190, BR-30130100 Belo Horizonte, MG, Brazil.; Coelho, EAF (corresponding author), Univ Fed Minas Gerais, Dept Patol Clin, COLTEC, BR-31270901 Belo Horizonte, MG, Brazil.
EM eduardoferrazcoelho@yahoo.com.br
RI COELHO, EA/V-7926-2017; Freitas, Camila/KUC-8961-2024; Reis,
   Thiago/KRQ-6057-2024; ludolf, Fernanda/AAL-9440-2021; de Ávila,
   Ricardo/J-8224-2015; Machado, Amanda Sanchez/GRY-0495-2022; Cota,
   Glaucia/ABC-5378-2020; Luiz, Gabriel/AAZ-4150-2021; Ramos,
   Fernanda/HPE-2166-2023; Christodoulides, Myron/C-6699-2011
OI Machado de Avila, Ricardo Andrez/0000-0002-1303-0490; Paulino Luiz,
   Gabriel/0000-0001-8798-568X; de Oliveira, Daysiane/0000-0001-8309-1646;
   Machado, Amanda/0000-0001-8916-6186; Christodoulides,
   Myron/0000-0002-9663-4731; Fonseca Ramos, Fernanda/0000-0002-7852-0300;
   Simoes de Freitas, Camila/0000-0001-7882-215X; Coral Galvani,
   Nathalia/0000-0003-2023-0754
FU Medical Research Council(VAccine deveLopment for complex Intracellular
   neglecteD pAThogEns-VALIDATE), UK [MR/R005850/1]; Conselho Nacional de
   Desenvolvimento Cientifico e Tecnologico (CNPq), Brazil
   [APQ-408675/2018-7]; Brazilian agency Coordenacao de Aperfeicoamento de
   Pessoal de Nivel Superior (CAPES); Brazilian agency CNPq; Brazilian
   agency Fundacao de Amparo a Pesquisa do Estado de Minas Gerais
   (FAPEMIG); MRC [MR/R005850/1] Funding Source: UKRI
FX This work was supported by grant MR/R005850/1 from the Medical Research
   Council (VAccine deveLopment for complex Intracellular neglecteD
   pAThogEns-VALIDATE), UK, and grant APQ-408675/2018-7 from the Conselho
   Nacional de Desenvolvimento Cientifico e Tecnologico (CNPq), Brazil. The
   authors also thank the Brazilian agencies CoordenacAo de Aperfeicoamento
   de Pessoal de Nivel Superior (CAPES), CNPq and the FundacAo de Amparo a
   Pesquisa do Estado de Minas Gerais (FAPEMIG) for the student
   scholarships.
CR Sanchez MCA, 2020, PLOS ONE, V15, DOI 10.1371/journal.pone.0230610
   Carvalho FAA, 2002, DIAGN MICR INFEC DIS, V43, P289, DOI 10.1016/S0732-8893(02)00410-8
   Cipriano P, 2017, ACTA MEDICA PORT, V30, P443, DOI 10.20344/amp.8291
   Coelho EAF, 2003, INFECT IMMUN, V71, P3988, DOI 10.1128/IAI.71.7.3988-3994.2003
   Coelho VTS, 2012, PLOS NEGLECT TROP D, V6, DOI 10.1371/journal.pntd.0001430
   Costa LE, 2017, MICROB PATHOGENESIS, V110, P14, DOI 10.1016/j.micpath.2017.06.020
   Costa MM, 2012, PLOS NEGLECT TROP D, V6, DOI 10.1371/journal.pntd.0001622
   Cota GF, 2013, AM J TROP MED HYG, V89, P570, DOI 10.4269/ajtmh.13-0239
   Cota GF, 2012, PLOS NEGLECT TROP D, V6, DOI 10.1371/journal.pntd.0001665
   Dhom-Lemos L, 2019, PLOS ONE, V14, DOI 10.1371/journal.pone.0211719
   Dias DS, 2018, PARASITOL INT, V67, P344, DOI 10.1016/j.parint.2018.02.001
   Fargeas C, 1996, J CLIN MICROBIOL, V34, P241, DOI 10.1128/JCM.34.2.241-248.1996
   Távoraa LGF, 2015, BRAZ J INFECT DIS, V19, P651, DOI 10.1016/j.bjid.2015.07.004
   Figueiredo MM, 2021, J IMMUNOL RES, V2021, DOI 10.1155/2021/5568077
   Fonseca AM, 2014, ACTA TROP, V137, P25, DOI 10.1016/j.actatropica.2014.04.028
   Gasteiger E., 2005, NUCLEIC ACIDS RES, V31, P3788
   Hasker E, 2014, PLOS NEGLECT TROP D, V8, DOI 10.1371/journal.pntd.0002657
   Humbert MV, 2019, EMERG MICROBES INFEC, V8, P1178, DOI 10.1080/22221751.2019.1635430
   Kassa M, 2020, PLOS NEGLECT TROP D, V14, DOI 10.1371/journal.pntd.0008963
   Kevric I, 2015, DERMATOL CLIN, V33, P579, DOI 10.1016/j.det.2015.03.018
   Lage DP, 2016, PARASITOL RES, V115, P1649, DOI 10.1007/s00436-016-4904-x
   Lemos EM, 2007, CLIN VACCINE IMMUNOL, V14, P569, DOI 10.1128/CVI.00354-06
   Lima SD, 2018, FRONT IMMUNOL, V9, DOI 10.3389/fimmu.2018.00653
   Lindoso JA, 2014, PLOS NEGLECT TROP D, V8, DOI 10.1371/journal.pntd.0003136
   de Avila RAM, 2011, PEPTIDES, V32, P1640, DOI 10.1016/j.peptides.2011.06.028
   Maia Z, 2012, PLOS NEGLECT TROP D, V6, DOI 10.1371/journal.pntd.0001484
   Martins VT, 2015, PARASITE VECTOR, V8, DOI 10.1186/s13071-015-0964-5
   Mendes TM, 2013, VACCINE, V31, P2749, DOI 10.1016/j.vaccine.2013.03.048
   Mohapatra TM, 2010, J INFECT DEV COUNTR, V4, P114, DOI 10.3855/jidc.544
   Mohebali M, 2020, BMC INFECT DIS, V20, DOI 10.1186/s12879-020-05558-7
   Mohebali M, 2020, BMC INFECT DIS, V20, DOI 10.1186/s12879-020-4935-x
   Mollett G, 2019, CLIN INFECT DIS, V69, P1130, DOI 10.1093/cid/ciy1062
   Okwor I, 2016, AM J TROP MED HYG, V94, P489, DOI 10.4269/ajtmh.15-0408
   Pereira MR, 2014, BIOMED RES INT, V2014, DOI 10.1155/2014/639310
   Ponte-Sucre A, 2017, PLOS NEGLECT TROP D, V11, DOI 10.1371/journal.pntd.0006052
   Portela ASB, 2018, IMMUNOBIOLOGY, V223, P303, DOI 10.1016/j.imbio.2017.10.043
   Ramos REM, 2020, PLOS ONE, V16
   Rezaei Z, 2018, PARASITOL RES, V117, P2591, DOI 10.1007/s00436-018-5949-9
   Rezaei Z, 2019, IRAN J IMMUNOL, V16, P311, DOI [10.22034/iji.2019.80282, 10.22034/IJI.2019.80282]
   Saha S, 2006, PROTEINS, V65, P40, DOI 10.1002/prot.21078
   Sakkas H, 2016, J VECTOR DIS, V53, P8
   Santos WJT, 2020, PLOS NEGLECT TROP D, V14, DOI 10.1371/journal.pntd.0008488
   Sarkari B, 2018, IRAN J PARASITOL, V13, P331
   Silva LD, 2006, AM J TROP MED HYG, V75, P739, DOI 10.4269/ajtmh.2006.75.739
   Singh DP, 2010, J HEALTH POPUL NUTR, V28, P281
   Coutinho JVSC, 2017, REV SOC BRAS MED TRO, V50, P670, DOI 10.1590/0037-8682-0193-2017
   Srivastava S, 2016, PARASITE VECTOR, V9, DOI 10.1186/s13071-016-1553-y
   Srividya G, 2012, PARASITOL RES, V110, P1065, DOI 10.1007/s00436-011-2680-1
   Takagi H, 2007, AM J TROP MED HYG, V76, P902, DOI 10.4269/ajtmh.2007.76.902
   Thakur Shivani, 2020, J Parasit Dis, V44, P253, DOI 10.1007/s12639-020-01212-w
   Torres-Guerrero Edoardo, 2017, F1000Res, V6, P750, DOI 10.12688/f1000research.11120.1
   World Health Organization, 2018, Leishmaniasis
   Zijlstra EE, 2001, TROP MED INT HEALTH, V6, P108, DOI 10.1046/j.1365-3156.2001.00680.x
NR 53
TC 7
Z9 7
U1 0
U2 1
PU SPRINGER
PI NEW YORK
PA ONE NEW YORK PLAZA, SUITE 4600, NEW YORK, NY, UNITED STATES
SN 0932-0113
EI 1432-1955
J9 PARASITOL RES
JI Parasitol. Res.
PD DEC
PY 2021
VL 120
IS 12
BP 4037
EP 4047
DI 10.1007/s00436-021-07342-1
EA OCT 2021
PG 11
WC Parasitology
WE Science Citation Index Expanded (SCI-EXPANDED)
SC Parasitology
GA WZ4FY
UT WOS:000708354600001
PM 34664113
OA Bronze, Green Published
DA 2025-02-04
ER

PT S
AU Boivin, MJ
   Giordani, B
AF Boivin, Michael J.
   Giordani, Bruno
BE Chiao, JY
TI Neuropsychological assessment of African children: evidence for a
   universal brain/behavior omnibus within a coconstructivist paradigm
SO CULTURAL NEUROSCIENCE: CULTURAL INFLUENCES ON BRAIN FUNCTION
SE Progress in Brain Research
LA English
DT Review; Book Chapter
DE neuropsychology; Africa; children; brain; intelligence; culture;
   malaria; HIV
ID SICKLE-CELL-DISEASE; ACQUIRED-IMMUNODEFICIENCY-SYNDROME;
   VON-WILLEBRAND-FACTOR; SCHOOL-AGE-CHILDREN; COGNITIVE-ABILITY; CEREBRAL
   MALARIA; HIV-INFECTION; PLASMODIUM-FALCIPARUM; IMAGING FINDINGS;
   BRAIN-INJURY
AB Cross-cultural neuropsychology with African and American children provides evidence of consistent deficit patterns in attention, working memory, and learning in children at risk from disease affecting brain function by means of similar pathophysiologic mechanisms (e.g., cerebral malaria (CM) and sickle-cell disease (SCD); HIV in African and American children). These brain-behavior disease processes are also modified in a consistent manner cross-culturally by quality of developmental milieu and caregiving. We then present findings from the pioneering use of computerized cognitive rehabilitation therapy (CCRT) with Ugandan children surviving CM and with HIV. This neuropsychological evidence that CCRT enhances positive brain plasticity in a consistent manner across cultures supports the "coconstructive" paradigm (Li, 2003), since plasticity across the life span is the hallmark of this approach.
   Coconstructivism is a holistic multi-dimensional approach that emphasizes reciprocal biocultural influences across the life span. It also emphasizes the reciprocal interaction of culture and the genome in shaping brain/mind at multiple levels: neurobiological, cognitively, behavioral, and sociocultural (Li, 2003). Cross-cultural neuropsychology in healthy and diseased brains, brain imaging technologies, and genomic research can triangulate the manner in which a universal brain/behavior omnibus drives plasticity across the life span. As such, the further scientific characterization of the brain/behavior omnibus can provide the vital lynchpin between biology and culture in Li's coconstructive paradigm, revolutionizing our understanding of intelligence and culture.
C1 [Boivin, Michael J.] Michigan State Univ, Int Neurol & Psychiat Epidemiol Program, E Lansing, MI 48824 USA.
   [Boivin, Michael J.; Giordani, Bruno] Univ Michigan, Neuropsychol Sect, Ann Arbor, MI 48109 USA.
C3 Michigan State University; University of Michigan System; University of
   Michigan
RP Boivin, MJ (corresponding author), Michigan State Univ, Int Neurol & Psychiat Epidemiol Program, E Lansing, MI 48824 USA.
EM boivin@msu.edu
RI Giordani, Bruno/AAR-1910-2021
OI Giordani, Bruno/0000-0001-5921-3455
FU FIC NIH HHS [R21 TW06794-01] Funding Source: Medline
CR Angelini L, 2000, NEUROL SCI, V21, P135, DOI 10.1007/s100720070088
   [Anonymous], 2004, KAUFMAN ASSESSMENT B
   Armstrong FD, 1996, PEDIATRICS, V97, P864
   Asherson P, 2004, EUR CHILD ADOLES PSY, V13, P50, DOI 10.1007/s00787-004-1006-6
   Bagenda D, 2006, PEDIATRICS, V117, P729, DOI 10.1542/peds.2004-2699
   BANGIRANA P, 2009, PLOS ONE IN PRESS
   BANGIRANA P, 2009, AFRICAN HLT IN PRESS
   Bangirana P, 2006, TROP MED INT HEALTH, V11, P1341, DOI 10.1111/j.1365-3156.2006.01685.x
   Bangirana P, 2009, J DEV BEHAV PEDIATR, V30, P310, DOI 10.1097/DBP.0b013e3181b0f01b
   Beales PF, 2000, T ROY SOC TROP MED H, V94, pS1
   BELMAN AL, 1992, PEDIATR CLIN N AM, V39, P691
   BELMAN AL, 1988, AM J DIS CHILD, V142, P29, DOI 10.1001/archpedi.1988.02150010039017
   Bisiacchi PS, 2000, BRAIN COGNITION, V43, P49
   Blanchette N, 2002, DEV NEUROPSYCHOL, V21, P223, DOI 10.1207/S15326942DN2103_1
   Blanchette N, 2001, BRAIN COGNITION, V46, P50, DOI 10.1016/S0278-2626(01)80032-4
   Bledsoe J, 2009, BIOL PSYCHIAT, V65, P620, DOI 10.1016/j.biopsych.2008.11.030
   Boivin M., 2008, BMC P, V2, P7
   Boivin MJ, 2007, PEDIATRICS, V119, pE360, DOI 10.1542/peds.2006-2027
   BOIVIN MJ, 1993, J PEDIATR PSYCHOL, V18, P249, DOI 10.1093/jpepsy/18.2.249
   Boivin MJ, 2002, J DEV BEHAV PEDIATR, V23, P353, DOI 10.1097/00004703-200210000-00010
   BOIVIN MJ, 1995, DEV NEUROPSYCHOL, V11, P157, DOI 10.1080/87565649509540611
   BOIVIN MJ, 1995, NEUROPSYCHOLOGY, V9, P409, DOI 10.1037/0894-4105.9.3.409
   Boivin MJ, 1996, J PSYCHOL, V130, P95, DOI 10.1080/00223980.1996.9914992
   Boivin MJ, 1996, NEUROPSYCHOLOGY, V10, P588
   BOIVIN MJ, 1993, HEALTH PSYCHOL, V12, P220, DOI 10.1037/0278-6133.12.3.220
   BOIVIN MJ, 1995, HEALTH PSYCHOL, V14, P13, DOI 10.1037/0278-6133.14.1.13
   CATTELL RB, 1968, PSYCHOL TODAY, V1, P56
   CONNOLLY KJ, 1993, PARASITOLOGY, V107, pS187, DOI 10.1017/S0031182000075612
   Coscia JM, 2001, J PEDIATR PSYCHOL, V26, P321, DOI 10.1093/jpepsy/26.6.321
   Darby D, 2002, NEUROLOGY, V59, P1042, DOI 10.1212/WNL.59.7.1042
   DAS DP, 1979, SIMULTANEOUS SUCCESS
   de Mast Q, 2007, J INFECT DIS, V196, P622, DOI 10.1086/519844
   Diamond G W, 1987, Arch Clin Neuropsychol, V2, P245, DOI 10.1016/0887-6177(87)90012-6
   DIAMOND GW, 1990, DEV MED CHILD NEUROL, V32, P999
   Fair C.D., 1995, CHILD ADOLESC SOC WO, V12, P165
   Foster G., 2000, AIDS, V14, P275
   Frank EG, 1997, PERCEPT MOTOR SKILL, V85, P267, DOI 10.2466/pms.1997.85.1.267
   Gamanagatti S, 2006, EUR J RADIOL, V60, P46, DOI 10.1016/j.ejrad.2006.05.014
   Giordani B., 1996, International Journal of Disability, Development and Education, V43, P5
   Gosling A.S., 2004, CLIN CHILD PSYCHOL P, V9, P25
   Grantham-McGregor S, 2007, LANCET, V369, P60, DOI 10.1016/S0140-6736(07)60032-4
   Hedden T, 2002, NEUROPSYCHOLOGY, V16, P65, DOI 10.1037//0894-4105.16.1.65
   HELMS JE, 1992, AM PSYCHOL, V47, P1083, DOI 10.1037/0003-066X.47.9.1083
   Holding PA, 1999, T ROY SOC TROP MED H, V93, P529, DOI 10.1016/S0035-9203(99)90368-1
   Holding PA, 2004, J INT NEUROPSYCH SOC, V10, P246, DOI 10.1017/S1355617704102166
   Hollestelle MJ, 2006, BRIT J HAEMATOL, V133, P562, DOI 10.1111/j.1365-2141.2006.06067.x
   HORN JL, 1966, J EDUC PSYCHOL, V57, P253, DOI 10.1037/h0023816
   JENSEN AR, 1993, J BIOSOC SCI, V25, P397, DOI 10.1017/S0021932000020721
   John CC, 2008, PEDIATRICS, V122, pE92, DOI 10.1542/peds.2007-3709
   John CC, 2008, AM J TROP MED HYG, V78, P198, DOI 10.4269/ajtmh.2008.78.198
   Kaufman A. S., 2004, Kaufman Brief Intelligence Test-second edition (KBIT-2), V2nd
   Keller MA, 2004, NEUROLOGY, V62, P1810, DOI 10.1212/01.WNL.0000125492.57419.25
   Kihara M, 2006, TROP MED INT HEALTH, V11, P386, DOI 10.1111/j.1365-3156.2006.01579.x
   Klingberg T, 2005, J AM ACAD CHILD PSY, V44, P177, DOI 10.1097/00004583-200502000-00010
   Kral MC, 2001, NEUROPSYCHOL REV, V11, P179, DOI 10.1023/A:1012901124088
   Kral MC, 2003, PEDIATRICS, V112, P324, DOI 10.1542/peds.112.2.324
   KUGLER S, 1993, ARCH NEUROL-CHICAGO, V50, P629, DOI 10.1001/archneur.1993.00540060059019
   LEVENSON RL, 1992, AM J DIS CHILD, V146, P1479, DOI 10.1001/archpedi.1992.02160240089028
   Li SC, 2003, PSYCHOL BULL, V129, P171, DOI 10.1037/0033-2909.129.2.171
   Lindsey JC, 2000, J INFECT DIS, V182, P1385, DOI 10.1086/315865
   Mahncke HW, 2006, PROG BRAIN RES, V157, P81, DOI 10.1016/S0079-6123(06)57006-2
   Mahncke HW, 2006, P NATL ACAD SCI USA, V103, P12523, DOI 10.1073/pnas.0605194103
   MELLINS CA, 1991, INT C AIDS, V7, P187
   Moore D.S., 2002, The Dependent Gene: The Fallacy of Nature vs. Nurture
   Ochieng C.O., 2003, INT J TEST, V3, P77, DOI [10.1207/S15327574IJT0301_5, DOI 10.1207/S15327574IJT0301_5]
   Okamoto SI, 2007, CELL STEM CELL, V1, P230, DOI 10.1016/j.stem.2007.07.010
   OSWALD T, 2008, COMMUNIQUE MICHIGAN, P2
   Park DC, 2002, NEUROSCI BIOBEHAV R, V26, P859, DOI 10.1016/S0149-7634(02)00072-6
   PARK GS, 2008, KEYST C INF DIS VIEN
   Pathare Anil, 2003, Hematology, V8, P329
   Pliszka SR, 2006, NEUROLOGY, V67, P1023, DOI 10.1212/01.wnl.0000237385.84037.3c
   Plomin R, 2005, J CHILD PSYCHOL PSYC, V46, P1030, DOI 10.1111/j.1469-7610.2005.01524.x
   Plomin R, 2004, MERRILL PALMER QUART, V50, P341, DOI 10.1353/mpq.2004.0024
   RABINER D, 2008, BRAIN FITNESS NEWSLE
   ROGOFF B, 1995, AM PSYCHOL, V50, P859
   Salthouse TA, 2005, NEUROPSYCHOLOGY, V19, P532, DOI 10.1037/0894-4105.19.4.532
   Sánchez-Ramón S, 2003, PEDIATRICS, V111, DOI 10.1542/peds.111.2.e168
   SCHMIDT M, 1994, ARCH CLIN NEUROPSYCH, V9, P383, DOI 10.1016/0887-6177(94)90002-7
   Schnog JJB, 2006, AM J HEMATOL, V81, P492, DOI 10.1002/ajh.20653
   Smith GE, 2009, J AM GERIATR SOC, V57, P594, DOI 10.1111/j.1532-5415.2008.02167.x
   SPINA L, 2008, 36 ANN INT NEUR SOC
   Steen RG, 2003, AM J NEURORADIOL, V24, P382
   Steen RG, 2003, ANN NEUROL, V54, P564, DOI 10.1002/ana.10727
   Steen RG, 2003, RADIOLOGY, V228, P208, DOI 10.1148/radiol.2281020600
   Steen RG, 2003, RADIOLOGY, V228, P216, DOI 10.1148/radiol.2281020943
   Sternberg R.J., 2002, Dynamic Testing: The Nature and Measurement of Learning Potential
   Sternberg RJ, 2004, AM PSYCHOL, V59, P325, DOI 10.1037/0003-066X.59.5.325
   Sternberg RJ, 2002, INTELLIGENCE, V30, P141, DOI 10.1016/S0160-2896(01)00091-5
   Todd RD, 2005, J CHILD PSYCHOL PSYC, V46, P1067, DOI 10.1111/j.1469-7610.2005.01517.x
   van der Meulen EM, 2005, J CHILD PSYCHOL PSYC, V46, P1074
   Van Rie A, 2008, PEDIATRICS, V122, pE123, DOI 10.1542/peds.2007-2558
   Verney SP, 2005, ASSESSMENT, V12, P303, DOI 10.1177/1073191105276674
   Wachsler-Felder JL, 2002, CLIN PSYCHOL REV, V22, P441, DOI 10.1016/S0272-7358(01)00108-8
   Willmott C, 2009, J NEUROL NEUROSUR PS, V80, P552, DOI 10.1136/jnnp.2008.159632
   WOODRUFFPAK DS, 1993, ADULT INFORMATION PR, P13
NR 95
TC 38
Z9 39
U1 0
U2 7
PU ELSEVIER SCIENCE BV
PI AMSTERDAM
PA SARA BURGERHARTSTRAAT 25, PO BOX 211, 1000 AE AMSTERDAM, NETHERLANDS
SN 0079-6123
BN 978-0-444-53361-6
J9 PROG BRAIN RES
JI Prog. Brain Res.
PY 2009
VL 178
BP 113
EP 135
DI 10.1016/S0079-6123(09)17808-1
PG 23
WC Neurosciences
WE Book Citation Index – Science (BKCI-S); Science Citation Index Expanded (SCI-EXPANDED)
SC Neurosciences & Neurology
GA BQC12
UT WOS:000280617700008
PM 19874965
DA 2025-02-04
ER

PT J
AU Hughes, E
   Imperial, M
   Wallender, E
   Kajubi, R
   Huang, LS
   Jagannathan, P
   Zhang, N
   Kakuru, A
   Natureeba, P
   Mwima, MW
   Muhindo, M
   Mwebaza, N
   Clark, TD
   Opira, B
   Nakalembe, M
   Havlir, D
   Kamya, M
   Rosenthal, PJ
   Dorsey, G
   Aweeka, F
   Savic, RM
AF Hughes, Emma
   Imperial, Marjorie
   Wallender, Erika
   Kajubi, Richard
   Huang, Liusheng
   Jagannathan, Prasanna
   Zhang, Nan
   Kakuru, Abel
   Natureeba, Paul
   Mwima, Moses W.
   Muhindo, Mary
   Mwebaza, Norah
   Clark, Tamara D.
   Opira, Bishop
   Nakalembe, Miriam
   Havlir, Diane
   Kamya, Moses
   Rosenthal, Philip J.
   Dorsey, Grant
   Aweeka, Francesca
   Savic, Radojka M.
TI Piperaquine Exposure Is Altered by Pregnancy, HIV, and Nutritional
   Status in Ugandan Women
SO ANTIMICROBIAL AGENTS AND CHEMOTHERAPY
LA English
DT Article
DE pharmacokinetics; dihydroartemisinin-piperaquine; malaria prevention;
   pregnancy; drug-drug interactions; population pharmacokinetics
ID INTERMITTENT PREVENTIVE TREATMENT; PLASMODIUM-FALCIPARUM MALARIA;
   DIHYDROARTEMISININ-PIPERAQUINE; POPULATION PHARMACOKINETICS;
   DRUG-METABOLISM; EFAVIRENZ; AFRICA; LOPINAVIR/RITONAVIR; QUANTIFICATION;
   NEUROTOXICITY
AB Dihydroartemisinin-piperaquine (DHA-PQ) provides highly effective therapy and chemoprevention for malaria in pregnant African women. PQ concentrations of >10.3 ng/ml have been associated with reduced maternal parasitemia, placental malaria, and improved birth outcomes. We characterized the population pharmacokinetics (PK) of PQ in a post hoc analysis of human immunodeficiency virus (HIV)-infected and -uninfected pregnant women receiving DHA-PQ as chemoprevention every 4 or 8 weeks. The effects of covariates such as pregnancy, nutritional status (body mass index [BMI]), and efavirenz (EFV)-based antiretroviral therapy were investigated. PQ concentrations from two chemoprevention trials were pooled to create a population PK database from 274 women and 2,218 PK observations. A three-compartment model with an absorption lag best fit the data. Consistent with our prior intensive PK evaluation, pregnancy and EFV use resulted in a 72% and 61% increased PQ clearance, compared to postpartum and HIV-uninfected pregnant women, respectively. Low BMI at 28 weeks of gestation was associated with increased clearance (2% increase per unit decrease in BMI). Low-BMI women given DHA-PQ every 8 weeks had a higher prevalence of parasitemia, malaria infection, and placental malaria compared to women with higher BMIs. The reduced piperaquine exposure in women with low BMI as well as during EFV coadministration, compared to pregnant women with higher BMIs and not taking EFV, suggests that these populations could benefit from weekly instead of monthly dosing for prevention of malaria parasitemia. Simulations indicated that because of the BMI-clearance relationship, weight-based regimens would not improve protection compared to a 2,880 mg fixed-dose regimen when provided monthly.
C1 [Hughes, Emma; Imperial, Marjorie; Zhang, Nan; Savic, Radojka M.] Univ Calif San Francisco, Dept Bioengn & Therapeut Sci, San Francisco, CA 94143 USA.
   [Wallender, Erika; Huang, Liusheng; Aweeka, Francesca] Univ Calif San Francisco, Dept Clin Pharm, San Francisco, CA 94143 USA.
   [Kajubi, Richard; Kakuru, Abel; Natureeba, Paul; Mwima, Moses W.; Muhindo, Mary; Opira, Bishop; Nakalembe, Miriam; Kamya, Moses] Infect Dis Res Collaborat, Kampala, Uganda.
   [Jagannathan, Prasanna] Stanford Univ, Dept Med, Stanford, CA 94305 USA.
   [Mwebaza, Norah] Makerere Univ, Dept Pharmacol & Therapeut, Coll Hlth Sci, Kampala, Uganda.
   [Clark, Tamara D.; Havlir, Diane; Rosenthal, Philip J.; Dorsey, Grant] Univ Calif San Francisco, Dept Med, San Francisco, CA 94143 USA.
   [Kamya, Moses] Makerere Univ, Dept Med, Coll Hlth Sci, Kampala, Uganda.
C3 University of California System; University of California San Francisco;
   University of California System; University of California San Francisco;
   Stanford University; Makerere University; University of California
   System; University of California San Francisco; Makerere University
RP Hughes, E; Savic, RM (corresponding author), Univ Calif San Francisco, Dept Bioengn & Therapeut Sci, San Francisco, CA 94143 USA.
EM emma.hughes@ucsf.edu; rada.savic@ucsf.edu
RI Jagannathan, Prasanna/AAC-4176-2022
OI Kakuru, Abel/0000-0001-9941-1309; Huang, Liusheng/0000-0003-2702-4486;
   KAJUBI, RICHARD/0000-0002-9179-9182; Wallender,
   Erika/0000-0003-1166-1587; Jagannathan, Prasanna/0000-0001-6305-758X
FU National Institutes of Health [R01 AI117001-02, P01 HD059454]; National
   Institute of Allergy and Infectious Diseases [R01AI117001] Funding
   Source: NIH RePORTER
FX This work was funded by the National Institutes of Health (grant numbers
   R01 AI117001-02 [to P.J.R. and F.A.] and P01 HD059454 [to G.D.]).
CR Ahn JE, 2008, J PHARMACOKINET PHAR, V35, P401, DOI 10.1007/s10928-008-9094-4
   Akinyemi RO, 2014, J AM GERIATR SOC, V62, P1460, DOI 10.1111/jgs.12940
   Anderson GD, 2005, CLIN PHARMACOKINET, V44, P989, DOI 10.2165/00003088-200544100-00001
   [Anonymous], 2014, WHO policy brief for the implementation of intermittent preventive treatment of malaria in pregnancy using sulfadoxine-pyrimethamine (IPTp-SP)
   [Anonymous], 2004, Malaria and HIV interactions and their implications for public health policy
   Banda CG, 2018, ANTIMICROB AGENTS CH, V62, DOI [10.1128/AAC.00634-18, 10.1128/AAC.00634-18;e00634-18, 10.1128/aac.00634-18]
   Bartelink IH, 2014, J CLIN PHARMACOL, V54, P121, DOI 10.1002/jcph.167
   Benjamin JM, 2015, ANTIMICROB AGENTS CH, V59, P4260, DOI 10.1128/AAC.00326-15
   Bigira V, 2014, PLOS MED, V11, DOI 10.1371/journal.pmed.1001689
   Black RE, 2013, LANCET, V382, P427, DOI 10.1016/S0140-6736(13)60937-X
   BREWER TG, 1994, T ROY SOC TROP MED H, V88, P33, DOI 10.1016/0035-9203(94)90469-3
   BREWER TG, 1994, AM J TROP MED HYG, V51, P251, DOI 10.4269/ajtmh.1994.51.251
   Cates JE, 2017, PLOS MED, V14, DOI 10.1371/journal.pmed.1002373
   Chaponda EB, 2015, MALARIA J, V14, DOI 10.1186/s12936-015-0866-1
   Dellicour S, 2010, PLOS MED, V7, DOI 10.1371/journal.pmed.1000221
   Ducharme J, 1996, CLIN PHARMACOKINET, V31, P257, DOI 10.2165/00003088-199631040-00003
   Efferth T, 2010, CRIT REV TOXICOL, V40, P405, DOI 10.3109/10408441003610571
   GARDNER MJ, 1987, EUR J CLIN PHARMACOL, V32, P289, DOI 10.1007/BF00607577
   Hariparsad N, 2004, J CLIN PHARMACOL, V44, P1273, DOI 10.1177/0091270004269142
   Hoglund RM, 2017, PLOS MED, V14, DOI 10.1371/journal.pmed.1002212
   Hoglund RM, 2012, MALARIA J, V11, DOI 10.1186/1475-2875-11-398
   Hopkins H, 2013, J INFECT DIS, V208, P645, DOI 10.1093/infdis/jit184
   Isoherranen N, 2013, DRUG METAB DISPOS, V41, P256, DOI 10.1124/dmd.112.050245
   Kajubi R, 2017, CLIN PHARMACOL THER, V102, P520, DOI 10.1002/cpt.664
   Kajubi R, 2019, LANCET, V393, P1428, DOI 10.1016/S0140-6736(18)32224-4
   Kakuru A, 2016, NEW ENGL J MED, V374, P928, DOI 10.1056/NEJMoa1509150
   Kjellin LL, 2014, BIOANALYSIS, V6, P3081, DOI 10.4155/bio.14.254
   KRISHNASWAMY K, 1977, BRIT MED J, V1, P538, DOI 10.1136/bmj.1.6060.538
   KRISHNASWAMY K, 1981, CLIN PHARMACOKINET, V6, P152, DOI 10.2165/00003088-198106020-00005
   KRISHNASWAMY K, 1978, CLIN PHARMACOKINET, V3, P216, DOI 10.2165/00003088-197803030-00003
   KRISHNASWAMY K, 1989, CLIN PHARMACOKINET, V17, P68, DOI 10.2165/00003088-198900171-00006
   Lartey A, 2008, P NUTR SOC, V67, P105, DOI 10.1017/S0029665108006083
   Lee TMN, 2012, XENOBIOTICA, V42, P1088, DOI 10.3109/00498254.2012.693972
   Li XB, 2019, REGUL TOXICOL PHARM, V109, DOI 10.1016/j.yrtph.2019.104486
   Michaud V, 2012, CLIN PHARMACOL THER, V91, P475, DOI 10.1038/clpt.2011.249
   Moore BR, 2016, BRIT J CLIN PHARMACO, V82, P199, DOI 10.1111/bcp.12910
   Moore Kerryn A, 2017, Lancet Glob Health, V5, pe1101, DOI 10.1016/S2214-109X(17)30340-6
   Moore KA, 2017, BMC MED, V15, DOI 10.1186/s12916-017-0863-z
   Morley M, 2020, WATER-SUI, V12, DOI 10.3390/w12061761
   Naidoo I, 2011, PARASITOLOGY, V138, P1469, DOI 10.1017/S0031182011000746
   Natureeba P, 2017, J INFECT DIS, V216, P29, DOI 10.1093/infdis/jix110
   Natureeba P, 2014, J INFECT DIS, V210, P1938, DOI 10.1093/infdis/jiu346
   Rasmussen KM, 2009, WEIGHT GAIN DURING PREGNANCY: REEXAMINING THE GUIDELINES, P1
   Savic RM, 2018, CLIN INFECT DIS, V67, P1079, DOI 10.1093/cid/ciy218
   Steketee RW, 1996, AM J TROP MED HYG, V55, P42, DOI 10.4269/ajtmh.1996.55.42
   Tarning J, 2008, ANTIMICROB AGENTS CH, V52, P1052, DOI 10.1128/AAC.00955-07
   Tarning J, 2005, ANTIMICROB AGENTS CH, V49, P5127, DOI 10.1128/AAC.49.12.5127-5128.2005
   Tarning J, 2012, ANTIMICROB AGENTS CH, V56, P1997, DOI 10.1128/AAC.05756-11
   Ter Kuile FO, 2004, AM J TROP MED HYG, V71, P41, DOI 10.4269/ajtmh.2004.71.41
   Toovey S, 2004, T ROY SOC TROP MED H, V98, P261, DOI 10.1016/j.trstmh.2003.11.001
   Tran AH, 2016, JAIDS-J ACQ IMM DEF, V72, P289, DOI 10.1097/QAI.0000000000000968
   U.S. Food and Drug Administration, 2005, E14 CLIN EV QT QTC I
   Ververs MT, 2013, PLOS CURRENT DISASTE, V5, DOI [10.1371/currents.dis.54a8b618c1bc031ea140e3f2934599c8., DOI 10.1371/CURRENTS.DIS.54A8B618C1BC031EA140E3F2934599C8]
   Walker PGT, 2017, PLOS MED, V14, DOI 10.1371/journal.pmed.1002243
   Walker PGT, 2014, LANCET GLOB HEALTH, V2, pE460, DOI 10.1016/S2214-109X(14)70256-6
   Wallender E, 2018, J INFECT DIS, V217, P964, DOI 10.1093/infdis/jix660
   Wanyama R, 2018, REPROD HEALTH, V15, DOI 10.1186/s12978-018-0608-2
   WHO, 2019, PACIFIC ISLANDS SPOR
   WHO, 2015, 2015 Guidelines for the treatment of stroke, V3rd
   World Health Organization, 2018, World Malaria Report 2018, DOI DOI 10.30875/F309483F-EN
   Young S, 2012, PLOS ONE, V7, DOI 10.1371/journal.pone.0041934
   Yu T, 2016, J CLIN PHARMACOL, V56, P590, DOI 10.1002/jcph.632
NR 62
TC 7
Z9 8
U1 1
U2 2
PU AMER SOC MICROBIOLOGY
PI WASHINGTON
PA 1752 N ST NW, WASHINGTON, DC 20036-2904 USA
SN 0066-4804
EI 1098-6596
J9 ANTIMICROB AGENTS CH
JI Antimicrob. Agents Chemother.
PD DEC
PY 2020
VL 64
IS 12
AR e01013-20
DI 10.1128/AAC.01013-20
PG 15
WC Microbiology; Pharmacology & Pharmacy
WE Science Citation Index Expanded (SCI-EXPANDED)
SC Microbiology; Pharmacology & Pharmacy
GA OV7DU
UT WOS:000592366500016
PM 33020153
OA Green Published
DA 2025-02-04
ER

PT J
AU Onchiri, FM
   Pavlinac, PB
   Singa, BO
   Naulikha, JM
   Odundo, EA
   Farquhar, C
   Richardson, BA
   John-Stewart, G
   Walson, JL
AF Onchiri, Frankline M.
   Pavlinac, Patricia B.
   Singa, Benson O.
   Naulikha, Jacqueline M.
   Odundo, Elizabeth A.
   Farquhar, Carey
   Richardson, Barbra A.
   John-Stewart, Grace
   Walson, Judd L.
TI Low Bacteremia Prevalence Among Febrile Children in Areas of Differing
   Malaria Transmission in Rural Kenya: A Cross-Sectional Study
SO JOURNAL OF THE PEDIATRIC INFECTIOUS DISEASES SOCIETY
LA English
DT Article
DE Africa; bacteremia; children; fever; malaria
ID BLOOD-STREAM INFECTIONS; WESTERN KENYA; SALMONELLA BACTEREMIA; TANZANIAN
   CHILDREN; PROSPECTIVE COHORT; MALAWIAN CHILDREN; AFRICA; HIGHLANDS;
   ETIOLOGY
AB Background. With malaria declining, other causes of fever may account for a substantial portion of severe childhood illness in sub-Saharan Africa. We determined prevalence, etiologies, and correlates of bacteremia among children in Western Kenya.
   Methods. In a cross-sectional study, febrile children aged 6 months to 15 years presenting to Kisii (low malaria endemicity) and Homabay (high malaria endemicity) Hospitals were enrolled and screened for malaria, human immunodeficiency virus (HIV) infection and bacteremia. Correlates of bacteremia were evaluated using logistic regression.
   Results. Among 1476 children enrolled, 48 (3.3%) had bacteremia (23 of 734, 3.1% in Kisii and 25 of 734, 3.4% in Homabay). Salmonella spp (19 typhi and 21 nontyphoidal salmonella) accounted for 83% (40 of 48) of isolates. The distribution of Salmonella spp was similar between sites. Bacteremia was associated with incomplete vaccination (adjusted odds ratio [aOR] = 2.1; 95% confidence interval [CI], 1.1-4.1), before treatment with antimalarials (aOR = 2.7; 95% CI, 1.4-4.1), having sought care elsewhere (aOR = 2.2; 95% CI, 1.2-4.0) and lower education of caregiver (aOR = 2.5; 95% CI, 1.1-4.8). Nontyphoidal salmonella bacteremia was associated with HIV (aOR = 6.8; 95% CI, 1.1-35.1) and anemia (hemoglobin <8 g/dL) (aOR = 5.2; 95% CI, 1.4-18.9).
   Conclusions. Bacteremia was relatively uncommon, but children with HIV, anemia, incomplete vaccination, and/or persistent fever despite malaria treatment may have higher risk and may benefit from targeted bacterial culture and/or empiric antibiotic therapy.
C1 [Onchiri, Frankline M.; Pavlinac, Patricia B.; Farquhar, Carey; John-Stewart, Grace; Walson, Judd L.] Univ Washington, Dept Epidemiol, Box 359909,325 Ninth Ave, Seattle, WA 98104 USA.
   [Naulikha, Jacqueline M.; John-Stewart, Grace; Walson, Judd L.] Univ Washington, Dept Pediat, Seattle, WA 98195 USA.
   [Richardson, Barbra A.] Univ Washington, Dept Biostat, Seattle, WA 98195 USA.
   [Farquhar, Carey; John-Stewart, Grace; Walson, Judd L.] Univ Washington, Dept Global Hlth, Seattle, WA 98195 USA.
   [Farquhar, Carey; John-Stewart, Grace; Walson, Judd L.] Univ Washington, Dept Med, Seattle, WA USA.
   [Onchiri, Frankline M.; Singa, Benson O.; Naulikha, Jacqueline M.] Kenya Govt Med Res Ctr, Clin Res Ctr, Nairobi, Kenya.
   [Odundo, Elizabeth A.] Walter Reed Project, US Army Med Res Unit, Kericho, Kenya.
   [Richardson, Barbra A.] Fred Hutchinson Canc Res Ctr, Vaccine & Infect Dis Div, 1124 Columbia St, Seattle, WA 98104 USA.
C3 University of Washington; University of Washington Seattle; University
   of Washington; University of Washington Seattle; University of
   Washington; University of Washington Seattle; University of Washington;
   University of Washington Seattle; University of Washington; University
   of Washington Seattle; Kenya Medical Research Institute; Fred Hutchinson
   Cancer Center
RP Onchiri, FM (corresponding author), Univ Washington, Dept Epidemiol, Box 359909,325 Ninth Ave, Seattle, WA 98104 USA.
EM fonchiri@uw.edu
RI Walson, Judd/R-7269-2019; John-Stewart, Grace/L-3650-2019; Singa,
   Benson/AAF-6055-2020
OI John-Stewart, Grace/0000-0002-4301-1573
FU NIH [U19-A2090882, D43 TW000007]; the Northern Pacific Global Health
   Fellows Training Consortium - NIH's Fogarty International Center [R25
   TW009345]; University of Washington STD/AIDS Research Training Program
   from the National Institutes of Health [T32-AI007140]; NIH mentoring
   award [K24-HD054314]
FX This work was supported by NIH grant numbers U19-A2090882 and D43
   TW000007 (to the University of Washington). F. M. O. was also supported
   by the Northern Pacific Global Health Fellows Training Consortium
   sponsored by NIH's Fogarty International Center grant number R25
   TW009345. P. B. P. is supported by the University of Washington STD/AIDS
   Research Training Program (Grant number T32-AI007140) from the National
   Institutes of Health. G. J.-S. is supported by an NIH mentoring award
   (grant number K24-HD054314).
CR Afrane YA, 2013, PLOS ONE, V8, DOI 10.1371/journal.pone.0054305
   BEIER JC, 1994, AM J TROP MED HYG, V50, P529, DOI 10.4269/ajtmh.1994.50.529
   Berkley J, 1999, T ROY SOC TROP MED H, V93, P283, DOI 10.1016/S0035-9203(99)90024-X
   Berkley JA, 2005, NEW ENGL J MED, V352, P39, DOI 10.1056/NEJMoa040275
   Biggs HM, 2014, CLIN INFECT DIS, V58, P638, DOI 10.1093/cid/cit798
   Blomberg B, 2007, BMC INFECT DIS, V7, DOI 10.1186/1471-2334-7-43
   Brent AJ, 2006, PEDIATR INFECT DIS J, V25, P230, DOI 10.1097/01.inf.0000202066.02212.ff
   Brent AJ, 2006, LANCET, V367, P482, DOI 10.1016/S0140-6736(06)68180-4
   Bronzan RN, 2007, J INFECT DIS, V195, P895, DOI 10.1086/511437
   Crump JA, 2013, PLOS NEGLECT TROP D, V7, DOI 10.1371/journal.pntd.0002324
   D'Acremont V, 2014, NEW ENGL J MED, V370, P809, DOI 10.1056/NEJMoa1214482
   D'Acremont V, 2010, MALARIA J, V9, DOI 10.1186/1475-2875-9-240
   de Onis M, 2007, B WORLD HEALTH ORGAN, V85, P660, DOI 10.2471/BLT.07.043497
   Feasey NA, 2012, LANCET, V379, P2489, DOI 10.1016/S0140-6736(11)61752-2
   Gething PW, 2010, PLOS MED, V7, DOI 10.1371/journal.pmed.1000301
   Graham SM, 2000, T ROY SOC TROP MED H, V94, P310, DOI 10.1016/S0035-9203(00)90337-7
   Huson MAM, 2014, CLIN INFECT DIS, V58, P79, DOI 10.1093/cid/cit596
   KNACC, 2014, KEN NAT AIDS CONTR C
   Liu L, 2012, LANCET, V379, P2151, DOI 10.1016/S0140-6736(12)60560-1
   Ministry of Health, 2013, BAS PAED PROT
   Montana L., 2007, SPATIAL MODELING HIV
   Mtove G, 2011, MALAR J, V10
   Mtove G, 2010, PLOS ONE, V5, DOI 10.1371/journal.pone.0009244
   Mutuo Patrick, BASELINE REPORT MILL
   Nadjm B, 2010, BMJ-BRIT MED J, V340, DOI 10.1136/bmj.c1350
   NESBITT A, 1989, J TROP PEDIATRICS, V35, P35, DOI 10.1093/tropej/35.1.35
   Noor AM, 2009, BMC INFECT DIS, V9, DOI 10.1186/1471-2334-9-180
   O'Meara WP, 2010, LANCET INFECT DIS, V10, P545, DOI 10.1016/S1473-3099(10)70096-7
   Onchiri FM, 2015, MALARIA J, V14, DOI 10.1186/s12936-015-0613-7
   PATH-Kenya GOK-MoPHS UNICEF, 2010, NUTR MORT SURV KIS C
   Reddy EA, 2010, LANCET INFECT DIS, V10, P417, DOI 10.1016/S1473-3099(10)70072-4
   Scott JAG, 2011, LANCET, V378, P1316, DOI 10.1016/S0140-6736(11)60888-X
   Semproli S, 2007, AM J PHYS ANTHROPOL, V132, P463, DOI 10.1002/ajpa.20470
   Sigaúque B, 2009, PEDIATR INFECT DIS J, V28, P108, DOI 10.1097/INF.0b013e318187a87d
   Stuckey EM, 2012, MALARIA J, V11, DOI 10.1186/1475-2875-11-357
   Tabu C, 2012, PLOS ONE, V7, DOI 10.1371/journal.pone.0031237
   Weinstein MP, 2003, J CLIN MICROBIOL, V41, P2275, DOI 10.1128/JCM.41.6.2275-2278.2003
   Were T, 2011, J CLIN MICROBIOL, V49, P671, DOI 10.1128/JCM.01864-10
   West BA, 2012, ANN CLIN MICROB ANTI, V11, DOI 10.1186/1476-0711-11-7
   World Health Organization Department of Child and Adolescent Health and Development (CAH) UNICEF, 2005, HDB IMCI INT MAN CHI
   World Health Organization MGRSG: WHO Child Growth Standards: Methods and Development, 2006, WHO CHILD GROWTH STA, P312
   Zhong D, 2007, AM J TROP MED HYG, V77, P1043, DOI 10.4269/ajtmh.2007.77.1043
NR 42
TC 10
Z9 11
U1 0
U2 3
PU OXFORD UNIV PRESS
PI OXFORD
PA GREAT CLARENDON ST, OXFORD OX2 6DP, ENGLAND
SN 2048-7193
EI 2048-7207
J9 J PEDIAT INF DIS SOC
JI J. Pediatr. Infect. Dis. Soc.
PD DEC
PY 2016
VL 5
IS 4
BP 385
EP 394
DI 10.1093/jpids/piv043
PG 10
WC Infectious Diseases; Pediatrics
WE Science Citation Index Expanded (SCI-EXPANDED)
SC Infectious Diseases; Pediatrics
GA EE8EA
UT WOS:000389856800006
PM 26407275
OA Bronze, Green Published
DA 2025-02-04
ER

PT J
AU Münz, C
AF Munz, Christian
TI Modulation of Epstein-Barr-Virus (EBV)-Associated Cancers by
   Co-Infections
SO CANCERS
LA English
DT Review
DE Epstein Barr virus (EBV); Kaposi-sarcoma-associated herpesvirus (KSHV);
   malaria; Plasmodium falciparum; human immunodeficiency virus (HIV);
   human cytomegalovirus (HCMV); human papilloma virus (HPV); Helicobacter
   pylori; Burkitt's lymphoma; primary effusion lymphoma (PEL)
ID SARCOMA-ASSOCIATED HERPESVIRUS; NATURAL-KILLER-CELLS; EPHRIN RECEPTOR
   A2; INFECTED B-CELLS; HELICOBACTER-PYLORI; BURKITTS-LYMPHOMA; NK CELLS;
   T-CELLS; CULTURED LYMPHOBLASTS; DNA-SEQUENCES
AB The oncogenic and persistent Epstein Barr virus (EBV) is carried by more than 95% of the human adult population. While asymptomatic in most of these, EBV can cause a wide variety of malignancies of lymphoid or epithelial cell origin. Some of these are also associated with co-infections that either increase EBV-induced tumorigenesis or weaken its immune control. The respective pathogens include Kaposi-sarcoma-associated herpesvirus (KSHV), Plasmodium falciparum and human immunodeficiency virus (HIV). In this review, I will discuss the respective tumor entities and possible mechanisms by which co-infections increase the EBV-associated cancer burden. A better understanding of the underlying mechanisms could allow us to identify crucial features of EBV-associated malignancies and defects in their immune control. These could then be explored to develop therapies against the respective cancers by targeting EBV and/or the respective co-infections with pathogen-specific therapies or vaccinations.
C1 [Munz, Christian] Univ Zurich, Inst Expt Immunol, Viral Immunobiol, Winterthurerstr 190, CH-8057 Zurich, Switzerland.
C3 University of Zurich
RP Münz, C (corresponding author), Univ Zurich, Inst Expt Immunol, Viral Immunobiol, Winterthurerstr 190, CH-8057 Zurich, Switzerland.
EM christian.muenz@uzh.ch
OI Munz, Christian/0000-0001-6419-1940
FU Swiss National Science Foundation
FX No Statement Available
CR Anderson-Smits C, 2020, TRANSPL INFECT DIS, V22, DOI 10.1111/tid.13396
   Antonelli LR, 2020, IMMUNOL REV, V293, P163, DOI 10.1111/imr.12816
   Appay V, 2002, NAT MED, V8, P379, DOI 10.1038/nm0402-379
   Azzi T, 2014, BLOOD, V124, P2533, DOI 10.1182/blood-2014-01-553024
   Babcock GJ, 2000, IMMUNITY, V13, P497, DOI 10.1016/S1074-7613(00)00049-2
   Babcock GJ, 1998, IMMUNITY, V9, P395, DOI 10.1016/S1074-7613(00)80622-6
   Banga R, 2016, NAT MED, V22, P754, DOI 10.1038/nm.4113
   Barani R, 2019, INDIAN J MED MICROBI, V37, P281, DOI 10.4103/ijmm.IJMM_19_364
   Bigi R, 2018, P NATL ACAD SCI USA, V115, pE11379, DOI 10.1073/pnas.1810128115
   Bjornevik K, 2023, NAT REV NEUROL, V19, P160, DOI 10.1038/s41582-023-00775-5
   Bjornevik K, 2022, SCIENCE, V375, P296, DOI 10.1126/science.abj8222
   Bollard CM, 2018, J CLIN ONCOL, V36, P1128, DOI 10.1200/JCO.2017.74.3179
   Bruce AG, 2018, PLOS ONE, V13, DOI 10.1371/journal.pone.0205632
   Burnet AM, 2023, PLOS PATHOG, V19, DOI 10.1371/journal.ppat.1011561
   Caduff N, 2021, CELL REP, V35, DOI 10.1016/j.celrep.2021.109056
   Caduff N, 2020, PLOS PATHOG, V16, DOI 10.1371/journal.ppat.1008477
   Carbone A, 2022, BLOOD, V139, P995, DOI 10.1182/blood.2020005469
   Cárdenas-Mondragón MG, 2015, BRIT J CANCER, V112, P1866, DOI 10.1038/bjc.2015.175
   Cárdenas-Mondragón MG, 2013, PLOS ONE, V8, DOI 10.1371/journal.pone.0062850
   Casper C, 2022, NPJ VACCINES, V7, DOI 10.1038/s41541-022-00535-4
   Cervantes-Gracia K, 2021, TRENDS GENET, V37, P1028, DOI 10.1016/j.tig.2021.07.003
   CESARMAN E, 1995, NEW ENGL J MED, V332, P1186, DOI 10.1056/NEJM199505043321802
   Cesarman E, 2022, BLOOD, V139, P1013, DOI 10.1182/blood.2020005470
   Cesarman E, 2019, NAT REV DIS PRIMERS, V5, DOI 10.1038/s41572-019-0060-9
   CHANG Y, 1994, SCIENCE, V266, P1865, DOI 10.1126/science.7997879
   Chen J, 2018, NAT MICROBIOL, V3, P172, DOI 10.1038/s41564-017-0081-7
   Chen Q, 2021, P NATL ACAD SCI USA, V118, DOI 10.1073/pnas.2016653118
   Chijioke O, 2015, J INFECT DIS, V212, P803, DOI 10.1093/infdis/jiv114
   Chijioke O, 2013, CELL REP, V5, P1489, DOI 10.1016/j.celrep.2013.11.041
   Chiu YL, 2008, ANNU REV IMMUNOL, V26, P317, DOI 10.1146/annurev.immunol.26.021607.090350
   Costa-Garcia M, 2015, J IMMUNOL, V194, P2715, DOI 10.4049/jimmunol.1402281
   Damania B, 2022, CELL, V185, P3652, DOI 10.1016/j.cell.2022.08.026
   Damania B, 2019, FEMS MICROBIOL REV, V43, P181, DOI 10.1093/femsre/fuy044
   Datoo MS, 2022, LANCET INFECT DIS, V22, P1728, DOI 10.1016/S1473-3099(22)00442-X
   de Martel C, 2020, LANCET GLOB HEALTH, V8, pE180, DOI 10.1016/S2214-109X(19)30488-7
   Deng Y, 2021, BLOOD, V137, P3225, DOI 10.1182/blood.2020009482
   Dharnidharka VR, 2016, NAT REV DIS PRIMERS, V2, DOI 10.1038/nrdp.2015.88
   Domínguez-Martínez DA, 2023, VIRUSES-BASEL, V15, DOI 10.3390/v15030651
   Donà MG, 2015, FUTURE MICROBIOL, V10, P1283, DOI 10.2217/FMB.15.55
   Doumbo OK, 2009, AM J TROP MED HYG, V81, P987, DOI 10.4269/ajtmh.2009.09-0406
   Drouet E, 1999, CLIN EXP IMMUNOL, V118, P465
   Dunmire SK, 2015, PLOS PATHOG, V11, DOI 10.1371/journal.ppat.1005286
   DYSON N, 1989, SCIENCE, V243, P934, DOI 10.1126/science.2537532
   EPSTEIN MA, 1965, J EXP MED, V121, P761, DOI 10.1084/jem.121.5.761
   EPSTEIN MA, 1964, LANCET, V1, P702, DOI 10.1016/s0140-6736(64)91524-7
   Falk KI, 1998, J VIROL, V72, P2969, DOI 10.1128/JVI.72.4.2969-2974.1998
   Farrell PJ, 2019, ANNU REV PATHOL-MECH, V14, P29, DOI 10.1146/annurev-pathmechdis-012418-013023
   Faure A, 2019, P NATL ACAD SCI USA, V116, P16519, DOI 10.1073/pnas.1905025116
   Fenwick C, 2019, IMMUNOL REV, V292, P149, DOI 10.1111/imr.12823
   Forconi CS, 2020, FRONT CELL INFECT MI, V10, DOI 10.3389/fcimb.2020.00162
   Forconi CS, 2018, BLOOD ADV, V2, P1101, DOI 10.1182/bloodadvances.2017015404
   Fournier B, 2021, CURR OPIN IMMUNOL, V72, P139, DOI 10.1016/j.coi.2021.04.003
   Gagnaire A, 2017, NAT REV MICROBIOL, V15, P109, DOI 10.1038/nrmicro.2016.171
   Ganguly Pooja, 2015, VirusDisease, V26, P105, DOI 10.1007/s13337-015-0259-7
   Griffiths P, 2021, NAT REV MICROBIOL, V19, P759, DOI 10.1038/s41579-021-00582-z
   Guidry JT, 2019, J VIROL, V93, DOI 10.1128/JVI.01216-18
   Gumá M, 2006, BLOOD, V107, P3624, DOI 10.1182/blood-2005-09-3682
   Gumá M, 2004, BLOOD, V104, P3664, DOI 10.1182/blood-2004-05-2058
   Hochberg D, 2004, P NATL ACAD SCI USA, V101, P239, DOI 10.1073/pnas.2237267100
   Hu XT, 2022, ANNU REV VIROL, V9, P491, DOI 10.1146/annurev-virology-100220-010653
[truncated: 3,400,280 more chars]
